# Supplementary material for: Environmental influences on evolvable robots
Source: PLoS One. 2020 May 29;15(5):e0233848. doi: 10.1371/journal.pone.0233848 (PMC7259730; doi:10.1371/journal.pone.0233848)
Supplement: S1 Dataset — (ZIP) [file pone.0233848.s003.zip › data_plosone/all_measures_tilted_12.tsv]

robot_id	velocity	displacement_velocity	displacement_velocity_hill	head_balance	contacts	branching	branching_modules_count	limbs	extremities	length_of_limbs	extensiveness	coverage	joints	hinge_count	active_hinges_count	brick_count	touch_sensor_count	brick_sensor_count	proportion	width	height	absolute_size	sensors	symmetry	avg_period	dev_period	avg_phase_offset	dev_phase_offset	avg_amplitude	dev_amplitude	avg_intra_dev_params	avg_inter_dev_params	sensors_reach	recurrence	synaptic_reception	fitness	cons_fitness
3233	0.023388465113587605	0.012522511779297536	0.01248815062896802	0.9723717621166883	-1	0	0	0.3	3	0.75	9	0.2916666666666667	0.6666666666666666	11	8	2	2	0	0.75	8	6	14	0.4	0	0.893250514482397	0.899178716739535	0.4580041333073691	0.9136272719313104	0.14656883115201405	0.933421357634697	0.9592448348383406	0.9165053468754436	0.5454545454545454	0.36363636363636365	0.0	0.01248815062896802	0.01248815062896802
766	0.0017134785944852519	0.0016569994390728357	-0.0016569735779975504	0.9849011678034872	-1	0	0	1.0	1	0	0	1.0	0	1	0	0	0	0	0.5	1	2	2	0.0	0	0	0	0	0	0	0	0	0	0	0	0	-0.00016569735779975504	-0.00016569735779975504
2016	0.023005310223053695	0.010823662460883765	0.010107348376747937	0.9749307320894236	-1	0.25	1	0.5	5	0.5384615384615384	7	0.3333333333333333	0.5384615384615384	11	7	3	2	0	0.5555555555555556	9	5	15	0.3333333333333333	0.6666666666666666	0.9156376587373621	0.8511899705430063	0.4018785008866349	0.9572518308427708	0.14656883115201405	0.9797039162975183	0.9592448348383406	0.9483308460652898	0.5454545454545454	0.18181818181818182	0.0	0.010107348376747937	0.010107348376747937
3343	0.0247944743127041	0.011986159051138603	0.01193596691567434	0.9728699601114725	-1	0.25	1	0.5	5	0.5384615384615384	7	0.375	0.5384615384615384	12	7	2	2	0	0.4	10	4	15	0.6666666666666666	0.4	0.8978493674957491	0.7723771139207399	0.429941317097002	0.9499865951811721	0.13069158571209955	0.975274890133285	0.9596123660516033	0.9317325782713357	0.5416666666666666	0.16666666666666666	0.0	0.01193596691567434	0.01193596691567434
184	0.0022731810469525018	0.0022128118746211796	-0.002212566613329395	0.9855194038695805	-1	0	0	1.0	3	0.0	0	0.6666666666666666	0	1	0	2	3	0	0.6666666666666666	3	2	4	0.42857142857142855	1.0	0	0	0	0	0	0	0	0	0	0	0	-0.0002212566613329395	-0.0002212566613329395
3339	0.014202716953817165	0.004055547235334646	0.003973440564273346	0.9614344000806396	-1	0.25	1	0.5	5	0.5384615384615384	7	0.3125	0.5384615384615384	12	7	2	2	0	0.75	8	6	15	0.6666666666666666	0.2857142857142857	0.893250514482397	0.8534405990378776	0.4145419838695644	0.9389789716208621	0.23070821864317415	0.9767044330511215	0.9456454500060238	0.9395611177575901	0.5416666666666666	0.16666666666666666	0.0	0.003973440564273346	0.003973440564273346
3489	0.022528270886482144	0.01229970619760394	0.012268073649409036	0.9688397517852206	-1	0.25	1	0.5	5	0.5384615384615384	7	0.3333333333333333	0.5384615384615384	12	7	2	2	0	0.5555555555555556	9	5	15	0.6666666666666666	0.3333333333333333	0.9044440866098796	0.8554340647551149	0.4018785008866349	0.9375030190242533	0.13069158571209955	0.9791393701099547	0.9606990767907494	0.9414897658554877	0.5416666666666666	0.16666666666666666	0.0	0.012268073649409036	0.012268073649409036
545	0.0018934133704925716	0.0016520134420260507	-0.0016510476056111616	0.9847776569002004	-1	0	0	1.0	1	0	0	1.0	0	1	0	0	0	0	0.5	2	1	2	0.0	0	0	0	0	0	0	0	0	0	0	0	0	-0.00016510476056111616	-0.00016510476056111616
4860	0.023499766028359344	0.013638219868308554	0.013410686032887316	0.9694790975004322	-1	0.25	1	0.5	5	0.5384615384615384	7	0.3333333333333333	0.5384615384615384	12	7	2	2	0	0.5555555555555556	9	5	15	0.6666666666666666	0.3333333333333333	0.9044440866098796	0.8554340647551149	0.4242203786719623	0.9364123590356841	0.13069158571209955	0.9789212350497412	0.9597415550180433	0.9409533113302045	0.5833333333333334	0.08333333333333333	0.0	0.013410686032887316	0.013410686032887316
231	0.0023550737557707525	0.002226273570032707	-0.002224773128614565	0.9837332618533625	-1	0	0	1.0	3	0.0	0	0.6666666666666666	0	2	0	1	1	0	0.6666666666666666	3	2	4	0.25	1.0	0	0	0	0	0	0	0	0	0	0	0	-0.0002224773128614565	-0.0002224773128614565
1511	0.031104648344813125	0.011133470042546539	-0.009637088523663597	0.9761104727401613	-1	0	0	0.2222222222222222	2	0.9090909090909091	10	0.5416666666666666	0.8181818181818182	11	9	1	1	0	0.16666666666666666	12	2	13	0.25	0	0.893250514482397	0.5773816053291391	0.3765635392811064	0.9111282055159297	0.11481434027218507	0.95035645617382	0.9621034779372235	0.8657427941032948	1.0	0.09090909090909091	0.0	-0.0009637088523663598	-0.0009637088523663598
523	0.0017876194020964135	0.001762153221675178	-0.001761400381907649	0.984986205776442	-1	0	0	1.0	1	0	0	1.0	0	1	0	0	1	0	0.5	2	1	2	0.3333333333333333	0	0	0	0	0	0	0	0	0	0	0	0	-0.0001761400381907649	-0.0001761400381907649
4227	0.030158570018750712	0.00930557451585447	0.009202700274617484	0.9775429061009853	-1	0	0	0.3	3	0.7692307692307693	10	0.38461538461538464	0.6923076923076923	12	9	2	1	0	0.23076923076923078	13	3	15	0.2	0	0.893250514482397	0.7753221429109484	0.3765635392811064	0.8924555767071544	0.11481434027218507	0.9251598917522433	0.9621034779372235	0.8761463065433743	1.0	0.16666666666666666	0.0	0.009202700274617484	0.009202700274617484
2368	0.02293219545623869	0.011988162305212558	0.01048246982170177	0.9760655426769457	-1	0.25	1	0.5	5	0.5384615384615384	7	0.3333333333333333	0.5384615384615384	11	7	3	2	0	0.5555555555555556	9	5	15	0.3333333333333333	0.6666666666666666	0.9156376587373621	0.8511899705430063	0.4018785008866349	0.941952751749953	0.14656883115201405	0.9797039162975183	0.9592448348383406	0.9428105017976718	0.5454545454545454	0.18181818181818182	0.0	0.01048246982170177	0.01048246982170177
2689	0.0231400034349618	0.01210044061362612	0.006666432106438082	0.9804920934269786	-1	0	0	0.4	4	0.5833333333333334	7	0.6363636363636364	0.5833333333333334	11	7	2	3	0	0.18181818181818182	11	2	14	0.75	0	0.893250514482397	0.8972734824157729	0.5818247062067059	0.9236986465827072	0.14656883115201405	0.9259548665816617	0.9569648266612838	0.9164997445014992	0.36363636363636365	0.2727272727272727	0.0	0.006666432106438082	0.006666432106438082
4170	0.02163249102992941	0.01202748771196669	0.011863312170883367	0.9690046856401276	-1	0.25	1	0.5	5	0.5384615384615384	7	0.3333333333333333	0.5384615384615384	12	7	2	2	0	0.5555555555555556	9	5	15	0.6666666666666666	0.3333333333333333	0.893250514482397	0.8516314197169462	0.4018785008866349	0.9375030190242533	0.13069158571209955	0.9789212350497412	0.9596123660516033	0.9407315303112538	0.5416666666666666	0.16666666666666666	0.0	0.011863312170883367	0.011863312170883367
14	0.0020295522790320757	0.0018138737284729837	-0.0018138051461884534	0.9851658649277809	-1	0	0	1.0	2	0.0	0	0.75	0	2	0	0	0	0	1.0	2	2	3	0.0	0	0	0	0	0	0	0	0	0	0	0	0	-0.00018138051461884534	-0.00018138051461884534
3157	0.023766987606372053	0.012583179602040473	0.012151169451792558	0.967112030665056	-1	0.25	1	0.5	5	0.5384615384615384	7	0.3333333333333333	0.5384615384615384	12	7	2	2	0	0.5555555555555556	9	5	15	0.6666666666666666	0.3333333333333333	0.9044440866098796	0.8420393147145806	0.4018785008866349	0.9375030190242533	0.13069158571209955	0.9789212350497412	0.9606990767907494	0.9393416773421285	0.5416666666666666	0.16666666666666666	0.0	0.012151169451792558	0.012151169451792558
1097	0.016473421417355378	0.0028188184425997206	0.0006621042872413989	0.9791828704017222	-1	0	0	0.375	3	0.6666666666666666	6	0.34375	0.6666666666666666	9	6	1	2	0	0.5	8	4	11	0.6666666666666666	0	0.893250514482397	0.8051462869316597	0.3765635392811064	0.8429488293014774	0.11481434027218507	0.9709026907732059	0.9621034779372235	0.90044958742052	0.6666666666666666	0.1111111111111111	0.0	0.0006621042872413989	0.0006621042872413989
4994	0.023730118254779702	0.013849867132159905	0.013065761275464936	0.9690736148340493	-1	0.25	1	0.5	5	0.5384615384615384	7	0.3333333333333333	0.5384615384615384	12	7	2	2	0	0.5555555555555556	9	5	15	0.6666666666666666	0.3333333333333333	0.9044440866098796	0.8554340647551149	0.4242203786719623	0.9364123590356841	0.13069158571209955	0.9789212350497412	0.9597415550180433	0.9409533113302045	0.5833333333333333	0.08333333333333333	0.0	0.013065761275464936	0.013065761275464936
1251	0.022192440492903615	0.0030672564173186384	0.0028835543318657163	0.9721536654204882	-1	0.25	1	0.4	4	0.6923076923076923	9	0.3	0.6153846153846154	11	8	3	2	0	0.5	10	5	15	0.2857142857142857	0.8	0.9343118035743536	0.8608427253416082	0.3765635392811064	0.9322777184780264	0.11481434027218507	0.978505185250346	0.9621034779372235	0.9401526801836622	0.5909090909090909	0.18181818181818182	0.0	0.0028835543318657163	0.0028835543318657163
2998	0.018040540302930057	0.007544900007402409	0.005308564682149753	0.9811930954234335	-1	0.25	1	0.4	4	0.6923076923076923	9	0.3125	0.6153846153846154	12	8	2	1	0	0.75	8	6	15	0.25	0.5714285714285714	0.893250514482397	0.9702019756428694	0.4072502860047244	0.910834726738926	0.3013658672340304	0.9678238214828714	0.9602496907690614	0.955648849846318	1.0	0.16666666666666666	0.0	0.005308564682149753	0.005308564682149753
749	0.0033298367002533775	0.0027416253378246525	-0.0027409931675847848	0.9761896984006668	-1	0	0	0.75	3	0.25	1	0.5	0.25	3	1	2	2	0	0.75	3	4	6	0.3333333333333333	1.0	0.24207452008265004	0.8208186081179446	0.6960047327213567	0.8979517542182308	0.7480021425250575	0.8722896503325422	0.9120923381691654	0.8667638701522171	0.6666666666666666	0.3333333333333333	0.0	-0.0002740993167584785	-0.0002740993167584785
3135	0.023555553508752953	0.012266523631062738	0.012098134687997704	0.9677406108130557	-1	0.25	1	0.5	5	0.5384615384615384	7	0.3333333333333333	0.5384615384615384	12	7	2	2	0	0.5555555555555556	9	5	15	0.6666666666666666	0.3333333333333333	0.9044440866098796	0.8420393147145806	0.4018785008866349	0.938766184509086	0.13069158571209955	0.9789212350497412	0.9606990767907494	0.9397537465750825	0.5416666666666666	0.16666666666666666	0.0	0.012098134687997704	0.012098134687997704
3895	0.023783196063085883	0.009257665112304605	-0.008476188201950239	0.5997868625364191	-1	0	0	0.4	4	0.6153846153846154	8	0.625	0.6153846153846154	12	8	2	3	0	0.16666666666666666	12	2	15	0.75	0	0.8978493674957491	0.688759957357761	0.5377151690762049	0.93515074952534	0.11481434027218507	0.9542958446926381	0.9621034779372235	0.8972699191781693	0.3333333333333333	0.25	0.0	-0.0008476188201950238	-0.0008476188201950238
4542	0.018323902567054136	0.009080953078508673	0.009055897539129514	0.9703099826781229	-1	0.25	1	0.4	4	0.6923076923076923	9	0.26785714285714285	0.6923076923076923	11	9	3	1	0	0.875	8	7	15	0.125	0.5714285714285714	0.893250514482397	0.8612644921310671	0.4018785008866349	0.9184100707463336	0.11481434027218507	0.978505185250346	0.9621034779372235	0.9363343995984721	1.0	0.09090909090909091	0.0	0.009055897539129514	0.009055897539129514
3848	0.02179644876401675	0.011995470788749144	0.011991260485305915	0.9692107598289526	-1	0.25	1	0.5	5	0.5384615384615384	7	0.3333333333333333	0.5384615384615384	12	7	2	2	0	0.5555555555555556	9	5	15	0.6666666666666666	0.3333333333333333	0.9044440866098796	0.8554340647551149	0.4018785008866349	0.9375030190242533	0.13069158571209955	0.9789212350497412	0.9606990767907494	0.9412943560475923	0.5416666666666666	0.16666666666666666	0.0	0.011991260485305915	0.011991260485305915
632	0.017759434941835094	0.005444594951747687	-0.0039396853993486	0.9349688667876556	-1	0	0	0.16666666666666666	1	1.0	7	1.0	1.0	8	7	0	0	0	0.1111111111111111	9	1	9	0.0	0	0.7412295132875227	0.8731688786974734	0.5130936911245608	0.938946534610695	0.26522470635103224	0.8662708262085386	0.928249895575032	0.8981547015577428	0	0	0.0	-0.00039396853993486	-0.00039396853993486
2224	0.023049817059047746	0.012448733264143624	0.01086775282316702	0.9763935211873138	-1	0.25	1	0.5	5	0.5384615384615384	7	0.3333333333333333	0.5384615384615384	11	7	3	2	0	0.5555555555555556	9	5	15	0.3333333333333333	0.6666666666666666	0.9156376587373621	0.8511899705430063	0.4018785008866349	0.9379981321597898	0.14656883115201405	0.9797039162975183	0.9592448348383406	0.9415372201989902	0.5454545454545454	0.18181818181818182	0.0	0.01086775282316702	0.01086775282316702
3439	0.022357835595588495	0.012238714315908372	0.012169674614501655	0.9686655286936702	-1	0.25	1	0.5	5	0.5384615384615384	7	0.3333333333333333	0.5384615384615384	12	7	2	2	0	0.5555555555555556	9	5	15	0.6666666666666666	0.3333333333333333	0.9044440866098796	0.8554340647551149	0.4018785008866349	0.9375030190242533	0.13069158571209955	0.9789212350497412	0.9606990767907494	0.9412943560475923	0.5416666666666666	0.16666666666666666	0.0	0.012169674614501655	0.012169674614501655
1784	0.01979804130548882	0.009933402506131051	0.0087904616969722	0.9762127968109066	-1	0.25	1	0.4	4	0.6923076923076923	9	0.3	0.6153846153846154	11	8	3	2	0	0.5	10	5	15	0.2857142857142857	0.8	0.893250514482397	0.9238855543464071	0.3765635392811064	0.9298093014107962	0.11481434027218507	0.978505185250346	0.9621034779372235	0.9510193645297198	0.5909090909090909	0.09090909090909091	0.0	0.0087904616969722	0.0087904616969722
3755	0.020655610237790892	0.008549796105746903	0.008508003136607805	0.9677331819168541	-1	0.25	1	0.4	4	0.6923076923076923	9	0.26785714285714285	0.6923076923076923	11	9	3	2	0	0.875	8	7	15	0.25	0.5714285714285714	0.893250514482397	0.9284130067672113	0.4018785008866349	0.9210952088788303	0.12005005376353975	0.9786490604652002	0.9621034779372235	0.9501840601210532	0.5909090909090909	0.18181818181818182	0.0	0.008508003136607805	0.008508003136607805
3699	0.022366505004302324	0.012411643014169655	0.012406000135729452	0.9689846123495311	-1	0.25	1	0.5	5	0.5384615384615384	7	0.3333333333333333	0.5384615384615384	12	7	2	2	0	0.5555555555555556	9	5	15	0.6666666666666666	0.3333333333333333	0.9044440866098796	0.8554340647551149	0.4018785008866349	0.9375030190242533	0.13069158571209955	0.9789212350497412	0.9606990767907494	0.9412943560475923	0.5416666666666666	0.08333333333333333	0.0	0.012406000135729452	0.012406000135729452
1156	0.025680687207596847	0.0014964515405447494	0.0014549252374351314	0.9653194820008348	-1	0.25	1	0.4	4	0.6923076923076923	9	0.2777777777777778	0.6153846153846154	10	8	4	2	0	0.6666666666666666	9	6	15	0.2	0.6666666666666666	0.893250514482397	0.8631121223287193	0.3638741788998104	0.8895705667592824	0.11481434027218507	0.9736117303393026	0.9644058467969051	0.9249750372698445	0.55	0.1	0.0	0.0014549252374351314	0.0014549252374351314
4015	0.022667951889706675	0.012825315623567217	0.012643832714389172	0.968529637859562	-1	0.25	1	0.5	5	0.5384615384615384	7	0.3333333333333333	0.5384615384615384	12	7	2	2	0	0.5555555555555556	9	5	15	0.6666666666666666	0.3333333333333333	0.9044440866098796	0.8554340647551149	0.4018785008866349	0.9375030190242533	0.13069158571209955	0.9789212350497412	0.9606990767907494	0.9412943560475923	0.5416666666666666	0.16666666666666666	0.0	0.012643832714389172	0.012643832714389172
3934	0.022083045167773742	0.012289789893252115	0.012182868957463715	0.9684329467469353	-1	0.25	1	0.5	5	0.5384615384615384	7	0.3333333333333333	0.5384615384615384	12	7	2	2	0	0.5555555555555556	9	5	15	0.6666666666666666	0.3333333333333333	0.9044440866098796	0.8554340647551149	0.4018785008866349	0.9375030190242533	0.13069158571209955	0.9789212350497412	0.9606990767907494	0.9412943560475923	0.5833333333333333	0.16666666666666666	0.0	0.012182868957463715	0.012182868957463715
1605	0.0200981411106257	0.005437003222893905	0.00543583483129909	0.9792468978855892	-1	0	0	0.4	4	0.6153846153846154	8	0.2777777777777778	0.6153846153846154	12	8	2	1	0	0.6666666666666666	9	6	15	0.25	0	0.893250514482397	0.9087769644367598	0.38922102008387066	0.9416598247068918	0.13069158571209955	0.9615120465391814	0.9621034779372235	0.9408163364025104	1.0	0.3333333333333333	0.0	0.00543583483129909	0.00543583483129909
1667	0.02146169298437731	0.009613639145002224	0.009242651930907965	0.975297675376397	-1	0.25	1	0.4	4	0.6923076923076923	9	0.3	0.6153846153846154	11	8	3	2	0	0.5	10	5	15	0.2857142857142857	0.8	0.893250514482397	0.9284130067672113	0.3765635392811064	0.9377259143759668	0.11481434027218507	0.978505185250346	0.9621034779372235	0.9539505780551597	0.5454545454545454	0.18181818181818182	0.0	0.009242651930907965	0.009242651930907965
1025	0.025454831562085778	0.0014148731421903865	0.0013850706272711638	0.9645328746582679	-1	0.25	1	0.4	4	0.6923076923076923	9	0.2777777777777778	0.6153846153846154	10	8	4	2	0	0.6666666666666666	9	6	15	0.2	0.6666666666666666	0.9137811590283753	0.869653806281585	0.3638741788998104	0.8895705667592824	0.11481434027218507	0.9770361079845725	0.9644058467969051	0.9294510914867881	0.6	0.2	0.0	0.0013850706272711638	0.0013850706272711638
4507	0.023119559611225728	0.013372610615173842	0.012936766436344739	0.9693043392158668	-1	0.25	1	0.5	5	0.5384615384615384	7	0.3333333333333333	0.5384615384615384	12	7	2	2	0	0.5555555555555556	9	5	15	0.6666666666666666	0.3333333333333333	0.9044440866098796	0.8554340647551149	0.4242203786719623	0.9364123590356841	0.13069158571209955	0.9789212350497412	0.9597415550180433	0.9409533113302045	0.5833333333333333	0.08333333333333333	0.0	0.012936766436344739	0.012936766436344739
4793	0.022998945653883673	0.013431318301575729	0.01304509735384887	0.9693839789597689	-1	0.25	1	0.5	5	0.5384615384615384	7	0.3333333333333333	0.5384615384615384	12	7	2	2	0	0.5555555555555556	9	5	15	0.6666666666666666	0.3333333333333333	0.9044440866098796	0.8554340647551149	0.4242203786719623	0.9364123590356841	0.13069158571209955	0.9773293208888807	0.9597415550180433	0.9395596165218292	0.5416666666666666	0.08333333333333333	0.0	0.01304509735384887	0.01304509735384887
4053	0.021519207858818102	0.012297916452770608	0.007933190970539619	0.9777014349214664	-1	0.25	1	0.5	5	0.5384615384615384	7	0.3333333333333333	0.5384615384615384	11	7	3	2	0	0.5555555555555556	9	5	15	0.3333333333333333	0.6666666666666666	0.9156376587373621	0.8641046490874827	0.4018785008866349	0.941952751749953	0.14656883115201405	0.9797039162975183	0.9592448348383406	0.9446833762373158	0.5909090909090908	0.09090909090909091	0.0	0.007933190970539619	0.007933190970539619
400	0.0019513477447923773	0.0018911502129802724	-0.0018895036347578982	0.985002225958843	-1	0	0	1.0	2	0.0	0	0.75	0	2	0	0	0	0	1.0	2	2	3	0.0	0	0	0	0	0	0	0	0	0	0	0	0	-0.00018895036347578982	-0.00018895036347578982
3167	0.02332186677895948	0.01170571230275607	0.011547608068154955	0.9681890335761617	-1	0.25	1	0.5	5	0.5384615384615384	7	0.3333333333333333	0.5384615384615384	12	7	2	2	0	0.5555555555555556	9	5	15	0.6666666666666666	0.3333333333333333	0.9044440866098796	0.8068859283515086	0.429941317097002	0.9392172815460249	0.13069158571209955	0.972180002720334	0.9606990767907494	0.9291568635711983	0.5416666666666666	0.16666666666666666	0.0	0.011547608068154955	0.011547608068154955
5050	0.023244209032741422	0.013786328084058887	0.012683226314690831	0.9687392168899925	-1	0.25	1	0.5	5	0.5384615384615384	7	0.3333333333333333	0.5384615384615384	12	7	2	2	0	0.5555555555555556	9	5	15	0.6666666666666666	0.3333333333333333	0.9044440866098796	0.8554340647551149	0.4242203786719623	0.9364123590356841	0.13069158571209955	0.9789212350497412	0.9597415550180433	0.9409533113302045	0.5416666666666666	0.08333333333333333	0.0	0.012683226314690831	0.012683226314690831
4405	0.02381277102170514	0.004349294787665087	0.004178023917007565	0.9519390783858618	-1	0	0	0.3	3	0.75	9	0.3111111111111111	0.6666666666666666	11	8	2	2	0	0.5555555555555556	9	5	14	0.4	0	0.9343118035743536	0.5679750089402086	0.46199551347498174	0.9466192092757353	0.11481434027218507	0.956366950425658	0.9630637990149036	0.8888244152147222	0.5454545454545454	0.09090909090909091	0.0	0.004178023917007565	0.004178023917007565
2609	0.021167656696019648	0.010982311206602098	0.010585654397300767	0.976199822380809	-1	0.25	1	0.4	4	0.6923076923076923	9	0.3	0.6153846153846154	11	8	3	1	0	0.5	10	5	15	0.14285714285714285	0.8	0.893250514482397	0.9284130067672113	0.4018785008866349	0.9200694518605846	0.11481434027218507	0.978505185250346	0.9621034779372235	0.9498533660965515	1.0	0.09090909090909091	0.0	0.010585654397300767	0.010585654397300767
2460	0.02371481042064495	0.012072799593883327	0.010310246925314305	0.9763811501233127	-1	0.25	1	0.5	5	0.5384615384615384	7	0.3333333333333333	0.5384615384615384	11	7	3	2	0	0.5555555555555556	9	5	15	0.3333333333333333	0.6666666666666666	0.9156376587373621	0.8511899705430063	0.4018785008866349	0.941952751749953	0.14656883115201405	0.9773841030950243	0.9592448348383406	0.9407900144808868	0.5454545454545454	0.18181818181818182	0.0	0.010310246925314305	0.010310246925314305
3675	0.022300975678316372	0.01240259580240579	0.012369242517623686	0.96895282434965	-1	0.25	1	0.5	5	0.5384615384615384	7	0.3333333333333333	0.5384615384615384	12	7	2	2	0	0.5555555555555556	9	5	15	0.6666666666666666	0.3333333333333333	0.9044440866098796	0.8554340647551149	0.4018785008866349	0.9375030190242533	0.13069158571209955	0.9789212350497412	0.9606990767907494	0.9412943560475923	0.5416666666666666	0.16666666666666666	0.0	0.012369242517623686	0.012369242517623686
3519	0.02116136743180019	0.010217373754117411	0.009704931413042885	0.9707388924615514	-1	0.25	1	0.4	4	0.6923076923076923	9	0.2777777777777778	0.6153846153846154	11	8	3	2	0	0.6666666666666666	9	6	15	0.2857142857142857	0.6666666666666666	0.893250514482397	0.8809592617639114	0.4018785008866349	0.9261208180029632	0.11481434027218507	0.9699682113833228	0.9621034779372235	0.9351345538543767	0.5454545454545454	0.18181818181818182	0.0	0.009704931413042885	0.009704931413042885
1129	0.02582074418899148	0.0014681456651915263	0.001468070683850931	0.964728942702878	-1	0.25	1	0.4	4	0.6923076923076923	9	0.2777777777777778	0.6153846153846154	10	8	4	2	0	0.6666666666666666	9	6	15	0.2	0.6666666666666666	0.893250514482397	0.8631121223287193	0.3638741788998104	0.8895705667592824	0.11481434027218507	0.9770361079845725	0.9644058467969051	0.9282057055837322	0.6	0.2	0.0	0.001468070683850931	0.001468070683850931
4481	0.02213741278699136	0.007499293972090651	0.006338927982674888	0.974025066570333	-1	0	0	0.4	4	0.6153846153846154	8	0.3125	0.6153846153846154	12	8	2	2	0	0.75	8	6	15	0.5	0.5	0.893250514482397	0.8009665334666463	0.4353131022150915	0.9309229440057829	0.17626031194176037	0.9612438261259042	0.9453195264830907	0.9169349650763499	0.5833333333333333	0.08333333333333333	0.0	0.006338927982674888	0.006338927982674888
3840	0.022755950150968113	0.012820478657153349	0.012590557879685048	0.9683400959018097	-1	0.25	1	0.5	5	0.5384615384615384	7	0.3333333333333333	0.5384615384615384	12	7	2	2	0	0.5555555555555556	9	5	15	0.6666666666666666	0.3333333333333333	0.9044440866098796	0.8554340647551149	0.4018785008866349	0.9375030190242533	0.13069158571209955	0.9789212350497412	0.9606990767907494	0.9412943560475923	0.5416666666666666	0.16666666666666666	0.0	0.012590557879685048	0.012590557879685048
3089	0.023491407646041507	0.012067389849844753	0.011862729389672984	0.9679938796809677	-1	0.25	1	0.5	5	0.5384615384615384	7	0.3333333333333333	0.5384615384615384	12	7	2	2	0	0.5555555555555556	9	5	15	0.6666666666666666	0.3333333333333333	0.9044440866098796	0.8068859283515086	0.429941317097002	0.9392172815460249	0.13069158571209955	0.972180002720334	0.9606990767907494	0.9291568635711983	0.5416666666666666	0.16666666666666666	0.0	0.011862729389672984	0.011862729389672984
2811	0.023495897575973115	0.013130394730454152	0.011886297441907496	0.9758597456033489	-1	0.25	1	0.5	5	0.5384615384615384	7	0.3333333333333333	0.5384615384615384	12	7	2	2	0	0.5555555555555556	9	5	15	0.6666666666666666	0.6666666666666666	0.9044440866098796	0.8964205580193644	0.429941317097002	0.9408060373193016	0.1340937493226563	0.9790429025309402	0.9527275857261821	0.9489570180746563	0.5416666666666667	0.16666666666666666	0.0	0.011886297441907496	0.011886297441907496
2174	0.021364544898141484	0.01135684736049131	0.011031978580099735	0.9759414945567807	-1	0.25	1	0.4	4	0.6923076923076923	9	0.3	0.6153846153846154	11	8	3	1	0	0.5	10	5	15	0.14285714285714285	0.8	0.893250514482397	0.9284130067672113	0.4018785008866349	0.9200694518605846	0.11481434027218507	0.978505185250346	0.9621034779372235	0.9498533660965515	1.0	0.18181818181818182	0.0	0.011031978580099735	0.011031978580099735
3153	0.02350679688999512	0.012058063889841953	0.011288453394454638	0.9669376464808014	-1	0.25	1	0.5	5	0.5384615384615384	7	0.3333333333333333	0.5384615384615384	12	7	2	2	0	0.5555555555555556	9	5	15	0.6666666666666666	0.3333333333333333	0.9044440866098796	0.8420393147145806	0.4018785008866349	0.9380787512763491	0.13069158571209955	0.9789212350497412	0.9606990767907494	0.9395288440352321	0.5416666666666666	0.16666666666666666	0.0	0.011288453394454638	0.011288453394454638
2116	0.020747369118531575	0.008409237553059858	0.006842089416541498	0.9804809254501452	-1	0.25	1	0.4	4	0.6923076923076923	9	0.375	0.6153846153846154	11	8	3	1	0	0.4	10	4	15	0.14285714285714285	0.4	0.893250514482397	0.948681673423288	0.4018785008866349	0.8679227724421101	0.11481434027218507	0.981966257373081	0.9621034779372235	0.9494226982465503	1.0	0.18181818181818182	0.0	0.006842089416541498	0.006842089416541498
5026	0.02360266247115861	0.013747227463364925	0.01345182536708126	0.9693740516907827	-1	0.25	1	0.5	5	0.5384615384615384	7	0.3333333333333333	0.5384615384615384	12	7	2	2	0	0.5555555555555556	9	5	15	0.6666666666666666	0.3333333333333333	0.9044440866098796	0.8554340647551149	0.4242203786719623	0.9364123590356841	0.13069158571209955	0.9789212350497412	0.9597415550180433	0.9409533113302045	0.5833333333333333	0.08333333333333333	0.0	0.01345182536708126	0.01345182536708126
4468	0.015627802165956578	0.009193719001949761	-0.004224019806240646	0.9686284652449544	-1	0	0	0.4	4	0.6923076923076923	9	0.30612244897959184	0.6153846153846154	12	8	2	3	0	1.0	7	7	15	0.75	0.25	0.9137811590283753	0.8615909950345094	0.5607741811070311	0.9532723190089265	0.23595620149000932	0.9598189940938562	0.9596224497643381	0.9353839300800025	0.5	0.08333333333333333	0.0	-0.0004224019806240646	-0.0004224019806240646
2326	0.02123806889010597	0.011373941435625161	0.010617833263402765	0.9763114097892265	-1	0.25	1	0.4	4	0.6923076923076923	9	0.3	0.6153846153846154	11	8	3	2	0	0.5	10	5	15	0.2857142857142857	0.8	0.893250514482397	0.9284130067672113	0.4018785008866349	0.9200694518605846	0.11481434027218507	0.978505185250346	0.9621034779372235	0.9498533660965515	0.5454545454545454	0.18181818181818182	0.0	0.010617833263402765	0.010617833263402765
4742	0.02589399077500447	0.003993064057890843	0.003966488786997581	0.9715065008858138	-1	0	0	0.2	2	0.9230769230769231	12	0.23809523809523808	0.6923076923076923	11	9	3	3	0	0.7777777777777778	7	9	15	0.375	0	0.893250514482397	0.569962699682663	0.3765635392811064	0.9203220778088106	0.11481434027218507	0.939373723275134	0.9628345598645738	0.8609223263378682	0.5454545454545454	0.09090909090909091	0.0	0.003966488786997581	0.003966488786997581
4463	0.01761367659595562	0.009170074977100632	0.003023590492768823	0.9777739502851032	-1	0	0	0.3	3	0.7692307692307693	10	0.5769230769230769	0.7692307692307693	13	10	1	2	0	0.15384615384615385	13	2	15	0.6666666666666666	0	0.893250514482397	0.8885430044814847	0.4018785008866349	0.9337018004841147	0.11481434027218507	0.97614780118987	0.9621034779372235	0.9432615807671217	0.5384615384615384	0.07692307692307693	0.0	0.003023590492768823	0.003023590492768823
43	0.009502585659582903	0.005952317580814499	-0.0058773536696021065	0.9589240187056409	-1	0.25	1	0.7	7	0.3076923076923077	4	0.625	0.07692307692307693	2	1	12	2	0	0.6666666666666666	6	4	15	0.07407407407407407	0.4444444444444444	0.6369506880022968	0.9668800327505246	0.4125069374870932	0.6685685530920066	0.916792735783979	0.5731109682609036	0.9274114817125504	0.8110331149906153	0.75	1.0	0.0	-0.0005877353669602106	-0.0005877353669602106
3414	0.023933352172317224	0.012211999443157115	0.011894297594163966	0.9676337110694124	-1	0.25	1	0.5	5	0.5384615384615384	7	0.3333333333333333	0.5384615384615384	12	7	2	2	0	0.5555555555555556	9	5	15	0.6666666666666666	0.3333333333333333	0.9044440866098796	0.8420393147145806	0.4018785008866349	0.9375030190242533	0.13069158571209955	0.9789212350497412	0.9606990767907494	0.9393416773421285	0.5416666666666666	0.16666666666666666	0.0	0.011894297594163966	0.011894297594163966
4172	0.02327884945978614	0.01350237260981375	0.012161538582620857	0.9686497508251036	-1	0.25	1	0.5	5	0.5384615384615384	7	0.3333333333333333	0.5384615384615384	12	7	2	2	0	0.5555555555555556	9	5	15	0.6666666666666666	0.3333333333333333	0.9044440866098796	0.8554340647551149	0.4242203786719623	0.9364123590356841	0.13069158571209955	0.9789212350497412	0.9597415550180433	0.9409533113302045	0.5833333333333333	0.08333333333333333	0.0	0.012161538582620857	0.012161538582620857
2318	0.021451001283057467	0.011160265526299352	0.010609132217650393	0.9761512511980039	-1	0.25	1	0.4	4	0.6923076923076923	9	0.3	0.6153846153846154	11	8	3	2	0	0.5	10	5	15	0.2857142857142857	0.8	0.893250514482397	0.9284130067672113	0.4018785008866349	0.9200694518605846	0.11481434027218507	0.978505185250346	0.9621034779372235	0.9498533660965515	0.5454545454545454	0.09090909090909091	0.0	0.010609132217650393	0.010609132217650393
3054	0.022273936537672942	0.011764225297676246	0.011475490076132704	0.9749508064180827	-1	0.25	1	0.5	5	0.5384615384615384	7	0.3333333333333333	0.5384615384615384	12	7	2	2	0	0.5555555555555556	9	5	15	0.6666666666666666	0.6666666666666666	0.893250514482397	0.9565960075116648	0.429941317097002	0.9372263006494189	0.3172431126739449	0.9764359614952373	0.9587795337766823	0.9598235543080298	0.5416666666666667	0.16666666666666666	0.0	0.011475490076132704	0.011475490076132704
3269	0.02368878296041972	0.011543220589543468	0.011267306395733975	0.9673222121071149	-1	0.25	1	0.5	5	0.5384615384615384	7	0.3333333333333333	0.5384615384615384	12	7	2	2	0	0.5555555555555556	9	5	15	0.6666666666666666	0.3333333333333333	0.9044440866098796	0.8420393147145806	0.4018785008866349	0.9375030190242533	0.13069158571209955	0.9789212350497412	0.9606990767907494	0.9393416773421285	0.5416666666666666	0.08333333333333333	0.0	0.011267306395733975	0.011267306395733975
3160	0.021360049561212176	0.010542844327814526	0.009817730362405585	0.973952927206839	-1	0	0	0.3	3	0.75	9	0.2916666666666667	0.6666666666666666	11	8	2	2	0	0.75	8	6	14	0.4	0.5714285714285714	0.9024482205091011	0.9161277862371947	0.4018785008866349	0.917641304028323	0.14656883115201405	0.9800622662438462	0.9569648266612838	0.9477901530820366	0.5909090909090909	0.2727272727272727	0.0	0.009817730362405585	0.009817730362405585
429	0.006666286874790912	0.0030795793084042204	-0.003078926621477251	0.9798085929770937	-1	0	0	0.3333333333333333	1	1.0	2	1.0	1.0	3	2	0	1	0	0.25	1	4	4	0.3333333333333333	0	0.29667649639745985	0.7984372691443957	0.24642364157358387	0.9531524933229412	0.5297695566370841	0.9592314753588247	0.9278174954860191	0.9252479407723122	1.0	0	0.0	-0.0003078926621477251	-0.0003078926621477251
3498	0.019000340600830595	0.009154990772194619	0.00850260433693397	0.9640575133465561	-1	0.25	1	0.4	4	0.6923076923076923	9	0.3125	0.6153846153846154	11	8	3	2	0	0.75	8	6	15	0.2857142857142857	0.2857142857142857	0.893250514482397	0.8632155988569647	0.4018785008866349	0.941952751749953	0.14656883115201405	0.9797039162975183	0.9621034779372235	0.9445517117535515	0.5909090909090909	0.18181818181818182	0.0	0.00850260433693397	0.00850260433693397
4079	0.023202682590207475	0.008447315852506406	0.007717112920057096	0.9806563963058991	-1	0	0	0.4	4	0.6153846153846154	8	0.26785714285714285	0.6153846153846154	11	8	3	2	0	0.875	8	7	15	0.2857142857142857	0	0.9343118035743536	0.8697568956099581	0.4018785008866349	0.9437422177432989	0.11481434027218507	0.9740365240788412	0.9628345598645738	0.9416491723206502	0.5454545454545454	0.18181818181818182	0.0	0.007717112920057096	0.007717112920057096
1013	0.025390048804768653	0.001208625289519818	0.0012070912586502984	0.9653899087530108	-1	0.25	1	0.4	4	0.6923076923076923	9	0.2777777777777778	0.6153846153846154	10	8	4	2	0	0.6666666666666666	9	6	15	0.2	0.6666666666666666	0.893250514482397	0.8631121223287193	0.3638741788998104	0.8895705667592824	0.11481434027218507	0.9770361079845725	0.9644058467969051	0.9282057055837322	0.6	0.2	0.0	0.0012070912586502984	0.0012070912586502984
4301	0.017004358261933677	0.006508953603116908	0.006507160788420909	0.9817915176332931	-1	0	0	0.4	4	0.6666666666666666	8	0.35	0.5833333333333334	11	7	2	3	0	0.4	10	4	14	0.75	0.5	0.9343118035743536	0.5679378589589291	0.44656225645728986	0.9422658958970438	0.11481434027218507	0.9594106636447705	0.9628345598645738	0.8885714964234986	0.5454545454545454	0.09090909090909091	0.0	0.006507160788420909	0.006507160788420909
4626	0.02335414262999562	0.013594489552312414	0.013156694706367792	0.969467740464444	-1	0.25	1	0.5	5	0.5384615384615384	7	0.3333333333333333	0.5384615384615384	12	7	2	2	0	0.5555555555555556	9	5	15	0.6666666666666666	0.3333333333333333	0.9044440866098796	0.8554340647551149	0.4242203786719623	0.9364123590356841	0.13069158571209955	0.9789212350497412	0.9597415550180433	0.9409533113302045	0.5833333333333333	0.08333333333333333	0.0	0.013156694706367792	0.013156694706367792
154	0.002918480738200531	0.0026322801593523233	-0.002629505404763314	0.9800236175798299	-1	1.0	1	0.8	4	0.4	2	0.5833333333333334	0.2	5	1	1	0	0	0.75	4	3	7	0.0	0.6666666666666666	0.519877660064237	0.9276291780378729	0.24120031860810826	0.9481067319252098	0.3689622644221319	0.8429649028681606	0.7574966553882131	0.9152005594268902	0	0	0.0	-0.0002629505404763314	-0.0002629505404763314
595	0.008023770907253074	0.004398798032510194	-0.003794060721014276	0.9703427593040439	-1	0	0	0.6	3	0.6	3	0.5833333333333334	0.6	6	3	0	0	0	0.3333333333333333	6	2	7	0.0	0.4	0.4655466620968373	0.8604912627314242	0.7934570710360109	0.9493645668754633	0.42522045973419137	0.8261041972422333	0.9164148360242432	0.8911873795521428	0	0	0.0	-0.00037940607210142763	-0.00037940607210142763
740	0.014612341071455261	0.005569743290616767	-0.005461333191585489	0.873330110314219	-1	0	0	0.16666666666666666	1	1.0	6	1.0	1.0	7	6	0	0	0	0.125	8	1	8	0.0	0	0.893250514482397	0.8532392652465356	0.42241548516532745	0.9399745091366241	0.24520167891748193	0.8416985983856997	0.9621034779372235	0.8870290475992723	0	0	0.0	-0.000546133319158549	-0.000546133319158549
877	0.013812991406431198	0.005237302921625099	-0.005196475926911976	0.9775338709465806	-1	0	0	0.2	2	0.9230769230769231	12	0.5357142857142857	0.9230769230769231	14	12	0	2	0	0.14285714285714285	14	2	15	1.0	0	0.5575329761048625	0.9161946657874861	0.6496238429680152	0.9398337712335557	0.5573073455857962	0.8749402432834731	0.9278143583197777	0.9138751497888545	0.5357142857142857	0.35714285714285715	0.0	-0.0005196475926911976	-0.0005196475926911976
4784	0.023721869951089693	0.013984080741896188	0.013814775379640444	0.9695473840917999	-1	0.25	1	0.5	5	0.5384615384615384	7	0.3333333333333333	0.5384615384615384	12	7	2	2	0	0.5555555555555556	9	5	15	0.6666666666666666	0.3333333333333333	0.9044440866098796	0.8554340647551149	0.4242203786719623	0.9364123590356841	0.13069158571209955	0.9789212350497412	0.9597415550180433	0.9409533113302045	0.5416666666666666	0.08333333333333333	0.0	0.013814775379640444	0.013814775379640444
4196	0.023618299016727285	0.014275127518664537	0.013631977991677821	0.9690100978016531	-1	0.25	1	0.5	5	0.5384615384615384	7	0.3333333333333333	0.5384615384615384	12	7	2	2	0	0.5555555555555556	9	5	15	0.6666666666666666	0.3333333333333333	0.9044440866098796	0.8554340647551149	0.4242203786719623	0.9364123590356841	0.13069158571209955	0.9789212350497412	0.9597415550180433	0.9409533113302045	0.5833333333333333	0.08333333333333333	0.0	0.013631977991677821	0.013631977991677821
4136	0.018675684876083988	0.0001754120292614302	-0.00014289903554382755	0.9829904953406297	-1	0	0	0.4	4	0.6666666666666666	8	0.35	0.5833333333333334	11	7	2	3	0	0.4	10	4	14	0.75	0.5	0.893250514482397	0.8913982349980527	0.4580041333073691	0.9212422893098281	0.11481434027218507	0.9369554911204845	0.9628345598645738	0.9184208320404992	0.5454545454545454	0.18181818181818182	0.0	-1.4289903554382756e-05	-1.4289903554382756e-05
4085	0.0219190007259203	0.01229563213822752	0.012194950896253356	0.9687119234946457	-1	0.25	1	0.5	5	0.5384615384615384	7	0.3333333333333333	0.5384615384615384	12	7	2	2	0	0.5555555555555556	9	5	15	0.6666666666666666	0.3333333333333333	0.9044440866098796	0.8554340647551149	0.4018785008866349	0.9375030190242533	0.13069158571209955	0.9789212350497412	0.9606990767907494	0.9412943560475923	0.5416666666666667	0.16666666666666666	0.0	0.012194950896253356	0.012194950896253356
450	0.007394170310608998	0.002402957048077024	-0.0023366506348821274	0.9399004134900393	-1	0	0	0.25	1	1.0	4	1.0	1.0	5	4	0	0	0	0.16666666666666666	6	1	6	0.0	0	0.5892085120926484	0.8969994140764513	0.6496238429680152	0.8928267860288919	0.31484760613433427	0.7456424749795472	0.8927890496283659	0.856508779618337	0	0	0.0	-0.00023366506348821274	-0.00023366506348821274
1240	0.022041567626959517	0.0005988302795050759	0.000541278343549497	0.9721923182621205	-1	0.25	1	0.5	5	0.5384615384615384	7	0.3125	0.5384615384615384	11	7	3	2	0	0.75	8	6	15	0.3333333333333333	0.5714285714285714	0.893250514482397	0.8986560082921937	0.3765635392811064	0.9334832641074348	0.14656883115201405	0.9761063645085616	0.9621034779372235	0.9450390269935637	0.5909090909090909	0.2727272727272727	0.0	0.000541278343549497	0.000541278343549497
498	0.017994294046375682	0.005345534808355276	-0.0042880054082489	0.9354649944107531	-1	0	0	0.16666666666666666	1	1.0	7	1.0	1.0	8	7	0	0	0	0.1111111111111111	9	1	9	0.0	0	0.7412295132875227	0.8731688786974734	0.5130936911245608	0.938946534610695	0.26522470635103224	0.8662708262085386	0.928249895575032	0.8981547015577428	0	0	0.0	-0.00042880054082489	-0.00042880054082489
1107	0.019711317872835744	0.0017550100545736147	-0.0017537796201423587	0.9803647678260408	-1	0	0	0.3	3	0.7692307692307693	10	0.38461538461538464	0.7692307692307693	13	10	1	1	0	0.23076923076923078	13	3	15	0.3333333333333333	0	0.7498269960137716	0.9036886275993662	0.4580041333073691	0.9379800139849928	0.14656883115201405	0.9250739126004855	0.9621034779372235	0.9234034333857652	1.0	0.38461538461538464	0.0	-0.00017537796201423588	-0.00017537796201423588
3778	0.016956399728104834	0.009394493151068113	0.001950625942375493	0.9721495709245294	-1	0.25	1	0.5	5	0.5384615384615384	7	0.3333333333333333	0.5384615384615384	11	7	3	1	0	0.5555555555555556	9	5	15	0.16666666666666666	0.3333333333333333	0.893250514482397	0.9041061776635309	0.4018785008866349	0.9363947004362096	0.14656883115201405	0.9797039162975183	0.9621034779372235	0.9496274162435903	1.0	0.09090909090909091	0.0	0.001950625942375493	0.001950625942375493
4394	0.02190928513287054	0.011912355602250273	0.011911158015328698	0.9692758484248081	-1	0.25	1	0.5	5	0.5384615384615384	7	0.3333333333333333	0.5384615384615384	12	7	2	2	0	0.5555555555555556	9	5	15	0.6666666666666666	0.3333333333333333	0.9044440866098796	0.8554340647551149	0.4018785008866349	0.9375030190242533	0.13069158571209955	0.9789212350497412	0.9606990767907494	0.9412943560475923	0.5416666666666666	0.16666666666666666	0.0	0.011911158015328698	0.011911158015328698
4069	0.0224679774979037	0.012791934254029814	0.012723195697592418	0.9687996389133924	-1	0.25	1	0.5	5	0.5384615384615384	7	0.3333333333333333	0.5384615384615384	12	7	2	2	0	0.5555555555555556	9	5	15	0.6666666666666666	0.3333333333333333	0.9044440866098796	0.8554340647551149	0.4018785008866349	0.9375030190242533	0.13069158571209955	0.9789212350497412	0.9606990767907494	0.9412943560475923	0.5416666666666666	0.16666666666666666	0.0	0.012723195697592418	0.012723195697592418
1478	0.01652148068125811	0.009209227848404626	-0.003972702231281198	0.9659143565781856	-1	0	0	0.4	4	0.6153846153846154	8	0.2777777777777778	0.5384615384615384	11	7	3	1	0	0.6666666666666666	9	6	15	0.16666666666666666	0	0.9343118035743536	0.7945555558101014	0.3765635392811064	0.9591413229045997	0.11481434027218507	0.9740365240788412	0.9621034779372235	0.9376781589038093	1.0	0.18181818181818182	0.0	-0.0003972702231281198	-0.0003972702231281198
2989	0.021863317081521144	0.012234527888136594	0.010592187939032174	0.9762215240421135	-1	0.25	1	0.5	5	0.5384615384615384	7	0.3333333333333333	0.5384615384615384	12	7	2	2	0	0.5555555555555556	9	5	15	0.6666666666666666	0.6666666666666666	0.9044440866098796	0.9012460958943892	0.429941317097002	0.9408060373193016	0.1340937493226563	0.9790429025309402	0.9527275857261821	0.949807210684725	0.5416666666666666	0.16666666666666666	0.0	0.010592187939032174	0.010592187939032174
952	0.025194320116170153	0.0013109051087176178	0.00117864152931322	0.9638982311944847	-1	0.25	1	0.4	4	0.6923076923076923	9	0.2777777777777778	0.6153846153846154	10	8	4	2	0	0.6666666666666666	9	6	15	0.2	0.6666666666666666	0.893250514482397	0.8631121223287193	0.3638741788998104	0.8875679383368953	0.11481434027218507	0.9770361079845725	0.9644058467969051	0.9277551158032391	0.6	0	0.0	0.00117864152931322	0.00117864152931322
594	0.016691254214100646	0.006486842264984845	-0.005789572605916092	0.9258934758033092	-1	0.25	1	0.6	6	0.3333333333333333	4	0.5	0.25	9	3	4	0	0	0.5714285714285714	4	7	14	0.0	0	0.8288612159718122	0.712550879463047	0.49497732309707176	0.9348642361326202	0.5589887543924054	0.8957456251223391	0.809515138070567	0.8707401128954144	0	0	0.0	-0.0005789572605916092	-0.0005789572605916092
1045	0.022722671157670033	0.003655283789641887	0.0035773126087572786	0.971784042232816	-1	0.25	1	0.4	4	0.6923076923076923	9	0.3	0.6153846153846154	11	8	3	2	0	0.5	10	5	15	0.2857142857142857	0.8	0.893250514482397	0.8549035526650441	0.3765635392811064	0.9322777184780264	0.11481434027218507	0.978505185250346	0.9621034779372235	0.9392324239872137	0.5909090909090909	0.18181818181818182	0.0	0.0035773126087572786	0.0035773126087572786
3192	0.023449261026929794	0.012414075159761796	0.012302565437154694	0.9681231153060885	-1	0.25	1	0.5	5	0.5384615384615384	7	0.3333333333333333	0.5384615384615384	12	7	2	2	0	0.5555555555555556	9	5	15	0.6666666666666666	0.3333333333333333	0.9044440866098796	0.8068859283515086	0.429941317097002	0.9392172815460249	0.13069158571209955	0.972180002720334	0.9606990767907494	0.9291568635711983	0.5416666666666666	0.16666666666666666	0.0	0.012302565437154694	0.012302565437154694
2366	0.022425462679756772	0.011380828353136004	0.009780655457522432	0.9725723342040219	-1	0.25	1	0.4	4	0.6923076923076923	9	0.3125	0.6153846153846154	11	8	3	2	0	0.75	8	6	15	0.2857142857142857	0.5714285714285714	0.893250514482397	0.9006171408421534	0.41262207112281385	0.9505440358378446	0.5355933133340484	0.9761848247499759	0.9405576104120383	0.9506305545479008	0.5454545454545454	0.09090909090909091	0.0	0.009780655457522432	0.009780655457522432
2173	0.01985114900015783	0.010775839486581375	0.010397142251903363	0.976352069175841	-1	0.25	1	0.4	4	0.6923076923076923	9	0.3	0.6153846153846154	11	8	3	1	0	0.5	10	5	15	0.14285714285714285	0.8	0.893250514482397	0.9284130067672113	0.4018785008866349	0.9200694518605846	0.11481434027218507	0.9713291062714909	0.9621034779372235	0.944949423790134	1.0	0.18181818181818182	0.0	0.010397142251903363	0.010397142251903363
1698	0.009784702255540352	0.003140162572705098	-0.0028819475972867467	0.9635101673952418	-1	0.25	1	0.4	4	0.6666666666666666	8	0.3333333333333333	0.6666666666666666	12	8	1	2	0	0.8571428571428571	6	7	14	1.0	0.75	0.893250514482397	0.9320926446914091	0.48335097449142933	0.9432296881289368	0.21483097320325967	0.9597597983842501	0.9621034779372235	0.9461976106549352	0.625	0.3333333333333333	0.0	-0.0002881947597286747	-0.0002881947597286747
3914	0.019868789056037117	0.01062399576871734	-0.010623839984402835	0.9806470004843847	-1	0	0	0.2	2	0.8461538461538461	11	0.3	0.6923076923076923	11	9	3	1	0	0.5	5	10	15	0.125	0	1.0	0.7632873839343669	0.3765635392811064	0.9297468591549467	0.14656883115201405	0.9141255320047655	0.9621034779372235	0.8848883373599487	1.0	0.2727272727272727	0.0	-0.0010623839984402834	-0.0010623839984402834
550	0.001777948966710654	0.0017156328383353338	-0.001715632838334939	0.9864100578727757	-1	0	0	1.0	1	0	0	1.0	0	1	0	0	0	0	0.5	1	2	2	0.0	0	0	0	0	0	0	0	0	0	0	0	0	-0.00017156328383349388	-0.00017156328383349388
1447	0.024329421942295048	0.008420503286069666	0.0034989301210983266	0.9630402874234901	-1	0	0	0.4	4	0.6153846153846154	8	0.2777777777777778	0.5384615384615384	11	7	3	1	0	0.6666666666666666	9	6	15	0.16666666666666666	0	0.893250514482397	0.7880656247766359	0.3765635392811064	0.9541698521170205	0.11481434027218507	0.9740365240788412	0.9621034779372235	0.934501588050681	1.0	0.18181818181818182	0.0	0.0034989301210983266	0.0034989301210983266
460	0.0020705160141123165	0.002017983629615526	-0.0020179615052545678	0.9851644603236686	-1	0	0	1.0	3	0.0	0	0.6666666666666666	0	3	0	0	0	0	0.6666666666666666	3	2	4	0.0	1.0	0	0	0	0	0	0	0	0	0	0	0	-0.00020179615052545678	-0.00020179615052545678
651	0.010783170433193826	0.0029384420112732877	-0.00291894726295404	0.9571968371603751	-1	0	0	0.4	2	0.6	3	0.4375	0.6	4	3	2	3	0	1.0	4	4	7	0.42857142857142855	0	0.3998037480937563	0.9673317965421968	0.24585550139548715	0.9507515430014488	0.5952573774661309	0.9018587086655266	0.9337818684288346	0.9456033821853702	0.5	0.25	0.2744703666258805	-0.000291894726295404	-0.000291894726295404
2438	0.026544363649832797	0.01208076864280806	0.01206984843423128	0.9682679340089008	-1	0	0	0.3	3	0.7692307692307693	10	0.2777777777777778	0.6923076923076923	12	9	2	2	0	0.6666666666666666	9	6	15	0.4	0	0.893250514482397	0.8836704477603519	0.5199144197570374	0.9450116494252668	0.13069158571209955	0.9303069032189004	0.9606990767907494	0.9232761248176953	0.5416666666666667	0.25	0.0	0.01206984843423128	0.01206984843423128
125	0.020149988611707404	0.004380235894772141	-0.004374887296801998	0.9676301072705509	-1	0.25	1	0.3	3	0.7692307692307693	10	0.30612244897959184	0.38461538461538464	8	5	6	4	0	1.0	7	7	15	0.3076923076923077	0.5	0.24868366825193822	0.9324470624693373	0.8445581105511106	0.953952332894416	0.5578595116025069	0.9396297358330388	0.9183908981075465	0.9426907127490951	0.375	0.375	0.0	-0.0004374887296801998	-0.0004374887296801998
209	0.0023632094558466783	0.002035465227182129	-0.002016738283867957	0.9747152953717512	-1	0	0	0.3333333333333333	1	1.0	2	1.0	0.5	1	1	2	0	0	0.25	4	1	4	0.0	0	0.4411656199094268	0.5	0.18339838632005462	0.5	0.28560548483737563	0.5	0.7426556791174755	0.5	0	0	0.0	-0.00020167382838679572	-0.00020167382838679572
657	0.001722743444049963	0.0016795569219423222	-0.001679530093121987	0.9847029360982541	-1	0	0	1.0	1	0	0	1.0	0	1	0	0	0	0	0.5	1	2	2	0.0	0	0	0	0	0	0	0	0	0	0	0	0	-0.0001679530093121987	-0.0001679530093121987
4486	0.022041197812754647	0.012174908329018538	0.012054293615775763	0.9684959944255374	-1	0.25	1	0.5	5	0.5384615384615384	7	0.3333333333333333	0.5384615384615384	12	7	2	2	0	0.5555555555555556	9	5	15	0.6666666666666666	0.3333333333333333	0.9044440866098796	0.8554340647551149	0.4018785008866349	0.9375030190242533	0.13069158571209955	0.9789212350497412	0.9606990767907494	0.9412943560475923	0.5833333333333334	0.08333333333333333	0.0	0.012054293615775763	0.012054293615775763
841	0.0016837065892040292	0.0016577083147065897	-0.0016577073447131357	0.985296819460893	-1	0	0	0.5	1	1.0	1	1.0	1.0	1	1	1	1	0	0.3333333333333333	1	3	3	0.16666666666666666	0	0.1	0.5	0.4696302805435879	0.5	1.0	0.5	0.975724585281161	0.5	1.0	0	0.0	-0.00016577073447131355	-0.00016577073447131355
3349	0.022832508498902098	0.012405910388600581	0.012346090345257568	0.9681953946388528	-1	0.25	1	0.5	5	0.5384615384615384	7	0.3333333333333333	0.5384615384615384	12	7	2	2	0	0.5555555555555556	9	5	15	0.6666666666666666	0.3333333333333333	0.9044440866098796	0.8131700333055176	0.429941317097002	0.9395393304734099	0.13069158571209955	0.972180002720334	0.9606990767907494	0.9301702783540531	0.5416666666666666	0.08333333333333333	0.0	0.012346090345257568	0.012346090345257568
2944	0.023985530776196206	0.012199455720454779	0.011956346860180643	0.9675879424094569	-1	0.25	1	0.5	5	0.5384615384615384	7	0.3333333333333333	0.5384615384615384	12	7	2	2	0	0.5555555555555556	9	5	15	0.6666666666666666	0.3333333333333333	0.9044440866098796	0.8420393147145806	0.4018785008866349	0.9375740746975872	0.13069158571209955	0.9789212350497412	0.9606990767907494	0.9393647189695065	0.5416666666666666	0.16666666666666666	0.0	0.011956346860180643	0.011956346860180643
1582	0.016313528578074894	0.009346944712415905	-8.755533674767625e-05	0.9822142124908959	-1	0.25	1	0.4	4	0.6923076923076923	9	0.2777777777777778	0.5384615384615384	11	7	3	1	0	0.6666666666666666	9	6	15	0.16666666666666666	0.3333333333333333	0.9343118035743536	0.7996950491284177	0.3765635392811064	0.9541698521170205	0.11481434027218507	0.9740365240788412	0.9621034779372235	0.9359370704708355	1.0	0.18181818181818182	0.0	-8.755533674767625e-06	-8.755533674767625e-06
2395	0.021236403329311333	0.011027963414472318	0.010611540727876786	0.9760882405243327	-1	0.25	1	0.4	4	0.6923076923076923	9	0.3	0.6153846153846154	11	8	3	1	0	0.5	10	5	15	0.14285714285714285	0.8	0.893250514482397	0.9284130067672113	0.4018785008866349	0.9200694518605846	0.11481434027218507	0.978505185250346	0.9621034779372235	0.9498533660965515	1.0	0.18181818181818182	0.0	0.010611540727876786	0.010611540727876786
923	0.009258862207238235	0.001952614657238817	-0.0017979496051241928	0.97960689658981	-1	0.25	1	0.6	6	0.46153846153846156	6	0.5	0.3076923076923077	9	4	5	1	0	0.8333333333333334	6	5	15	0.1111111111111111	0.6	0.9024482205091011	0.8919989845693547	0.6734914244744576	0.9483199689961056	0.5589887543924054	0.9660945552675205	0.8134617378308119	0.9421445101536865	1.0	0.2222222222222222	0.0	-0.00017979496051241927	-0.00017979496051241927
2320	0.02165631882990107	0.010434181659329519	0.0101424976738122	0.9757372318033071	-1	0.25	1	0.4	4	0.6923076923076923	9	0.3	0.6153846153846154	11	8	3	2	0	0.5	10	5	15	0.2857142857142857	0.8	0.893250514482397	0.9284130067672113	0.4018785008866349	0.9200694518605846	0.14599262383172876	0.9778416954396102	0.9621034779372235	0.9493576104180407	0.5454545454545454	0.09090909090909091	0.0	0.0101424976738122	0.0101424976738122
4350	0.01891244453227185	0.009328167538979613	0.008511833118967438	0.9635994476900571	-1	0.25	1	0.4	4	0.6923076923076923	9	0.3125	0.6153846153846154	11	8	3	2	0	0.75	8	6	15	0.2857142857142857	0.2857142857142857	0.893250514482397	0.8632155988569647	0.4018785008866349	0.941952751749953	0.14656883115201405	0.9797039162975183	0.9621034779372235	0.9445517117535515	0.5909090909090909	0.18181818181818182	0.0	0.008511833118967438	0.008511833118967438
4695	0.02085682219224034	0.002200118086843034	0.0014948190373650304	0.9584794244655781	-1	0.25	1	0.5	5	0.5384615384615384	7	0.3333333333333333	0.5384615384615384	11	7	3	2	0	0.5555555555555556	9	5	15	0.3333333333333333	0.3333333333333333	0.9343118035743536	0.9406647649715835	0.44656225645728975	0.9408729924801446	0.14656883115201405	0.9797039162975183	0.9592448348383406	0.9583445613590328	0.6363636363636364	0.09090909090909091	0.0	0.0014948190373650304	0.0014948190373650304
4721	0.013560846678592597	0.003177828403300126	0.002675569751060714	0.9711493845057225	-1	0	0	0.4	4	0.6923076923076923	9	0.30612244897959184	0.6153846153846154	12	8	2	3	0	1.0	7	7	15	0.75	0.25	0.9137811590283753	0.7885154681654769	0.5130936911245608	0.9477179849362651	0.21483097320325967	0.9590936623744274	0.9604335943823263	0.9210017434199527	0.5	0.16666666666666666	0.0	0.002675569751060714	0.002675569751060714
5006	0.023462404673308714	0.01357958335489725	0.013393221564878221	0.9697140151448895	-1	0.25	1	0.5	5	0.5384615384615384	7	0.3333333333333333	0.5384615384615384	12	7	2	2	0	0.5555555555555556	9	5	15	0.6666666666666666	0.3333333333333333	0.9044440866098796	0.8554340647551149	0.4242203786719623	0.9364123590356841	0.13069158571209955	0.9789212350497412	0.9597415550180433	0.9409533113302045	0.5833333333333334	0.08333333333333333	0.0	0.013393221564878221	0.013393221564878221
2414	0.02330261050229755	0.012185265367516485	0.010576379498813189	0.9761741107852797	-1	0.25	1	0.5	5	0.5384615384615384	7	0.3333333333333333	0.5384615384615384	11	7	3	2	0	0.5555555555555556	9	5	15	0.3333333333333333	0.6666666666666666	0.9156376587373621	0.8511899705430063	0.4018785008866349	0.941952751749953	0.14656883115201405	0.9797039162975183	0.9592448348383406	0.9428105017976718	0.5454545454545454	0.18181818181818182	0.0	0.010576379498813189	0.010576379498813189
4575	0.022942682330446423	0.013681677846184619	0.01340144504951976	0.9693220128849133	-1	0.25	1	0.5	5	0.5384615384615384	7	0.3333333333333333	0.5384615384615384	12	7	2	2	0	0.5555555555555556	9	5	15	0.6666666666666666	0.3333333333333333	0.9044440866098796	0.8554340647551149	0.4242203786719623	0.9364123590356841	0.13069158571209955	0.9789212350497412	0.9597415550180433	0.9409533113302045	0.5833333333333333	0.16666666666666666	0.0	0.01340144504951976	0.01340144504951976
391	0.0021476464465388584	0.0019379582228707733	-0.0019379552395061813	0.9851768669793138	-1	0	0	1.0	2	0.0	0	0.75	0	2	0	0	0	0	1.0	2	2	3	0.0	0	0	0	0	0	0	0	0	0	0	0	0	-0.00019379552395061813	-0.00019379552395061813
4378	0.01932878531142071	0.010402805231820276	0.006854631536826847	0.9738451527374554	-1	0.25	1	0.5	5	0.5384615384615384	7	0.3333333333333333	0.5384615384615384	12	7	2	2	0	0.5555555555555556	9	5	15	0.6666666666666666	0.3333333333333333	0.9044440866098796	0.8554340647551149	0.4018785008866349	0.9353297154304683	0.13069158571209955	0.9789212350497412	0.9597415550180433	0.9406183311759639	0.5833333333333333	0.08333333333333333	0.0	0.006854631536826847	0.006854631536826847
1474	0.025914707223470865	0.0023401493088118295	-0.0023400042230728476	0.9814624368778415	-1	0	0	0.3	3	0.7692307692307693	10	0.3125	0.7692307692307693	12	10	2	1	0	0.3333333333333333	12	4	15	0.16666666666666666	0	0.88342814913777	0.8313995191504807	0.3765635392811064	0.918715013867263	0.11481434027218507	0.9198322798819307	0.967368554540595	0.8960004677622813	1.0	0.3333333333333333	0.0	-0.00023400042230728476	-0.00023400042230728476
3546	0.022511845144175358	0.01252117199612195	0.012312647814612044	0.96842355303562	-1	0.25	1	0.5	5	0.5384615384615384	7	0.3333333333333333	0.5384615384615384	12	7	2	2	0	0.5555555555555556	9	5	15	0.6666666666666666	0.3333333333333333	0.9044440866098796	0.8554340647551149	0.4018785008866349	0.9375030190242533	0.13069158571209955	0.9789212350497412	0.9606990767907494	0.9412943560475923	0.5416666666666666	0.16666666666666666	0.0	0.012312647814612044	0.012312647814612044
757	0.008177336712143336	0.0066460881321427304	-0.006643438843893913	0.9813208028889417	-1	0	0	0.6666666666666666	4	0.42857142857142855	3	0.6	0.2857142857142857	5	2	3	2	0	0.6	3	5	9	0.2857142857142857	0.3333333333333333	0.9024482205091011	0.6386761351176415	0.49748733848320137	0.8147557694480758	0.4575600339117937	0.9380463506137194	0.9479030407145395	0.830533966258507	0.6	0	0.0	-0.0006643438843893913	-0.0006643438843893913
4081	0.02301301849391855	0.013280313596298873	0.012751047867850767	0.9691951928132461	-1	0.25	1	0.5	5	0.5384615384615384	7	0.3333333333333333	0.5384615384615384	12	7	2	2	0	0.5555555555555556	9	5	15	0.6666666666666666	0.3333333333333333	0.9044440866098796	0.8554340647551149	0.4242203786719623	0.9364123590356841	0.13069158571209955	0.9789212350497412	0.9597415550180433	0.9409533113302045	0.5833333333333333	0.08333333333333333	0.0	0.012751047867850767	0.012751047867850767
4457	0.023774349530482502	0.014018167827848834	0.013422112014964474	0.9694318507981456	-1	0.25	1	0.5	5	0.5384615384615384	7	0.3333333333333333	0.5384615384615384	12	7	2	2	0	0.5555555555555556	9	5	15	0.6666666666666666	0.3333333333333333	0.9044440866098796	0.8554340647551149	0.4242203786719623	0.9364123590356841	0.13069158571209955	0.9789212350497412	0.9597415550180433	0.9409533113302045	0.5833333333333333	0.08333333333333333	0.0	0.013422112014964474	0.013422112014964474
3725	0.02285839179465863	0.012894434890859311	0.012739074127656631	0.9684238403829124	-1	0.25	1	0.5	5	0.5384615384615384	7	0.3333333333333333	0.5384615384615384	12	7	2	2	0	0.5555555555555556	9	5	15	0.6666666666666666	0.3333333333333333	0.9044440866098796	0.8554340647551149	0.4018785008866349	0.9375030190242533	0.13069158571209955	0.9789212350497412	0.9606990767907494	0.9412943560475923	0.5416666666666666	0.08333333333333333	0.0	0.012739074127656631	0.012739074127656631
2032	0.01148883126168736	0.007496366330177849	-0.007413505265980211	0.9716410286992568	-1	0.25	1	0.4	4	0.6923076923076923	9	0.3125	0.6153846153846154	11	8	3	1	0	0.75	8	6	15	0.14285714285714285	0.5714285714285714	0.893250514482397	0.9282840578634906	0.3765635392811064	0.9236802276722882	0.14656883115201405	0.9761551260360077	0.9604906116912191	0.9489251128344104	1.0	0.2727272727272727	0.0	-0.000741350526598021	-0.000741350526598021
2136	0.02227896772554517	0.01138379538784875	0.010159035847072475	0.9761864197009067	-1	0.25	1	0.5	5	0.5384615384615384	7	0.3333333333333333	0.5384615384615384	11	7	3	2	0	0.5555555555555556	9	5	15	0.3333333333333333	0.6666666666666666	0.9156376587373621	0.8511899705430063	0.4018785008866349	0.941952751749953	0.14656883115201405	0.9797039162975183	0.9592448348383406	0.9428105017976718	0.5454545454545454	0.18181818181818182	0.0	0.010159035847072475	0.010159035847072475
1141	0.022003640719737413	0.005879219481474896	0.0033852087779861293	0.9680514455889395	-1	0.25	1	0.4	4	0.6923076923076923	9	0.2777777777777778	0.6153846153846154	10	8	4	2	0	0.6666666666666666	9	6	15	0.2	0.6666666666666666	0.893250514482397	0.933927941438498	0.3638741788998104	0.8856380027771594	0.11481434027218507	0.9770361079845725	0.9624300269048938	0.943502241764116	0.6	0.1	0.0	0.0033852087779861293	0.0033852087779861293
3308	0.01755787256668743	0.008418887616151642	-0.001878270331313061	0.9753421746264695	-1	0	0	0.375	3	0.7	7	0.4444444444444444	0.6	8	6	3	3	0	0.3333333333333333	9	3	12	0.375	0	0.9137811590283753	0.6074123463411801	0.39459280520196016	0.9367550799836812	0.11481434027218507	0.9557564462703533	0.9624707296613102	0.8877753616181027	0.375	0.25	0.0	-0.0001878270331313061	-0.0001878270331313061
1168	0.02217531709811369	0.0032606924788402825	0.0031873182086086765	0.9724048235982924	-1	0.25	1	0.4	4	0.6923076923076923	9	0.3	0.6153846153846154	11	8	3	2	0	0.5	10	5	15	0.2857142857142857	0.8	0.9343118035743536	0.8608427253416082	0.3765635392811064	0.9322777184780264	0.14656883115201405	0.9714495385790007	0.9621034779372235	0.9344541662543177	0.6363636363636364	0.2727272727272727	0.0	0.0031873182086086765	0.0031873182086086765
2455	0.021443458983198774	0.011192255288952433	0.010859256214420404	0.9760396145413162	-1	0.25	1	0.4	4	0.6923076923076923	9	0.3	0.6153846153846154	11	8	3	1	0	0.5	10	5	15	0.14285714285714285	0.8	0.893250514482397	0.9284130067672113	0.4018785008866349	0.9200694518605846	0.11481434027218507	0.978505185250346	0.9621034779372235	0.9498533660965515	1.0	0.18181818181818182	0.0	0.010859256214420404	0.010859256214420404
3664	0.017531200543786107	0.005606926010248817	0.005464662795411782	0.9808621244332216	-1	0	0	0.4444444444444444	4	0.5454545454545454	6	0.65	0.5454545454545454	9	6	3	3	0	0.2	10	2	13	0.42857142857142855	0	0.893250514482397	0.93784054147215	0.4580041333073691	0.9422355106426394	0.14656883115201405	0.9481354202170726	0.9621034779372235	0.9428847594399165	0.4444444444444444	0.2222222222222222	0.0	0.005464662795411782	0.005464662795411782
2045	0.021746706676299684	0.011157796270800406	0.009948267874086598	0.9762101892793558	-1	0.25	1	0.5	5	0.5384615384615384	7	0.3333333333333333	0.5384615384615384	11	7	3	2	0	0.5555555555555556	9	5	15	0.3333333333333333	0.6666666666666666	0.893250514482397	0.9295160475956019	0.4018785008866349	0.941952751749953	0.14656883115201405	0.9797039162975183	0.9592448348383406	0.9560993663287483	0.5454545454545454	0.18181818181818182	0.0	0.009948267874086598	0.009948267874086598
899	0.012423294985569955	0.004078802543643768	-0.004073064200921883	0.9212789915921131	-1	0	0	0.3333333333333333	3	0.6363636363636364	7	0.6190476190476191	0.45454545454545453	8	5	4	0	0	0.42857142857142855	7	3	13	0.0	0	0.4880135244759476	0.9648755104090138	0.4327766642535783	0.9085617164805776	0.5821259897814357	0.7662152673364546	0.8989636833653264	0.9059752399831982	0	0	0.0	-0.00040730642009218827	-0.00040730642009218827
2892	0.023650668820972002	0.011537606078953176	0.011048598599473105	0.96697085392205	-1	0.25	1	0.5	5	0.5384615384615384	7	0.3333333333333333	0.5384615384615384	12	7	2	2	0	0.5555555555555556	9	5	15	0.6666666666666666	0.3333333333333333	0.9044440866098796	0.8420393147145806	0.4018785008866349	0.9376286589019494	0.13069158571209955	0.9789212350497412	0.9606990767907494	0.939382430363535	0.5416666666666666	0.16666666666666666	0.0	0.011048598599473105	0.011048598599473105
1265	0.02243891953450777	0.0031344125434878975	0.002905373524132134	0.9722157995998708	-1	0.25	1	0.4	4	0.6923076923076923	9	0.3	0.6153846153846154	11	8	3	2	0	0.5	10	5	15	0.2857142857142857	0.8	0.893250514482397	0.8549035526650441	0.3765635392811064	0.9322777184780264	0.14656883115201405	0.9698070634081268	0.9621034779372235	0.9322492620437942	0.5909090909090908	0.2727272727272727	0.0	0.002905373524132134	0.002905373524132134
3222	0.023779873698491695	0.011704862069747366	0.01131659736804662	0.9673215663090755	-1	0.25	1	0.5	5	0.5384615384615384	7	0.3333333333333333	0.5384615384615384	12	7	2	2	0	0.5555555555555556	9	5	15	0.6666666666666666	0.3333333333333333	0.9044440866098796	0.8420393147145806	0.4018785008866349	0.9375030190242533	0.13069158571209955	0.9789212350497412	0.9606990767907494	0.9393416773421285	0.5416666666666666	0.16666666666666666	0.0	0.01131659736804662	0.01131659736804662
1263	0.02282811997017967	0.003009393207165103	0.0028899364470016523	0.971947578639724	-1	0.25	1	0.4	4	0.6923076923076923	9	0.3	0.6153846153846154	11	8	3	2	0	0.5	10	5	15	0.2857142857142857	0.8	0.893250514482397	0.8549035526650441	0.3765635392811064	0.9322777184780264	0.11481434027218507	0.978505185250346	0.9621034779372235	0.9392324239872137	0.5909090909090909	0.18181818181818182	0.0	0.0028899364470016523	0.0028899364470016523
1143	0.02542652338267802	0.0011857970219646223	0.001148634294992528	0.9642190544098724	-1	0.25	1	0.4	4	0.6923076923076923	9	0.2777777777777778	0.6153846153846154	10	8	4	2	0	0.6666666666666666	9	6	15	0.2	0.6666666666666666	0.893250514482397	0.8631121223287193	0.3638741788998104	0.8895705667592824	0.11481434027218507	0.9770361079845725	0.9644058467969051	0.9282057055837322	0.6	0.2	0.0	0.001148634294992528	0.001148634294992528
4977	0.022733696788658848	0.01301657647470251	0.012983875332368512	0.969074815071986	-1	0.25	1	0.5	5	0.5384615384615384	7	0.3333333333333333	0.5384615384615384	12	7	2	2	0	0.5555555555555556	9	5	15	0.6666666666666666	0.3333333333333333	0.9044440866098796	0.8554340647551149	0.4018785008866349	0.9375030190242533	0.13069158571209955	0.9789212350497412	0.9606990767907494	0.9412943560475923	0.5833333333333333	0.08333333333333333	0.0	0.012983875332368512	0.012983875332368512
4380	0.023402079308544616	0.013896224482522843	0.013648451629556456	0.9694458581482169	-1	0.25	1	0.5	5	0.5384615384615384	7	0.3333333333333333	0.5384615384615384	12	7	2	2	0	0.5555555555555556	9	5	15	0.6666666666666666	0.3333333333333333	0.9044440866098796	0.8554340647551149	0.4242203786719623	0.9364123590356841	0.13069158571209955	0.9789212350497412	0.9597415550180433	0.9409533113302045	0.5833333333333333	0.08333333333333333	0.0	0.013648451629556456	0.013648451629556456
2620	0.023798059746777206	0.012385983495016031	0.012093431303777132	0.9675988950393133	-1	0.25	1	0.5	5	0.5384615384615384	7	0.3333333333333333	0.5384615384615384	12	7	2	2	0	0.5555555555555556	9	5	15	0.6666666666666666	0.3333333333333333	0.9044440866098796	0.8420393147145806	0.4018785008866349	0.9375030190242533	0.13069158571209955	0.9789212350497412	0.9606990767907494	0.9393416773421285	0.5416666666666666	0.16666666666666666	0.0	0.012093431303777132	0.012093431303777132
4517	0.023102474663234764	0.013924274050259798	0.013427324808728245	0.9693917395080776	-1	0.25	1	0.5	5	0.5384615384615384	7	0.3333333333333333	0.5384615384615384	12	7	2	2	0	0.5555555555555556	9	5	15	0.6666666666666666	0.3333333333333333	0.9044440866098796	0.8554340647551149	0.4242203786719623	0.9364123590356841	0.13069158571209955	0.9789212350497412	0.9597415550180433	0.9409533113302045	0.5833333333333333	0.08333333333333333	0.0	0.013427324808728245	0.013427324808728245
3048	0.023915085531245123	0.012369145502866784	0.011953368190823701	0.9675249359807708	-1	0.25	1	0.5	5	0.5384615384615384	7	0.3333333333333333	0.5384615384615384	12	7	2	2	0	0.5555555555555556	9	5	15	0.6666666666666666	0.3333333333333333	0.9044440866098796	0.8420393147145806	0.4018785008866349	0.9375030190242533	0.13069158571209955	0.9789212350497412	0.9606990767907494	0.9393416773421285	0.5416666666666666	0.16666666666666666	0.0	0.011953368190823701	0.011953368190823701
466	0.001826098375110198	0.0017970582977184638	-0.0017970543874105936	0.9845955937233848	-1	0	0	1.0	1	0	0	1.0	0	1	0	0	0	0	0.5	1	2	2	0.0	0	0	0	0	0	0	0	0	0	0	0	0	-0.00017970543874105935	-0.00017970543874105935
341	0.002079572306557888	0.002024351654486728	-0.002023081805142008	0.9844523060317806	-1	0	0	1.0	2	0.0	0	0.75	0	0	0	2	3	0	1.0	2	2	3	0.375	0	0	0	0	0	0	0	0	0	0	0	0	-0.1	-0.1
3438	0.022755436974260648	0.012671650257574529	0.012646253836940837	0.9688059972701567	-1	0.25	1	0.5	5	0.5384615384615384	7	0.3333333333333333	0.5384615384615384	12	7	2	2	0	0.5555555555555556	9	5	15	0.6666666666666666	0.3333333333333333	0.9044440866098796	0.8554340647551149	0.4018785008866349	0.9375030190242533	0.13069158571209955	0.9789212350497412	0.9606990767907494	0.9412943560475923	0.5416666666666666	0.16666666666666666	0.0	0.012646253836940837	0.012646253836940837
3408	0.023803067248821863	0.011982630611991028	0.011360016002808062	0.9670841912641814	-1	0.25	1	0.5	5	0.5384615384615384	7	0.3333333333333333	0.5384615384615384	12	7	2	2	0	0.5555555555555556	9	5	15	0.6666666666666666	0.3333333333333333	0.9044440866098796	0.8420393147145806	0.4018785008866349	0.9375030190242533	0.13069158571209955	0.9789212350497412	0.9606990767907494	0.9393416773421285	0.5416666666666666	0.16666666666666666	0.0	0.011360016002808062	0.011360016002808062
3443	0.02983687598163839	0.007778016494412441	0.005666943846366832	0.9680526004775276	-1	0	0	0.3	3	0.75	9	0.2916666666666667	0.6666666666666666	11	8	2	2	0	0.75	8	6	14	0.4	0	0.893250514482397	0.899178716739535	0.5773762928357205	0.9335308665660724	0.14656883115201405	0.9333361991318482	0.9588013604947832	0.9234253600434421	0.5454545454545454	0.36363636363636365	0.0	0.005666943846366832	0.005666943846366832
1856	0.021097605447761597	0.009267930434533344	0.008986672182676063	0.9725375407182072	-1	0.25	1	0.4	4	0.6923076923076923	9	0.3125	0.6153846153846154	11	8	3	1	0	0.75	8	6	15	0.14285714285714285	0.5714285714285714	0.893250514482397	0.9313231945715859	0.3765635392811064	0.9350055797196641	0.14656883115201405	0.9764041453340162	0.9621034779372235	0.9525176459519751	1.0	0.2727272727272727	0.0	0.008986672182676063	0.008986672182676063
1978	0.027112479874827816	0.013719414439355553	0.009965679768300949	0.9546484350114025	-1	0.25	1	0.5	5	0.5384615384615384	7	0.3125	0.5384615384615384	10	7	4	2	0	0.75	8	6	15	0.2222222222222222	0.2857142857142857	0.9249747311558579	0.8837879512271444	0.429941317097002	0.9682679574502895	0.4866416444256771	0.9764811225109234	0.9587795337766823	0.955114289411716	0.55	0.2	0.0	0.009965679768300949	0.009965679768300949
541	0.0017067526264382671	0.001659934440612586	-0.0016598841680465816	0.9848245470614855	-1	0	0	1.0	1	0	0	1.0	0	1	0	0	0	0	0.5	1	2	2	0.0	0	0	0	0	0	0	0	0	0	0	0	0	-0.00016598841680465817	-0.00016598841680465817
2504	0.020898752065051335	0.011451754153725442	0.010595248954733188	0.9764059688175291	-1	0.25	1	0.4	4	0.6923076923076923	9	0.3	0.6153846153846154	11	8	3	2	0	0.5	10	5	15	0.2857142857142857	0.8	0.893250514482397	0.9284130067672113	0.4018785008866349	0.9200694518605846	0.11481434027218507	0.978505185250346	0.9621034779372235	0.9498533660965515	0.5454545454545454	0.18181818181818182	0.0	0.010595248954733188	0.010595248954733188
2233	0.02083012845903838	0.011835731286652423	0.011103140120613583	0.9764565130079115	-1	0.25	1	0.4	4	0.6923076923076923	9	0.3	0.6153846153846154	11	8	3	1	0	0.5	10	5	15	0.14285714285714285	0.8	0.893250514482397	0.9284130067672113	0.4018785008866349	0.9200694518605846	0.14599262383172876	0.9778416954396102	0.9621034779372235	0.9493576104180407	1.0	0.18181818181818182	0.0	0.011103140120613583	0.011103140120613583
3116	0.024383123551762274	0.012781148578809198	0.012268947607463809	0.9670189404711368	-1	0.25	1	0.5	5	0.5384615384615384	7	0.3333333333333333	0.5384615384615384	12	7	2	2	0	0.5555555555555556	9	5	15	0.6666666666666666	0.3333333333333333	0.9044440866098796	0.8420393147145806	0.4018785008866349	0.9375030190242533	0.13451499143840479	0.9786999824890799	0.9601816027255283	0.9391387473155777	0.5416666666666666	0.16666666666666666	0.0	0.012268947607463809	0.012268947607463809
598	0.021050456472060927	0.002630587630007676	-0.0014793156360212122	0.9797357052643865	-1	0.3333333333333333	1	0.4444444444444444	4	0.6363636363636364	7	0.43333333333333335	0.5454545454545454	9	6	3	1	0	0.3	10	3	13	0.14285714285714285	0.6666666666666666	0.8653226086552248	0.9242095521078922	0.8305603341680801	0.954059078832801	0.6193149834849094	0.9243824740707189	0.8110398832469929	0.9357915494586193	1.0	0.2222222222222222	0.0	-0.0001479315636021212	-0.0001479315636021212
1859	0.019947491832774725	0.007047062890632849	0.005515120658674082	0.9808379812534695	-1	0.25	1	0.4	4	0.6923076923076923	9	0.3	0.6153846153846154	12	8	2	2	0	0.5	10	5	15	0.5	0.8	0.893250514482397	0.9453165876111227	0.31046452150538306	0.8884005821106584	0.12429276682015558	0.9632653198699944	0.9621034779372235	0.9387944108593465	0.625	0.08333333333333333	0.0	0.005515120658674082	0.005515120658674082
3139	0.025518229990958614	0.013438603499261109	0.012861184676726343	0.9692367512591048	-1	0	0	0.3	3	0.75	9	0.3111111111111111	0.6666666666666666	11	8	2	1	0	0.5555555555555556	9	5	14	0.2	0	0.893250514482397	0.9003372732391606	0.4580041333073691	0.9136272719313104	0.14656883115201405	0.9339780278164461	0.9592448348383406	0.9170606940644269	1.0	0.36363636363636365	0.0	0.012861184676726343	0.012861184676726343
4959	0.02427756271010814	0.013488677604384299	0.012788526528760086	0.9679486565363455	-1	0.25	1	0.5	5	0.5384615384615384	7	0.3333333333333333	0.5384615384615384	12	7	2	2	0	0.5555555555555556	9	5	15	0.6666666666666666	0.3333333333333333	0.893250514482397	0.9283713992629608	0.4242203786719623	0.9364123590356841	0.13069158571209955	0.9789212350497412	0.9597415550180433	0.9539076451128261	0.5833333333333333	0.16666666666666666	0.0	0.012788526528760086	0.012788526528760086
1441	0.024194885937254388	0.0063163488322208	0.00493695939937954	0.9475861167459371	-1	0	0	0.4	4	0.6153846153846154	8	0.3333333333333333	0.5384615384615384	11	7	3	2	0	0.5555555555555556	9	5	15	0.3333333333333333	0	0.9343118035743536	0.7484424519019159	0.3765635392811064	0.9547794855538321	0.11481434027218507	0.9549663656435159	0.9621034779372235	0.9166878687601887	0.5454545454545454	0.2727272727272727	0.0	0.00493695939937954	0.00493695939937954
2330	0.01594831721145679	0.006821176247362955	-0.00670794231661516	0.9507999167207415	-1	0.25	1	0.5	5	0.5	6	0.3333333333333333	0.5	9	6	4	2	0	0.8571428571428571	6	7	14	0.2222222222222222	0.4	0.5892085120926484	0.9532128872853184	0.5818247062067059	0.903739382616275	0.3847505867431978	0.9583498423079367	0.9278926868426804	0.9424885647571319	0.6111111111111112	0.4444444444444444	0.0	-0.000670794231661516	-0.000670794231661516
2613	0.018006923784539348	0.00744026894350905	-0.007262843222950926	0.9827376857730757	-1	0	0	0.25	2	0.9	9	0.4	0.9	11	9	0	2	0	0.3	10	3	12	1.0	0	0.893250514482397	0.8937343561544995	0.4580041333073691	0.8718071135523267	0.11481434027218507	0.7434581356026235	0.9621034779372235	0.8459921403097359	0.5454545454545454	0.2727272727272727	0.0	-0.0007262843222950925	-0.0007262843222950925
939	0.023564214961329075	0.0018485628041118517	0.0009845521274855554	0.9729702362661277	-1	0.25	1	0.5	5	0.5384615384615384	7	0.3125	0.5384615384615384	11	7	3	2	0	0.75	8	6	15	0.3333333333333333	0.5714285714285714	0.9343118035743536	0.9315933433912336	0.3765635392811064	0.9308507407843458	0.14656883115201405	0.9732619315204283	0.9621034779372235	0.9495628758554925	0.5454545454545454	0.18181818181818182	0.0	0.0009845521274855554	0.0009845521274855554
1688	0.01927750259955531	0.009226449407500401	0.009032314591766712	0.9669973586248013	-1	0.25	1	0.4	4	0.6923076923076923	9	0.2777777777777778	0.6153846153846154	11	8	3	2	0	0.6666666666666666	9	6	15	0.2857142857142857	0.6666666666666666	0.893250514482397	0.9313231945715859	0.4018785008866349	0.9380575849498087	0.14656883115201405	0.9764041453340162	0.9592448348383406	0.9532859017543428	0.5909090909090909	0.18181818181818182	0.0	0.009032314591766712	0.009032314591766712
2595	0.02112858380612322	0.011062702482046168	0.010529981841654296	0.9758838142852622	-1	0.25	1	0.4	4	0.6923076923076923	9	0.3	0.6153846153846154	11	8	3	2	0	0.5	10	5	15	0.2857142857142857	0.8	0.893250514482397	0.9284130067672113	0.4018785008866349	0.9200694518605846	0.11481434027218507	0.978505185250346	0.9621034779372235	0.9498533660965515	0.5454545454545454	0.18181818181818182	0.0	0.010529981841654296	0.010529981841654296
1450	0.017898880033777702	0.004408632635206223	0.004131532790621988	0.9733970123496261	-1	0.25	1	0.4	4	0.6923076923076923	9	0.3	0.6153846153846154	11	8	3	2	0	0.5	10	5	15	0.2857142857142857	0.8	0.893250514482397	0.9310247646964749	0.3765635392811064	0.9298807441991469	0.11481434027218507	0.9767173262755792	0.9621034779372235	0.9514146692329042	0.5454545454545454	0.09090909090909091	0.0	0.004131532790621988	0.004131532790621988
3717	0.01589205548235675	0.0077237638488179255	0.007245339446530328	0.9688356206123544	-1	0.25	1	0.5	5	0.5384615384615384	7	0.3333333333333333	0.5384615384615384	12	7	2	2	0	0.5555555555555556	9	5	15	0.6666666666666666	0.3333333333333333	0.9044440866098796	0.8554340647551149	0.38922102008387066	0.9305759857135157	0.13069158571209955	0.9789212350497412	0.9621034779372235	0.939186927455298	0.5416666666666666	0.16666666666666666	0.0	0.007245339446530328	0.007245339446530328
1799	0.022393615594413354	0.009844373460891988	0.009018068707791947	0.9756022666894238	-1	0.25	1	0.4	4	0.6923076923076923	9	0.3	0.6153846153846154	11	8	3	2	0	0.5	10	5	15	0.2857142857142857	0.8	0.893250514482397	0.9284130067672113	0.3765635392811064	0.9377259143759668	0.14656883115201405	0.9758276269690622	0.9621034779372235	0.9521590626216081	0.5454545454545454	0.18181818181818182	0.0	0.009018068707791947	0.009018068707791947
4302	0.023904290699981207	0.014411595898656456	0.013949042368917936	0.9694273966985616	-1	0.25	1	0.5	5	0.5384615384615384	7	0.3333333333333333	0.5384615384615384	12	7	2	2	0	0.5555555555555556	9	5	15	0.6666666666666666	0.3333333333333333	0.9044440866098796	0.8554340647551149	0.4242203786719623	0.9364123590356841	0.13069158571209955	0.9789212350497412	0.9597415550180433	0.9409533113302045	0.5416666666666666	0.08333333333333333	0.0	0.013949042368917936	0.013949042368917936
1373	0.008449846564221044	0.006403285406306476	-0.006382377824248767	0.9835619736112444	-1	0	0	0.375	3	0.6666666666666666	6	0.36666666666666664	0.4444444444444444	7	4	3	2	0	0.8333333333333334	6	5	11	0.2857142857142857	0	0.893250514482397	0.9517579227022449	0.3765635392811064	0.7951592569514958	0.11481434027218507	0.9511337783478911	0.9621034779372235	0.9195058834145083	0.6428571428571428	0.42857142857142855	0.0	-0.0006382377824248767	-0.0006382377824248767
2520	0.022612587032642868	0.00942216160643937	-0.008939903717923591	0.9823786645759003	-1	0	0	0.375	3	0.7	7	0.375	0.5	8	5	3	1	0	0.5	8	4	12	0.14285714285714285	0	0.893250514482397	0.8995040181653582	0.38922102008387066	0.8657470481516356	0.11481434027218507	0.9463507277094932	0.9624707296613102	0.909585092267043	1.0	0.25	0.0	-0.0008939903717923592	-0.0008939903717923592
2864	0.02413625019983449	0.01286739683076842	0.012207002241302117	0.9669995293029708	-1	0.25	1	0.5	5	0.5384615384615384	7	0.3333333333333333	0.5384615384615384	12	7	2	2	0	0.5555555555555556	9	5	15	0.6666666666666666	0.3333333333333333	0.9044440866098796	0.8420393147145806	0.4018785008866349	0.9375030190242533	0.13069158571209955	0.9789212350497412	0.9606990767907494	0.9393416773421285	0.5416666666666666	0.16666666666666666	0.0	0.012207002241302117	0.012207002241302117
4087	0.022461902746252527	0.012767639412248842	0.012767551241260448	0.9692326401357437	-1	0.25	1	0.5	5	0.5384615384615384	7	0.3333333333333333	0.5384615384615384	12	7	2	2	0	0.5555555555555556	9	5	15	0.6666666666666666	0.3333333333333333	0.9044440866098796	0.8554340647551149	0.4018785008866349	0.9375030190242533	0.13069158571209955	0.9789212350497412	0.9606990767907494	0.9412943560475923	0.5416666666666666	0.25	0.0	0.012767551241260448	0.012767551241260448
3368	0.022744040356365278	0.013387646581860613	0.013085461495909114	0.9682656345969742	-1	0.25	1	0.5	5	0.5384615384615384	7	0.3333333333333333	0.5384615384615384	12	7	2	2	0	0.5555555555555556	9	5	15	0.6666666666666666	0.3333333333333333	0.9044440866098796	0.8554340647551149	0.4018785008866349	0.9375030190242533	0.13069158571209955	0.9789212350497412	0.9606990767907494	0.9412943560475923	0.5416666666666666	0.16666666666666666	0.0	0.013085461495909114	0.013085461495909114
2815	0.026345459806849932	0.014017198351803577	-0.0002414018444011578	0.9698563784196261	-1	0	0	0.4	4	0.6153846153846154	8	0.2777777777777778	0.5384615384615384	11	7	3	1	0	0.6666666666666666	9	6	15	0.16666666666666666	0	0.893250514482397	0.8725114793768982	0.4018785008866349	0.9394912878866225	0.12005005376353975	0.9742101720991467	0.9621034779372235	0.9408022367612588	1.0	0.18181818181818182	0.0	-2.414018444011578e-05	-2.414018444011578e-05
1523	0.022313396699677687	0.002265401148614794	0.001840976830338096	0.9715873817488506	-1	0.25	1	0.4	4	0.6923076923076923	9	0.3	0.6153846153846154	11	8	3	2	0	0.5	10	5	15	0.2857142857142857	0.8	0.9343118035743536	0.8608427253416082	0.3765635392811064	0.9292832339086723	0.11481434027218507	0.978505185250346	0.9621034779372235	0.9392748824345365	0.5909090909090909	0.18181818181818182	0.0	0.001840976830338096	0.001840976830338096
2568	0.025086924931584938	0.012662158348538512	0.00964334708405943	0.9679081622147562	-1	0	0	0.3	3	0.75	9	0.3111111111111111	0.6666666666666666	11	8	2	1	0	0.5555555555555556	9	5	14	0.2	0	0.893250514482397	0.9276342942286737	0.4580041333073691	0.9315726705571695	0.14656883115201405	0.9378828786203735	0.9592448348383406	0.9324871106849032	1.0	0.2727272727272727	0.0	0.00964334708405943	0.00964334708405943
3040	0.02343916403411232	0.011538251899895671	0.010974345028413195	0.9670127971708895	-1	0.25	1	0.5	5	0.5384615384615384	7	0.3333333333333333	0.5384615384615384	12	7	2	2	0	0.5555555555555556	9	5	15	0.6666666666666666	0.3333333333333333	0.9044440866098796	0.8420393147145806	0.4018785008866349	0.9375030190242533	0.13069158571209955	0.9789212350497412	0.9606990767907494	0.9393416773421285	0.5416666666666666	0.16666666666666666	0.0	0.010974345028413195	0.010974345028413195
2551	0.020293394855915848	0.010968206980955042	0.010667378121314195	0.9758318755316338	-1	0.25	1	0.4	4	0.6923076923076923	9	0.3	0.6153846153846154	11	8	3	2	0	0.5	10	5	15	0.2857142857142857	0.8	0.893250514482397	0.9284130067672113	0.4018785008866349	0.9200694518605846	0.11481434027218507	0.978505185250346	0.9621034779372235	0.9498533660965515	0.5454545454545454	0.18181818181818182	0.0	0.010667378121314195	0.010667378121314195
4686	0.022682534441401274	0.01350518726463371	0.012847098246108545	0.969098369699637	-1	0.25	1	0.5	5	0.5384615384615384	7	0.3333333333333333	0.5384615384615384	12	7	2	2	0	0.5555555555555556	9	5	15	0.6666666666666666	0.3333333333333333	0.9044440866098796	0.8554340647551149	0.4242203786719623	0.9364123590356841	0.13069158571209955	0.9789212350497412	0.9597415550180433	0.9409533113302045	0.5833333333333333	0.16666666666666666	0.0	0.012847098246108545	0.012847098246108545
40	0.0021410158658072267	0.0019064228123807244	-0.0019064227056662482	0.9847252206788372	-1	0	0	1.0	2	0.0	0	0.75	0	2	0	0	0	0	1.0	2	2	3	0.0	0	0	0	0	0	0	0	0	0	0	0	0	-0.0001906422705666248	-0.0001906422705666248
3695	0.02226704431686676	0.012665309618399699	0.01252327747607896	0.968432542613712	-1	0.25	1	0.5	5	0.5384615384615384	7	0.3333333333333333	0.5384615384615384	12	7	2	2	0	0.5555555555555556	9	5	15	0.6666666666666666	0.3333333333333333	0.9044440866098796	0.8554340647551149	0.4018785008866349	0.9375030190242533	0.13069158571209955	0.9789212350497412	0.9606990767907494	0.9412943560475923	0.5416666666666666	0.16666666666666666	0.0	0.01252327747607896	0.01252327747607896
4250	0.022944689384109873	0.012471702539832803	0.012286367164130136	0.9686021746006108	-1	0.25	1	0.5	5	0.5384615384615384	7	0.3333333333333333	0.5384615384615384	12	7	2	2	0	0.5555555555555556	9	5	15	0.6666666666666666	0.3333333333333333	0.9044440866098796	0.8554340647551149	0.4018785008866349	0.9375030190242533	0.13069158571209955	0.9789212350497412	0.9606990767907494	0.9412943560475923	0.5833333333333334	0.08333333333333333	0.0	0.012286367164130136	0.012286367164130136
2023	0.02337237302776419	0.01009614769361866	0.0100559661040304	0.9728406793571277	-1	0.25	1	0.5	5	0.5384615384615384	7	0.4166666666666667	0.46153846153846156	11	6	3	2	0	0.4444444444444444	9	4	15	0.4	0.3333333333333333	0.9156376587373621	0.8459610807001071	0.4018785008866349	0.9643903401668393	0.8267144576993403	0.9786813636482328	0.9278494785168745	0.9499279851083664	0.5909090909090909	0.09090909090909091	0.0	0.0100559661040304	0.0100559661040304
4091	0.02142396024737901	0.011714380781475686	0.011517620340011546	0.9682187933453331	-1	0.25	1	0.5	5	0.5384615384615384	7	0.3333333333333333	0.5384615384615384	12	7	2	2	0	0.5555555555555556	9	5	15	0.6666666666666666	0.3333333333333333	0.9044440866098796	0.8554340647551149	0.4018785008866349	0.9375030190242533	0.13069158571209955	0.9789212350497412	0.9606990767907494	0.9412943560475923	0.5416666666666666	0.16666666666666666	0.0	0.011517620340011546	0.011517620340011546
440	0.005104464355866192	0.003086597240185336	-0.003081579375127208	0.9750816749038764	-1	0	0	0.5	2	0.6666666666666666	2	0.625	0.6666666666666666	4	2	0	0	0	0.5	2	4	5	0.0	0	0.4655466620968373	0.914609119015328	0.8926338339510945	0.7637353306933069	0.42522045973419137	0.7996723050065531	0.9278382206782383	0.8379324881384701	0	0	0.0	-0.0003081579375127208	-0.0003081579375127208
792	None	None	None	None	None	0.5	2	0.7	7	0.3333333333333333	4	0.56	0.25	10	3	3	1	0	1.0	5	5	14	0.3333333333333333	0.4444444444444444	0.6746904673759291	0.8752862560610603	0.4084659269141735	0.9148684086228408	0.3442112562088361	0.9656438024437122	0.8722036037778904	0.9277775813748799	1.0	0.3	0.0	None	None
4581	0.023104540139568176	0.013246645762562364	0.012726429304879407	0.9690866161267062	-1	0.25	1	0.5	5	0.5384615384615384	7	0.3333333333333333	0.5384615384615384	12	7	2	2	0	0.5555555555555556	9	5	15	0.6666666666666666	0.3333333333333333	0.9044440866098796	0.8554340647551149	0.4242203786719623	0.9364123590356841	0.13069158571209955	0.9789212350497412	0.9597415550180433	0.9409533113302045	0.5833333333333333	0.08333333333333333	0.0	0.012726429304879407	0.012726429304879407
4013	0.022486205595449525	0.012326265339090463	0.011840795575975968	0.9680841309927855	-1	0.25	1	0.5	5	0.5384615384615384	7	0.3333333333333333	0.5384615384615384	12	7	2	2	0	0.5555555555555556	9	5	15	0.6666666666666666	0.3333333333333333	0.9044440866098796	0.8554340647551149	0.4018785008866349	0.9375030190242533	0.13069158571209955	0.9789212350497412	0.9606990767907494	0.9412943560475923	0.5416666666666666	0.16666666666666666	0.0	0.011840795575975968	0.011840795575975968
3559	0.023355205911590807	0.013340294168360816	0.01309936468559054	0.9693280879665793	-1	0.25	1	0.5	5	0.5384615384615384	7	0.3333333333333333	0.5384615384615384	12	7	2	2	0	0.5555555555555556	9	5	15	0.6666666666666666	0.3333333333333333	0.9044440866098796	0.8554340647551149	0.4242203786719623	0.9364123590356841	0.13069158571209955	0.9789212350497412	0.9597415550180433	0.9409533113302045	0.5833333333333333	0.08333333333333333	0.0	0.01309936468559054	0.01309936468559054
1638	0.0195058645314953	0.01054042539692802	0.009330559221851177	0.9633081491080148	-1	0.25	1	0.5	5	0.5384615384615384	7	0.3333333333333333	0.5384615384615384	12	7	2	2	0	0.5555555555555556	9	5	15	0.6666666666666666	0.3333333333333333	0.893250514482397	0.9267357311096099	0.38922102008387066	0.9465021836484817	0.23070821864317415	0.9767044330511215	0.9602496907690614	0.9547342758909017	0.5416666666666666	0.25	0.0	0.009330559221851177	0.009330559221851177
2976	0.019683602718893474	0.008835154614939883	0.00351016720894716	0.9757911402556378	-1	0.25	1	0.5	5	0.5384615384615384	7	0.3125	0.5384615384615384	10	7	4	1	0	0.75	8	6	15	0.1111111111111111	0.2857142857142857	0.9343118035743536	0.7996811424544759	0.4353131022150915	0.9529361293506543	0.4707643989857626	0.9772234591058259	0.9475584216773564	0.938028732512105	1.0	0.1	0.0	0.00351016720894716	0.00351016720894716
1851	0.02225856595734221	0.009231962166925137	0.009177916051215243	0.9712990250175433	-1	0	0	0.3	3	0.7692307692307693	10	0.26785714285714285	0.7692307692307693	12	10	2	2	0	0.875	7	8	15	0.3333333333333333	0.5	0.88342814913777	0.9404216410774142	0.429941317097002	0.9469436923381395	0.25727924555507886	0.972462658001548	0.9596123660516033	0.9555704414037085	0.625	0.25	0.0	0.009177916051215243	0.009177916051215243
4454	0.016607031348927798	0.008290267627958493	0.00635723516696405	0.9684986913437565	-1	0.25	1	0.5	5	0.5384615384615384	7	0.3333333333333333	0.5384615384615384	12	7	2	2	0	0.5555555555555556	9	5	15	0.6666666666666666	0.3333333333333333	0.9137811590283753	0.8637696481960959	0.4242203786719623	0.9364123590356841	0.13069158571209955	0.9789212350497412	0.9615546448194824	0.9422198633688534	0.5416666666666666	0.08333333333333333	0.0	0.00635723516696405	0.00635723516696405
66	0.013453933597875969	0.004637145675920545	-0.004629007000000041	0.9827319195143053	-1	0	0	0.42857142857142855	3	0.625	5	0.4166666666666667	0.5	6	4	3	2	0	0.375	8	3	10	0.25	0.2222222222222222	0.5488105093310466	0.9202725590990484	0.4738690393878864	0.7954972791858647	0.8241449430608532	0.9678835514364488	0.8969629890495493	0.9170858401551102	0.5833333333333334	0	0.0	-0.00046290070000000406	-0.00046290070000000406
3069	0.022319385384835466	0.012350785270812908	0.011407198087463941	0.9754795200025048	-1	0.25	1	0.5	5	0.5384615384615384	7	0.3333333333333333	0.5384615384615384	12	7	2	2	0	0.5555555555555556	9	5	15	0.6666666666666666	0.6666666666666666	0.9044440866098796	0.9315120400471734	0.429941317097002	0.9375521441510168	0.3172431126739449	0.9764359614952373	0.9456454500060238	0.9532216222277698	0.5416666666666666	0.08333333333333333	0.0	0.011407198087463941	0.011407198087463941
4909	0.031935846029662825	0.00389922862211843	-0.002834307693300062	0.9784111800856362	-1	0	0	0.4	4	0.6153846153846154	8	0.625	0.5384615384615384	10	7	4	3	0	0.16666666666666666	12	2	15	0.3333333333333333	0	0.9568228205065885	0.5257667637147733	0.46199551347498174	0.9421759222256719	0.13069158571209955	0.9699811322131967	0.967583364984143	0.8931312308747319	0.4	0.1	0.0	-0.0002834307693300062	-0.0002834307693300062
3875	0.024094047614589262	0.01192981157349542	0.011543042451811583	0.9709345774281609	-1	0	0	0.3	3	0.75	9	0.2916666666666667	0.6666666666666666	11	8	2	2	0	0.75	8	6	14	0.4	0	0.893250514482397	0.8973304357543037	0.3765635392811064	0.9382470282726466	0.11481434027218507	0.936418612319967	0.9621034779372235	0.9259564534042026	0.5454545454545454	0.2727272727272727	0.0	0.011543042451811583	0.011543042451811583
1938	0.01834741820328451	0.008649011827703352	0.006651348255211244	0.9813345799150172	-1	0.25	1	0.5	5	0.5384615384615384	7	0.375	0.5384615384615384	11	7	3	2	0	0.625	8	5	15	0.3333333333333333	0.8571428571428571	0.893250514482397	0.9295160475956019	0.3765635392811064	0.9559598810636725	0.14656883115201405	0.9797039162975183	0.9621034779372235	0.9599943024587372	0.6363636363636364	0.09090909090909091	0.0	0.006651348255211244	0.006651348255211244
3779	0.02241604345757574	0.012738500377230117	0.01271682390084707	0.9690288867334169	-1	0.25	1	0.5	5	0.5384615384615384	7	0.3333333333333333	0.5384615384615384	12	7	2	2	0	0.5555555555555556	9	5	15	0.6666666666666666	0.3333333333333333	0.9044440866098796	0.8554340647551149	0.4018785008866349	0.9375030190242533	0.13069158571209955	0.9789212350497412	0.9606990767907494	0.9412943560475923	0.5416666666666666	0.08333333333333333	0.0	0.01271682390084707	0.01271682390084707
1595	0.019831058655839673	0.0069761714492887015	0.006085513974709179	0.9774264872790173	-1	0	0	0.4	4	0.6153846153846154	8	0.2777777777777778	0.6153846153846154	12	8	2	1	0	0.6666666666666666	9	6	15	0.25	0	0.893250514482397	0.9139896738854334	0.38922102008387066	0.9450609442877247	0.13069158571209955	0.9615120465391814	0.9621034779372235	0.9431519889514494	1.0	0.3333333333333333	0.0	0.006085513974709179	0.006085513974709179
3051	0.020676109494830435	0.008821313444404224	0.008803010618731238	0.9680020080674598	-1	0.25	1	0.4	4	0.6923076923076923	9	0.26785714285714285	0.6923076923076923	11	9	3	2	0	0.875	8	7	15	0.25	0.5714285714285714	0.893250514482397	0.9284130067672113	0.4018785008866349	0.9210952088788303	0.11481434027218507	0.978505185250346	0.9621034779372235	0.9500756632240313	0.5909090909090909	0.18181818181818182	0.0	0.008803010618731238	0.008803010618731238
1968	0.022561135043808196	0.010722122727638785	0.00974090862295225	0.9749873630433116	-1	0.25	1	0.5	5	0.5384615384615384	7	0.3333333333333333	0.5384615384615384	11	7	3	2	0	0.5555555555555556	9	5	15	0.3333333333333333	0.6666666666666666	0.9156376587373621	0.8511899705430063	0.4018785008866349	0.9572518308427708	0.14656883115201405	0.9797039162975183	0.9592448348383406	0.9483308460652898	0.5909090909090908	0.09090909090909091	0.0	0.00974090862295225	0.00974090862295225
4805	0.023818751379248583	0.013995995681827487	0.013879147303012377	0.9698416933343172	-1	0.25	1	0.5	5	0.5384615384615384	7	0.3333333333333333	0.5384615384615384	12	7	2	2	0	0.5555555555555556	9	5	15	0.6666666666666666	0.3333333333333333	0.9044440866098796	0.8554340647551149	0.4242203786719623	0.9364123590356841	0.13069158571209955	0.9789212350497412	0.9597415550180433	0.9409533113302045	0.5833333333333333	0.08333333333333333	0.0	0.013879147303012377	0.013879147303012377
2799	0.02165971299385961	0.011197738964908652	0.0100302744609058	0.9761032545588655	-1	0.25	1	0.5	5	0.5384615384615384	7	0.3333333333333333	0.5384615384615384	11	7	3	2	0	0.5555555555555556	9	5	15	0.3333333333333333	0.6666666666666666	0.9156376587373621	0.8511899705430063	0.4018785008866349	0.9379981321597898	0.14656883115201405	0.9797039162975183	0.9592448348383406	0.9415372201989902	0.5454545454545454	0.18181818181818182	0.0	0.0100302744609058	0.0100302744609058
3584	0.022595803183128562	0.01247849575031656	0.01238436456449576	0.96861929608548	-1	0.25	1	0.5	5	0.5384615384615384	7	0.3333333333333333	0.5384615384615384	12	7	2	2	0	0.5555555555555556	9	5	15	0.6666666666666666	0.3333333333333333	0.9044440866098796	0.8554340647551149	0.4018785008866349	0.9375030190242533	0.13069158571209955	0.9789212350497412	0.9606990767907494	0.9412943560475923	0.5416666666666666	0.16666666666666666	0.0	0.01238436456449576	0.01238436456449576
423	0.01367869054957553	0.002021862823422954	-0.0009751085888157571	0.9398950396639669	-1	0	0	0.16666666666666666	1	1.0	6	1.0	1.0	7	6	0	0	0	0.125	8	1	8	0.0	0	0.893250514482397	0.8784739553969823	0.3765635392811064	0.9327333595313998	0.21560180656773026	0.8511113102502572	0.9621034779372235	0.8925399555351853	0	0	0.0	-9.751085888157572e-05	-9.751085888157572e-05
637	0.002985802658803738	0.002416419232892022	-0.0024162039219797014	0.9771252266686768	-1	0	0	0.6666666666666666	2	0.5	1	0.6666666666666666	0.5	2	1	1	0	0	0.6666666666666666	3	2	4	0.0	0	0.8327173607806932	0.7269432330118514	0.39517999988351293	0.7880560486702107	0.3933589030972051	0.8553966701150663	0.8888647637054301	0.7952167039491358	0	0	0.0	-0.00024162039219797013	-0.00024162039219797013
4631	0.022916108886076883	0.01343870336186607	0.012953214441301965	0.9691715786030286	-1	0.25	1	0.5	5	0.5384615384615384	7	0.3333333333333333	0.5384615384615384	12	7	2	2	0	0.5555555555555556	9	5	15	0.6666666666666666	0.3333333333333333	0.9044440866098796	0.8554340647551149	0.4242203786719623	0.9364123590356841	0.13069158571209955	0.9789212350497412	0.9597415550180433	0.9409533113302045	0.5833333333333333	0.08333333333333333	0.0	0.012953214441301965	0.012953214441301965
1408	0.012279134417754594	0.004967557780018861	0.004888525941784109	0.9819427208362473	-1	0	0	0.3333333333333333	3	0.7272727272727273	8	0.3611111111111111	0.5454545454545454	9	6	3	1	0	0.4444444444444444	9	4	13	0.14285714285714285	0	0.893250514482397	0.8830134649110223	0.3765635392811064	0.9408165070047573	0.11481434027218507	0.9645355523792092	0.9665731971798756	0.936839587225441	1.0	0.2222222222222222	0.0	0.004888525941784109	0.004888525941784109
1553	0.019346252572374878	0.008871731298363845	0.008840019999959403	0.9666150454508492	-1	0.25	1	0.4	4	0.6923076923076923	9	0.2777777777777778	0.6153846153846154	11	8	3	2	0	0.6666666666666666	9	6	15	0.2857142857142857	0.6666666666666666	0.893250514482397	0.9313231945715859	0.4018785008866349	0.9380575849498087	0.14656883115201405	0.9764041453340162	0.9592448348383406	0.9532859017543428	0.5454545454545454	0.18181818181818182	0.0	0.008840019999959403	0.008840019999959403
4927	0.023495620794126655	0.013575195310952328	0.013420639558370603	0.9695864314285098	-1	0.25	1	0.5	5	0.5384615384615384	7	0.3333333333333333	0.5384615384615384	12	7	2	2	0	0.5555555555555556	9	5	15	0.6666666666666666	0.3333333333333333	0.9044440866098796	0.8554340647551149	0.4242203786719623	0.9364123590356841	0.13069158571209955	0.9789212350497412	0.9597415550180433	0.9409533113302045	0.5416666666666666	0.08333333333333333	0.0	0.013420639558370603	0.013420639558370603
675	0.0016973095064443473	0.0016895000031279662	-0.001689458583348552	0.9848122861624754	-1	0	0	1.0	1	0	0	1.0	0	1	0	0	0	0	0.5	1	2	2	0.0	0	0	0	0	0	0	0	0	0	0	0	0	-0.0001689458583348552	-0.0001689458583348552
3906	0.022221013864380825	0.013011611899558061	0.012994327081846727	0.9692483506135592	-1	0.25	1	0.5	5	0.5384615384615384	7	0.3333333333333333	0.5384615384615384	12	7	2	2	0	0.5555555555555556	9	5	15	0.6666666666666666	0.3333333333333333	0.9044440866098796	0.8554340647551149	0.4018785008866349	0.9375030190242533	0.13069158571209955	0.9789212350497412	0.9606990767907494	0.9412943560475923	0.5416666666666666	0.16666666666666666	0.0	0.012994327081846727	0.012994327081846727
2950	0.021276286949677665	0.00957213256335626	0.009429769578138505	0.968404430874923	-1	0.25	1	0.4	4	0.6923076923076923	9	0.26785714285714285	0.6923076923076923	11	9	3	2	0	0.875	8	7	15	0.25	0.5714285714285714	0.893250514482397	0.9284130067672113	0.4018785008866349	0.9210952088788303	0.11481434027218507	0.978505185250346	0.9621034779372235	0.9500756632240313	0.5909090909090909	0.18181818181818182	0.0	0.009429769578138505	0.009429769578138505
1183	0.022020112556679405	0.0030306029585699798	0.0029141835129699993	0.9720543445326714	-1	0.25	1	0.4	4	0.6923076923076923	9	0.3	0.6153846153846154	11	8	3	2	0	0.5	10	5	15	0.2857142857142857	0.8	0.893250514482397	0.8549035526650441	0.3765635392811064	0.9322777184780264	0.11481434027218507	0.978505185250346	0.9621034779372235	0.9392324239872137	0.5909090909090909	0.18181818181818182	0.0	0.0029141835129699993	0.0029141835129699993
1325	0.019231993523449353	0.00845443846174143	0.008382222618200779	0.9667626432606335	-1	0.25	1	0.4	4	0.6923076923076923	9	0.2777777777777778	0.6153846153846154	11	8	3	2	0	0.6666666666666666	9	6	15	0.2857142857142857	0.6666666666666666	0.893250514482397	0.9313231945715859	0.4018785008866349	0.9380575849498087	0.14656883115201405	0.9764041453340162	0.9592448348383406	0.9532859017543428	0.5454545454545454	0.18181818181818182	0.0	0.008382222618200779	0.008382222618200779
1527	0.020378830008516587	0.00582940188282538	0.005346713599652181	0.9770349528719585	-1	0	0	0.4	4	0.6153846153846154	8	0.2777777777777778	0.6153846153846154	12	8	2	1	0	0.6666666666666666	9	6	15	0.25	0	0.893250514482397	0.8161843752707987	0.3765635392811064	0.938333761587666	0.13069158571209955	0.9739722752586096	0.9621034779372235	0.9316149639425725	1.0	0.16666666666666666	0.0	0.005346713599652181	0.005346713599652181
1085	0.02521336999128669	0.0015185727505055739	0.001478907419951264	0.9656637524380526	-1	0.25	1	0.4	4	0.6923076923076923	9	0.2777777777777778	0.6153846153846154	10	8	4	2	0	0.6666666666666666	9	6	15	0.2	0.6666666666666666	0.893250514482397	0.8631121223287193	0.3638741788998104	0.8895705667592824	0.11481434027218507	0.9770361079845725	0.9644058467969051	0.9282057055837322	0.6	0.2	0.0	0.001478907419951264	0.001478907419951264
3006	0.023505649505890576	0.012350684598144025	0.0112699526071496	0.9667183709779315	-1	0.25	1	0.5	5	0.5384615384615384	7	0.3333333333333333	0.5384615384615384	12	7	2	2	0	0.5555555555555556	9	5	15	0.6666666666666666	0.3333333333333333	0.9044440866098796	0.8420393147145806	0.4018785008866349	0.9375030190242533	0.13069158571209955	0.9789212350497412	0.9606990767907494	0.9393416773421285	0.5416666666666666	0.16666666666666666	0.0	0.0112699526071496	0.0112699526071496
1584	0.021607181614373753	0.009764702827294684	0.008990019752847907	0.9757862994009636	-1	0.25	1	0.4	4	0.6923076923076923	9	0.3	0.6153846153846154	11	8	3	2	0	0.5	10	5	15	0.2857142857142857	0.8	0.893250514482397	0.9284130067672113	0.3765635392811064	0.9377259143759668	0.11481434027218507	0.978505185250346	0.9621034779372235	0.9539505780551597	0.5454545454545454	0.18181818181818182	0.0	0.008990019752847907	0.008990019752847907
3853	0.022371401899780128	0.012493840397600427	0.012178443285626258	0.9682363960161448	-1	0.25	1	0.5	5	0.5384615384615384	7	0.3333333333333333	0.5384615384615384	12	7	2	2	0	0.5555555555555556	9	5	15	0.6666666666666666	0.3333333333333333	0.9044440866098796	0.8554340647551149	0.4018785008866349	0.9375030190242533	0.13069158571209955	0.9789212350497412	0.9606990767907494	0.9412943560475923	0.5416666666666666	0.16666666666666666	0.0	0.012178443285626258	0.012178443285626258
1705	0.020994908684683768	0.010116280519892632	0.009558283852440909	0.9727299408308411	-1	0.25	1	0.4	4	0.6923076923076923	9	0.3125	0.6153846153846154	11	8	3	1	0	0.75	8	6	15	0.14285714285714285	0.5714285714285714	0.893250514482397	0.9540829124893188	0.3765635392811064	0.9328332851149903	0.14656883115201405	0.9761063645085616	0.9621034779372235	0.957911215449372	1.0	0.2727272727272727	0.0	0.009558283852440909	0.009558283852440909
2155	0.02074795739111344	0.010908448450617923	0.01033903608694373	0.9762308491094664	-1	0.25	1	0.4	4	0.6923076923076923	9	0.3	0.6153846153846154	11	8	3	2	0	0.5	10	5	15	0.2857142857142857	0.8	0.893250514482397	0.9284130067672113	0.4018785008866349	0.9200694518605846	0.11481434027218507	0.978505185250346	0.9621034779372235	0.9498533660965515	0.6363636363636364	0.18181818181818182	0.0	0.01033903608694373	0.01033903608694373
4950	0.0232370700000167	0.013545767783332044	0.01293393488240824	0.9690369601686437	-1	0.25	1	0.5	5	0.5384615384615384	7	0.3333333333333333	0.5384615384615384	12	7	2	2	0	0.5555555555555556	9	5	15	0.6666666666666666	0.3333333333333333	0.9044440866098796	0.8554340647551149	0.4242203786719623	0.9364123590356841	0.13069158571209955	0.9789212350497412	0.9597415550180433	0.9409533113302045	0.5833333333333333	0.08333333333333333	0.0	0.01293393488240824	0.01293393488240824
2647	0.025136299668599524	0.010161023696056209	0.006855491241669033	0.9793061314859196	-1	0	0	0.2	2	0.9230769230769231	12	0.5357142857142857	0.9230769230769231	14	12	0	1	0	0.14285714285714285	14	2	15	0.5	0	0.893250514482397	0.9358088041993711	0.38922102008387066	0.857143683727452	0.11481434027218507	0.9752552540313804	0.9621034779372235	0.9379136928556449	1.0	0.07142857142857142	0.0	0.006855491241669033	0.006855491241669033
1650	0.01603776896769603	0.008325374472351021	0.00824835390160307	0.9682889654837196	-1	0.25	1	0.4	4	0.6923076923076923	9	0.2777777777777778	0.6153846153846154	11	8	3	2	0	0.6666666666666666	9	6	15	0.2857142857142857	0.6666666666666666	0.893250514482397	0.9313231945715859	0.3765635392811064	0.9381675264023269	0.14656883115201405	0.9764041453340162	0.9621034779372235	0.9533140032675761	0.5909090909090909	0.18181818181818182	0.0	0.00824835390160307	0.00824835390160307
3278	0.02345384807506083	0.01165110193862334	0.011464009795410065	0.9674651706102966	-1	0.25	1	0.5	5	0.5384615384615384	7	0.3333333333333333	0.5384615384615384	12	7	2	2	0	0.5555555555555556	9	5	15	0.6666666666666666	0.3333333333333333	0.9044440866098796	0.8420393147145806	0.4018785008866349	0.9375030190242533	0.13069158571209955	0.9789212350497412	0.9606990767907494	0.9393416773421285	0.5833333333333333	0.08333333333333333	0.0	0.011464009795410065	0.011464009795410065
3052	0.02393957834664032	0.01139167602990538	0.011344577441792165	0.9696053484925766	-1	0	0	0.3	3	0.7692307692307693	10	0.26785714285714285	0.6923076923076923	12	9	2	2	0	0.875	8	7	15	0.4	0	0.893250514482397	0.9200576016349915	0.5199144197570374	0.9366535871976637	0.13069158571209955	0.9353154356982687	0.9606990767907494	0.9310369940279625	0.5416666666666667	0.25	0.0	0.011344577441792165	0.011344577441792165
4943	0.023908545735492892	0.013421016544061163	0.01306010132915902	0.9695797958300121	-1	0.25	1	0.5	5	0.5384615384615384	7	0.3333333333333333	0.5384615384615384	12	7	2	2	0	0.5555555555555556	9	5	15	0.6666666666666666	0.3333333333333333	0.893250514482397	0.8516314197169462	0.4242203786719623	0.9364123590356841	0.13069158571209955	0.9789212350497412	0.958629507975265	0.9403874229829239	0.5833333333333333	0.08333333333333333	0.0	0.01306010132915902	0.01306010132915902
3865	0.022013608651270947	0.012011626546858237	0.012010407657553969	0.9692761887911486	-1	0.25	1	0.5	5	0.5384615384615384	7	0.3333333333333333	0.5384615384615384	12	7	2	2	0	0.5555555555555556	9	5	15	0.6666666666666666	0.3333333333333333	0.9044440866098796	0.8554340647551149	0.4018785008866349	0.9375030190242533	0.13069158571209955	0.9789212350497412	0.9606990767907494	0.9412943560475923	0.5416666666666666	0.16666666666666666	0.0	0.012010407657553969	0.012010407657553969
554	0.015217756299113372	0.0051513152246298035	-0.0041750478670930695	0.9342159395065225	-1	0	0	0.16666666666666666	1	1.0	6	1.0	1.0	7	6	0	0	0	0.125	8	1	8	0.0	0	0.893250514482397	0.8532392652465356	0.3765635392811064	0.9411726346406591	0.21560180656773026	0.856232515214069	0.9621034779372235	0.8914559716444902	0	0	0.0	-0.00041750478670930693	-0.00041750478670930693
44	0.010647392064700834	0.00373546824660224	-0.0037193313155877306	0.9808260570983097	-1	0	0	0.2	2	0.9230769230769231	12	0.3125	0.46153846153846156	8	6	6	4	0	0.75	6	8	15	0.2857142857142857	0	0.2457838593341286	0.9308824738810488	0.2980515893316315	0.7981153314126959	0.49457542346209654	0.9710864109118198	0.9439801021560479	0.9238840210052273	0.25	0.125	0.0	-0.00037193313155877306	-0.00037193313155877306
4224	0.02111762064856291	0.012162605589241269	0.00856507828934445	0.9772419638441684	-1	0.25	1	0.5	5	0.5384615384615384	7	0.3333333333333333	0.5384615384615384	11	7	3	2	0	0.5555555555555556	9	5	15	0.3333333333333333	0.6666666666666666	0.9156376587373621	0.8641046490874827	0.4018785008866349	0.941952751749953	0.14656883115201405	0.9797039162975183	0.9592448348383406	0.9446833762373158	0.5454545454545454	0.18181818181818182	0.0	0.00856507828934445	0.00856507828934445
1414	0.020202509263073574	0.009943614196575624	0.00914752396040689	0.9759194329796554	-1	0.25	1	0.4	4	0.6923076923076923	9	0.3	0.6153846153846154	11	8	3	2	0	0.5	10	5	15	0.2857142857142857	0.8	0.893250514482397	0.9284130067672113	0.3765635392811064	0.9322777184780264	0.14656883115201405	0.9714495385790007	0.9621034779372235	0.9480420936263196	0.6363636363636364	0.2727272727272727	0.0	0.00914752396040689	0.00914752396040689
4780	0.0236267123788525	0.014171090993107302	0.01405791856496549	0.9697010024030213	-1	0.25	1	0.5	5	0.5384615384615384	7	0.3333333333333333	0.5384615384615384	12	7	2	2	0	0.5555555555555556	9	5	15	0.6666666666666666	0.3333333333333333	0.9044440866098796	0.8554340647551149	0.4242203786719623	0.9364123590356841	0.13069158571209955	0.9789212350497412	0.9597415550180433	0.9409533113302045	0.5833333333333334	0.08333333333333333	0.0	0.01405791856496549	0.01405791856496549
1519	0.015951579803316435	0.00804660126183691	0.007593433542491136	0.9662701830512143	-1	0.25	1	0.4	4	0.6923076923076923	9	0.2777777777777778	0.6153846153846154	10	8	4	2	0	0.6666666666666666	9	6	15	0.2	0.6666666666666666	0.893250514482397	0.9351439020591065	0.3765635392811064	0.9397128692416002	0.13069158571209955	0.9799324760084819	0.9621034779372235	0.9569390037835895	0.6	0.1	0.0	0.007593433542491136	0.007593433542491136
4138	0.023262574970379712	0.012125914534135753	0.012020520582904358	0.9737198795318114	-1	0.25	1	0.5	5	0.5384615384615384	7	0.375	0.5384615384615384	12	7	2	2	0	0.4	10	4	15	0.6666666666666666	0.4	0.8978493674957491	0.7875652745429862	0.429941317097002	0.9499865951811721	0.13069158571209955	0.975274890133285	0.9596123660516033	0.9335858496065054	0.5416666666666666	0.16666666666666666	0.0	0.012020520582904358	0.012020520582904358
3826	0.023538328243463188	0.005171619141844931	0.004994231354049447	0.6054971208781126	-1	0	0	0.2	2	0.9166666666666666	11	0.5384615384615384	0.9166666666666666	13	11	0	1	0	0.15384615384615385	13	2	14	0.5	0	0.893250514482397	0.8350009018031231	0.4580041333073691	0.9407862473124662	0.11481434027218507	0.934270088319951	0.9628345598645738	0.9127025516283055	1.0	0.15384615384615385	0.0	0.004994231354049447	0.004994231354049447
2348	0.022090149981835245	0.012027637560348511	0.010884203346684539	0.97582687202829	-1	0.25	1	0.5	5	0.5384615384615384	7	0.3333333333333333	0.5384615384615384	11	7	3	2	0	0.5555555555555556	9	5	15	0.3333333333333333	0.6666666666666666	0.893250514482397	0.9295160475956019	0.4018785008866349	0.941952751749953	0.14656883115201405	0.9797039162975183	0.9592448348383406	0.9560993663287483	0.5454545454545454	0.18181818181818182	0.0	0.010884203346684539	0.010884203346684539
2292	0.020920927784210386	0.010939176289940303	0.009050183613068506	0.969083207613477	-1	0.25	1	0.5	5	0.5384615384615384	7	0.3125	0.5384615384615384	11	7	3	2	0	0.75	8	6	15	0.3333333333333333	0.2857142857142857	0.893250514482397	0.8728664160427914	0.4018785008866349	0.9426429623462331	0.11481434027218507	0.9740365240788412	0.9621034779372235	0.9417812049210244	0.5454545454545454	0.18181818181818182	0.0	0.009050183613068506	0.009050183613068506
444	0.001999899593081922	0.0018315609243980927	-0.0018314860353426995	0.9850707128517703	-1	0	0	1.0	2	0.0	0	1.0	0	1	0	1	1	0	0.3333333333333333	3	1	3	0.2	1.0	0	0	0	0	0	0	0	0	0	0	0	-0.00018314860353426995	-0.00018314860353426995
255	0.0023601890047666276	0.0022998642823215147	-0.002299077605929462	0.98305477322327	-1	0	0	1.0	1	0	0	1.0	0	1	0	0	0	0	0.5	2	1	2	0.0	0	0	0	0	0	0	0	0	0	0	0	0	-0.00022990776059294622	-0.00022990776059294622
284	0.0018191466507494682	0.001801572127581649	-0.0018003020976607516	0.9845948239435309	-1	0	0	1.0	1	0	0	1.0	0	0	0	1	2	0	0.5	2	1	2	0.3333333333333333	0	0	0	0	0	0	0	0	0	0	0	0	-0.1	-0.1
2133	0.02317514263277644	0.012235725844272141	0.01053537705291536	0.9761026926220373	-1	0.25	1	0.5	5	0.5384615384615384	7	0.3333333333333333	0.5384615384615384	11	7	3	2	0	0.5555555555555556	9	5	15	0.3333333333333333	0.6666666666666666	0.9156376587373621	0.8511899705430063	0.4018785008866349	0.941952751749953	0.14656883115201405	0.9797039162975183	0.9592448348383406	0.9428105017976718	0.5454545454545454	0.18181818181818182	0.0	0.01053537705291536	0.01053537705291536
221	0.014071071458776105	0.0026600746638468435	-0.0025268551065231863	0.9733073201960154	-1	0	0	0.2	1	1.0	5	1.0	1.0	6	5	0	0	0	0.14285714285714285	7	1	7	0.0	0	0.5292347298600149	0.9493737223982257	0.4851394771406121	0.8986117957458878	0.7781185338210187	0.9062687186910141	0.9237470913947714	0.9213411334809362	0	0	0.0	-0.0002526855106523186	-0.0002526855106523186
4917	0.023611707869344547	0.013384065288391714	0.012893545237238992	0.9692791843266525	-1	0.25	1	0.5	5	0.5384615384615384	7	0.3333333333333333	0.5384615384615384	12	7	2	2	0	0.5555555555555556	9	5	15	0.6666666666666666	0.3333333333333333	0.9044440866098796	0.8554340647551149	0.4242203786719623	0.9364123590356841	0.13069158571209955	0.9789212350497412	0.9597415550180433	0.9409533113302045	0.5833333333333333	0.08333333333333333	0.0	0.012893545237238992	0.012893545237238992
4788	0.02382500769202252	0.013636217918321342	0.013491958287121372	0.9699990363308796	-1	0.25	1	0.5	5	0.5384615384615384	7	0.3333333333333333	0.5384615384615384	12	7	2	2	0	0.5555555555555556	9	5	15	0.6666666666666666	0.3333333333333333	0.9044440866098796	0.8554340647551149	0.4242203786719623	0.9364123590356841	0.13069158571209955	0.9789212350497412	0.9597415550180433	0.9409533113302045	0.5833333333333333	0.08333333333333333	0.0	0.013491958287121372	0.013491958287121372
3027	0.023502868553068906	0.012083915231985005	0.01162254252390853	0.9672012239217569	-1	0.25	1	0.5	5	0.5384615384615384	7	0.3333333333333333	0.5384615384615384	12	7	2	2	0	0.5555555555555556	9	5	15	0.6666666666666666	0.3333333333333333	0.9044440866098796	0.8420393147145806	0.4018785008866349	0.9375030190242533	0.13069158571209955	0.9789212350497412	0.9606990767907494	0.9393416773421285	0.5416666666666666	0.16666666666666666	0.0	0.01162254252390853	0.01162254252390853
1327	0.016306333377144835	0.006090674924257823	0.006042623884878352	0.9815498761529619	-1	0	0	0.25	2	0.8888888888888888	8	0.55	0.7777777777777778	9	7	1	1	0	0.2	10	2	11	0.25	0	0.893250514482397	0.8838491176421088	0.3765635392811064	0.9600406783869047	0.11481434027218507	0.9195561447250657	0.9665731971798756	0.927457914418306	1.0	0.2222222222222222	0.0	0.006042623884878352	0.006042623884878352
89	0.002033206567366703	0.001961631820661811	-0.001961596530324332	0.984961331441652	-1	0	0	1.0	2	0.0	0	0.75	0	1	0	1	1	0	1.0	2	2	3	0.2	0	0	0	0	0	0	0	0	0	0	0	0	-0.0001961596530324332	-0.0001961596530324332
3435	0.011600209480471416	0.003524157375655992	-0.003389805688548585	0.9711987677581385	-1	0.25	1	0.5	5	0.6153846153846154	8	0.3125	0.6153846153846154	12	8	2	1	0	0.75	6	8	15	0.25	0.6666666666666666	0.4905638071716366	0.9347715996696792	0.7289495235963444	0.9142539529945786	0.23070821864317415	0.9668141217055232	0.9382404149359116	0.9426939687787468	1.0	0.3333333333333333	0.0	-0.0003389805688548585	-0.0003389805688548585
5024	0.018329172862109236	0.009484852585021348	-0.0029662651509337933	0.9700523203899439	-1	0.25	1	0.5	5	0.5384615384615384	7	0.3333333333333333	0.5384615384615384	12	7	2	2	0	0.5555555555555556	9	5	15	0.6666666666666666	0.3333333333333333	0.9137811590283753	0.7558050238632473	0.4319370071808083	0.939191199515324	0.1505208042961797	0.9730681920297636	0.9602324721987389	0.9230657313001683	0.5416666666666666	0.08333333333333333	0.0	-0.00029662651509337933	-0.00029662651509337933
563	0.003626157269425532	0.0028621769936967288	-0.0028621564921659584	0.9791631035742407	-1	0	0	0.3333333333333333	1	1.0	2	1.0	1.0	3	2	0	0	0	0.25	1	4	4	0.0	0	0.7247034962153097	0.9652096897877951	0.511719194677023	0.5494401781899284	0.802739754165248	0.5117462702736179	0.8231043847422777	0.7666462153470214	0	0	0.0	-0.00028621564921659583	-0.00028621564921659583
1467	0.023484227435484752	0.0052056491480501725	0.0019113633039371666	0.9606395405883037	-1	0.25	1	0.4	4	0.6923076923076923	9	0.3125	0.6153846153846154	10	8	4	1	0	0.75	8	6	15	0.1	0.5714285714285714	0.9137811590283753	0.9059983928126815	0.3638741788998104	0.9415889748767766	0.23070821864317415	0.9774557368225714	0.9602496907690614	0.949713358228859	1.0	0.3	0.0	0.0019113633039371666	0.0019113633039371666
857	0.0017542735564952065	0.0017095048837222234	-0.0017095048831870176	0.9863744605666595	-1	0	0	1.0	1	0	0	1.0	0	1	0	0	0	0	0.5	1	2	2	0.0	0	0	0	0	0	0	0	0	0	0	0	0	-0.00017095048831870175	-0.00017095048831870175
814	0.0017735440941461507	0.0017156556886544331	-0.001715655688653787	0.9864158013070365	-1	0	0	1.0	1	0	0	1.0	0	1	0	0	0	0	0.5	1	2	2	0.0	0	0	0	0	0	0	0	0	0	0	0	0	-0.0001715655688653787	-0.0001715655688653787
4271	0.021117831843551687	0.012127614046834314	-0.00594174429489606	0.9807215442894169	-1	0	0	0.3333333333333333	2	0.8571428571428571	6	0.6428571428571429	0.7142857142857143	7	5	1	3	0	0.2857142857142857	7	2	9	0.75	0	0.9156376587373621	0.5881757341272427	0.4580041333073691	0.9413505408826405	0.11481434027218507	0.9609598577183792	0.9621034779372235	0.8920482806282292	0.42857142857142855	0.2857142857142857	0.0	-0.000594174429489606	-0.000594174429489606
1665	0.023364234890587494	0.01207621244998441	0.010464320988756248	0.9757643021140378	-1	0.25	1	0.5	5	0.5384615384615384	7	0.3333333333333333	0.5384615384615384	11	7	3	2	0	0.5555555555555556	9	5	15	0.3333333333333333	0.6666666666666666	0.9156376587373621	0.8511899705430063	0.4018785008866349	0.9572518308427708	0.14656883115201405	0.9797039162975183	0.9592448348383406	0.9483308460652898	0.5454545454545454	0.18181818181818182	0.0	0.010464320988756248	0.010464320988756248
4935	0.023518667980411582	0.013331409326736541	0.01324868559402011	0.9697270953970861	-1	0.25	1	0.5	5	0.5384615384615384	7	0.3333333333333333	0.5384615384615384	12	7	2	2	0	0.5555555555555556	9	5	15	0.6666666666666666	0.3333333333333333	0.9044440866098796	0.8554340647551149	0.4242203786719623	0.9364123590356841	0.13069158571209955	0.9789212350497412	0.9597415550180433	0.9409533113302045	0.5416666666666666	0.08333333333333333	0.0	0.01324868559402011	0.01324868559402011
3488	0.02222968434825258	0.01216643322392485	0.012057761357461772	0.9686834083446993	-1	0.25	1	0.5	5	0.5384615384615384	7	0.3333333333333333	0.5384615384615384	12	7	2	2	0	0.5555555555555556	9	5	15	0.6666666666666666	0.3333333333333333	0.9044440866098796	0.8554340647551149	0.4018785008866349	0.9375030190242533	0.13069158571209955	0.9789212350497412	0.9606990767907494	0.9412943560475923	0.5416666666666666	0.16666666666666666	0.0	0.012057761357461772	0.012057761357461772
344	0.03000697699804331	0.01157321842196374	-0.010924369449505193	0.8298380279391413	-1	0	0	0.1	1	1.0	13	1.0	1.0	14	13	0	0	0	0.06666666666666667	15	1	15	0.0	0	0.4397965835908731	0.9127259311190292	0.6465204521386537	0.9365937590928571	0.5935102268917638	0.9364904315756487	0.917294247443695	0.9293669907401928	0	0	0.0	-0.0010924369449505193	-0.0010924369449505193
3666	0.022090614252019667	0.012902783534786176	0.012745725671768954	0.9685623822485486	-1	0.25	1	0.5	5	0.5384615384615384	7	0.3333333333333333	0.5384615384615384	12	7	2	2	0	0.5555555555555556	9	5	15	0.6666666666666666	0.3333333333333333	0.9044440866098796	0.8554340647551149	0.4018785008866349	0.9375030190242533	0.13069158571209955	0.9789212350497412	0.9606990767907494	0.9412943560475923	0.5416666666666666	0.08333333333333333	0.0	0.012745725671768954	0.012745725671768954
4673	0.028594485633806448	0.012257898009184146	0.006151127303030695	0.9522542618884658	-1	0.25	1	0.5	5	0.5384615384615384	7	0.3125	0.5384615384615384	11	7	3	2	0	0.75	8	6	15	0.3333333333333333	0.2857142857142857	0.893250514482397	0.8622214633355147	0.4018785008866349	0.9184100707463336	0.11481434027218507	0.978505185250346	0.9602324721987389	0.9364938195440938	0.5909090909090908	0.18181818181818182	0.0	0.006151127303030695	0.006151127303030695
4373	0.023550602004585666	0.01358285527619955	0.012923617180124986	0.9690780902572972	-1	0.25	1	0.5	5	0.5384615384615384	7	0.3333333333333333	0.5384615384615384	12	7	2	2	0	0.5555555555555556	9	5	15	0.6666666666666666	0.3333333333333333	0.9044440866098796	0.8554340647551149	0.4242203786719623	0.9364123590356841	0.13069158571209955	0.9789212350497412	0.9597415550180433	0.9409533113302045	0.5416666666666666	0.08333333333333333	0.0	0.012923617180124986	0.012923617180124986
2104	0.020601054000735648	0.010917966905280338	0.010596001997287443	0.9758164719654526	-1	0.25	1	0.4	4	0.6923076923076923	9	0.3	0.6153846153846154	11	8	3	2	0	0.5	10	5	15	0.2857142857142857	0.8	0.893250514482397	0.9284130067672113	0.4018785008866349	0.9150962779296159	0.11481434027218507	0.978505185250346	0.9621034779372235	0.9487985992967418	0.5454545454545454	0.18181818181818182	0.0	0.010596001997287443	0.010596001997287443
3599	0.02217734524953512	0.012000937779021845	0.011953075356342433	0.9688463480336844	-1	0.25	1	0.5	5	0.5384615384615384	7	0.3333333333333333	0.5384615384615384	12	7	2	2	0	0.5555555555555556	9	5	15	0.6666666666666666	0.3333333333333333	0.9044440866098796	0.8554340647551149	0.4018785008866349	0.9375030190242533	0.13069158571209955	0.9789212350497412	0.9606990767907494	0.9412943560475923	0.5416666666666666	0.16666666666666666	0.0	0.011953075356342433	0.011953075356342433
4864	0.02215385164986618	0.012768698216792565	0.0014455066487024026	0.979097813966215	-1	0	0	0.2	2	0.9230769230769231	12	0.5357142857142857	0.9230769230769231	14	12	0	1	0	0.14285714285714285	14	2	15	0.5	0	0.893250514482397	0.9112135362963741	0.4018785008866349	0.9015091866767516	0.1462807274918714	0.9825078777109351	0.9596123660516033	0.9456795286042723	1.0	0.07142857142857142	0.0	0.0014455066487024026	0.0014455066487024026
4477	0.023123126495594816	0.01379551854077024	0.013737057123143643	0.9697585647316367	-1	0.25	1	0.5	5	0.5384615384615384	7	0.3333333333333333	0.5384615384615384	12	7	2	2	0	0.5555555555555556	9	5	15	0.6666666666666666	0.3333333333333333	0.9044440866098796	0.8554340647551149	0.4242203786719623	0.9364123590356841	0.13069158571209955	0.9773293208888807	0.9597415550180433	0.9395596165218292	0.5833333333333333	0.08333333333333333	0.0	0.013737057123143643	0.013737057123143643
3539	0.020843547515929182	0.008820448297659956	0.00880309372384727	0.9677973277090034	-1	0.25	1	0.4	4	0.6923076923076923	9	0.26785714285714285	0.6923076923076923	11	9	3	2	0	0.875	8	7	15	0.25	0.5714285714285714	0.893250514482397	0.9284130067672113	0.4018785008866349	0.9210952088788303	0.11481434027218507	0.978505185250346	0.9621034779372235	0.9500756632240313	0.5909090909090909	0.18181818181818182	0.0	0.00880309372384727	0.00880309372384727
4667	0.027268467604916646	0.0071338914065143255	0.0039450843091010206	0.6940273262515968	-1	0	0	0.3	3	0.7692307692307693	10	0.3409090909090909	0.6923076923076923	12	9	2	3	0	0.36363636363636365	11	4	15	0.6	0	0.893250514482397	0.9187680131432495	0.4018785008866349	0.8608626198397661	0.13069158571209955	0.9842227197945747	0.9596123660516033	0.9423412970852437	0.4166666666666667	0.08333333333333333	0.0	0.0039450843091010206	0.0039450843091010206
3728	0.021546105590699915	0.012235000982846057	0.00594973227874641	0.9607882006764938	-1	0.25	1	0.5	5	0.5384615384615384	7	0.3125	0.5384615384615384	12	7	2	2	0	0.75	8	6	15	0.6666666666666666	0.2857142857142857	0.9044440866098796	0.9222529737693193	0.429941317097002	0.9346042087656304	0.26565970894760593	0.976315099951137	0.9477279246045592	0.9502945491133657	0.5416666666666667	0.16666666666666666	0.0	0.00594973227874641	0.00594973227874641
808	0.015979564704852935	0.001328789326995136	-0.0012798575910694633	0.9240253035874976	-1	0	0	0.16666666666666666	1	1.0	6	1.0	1.0	7	6	0	0	0	0.125	8	1	8	0.0	0	0.893250514482397	0.8532392652465356	0.3765635392811064	0.9327333595313998	0.24520167891748193	0.8416985983856997	0.9621034779372235	0.882902119178249	0	0	0.0	-0.00012798575910694633	-0.00012798575910694633
3659	0.009968631243823602	0.005279462750687969	0.004566470375163163	0.9778144814925067	-1	0	0	0.5	4	0.5	5	0.4	0.5	9	5	2	2	0	0.8333333333333334	6	5	12	0.5	0.3333333333333333	0.893250514482397	0.9070633931665307	0.3551761986861271	0.945904320464828	0.11481434027218507	0.9095112061139327	0.9649004768840074	0.9229026163823789	0.5555555555555556	0.2222222222222222	0.0	0.004566470375163163	0.004566470375163163
4816	0.023711566305980075	0.014594342095696246	0.013251375732793606	0.9686207686281986	-1	0.25	1	0.5	5	0.5384615384615384	7	0.3333333333333333	0.5384615384615384	12	7	2	2	0	0.5555555555555556	9	5	15	0.6666666666666666	0.3333333333333333	0.9044440866098796	0.8554340647551149	0.4242203786719623	0.9364123590356841	0.13069158571209955	0.9789212350497412	0.9597415550180433	0.9409533113302045	0.5833333333333333	0.08333333333333333	0.0	0.013251375732793606	0.013251375732793606
2795	0.023872685171596155	0.011732444890082804	0.011594941259474526	0.9687564543517593	-1	0.25	1	0.5	5	0.5384615384615384	7	0.3333333333333333	0.5384615384615384	12	7	2	2	0	0.5555555555555556	9	5	15	0.6666666666666666	0.3333333333333333	0.9044440866098796	0.8420393147145806	0.4018785008866349	0.9223954571682185	0.13069158571209955	0.9789212350497412	0.9606990767907494	0.9347673696305565	0.5416666666666666	0.16666666666666666	0.0	0.011594941259474526	0.011594941259474526
4916	0.024648739026730742	0.013707757399313068	0.01305025318446078	0.9678758731041728	-1	0.25	1	0.5	5	0.5384615384615384	7	0.3333333333333333	0.5384615384615384	12	7	2	2	0	0.5555555555555556	9	5	15	0.6666666666666666	0.3333333333333333	0.893250514482397	0.9283713992629608	0.4242203786719623	0.9364123590356841	0.13069158571209955	0.9789212350497412	0.9597415550180433	0.9539076451128261	0.5833333333333333	0.08333333333333333	0.0	0.01305025318446078	0.01305025318446078
768	0.017110914606092018	0.006044922747070628	-0.0019125385581908506	0.9806550600589565	-1	0	0	0.3	3	0.75	9	0.42424242424242425	0.75	11	9	2	1	0	0.2727272727272727	11	3	14	0.16666666666666666	0.6666666666666666	0.24691687084032327	0.9571828214205909	0.12477747770722751	0.958915222110984	0.4988984577402233	0.9198338111086614	0.8385146202707199	0.9478021130502193	1.0	0.09090909090909091	0.0	-0.00019125385581908507	-0.00019125385581908507
2178	0.027469800964390802	0.015052877100700092	-0.0025150337038043627	0.9693032338281294	-1	0	0	0.4	4	0.6153846153846154	8	0.2777777777777778	0.5384615384615384	11	7	3	1	0	0.6666666666666666	9	6	15	0.16666666666666666	0	0.893250514482397	0.8728664160427914	0.4018785008866349	0.9394912878866225	0.11481434027218507	0.9740365240788412	0.9621034779372235	0.9407336182085125	1.0	0.18181818181818182	0.0	-0.00025150337038043626	-0.00025150337038043626
446	0.0018208106738026436	0.0017689497250644665	-0.0017677974490375075	0.9836359839258272	-1	0	0	1.0	1	0	0	1.0	0	1	0	0	1	0	0.5	2	1	2	0.3333333333333333	0	0	0	0	0	0	0	0	0	0	0	0	-0.00017677974490375075	-0.00017677974490375075
4320	0.022524073716007394	0.012739396392218666	0.012519999812146918	0.9684503472646219	-1	0.25	1	0.5	5	0.5384615384615384	7	0.3333333333333333	0.5384615384615384	12	7	2	2	0	0.5555555555555556	9	5	15	0.6666666666666666	0.3333333333333333	0.9044440866098796	0.8554340647551149	0.4018785008866349	0.9375030190242533	0.13069158571209955	0.9789212350497412	0.9606990767907494	0.9412943560475923	0.5833333333333334	0.08333333333333333	0.0	0.012519999812146918	0.012519999812146918
175	0.003238964257988581	0.002585172896454682	-0.002525825077690166	0.9705485837475122	-1	0	0	0.5	2	0.6666666666666666	2	0.625	0.6666666666666666	4	2	0	0	0	0.5	4	2	5	0.0	0	0.6234855457949438	0.9107850066258818	0.6235292990080096	0.7173845870955943	0.6035275951045729	0.709719874324145	0.7638743417285251	0.7994620552558824	0	0	0.0	-0.0002525825077690166	-0.0002525825077690166
1014	0.01430456251055523	0.001578752717457282	0.00034862509721243274	0.9758218371424694	-1	0	0	0.3	3	0.7692307692307693	10	0.3	0.7692307692307693	12	10	2	3	0	0.5	10	5	15	0.5	0.4	0.8927793065476968	0.9426557117467647	0.35739106852558405	0.9437427444669951	0.734009504353537	0.8406345910772288	0.8945211566461435	0.9189005161624256	0.25	0.25	0.0	0.00034862509721243274	0.00034862509721243274
1598	0.015078908450184324	0.004164487971486833	0.0032765734314753616	0.9645604250546554	-1	0	0	0.4	4	0.6153846153846154	8	0.375	0.6153846153846154	12	8	2	3	0	0.4	10	4	15	0.75	0	0.9343118035743536	0.794084628197518	0.3765635392811064	0.9609725865099141	0.26584881104644026	0.9731458641216176	0.9639740122998703	0.9378772509998422	0.5	0.16666666666666666	0.0	0.0032765734314753616	0.0032765734314753616
1068	0.025137371326114936	0.0016823258502890862	0.0013594603086965632	0.9647253382933955	-1	0.25	1	0.4	4	0.6923076923076923	9	0.2777777777777778	0.6153846153846154	10	8	4	1	0	0.6666666666666666	9	6	15	0.1	0.6666666666666666	0.893250514482397	0.8631121223287193	0.3638741788998104	0.8895705667592824	0.11481434027218507	0.9770361079845725	0.9644058467969051	0.9282057055837322	1.0	0.2	0.0	0.0013594603086965632	0.0013594603086965632
3687	0.022599499563081014	0.01298214644070148	0.012653402287683475	0.9683404967410898	-1	0.25	1	0.5	5	0.5384615384615384	7	0.3333333333333333	0.5384615384615384	12	7	2	2	0	0.5555555555555556	9	5	15	0.6666666666666666	0.3333333333333333	0.9044440866098796	0.8554340647551149	0.4018785008866349	0.9375030190242533	0.13069158571209955	0.9789212350497412	0.9606990767907494	0.9412943560475923	0.5416666666666666	0.16666666666666666	0.0	0.012653402287683475	0.012653402287683475
2635	0.015640912655670226	0.0030563849278785293	0.002276140443705216	0.9813390227183513	-1	0.25	1	0.5	5	0.5	6	0.4666666666666667	0.5	10	6	3	2	0	0.3	10	3	14	0.3333333333333333	0.5	0.893250514482397	0.8824869001303446	0.5538139881376921	0.9346933548256472	0.23070821864317415	0.9403172308578455	0.9475744600170792	0.9225968060096223	0.6000000000000001	0.3	0.0	0.002276140443705216	0.002276140443705216
2349	0.017945503218394714	0.0035941247044482248	-0.0030682611163241995	0.981205914015661	-1	0	0	0.3	3	0.7692307692307693	10	0.38461538461538464	0.6923076923076923	12	9	2	1	0	0.23076923076923078	13	3	15	0.2	0	0.893250514482397	0.9318862358976797	0.38922102008387066	0.9333562310026685	0.11481434027218507	0.9549849778497305	0.9621034779372235	0.9410358751119727	1.0	0.25	0.0	-0.00030682611163241995	-0.00030682611163241995
2159	0.021076521499991487	0.010669803441145086	0.01028682657641307	0.976054845044118	-1	0.25	1	0.4	4	0.6923076923076923	9	0.3	0.6153846153846154	11	8	3	2	0	0.5	10	5	15	0.2857142857142857	0.8	0.893250514482397	0.9284130067672113	0.4018785008866349	0.9200694518605846	0.11481434027218507	0.978505185250346	0.9621034779372235	0.9498533660965515	0.5454545454545454	0.18181818181818182	0.0	0.01028682657641307	0.01028682657641307
1370	0.024581816512909315	0.0083471434965705	0.0026753557994899477	0.9638382968585496	-1	0	0	0.4	4	0.6153846153846154	8	0.2777777777777778	0.5384615384615384	11	7	3	1	0	0.6666666666666666	9	6	15	0.16666666666666666	0	0.893250514482397	0.7880656247766359	0.3765635392811064	0.9541698521170205	0.11481434027218507	0.9740365240788412	0.9621034779372235	0.934501588050681	1.0	0.18181818181818182	0.0	0.0026753557994899477	0.0026753557994899477
858	0.022382904704357737	0.0026766897947383813	1.495568422831482e-05	0.9810711378144104	-1	0	0	0.2222222222222222	2	0.9090909090909091	10	0.2708333333333333	0.7272727272727273	10	8	2	1	0	0.75	8	6	13	0.16666666666666666	0	0.24691687084032327	0.9411093821067538	0.12477747770722751	0.9435436011468699	0.4988984577402233	0.8373294400825775	0.8323618974166025	0.9174868586120251	1.0	0.2	0.0	1.495568422831482e-05	1.495568422831482e-05
4854	0.02307287802728265	0.01341739814235432	0.012951510755329763	0.9692361372123424	-1	0.25	1	0.5	5	0.5384615384615384	7	0.3333333333333333	0.5384615384615384	12	7	2	2	0	0.5555555555555556	9	5	15	0.6666666666666666	0.3333333333333333	0.9044440866098796	0.8554340647551149	0.4242203786719623	0.9364123590356841	0.13069158571209955	0.9773293208888807	0.9597415550180433	0.9395596165218292	0.5833333333333333	0.08333333333333333	0.0	0.012951510755329763	0.012951510755329763
4073	0.02228520095000236	0.012683443399838342	0.012190593333486172	0.9679208919562425	-1	0.25	1	0.5	5	0.5384615384615384	7	0.3333333333333333	0.5384615384615384	12	7	2	2	0	0.5555555555555556	9	5	15	0.6666666666666666	0.3333333333333333	0.9044440866098796	0.8554340647551149	0.4018785008866349	0.9375030190242533	0.3139032144504214	0.9758699068197079	0.9477279246045592	0.9386941744894388	0.5416666666666666	0.16666666666666666	0.0	0.012190593333486172	0.012190593333486172
1972	0.020549168857196275	0.007302055252838105	0.007274796123716663	0.9780334216260801	-1	0.25	1	0.4	4	0.6923076923076923	9	0.3	0.6153846153846154	12	8	2	2	0	0.5	10	5	15	0.5	0.8	0.893250514482397	0.9323425961500024	0.3765635392811064	0.8772407317871773	0.13069158571209955	0.9717200060299468	0.9606990767907494	0.9375500242820954	0.5416666666666666	0.16666666666666666	0.0	0.007274796123716663	0.007274796123716663
3583	0.022843235923978897	0.012557944001865766	0.012338548728671819	0.9683588451154732	-1	0.25	1	0.5	5	0.5384615384615384	7	0.3333333333333333	0.5384615384615384	12	7	2	2	0	0.5555555555555556	9	5	15	0.6666666666666666	0.3333333333333333	0.9044440866098796	0.8554340647551149	0.4018785008866349	0.9375030190242533	0.13069158571209955	0.9789212350497412	0.9606990767907494	0.9412943560475923	0.5416666666666666	0.16666666666666666	0.0	0.012338548728671819	0.012338548728671819
1323	0.012652447814559223	0.0036976748231942348	-0.003476501311387923	0.9820112389332237	-1	0.25	1	0.5	5	0.6153846153846154	8	0.3125	0.38461538461538464	10	5	4	1	0	0.75	6	8	15	0.14285714285714285	0.2857142857142857	0.7893441059927919	0.953555549117775	0.5818247062067059	0.931671213649382	0.3847505867431978	0.9544770693825531	0.81901641734204	0.9474750506720047	1.0	0.4	0.0	-0.00034765013113879234	-0.00034765013113879234
3962	0.02353477276897888	0.012323017279032681	0.011550408003241886	0.9668231202668381	-1	0.25	1	0.5	5	0.5384615384615384	7	0.3333333333333333	0.5384615384615384	12	7	2	2	0	0.5555555555555556	9	5	15	0.6666666666666666	0.3333333333333333	0.893250514482397	0.921121805858804	0.4018785008866349	0.9375030190242533	0.13069158571209955	0.9773293208888807	0.9606990767907494	0.9515017347273561	0.5416666666666666	0.16666666666666666	0.0	0.011550408003241886	0.011550408003241886
3472	0.025270566845136667	0.013307616374958177	0.012605576834756606	0.9717230147464738	-1	0	0	0.3	3	0.75	9	0.35	0.5833333333333334	10	7	3	2	0	0.625	8	5	14	0.2857142857142857	0	0.893250514482397	0.737628658487212	0.39459280520196016	0.92325653603615	0.11481434027218507	0.9428329120084286	0.9621034779372235	0.8916792526880379	0.55	0.3	0.0	0.012605576834756606	0.012605576834756606
1387	0.022873172426743117	0.003196795892500831	0.0031295160303262816	0.9724004733558325	-1	0.25	1	0.4	4	0.6923076923076923	9	0.3	0.6153846153846154	11	8	3	2	0	0.5	10	5	15	0.2857142857142857	0.8	0.9343118035743536	0.8608427253416082	0.3765635392811064	0.9322777184780264	0.11481434027218507	0.978505185250346	0.9621034779372235	0.9401526801836622	0.5909090909090909	0.18181818181818182	0.0	0.0031295160303262816	0.0031295160303262816
1997	0.025504839120839125	0.013549114025589774	-0.008687287795262542	0.9816043575304305	-1	0	0	0.3	3	0.75	9	0.3888888888888889	0.75	12	9	1	1	0	0.25	12	3	14	0.3333333333333333	0	0.893250514482397	0.7534153376496421	0.3765635392811064	0.9169557055542419	0.11481434027218507	0.88335966239152	0.9624707296613102	0.8638620665733511	1.0	0.25	0.0	-0.0008687287795262541	-0.0008687287795262541
4800	0.020586285355177425	0.010988798234309986	0.010291915270859334	0.9719744302717134	-1	0.25	1	0.5	5	0.5384615384615384	7	0.3333333333333333	0.5384615384615384	12	7	2	2	0	0.5555555555555556	9	5	15	0.6666666666666666	0.3333333333333333	0.9044440866098796	0.8554340647551149	0.41794395630221404	0.9358011555792377	0.13069158571209955	0.9789212350497412	0.9597415550180433	0.9407637702481739	0.5833333333333333	0.08333333333333333	0.0	0.010291915270859334	0.010291915270859334
198	0.004992349958078707	0.003723479758808765	-0.0034231162925807204	0.9738663583972298	-1	0	0	0.3333333333333333	1	1.0	2	1.0	1.0	3	2	0	0	0	0.25	4	1	4	0.0	0	0.7279665358444507	0.5900746215726946	0.23549875820889085	0.6751841317421334	0.6606361090231652	0.6586337772271793	0.9127601423505285	0.6420801843371226	0	0	0.0	-0.00034231162925807206	-0.00034231162925807206
2319	0.021495978294127308	0.01108217872788859	0.010451577581468087	0.9763762924379695	-1	0.25	1	0.4	4	0.6923076923076923	9	0.3	0.6153846153846154	11	8	3	2	0	0.5	10	5	15	0.2857142857142857	0.8	0.893250514482397	0.9284130067672113	0.4018785008866349	0.9150962779296159	0.11481434027218507	0.978505185250346	0.9621034779372235	0.9487985992967418	0.5454545454545454	0.18181818181818182	0.0	0.010451577581468087	0.010451577581468087
1331	0.01612563924148535	0.004154167124406251	-0.004086230658870369	0.982097217534118	-1	0	0	0.3333333333333333	3	0.7272727272727273	8	0.28888888888888886	0.7272727272727273	11	8	1	2	0	0.5555555555555556	9	5	13	0.6666666666666666	0	0.893250514482397	0.9176408468950245	0.3765635392811064	0.8954266597011948	0.11481434027218507	0.928104806344461	0.9665731971798756	0.9146687420333774	0.6363636363636364	0.2727272727272727	0.0	-0.00040862306588703687	-0.00040862306588703687
3954	0.02274732837555838	0.013100604884598537	0.012704342267701287	0.9691560122769218	-1	0.25	1	0.5	5	0.5384615384615384	7	0.3333333333333333	0.5384615384615384	12	7	2	2	0	0.5555555555555556	9	5	15	0.6666666666666666	0.3333333333333333	0.9044440866098796	0.8554340647551149	0.4242203786719623	0.9364123590356841	0.13069158571209955	0.9789212350497412	0.9597415550180433	0.9409533113302045	0.5833333333333333	0.08333333333333333	0.0	0.012704342267701287	0.012704342267701287
449	0.0019118644094187124	0.001713933383652448	-0.0017139092297094353	0.9847804206252657	-1	0	0	1.0	1	0	0	1.0	0	1	0	0	0	0	0.5	1	2	2	0.0	0	0	0	0	0	0	0	0	0	0	0	0	-0.00017139092297094354	-0.00017139092297094354
2492	0.02055719481389141	0.01107556764363027	0.00870889387935984	0.9809228465402777	-1	0	0	0.2	2	0.9166666666666666	11	0.5384615384615384	0.9166666666666666	13	11	0	1	0	0.15384615384615385	13	2	14	0.5	0	0.893250514482397	0.931588699817641	0.4018785008866349	0.9082260866680875	0.11481434027218507	0.9659496059291679	0.9621034779372235	0.9398905425875136	1.0	0.3076923076923077	0.0	0.00870889387935984	0.00870889387935984
819	0.015352287855461428	0.0030391507440169665	-0.003033415043386553	0.9741526418906004	-1	0	0	0.3	3	0.7692307692307693	10	0.375	0.46153846153846156	7	6	7	5	0	0.625	8	5	15	0.29411764705882354	0	0.5575329761048625	0.9281107843767807	0.7309160226249893	0.9496165840048658	0.9167489649680542	0.8809363281174833	0.9278174954860191	0.9240424003754474	0.42857142857142855	0	0.0	-0.0003033415043386553	-0.0003033415043386553
26	0.019244964390428193	0.0037730669351494234	-0.0035669181653770468	0.9714760612191072	-1	0	0	0.3	3	0.6923076923076923	9	0.23809523809523808	0.6923076923076923	12	9	2	1	0	0.7777777777777778	7	9	15	0.2	0.2222222222222222	0.28181126802236467	0.9505798502985722	0.658483750465216	0.9019554083236052	0.44042754241768656	0.8682528751416253	0.8235886457446819	0.9132372578970315	1.0	0.25	0.0	-0.00035669181653770466	-0.00035669181653770466
24	0.00275145673096947	0.0024716721854890194	-0.0024711176009287084	0.9851940668265008	-1	0	0	0.75	3	0.3333333333333333	1	0.625	0	2	0	2	1	0	0.5	4	2	5	0.16666666666666666	0.6666666666666666	0	0	0	0	0	0	0	0	0	0	0	-0.00024711176009287086	-0.00024711176009287086
2539	0.021395805267832645	0.011623186298245587	0.010782390050737868	0.9763779494926944	-1	0.25	1	0.4	4	0.6923076923076923	9	0.3	0.6153846153846154	11	8	3	2	0	0.5	10	5	15	0.2857142857142857	0.8	0.893250514482397	0.9284130067672113	0.4018785008866349	0.9200694518605846	0.11481434027218507	0.978505185250346	0.9621034779372235	0.9498533660965515	0.5909090909090908	0.09090909090909091	0.0	0.010782390050737868	0.010782390050737868
1575	0.018340614198257443	0.008779218465396326	0.00801028730736327	0.9757343909301032	-1	0.25	1	0.4	4	0.6923076923076923	9	0.3	0.6153846153846154	11	8	3	2	0	0.5	10	5	15	0.2857142857142857	0.8	0.893250514482397	0.9284130067672113	0.3765635392811064	0.9322777184780264	0.11481434027218507	0.9760707856423206	0.9621034779372235	0.9509398917421755	0.6363636363636364	0.18181818181818182	0.0	0.00801028730736327	0.00801028730736327
3041	0.024021046347110338	0.011205972513721478	0.010851494838343856	0.9699571863882469	-1	0	0	0.3	3	0.7692307692307693	10	0.26785714285714285	0.6923076923076923	12	9	2	2	0	0.875	8	7	15	0.4	0	0.893250514482397	0.9200576016349915	0.5199144197570374	0.9350203497924349	0.13069158571209955	0.9353154356982687	0.9606990767907494	0.9304525462332245	0.5416666666666667	0.3333333333333333	0.0	0.010851494838343856	0.010851494838343856
3978	0.012597242202198352	0.006200782809794316	-0.0062007739874159196	0.9577812782752901	-1	0	0	0.4	4	0.6153846153846154	8	0.3333333333333333	0.6153846153846154	12	8	2	2	0	0.5555555555555556	9	5	15	0.5	0	0.9568228205065885	0.8732243966901546	0.46199551347498174	0.9306762934689806	0.13069158571209955	0.9352281734770584	0.969860866126537	0.9167463950337514	0.5416666666666666	0.3333333333333333	0.0	-0.000620077398741592	-0.000620077398741592
531	0.0017735433226200555	0.0016853155600213717	-0.0016853155600154422	0.9864111531122817	-1	0	0	1.0	1	0	0	1.0	0	1	0	0	0	0	0.5	1	2	2	0.0	0	0	0	0	0	0	0	0	0	0	0	0	-0.0001685315560015442	-0.0001685315560015442
3319	0.02074697807034356	0.00916757982062913	0.008205787861213568	0.964836335368841	-1	0	0	0.3	3	0.75	9	0.3333333333333333	0.6666666666666666	10	8	3	6	0	0.8571428571428571	7	6	14	0.75	0.5714285714285714	0.9137811590283753	0.9203457676263787	0.4353131022150915	0.9400839036478589	0.26565970894760593	0.9722529109886068	0.9495715133975358	0.948770646497181	0.1	0.2	0.0	0.008205787861213568	0.008205787861213568
2269	0.016000610802237056	0.0022102559677106763	-0.0009714406130257548	0.9741853581263548	-1	0.25	1	0.4	4	0.6923076923076923	9	0.3	0.6153846153846154	11	8	3	1	0	0.5	10	5	15	0.14285714285714285	0.8	1.0	0.8726378336908354	0.4018785008866349	0.9174691624429261	0.11481434027218507	0.978505185250346	0.9744600013751294	0.9380252059419301	1.0	0.18181818181818182	0.0	-9.714406130257547e-05	-9.714406130257547e-05
2512	0.02342706949366076	0.008171007630819552	0.00814061404915379	0.9616469540026539	-1	0.25	1	0.4	4	0.6923076923076923	9	0.26785714285714285	0.6153846153846154	12	8	2	2	0	0.875	8	7	15	0.5	0.5714285714285714	0.893250514482397	0.9445125768998766	0.429941317097002	0.92098881029163	0.40138250016510496	0.9695918466893838	0.9278710856637223	0.9487053505098053	0.5416666666666667	0.16666666666666666	0.0	0.00814061404915379	0.00814061404915379
203	0.0016825754518806637	0.0016556353305744735	-0.001655634631523459	0.9852258203494267	-1	0	0	0.5	1	1.0	1	1.0	1.0	1	1	1	1	0	0.3333333333333333	1	3	3	0.16666666666666666	0	0.1	0.5	0.4696302805435879	0.5	1.0	0.5	0.975724585281161	0.5	1.0	0	0.0	-0.0001655634631523459	-0.0001655634631523459
1746	0.02079436366324726	0.008989020574856002	0.008831293968380697	0.97236693962115	-1	0.25	1	0.4	4	0.6923076923076923	9	0.3125	0.6153846153846154	11	8	3	1	0	0.75	8	6	15	0.14285714285714285	0.5714285714285714	0.893250514482397	0.9504624436071005	0.3765635392811064	0.9301660775871815	0.14656883115201405	0.9761063645085616	0.9621034779372235	0.9562477259028815	1.0	0.18181818181818182	0.0	0.008831293968380697	0.008831293968380697
2999	0.02190411267963466	0.011115794782328613	0.010065368082017023	0.9669491754282058	-1	0.25	1	0.5	5	0.5384615384615384	7	0.3333333333333333	0.5384615384615384	12	7	2	2	0	0.5555555555555556	9	5	15	0.6666666666666666	0.3333333333333333	0.9044440866098796	0.8420393147145806	0.4018785008866349	0.9376286589019494	0.29802596901050693	0.9769721406098584	0.9475584216773564	0.9376430383019978	0.5416666666666666	0.16666666666666666	0.0	0.010065368082017023	0.010065368082017023
3386	0.02251953881790316	0.012870218384871778	0.012866584653641811	0.9693851891062116	-1	0.25	1	0.5	5	0.5384615384615384	7	0.3333333333333333	0.5384615384615384	12	7	2	2	0	0.5555555555555556	9	5	15	0.6666666666666666	0.3333333333333333	0.9044440866098796	0.8554340647551149	0.4018785008866349	0.9375030190242533	0.13069158571209955	0.9789212350497412	0.9606990767907494	0.9412943560475923	0.5416666666666666	0.16666666666666666	0.0	0.012866584653641811	0.012866584653641811
3815	0.01874756709964038	0.009925415927044172	0.008555026471482416	0.9659749582863398	-1	0.25	1	0.5	5	0.5384615384615384	7	0.3333333333333333	0.5384615384615384	12	7	2	2	0	0.5555555555555556	9	5	15	0.6666666666666666	0.3333333333333333	0.9137811590283753	0.8620084237324455	0.4018785008866349	0.9375030190242533	0.13069158571209955	0.9789212350497412	0.9624707296613102	0.9422847673284269	0.5416666666666666	0.16666666666666666	0.0	0.008555026471482416	0.008555026471482416
4638	0.015352625786689207	0.005264335545257672	-0.005216437748260575	0.9544375475351571	-1	0.25	1	0.5	5	0.6153846153846154	8	0.35714285714285715	0.5384615384615384	9	7	5	1	0	0.8571428571428571	7	6	15	0.08333333333333333	0.5454545454545454	0.5892085120926484	0.9438722555360127	0.46199551347498174	0.9117152025709286	0.5355933133340484	0.9710853696018413	0.9583091512658465	0.9473696132526627	1.0	0.2222222222222222	0.0	-0.0005216437748260575	-0.0005216437748260575
2203	0.02080489125669744	0.011271498721645274	0.010683093612278734	0.9762451761431469	-1	0.25	1	0.4	4	0.6923076923076923	9	0.3	0.6153846153846154	11	8	3	2	0	0.5	10	5	15	0.2857142857142857	0.8	0.893250514482397	0.9284130067672113	0.4018785008866349	0.9200694518605846	0.11481434027218507	0.978505185250346	0.9621034779372235	0.9498533660965515	0.5454545454545454	0.18181818181818182	0.0	0.010683093612278734	0.010683093612278734
1321	0.015143331607219163	0.001971401069587548	-0.0018642582769797516	0.9807091700742087	-1	0.25	1	0.4	4	0.6923076923076923	9	0.375	0.6153846153846154	11	8	3	1	0	0.4	10	4	15	0.14285714285714285	0.4	0.893250514482397	0.8888062616882304	0.3765635392811064	0.8825535875889755	0.11481434027218507	0.981966257373081	0.9621034779372235	0.9368839880725863	1.0	0.18181818181818182	0.0	-0.00018642582769797515	-0.00018642582769797515
141	0.0029223114008370323	0.0023299934065951094	-0.0023274701618187926	0.982051759101732	-1	0	0	0.5	1	1.0	1	1.0	1.0	2	1	0	0	0	0.3333333333333333	3	1	3	0.0	0	0.18608653574052836	0.6318322186144198	0.849735088066144	0.52326439859318	0.6947917690139512	0.9126115460665284	0.9544344039907617	0.7296904007216084	0	0	0.0	-0.00023274701618187927	-0.00023274701618187927
3608	0.022566296272774216	0.012388470320677728	0.012293885250528543	0.9687327599416009	-1	0.25	1	0.5	5	0.5384615384615384	7	0.3333333333333333	0.5384615384615384	12	7	2	2	0	0.5555555555555556	9	5	15	0.6666666666666666	0.3333333333333333	0.9044440866098796	0.8554340647551149	0.4018785008866349	0.9375030190242533	0.13069158571209955	0.9789212350497412	0.9606990767907494	0.9412943560475923	0.5416666666666666	0.16666666666666666	0.0	0.012293885250528543	0.012293885250528543
3448	0.02356333082274819	0.012601629494045747	0.012264675456592176	0.9677219221757344	-1	0.25	1	0.5	5	0.5384615384615384	7	0.3333333333333333	0.5384615384615384	12	7	2	2	0	0.5555555555555556	9	5	15	0.6666666666666666	0.3333333333333333	0.9044440866098796	0.8131700333055176	0.429941317097002	0.9395393304734099	0.13069158571209955	0.972180002720334	0.9606990767907494	0.9301702783540531	0.5416666666666666	0.08333333333333333	0.0	0.012264675456592176	0.012264675456592176
3340	0.01769195746590702	0.006716748800359963	0.0029868439704686	0.9719614761482067	-1	0	0	0.3	3	0.75	9	0.2916666666666667	0.6666666666666666	11	8	2	2	0	0.75	8	6	14	0.4	0	0.893250514482397	0.9037873889365887	0.5319942306511651	0.9190276246651222	0.14656883115201405	0.9333361991318482	0.9621034779372235	0.9195401254062535	0.5909090909090908	0.2727272727272727	0.0	0.0029868439704686	0.0029868439704686
1205	0.025957094889962992	0.001394325870099592	0.0013545860196955103	0.9652435532745072	-1	0.25	1	0.4	4	0.6923076923076923	9	0.2777777777777778	0.6153846153846154	10	8	4	2	0	0.6666666666666666	9	6	15	0.2	0.6666666666666666	0.893250514482397	0.8631121223287193	0.3638741788998104	0.8895705667592824	0.11481434027218507	0.9770361079845725	0.9644058467969051	0.9282057055837322	0.6	0.2	0.0	0.0013545860196955103	0.0013545860196955103
3330	0.013925678132408513	0.009164598108419202	-0.0047255068771978725	0.9824765268023264	-1	0	0	0.4	4	0.5833333333333334	7	0.35	0.5833333333333334	11	7	2	3	0	0.625	8	5	14	0.75	0.6666666666666666	0.893250514482397	0.9248606711913019	0.5818247062067059	0.944043067227297	0.14656883115201405	0.9556284108236821	0.9621034779372235	0.9427776586692131	0.45454545454545453	0.2727272727272727	0.0	-0.0004725506877197872	-0.0004725506877197872
1868	0.0164748128371274	0.0021329572432416204	0.00023094471143305934	0.9790734846682156	-1	0.25	1	0.4	4	0.6923076923076923	9	0.4166666666666667	0.6923076923076923	12	9	2	1	0	0.25	12	3	15	0.2	0.6666666666666666	0.893250514482397	0.9124100906580009	0.4018785008866349	0.9340487585810872	0.23070821864317415	0.9799004404148071	0.9594728739625968	0.9507463229159392	1.0	0.16666666666666666	0.0	0.00023094471143305934	0.00023094471143305934
3582	0.02337083110373419	0.01236900795573212	0.01235897185537594	0.9730959779087877	-1	0.25	1	0.5	5	0.5384615384615384	7	0.375	0.5384615384615384	12	7	2	2	0	0.4	10	4	15	0.6666666666666666	0.4	0.8978493674957491	0.7723771139207399	0.429941317097002	0.9499865951811721	0.13069158571209955	0.975274890133285	0.9596123660516033	0.9317325782713357	0.5416666666666666	0.16666666666666666	0.0	0.01235897185537594	0.01235897185537594
1028	0.023869724453824823	0.0015304406371859738	0.0005279581825861432	0.9819207420645729	-1	0	0	0.2	2	0.9166666666666666	11	0.25	0.8333333333333334	12	10	1	1	0	0.875	7	8	14	0.25	0	0.2944008414706748	0.9570856964294716	0.16821557608893525	0.9683227082258132	0.4988984577402233	0.8859967694241098	0.8385146202707199	0.9457502357340393	1.0	0.16666666666666666	0.0	0.0005279581825861432	0.0005279581825861432
447	0.010392862099342419	0.0024741600768899328	-0.0024633227652154847	0.9367374247000887	-1	0	0	0.2	1	1.0	5	1.0	1.0	6	5	0	0	0	0.14285714285714285	7	1	7	0.0	0	0.523494724586854	0.8819606782337412	0.6310791368531602	0.9231897860651553	0.31484760613433427	0.732710386835268	0.8114973757529421	0.8623976189140793	0	0	0.0	-0.0002463322765215485	-0.0002463322765215485
3658	0.017803216183328904	0.00566514952844819	0.005466223848086012	0.9809894626668251	-1	0	0	0.4444444444444444	4	0.5454545454545454	6	0.48148148148148145	0.5454545454545454	10	6	2	2	0	0.3333333333333333	9	3	13	0.5	0	0.893250514482397	0.926224649417366	0.429941317097002	0.9220887998143829	0.13069158571209955	0.9585403687937893	0.9606990767907494	0.9378449055308248	0.55	0.3	0.0	0.005466223848086012	0.005466223848086012
4735	0.023038174098737117	0.01368355784841883	0.01349493078261203	0.9695017646762573	-1	0.25	1	0.5	5	0.5384615384615384	7	0.3333333333333333	0.5384615384615384	12	7	2	2	0	0.5555555555555556	9	5	15	0.6666666666666666	0.3333333333333333	0.9044440866098796	0.8554340647551149	0.4242203786719623	0.9364123590356841	0.13069158571209955	0.9789212350497412	0.9597415550180433	0.9409533113302045	0.5833333333333333	0.08333333333333333	0.0	0.01349493078261203	0.01349493078261203
138	0.0025335903578084748	0.0023070188516898906	-0.0023070041086546626	0.9778657823770118	-1	0	0	0.6666666666666666	2	0.5	1	0.6666666666666666	0.5	3	1	0	0	0	0.6666666666666666	2	3	4	0.0	0	0.73004539979112	0.9086696109988874	0.9080743603779237	0.9652016604457058	0.24715566103806358	0.9258261578590724	0.7314436067783366	0.937897053951202	0	0	0.0	-0.00023070041086546627	-0.00023070041086546627
2243	0.022928477688458897	0.013051457139724356	0.01097200002631526	0.9762057325324034	-1	0.25	1	0.5	5	0.5384615384615384	7	0.3333333333333333	0.5384615384615384	11	7	3	2	0	0.5555555555555556	9	5	15	0.3333333333333333	0.6666666666666666	0.9156376587373621	0.8511899705430063	0.4018785008866349	0.941952751749953	0.14656883115201405	0.9797039162975183	0.9592448348383406	0.9428105017976718	0.5454545454545454	0.18181818181818182	0.0	0.01097200002631526	0.01097200002631526
4476	0.020862760505206576	0.011921664034411316	0.004963492485445293	0.9786603058633305	-1	0	0	0.2	2	0.9230769230769231	12	0.5357142857142857	0.9230769230769231	14	12	0	1	0	0.14285714285714285	14	2	15	0.5	0	0.893250514482397	0.9025484857893737	0.4242203786719623	0.9415806846817101	0.4866416444256771	0.9805555883238465	0.9584867681128665	0.95145248995975	1.0	0.07142857142857142	0.0	0.004963492485445293	0.004963492485445293
626	0.006692725698190561	0.0017664083145558312	-0.0017176209600339274	0.9648082266236264	-1	0	0	0.5	3	0.7142857142857143	5	0.45	0.5714285714285714	6	4	2	0	0	0.8	5	4	9	0.0	0.4	0.7640891019527208	0.9239352795770187	0.6738921117039511	0.9384268337101979	0.5021784449421979	0.8958241401921916	0.8827142662157274	0.921113025781268	0	0	0.0	-0.00017176209600339274	-0.00017176209600339274
4802	0.02335561765636727	0.013442164438197726	0.013173369403615139	0.9693151923219852	-1	0.25	1	0.5	5	0.5384615384615384	7	0.3333333333333333	0.5384615384615384	12	7	2	2	0	0.5555555555555556	9	5	15	0.6666666666666666	0.3333333333333333	0.9044440866098796	0.8554340647551149	0.4242203786719623	0.9364123590356841	0.13069158571209955	0.9789212350497412	0.9597415550180433	0.9409533113302045	0.5416666666666666	0.08333333333333333	0.0	0.013173369403615139	0.013173369403615139
3249	0.02309315097917162	0.011765487388543277	0.011467047507949144	0.9674127326605793	-1	0.25	1	0.5	5	0.5384615384615384	7	0.3333333333333333	0.5384615384615384	12	7	2	2	0	0.5555555555555556	9	5	15	0.6666666666666666	0.3333333333333333	0.9044440866098796	0.8420393147145806	0.4018785008866349	0.9375030190242533	0.13069158571209955	0.9789212350497412	0.9606990767907494	0.9393416773421285	0.5416666666666666	0.16666666666666666	0.0	0.011467047507949144	0.011467047507949144
3859	0.02326131599386738	0.012106961710982264	0.01146837063788435	0.9667993929026107	-1	0.25	1	0.5	5	0.5384615384615384	7	0.3333333333333333	0.5384615384615384	12	7	2	2	0	0.5555555555555556	9	5	15	0.6666666666666666	0.3333333333333333	0.893250514482397	0.921121805858804	0.4018785008866349	0.9375030190242533	0.13069158571209955	0.9789212350497412	0.9606990767907494	0.9526339386377417	0.5416666666666666	0.16666666666666666	0.0	0.01146837063788435	0.01146837063788435
414	0.0019759046897386526	0.001914390806017049	-0.001914375934354579	0.9831954977530927	-1	0	0	1.0	2	0.0	0	0.75	0	2	0	0	0	0	1.0	2	2	3	0.0	0	0	0	0	0	0	0	0	0	0	0	0	-0.0001914375934354579	-0.0001914375934354579
277	0.002072445935116796	0.002016035503297693	-0.0020148585916840984	0.9811252302970718	-1	0	0	0.6666666666666666	2	0.5	1	0.6666666666666666	0	0	0	3	0	0	0.6666666666666666	3	2	4	0.0	0.6666666666666666	0	0	0	0	0	0	0	0	0	0	0	-0.1	-0.1
2797	0.024336250557577783	0.012677965857360921	0.011406854275841344	0.9699503795785286	-1	0	0	0.3	3	0.75	9	0.3111111111111111	0.6666666666666666	11	8	2	1	0	0.5555555555555556	9	5	14	0.2	0	0.893250514482397	0.899178716739535	0.4580041333073691	0.9136272719313104	0.14656883115201405	0.9333361991318482	0.9592448348383406	0.9164704077085377	1.0	0.36363636363636365	0.0	0.011406854275841344	0.011406854275841344
2590	0.02254658440619411	0.011450073698660836	0.00868603961135114	0.9669503090117861	-1	0	0	0.3	3	0.7692307692307693	10	0.2777777777777778	0.6923076923076923	12	9	2	2	0	0.6666666666666666	9	6	15	0.4	0	0.893250514482397	0.8592004851035185	0.5538139881376921	0.9352838667909247	0.1304034820519569	0.9356690944302785	0.9624707296613102	0.9157207309439257	0.5416666666666667	0.3333333333333333	0.0	0.00868603961135114	0.00868603961135114
4505	0.023305459198777634	0.013596842239894128	0.01279598431910329	0.9689185314951578	-1	0.25	1	0.5	5	0.5384615384615384	7	0.3333333333333333	0.5384615384615384	12	7	2	2	0	0.5555555555555556	9	5	15	0.6666666666666666	0.3333333333333333	0.9044440866098796	0.8554340647551149	0.4242203786719623	0.9364123590356841	0.13069158571209955	0.9789212350497412	0.9597415550180433	0.9409533113302045	0.5833333333333333	0.08333333333333333	0.0	0.01279598431910329	0.01279598431910329
1480	0.0226539350228832	0.002976277072274859	0.0029006543137792495	0.9723161800768291	-1	0.25	1	0.4	4	0.6923076923076923	9	0.3	0.6153846153846154	11	8	3	2	0	0.5	10	5	15	0.2857142857142857	0.8	0.9343118035743536	0.8608427253416082	0.3765635392811064	0.9322777184780264	0.14599262383172876	0.9778416954396102	0.9621034779372235	0.939567123971272	0.5909090909090909	0.18181818181818182	0.0	0.0029006543137792495	0.0029006543137792495
4493	0.023790495859174764	0.01444517486381981	0.013782541962970556	0.9690853400487545	-1	0.25	1	0.5	5	0.5384615384615384	7	0.3333333333333333	0.5384615384615384	12	7	2	2	0	0.5555555555555556	9	5	15	0.6666666666666666	0.3333333333333333	0.9044440866098796	0.8554340647551149	0.4242203786719623	0.9364123590356841	0.13069158571209955	0.9789212350497412	0.9597415550180433	0.9409533113302045	0.5833333333333333	0.08333333333333333	0.0	0.013782541962970556	0.013782541962970556
3155	0.022295148722996743	0.012230648360264686	0.011300227998193389	0.9758331907920124	-1	0.25	1	0.5	5	0.5384615384615384	7	0.3333333333333333	0.5384615384615384	12	7	2	2	0	0.5555555555555556	9	5	15	0.6666666666666666	0.6666666666666666	0.9044440866098796	0.8964205580193644	0.429941317097002	0.9408060373193016	0.1340937493226563	0.9790429025309402	0.9527275857261821	0.9489570180746563	0.5416666666666667	0.16666666666666666	0.0	0.011300227998193389	0.011300227998193389
2694	0.023131467530518136	0.012204996417021694	0.010761028528731134	0.9762210957154122	-1	0.25	1	0.5	5	0.5384615384615384	7	0.3333333333333333	0.5384615384615384	11	7	3	2	0	0.5555555555555556	9	5	15	0.3333333333333333	0.6666666666666666	0.9156376587373621	0.8511899705430063	0.4018785008866349	0.9379981321597898	0.14656883115201405	0.9797039162975183	0.9592448348383406	0.9415372201989902	0.5454545454545454	0.18181818181818182	0.0	0.010761028528731134	0.010761028528731134
4449	0.023569698511253984	0.013577559101741927	0.013011600133271226	0.9692352562298354	-1	0.25	1	0.5	5	0.5384615384615384	7	0.3333333333333333	0.5384615384615384	12	7	2	2	0	0.5555555555555556	9	5	15	0.6666666666666666	0.3333333333333333	0.9044440866098796	0.8554340647551149	0.4242203786719623	0.9364123590356841	0.13069158571209955	0.9789212350497412	0.9597415550180433	0.9409533113302045	0.5833333333333333	0.08333333333333333	0.0	0.013011600133271226	0.013011600133271226
2851	0.023357989595923757	0.011630293459748647	0.011141598488697332	0.9671684170797412	-1	0.25	1	0.5	5	0.5384615384615384	7	0.3333333333333333	0.5384615384615384	12	7	2	2	0	0.5555555555555556	9	5	15	0.6666666666666666	0.3333333333333333	0.9044440866098796	0.8420393147145806	0.4018785008866349	0.9375030190242533	0.13069158571209955	0.9789212350497412	0.9606990767907494	0.9393416773421285	0.5416666666666666	0.16666666666666666	0.0	0.011141598488697332	0.011141598488697332
1669	0.02152734048233612	0.00981131208242012	0.008881102277111242	0.9759641256319895	-1	0.25	1	0.4	4	0.6923076923076923	9	0.3	0.6153846153846154	11	8	3	2	0	0.5	10	5	15	0.2857142857142857	0.8	0.893250514482397	0.9284130067672113	0.3765635392811064	0.9377259143759668	0.11481434027218507	0.978505185250346	0.9621034779372235	0.9539505780551597	0.5454545454545454	0.18181818181818182	0.0	0.008881102277111242	0.008881102277111242
4699	0.022520061073586874	0.013062914878604557	0.012598789049576512	0.9691028425730959	-1	0.25	1	0.5	5	0.5384615384615384	7	0.3333333333333333	0.5384615384615384	12	7	2	2	0	0.5555555555555556	9	5	15	0.6666666666666666	0.3333333333333333	0.9044440866098796	0.8554340647551149	0.4242203786719623	0.9364123590356841	0.13069158571209955	0.9789212350497412	0.9597415550180433	0.9409533113302045	0.5833333333333333	0.08333333333333333	0.0	0.012598789049576512	0.012598789049576512
1998	0.021590196617655738	0.011771312273775269	0.01079267038422743	0.9758094486589683	-1	0.25	1	0.5	5	0.5384615384615384	7	0.3333333333333333	0.5384615384615384	11	7	3	2	0	0.5555555555555556	9	5	15	0.3333333333333333	0.6666666666666666	0.893250514482397	0.9295160475956019	0.4018785008866349	0.941952751749953	0.14656883115201405	0.9797039162975183	0.9592448348383406	0.9560993663287483	0.5454545454545454	0.18181818181818182	0.0	0.01079267038422743	0.01079267038422743
781	0.0017525043753073826	0.0017015719615101508	-0.0017015214957088192	0.9845841429157399	-1	0	0	1.0	1	0	0	1.0	0	1	0	0	0	0	0.5	1	2	2	0.0	0	0	0	0	0	0	0	0	0	0	0	0	-0.0001701521495708819	-0.0001701521495708819
1245	0.014840172251043103	0.0022044953666628523	0.00038706212687032574	0.9678474759580907	-1	0.25	1	0.4	4	0.6923076923076923	9	0.2777777777777778	0.6153846153846154	11	8	3	2	0	0.6666666666666666	9	6	15	0.2857142857142857	0.6666666666666666	0.893250514482397	0.8566459548954732	0.4018785008866349	0.9421485941187075	0.15447277744034532	0.9725218632877309	0.9621034779372235	0.9378961638598917	0.5454545454545454	0.18181818181818182	0.0	0.00038706212687032574	0.00038706212687032574
767	0.0131267911901039	0.004321119189172107	-0.004320801511728196	0.9831772840522571	-1	0	0	0.4	2	0.8	4	1.0	0.2	2	1	4	9	0	0.14285714285714285	7	1	7	0.8181818181818182	0.3333333333333333	0.774569945871564	0.8316572863808044	0.8264257234532705	0.6925520861523226	0.6957578295839173	0.7820844580796805	0.6481613937173428	0.7736640211325334	0.5	0	0.5553192153468989	-0.00043208015117281965	-0.00043208015117281965
798	0.0017735007843409593	0.001715572875313294	-0.0017155728747297026	0.986348241917426	-1	0	0	1.0	1	0	0	1.0	0	1	0	0	0	0	0.5	1	2	2	0.0	0	0	0	0	0	0	0	0	0	0	0	0	-0.00017155728747297026	-0.00017155728747297026
448	0.013337973221733938	0.005397388762479294	-0.0053318502577775675	0.9804450017993344	-1	0.25	1	0.7	7	0.3076923076923077	4	0.35714285714285715	0.3076923076923077	7	4	7	2	0	0.8571428571428571	7	6	15	0.13333333333333333	0.4	0.9156376587373621	0.9537895794057273	0.4018785008866349	0.9337854460620473	0.5589887543924054	0.9729135156992778	0.9583091512658465	0.9562675840591351	0.6428571428571428	0.14285714285714285	0.0	-0.0005331850257777567	-0.0005331850257777567
1353	0.012042200307462577	0.0005910608404540321	-0.00031243403023809984	0.9829851137245816	-1	0.25	1	0.3	3	0.7692307692307693	10	0.3	0.6923076923076923	11	9	3	0	0	0.5	10	5	15	0.0	0.4	1.0	0.6981925060289221	0.4018785008866349	0.956166756315874	0.5428525146762789	0.9496630453353746	0.9420064536185973	0.9077280257887708	0	0	0.0	-3.124340302380998e-05	-3.124340302380998e-05
1492	0.021124762010526175	0.006031405424029684	0.0034054800494540305	0.9681830020827831	-1	0.25	1	0.4	4	0.6923076923076923	9	0.2777777777777778	0.6153846153846154	10	8	4	2	0	0.6666666666666666	9	6	15	0.2	0.6666666666666666	0.893250514482397	0.9274635263431499	0.3638741788998104	0.8895705667592824	0.11481434027218507	0.9770361079845725	0.9621034779372235	0.9424109438766027	0.6	0.2	0.0	0.0034054800494540305	0.0034054800494540305
274	0.001743880108758798	0.001685284234007703	-0.0016852842338468705	0.9863645497403962	-1	0	0	1.0	1	0	0	1.0	0	1	0	0	0	0	0.5	1	2	2	0.0	0	0	0	0	0	0	0	0	0	0	0	0	-0.00016852842338468705	-0.00016852842338468705
3663	0.022679233934001463	0.0015219746400801403	0.0013249241065831795	0.9766990575334591	-1	0	0	0.4	4	0.6153846153846154	8	0.45454545454545453	0.6153846153846154	12	8	2	3	0	0.2727272727272727	11	3	15	0.75	0	0.893250514482397	0.9127817007867938	0.588391856968696	0.9405136223057835	0.21483097320325967	0.9607381490276139	0.9594728739625968	0.9409628441332645	0.3333333333333333	0.3333333333333333	0.0	0.0013249241065831795	0.0013249241065831795
1089	0.025812287829672778	0.0013278672024147988	0.0010841157291964407	0.9643503092656569	-1	0.25	1	0.4	4	0.6923076923076923	9	0.2777777777777778	0.6153846153846154	10	8	4	2	0	0.6666666666666666	9	6	15	0.2	0.6666666666666666	0.893250514482397	0.8631121223287193	0.3638741788998104	0.8895705667592824	0.11481434027218507	0.9770361079845725	0.9644058467969051	0.9282057055837322	0.6	0.1	0.0	0.0010841157291964407	0.0010841157291964407
4143	0.021977511100303604	0.012112874400052116	0.011909043074497454	0.968412946736487	-1	0.25	1	0.5	5	0.5384615384615384	7	0.3333333333333333	0.5384615384615384	12	7	2	2	0	0.5555555555555556	9	5	15	0.6666666666666666	0.3333333333333333	0.9044440866098796	0.8554340647551149	0.4018785008866349	0.9401900514497256	0.13069158571209955	0.9789212350497412	0.9606990767907494	0.9421506406216277	0.5416666666666666	0.16666666666666666	0.0	0.011909043074497454	0.011909043074497454
2803	0.021162531972553737	0.010605696616606364	0.010232980234980484	0.9761283090669327	-1	0.25	1	0.4	4	0.6923076923076923	9	0.3	0.6153846153846154	11	8	3	1	0	0.5	10	5	15	0.14285714285714285	0.8	0.893250514482397	0.9284130067672113	0.4018785008866349	0.9200694518605846	0.11481434027218507	0.978505185250346	0.9621034779372235	0.9498533660965515	1.0	0.18181818181818182	0.0	0.010232980234980484	0.010232980234980484
3046	0.022453899137582906	0.01192880012231875	0.011667159274635814	0.9748966698391804	-1	0.25	1	0.5	5	0.5384615384615384	7	0.3333333333333333	0.5384615384615384	12	7	2	2	0	0.5555555555555556	9	5	15	0.6666666666666666	0.6666666666666666	0.9044440866098796	0.9315120400471734	0.429941317097002	0.9372263006494189	0.3172431126739449	0.9764359614952373	0.9456454500060238	0.953139033075507	0.5416666666666667	0.16666666666666666	0.0	0.011667159274635814	0.011667159274635814
2926	0.013698614999582324	0.006018303693076456	0.0034259603325611505	0.9809449678627183	-1	0.25	1	0.4	4	0.6666666666666666	8	0.3111111111111111	0.5833333333333334	11	7	2	1	0	0.5555555555555556	9	5	14	0.25	0.8	0.893250514482397	0.9540423282387192	0.3765635392811064	0.9081404382350273	0.4534946705190702	0.9619521325165062	0.9420064536185973	0.9453917802989282	1.0	0	0.0	0.0034259603325611505	0.0034259603325611505
238	0.0033533812918027177	0.0027269319334755153	-0.002692309054678273	0.9715137600275336	-1	0	0	0.3333333333333333	1	1.0	2	1.0	1.0	3	2	0	0	0	0.25	4	1	4	0.0	0	0.41880732919653196	0.8778691715351985	0.6876491754351584	0.7365466946288816	0.6272920718119608	0.5103335245720456	0.7641009635863599	0.7337918868347024	0	0	0.0	-0.0002692309054678273	-0.0002692309054678273
836	None	None	None	None	None	0	0	0.4	4	0.6153846153846154	8	0.46875	0.46153846153846156	9	6	5	1	0	0.5	8	4	15	0.09090909090909091	0.36363636363636365	0.34188481210102634	0.9141008564599908	0.6496238429680152	0.9474445284439702	0.5355933133340484	0.9318138284304064	0.9278926868426804	0.9323809984530216	1.0	0.4444444444444444	0.0	None	None
4734	0.024739027400035713	0.013422673108082227	0.01297840380888461	0.9697011635248944	-1	0.25	1	0.5	5	0.5384615384615384	7	0.3333333333333333	0.5384615384615384	12	7	2	2	0	0.5555555555555556	9	5	15	0.6666666666666666	0.3333333333333333	0.893250514482397	0.8511443625895025	0.4242203786719623	0.9364123590356841	0.13069158571209955	0.9789212350497412	0.9574923670334584	0.9403154503408385	0.5833333333333333	0.08333333333333333	0.0	0.01297840380888461	0.01297840380888461
4082	0.020108366402541048	0.010368635817076154	0.00984640562854308	0.9673850422279588	-1	0.25	1	0.5	5	0.5384615384615384	7	0.3333333333333333	0.5384615384615384	11	7	3	2	0	0.5555555555555556	9	5	15	0.3333333333333333	0.3333333333333333	0.893250514482397	0.8632155988569647	0.4018785008866349	0.941952751749953	0.14656883115201405	0.9797039162975183	0.9621034779372235	0.9445517117535515	0.5909090909090908	0.18181818181818182	0.0	0.00984640562854308	0.00984640562854308
95	0.026011179573722353	0.008198440583247807	-0.007947575784990241	0.9518468130617195	-1	0	0	0.5	5	0.46153846153846156	6	0.35714285714285715	0.38461538461538464	8	5	6	0	0	0.8571428571428571	6	7	15	0.0	0.5	0.6356575966744075	0.8355177897880469	0.6270229171539163	0.937299066974018	0.6963312848079121	0.8158583835245009	0.7745987421848741	0.8742939415042388	0	0	0.0	-0.0007947575784990242	-0.0007947575784990242
2549	0.020795224670060702	0.010383580492552284	0.0102760958099242	0.9753292203511927	-1	0.25	1	0.4	4	0.6923076923076923	9	0.3	0.6153846153846154	11	8	3	2	0	0.5	10	5	15	0.2857142857142857	0.8	0.893250514482397	0.9284130067672113	0.4018785008866349	0.9200694518605846	0.11481434027218507	0.978505185250346	0.9621034779372235	0.9498533660965515	0.5454545454545454	0.18181818181818182	0.0	0.0102760958099242	0.0102760958099242
2905	0.024752194793377362	0.011869428075419282	0.011807123090126685	0.9672483002949196	-1	0.25	1	0.4	4	0.6923076923076923	9	0.2777777777777778	0.6153846153846154	12	8	2	2	0	0.6666666666666666	9	6	15	0.5	0.6666666666666666	0.9044440866098796	0.9315120400471734	0.429941317097002	0.9372263006494189	0.3172431126739449	0.9764359614952373	0.9456454500060238	0.953139033075507	0.5416666666666666	0.08333333333333333	0.0	0.011807123090126685	0.011807123090126685
3375	0.02616449936963444	0.011212828728319454	0.01100143633015766	0.9677213483574707	-1	0	0	0.3	3	0.7692307692307693	10	0.26785714285714285	0.6923076923076923	12	9	2	2	0	0.875	8	7	15	0.4	0	0.893250514482397	0.9208407956091672	0.5199144197570374	0.9471483982754764	0.23070821864317415	0.9309600367327163	0.9456620398449133	0.9338325340400455	0.5416666666666667	0.3333333333333333	0.0	0.01100143633015766	0.01100143633015766
1722	0.02177211215086316	0.011452169632448035	0.010202181365140978	0.9762939180504061	-1	0.25	1	0.5	5	0.5384615384615384	7	0.3333333333333333	0.5384615384615384	11	7	3	2	0	0.5555555555555556	9	5	15	0.3333333333333333	0.6666666666666666	0.893250514482397	0.9295160475956019	0.4018785008866349	0.941952751749953	0.14656883115201405	0.9797039162975183	0.9592448348383406	0.9560993663287483	0.5454545454545454	0.18181818181818182	0.0	0.010202181365140978	0.010202181365140978
1763	0.018095356388221254	0.007423280680295961	-0.007415456857698296	0.9565627929643447	-1	0.25	1	0.5	5	0.5384615384615384	7	0.35714285714285715	0.5384615384615384	11	7	3	2	0	0.8571428571428571	7	6	15	0.3333333333333333	0.5	0.893250514482397	0.9601796968721981	0.4018785008866349	0.9548624925635681	0.3847505867431978	0.9804864190652319	0.9583091512658465	0.967195823717231	0.5454545454545454	0.2727272727272727	0.0	-0.0007415456857698296	-0.0007415456857698296
4444	0.014596136270164116	0.008470981421807947	-0.006642129205536624	0.9721116904896114	-1	0.25	1	0.5	5	0.5384615384615384	7	0.3333333333333333	0.5384615384615384	12	7	2	2	0	0.5555555555555556	9	5	15	0.6666666666666666	0.3333333333333333	0.9137811590283753	0.8599845839999288	0.4018785008866349	0.9480553233177809	0.23595620149000932	0.9769694658322955	0.9615546448194824	0.9438713419877457	0.5833333333333333	0.08333333333333333	0.0	-0.0006642129205536624	-0.0006642129205536624
3736	0.021236711075798918	0.009271373129511765	0.009205199609452291	0.9682769997971653	-1	0.25	1	0.4	4	0.6923076923076923	9	0.26785714285714285	0.6923076923076923	11	9	3	2	0	0.875	8	7	15	0.25	0.5714285714285714	0.893250514482397	0.9284130067672113	0.4018785008866349	0.9210952088788303	0.12005005376353975	0.9786490604652002	0.9621034779372235	0.9501840601210532	0.5909090909090909	0.18181818181818182	0.0	0.009205199609452291	0.009205199609452291
534	0.004786337562337086	0.0028719256508309113	-0.0028678704376583417	0.9826177165899604	-1	0	0	0.5	2	0.6666666666666666	2	0.625	0.6666666666666666	3	2	1	0	0	0.5	2	4	5	0.0	0	0.2933851385607013	0.9188224663753134	0.4383247077497394	0.7162389748004001	0.14314573107743658	0.6233970067677258	0.805012064291001	0.7833748056773523	0	0	0.0	-0.00028678704376583415	-0.00028678704376583415
1922	0.022125675972695335	0.012137656813326498	0.01047214375838984	0.9761957542538361	-1	0.25	1	0.5	5	0.5384615384615384	7	0.3333333333333333	0.5384615384615384	11	7	3	2	0	0.5555555555555556	9	5	15	0.3333333333333333	0.6666666666666666	0.893250514482397	0.9295160475956019	0.4018785008866349	0.941952751749953	0.14656883115201405	0.9797039162975183	0.9592448348383406	0.9560993663287483	0.5454545454545454	0.18181818181818182	0.0	0.01047214375838984	0.01047214375838984
507	0.01335099315703344	0.004395567656159934	-0.0036325273599725383	0.9784813851386123	-1	0	0	0.2	2	0.9230769230769231	12	0.5357142857142857	0.9230769230769231	14	12	0	2	0	0.14285714285714285	14	2	15	1.0	0	0.8642542768193066	0.9354249205559132	0.511719194677023	0.8857395068931074	0.7898612500569518	0.7797020485907795	0.8725765184525444	0.8802726993401255	0.5357142857142857	0.07142857142857142	0.0	-0.0003632527359972538	-0.0003632527359972538
3215	0.02293602212090358	0.012197936397212701	0.011644777124699222	0.9672761045769542	-1	0.25	1	0.5	5	0.5384615384615384	7	0.3333333333333333	0.5384615384615384	12	7	2	2	0	0.5555555555555556	9	5	15	0.6666666666666666	0.3333333333333333	0.893250514482397	0.9229226039465206	0.4018785008866349	0.9375030190242533	0.13069158571209955	0.9789212350497412	0.9606990767907494	0.953009258781394	0.5833333333333334	0.16666666666666666	0.0	0.011644777124699222	0.011644777124699222
1212	0.021863237715699247	0.0028396968639119073	0.0026350730288651797	0.9717909104680752	-1	0.25	1	0.4	4	0.6923076923076923	9	0.3	0.6153846153846154	11	8	3	2	0	0.5	10	5	15	0.2857142857142857	0.8	0.9343118035743536	0.8608427253416082	0.3765635392811064	0.9322777184780264	0.11481434027218507	0.9730064554869532	0.9621034779372235	0.9356219350639376	0.6363636363636364	0.2727272727272727	0.0	0.0026350730288651797	0.0026350730288651797
130	0.01082649152451068	0.0039678081794668005	-0.0039489009614079055	0.9807831843665243	-1	0	0	0.2	2	0.9230769230769231	12	0.3125	0.46153846153846156	8	6	6	4	0	0.75	6	8	15	0.2857142857142857	0	0.2457838593341286	0.9308824738810488	0.2980515893316315	0.7981153314126959	0.49457542346209654	0.9710864109118198	0.9439801021560479	0.9238840210052273	0.25	0.125	0.0	-0.00039489009614079054	-0.00039489009614079054
216	0.0022264406999068184	0.002164769968527178	-0.0021554330989882265	0.9805219512939712	-1	0	0	1.0	2	0.0	0	0.75	0	2	0	0	0	0	1.0	2	2	3	0.0	0	0	0	0	0	0	0	0	0	0	0	0	-0.00021554330989882265	-0.00021554330989882265
785	0.013031786562148593	0.001293872397907754	-0.001072725484329598	0.9791361479094323	-1	0	0	0.2	2	0.9230769230769231	12	0.5	0.7692307692307693	11	10	3	2	0	0.3	10	3	15	0.2222222222222222	0	0.34437619966228317	0.9531474417721619	0.610186195855155	0.9468621665013353	0.5790213778375439	0.8570693117926881	0.9333787703635752	0.9283353727644894	0.5454545454545454	0.09090909090909091	0.0	-0.0001072725484329598	-0.0001072725484329598
2623	0.021204491113189946	0.011058192101066153	0.010681562262575453	0.976305048818808	-1	0.25	1	0.4	4	0.6923076923076923	9	0.3	0.6153846153846154	11	8	3	1	0	0.5	10	5	15	0.14285714285714285	0.8	0.893250514482397	0.9284130067672113	0.4018785008866349	0.9200694518605846	0.11481434027218507	0.978505185250346	0.9621034779372235	0.9498533660965515	1.0	0.18181818181818182	0.0	0.010681562262575453	0.010681562262575453
4165	0.02242378288562102	0.012488547239291613	0.012366140585739017	0.9686370749034933	-1	0.25	1	0.5	5	0.5384615384615384	7	0.3333333333333333	0.5384615384615384	12	7	2	2	0	0.5555555555555556	9	5	15	0.6666666666666666	0.3333333333333333	0.9044440866098796	0.8554340647551149	0.4018785008866349	0.9375030190242533	0.13069158571209955	0.9789212350497412	0.9606990767907494	0.9412943560475923	0.5416666666666666	0.16666666666666666	0.0	0.012366140585739017	0.012366140585739017
3641	0.022540053469341056	0.012979987200161731	0.0129469402628252	0.9689319080115613	-1	0.25	1	0.5	5	0.5384615384615384	7	0.3333333333333333	0.5384615384615384	12	7	2	2	0	0.5555555555555556	9	5	15	0.6666666666666666	0.3333333333333333	0.9044440866098796	0.8554340647551149	0.4018785008866349	0.9375030190242533	0.13069158571209955	0.9789212350497412	0.9606990767907494	0.9412943560475923	0.5416666666666666	0.16666666666666666	0.0	0.0129469402628252	0.0129469402628252
2396	0.02160127855801533	0.011110100612495922	0.010839246580172282	0.9757858786172048	-1	0.25	1	0.4	4	0.6923076923076923	9	0.3	0.6153846153846154	11	8	3	2	0	0.5	10	5	15	0.2857142857142857	0.8	0.893250514482397	0.9284130067672113	0.4018785008866349	0.9200694518605846	0.11481434027218507	0.978505185250346	0.9621034779372235	0.9498533660965515	0.5454545454545454	0.18181818181818182	0.0	0.010839246580172282	0.010839246580172282
3545	0.024725173474110573	0.011408601422996247	0.010984169289225326	0.9645222788088662	-1	0.25	1	0.5	5	0.5384615384615384	7	0.3333333333333333	0.5384615384615384	12	7	2	2	0	0.5555555555555556	9	5	15	0.6666666666666666	0.3333333333333333	0.893250514482397	0.9229226039465206	0.38922102008387066	0.9523570481324604	0.13069158571209955	0.9789212350497412	0.9606990767907494	0.957113924158279	0.625	0.08333333333333333	0.0	0.010984169289225326	0.010984169289225326
2843	0.023752402880586956	0.012330518118912257	0.011986653584284739	0.967464062253867	-1	0.25	1	0.5	5	0.5384615384615384	7	0.3333333333333333	0.5384615384615384	12	7	2	2	0	0.5555555555555556	9	5	15	0.6666666666666666	0.3333333333333333	0.9044440866098796	0.8420393147145806	0.4018785008866349	0.9375030190242533	0.13069158571209955	0.9789212350497412	0.9606990767907494	0.9393416773421285	0.5416666666666666	0.16666666666666666	0.0	0.011986653584284739	0.011986653584284739
721	0.022449900130817088	0.0034473954525108823	0.00038418012728915315	0.9811508893097503	-1	0	0	0.2222222222222222	2	0.9090909090909091	10	0.2708333333333333	0.7272727272727273	10	8	2	1	0	0.75	8	6	13	0.16666666666666666	0	0.24691687084032327	0.9605753382404261	0.12477747770722751	0.9435436011468699	0.4988984577402233	0.8373294400825775	0.8385146202707199	0.9275243528146956	1.0	0.2	0.0	0.00038418012728915315	0.00038418012728915315
4571	0.02332167826546758	0.014207386295070474	0.013680240445742202	0.9688995587832147	-1	0.25	1	0.5	5	0.5384615384615384	7	0.3333333333333333	0.5384615384615384	12	7	2	2	0	0.5555555555555556	9	5	15	0.6666666666666666	0.3333333333333333	0.9044440866098796	0.8554340647551149	0.4242203786719623	0.9364123590356841	0.13069158571209955	0.9789212350497412	0.9597415550180433	0.9409533113302045	0.5833333333333333	0.08333333333333333	0.0	0.013680240445742202	0.013680240445742202
2325	0.022534608438663964	0.012281296677725947	0.010695404795936439	0.9763287210527523	-1	0.25	1	0.5	5	0.5384615384615384	7	0.3333333333333333	0.5384615384615384	11	7	3	2	0	0.5555555555555556	9	5	15	0.3333333333333333	0.6666666666666666	0.9156376587373621	0.8511899705430063	0.4018785008866349	0.941952751749953	0.14656883115201405	0.9797039162975183	0.9592448348383406	0.9428105017976718	0.5454545454545454	0.18181818181818182	0.0	0.010695404795936439	0.010695404795936439
3364	0.022804690035063833	0.013087860623037784	0.013077606644103549	0.9690304841214062	-1	0.25	1	0.5	5	0.5384615384615384	7	0.3333333333333333	0.5384615384615384	12	7	2	2	0	0.5555555555555556	9	5	15	0.6666666666666666	0.3333333333333333	0.9044440866098796	0.8554340647551149	0.4018785008866349	0.9375030190242533	0.13069158571209955	0.9789212350497412	0.9606990767907494	0.9412943560475923	0.5416666666666666	0.16666666666666666	0.0	0.013077606644103549	0.013077606644103549
1357	0.02221657191461452	0.003513982594084075	0.0035020257483016383	0.9723724714238902	-1	0.25	1	0.4	4	0.6923076923076923	9	0.3	0.6153846153846154	11	8	3	2	0	0.5	10	5	15	0.2857142857142857	0.8	0.893250514482397	0.8549035526650441	0.3765635392811064	0.9322777184780264	0.14656883115201405	0.9714495385790007	0.9621034779372235	0.9334524879268333	0.6363636363636364	0.2727272727272727	0.0	0.0035020257483016383	0.0035020257483016383
2284	0.015043997551371523	0.007559027648865934	0.007187935991532733	0.9756134642701376	-1	0.25	1	0.5	5	0.5384615384615384	7	0.3333333333333333	0.5384615384615384	11	7	3	2	0	0.5555555555555556	9	5	15	0.3333333333333333	0.6666666666666666	0.9343118035743536	0.9380831474468396	0.4018785008866349	0.9445442366620685	0.14656883115201405	0.9797039162975183	0.9621034779372235	0.9586450400785312	0.5454545454545454	0.18181818181818182	0.0	0.007187935991532733	0.007187935991532733
2634	0.020935184188099552	0.010586829355561793	0.010335274242472716	0.9757675267120766	-1	0.25	1	0.4	4	0.6923076923076923	9	0.3	0.6153846153846154	11	8	3	2	0	0.5	10	5	15	0.2857142857142857	0.8	0.893250514482397	0.9284130067672113	0.4018785008866349	0.9200694518605846	0.11481434027218507	0.978505185250346	0.9621034779372235	0.9498533660965515	0.5909090909090909	0.09090909090909091	0.0	0.010335274242472716	0.010335274242472716
3468	0.023433040515126922	0.01202730666891666	0.011700256096577063	0.9675311662325246	-1	0.25	1	0.5	5	0.5384615384615384	7	0.3333333333333333	0.5384615384615384	12	7	2	2	0	0.5555555555555556	9	5	15	0.6666666666666666	0.3333333333333333	0.9044440866098796	0.8420393147145806	0.4018785008866349	0.9375030190242533	0.13069158571209955	0.9789212350497412	0.9606990767907494	0.9393416773421285	0.5416666666666666	0.25	0.0	0.011700256096577063	0.011700256096577063
4000	0.018224186428733597	0.006056465442359636	0.005632555035017031	0.9709430910804175	-1	0.25	1	0.4	4	0.6923076923076923	9	0.2777777777777778	0.6153846153846154	11	8	3	1	0	0.6666666666666666	9	6	15	0.14285714285714285	0.6666666666666666	0.9568228205065885	0.8332592296980353	0.4018785008866349	0.9290583602471723	0.18889550111715092	0.9713242028174128	0.960497292971556	0.9287696501023613	1.0	0.18181818181818182	0.0	0.005632555035017031	0.005632555035017031
2861	0.022227187095954684	0.012450845016103195	0.011463739863016803	0.9757304269621039	-1	0.25	1	0.5	5	0.5384615384615384	7	0.3333333333333333	0.5384615384615384	12	7	2	2	0	0.5555555555555556	9	5	15	0.6666666666666666	0.6666666666666666	0.9044440866098796	0.8964205580193644	0.429941317097002	0.9408060373193016	0.1340937493226563	0.9790429025309402	0.9527275857261821	0.9489570180746563	0.5416666666666667	0.16666666666666666	0.0	0.011463739863016803	0.011463739863016803
3430	0.015206385901489738	0.009286840984851191	-0.007669137936030021	0.9434893346108394	-1	0.25	1	0.7	7	0.3076923076923077	4	0.42857142857142855	0.3076923076923077	10	4	4	2	0	0.7142857142857143	5	7	15	0.3333333333333333	0.4	0.9044440866098796	0.8807708603078	0.5538139881376921	0.9252895541929741	0.597352058828742	0.9715644407644128	0.886417090025077	0.9359861625415113	0.55	0.3	0.0	-0.0007669137936030021	-0.0007669137936030021
3999	0.022608391139185856	0.012421504600790532	0.012264384415769516	0.9685224395984536	-1	0.25	1	0.5	5	0.5384615384615384	7	0.3333333333333333	0.5384615384615384	12	7	2	2	0	0.5555555555555556	9	5	15	0.6666666666666666	0.3333333333333333	0.9044440866098796	0.8554340647551149	0.4018785008866349	0.9375030190242533	0.13069158571209955	0.9789212350497412	0.9606990767907494	0.9412943560475923	0.5416666666666666	0.16666666666666666	0.0	0.012264384415769516	0.012264384415769516
4379	0.022105651174294937	0.012244204164521799	0.011920361127652077	0.9681981850406716	-1	0.25	1	0.5	5	0.5384615384615384	7	0.3333333333333333	0.5384615384615384	12	7	2	2	0	0.5555555555555556	9	5	15	0.6666666666666666	0.3333333333333333	0.9044440866098796	0.8554340647551149	0.4018785008866349	0.9375030190242533	0.13069158571209955	0.9789212350497412	0.9606990767907494	0.9412943560475923	0.5416666666666666	0.08333333333333333	0.0	0.011920361127652077	0.011920361127652077
961	0.024880231010117562	0.0017497159883248987	0.001632553692944829	0.9651447750023915	-1	0.25	1	0.4	4	0.6923076923076923	9	0.2777777777777778	0.6153846153846154	10	8	4	2	0	0.6666666666666666	9	6	15	0.2	0.6666666666666666	0.9137811590283753	0.869653806281585	0.3638741788998104	0.8895705667592824	0.11481434027218507	0.9736117303393026	0.9644058467969051	0.9262720128601147	0.55	0.1	0.0	0.001632553692944829	0.001632553692944829
4862	0.01988316358448712	0.008268357050050596	0.0073604252099442775	0.9793409699299142	-1	0.25	1	0.4	4	0.6923076923076923	9	0.4166666666666667	0.5384615384615384	11	7	3	3	0	0.25	12	3	15	0.5	0.6666666666666666	0.9156376587373621	0.7991111669107936	0.44656225645728975	0.9415801634583801	0.11481434027218507	0.9740365240788412	0.9602324721987389	0.9305479357213113	0.36363636363636365	0.09090909090909091	0.0	0.0073604252099442775	0.0073604252099442775
842	0.023027128762346163	0.0082243077063966	-0.008164136600226466	0.9391320802702692	-1	0.3333333333333333	1	0.5	4	0.6	6	0.3333333333333333	0.6	8	6	3	4	0	0.4444444444444444	9	4	12	0.5	0.6666666666666666	0.7381176764321848	0.9472635916374579	0.4018785008866349	0.9224750982860191	0.8560588077415019	0.797134406056782	0.9276166401406637	0.9041667456885918	0.375	0.25	0.0	-0.0008164136600226467	-0.0008164136600226467
2657	0.015928521539332795	0.006380631998626015	-0.0040362480888183954	0.9801630332064325	-1	0	0	0.2857142857142857	2	0.875	7	0.5555555555555556	0.875	8	7	1	1	0	0.2222222222222222	9	2	10	0.2	0	0.9137811590283753	0.8814479329370629	0.4353131022150915	0.9507704778605135	0.13069158571209955	0.956044625451655	0.9624707296613102	0.9359685510068992	1.0	0.25	0.0	-0.00040362480888183954	-0.00040362480888183954
2180	0.02119482870718106	0.01087287957735337	0.01019042147515741	0.9762706325301146	-1	0.25	1	0.5	5	0.5384615384615384	7	0.3333333333333333	0.5384615384615384	11	7	3	2	0	0.5555555555555556	9	5	15	0.3333333333333333	0.6666666666666666	0.893250514482397	0.9295160475956019	0.4018785008866349	0.9427103056094696	0.14656883115201405	0.9797039162975183	0.9602324721987389	0.9562939962245732	0.5454545454545454	0.18181818181818182	0.0	0.01019042147515741	0.01019042147515741
1095	0.01298410791971773	0.002750103319985046	0.0009108424954739925	0.9673241374689158	-1	0.25	1	0.4	4	0.6923076923076923	9	0.2777777777777778	0.6153846153846154	10	8	4	1	0	0.6666666666666666	9	6	15	0.1	0.6666666666666666	0.893250514482397	0.8631121223287193	0.3765635392811064	0.895093951226806	0.11481434027218507	0.9770361079845725	0.9644058467969051	0.9294725639259458	1.0	0.2	0.0	0.0009108424954739925	0.0009108424954739925
1269	0.012981582477121788	0.002802102441541473	0.0011074283951601682	0.9669028054804584	-1	0.25	1	0.4	4	0.6923076923076923	9	0.2777777777777778	0.6153846153846154	10	8	4	2	0	0.6666666666666666	9	6	15	0.2	0.6666666666666666	0.893250514482397	0.8631121223287193	0.3765635392811064	0.895093951226806	0.11481434027218507	0.9770361079845725	0.9644058467969051	0.9294725639259458	0.6	0.2	0.0	0.0011074283951601682	0.0011074283951601682
851	0.02523943543070576	0.00111513601750778	0.0010639917140181521	0.9648789037931911	-1	0.25	1	0.4	4	0.6923076923076923	9	0.2777777777777778	0.6153846153846154	10	8	4	2	0	0.6666666666666666	9	6	15	0.2	0.6666666666666666	0.9137811590283753	0.869653806281585	0.3638741788998104	0.8875679383368953	0.1149967611048626	0.9768036286800615	0.9644058467969051	0.9287807125693393	0.6	0	0.0	0.0010639917140181521	0.0010639917140181521
3591	0.011456146596484428	0.00464748537299458	0.0011307438411798864	0.977610431620361	-1	0.5	1	0.6666666666666666	4	0.42857142857142855	3	0.5	0.42857142857142855	7	3	1	2	0	0.5	6	3	9	1.0	0.6666666666666666	0.9343118035743536	0.9249662985321845	0.4580041333073691	0.9383769926752626	0.7812456009638392	0.9753822593598963	0.9583091512658465	0.9512667441570385	0.6428571428571428	0.14285714285714285	0.0	0.0011307438411798864	0.0011307438411798864
1999	0.021509011417834432	0.011947798233078366	0.01060947031725617	0.9761237232366708	-1	0.25	1	0.5	5	0.5384615384615384	7	0.3333333333333333	0.5384615384615384	11	7	3	2	0	0.5555555555555556	9	5	15	0.3333333333333333	0.6666666666666666	0.893250514482397	0.9295160475956019	0.4018785008866349	0.941952751749953	0.14656883115201405	0.9797039162975183	0.9592448348383406	0.9560993663287483	0.5454545454545454	0.18181818181818182	0.0	0.01060947031725617	0.01060947031725617
3821	0.022104792951670116	0.012374004824029035	0.012272023530587543	0.9687375439091852	-1	0.25	1	0.5	5	0.5384615384615384	7	0.3333333333333333	0.5384615384615384	12	7	2	2	0	0.5555555555555556	9	5	15	0.6666666666666666	0.3333333333333333	0.9044440866098796	0.8554340647551149	0.4018785008866349	0.9375030190242533	0.13069158571209955	0.9773293208888807	0.9606990767907494	0.9399081969291322	0.5416666666666666	0.16666666666666666	0.0	0.012272023530587543	0.012272023530587543
1047	0.023569028084004507	0.005683475257428305	5.3310862498631824e-05	0.9807856397936848	-1	0	0	0.2222222222222222	2	0.9090909090909091	10	0.2708333333333333	0.7272727272727273	10	8	2	1	0	0.75	8	6	13	0.16666666666666666	0	0.24691687084032327	0.9605753382404261	0.12477747770722751	0.9435436011468699	0.4988984577402233	0.8373294400825775	0.8385146202707199	0.9275243528146956	1.0	0.2	0.0	5.3310862498631824e-05	5.3310862498631824e-05
2653	0.02247762441797573	0.011875553174946474	0.011401954546604687	0.9751355332378691	-1	0.25	1	0.5	5	0.5384615384615384	7	0.3333333333333333	0.5384615384615384	12	7	2	2	0	0.5555555555555556	9	5	15	0.6666666666666666	0.6666666666666666	0.9044440866098796	0.9315120400471734	0.429941317097002	0.9372263006494189	0.3172431126739449	0.9764359614952373	0.9456454500060238	0.953139033075507	0.5416666666666666	0.16666666666666666	0.0	0.011401954546604687	0.011401954546604687
4349	0.022377199930748794	0.012336763798700672	0.012273372716361556	0.9686896080133778	-1	0.25	1	0.5	5	0.5384615384615384	7	0.3333333333333333	0.5384615384615384	12	7	2	2	0	0.5555555555555556	9	5	15	0.6666666666666666	0.3333333333333333	0.9044440866098796	0.8554340647551149	0.4018785008866349	0.9375030190242533	0.13069158571209955	0.9789212350497412	0.9606990767907494	0.9412943560475923	0.5416666666666666	0.16666666666666666	0.0	0.012273372716361556	0.012273372716361556
2295	0.02124394421118425	0.011015389280789475	0.01031209419977028	0.9763677513563265	-1	0.25	1	0.4	4	0.6923076923076923	9	0.3	0.6153846153846154	11	8	3	2	0	0.5	10	5	15	0.2857142857142857	0.8	0.893250514482397	0.9284130067672113	0.4018785008866349	0.9200694518605846	0.11481434027218507	0.978505185250346	0.9621034779372235	0.9498533660965515	0.5454545454545454	0.18181818181818182	0.0	0.01031209419977028	0.01031209419977028
2230	0.021266672387143023	0.011482071020672138	0.01119844217615027	0.9761540661906	-1	0.25	1	0.4	4	0.6923076923076923	9	0.3	0.6153846153846154	11	8	3	1	0	0.5	10	5	15	0.14285714285714285	0.8	0.893250514482397	0.9284130067672113	0.4018785008866349	0.9200694518605846	0.11481434027218507	0.978505185250346	0.9621034779372235	0.9498533660965515	1.0	0.18181818181818182	0.0	0.01119844217615027	0.01119844217615027
3004	0.024337894437781046	0.012096691609065336	0.011589572980223188	0.9672620913753412	-1	0.25	1	0.5	5	0.5384615384615384	7	0.3333333333333333	0.5384615384615384	12	7	2	2	0	0.5555555555555556	9	5	15	0.6666666666666666	0.3333333333333333	0.9044440866098796	0.8420393147145806	0.4018785008866349	0.9375030190242533	0.13069158571209955	0.9789212350497412	0.9606990767907494	0.9393416773421285	0.5416666666666666	0.16666666666666666	0.0	0.011589572980223188	0.011589572980223188
2542	0.023341055222387323	0.012890964482202229	0.010920967073100996	0.9761787055239854	-1	0.25	1	0.5	5	0.5384615384615384	7	0.3333333333333333	0.5384615384615384	11	7	3	2	0	0.5555555555555556	9	5	15	0.3333333333333333	0.6666666666666666	0.9156376587373621	0.8511899705430063	0.4018785008866349	0.941952751749953	0.14656883115201405	0.9797039162975183	0.9592448348383406	0.9428105017976718	0.5454545454545454	0.18181818181818182	0.0	0.010920967073100996	0.010920967073100996
3365	0.0226215294178655	0.011962997907959443	0.011470147064384963	0.9750885823427017	-1	0.25	1	0.5	5	0.5384615384615384	7	0.3333333333333333	0.5384615384615384	12	7	2	2	0	0.5555555555555556	9	5	15	0.6666666666666666	0.6666666666666666	0.9044440866098796	0.9315120400471734	0.429941317097002	0.9372263006494189	0.3172431126739449	0.9764359614952373	0.9456454500060238	0.953139033075507	0.5416666666666666	0.08333333333333333	0.0	0.011470147064384963	0.011470147064384963
3226	0.012381198362392687	0.0020032696258068445	8.536468305784172e-05	0.9819372092302333	-1	0.25	1	0.5	5	0.5384615384615384	7	0.375	0.5384615384615384	11	7	3	1	0	0.625	8	5	15	0.16666666666666666	0.25	0.893250514482397	0.9007222467358172	0.4018785008866349	0.9385145418032345	0.14656883115201405	0.9797039162975183	0.9621034779372235	0.9495911696400069	1.0	0.18181818181818182	0.0	8.536468305784172e-05	8.536468305784172e-05
3107	0.021771285836837243	0.011336927746549095	0.010971749324288332	0.9751062818978377	-1	0.25	1	0.5	5	0.5384615384615384	7	0.3333333333333333	0.5384615384615384	12	7	2	2	0	0.5555555555555556	9	5	15	0.6666666666666666	0.6666666666666666	0.893250514482397	0.9565960075116648	0.429941317097002	0.9372263006494189	0.3172431126739449	0.9764359614952373	0.9587795337766823	0.9598235543080298	0.5416666666666667	0.08333333333333333	0.0	0.010971749324288332	0.010971749324288332
2499	0.021219029649977378	0.011170941950871793	0.010785612232135243	0.9761425813352561	-1	0.25	1	0.4	4	0.6923076923076923	9	0.3	0.6153846153846154	11	8	3	1	0	0.5	10	5	15	0.14285714285714285	0.8	0.893250514482397	0.9284130067672113	0.4018785008866349	0.9200694518605846	0.11481434027218507	0.978505185250346	0.9621034779372235	0.9498533660965515	1.0	0.18181818181818182	0.0	0.010785612232135243	0.010785612232135243
2399	0.007597205857987317	0.004769657961711542	-0.004755272581147152	0.9805902761850995	-1	0	0	0.3333333333333333	2	0.8571428571428571	6	0.375	0.8571428571428571	7	6	1	2	0	0.6666666666666666	4	6	9	0.4	0	0.7498269960137716	0.940766618737585	0.5818247062067059	0.9016897995644496	0.14656883115201405	0.8365461532820235	0.9569648266612838	0.9006708875020019	0.6428571428571428	0.42857142857142855	0.0	-0.00047552725811471515	-0.00047552725811471515
4037	0.022617428685236873	0.013162032006326162	0.013148537953769886	0.9694784681224417	-1	0.25	1	0.5	5	0.5384615384615384	7	0.3333333333333333	0.5384615384615384	12	7	2	2	0	0.5555555555555556	9	5	15	0.6666666666666666	0.3333333333333333	0.9044440866098796	0.8554340647551149	0.4018785008866349	0.9375030190242533	0.13069158571209955	0.9789212350497412	0.9606990767907494	0.9412943560475923	0.5416666666666666	0.16666666666666666	0.0	0.013148537953769886	0.013148537953769886
539	0.002846957421642579	0.0020592193254426487	-0.0020591347844676968	0.9834300680526653	-1	0	0	0.3333333333333333	1	1.0	2	1.0	0.5	2	1	1	0	0	0.25	1	4	4	0.0	0	0.502554070351285	0.9824593978917769	0.6252858822053164	0.8258586082072509	0.9753559967805974	0.5613000784079926	0.9007473324423868	0.8746644278280039	0	0	0.0	-0.00020591347844676968	-0.00020591347844676968
3374	0.005078794461175805	0.003888089570580271	-0.0038790371739305207	0.9811857839247544	-1	0	0	0.5	2	0.75	3	0.75	0.5	4	2	1	2	0	0.5	4	2	6	0.5	0	0.9466252572411985	0.7821846846394976	0.42220225207670764	0.767818071803764	0.13069158571209955	0.7474302402986712	0.9670816840114632	0.7661102328377384	0.75	0.5	0.48356041882911827	-0.00038790371739305207	-0.00038790371739305207
681	None	None	None	None	None	0	0	0.3333333333333333	2	0.8333333333333334	5	0.8888888888888888	0.5	4	3	3	3	0	1.0	3	3	8	0.3333333333333333	0	0.34562738020136596	0.9730011042311265	0.5336639443502691	0.963721551889664	0.7066433624470726	0.9111587968397363	0.9430461578662369	0.955383602343166	0.25	0.25	0.0	None	None
20	0.02914249499911969	0.0035999713939628255	-0.003526806041198807	0.9675414563087931	-1	0	0	0.2	2	0.8461538461538461	11	0.23809523809523808	0.8461538461538461	12	11	2	1	0	0.7777777777777778	7	9	15	0.14285714285714285	0	0.6439329436604886	0.9350724849957942	0.6496955053431486	0.9289232744654289	0.5588239253427997	0.9158222410564191	0.8794058779521235	0.9270006302268283	1.0	0.3333333333333333	0.0	-0.0003526806041198807	-0.0003526806041198807
1180	0.024484310758141954	0.0015429040023747862	0.0015237195917614272	0.964848218691488	-1	0.25	1	0.4	4	0.6923076923076923	9	0.2777777777777778	0.6153846153846154	10	8	4	2	0	0.6666666666666666	9	6	15	0.2	0.6666666666666666	0.9137811590283753	0.869653806281585	0.3638741788998104	0.8895705667592824	0.11481434027218507	0.9770361079845725	0.9644058467969051	0.9294510914867881	0.6	0.2	0.0	0.0015237195917614272	0.0015237195917614272
435	0.0017293692100458047	0.0017287644698128345	-0.0017287254862006795	0.9848882031362427	-1	0	0	1.0	1	0	0	1.0	0	1	0	0	0	0	0.5	1	2	2	0.0	0	0	0	0	0	0	0	0	0	0	0	0	-0.00017287254862006796	-0.00017287254862006796
1484	0.01744410712425419	0.00655854507907792	0.00655717816295715	0.9738707455582166	-1	0.25	1	0.4	4	0.6923076923076923	9	0.3	0.6153846153846154	11	8	3	2	0	0.5	10	5	15	0.2857142857142857	0.8	0.9343118035743536	0.8608427253416082	0.3765635392811064	0.9391139220040713	0.11481434027218507	0.978505185250346	0.9621034779372235	0.9422502142715364	0.5909090909090909	0.09090909090909091	0.0	0.00655717816295715	0.00655717816295715
3224	0.01794630139520902	0.013412634727001287	-0.0133277287746525	0.9507695996054202	-1	0.25	1	0.7	7	0.3076923076923077	4	0.42857142857142855	0.3076923076923077	10	4	4	1	0	0.7142857142857143	5	7	15	0.16666666666666666	0.4	0.9343118035743536	0.9183452410584282	0.8018458876582748	0.9388928194826719	0.8267144576993403	0.9609367790976291	0.881367911378849	0.9418575218719951	1.0	0.3	0.0	-0.00133277287746525	-0.00133277287746525
3812	0.02172947328141418	0.011808019365671062	0.011612600495770084	0.9682249958676876	-1	0.25	1	0.5	5	0.5384615384615384	7	0.3333333333333333	0.5384615384615384	12	7	2	2	0	0.5555555555555556	9	5	15	0.6666666666666666	0.3333333333333333	0.9044440866098796	0.8554340647551149	0.4018785008866349	0.9375030190242533	0.13069158571209955	0.9789212350497412	0.9606990767907494	0.9412943560475923	0.5416666666666666	0.16666666666666666	0.0	0.011612600495770084	0.011612600495770084
2513	0.011682368549854778	0.006534518579881986	-0.004039103533823296	0.9753838133347655	-1	0.25	1	0.4	4	0.6923076923076923	9	0.3	0.6153846153846154	11	8	3	1	0	0.5	10	5	15	0.14285714285714285	0.8	0.9343118035743536	0.8608427253416082	0.3765635392811064	0.9221855467812426	0.11481434027218507	0.978505185250346	0.9621034779372235	0.9372806977402183	1.0	0.18181818181818182	0.0	-0.0004039103533823296	-0.0004039103533823296
1955	0.017928165354794544	0.004484754468393948	0.004474041241611943	0.9811239688756179	-1	0.25	1	0.5	5	0.5	6	0.3888888888888889	0.5	11	6	2	2	0	0.4444444444444444	9	4	14	0.6666666666666666	0.4	0.9051081407025698	0.8709625616027291	0.6496238429680152	0.9617492693023066	0.31484760613433427	0.9669203763260423	0.9278926868426804	0.9446129120038095	0.5909090909090908	0.18181818181818182	0.0	0.004474041241611943	0.004474041241611943
1942	0.013962417715363513	0.003552546695568357	0.0016721326730475118	0.9768159699232959	-1	0.25	1	0.4	4	0.6923076923076923	9	0.375	0.6153846153846154	12	8	2	2	0	0.625	5	8	15	0.5	0.4	0.893250514482397	0.9198485040108996	0.38922102008387066	0.9261233688891801	0.11481434027218507	0.9497043764927694	0.9660290176942805	0.9331248365184531	0.5833333333333334	0.4166666666666667	0.0	0.0016721326730475118	0.0016721326730475118
293	0.0026207449641940756	0.002415226682999498	-0.0024150237792059485	0.9868984625710714	-1	1.0	1	1.0	4	0.0	0	0.5555555555555556	0	2	0	2	2	0	1.0	3	3	5	0.3333333333333333	1.0	0	0	0	0	0	0	0	0	0	0	0	-0.00024150237792059485	-0.00024150237792059485
3291	0.021884046187888116	0.012763086893373963	0.012724300565889402	0.9689725180460904	-1	0.25	1	0.5	5	0.5384615384615384	7	0.3333333333333333	0.5384615384615384	12	7	2	2	0	0.5555555555555556	9	5	15	0.6666666666666666	0.3333333333333333	0.9044440866098796	0.8554340647551149	0.4018785008866349	0.9375030190242533	0.13069158571209955	0.9789212350497412	0.9606990767907494	0.9412943560475923	0.5416666666666666	0.16666666666666666	0.0	0.012724300565889402	0.012724300565889402
4555	0.023451980553335992	0.01349081750284738	0.013066852410507583	0.9690318095290182	-1	0.25	1	0.5	5	0.5384615384615384	7	0.3333333333333333	0.5384615384615384	12	7	2	2	0	0.5555555555555556	9	5	15	0.6666666666666666	0.3333333333333333	0.9044440866098796	0.8554340647551149	0.4242203786719623	0.9364123590356841	0.13069158571209955	0.9789212350497412	0.9597415550180433	0.9409533113302045	0.5416666666666666	0.08333333333333333	0.0	0.013066852410507583	0.013066852410507583
2018	0.023746767052921024	0.012567019341719762	0.0026817950492498436	0.9815067938501559	-1	0	0	0.25	2	0.8888888888888888	8	0.55	0.8888888888888888	9	8	1	1	0	0.2	10	2	11	0.2	0	0.893250514482397	0.7586500622304189	0.41262207112281385	0.9204812161676097	0.11481434027218507	0.90444287242664	0.9621034779372235	0.8751479630274556	1.0	0.3333333333333333	0.0	0.0026817950492498436	0.0026817950492498436
1358	0.01552883026470209	0.001660374308428601	-0.0016337173579146957	0.9805047958380643	-1	0.25	1	0.4	4	0.6923076923076923	9	0.375	0.6153846153846154	11	8	3	1	0	0.4	10	4	15	0.14285714285714285	0.4	0.893250514482397	0.8822403790933434	0.3765635392811064	0.8825535875889755	0.11481434027218507	0.981966257373081	0.9621034779372235	0.9355948906814888	1.0	0.18181818181818182	0.0	-0.00016337173579146957	-0.00016337173579146957
4447	0.02353148011325389	0.013679968342061128	0.013499414070428387	0.9695550000883386	-1	0.25	1	0.5	5	0.5384615384615384	7	0.3333333333333333	0.5384615384615384	12	7	2	2	0	0.5555555555555556	9	5	15	0.6666666666666666	0.3333333333333333	0.9044440866098796	0.8554340647551149	0.4242203786719623	0.9364123590356841	0.13069158571209955	0.9789212350497412	0.9597415550180433	0.9409533113302045	0.5833333333333333	0.08333333333333333	0.0	0.013499414070428387	0.013499414070428387
4040	0.022217008783198704	0.012439990099536898	0.012072752911875703	0.9682053353991047	-1	0.25	1	0.5	5	0.5384615384615384	7	0.3333333333333333	0.5384615384615384	12	7	2	2	0	0.5555555555555556	9	5	15	0.6666666666666666	0.3333333333333333	0.9044440866098796	0.8554340647551149	0.4018785008866349	0.9375030190242533	0.13069158571209955	0.9789212350497412	0.9606990767907494	0.9412943560475923	0.5416666666666666	0.16666666666666666	0.0	0.012072752911875703	0.012072752911875703
21	0.0020140386569947014	0.0018003257147522816	-0.001800278722978644	0.9846360285939256	-1	0	0	1.0	1	0	0	1.0	0	1	0	0	0	0	0.5	1	2	2	0.0	0	0	0	0	0	0	0	0	0	0	0	0	-0.0001800278722978644	-0.0001800278722978644
4353	0.022042978314951896	0.012224723157169083	0.012161716455439299	0.9687224525693027	-1	0.25	1	0.5	5	0.5384615384615384	7	0.3333333333333333	0.5384615384615384	12	7	2	2	0	0.5555555555555556	9	5	15	0.6666666666666666	0.3333333333333333	0.9044440866098796	0.8554340647551149	0.4018785008866349	0.9375030190242533	0.13069158571209955	0.9789212350497412	0.9606990767907494	0.9412943560475923	0.5416666666666666	0.08333333333333333	0.0	0.012161716455439299	0.012161716455439299
4423	0.022295260145159243	0.012705536680550748	0.012691340744355734	0.9689813273720588	-1	0.25	1	0.5	5	0.5384615384615384	7	0.3333333333333333	0.5384615384615384	12	7	2	2	0	0.5555555555555556	9	5	15	0.6666666666666666	0.3333333333333333	0.9044440866098796	0.8554340647551149	0.4018785008866349	0.9375030190242533	0.13069158571209955	0.9789212350497412	0.9606990767907494	0.9412943560475923	0.5416666666666666	0.16666666666666666	0.0	0.012691340744355734	0.012691340744355734
1239	0.02562469323249369	0.0015249623705058215	0.0014683585949688404	0.96427759586964	-1	0.25	1	0.4	4	0.6923076923076923	9	0.2777777777777778	0.6153846153846154	10	8	4	2	0	0.6666666666666666	9	6	15	0.2	0.6666666666666666	0.893250514482397	0.8631121223287193	0.3638741788998104	0.8895705667592824	0.11481434027218507	0.9770361079845725	0.9644058467969051	0.9282057055837322	0.6	0.2	0.0	0.0014683585949688404	0.0014683585949688404
1986	0.025279618460986288	0.006962482164822905	0.0027111226586683476	0.9789720152763852	-1	0	0	0.2	2	0.9230769230769231	12	0.5357142857142857	0.9230769230769231	13	12	1	1	0	0.14285714285714285	14	2	15	0.2	0	0.893250514482397	0.9150269784045069	0.3765635392811064	0.9173323267029908	0.11481434027218507	0.968053834892546	0.9621034779372235	0.9388599291854861	1.0	0.15384615384615385	0.0	0.0027111226586683476	0.0027111226586683476
2881	0.022809163966176858	0.012402640889720463	0.011614060220025488	0.9755702110056007	-1	0.25	1	0.5	5	0.5384615384615384	7	0.3333333333333333	0.5384615384615384	12	7	2	2	0	0.5555555555555556	9	5	15	0.6666666666666666	0.6666666666666666	0.9044440866098796	0.8964205580193644	0.429941317097002	0.9408060373193016	0.1340937493226563	0.9790429025309402	0.9527275857261821	0.9489570180746563	0.5416666666666667	0.16666666666666666	0.0	0.011614060220025488	0.011614060220025488
1993	0.023303210198576032	0.011190312783232978	0.00976967037916212	0.9753289915558193	-1	0.25	1	0.5	5	0.5384615384615384	7	0.3333333333333333	0.5384615384615384	11	7	3	2	0	0.5555555555555556	9	5	15	0.3333333333333333	0.6666666666666666	0.9156376587373621	0.8511899705430063	0.4018785008866349	0.9572518308427708	0.14656883115201405	0.9797039162975183	0.9592448348383406	0.9483308460652898	0.5909090909090908	0.09090909090909091	0.0	0.00976967037916212	0.00976967037916212
1664	0.01926552653519608	0.009171396327611783	0.009116084627966004	0.9671614003856563	-1	0.25	1	0.4	4	0.6923076923076923	9	0.2777777777777778	0.6153846153846154	11	8	3	1	0	0.6666666666666666	9	6	15	0.14285714285714285	0.6666666666666666	0.893250514482397	0.9313231945715859	0.4018785008866349	0.9380575849498087	0.14656883115201405	0.9764041453340162	0.9592448348383406	0.9532859017543428	1.0	0.2727272727272727	0.0	0.009116084627966004	0.009116084627966004
1769	0.020744603916915332	0.009815072550977858	0.009439175503648914	0.9724821878091978	-1	0.25	1	0.4	4	0.6923076923076923	9	0.3125	0.6153846153846154	11	8	3	1	0	0.75	8	6	15	0.14285714285714285	0.5714285714285714	0.893250514482397	0.9313231945715859	0.3765635392811064	0.9350055797196641	0.14656883115201405	0.9764041453340162	0.9621034779372235	0.9525176459519751	1.0	0.2727272727272727	0.0	0.009439175503648914	0.009439175503648914
3573	0.018064494391192898	0.002193335187028354	2.189024544257384e-05	0.9822533724612079	-1	0.25	1	0.5	5	0.5384615384615384	7	0.3125	0.46153846153846156	11	6	3	2	0	0.75	8	6	15	0.4	0.2857142857142857	0.893250514482397	0.9011001336391316	0.3765635392811064	0.8706212169735025	0.11481434027218507	0.9749745247933919	0.9646465682778858	0.9303986621645985	0.5454545454545454	0.18181818181818182	0.0	2.189024544257384e-05	2.189024544257384e-05
4198	0.02376157474645691	0.014184049877031151	0.013928338871593227	0.9695262283945373	-1	0.25	1	0.5	5	0.5384615384615384	7	0.3333333333333333	0.5384615384615384	12	7	2	2	0	0.5555555555555556	9	5	15	0.6666666666666666	0.3333333333333333	0.9044440866098796	0.8554340647551149	0.4242203786719623	0.9364123590356841	0.13069158571209955	0.9789212350497412	0.9597415550180433	0.9409533113302045	0.5833333333333333	0.08333333333333333	0.0	0.013928338871593227	0.013928338871593227
350	0.002251454007914828	0.0019220539088802638	-0.0019205919904443976	0.9850237594197954	-1	0	0	0.6666666666666666	2	0.5	1	0.6666666666666666	0.5	2	1	1	0	0	0.6666666666666666	2	3	4	0.0	0	0.3300611176214162	0.878502501286147	0.7104697529114683	0.941422997806059	0.2468957735831811	0.7383674235510372	0.8848599554040639	0.873355487997268	0	0	0.0	-0.00019205919904443977	-0.00019205919904443977
2583	0.02313475224929903	0.012046102523585664	0.010189622021280414	0.9765584779765539	-1	0.25	1	0.5	5	0.5384615384615384	7	0.3333333333333333	0.5384615384615384	11	7	3	2	0	0.5555555555555556	9	5	15	0.3333333333333333	0.6666666666666666	0.9156376587373621	0.8511899705430063	0.4018785008866349	0.941952751749953	0.14656883115201405	0.9797039162975183	0.9592448348383406	0.9428105017976718	0.5454545454545454	0.09090909090909091	0.0	0.010189622021280414	0.010189622021280414
2585	0.021322412814313303	0.011943969641742385	0.011330561175212268	0.9763951438423781	-1	0.25	1	0.4	4	0.6923076923076923	9	0.3	0.6153846153846154	11	8	3	1	0	0.5	10	5	15	0.14285714285714285	0.8	0.893250514482397	0.9284130067672113	0.4018785008866349	0.9200694518605846	0.14656883115201405	0.9758276269690622	0.9592448348383406	0.9479111556476203	1.0	0.18181818181818182	0.0	0.011330561175212268	0.011330561175212268
3698	0.022258478350252384	0.009175748810959906	0.008338626821299926	0.9637108635688141	-1	0	0	0.3	3	0.7692307692307693	10	0.3125	0.6153846153846154	11	8	3	2	0	0.75	8	6	15	0.2857142857142857	0	0.893250514482397	0.7796045214902461	0.4580041333073691	0.9497809516127136	0.11481434027218507	0.956357530104905	0.9621034779372235	0.9190940001911819	0.5454545454545454	0.18181818181818182	0.0	0.008338626821299926	0.008338626821299926
3596	0.024056979570559352	0.012757459767852735	0.01186403079778695	0.9669987407776878	-1	0.25	1	0.5	5	0.5384615384615384	7	0.3333333333333333	0.5384615384615384	12	7	2	2	0	0.5555555555555556	9	5	15	0.6666666666666666	0.3333333333333333	0.893250514482397	0.9313482705218554	0.4018785008866349	0.9375030190242533	0.13069158571209955	0.9789212350497412	0.9624707296613102	0.9548382406440183	0.5833333333333333	0.08333333333333333	0.0	0.01186403079778695	0.01186403079778695
4732	0.023730118254779702	0.013849867132159905	0.013065761275464936	0.9690736148340493	-1	0.25	1	0.5	5	0.5384615384615384	7	0.3333333333333333	0.5384615384615384	12	7	2	2	0	0.5555555555555556	9	5	15	0.6666666666666666	0.3333333333333333	0.9044440866098796	0.8554340647551149	0.4242203786719623	0.9364123590356841	0.13069158571209955	0.9789212350497412	0.9597415550180433	0.9409533113302045	0.5833333333333333	0.08333333333333333	0.0	0.013065761275464936	0.013065761275464936
3685	0.025240986207057715	0.009105148585657547	0.008904540335516993	0.9763938166850946	-1	0	0	0.3	3	0.75	9	0.2916666666666667	0.75	12	9	1	2	0	0.75	8	6	14	0.6666666666666666	0	0.893250514482397	0.9231337366780807	0.4072502860047244	0.901070552787554	0.11743219701786241	0.9485679510227016	0.9621034779372235	0.9266630334699366	0.5416666666666667	0.16666666666666666	0.0	0.008904540335516993	0.008904540335516993
2684	0.02340844100036294	0.011548430580987356	0.011167310275492908	0.9672237291456718	-1	0.25	1	0.5	5	0.5384615384615384	7	0.3333333333333333	0.5384615384615384	12	7	2	2	0	0.5555555555555556	9	5	15	0.6666666666666666	0.3333333333333333	0.9044440866098796	0.8420393147145806	0.4018785008866349	0.9375030190242533	0.13069158571209955	0.9789212350497412	0.9606990767907494	0.9393416773421285	0.5416666666666666	0.16666666666666666	0.0	0.011167310275492908	0.011167310275492908
4193	0.022192336717993068	0.012643180255133333	0.012305181850046809	0.968891095931577	-1	0.25	1	0.5	5	0.5384615384615384	7	0.3333333333333333	0.5384615384615384	12	7	2	2	0	0.5555555555555556	9	5	15	0.6666666666666666	0.3333333333333333	0.893250514482397	0.8516314197169462	0.4018785008866349	0.9380787512763491	0.13069158571209955	0.9789212350497412	0.9596123660516033	0.9409146782393958	0.5416666666666666	0.16666666666666666	0.0	0.012305181850046809	0.012305181850046809
4020	0.022315627866120083	0.012678823247261746	0.012563814438554597	0.9687441712290302	-1	0.25	1	0.5	5	0.5384615384615384	7	0.3333333333333333	0.5384615384615384	12	7	2	2	0	0.5555555555555556	9	5	15	0.6666666666666666	0.3333333333333333	0.9044440866098796	0.8554340647551149	0.4018785008866349	0.9375030190242533	0.13069158571209955	0.9789212350497412	0.9606990767907494	0.9412943560475923	0.5416666666666666	0.16666666666666666	0.0	0.012563814438554597	0.012563814438554597
1395	0.02198088586201537	0.0032534425300245586	0.0032166838448506067	0.9722130450796206	-1	0.25	1	0.4	4	0.6923076923076923	9	0.3	0.6153846153846154	11	8	3	2	0	0.5	10	5	15	0.2857142857142857	0.8	0.893250514482397	0.8549035526650441	0.3765635392811064	0.9310445030044954	0.11481434027218507	0.978505185250346	0.9621034779372235	0.9388628684856709	0.5909090909090909	0.09090909090909091	0.0	0.0032166838448506067	0.0032166838448506067
3492	0.02184632981280076	0.01261575072098976	0.012585557505439183	0.968833563011348	-1	0.25	1	0.5	5	0.5384615384615384	7	0.3333333333333333	0.5384615384615384	12	7	2	2	0	0.5555555555555556	9	5	15	0.6666666666666666	0.3333333333333333	0.9044440866098796	0.8554340647551149	0.4018785008866349	0.9375030190242533	0.13069158571209955	0.9789212350497412	0.9606990767907494	0.9412943560475923	0.5416666666666666	0.16666666666666666	0.0	0.012585557505439183	0.012585557505439183
2928	0.02371276497741292	0.012086275258401544	0.011143750492706822	0.9668367503581744	-1	0.25	1	0.5	5	0.5384615384615384	7	0.3333333333333333	0.5384615384615384	12	7	2	2	0	0.5555555555555556	9	5	15	0.6666666666666666	0.3333333333333333	0.9044440866098796	0.8420393147145806	0.4018785008866349	0.9375030190242533	0.13069158571209955	0.9789212350497412	0.9606990767907494	0.9393416773421285	0.5416666666666666	0.16666666666666666	0.0	0.011143750492706822	0.011143750492706822
4592	0.02356524378763782	0.013482325780496865	0.01310472389941412	0.9695128311921674	-1	0.25	1	0.5	5	0.5384615384615384	7	0.3333333333333333	0.5384615384615384	12	7	2	2	0	0.5555555555555556	9	5	15	0.6666666666666666	0.3333333333333333	0.9044440866098796	0.8554340647551149	0.4242203786719623	0.9364123590356841	0.13069158571209955	0.9789212350497412	0.9597415550180433	0.9409533113302045	0.5833333333333333	0.16666666666666666	0.0	0.01310472389941412	0.01310472389941412
2774	0.021165796038205585	0.00984185378376243	0.009602443923607045	0.9699580927837587	-1	0.25	1	0.4	4	0.6923076923076923	9	0.2777777777777778	0.6153846153846154	11	8	3	2	0	0.6666666666666666	9	6	15	0.2857142857142857	0.6666666666666666	0.893250514482397	0.9284130067672113	0.4018785008866349	0.9200694518605846	0.11481434027218507	0.978505185250346	0.9621034779372235	0.9498533660965515	0.5454545454545454	0.18181818181818182	0.0	0.009602443923607045	0.009602443923607045
1135	0.02470237866137595	0.0010308787567301638	-0.0007501627934013163	0.9817563597156211	-1	0	0	0.3	3	0.7692307692307693	10	0.30612244897959184	0.6153846153846154	11	8	3	1	0	1.0	7	7	15	0.14285714285714285	0	0.24691687084032327	0.9558124138341327	0.12477747770722751	0.9294537605883484	0.4988984577402233	0.8925555223650226	0.8260233895465519	0.9302057164790501	1.0	0	0.0	-7.501627934013163e-05	-7.501627934013163e-05
2962	0.02356612464295492	0.010875309017139848	0.010514620008835275	0.9701404880457591	-1	0.25	1	0.4	4	0.6923076923076923	9	0.2777777777777778	0.6153846153846154	11	8	3	2	0	0.6666666666666666	9	6	15	0.2857142857142857	0.6666666666666666	0.893250514482397	0.8494679222252496	0.4018785008866349	0.9200694518605846	0.11481434027218507	0.978505185250346	0.9621034779372235	0.9348674173088262	0.5454545454545454	0.18181818181818182	0.0	0.010514620008835275	0.010514620008835275
3206	0.02217070161230819	0.012126455465390755	0.012012053697779771	0.9684210023063403	-1	0.25	1	0.5	5	0.5384615384615384	7	0.3333333333333333	0.5384615384615384	12	7	2	2	0	0.5555555555555556	9	5	15	0.6666666666666666	0.3333333333333333	0.9044440866098796	0.8554340647551149	0.4018785008866349	0.9375030190242533	0.13069158571209955	0.9789212350497412	0.9606990767907494	0.9412943560475923	0.5416666666666666	0.16666666666666666	0.0	0.012012053697779771	0.012012053697779771
1954	0.02123511093109049	0.010899366285248917	0.010398567231471296	0.9761373948170887	-1	0.25	1	0.4	4	0.6923076923076923	9	0.3	0.6153846153846154	11	8	3	2	0	0.5	10	5	15	0.2857142857142857	0.8	0.893250514482397	0.9284130067672113	0.4018785008866349	0.9200694518605846	0.11481434027218507	0.978505185250346	0.9621034779372235	0.9498533660965515	0.5454545454545454	0.18181818181818182	0.0	0.010398567231471296	0.010398567231471296
119	0.0021844103561467557	0.001988805744515286	-0.001988694595612708	0.9841400349446874	-1	0	0	0.6666666666666666	2	0.5	1	0.6666666666666666	0	2	0	1	0	0	0.6666666666666666	3	2	4	0.0	0	0	0	0	0	0	0	0	0	0	0	0	-0.0001988694595612708	-0.0001988694595612708
3043	0.023952880614383335	0.011817659946045642	0.011481142964637179	0.967311977277462	-1	0.25	1	0.5	5	0.5384615384615384	7	0.3333333333333333	0.5384615384615384	12	7	2	2	0	0.5555555555555556	9	5	15	0.6666666666666666	0.3333333333333333	0.9044440866098796	0.8420393147145806	0.4018785008866349	0.9375030190242533	0.13069158571209955	0.9791048086641345	0.9606990767907494	0.939511149798886	0.5416666666666666	0.16666666666666666	0.0	0.011481142964637179	0.011481142964637179
4035	0.02265851657533497	0.0129281452903649	0.012818899363695775	0.9685307516665084	-1	0.25	1	0.5	5	0.5384615384615384	7	0.3333333333333333	0.5384615384615384	12	7	2	2	0	0.5555555555555556	9	5	15	0.6666666666666666	0.3333333333333333	0.9044440866098796	0.8554340647551149	0.4018785008866349	0.9375030190242533	0.13069158571209955	0.9789212350497412	0.9606990767907494	0.9412943560475923	0.5416666666666666	0.16666666666666666	0.0	0.012818899363695775	0.012818899363695775
4847	0.014017086325400057	0.0059999130973546946	-0.0008953495778156023	0.9714594873769257	-1	0	0	0.4	4	0.6923076923076923	9	0.30612244897959184	0.6153846153846154	12	8	2	3	0	1.0	7	7	15	0.75	0.25	0.9137811590283753	0.7885154681654769	0.5130936911245608	0.9475344474865468	0.21483097320325967	0.9590936623744274	0.9604335943823263	0.9209120095936041	0.5	0.16666666666666666	0.0	-8.953495778156023e-05	-8.953495778156023e-05
918	0.022802884226781093	0.003556855617886594	6.586019070153964e-05	0.9814503203662199	-1	0	0	0.2222222222222222	2	0.9090909090909091	10	0.2708333333333333	0.7272727272727273	10	8	2	1	0	0.75	8	6	13	0.16666666666666666	0	0.24691687084032327	0.9605753382404261	0.12477747770722751	0.9435436011468699	0.4988984577402233	0.8373294400825775	0.8385146202707199	0.9275243528146956	1.0	0.2	0.0	6.586019070153964e-05	6.586019070153964e-05
2456	0.02366335629175896	0.012205747908241834	0.011326351120453042	0.9757348995444495	-1	0.25	1	0.5	5	0.5384615384615384	7	0.3333333333333333	0.5384615384615384	12	7	2	2	0	0.5555555555555556	9	5	15	0.6666666666666666	0.6666666666666666	0.9044440866098796	0.9315120400471734	0.429941317097002	0.9372263006494189	0.3172431126739449	0.9764359614952373	0.9456454500060238	0.953139033075507	0.5416666666666667	0.16666666666666666	0.0	0.011326351120453042	0.011326351120453042
1832	0.0220127942560679	0.009845846728201236	0.009233500588933775	0.975412978224846	-1	0.25	1	0.4	4	0.6923076923076923	9	0.3	0.6153846153846154	11	8	3	2	0	0.5	10	5	15	0.2857142857142857	0.8	0.893250514482397	0.9284130067672113	0.3765635392811064	0.9377259143759668	0.11481434027218507	0.978505185250346	0.9621034779372235	0.9539505780551597	0.5909090909090909	0.09090909090909091	0.0	0.009233500588933775	0.009233500588933775
217	0.001899730728400934	0.001857469645418986	-0.001857469644932573	0.9845468922623047	-1	0	0	1.0	2	0.0	0	1.0	0	2	0	0	0	0	0.3333333333333333	3	1	3	0.0	1.0	0	0	0	0	0	0	0	0	0	0	0	-0.00018574696449325732	-0.00018574696449325732
845	0.006311704463425834	0.004070559007376349	-0.004059382062851029	0.9847766798184913	-1	0.3333333333333333	1	0.625	5	0.5	5	0.6	0.2	6	2	5	1	0	0.8	4	5	12	0.1	0.5714285714285714	0.7893441059927919	0.9264221646851731	0.5623511736712627	0.9430400824814935	0.17271343203957887	0.8432925846010805	0.9655247921306656	0.912207671953932	1.0	0.3333333333333333	0.0	-0.00040593820628510293	-0.00040593820628510293
1743	0.02122632962877467	0.009703507051987971	0.009374866814293954	0.9727476555521993	-1	0.25	1	0.4	4	0.6923076923076923	9	0.3125	0.6153846153846154	11	8	3	1	0	0.75	8	6	15	0.14285714285714285	0.5714285714285714	0.893250514482397	0.9540829124893188	0.3765635392811064	0.9328332851149903	0.14656883115201405	0.9761063645085616	0.9621034779372235	0.957911215449372	1.0	0.18181818181818182	0.0	0.009374866814293954	0.009374866814293954
4283	0.02373364602779316	0.013905128965636677	0.013893462627357692	0.9701079772952086	-1	0.25	1	0.5	5	0.5384615384615384	7	0.3333333333333333	0.5384615384615384	12	7	2	2	0	0.5555555555555556	9	5	15	0.6666666666666666	0.3333333333333333	0.9044440866098796	0.8554340647551149	0.4242203786719623	0.9364123590356841	0.13069158571209955	0.9789212350497412	0.9597415550180433	0.9409533113302045	0.5833333333333333	0.08333333333333333	0.0	0.013893462627357692	0.013893462627357692
3653	0.022913208347438898	0.013218044182960626	0.012698164560315545	0.967931785081395	-1	0.25	1	0.5	5	0.5384615384615384	7	0.3333333333333333	0.5384615384615384	12	7	2	2	0	0.5555555555555556	9	5	15	0.6666666666666666	0.3333333333333333	0.9044440866098796	0.8554340647551149	0.4018785008866349	0.9375030190242533	0.13069158571209955	0.9789212350497412	0.9606990767907494	0.9412943560475923	0.5416666666666666	0.16666666666666666	0.0	0.012698164560315545	0.012698164560315545
846	0.016715731846586496	0.0009054100753044667	-0.0004228210591138365	0.9162748436130191	-1	0	0	0.16666666666666666	1	1.0	6	1.0	1.0	7	6	0	0	0	0.125	8	1	8	0.0	0	0.893250514482397	0.8532392652465356	0.3765635392811064	0.9327333595313998	0.24520167891748193	0.8416985983856997	0.9621034779372235	0.882902119178249	0	0	0.0	-4.2282105911383646e-05	-4.2282105911383646e-05
4218	0.02035044211635546	0.0006189218329916469	-0.0005925772140761198	0.9769607488244825	-1	0	0	0.3	3	0.7692307692307693	10	0.4166666666666667	0.6923076923076923	12	9	2	3	0	0.25	12	3	15	0.6	0	0.893250514482397	0.9412478595003069	0.5544922885880414	0.9340842965491694	0.24140200011516438	0.9605345063057812	0.9598645551563627	0.9464639369021827	0.3333333333333333	0.16666666666666666	0.0	-5.9257721407611984e-05	-5.9257721407611984e-05
4188	0.022867332762159204	0.011853478009336085	0.01148660422053777	0.9741664685825652	-1	0.25	1	0.5	5	0.5384615384615384	7	0.375	0.5384615384615384	12	7	2	2	0	0.4	10	4	15	0.6666666666666666	0.4	0.9249747311558579	0.7910481945769742	0.429941317097002	0.9499865951811721	0.13069158571209955	0.975274890133285	0.9606990767907494	0.9340174027171022	0.5416666666666666	0.16666666666666666	0.0	0.01148660422053777	0.01148660422053777
3044	0.007766234435182592	0.003484662424410631	-0.0034135057077473094	0.9843236121757637	-1	0	0	0.4	4	0.6666666666666666	8	0.35	0.5833333333333334	11	7	2	3	0	0.4	10	4	14	0.75	0.5	0.9343118035743536	0.6648799038849568	0.3765635392811064	0.9619135942461322	0.11481434027218507	0.9580556208359092	0.9628345598645738	0.9127418421574799	0.45454545454545453	0.18181818181818182	0.0	-0.00034135057077473095	-0.00034135057077473095
2481	0.023160149889086518	0.01240926941991382	0.010750847410955434	0.9761931847921993	-1	0.25	1	0.5	5	0.5384615384615384	7	0.3333333333333333	0.5384615384615384	11	7	3	2	0	0.5555555555555556	9	5	15	0.3333333333333333	0.6666666666666666	0.9156376587373621	0.8511899705430063	0.4018785008866349	0.941952751749953	0.14656883115201405	0.9797039162975183	0.9592448348383406	0.9428105017976718	0.5454545454545454	0.18181818181818182	0.0	0.010750847410955434	0.010750847410955434
4997	0.024877621598687682	0.002801585422310638	-0.002608220267544176	0.5329506189860373	-1	0	0	0.4	4	0.6923076923076923	9	0.5769230769230769	0.6153846153846154	12	8	2	2	0	0.15384615384615385	13	2	15	0.5	0.15384615384615385	0.9455673120404711	0.8678190732940069	0.3765635392811064	0.9381624416320498	0.13069158571209955	0.9514427074134462	0.9637499601576477	0.9259093021529429	0.5416666666666667	0.08333333333333333	0.0	-0.0002608220267544176	-0.0002608220267544176
3481	0.023586496145069955	0.01203921079664965	0.011821170114957036	0.9674628869796494	-1	0.25	1	0.5	5	0.5384615384615384	7	0.3333333333333333	0.5384615384615384	12	7	2	2	0	0.5555555555555556	9	5	15	0.6666666666666666	0.3333333333333333	0.9044440866098796	0.8420393147145806	0.4018785008866349	0.9375030190242533	0.13069158571209955	0.9789212350497412	0.9606990767907494	0.9393416773421285	0.5833333333333333	0.08333333333333333	0.0	0.011821170114957036	0.011821170114957036
4924	0.018535030980681128	0.009864725839900713	0.008793079521866944	0.9659476525286719	-1	0.25	1	0.4	4	0.6923076923076923	9	0.3125	0.6153846153846154	11	8	3	2	0	0.75	8	6	15	0.2857142857142857	0.2857142857142857	0.893250514482397	0.8632155988569647	0.44656225645728975	0.9408729924801446	0.14656883115201405	0.9797039162975183	0.9602324721987389	0.944208936858864	0.6363636363636364	0.09090909090909091	0.0	0.008793079521866944	0.008793079521866944
1974	0.02095870454833505	0.010656519153966277	0.009891504466353368	0.9760942496594165	-1	0.25	1	0.4	4	0.6923076923076923	9	0.3	0.6153846153846154	11	8	3	2	0	0.5	10	5	15	0.2857142857142857	0.8	0.893250514482397	0.931067737086671	0.4018785008866349	0.9200694518605846	0.11481434027218507	0.978505185250346	0.9621034779372235	0.9504947714568923	0.5454545454545454	0.18181818181818182	0.0	0.009891504466353368	0.009891504466353368
4210	0.02298791208635235	0.01285772888533537	0.012853669565653215	0.9691212616309445	-1	0.25	1	0.5	5	0.5384615384615384	7	0.3333333333333333	0.5384615384615384	12	7	2	2	0	0.5555555555555556	9	5	15	0.6666666666666666	0.3333333333333333	0.9044440866098796	0.8554340647551149	0.4018785008866349	0.9375030190242533	0.13069158571209955	0.9789212350497412	0.9606990767907494	0.9412943560475923	0.5416666666666666	0.16666666666666666	0.0	0.012853669565653215	0.012853669565653215
2204	0.021508646589163908	0.011502831036186068	0.010866325190035525	0.9759698218682918	-1	0.25	1	0.4	4	0.6923076923076923	9	0.3	0.6153846153846154	11	8	3	2	0	0.5	10	5	15	0.2857142857142857	0.8	0.893250514482397	0.9284130067672113	0.4018785008866349	0.9150962779296159	0.11481434027218507	0.978505185250346	0.9621034779372235	0.9487985992967418	0.5454545454545454	0.18181818181818182	0.0	0.010866325190035525	0.010866325190035525
4642	0.018394983045571946	0.00574401573996139	0.002607617597937524	0.9644118383654388	-1	0.25	1	0.4	4	0.6923076923076923	9	0.3125	0.6153846153846154	11	8	3	2	0	0.75	8	6	15	0.2857142857142857	0.2857142857142857	0.893250514482397	0.8504066475956206	0.44656225645728975	0.9408729924801446	0.14656883115201405	0.9797039162975183	0.9602324721987389	0.9423459670692665	0.6363636363636364	0.09090909090909091	0.0	0.002607617597937524	0.002607617597937524
4632	0.022148258045805377	0.012917659791372925	0.0018126864303618327	0.9784156130355914	-1	0	0	0.2	2	0.9230769230769231	12	0.5357142857142857	0.9230769230769231	14	12	0	1	0	0.14285714285714285	14	2	15	0.5	0	0.893250514482397	0.9112135362963741	0.4018785008866349	0.9015091866767516	0.13069158571209955	0.9829823241124717	0.9596123660516033	0.9461566647522746	1.0	0.07142857142857142	0.0	0.0018126864303618327	0.0018126864303618327
1695	0.01913651451925533	0.007799326440207086	0.007438887865083644	0.9656410398424788	-1	0.25	1	0.4	4	0.6923076923076923	9	0.2777777777777778	0.6153846153846154	11	8	3	2	0	0.6666666666666666	9	6	15	0.2857142857142857	0.6666666666666666	0.893250514482397	0.9452246846441784	0.4018785008866349	0.947540476256947	0.14656883115201405	0.9763224881208009	0.9586610206519981	0.9590565946581153	0.5454545454545454	0.2727272727272727	0.0	0.007438887865083644	0.007438887865083644
3741	0.022245014714485766	0.012094307345348656	0.01194583590278345	0.9684917539646423	-1	0.25	1	0.5	5	0.5384615384615384	7	0.3333333333333333	0.5384615384615384	12	7	2	2	0	0.5555555555555556	9	5	15	0.6666666666666666	0.3333333333333333	0.9044440866098796	0.8554340647551149	0.4242203786719623	0.9364123590356841	0.13069158571209955	0.9773293208888807	0.9606990767907494	0.9395596165218292	0.5416666666666666	0.08333333333333333	0.0	0.01194583590278345	0.01194583590278345
1883	0.02189061203848813	0.012108625150106264	0.010764680743809369	0.9761394024831196	-1	0.25	1	0.5	5	0.5384615384615384	7	0.3333333333333333	0.5384615384615384	11	7	3	2	0	0.5555555555555556	9	5	15	0.3333333333333333	0.6666666666666666	0.893250514482397	0.9295160475956019	0.4018785008866349	0.941952751749953	0.14656883115201405	0.9797039162975183	0.9592448348383406	0.9560993663287483	0.5454545454545454	0.18181818181818182	0.0	0.010764680743809369	0.010764680743809369
518	0.002041619099398538	0.001814915372808827	-0.0018148045849863859	0.984912595950135	-1	0	0	1.0	2	0.0	0	0.75	0	2	0	0	0	0	1.0	2	2	3	0.0	0	0	0	0	0	0	0	0	0	0	0	0	-0.00018148045849863858	-0.00018148045849863858
2688	0.023927746445710857	0.012468358455588486	0.01226080228841528	0.9675351381500508	-1	0.25	1	0.5	5	0.5384615384615384	7	0.3333333333333333	0.5384615384615384	12	7	2	2	0	0.5555555555555556	9	5	15	0.6666666666666666	0.3333333333333333	0.9044440866098796	0.8420393147145806	0.4018785008866349	0.9375030190242533	0.13069158571209955	0.9789212350497412	0.9606990767907494	0.9393416773421285	0.5416666666666666	0.16666666666666666	0.0	0.01226080228841528	0.01226080228841528
3793	0.022762182326699396	0.012577831913968041	0.012337582270749521	0.9682305633234003	-1	0.25	1	0.5	5	0.5384615384615384	7	0.3333333333333333	0.5384615384615384	12	7	2	2	0	0.5555555555555556	9	5	15	0.6666666666666666	0.3333333333333333	0.9044440866098796	0.8554340647551149	0.4018785008866349	0.9375030190242533	0.13069158571209955	0.9773293208888807	0.9606990767907494	0.9399081969291322	0.5416666666666666	0.16666666666666666	0.0	0.012337582270749521	0.012337582270749521
3950	0.02213944192178083	0.008744157213207576	0.008637735369794817	0.9653233057317154	-1	0.25	1	0.4	4	0.6923076923076923	9	0.26785714285714285	0.6923076923076923	10	9	4	2	0	0.875	8	7	15	0.18181818181818182	0.5714285714285714	0.893250514482397	0.9351439020591065	0.4018785008866349	0.9265672397406335	0.13069158571209955	0.9799324760084819	0.9606990767907494	0.95394086669619	0.6000000000000001	0.2	0.0	0.008637735369794817	0.008637735369794817
3819	0.022640405709474353	0.012932967554100639	0.012923299496125867	0.9691377264157308	-1	0.25	1	0.5	5	0.5384615384615384	7	0.3333333333333333	0.5384615384615384	12	7	2	2	0	0.5555555555555556	9	5	15	0.6666666666666666	0.3333333333333333	0.9044440866098796	0.8554340647551149	0.4018785008866349	0.9375030190242533	0.13069158571209955	0.9789212350497412	0.9606990767907494	0.9412943560475923	0.5416666666666666	0.16666666666666666	0.0	0.012923299496125867	0.012923299496125867
265	0.005195058564621696	0.0034725181434082466	-0.003459188069421142	0.9814735195079716	-1	0	0	0.25	1	1.0	3	1.0	1.0	4	3	0	0	0	0.2	1	5	5	0.0	0	0.6680412764472766	0.9246434735193063	0.35256451937623934	0.8553194516234233	0.7084817886437336	0.8760802069329215	0.899057893093787	0.8889423103287958	0	0	0.0	-0.0003459188069421142	-0.0003459188069421142
5016	0.0226556010833864	0.013280226454873669	0.01285416990213578	0.9690886150822675	-1	0.25	1	0.5	5	0.5384615384615384	7	0.3333333333333333	0.5384615384615384	12	7	2	2	0	0.5555555555555556	9	5	15	0.6666666666666666	0.3333333333333333	0.9044440866098796	0.8554340647551149	0.4242203786719623	0.9364123590356841	0.13069158571209955	0.9789212350497412	0.9597415550180433	0.9409533113302045	0.5833333333333333	0.08333333333333333	0.0	0.01285416990213578	0.01285416990213578
1308	0.021064973558537967	0.003823307780740269	0.003385519947654843	0.969298704166911	-1	0.25	1	0.5	5	0.5384615384615384	7	0.375	0.5384615384615384	12	7	2	2	0	0.4	10	4	15	0.6666666666666666	0.4	0.9343118035743536	0.8525594106439253	0.3765635392811064	0.9488784088407818	0.13069158571209955	0.9789212350497412	0.9621034779372235	0.9446963924479461	0.5833333333333334	0.16666666666666666	0.0	0.003385519947654843	0.003385519947654843
3969	0.022308449007474532	0.012305753851062891	0.012051194729754114	0.9685101150424902	-1	0.25	1	0.5	5	0.5384615384615384	7	0.3333333333333333	0.5384615384615384	12	7	2	2	0	0.5555555555555556	9	5	15	0.6666666666666666	0.3333333333333333	0.9044440866098796	0.8554340647551149	0.4018785008866349	0.9375030190242533	0.13069158571209955	0.9789212350497412	0.9606990767907494	0.9412943560475923	0.5416666666666666	0.16666666666666666	0.0	0.012051194729754114	0.012051194729754114
874	0.0126335162552477	0.0021198124122731097	-0.0002808445461968537	0.981880538462099	-1	0	0	0.4444444444444444	4	0.5454545454545454	6	0.65	0.5454545454545454	10	6	2	2	0	0.2	10	2	13	0.5	0	0.893250514482397	0.906426329900797	0.3765635392811064	0.9381500194969641	0.11481434027218507	0.8999597426984244	0.9644058467969051	0.9164895368478253	0.55	0.3	0.0	-2.8084454619685367e-05	-2.8084454619685367e-05
2952	0.015363359958473282	0.0049649331607106535	-0.0008278253059103678	0.959779750135127	-1	0.25	1	0.4	4	0.6923076923076923	9	0.26785714285714285	0.6153846153846154	11	8	3	1	0	0.875	8	7	15	0.14285714285714285	0.5714285714285714	0.893250514482397	0.923993075340574	0.4018785008866349	0.9234832205182603	0.14656883115201405	0.9741154558551612	0.9583091512658465	0.946451680223368	1.0	0.09090909090909091	0.0	-8.278253059103679e-05	-8.278253059103679e-05
3600	0.022266157870189457	0.012457012101802788	0.012110638976965063	0.9680921651578962	-1	0.25	1	0.5	5	0.5384615384615384	7	0.3333333333333333	0.5384615384615384	12	7	2	2	0	0.5555555555555556	9	5	15	0.6666666666666666	0.3333333333333333	0.9044440866098796	0.8554340647551149	0.4018785008866349	0.9375030190242533	0.13069158571209955	0.9789212350497412	0.9606990767907494	0.9412943560475923	0.5416666666666666	0.16666666666666666	0.0	0.012110638976965063	0.012110638976965063
4237	0.0226356551291628	0.01301358992912155	0.012900973489516784	0.9687379426329994	-1	0.25	1	0.5	5	0.5384615384615384	7	0.3333333333333333	0.5384615384615384	12	7	2	2	0	0.5555555555555556	9	5	15	0.6666666666666666	0.3333333333333333	0.9044440866098796	0.8554340647551149	0.4018785008866349	0.9375030190242533	0.13069158571209955	0.9789212350497412	0.9606990767907494	0.9412943560475923	0.5833333333333333	0.08333333333333333	0.0	0.012900973489516784	0.012900973489516784
3216	0.02178137409277256	0.011553236008809371	0.011200789636648643	0.9751657364524968	-1	0.25	1	0.5	5	0.5384615384615384	7	0.3333333333333333	0.5384615384615384	12	7	2	2	0	0.5555555555555556	9	5	15	0.6666666666666666	0.6666666666666666	0.9044440866098796	0.9315120400471734	0.429941317097002	0.9372263006494189	0.3172431126739449	0.9764359614952373	0.9456454500060238	0.953139033075507	0.5416666666666667	0.16666666666666666	0.0	0.011200789636648643	0.011200789636648643
4433	0.02367666585973553	0.013863088779074686	0.013657469147826532	0.9696825823555484	-1	0.25	1	0.5	5	0.5384615384615384	7	0.3333333333333333	0.5384615384615384	12	7	2	2	0	0.5555555555555556	9	5	15	0.6666666666666666	0.3333333333333333	0.9044440866098796	0.8554340647551149	0.4242203786719623	0.9364123590356841	0.13069158571209955	0.9789212350497412	0.9597415550180433	0.9409533113302045	0.5833333333333333	0.08333333333333333	0.0	0.013657469147826532	0.013657469147826532
4059	0.022304672513992364	0.010433187566927111	0.010312441045177293	0.972496604298142	-1	0.25	1	0.5	5	0.5384615384615384	7	0.3333333333333333	0.5384615384615384	12	7	2	2	0	0.5555555555555556	9	5	15	0.6666666666666666	0.3333333333333333	0.9137811590283753	0.8516602679682158	0.429941317097002	0.9359609794607412	0.23070821864317415	0.9716753266247752	0.9495715133975358	0.9343195628873955	0.5416666666666667	0.16666666666666666	0.0	0.010312441045177293	0.010312441045177293
2017	0.021228649429595677	0.011450172622451115	0.010823362114767561	0.9760688503574471	-1	0.25	1	0.4	4	0.6923076923076923	9	0.3	0.6153846153846154	11	8	3	2	0	0.5	10	5	15	0.2857142857142857	0.8	0.893250514482397	0.9284130067672113	0.4018785008866349	0.9200694518605846	0.11481434027218507	0.978505185250346	0.9621034779372235	0.9498533660965515	0.5454545454545454	0.18181818181818182	0.0	0.010823362114767561	0.010823362114767561
4483	0.023141919983539986	0.013940216304046946	0.013191657984152519	0.9686369095213845	-1	0.25	1	0.5	5	0.5384615384615384	7	0.3333333333333333	0.5384615384615384	12	7	2	2	0	0.5555555555555556	9	5	15	0.6666666666666666	0.3333333333333333	0.9044440866098796	0.8554340647551149	0.4242203786719623	0.9364123590356841	0.13069158571209955	0.9789212350497412	0.9597415550180433	0.9409533113302045	0.5833333333333333	0.08333333333333333	0.0	0.013191657984152519	0.013191657984152519
2649	0.019773346020753	0.006748011188659164	0.006722267989857401	0.9809871357183121	-1	0.25	1	0.4	4	0.6923076923076923	9	0.3	0.6153846153846154	12	8	2	1	0	0.5	10	5	15	0.25	0.8	0.893250514482397	0.9689041487106216	0.4018785008866349	0.8856990880396532	0.11481434027218507	0.9700268570530884	0.9621034779372235	0.9520238162198955	1.0	0.16666666666666666	0.0	0.006722267989857401	0.006722267989857401
167	0.002055346435387086	0.0019896995027931233	-0.0019896994236748137	0.9849668040211301	-1	0	0	1.0	2	0.0	0	0.75	0	1	0	1	1	0	1.0	2	2	3	0.2	0	0	0	0	0	0	0	0	0	0	0	0	-0.00019896994236748137	-0.00019896994236748137
1483	0.020380599007421656	0.012688719301721529	0.004472148897780791	0.9788012298433464	-1	0.25	1	0.5	5	0.5384615384615384	7	0.3125	0.5384615384615384	10	7	4	1	0	0.75	8	6	15	0.1111111111111111	0.2857142857142857	0.9343118035743536	0.7998253163246858	0.38922102008387066	0.9679383274072919	0.4866416444256771	0.9764811225109234	0.9475584216773564	0.9447796757782612	1.0	0.1	0.0	0.004472148897780791	0.004472148897780791
1502	0.023519134525293854	0.010047842626299071	0.010043609522457156	0.9727190354084188	-1	0.25	1	0.5	5	0.5384615384615384	7	0.375	0.5384615384615384	12	7	2	2	0	0.4	10	4	15	0.6666666666666666	0.4	0.893250514482397	0.9229226039465206	0.38922102008387066	0.9523570481324604	0.13069158571209955	0.9789212350497412	0.9606990767907494	0.957113924158279	0.5416666666666666	0.16666666666666666	0.0	0.010043609522457156	0.010043609522457156
72	0.043513415710414054	0.01188484515412362	-0.01184445092693902	0.9359709228294051	-1	0.25	1	0.4	4	0.6923076923076923	9	0.3125	0.6923076923076923	12	9	2	0	0	0.3333333333333333	12	4	15	0.0	0.6666666666666666	0.2713971960847541	0.9300072688557389	0.36127683230484403	0.8908603019069962	0.4307392670512032	0.9238252660621875	0.8977018145339161	0.91636487382744	0	0	0.0	-0.001184445092693902	-0.001184445092693902
1289	0.015134910574758088	0.0014294306153074233	-0.0013637887083909595	0.9807407190334982	-1	0.25	1	0.4	4	0.6923076923076923	9	0.375	0.6153846153846154	11	8	3	1	0	0.4	10	4	15	0.14285714285714285	0.4	0.893250514482397	0.8822403790933434	0.3765635392811064	0.8825535875889755	0.11481434027218507	0.981966257373081	0.9621034779372235	0.9355948906814888	1.0	0.18181818181818182	0.0	-0.00013637887083909594	-0.00013637887083909594
4151	0.014565137090717235	0.006322552339306632	0.0056991010639427225	0.9655723666437853	-1	0.25	1	0.5	5	0.5384615384615384	7	0.3125	0.5384615384615384	12	7	2	2	0	0.75	8	6	15	0.6666666666666666	0.2857142857142857	0.893250514482397	0.8661701373772912	0.429941317097002	0.9381945493465479	0.23070821864317415	0.9767044330511215	0.9477279246045592	0.9412803319410881	0.5833333333333334	0.16666666666666666	0.0	0.0056991010639427225	0.0056991010639427225
1505	0.017194869518389878	0.006806840987277722	0.006790070096115762	0.9811746380575513	-1	0	0	0.25	2	0.8888888888888888	8	0.55	0.7777777777777778	9	7	1	1	0	0.2	10	2	11	0.25	0	0.893250514482397	0.915855611897982	0.3765635392811064	0.9447737629779868	0.11481434027218507	0.9084829432973262	0.9665731971798756	0.924656235411076	1.0	0.3333333333333333	0.0	0.006790070096115762	0.006790070096115762
3630	0.02467721162522331	0.013023920522329447	0.012183267438844592	0.9679926411175793	-1	0	0	0.3	3	0.7692307692307693	10	0.3125	0.6153846153846154	11	8	3	2	0	0.75	8	6	15	0.2857142857142857	0	0.893250514482397	0.8634085210760005	0.41262207112281385	0.9356049447176596	0.11481434027218507	0.9411709107728597	0.9621034779372235	0.9191494284944755	0.5454545454545454	0.2727272727272727	0.0	0.012183267438844592	0.012183267438844592
2297	0.021289762967729456	0.011717691048537359	0.010847665342625252	0.9761828184945076	-1	0.25	1	0.4	4	0.6923076923076923	9	0.3	0.6153846153846154	11	8	3	2	0	0.5	10	5	15	0.2857142857142857	0.8	0.893250514482397	0.9284130067672113	0.4018785008866349	0.9200694518605846	0.11481434027218507	0.978505185250346	0.9621034779372235	0.9498533660965515	0.5454545454545454	0.18181818181818182	0.0	0.010847665342625252	0.010847665342625252
1871	0.02155677016738851	0.0077991847545768435	0.0017802134075033432	0.9803041670193595	-1	0	0	0.2	2	0.9230769230769231	12	0.5357142857142857	0.9230769230769231	14	12	0	1	0	0.14285714285714285	14	2	15	0.5	0	0.893250514482397	0.9508216790537813	0.38922102008387066	0.9137455101865278	0.13069158571209955	0.9829823241124717	0.9602496907690614	0.9579587753197619	1.0	0.07142857142857142	0.0	0.0017802134075033432	0.0017802134075033432
273	0.0028711820529106324	0.002241089897992488	-0.002213706421190473	0.9757199759118116	-1	0	0	0.5	1	1.0	1	1.0	1.0	2	1	0	1	0	0.3333333333333333	3	1	3	0.3333333333333333	0	0.5939283762266092	0.5475191317829758	0.2950480784029498	0.8401595590897306	0.4349976295806637	0.9525816379253738	0.8449691447796062	0.8343456877238024	1.0	0	0.0	-0.00022137064211904728	-0.00022137064211904728
4478	0.021148775061194502	0.012058134622984619	0.009830033001870915	0.9609456999711493	-1	0.25	1	0.5	5	0.5384615384615384	7	0.3125	0.5384615384615384	12	7	2	2	0	0.75	8	6	15	0.6666666666666666	0.2857142857142857	0.9044440866098796	0.8554340647551149	0.4242203786719624	0.9364123590356841	0.13069158571209955	0.9789212350497412	0.9597415550180433	0.9409533113302045	0.5833333333333334	0.08333333333333333	0.0	0.009830033001870915	0.009830033001870915
4139	0.021026007530091144	0.010882310126154223	0.0080754894039168	0.9579274232941917	-1	0.25	1	0.5	5	0.5384615384615384	7	0.3125	0.5384615384615384	11	7	3	2	0	0.75	8	6	15	0.3333333333333333	0.2857142857142857	0.906439952710658	0.8645077286987302	0.4018785008866349	0.9413557775764723	0.14656883115201405	0.9797039162975183	0.9569648266612838	0.9445538313148805	0.5454545454545454	0.18181818181818182	0.0	0.0080754894039168	0.0080754894039168
1995	0.021813369688682187	0.009756417694138528	0.009063328273246199	0.9755358409525658	-1	0.25	1	0.4	4	0.6923076923076923	9	0.3	0.6153846153846154	11	8	3	2	0	0.5	10	5	15	0.2857142857142857	0.8	0.893250514482397	0.9284130067672113	0.3765635392811064	0.9377259143759668	0.11481434027218507	0.978505185250346	0.9621034779372235	0.9539505780551597	0.5454545454545454	0.18181818181818182	0.0	0.009063328273246199	0.009063328273246199
1730	0.022188707017871342	0.012097888275296892	0.010324657610261393	0.9763650333721298	-1	0.25	1	0.5	5	0.5384615384615384	7	0.3333333333333333	0.5384615384615384	11	7	3	2	0	0.5555555555555556	9	5	15	0.3333333333333333	0.6666666666666666	0.893250514482397	0.9295160475956019	0.4018785008866349	0.941952751749953	0.14656883115201405	0.9797039162975183	0.9592448348383406	0.9560993663287483	0.5454545454545454	0.18181818181818182	0.0	0.010324657610261393	0.010324657610261393
2260	0.018381986717216484	0.010083940504561174	-0.0007217546010008192	0.9808723309781991	-1	0	0	0.25	2	0.8888888888888888	8	0.55	0.8888888888888888	10	8	0	1	0	0.2	10	2	11	0.5	0	0.893250514482397	0.8685910921137071	0.6084637659878511	0.9412197556713633	0.13069158571209955	0.9454538840503797	0.9624707296613102	0.9244810778685971	1.0	0.2	0.0	-7.217546010008193e-05	-7.217546010008193e-05
4534	0.02271690109256973	0.009486369125256801	-0.007207553688884143	0.9705184519580287	-1	0.25	1	0.5	5	0.5384615384615384	7	0.4166666666666667	0.46153846153846156	11	6	3	2	0	0.4444444444444444	4	9	15	0.4	0.3333333333333333	0.9156376587373621	0.8641046490874827	0.4580041333073691	0.9501891384911657	0.8267144576993403	0.9786813636482328	0.9331831736264784	0.9465943321367987	0.5909090909090908	0.09090909090909091	0.0	-0.0007207553688884143	-0.0007207553688884143
3901	0.022611244620106104	0.012756764756673223	0.012371083270213617	0.968071800225032	-1	0.25	1	0.5	5	0.5384615384615384	7	0.3333333333333333	0.5384615384615384	12	7	2	2	0	0.5555555555555556	9	5	15	0.6666666666666666	0.3333333333333333	0.9044440866098796	0.8554340647551149	0.4018785008866349	0.9375030190242533	0.13069158571209955	0.9789212350497412	0.9606990767907494	0.9412943560475923	0.5416666666666667	0.16666666666666666	0.0	0.012371083270213617	0.012371083270213617
509	0.0018408272213860488	0.0017535419360886597	-0.0017535254068463376	0.9851125138880792	-1	0	0	1.0	1	0	0	1.0	0	1	0	0	0	0	0.5	1	2	2	0.0	0	0	0	0	0	0	0	0	0	0	0	0	-0.00017535254068463377	-0.00017535254068463377
2599	0.020864729283452354	0.010040555397190828	0.009498900579719773	0.9706107523265496	-1	0.25	1	0.4	4	0.6923076923076923	9	0.2777777777777778	0.6153846153846154	11	8	3	2	0	0.6666666666666666	9	6	15	0.2857142857142857	0.6666666666666666	0.893250514482397	0.9284130067672113	0.4018785008866349	0.9200694518605846	0.11481434027218507	0.978505185250346	0.9621034779372235	0.9498533660965515	0.5909090909090909	0.18181818181818182	0.0	0.009498900579719773	0.009498900579719773
330	0.0020866481643059677	0.0018856135967349206	-0.0018855215655691432	0.9851332217108197	-1	0	0	1.0	2	0.0	0	0.75	0	2	0	0	0	0	1.0	2	2	3	0.0	0	0	0	0	0	0	0	0	0	0	0	0	-0.00018855215655691433	-0.00018855215655691433
4021	0.02233279092468182	0.013192056516274468	0.013001529921358519	0.969013775814828	-1	0.25	1	0.5	5	0.5384615384615384	7	0.3333333333333333	0.5384615384615384	12	7	2	2	0	0.5555555555555556	9	5	15	0.6666666666666666	0.3333333333333333	0.893250514482397	0.8516314197169462	0.4018785008866349	0.9375030190242533	0.13069158571209955	0.9789212350497412	0.9596123660516033	0.9407315303112538	0.5416666666666666	0.16666666666666666	0.0	0.013001529921358519	0.013001529921358519
3762	0.022042981172575506	0.012879343597872614	0.0126424642905662	0.9684472881310345	-1	0.25	1	0.5	5	0.5384615384615384	7	0.3333333333333333	0.5384615384615384	12	7	2	2	0	0.5555555555555556	9	5	15	0.6666666666666666	0.3333333333333333	0.9044440866098796	0.8554340647551149	0.4018785008866349	0.9375030190242533	0.13069158571209955	0.9789212350497412	0.9606990767907494	0.9412943560475923	0.5416666666666666	0.08333333333333333	0.0	0.0126424642905662	0.0126424642905662
1222	0.02234539682019092	0.0031400258005498745	0.003054376833349714	0.9721826597284046	-1	0.25	1	0.4	4	0.6923076923076923	9	0.3	0.6153846153846154	11	8	3	2	0	0.5	10	5	15	0.2857142857142857	0.8	0.893250514482397	0.8549035526650441	0.3765635392811064	0.9322777184780264	0.11481434027218507	0.978505185250346	0.9621034779372235	0.9392324239872137	0.5909090909090909	0.18181818181818182	0.0	0.003054376833349714	0.003054376833349714
4812	0.023098792929165862	0.013629120205884752	0.01314683972002003	0.969263421499455	-1	0.25	1	0.5	5	0.5384615384615384	7	0.3333333333333333	0.5384615384615384	12	7	2	2	0	0.5555555555555556	9	5	15	0.6666666666666666	0.3333333333333333	0.9044440866098796	0.8554340647551149	0.4242203786719623	0.9364123590356841	0.13069158571209955	0.9789212350497412	0.9597415550180433	0.9409533113302045	0.5416666666666666	0.16666666666666666	0.0	0.01314683972002003	0.01314683972002003
4434	0.023244703455576925	0.013249637989195909	0.012782429320289142	0.9689559729676916	-1	0.25	1	0.5	5	0.5384615384615384	7	0.3333333333333333	0.5384615384615384	12	7	2	2	0	0.5555555555555556	9	5	15	0.6666666666666666	0.3333333333333333	0.9044440866098796	0.8554340647551149	0.4242203786719623	0.9364123590356841	0.13069158571209955	0.9789212350497412	0.9597415550180433	0.9409533113302045	0.5416666666666666	0.08333333333333333	0.0	0.012782429320289142	0.012782429320289142
4591	0.023941312552971602	0.013921229299043013	0.01337458637156791	0.9690563094922565	-1	0.25	1	0.5	5	0.5384615384615384	7	0.3333333333333333	0.5384615384615384	12	7	2	2	0	0.5555555555555556	9	5	15	0.6666666666666666	0.3333333333333333	0.9044440866098796	0.8554340647551149	0.4242203786719623	0.9364123590356841	0.13069158571209955	0.9789212350497412	0.9597415550180433	0.9409533113302045	0.5833333333333333	0.08333333333333333	0.0	0.01337458637156791	0.01337458637156791
1715	0.019592305726308323	0.008723412614148496	0.0085132941598561	0.9670870710094868	-1	0.25	1	0.4	4	0.6923076923076923	9	0.2777777777777778	0.6153846153846154	11	8	3	2	0	0.6666666666666666	9	6	15	0.2857142857142857	0.6666666666666666	0.893250514482397	0.9313231945715859	0.4018785008866349	0.9380575849498087	0.14656883115201405	0.9764041453340162	0.9592448348383406	0.9532859017543428	0.5909090909090909	0.18181818181818182	0.0	0.0085132941598561	0.0085132941598561
2914	0.01673868422371803	0.008426387687277315	0.0038484295666200725	0.9747674506974476	-1	0.25	1	0.5	5	0.5384615384615384	7	0.3333333333333333	0.5384615384615384	12	7	2	2	0	0.5555555555555556	9	5	15	0.6666666666666666	0.6666666666666666	0.9044440866098796	0.9315120400471734	0.5360126838541527	0.9389207842608961	0.3172431126739449	0.9764359614952373	0.9475584216773564	0.9535714305515401	0.5416666666666667	0.16666666666666666	0.0	0.0038484295666200725	0.0038484295666200725
622	0.011006312790106785	0.0017954091296365877	-0.0009040408263297019	0.9789637736512405	-1	0	0	0.25	2	0.8888888888888888	8	0.55	0.8888888888888888	9	8	1	3	0	0.2	10	2	11	0.6	0	0.5575329761048625	0.9431569041727258	0.26729250118597053	0.9405848190665254	0.7331170442408688	0.8489075204374155	0.9278174954860191	0.9192586011953607	0.1111111111111111	0.1111111111111111	0.0	-9.040408263297019e-05	-9.040408263297019e-05
88	0.002067302681616697	0.0018331883933328792	-0.0018331483743474267	0.9852004744534455	-1	0	0	1.0	2	0.0	0	0.75	0	2	0	0	0	0	1.0	2	2	3	0.0	0	0	0	0	0	0	0	0	0	0	0	0	-0.00018331483743474266	-0.00018331483743474266
3314	0.024178664732465553	0.01286726922454314	0.012830688777643505	0.9731323360780031	-1	0.25	1	0.5	5	0.5384615384615384	7	0.375	0.5384615384615384	12	7	2	2	0	0.4	10	4	15	0.6666666666666666	0.4	0.8978493674957491	0.7723771139207399	0.429941317097002	0.9499865951811721	0.13069158571209955	0.975274890133285	0.9596123660516033	0.9317325782713357	0.5416666666666666	0.08333333333333333	0.0	0.012830688777643505	0.012830688777643505
4879	0.02349651929170738	0.01348457296705647	0.013125530352913918	0.9693734493191043	-1	0.25	1	0.5	5	0.5384615384615384	7	0.3333333333333333	0.5384615384615384	12	7	2	2	0	0.5555555555555556	9	5	15	0.6666666666666666	0.3333333333333333	0.9044440866098796	0.8554340647551149	0.4242203786719623	0.9364123590356841	0.13069158571209955	0.9789212350497412	0.9597415550180433	0.9409533113302045	0.5833333333333333	0.08333333333333333	0.0	0.013125530352913918	0.013125530352913918
3507	0.022506639433769314	0.012750019768834503	0.01257775189385647	0.9684280203241883	-1	0.25	1	0.5	5	0.5384615384615384	7	0.3333333333333333	0.5384615384615384	12	7	2	2	0	0.5555555555555556	9	5	15	0.6666666666666666	0.3333333333333333	0.9044440866098796	0.8554340647551149	0.4018785008866349	0.9375030190242533	0.13069158571209955	0.9789212350497412	0.9606990767907494	0.9412943560475923	0.5416666666666666	0.16666666666666666	0.0	0.01257775189385647	0.01257775189385647
4108	0.022514703220629435	0.012516385859645988	0.012515726846124736	0.9691946377019932	-1	0.25	1	0.5	5	0.5384615384615384	7	0.3333333333333333	0.5384615384615384	12	7	2	2	0	0.5555555555555556	9	5	15	0.6666666666666666	0.3333333333333333	0.9044440866098796	0.8554340647551149	0.4018785008866349	0.9375030190242533	0.13069158571209955	0.9789212350497412	0.9606990767907494	0.9412943560475923	0.5416666666666667	0.16666666666666666	0.0	0.012515726846124736	0.012515726846124736
3990	0.023245634003000285	0.012140123997574713	0.01165581917248521	0.9669767041053745	-1	0.25	1	0.5	5	0.5384615384615384	7	0.3333333333333333	0.5384615384615384	12	7	2	2	0	0.5555555555555556	9	5	15	0.6666666666666666	0.3333333333333333	0.893250514482397	0.921121805858804	0.4018785008866349	0.9375030190242533	0.13069158571209955	0.9789212350497412	0.9606990767907494	0.9526339386377417	0.5416666666666666	0.16666666666666666	0.0	0.01165581917248521	0.01165581917248521
2818	0.02113559580623907	0.011375975370538947	0.010958106157778067	0.9762381608033186	-1	0.25	1	0.4	4	0.6923076923076923	9	0.3	0.6153846153846154	11	8	3	1	0	0.5	10	5	15	0.14285714285714285	0.8	0.893250514482397	0.9284130067672113	0.4018785008866349	0.9200694518605846	0.11481434027218507	0.978505185250346	0.9621034779372235	0.9498533660965515	1.0	0.18181818181818182	0.0	0.010958106157778067	0.010958106157778067
2088	0.014931375687669593	0.006186957615515402	-0.0024630920711343055	0.9730815903142631	-1	0.25	1	0.4	4	0.6923076923076923	9	0.3125	0.6153846153846154	11	8	3	2	0	0.75	8	6	15	0.2857142857142857	0.5714285714285714	0.893250514482397	0.9326141107784096	0.4873104750805103	0.9323613057840116	0.31484760613433427	0.9770596926585918	0.9583091512658465	0.9526154960689454	0.6363636363636364	0.2727272727272727	0.0	-0.0002463092071134306	-0.0002463092071134306
582	0.007915802342518735	0.00487299145343446	-0.004275050210220654	0.9338739388709802	-1	0	0	0.2	1	1.0	5	1.0	0.8	5	4	1	1	0	0.14285714285714285	7	1	7	0.2	0	0.893250514482397	0.9026166310209789	0.24642364157358387	0.9386371764023098	0.3899233218552038	0.9384092340640056	0.9621034779372235	0.928196739539983	1.0	0	0.0	-0.0004275050210220654	-0.0004275050210220654
2820	0.02302889228093433	0.01268261371353921	0.010814652998193335	0.97622215287371	-1	0.25	1	0.5	5	0.5384615384615384	7	0.3333333333333333	0.5384615384615384	11	7	3	2	0	0.5555555555555556	9	5	15	0.3333333333333333	0.6666666666666666	0.9156376587373621	0.8511899705430063	0.4018785008866349	0.941952751749953	0.14656883115201405	0.9797039162975183	0.9592448348383406	0.9428105017976718	0.5454545454545454	0.18181818181818182	0.0	0.010814652998193335	0.010814652998193335
2372	0.022479103837022715	0.010383435655876645	0.01021978714097116	0.9721783111184146	-1	0.25	1	0.4	4	0.6923076923076923	9	0.3125	0.6153846153846154	11	8	3	1	0	0.75	8	6	15	0.14285714285714285	0.5714285714285714	0.893250514482397	0.9313231945715859	0.4018785008866349	0.915685535386281	0.14656883115201405	0.9764041453340162	0.9592448348383406	0.9480950196629935	1.0	0.2727272727272727	0.0	0.01021978714097116	0.01021978714097116
1429	0.021419902399043813	0.0035409322382777683	-0.0031082576522248537	0.9814860938398274	-1	0.25	1	0.5	5	0.5384615384615384	7	0.3125	0.46153846153846156	11	6	3	1	0	0.75	8	6	15	0.2	0.2857142857142857	0.893250514482397	0.8533885546290816	0.3765635392811064	0.8838016501653669	0.11481434027218507	0.9745573449879144	0.9621034779372235	0.9226307577791614	1.0	0.18181818181818182	0.0	-0.00031082576522248535	-0.00031082576522248535
3171	0.024091477220469514	0.012334155536747174	0.012022407175459075	0.9671740655108586	-1	0.25	1	0.5	5	0.5384615384615384	7	0.3333333333333333	0.5384615384615384	12	7	2	2	0	0.5555555555555556	9	5	15	0.6666666666666666	0.3333333333333333	0.9044440866098796	0.8420393147145806	0.4018785008866349	0.9375030190242533	0.13069158571209955	0.9789212350497412	0.9606990767907494	0.9393416773421285	0.5416666666666666	0.16666666666666666	0.0	0.012022407175459075	0.012022407175459075
4786	0.02320201440404616	0.01370839858121615	0.012723128404877113	0.9687732908923536	-1	0.25	1	0.5	5	0.5384615384615384	7	0.3333333333333333	0.5384615384615384	12	7	2	2	0	0.5555555555555556	9	5	15	0.6666666666666666	0.3333333333333333	0.9044440866098796	0.8554340647551149	0.4242203786719623	0.9364123590356841	0.13069158571209955	0.9789212350497412	0.9597415550180433	0.9409533113302045	0.5833333333333333	0.08333333333333333	0.0	0.012723128404877113	0.012723128404877113
4078	0.022318985589361347	0.012690316127647336	0.012196289643815214	0.9680112034072013	-1	0.25	1	0.5	5	0.5384615384615384	7	0.3333333333333333	0.5384615384615384	12	7	2	2	0	0.5555555555555556	9	5	15	0.6666666666666666	0.3333333333333333	0.9044440866098796	0.8554340647551149	0.4018785008866349	0.9375030190242533	0.1462807274918714	0.9782536599300032	0.9606990767907494	0.9407047164150963	0.5416666666666667	0.16666666666666666	0.0	0.012196289643815214	0.012196289643815214
75	0.002460332675735786	0.0024107614300357344	-0.00240917046775294	0.9812503079406871	-1	0	0	0	0	0	0	1.0	0	0	0	0	1	0	1.0	1	1	1	0.25	0	0	0	0	0	0	0	0	0	0	0	0	-0.1	-0.1
2536	0.017276255315141573	0.004282759597380613	-0.004267910504271727	0.9821810865589694	-1	0	0	0.25	2	0.8888888888888888	8	0.55	0.8888888888888888	10	8	0	1	0	0.2	10	2	11	0.5	0	0.8215387552480843	0.9299106064202608	0.5538139881376921	0.9201183662395841	0.11821650388274181	0.7757826354666234	0.9624707296613102	0.8899447220783594	1.0	0.4	0.0	-0.00042679105042717273	-0.00042679105042717273
1813	0.020605476693798384	0.010210643678916321	0.009260896529413863	0.9759337758630624	-1	0.25	1	0.4	4	0.6923076923076923	9	0.3	0.6153846153846154	11	8	3	2	0	0.5	10	5	15	0.2857142857142857	0.8	0.893250514482397	0.9284130067672113	0.3765635392811064	0.9322777184780264	0.12005005376353975	0.9729883257442351	0.9621034779372235	0.9489698587385729	0.6363636363636364	0.18181818181818182	0.0	0.009260896529413863	0.009260896529413863
1065	0.024230066220851106	0.006268512448627244	-0.005621442158193825	0.9590229662896383	-1	0.25	1	0.4	4	0.6923076923076923	9	0.26785714285714285	0.6153846153846154	10	8	4	1	0	0.875	8	7	15	0.1	0.5714285714285714	0.9671559017871768	0.9089482424061068	0.3638741788998104	0.9569345034377813	0.3410810722430312	0.9769552128738157	0.9631793505898147	0.9547663207134003	1.0	0.1	0.0	-0.0005621442158193825	-0.0005621442158193825
4129	0.022944363260522876	0.012544024827392147	0.012344225480443087	0.9683984297867952	-1	0.25	1	0.5	5	0.5384615384615384	7	0.3333333333333333	0.5384615384615384	12	7	2	2	0	0.5555555555555556	9	5	15	0.6666666666666666	0.3333333333333333	0.9044440866098796	0.8554340647551149	0.4018785008866349	0.9375030190242533	0.13069158571209955	0.9789212350497412	0.9606990767907494	0.9412943560475923	0.5416666666666666	0.16666666666666666	0.0	0.012344225480443087	0.012344225480443087
1834	0.013047925833758226	0.002815310463352847	0.0009768439755338993	0.9787031880165873	-1	0.25	1	0.4	4	0.6923076923076923	9	0.3	0.6153846153846154	11	8	3	1	0	0.5	10	5	15	0.14285714285714285	0.8	0.9644725179342577	0.8156309550680563	0.3765635392811064	0.9298630625721147	0.31361511079027876	0.9644383782996141	0.9581002425520032	0.9210933887726576	1.0	0.18181818181818182	0.0	0.0009768439755338993	0.0009768439755338993
774	0.031098885031252858	0.017305706128217326	-0.017126649394706636	0.7926953634919698	-1	0	0	0.3333333333333333	2	0.8571428571428571	6	1.0	0.8571428571428571	7	6	1	2	0	0.1111111111111111	9	1	9	0.4	0.5	0.9051081407025698	0.5942411522329926	0.4018785008866349	0.9127690623186588	0.15338469758301637	0.9813563455092744	0.9621034779372235	0.9029954779214516	0.5714285714285714	0.2857142857142857	0.0	-0.0017126649394706636	-0.0017126649394706636
4443	0.023778192936180303	0.013979222213826331	0.013638966211489672	0.9691844762329737	-1	0.25	1	0.5	5	0.5384615384615384	7	0.3333333333333333	0.5384615384615384	12	7	2	2	0	0.5555555555555556	9	5	15	0.6666666666666666	0.3333333333333333	0.9044440866098796	0.8554340647551149	0.4242203786719623	0.9364123590356841	0.13069158571209955	0.9789212350497412	0.9597415550180433	0.9409533113302045	0.5833333333333333	0.08333333333333333	0.0	0.013638966211489672	0.013638966211489672
3966	0.022634021803716788	0.012893713874405539	0.012666862090684596	0.9684043753962464	-1	0.25	1	0.5	5	0.5384615384615384	7	0.3333333333333333	0.5384615384615384	12	7	2	2	0	0.5555555555555556	9	5	15	0.6666666666666666	0.3333333333333333	0.9044440866098796	0.8554340647551149	0.4018785008866349	0.9375030190242533	0.13069158571209955	0.9789212350497412	0.9606990767907494	0.9412943560475923	0.5416666666666666	0.16666666666666666	0.0	0.012666862090684596	0.012666862090684596
3445	0.012148412047091014	0.005677792886267543	-0.005647557677904004	0.9534220242499045	-1	0.5	2	0.6	6	0.46153846153846156	6	0.35714285714285715	0.46153846153846156	10	6	4	2	0	0.8571428571428571	6	7	15	0.25	0.36363636363636365	0.7183418415242897	0.9064898960388849	0.6615576337212363	0.921367069782382	0.45179148664609603	0.968380740308664	0.9278494785168745	0.9380889298597942	0.6499999999999999	0.4	0.0	-0.0005647557677904004	-0.0005647557677904004
4133	0.022352254389212612	0.012302885803131913	0.012276757630747533	0.9689573061651544	-1	0.25	1	0.5	5	0.5384615384615384	7	0.3333333333333333	0.5384615384615384	12	7	2	2	0	0.5555555555555556	9	5	15	0.6666666666666666	0.3333333333333333	0.9044440866098796	0.8554340647551149	0.4018785008866349	0.9375030190242533	0.13069158571209955	0.9789212350497412	0.9606990767907494	0.9412943560475923	0.5416666666666666	0.16666666666666666	0.0	0.012276757630747533	0.012276757630747533
3239	0.02232834856912466	0.012879680391735942	0.01271664312303696	0.9686239202632037	-1	0.25	1	0.5	5	0.5384615384615384	7	0.3333333333333333	0.5384615384615384	12	7	2	2	0	0.5555555555555556	9	5	15	0.6666666666666666	0.3333333333333333	0.9044440866098796	0.8554340647551149	0.4018785008866349	0.9375030190242533	0.13069158571209955	0.9789212350497412	0.9606990767907494	0.9412943560475923	0.5416666666666666	0.16666666666666666	0.0	0.01271664312303696	0.01271664312303696
2837	0.023207331590787687	0.01194799327522881	0.011435204318144312	0.9669799041668878	-1	0.25	1	0.5	5	0.5384615384615384	7	0.3333333333333333	0.5384615384615384	12	7	2	2	0	0.5555555555555556	9	5	15	0.6666666666666666	0.3333333333333333	0.893250514482397	0.9229226039465206	0.4018785008866349	0.9375030190242533	0.13069158571209955	0.9789212350497412	0.9606990767907494	0.953009258781394	0.5833333333333333	0.16666666666666666	0.0	0.011435204318144312	0.011435204318144312
2175	0.02173219375624118	0.013606703097509673	0.011559115792389616	0.976776322981408	-1	0.25	1	0.5	5	0.5384615384615384	7	0.3333333333333333	0.5384615384615384	11	7	3	2	0	0.5555555555555556	9	5	15	0.3333333333333333	0.6666666666666666	0.9156376587373621	0.8511899705430063	0.4018785008866349	0.941952751749953	0.14656883115201405	0.9797039162975183	0.9592448348383406	0.9428105017976718	0.5454545454545454	0.18181818181818182	0.0	0.011559115792389616	0.011559115792389616
1209	0.024750064229344157	0.0013147661635312317	0.0012334950851740827	0.9642522249245459	-1	0.25	1	0.4	4	0.6923076923076923	9	0.2777777777777778	0.6153846153846154	10	8	4	2	0	0.6666666666666666	9	6	15	0.2	0.6666666666666666	0.893250514482397	0.8631121223287193	0.3638741788998104	0.8895705667592824	0.11481434027218507	0.9770361079845725	0.9644058467969051	0.9282057055837322	0.6	0.1	0.0	0.0012334950851740827	0.0012334950851740827
1588	0.022233674168839018	0.010740338543366944	0.009130842067707914	0.9764589889463554	-1	0.25	1	0.4	4	0.6923076923076923	9	0.3	0.6153846153846154	11	8	3	2	0	0.5	10	5	15	0.2857142857142857	0.8	0.893250514482397	0.9284130067672113	0.3765635392811064	0.938888006025077	0.11481434027218507	0.978505185250346	0.9621034779372235	0.9542436547028772	0.5454545454545454	0.18181818181818182	0.0	0.009130842067707914	0.009130842067707914
29	0.008622068523391995	0.005720832177896008	-0.005719239439390213	0.9726498273750925	-1	0	0	0.4	4	0.6923076923076923	9	0.375	0.6153846153846154	10	8	4	1	0	0.4	4	10	15	0.1	0.6666666666666666	0.5219694762596976	0.9141094437367477	0.8251282637377333	0.8579261135886685	0.6071769502069602	0.9190103175092745	0.8937320908141885	0.900010469536983	1.0	0.2	0.0	-0.0005719239439390212	-0.0005719239439390212
2046	0.019543890034939084	0.008533025032046402	0.007279076433259251	0.9666941210246117	-1	0.25	1	0.5	5	0.5384615384615384	7	0.3125	0.5384615384615384	10	7	4	2	0	0.75	8	6	15	0.2222222222222222	0.5714285714285714	0.9044440866098796	0.9078424071815058	0.429941317097002	0.9503597675821338	0.6811538855166943	0.9751924354467462	0.9278710856637223	0.9512172306856793	0.55	0.1	0.0	0.007279076433259251	0.007279076433259251
510	0.002873039601958727	0.0028033361240163077	-0.002803136287953547	0.9790793672583522	-1	0	0	1.0	2	0.0	0	0.75	0	0	0	2	0	0	1.0	2	2	3	0.0	0	0	0	0	0	0	0	0	0	0	0	0	-0.1	-0.1
3416	0.023370716991101475	0.011850564186272443	0.011128653179744753	0.9667405529250692	-1	0.25	1	0.5	5	0.5384615384615384	7	0.3333333333333333	0.5384615384615384	12	7	2	2	0	0.5555555555555556	9	5	15	0.6666666666666666	0.3333333333333333	0.893250514482397	0.9229226039465206	0.4018785008866349	0.9375030190242533	0.13069158571209955	0.9789212350497412	0.9606990767907494	0.953009258781394	0.5833333333333334	0.16666666666666666	0.0	0.011128653179744753	0.011128653179744753
2067	0.023319576869846762	0.011002062958109066	0.010426515531590255	0.9745016253180998	-1	0.25	1	0.5	5	0.5384615384615384	7	0.3333333333333333	0.5384615384615384	11	7	3	2	0	0.5555555555555556	9	5	15	0.3333333333333333	0.6666666666666666	0.9156376587373621	0.8511899705430063	0.4018785008866349	0.9572518308427708	0.14656883115201405	0.9797039162975183	0.9592448348383406	0.9483308460652898	0.5454545454545454	0.18181818181818182	0.0	0.010426515531590255	0.010426515531590255
4490	0.012761283178253872	0.005208376455507856	-0.0021917576138296346	0.9683046222017379	-1	0	0	0.4	4	0.6923076923076923	9	0.30612244897959184	0.6153846153846154	12	8	2	3	0	1.0	7	7	15	0.75	0.25	0.9137811590283753	0.8615909950345094	0.5287518643075831	0.9522269442681933	0.23595620149000932	0.9598189940938562	0.9604335943823263	0.9349144922973434	0.5833333333333334	0.08333333333333333	0.0	-0.00021917576138296346	-0.00021917576138296346
1098	0.010227064411519644	0.00034898946478648395	-0.00019099781854162718	0.9821231838697984	-1	0.25	1	0.6	6	0.46153846153846156	6	0.5	0.3076923076923077	9	4	5	1	0	0.8333333333333334	6	5	15	0.1111111111111111	0.6	0.873605783793143	0.9382829422619624	0.5818247062067059	0.944266157892233	0.5589887543924054	0.9551585782606015	0.8134617378308119	0.9463443093358611	1.0	0.3333333333333333	0.0	-1.909978185416272e-05	-1.909978185416272e-05
1754	0.021245634145953155	0.011538727871131074	0.010888925179407823	0.9760461680438405	-1	0.25	1	0.4	4	0.6923076923076923	9	0.3	0.6153846153846154	11	8	3	2	0	0.5	10	5	15	0.2857142857142857	0.8	0.893250514482397	0.9284130067672113	0.4018785008866349	0.9200694518605846	0.11481434027218507	0.978505185250346	0.9621034779372235	0.9498533660965515	0.5454545454545454	0.18181818181818182	0.0	0.010888925179407823	0.010888925179407823
1221	0.022376972986194336	0.0030989677514127916	0.0027669813651249268	0.9718700023811033	-1	0.25	1	0.4	4	0.6923076923076923	9	0.3	0.6153846153846154	11	8	3	2	0	0.5	10	5	15	0.2857142857142857	0.8	0.9343118035743536	0.8608427253416082	0.3765635392811064	0.9322777184780264	0.11481434027218507	0.978505185250346	0.9621034779372235	0.9401526801836622	0.5909090909090909	0.18181818181818182	0.0	0.0027669813651249268	0.0027669813651249268
2827	0.02153879935990927	0.011515971512915443	0.011001388884245462	0.9758378658724747	-1	0.25	1	0.4	4	0.6923076923076923	9	0.3	0.6153846153846154	11	8	3	2	0	0.5	10	5	15	0.2857142857142857	0.8	0.893250514482397	0.9284130067672113	0.4018785008866349	0.9200694518605846	0.11481434027218507	0.978505185250346	0.9621034779372235	0.9498533660965515	0.5454545454545454	0.18181818181818182	0.0	0.011001388884245462	0.011001388884245462
2425	0.02061820866993044	0.008459093999755158	0.00690740385103379	0.9808021748364375	-1	0.25	1	0.4	4	0.6923076923076923	9	0.375	0.6153846153846154	11	8	3	1	0	0.4	10	4	15	0.14285714285714285	0.4	0.893250514482397	0.948681673423288	0.4018785008866349	0.8679227724421101	0.11481434027218507	0.981966257373081	0.9621034779372235	0.9494226982465503	1.0	0.18181818181818182	0.0	0.00690740385103379	0.00690740385103379
2206	0.01982463653835306	0.009713119787896943	0.009670438069980448	0.9658160014059051	-1	0.25	1	0.4	4	0.6923076923076923	9	0.3125	0.6153846153846154	10	8	4	4	0	0.75	8	6	15	0.4	0.5714285714285714	0.893250514482397	0.9372207162039086	0.4072502860047244	0.9212587325265511	0.23070821864317415	0.9774557368225714	0.9587795337766823	0.9515447732434957	0.3	0.3	0.0	0.009670438069980448	0.009670438069980448
2048	0.02326576522368767	0.012302673657608112	0.0110406859094416	0.9764111358689586	-1	0.25	1	0.5	5	0.5384615384615384	7	0.3333333333333333	0.5384615384615384	11	7	3	2	0	0.5555555555555556	9	5	15	0.3333333333333333	0.6666666666666666	0.9156376587373621	0.8511899705430063	0.4018785008866349	0.9379981321597898	0.14656883115201405	0.9797039162975183	0.9592448348383406	0.9415372201989902	0.5454545454545454	0.18181818181818182	0.0	0.0110406859094416	0.0110406859094416
1537	0.019881075508582324	0.005495591241490534	0.0054832499832986464	0.9789497338538801	-1	0	0	0.4	4	0.6153846153846154	8	0.2777777777777778	0.6153846153846154	12	8	2	1	0	0.6666666666666666	9	6	15	0.25	0	0.893250514482397	0.9087769644367598	0.38922102008387066	0.9416598247068918	0.13069158571209955	0.9615120465391814	0.9621034779372235	0.9408163364025104	1.0	0.16666666666666666	0.0	0.0054832499832986464	0.0054832499832986464
4698	0.023617710118622508	0.013884265015819134	0.0136205925949021	0.9696195027942367	-1	0.25	1	0.5	5	0.5384615384615384	7	0.3333333333333333	0.5384615384615384	12	7	2	2	0	0.5555555555555556	9	5	15	0.6666666666666666	0.3333333333333333	0.9044440866098796	0.8554340647551149	0.4242203786719623	0.9364123590356841	0.13069158571209955	0.9789212350497412	0.9597415550180433	0.9409533113302045	0.5416666666666666	0.08333333333333333	0.0	0.0136205925949021	0.0136205925949021
4535	0.023249388496367072	0.01352444373601809	0.013124239029109483	0.9690852691119171	-1	0.25	1	0.5	5	0.5384615384615384	7	0.3333333333333333	0.5384615384615384	12	7	2	2	0	0.5555555555555556	9	5	15	0.6666666666666666	0.3333333333333333	0.9044440866098796	0.8554340647551149	0.4242203786719623	0.9364123590356841	0.13069158571209955	0.9789212350497412	0.9597415550180433	0.9409533113302045	0.5833333333333333	0.08333333333333333	0.0	0.013124239029109483	0.013124239029109483
4852	0.021292648349997334	0.011549805882429612	0.010767395522139112	0.9716359200184984	-1	0.25	1	0.5	5	0.5384615384615384	7	0.3333333333333333	0.5384615384615384	12	7	2	2	0	0.5555555555555556	9	5	15	0.6666666666666666	0.3333333333333333	0.9137811590283753	0.8912842514906435	0.4599998233911754	0.9432575059910371	0.23070821864317415	0.9676900884645203	0.9483574549265027	0.9411121117287683	0.5833333333333334	0.16666666666666666	0.0	0.010767395522139112	0.010767395522139112
3172	0.022285791193138307	0.012656700387815332	0.01253016545018616	0.9685779375376392	-1	0.25	1	0.5	5	0.5384615384615384	7	0.3333333333333333	0.5384615384615384	12	7	2	2	0	0.5555555555555556	9	5	15	0.6666666666666666	0.3333333333333333	0.9044440866098796	0.8554340647551149	0.4018785008866349	0.9375030190242533	0.13069158571209955	0.9789212350497412	0.9606990767907494	0.9412943560475923	0.5416666666666666	0.16666666666666666	0.0	0.01253016545018616	0.01253016545018616
3059	0.023668328806477595	0.011914192815011404	0.011558168358558711	0.9671384528743295	-1	0.25	1	0.5	5	0.5384615384615384	7	0.3333333333333333	0.5384615384615384	12	7	2	2	0	0.5555555555555556	9	5	15	0.6666666666666666	0.3333333333333333	0.9044440866098796	0.8420393147145806	0.4018785008866349	0.9375030190242533	0.13069158571209955	0.9789212350497412	0.9606990767907494	0.9393416773421285	0.5416666666666666	0.16666666666666666	0.0	0.011558168358558711	0.011558168358558711
4324	0.0230384147036739	0.014039814438358372	0.013415196524008183	0.968869846833895	-1	0.25	1	0.5	5	0.5384615384615384	7	0.3333333333333333	0.5384615384615384	12	7	2	2	0	0.5555555555555556	9	5	15	0.6666666666666666	0.3333333333333333	0.9044440866098796	0.8554340647551149	0.4242203786719623	0.9364123590356841	0.13069158571209955	0.9789212350497412	0.9597415550180433	0.9409533113302045	0.5833333333333333	0.16666666666666666	0.0	0.013415196524008183	0.013415196524008183
1740	0.021805086837122328	0.009516776620009864	0.009088970255905772	0.9750653117876437	-1	0.25	1	0.4	4	0.6923076923076923	9	0.3	0.6153846153846154	11	8	3	2	0	0.5	10	5	15	0.2857142857142857	0.8	0.893250514482397	0.9284130067672113	0.3765635392811064	0.9377259143759668	0.11481434027218507	0.978505185250346	0.9621034779372235	0.9539505780551597	0.5454545454545454	0.18181818181818182	0.0	0.009088970255905772	0.009088970255905772
3563	0.022614064763721426	0.012819966108023474	0.012659091467420353	0.9687027970260268	-1	0.25	1	0.5	5	0.5384615384615384	7	0.3333333333333333	0.5384615384615384	12	7	2	2	0	0.5555555555555556	9	5	15	0.6666666666666666	0.3333333333333333	0.9044440866098796	0.8554340647551149	0.4018785008866349	0.9375030190242533	0.13069158571209955	0.9789212350497412	0.9606990767907494	0.9412943560475923	0.5416666666666666	0.16666666666666666	0.0	0.012659091467420353	0.012659091467420353
4261	0.022328666151090543	0.012295882804016412	0.012246467348737822	0.9689155718599346	-1	0.25	1	0.5	5	0.5384615384615384	7	0.3333333333333333	0.5384615384615384	12	7	2	2	0	0.5555555555555556	9	5	15	0.6666666666666666	0.3333333333333333	0.9044440866098796	0.8554340647551149	0.4018785008866349	0.9375030190242533	0.13069158571209955	0.9789212350497412	0.9606990767907494	0.9412943560475923	0.5833333333333333	0.08333333333333333	0.0	0.012246467348737822	0.012246467348737822
914	0.025299180560527622	0.0012156614205250764	0.001215170654164659	0.9645335634684835	-1	0.25	1	0.4	4	0.6923076923076923	9	0.2777777777777778	0.6153846153846154	10	8	4	2	0	0.6666666666666666	9	6	15	0.2	0.6666666666666666	0.9137811590283753	0.869653806281585	0.3638741788998104	0.8875679383368953	0.11481434027218507	0.9770361079845725	0.9644058467969051	0.9290077200919629	0.6	0.1	0.0	0.001215170654164659	0.001215170654164659
1572	0.02302833964276895	0.010179057151362435	0.009322735686116437	0.9756902201651028	-1	0.25	1	0.4	4	0.6923076923076923	9	0.3	0.6153846153846154	11	8	3	2	0	0.5	10	5	15	0.2857142857142857	0.8	0.893250514482397	0.9284130067672113	0.3765635392811064	0.9377259143759668	0.11481434027218507	0.978505185250346	0.9621034779372235	0.9539505780551597	0.5454545454545454	0.09090909090909091	0.0	0.009322735686116437	0.009322735686116437
4121	0.02209989956166153	0.01208675432561543	0.012055832610432311	0.9687765031387773	-1	0.25	1	0.5	5	0.5384615384615384	7	0.3333333333333333	0.5384615384615384	12	7	2	2	0	0.5555555555555556	9	5	15	0.6666666666666666	0.3333333333333333	0.9044440866098796	0.8554340647551149	0.4018785008866349	0.9375030190242533	0.13069158571209955	0.9789212350497412	0.9606990767907494	0.9412943560475923	0.5416666666666666	0.16666666666666666	0.0	0.012055832610432311	0.012055832610432311
4636	0.02354104263195905	0.013868776440299307	0.013513129609271354	0.9695815062605774	-1	0.25	1	0.5	5	0.5384615384615384	7	0.3333333333333333	0.5384615384615384	12	7	2	2	0	0.5555555555555556	9	5	15	0.6666666666666666	0.3333333333333333	0.9044440866098796	0.8554340647551149	0.4242203786719623	0.9364123590356841	0.13069158571209955	0.9789212350497412	0.9597415550180433	0.9409533113302045	0.5833333333333333	0.08333333333333333	0.0	0.013513129609271354	0.013513129609271354
3684	0.022524930343858576	0.012392909003122234	0.012112983567489655	0.9682947403889669	-1	0.25	1	0.5	5	0.5384615384615384	7	0.3333333333333333	0.5384615384615384	12	7	2	2	0	0.5555555555555556	9	5	15	0.6666666666666666	0.3333333333333333	0.9044440866098796	0.8554340647551149	0.4018785008866349	0.9375030190242533	0.13069158571209955	0.9789212350497412	0.9606990767907494	0.9412943560475923	0.5416666666666666	0.16666666666666666	0.0	0.012112983567489655	0.012112983567489655
1436	0.022169107335150248	0.010108045081957237	0.008930169835503819	0.9761600610878067	-1	0.25	1	0.4	4	0.6923076923076923	9	0.3	0.6153846153846154	11	8	3	1	0	0.5	10	5	15	0.14285714285714285	0.8	0.893250514482397	0.9284130067672113	0.3765635392811064	0.936077654057663	0.11481434027218507	0.978505185250346	0.9621034779372235	0.9535405630986774	1.0	0.09090909090909091	0.0	0.008930169835503819	0.008930169835503819
1016	0.017088723737698375	0.005591712096230294	-0.0051455645533667535	0.9339789731712828	-1	0	0	0.16666666666666666	1	1.0	7	1.0	1.0	8	7	0	0	0	0.1111111111111111	9	1	9	0.0	0	0.7747356546336431	0.8946478384551122	0.5048031991182361	0.9237823989827652	0.2800246425259081	0.9043037075123596	0.9475744600170792	0.9083231610187538	0	0	0.0	-0.0005145564553366754	-0.0005145564553366754
2160	0.021250860396701838	0.010845559240748478	0.010349288981053575	0.9762244638652599	-1	0.25	1	0.4	4	0.6923076923076923	9	0.3	0.6153846153846154	11	8	3	2	0	0.5	10	5	15	0.2857142857142857	0.8	0.893250514482397	0.9284130067672113	0.4018785008866349	0.9200694518605846	0.11481434027218507	0.978505185250346	0.9621034779372235	0.9498533660965515	0.5454545454545454	0.18181818181818182	0.0	0.010349288981053575	0.010349288981053575
4743	0.02319388480328656	0.013471398527686479	0.012876656643494657	0.9690088681199899	-1	0.25	1	0.5	5	0.5384615384615384	7	0.3333333333333333	0.5384615384615384	12	7	2	2	0	0.5555555555555556	9	5	15	0.6666666666666666	0.3333333333333333	0.9044440866098796	0.8554340647551149	0.4242203786719623	0.9364123590356841	0.13069158571209955	0.9789212350497412	0.9597415550180433	0.9409533113302045	0.5833333333333333	0.08333333333333333	0.0	0.012876656643494657	0.012876656643494657
2587	0.020287220302108073	0.007358989803891345	0.006313657463600942	0.9625759623484771	-1	0.25	1	0.5	5	0.5384615384615384	7	0.3333333333333333	0.5384615384615384	12	7	2	2	0	0.5555555555555556	9	5	15	0.6666666666666666	0.3333333333333333	0.9343118035743536	0.8525594106439253	0.4018785008866349	0.9376317384765879	0.13069158571209955	0.9789212350497412	0.9624707296613102	0.9409089997748583	0.5416666666666666	0.08333333333333333	0.0	0.006313657463600942	0.006313657463600942
540	0.026276135198022625	0.0016355554372688794	0.0016313540667813918	0.9659081224815804	-1	0.25	1	0.4	4	0.6923076923076923	9	0.2777777777777778	0.6153846153846154	10	8	4	2	0	0.6666666666666666	9	6	15	0.2	0.6666666666666666	0.9137811590283753	0.869653806281585	0.3638741788998104	0.8895705667592824	0.11481434027218507	0.9770361079845725	0.9644058467969051	0.9294510914867881	0.6	0.2	0.0	0.0016313540667813918	0.0016313540667813918
1317	0.022504243615802808	0.0005242066190119277	0.0001723861889537439	0.9638913138500363	-1	0.25	1	0.4	4	0.6923076923076923	9	0.2777777777777778	0.6153846153846154	10	8	4	2	0	0.6666666666666666	9	6	15	0.2	0.6666666666666666	0.893250514482397	0.7240769543320199	0.3638741788998104	0.8895705667592824	0.11481434027218507	0.9770361079845725	0.9644058467969051	0.9061278035238954	0.6	0.2	0.0	0.0001723861889537439	0.0001723861889537439
436	0.0019448569217353465	0.0018845731860525012	-0.0018833417804926824	0.9852965520616833	-1	0	0	1.0	2	0.0	0	0.75	0	1	0	1	0	0	1.0	2	2	3	0.0	0	0	0	0	0	0	0	0	0	0	0	0	-0.00018833417804926824	-0.00018833417804926824
1765	0.013511585213436594	0.005095869440504179	-0.0023854003555577622	0.9689679369796664	-1	0.25	1	0.5	5	0.5384615384615384	7	0.3333333333333333	0.5384615384615384	12	7	2	2	0	0.5555555555555556	9	5	15	0.6666666666666666	0.3333333333333333	0.893250514482397	0.9267357311096099	0.38922102008387066	0.951499437622312	0.23070821864317415	0.9717176045144917	0.9602496907690614	0.9533345399522759	0.625	0.08333333333333333	0.0	-0.00023854003555577624	-0.00023854003555577624
731	0.0018835697799960058	0.0016418688577706517	-0.0016418507445750078	0.9848922043859186	-1	0	0	1.0	1	0	0	1.0	0	1	0	0	0	0	0.5	2	1	2	0.0	0	0	0	0	0	0	0	0	0	0	0	0	-0.00016418507445750078	-0.00016418507445750078
1153	0.020321581038018104	0.0018832324523516734	-0.0017473026672154622	0.9642036399335941	-1	0.25	1	0.4	4	0.6923076923076923	9	0.2777777777777778	0.6153846153846154	10	8	4	1	0	0.6666666666666666	9	6	15	0.1	0.6666666666666666	1.0	0.8788585768843094	0.3638741788998104	0.8895705667592824	0.13069158571209955	0.9743404346506432	0.9752891034308349	0.9287927250002637	1.0	0.2	0.0	-0.00017473026672154622	-0.00017473026672154622
597	0.0017084833038257025	0.0016239120546124757	-0.001623867471424641	0.9846613212699833	-1	0	0	1.0	1	0	0	1.0	0	1	0	0	0	0	0.5	1	2	2	0.0	0	0	0	0	0	0	0	0	0	0	0	0	-0.0001623867471424641	-0.0001623867471424641
930	0.014269725484673087	0.003432409755615356	-0.003320586561555405	0.965955544088063	-1	0	0	0.16666666666666666	1	1.0	6	0.4444444444444444	0.8333333333333334	6	5	1	0	0	0.5	3	6	8	0.0	0	0.4668867789375657	0.9461268620509473	0.35120709913505743	0.9501414110373441	0.3686095137714884	0.7828660891184996	0.8225470255741988	0.9141351627343143	0	0	0.0	-0.0003320586561555405	-0.0003320586561555405
4343	0.022831188971419288	0.01292825335532943	0.012671207193440396	0.9681943016504747	-1	0.25	1	0.5	5	0.5384615384615384	7	0.3333333333333333	0.5384615384615384	12	7	2	2	0	0.5555555555555556	9	5	15	0.6666666666666666	0.3333333333333333	0.9044440866098796	0.8554340647551149	0.4018785008866349	0.9375030190242533	0.13069158571209955	0.9789212350497412	0.9606990767907494	0.9412943560475923	0.5416666666666666	0.16666666666666666	0.0	0.012671207193440396	0.012671207193440396
1742	0.022012289036399096	0.009696726163256125	0.009080003133016165	0.9754481048312343	-1	0.25	1	0.4	4	0.6923076923076923	9	0.3	0.6153846153846154	11	8	3	2	0	0.5	10	5	15	0.2857142857142857	0.8	0.893250514482397	0.9284130067672113	0.3765635392811064	0.9377259143759668	0.11481434027218507	0.978505185250346	0.9621034779372235	0.9539505780551597	0.5909090909090908	0.09090909090909091	0.0	0.009080003133016165	0.009080003133016165
3935	0.014693942978740774	0.004946087675337019	0.004218208930562434	0.9673780021878817	-1	0.25	1	0.5	5	0.5384615384615384	7	0.3333333333333333	0.5384615384615384	12	7	2	2	0	0.5555555555555556	9	5	15	0.6666666666666666	0.3333333333333333	0.893250514482397	0.8526802934300911	0.4018785008866349	0.9375030190242533	0.13069158571209955	0.9789212350497412	0.9483041879008414	0.9408860695015704	0.5416666666666666	0.16666666666666666	0.0	0.004218208930562434	0.004218208930562434
4039	0.022508207185562012	0.01281679985805358	0.012720630321885631	0.9685735524284562	-1	0.25	1	0.5	5	0.5384615384615384	7	0.3333333333333333	0.5384615384615384	12	7	2	2	0	0.5555555555555556	9	5	15	0.6666666666666666	0.3333333333333333	0.9044440866098796	0.8554340647551149	0.4018785008866349	0.9375030190242533	0.13069158571209955	0.9789212350497412	0.9606990767907494	0.9412943560475923	0.5416666666666666	0.08333333333333333	0.0	0.012720630321885631	0.012720630321885631
3413	0.022961396272054627	0.011636110231281157	0.011363343454516683	0.9674866138046654	-1	0.25	1	0.5	5	0.5384615384615384	7	0.3333333333333333	0.5384615384615384	12	7	2	2	0	0.5555555555555556	9	5	15	0.6666666666666666	0.3333333333333333	0.9044440866098796	0.8420393147145806	0.4018785008866349	0.9375030190242533	0.13069158571209955	0.9789212350497412	0.9606990767907494	0.9393416773421285	0.5833333333333333	0.08333333333333333	0.0	0.011363343454516683	0.011363343454516683
384	0.0019368965910107811	0.001869629679027651	-0.001866216725877032	0.9813082125634613	-1	0	0	1.0	2	0.0	0	0.75	0	1	0	1	0	0	1.0	2	2	3	0.0	0	0	0	0	0	0	0	0	0	0	0	0	-0.0001866216725877032	-0.0001866216725877032
2218	0.021787107708033424	0.011188107517609413	0.010051063680848123	0.976206031557828	-1	0.25	1	0.5	5	0.5384615384615384	7	0.3333333333333333	0.5384615384615384	11	7	3	2	0	0.5555555555555556	9	5	15	0.3333333333333333	0.6666666666666666	0.893250514482397	0.9295160475956019	0.4018785008866349	0.941952751749953	0.14656883115201405	0.9797039162975183	0.9592448348383406	0.9560993663287483	0.5909090909090909	0.09090909090909091	0.0	0.010051063680848123	0.010051063680848123
259	0.005143218353454091	0.0027286630793283916	-0.0027275008127127277	0.9794116962005484	-1	0	0	0.25	1	1.0	3	0.625	0.6666666666666666	3	2	1	0	0	0.5	4	2	5	0.0	0	0.24009504774873047	0.8934640659529123	0.8404226044562376	0.7614324007994466	0.6584690075781742	0.8724832572290211	0.922707595122185	0.8502745594806775	0	0	0.0	-0.0002727500812712728	-0.0002727500812712728
4247	0.022339710804865586	0.012300723767554247	0.011997399232141544	0.968241154425021	-1	0.25	1	0.5	5	0.5384615384615384	7	0.3333333333333333	0.5384615384615384	12	7	2	2	0	0.5555555555555556	9	5	15	0.6666666666666666	0.3333333333333333	0.9044440866098796	0.8554340647551149	0.4018785008866349	0.9375030190242533	0.13069158571209955	0.9789212350497412	0.9606990767907494	0.9412943560475923	0.5416666666666666	0.16666666666666666	0.0	0.011997399232141544	0.011997399232141544
5049	0.025332510843861105	0.013083602138525902	0.012694245639367148	0.9686106156244403	-1	0.25	1	0.5	5	0.5384615384615384	7	0.3333333333333333	0.5384615384615384	12	7	2	2	0	0.5555555555555556	9	5	15	0.6666666666666666	0.3333333333333333	0.9044440866098796	0.8554340647551149	0.4670367651176356	0.942863506275287	0.13069158571209955	0.9789212350497412	0.9597415550180433	0.943026723025742	0.5833333333333333	0.08333333333333333	0.0	0.012694245639367148	0.012694245639367148
2168	0.02206804156821884	0.012260797776897352	0.01080747122777486	0.9762339953576218	-1	0.25	1	0.5	5	0.5384615384615384	7	0.3333333333333333	0.5384615384615384	11	7	3	2	0	0.5555555555555556	9	5	15	0.3333333333333333	0.6666666666666666	0.893250514482397	0.9295160475956019	0.4018785008866349	0.941952751749953	0.14656883115201405	0.9797039162975183	0.9592448348383406	0.9560993663287483	0.5454545454545454	0.18181818181818182	0.0	0.01080747122777486	0.01080747122777486
2415	0.021114246555849456	0.011426272799530488	0.010913212725494429	0.9761303636869775	-1	0.25	1	0.4	4	0.6923076923076923	9	0.3	0.6153846153846154	11	8	3	1	0	0.5	10	5	15	0.14285714285714285	0.8	0.893250514482397	0.9284130067672113	0.4018785008866349	0.9200694518605846	0.11481434027218507	0.978505185250346	0.9621034779372235	0.9498533660965515	1.0	0.18181818181818182	0.0	0.010913212725494429	0.010913212725494429
3333	0.021879977296561406	0.012133477130589407	0.012133468152097615	0.9694495231119188	-1	0.25	1	0.5	5	0.5384615384615384	7	0.3333333333333333	0.5384615384615384	12	7	2	2	0	0.5555555555555556	9	5	15	0.6666666666666666	0.3333333333333333	0.9044440866098796	0.8554340647551149	0.4018785008866349	0.9375030190242533	0.13069158571209955	0.9789212350497412	0.9606990767907494	0.9412943560475923	0.5416666666666666	0.16666666666666666	0.0	0.012133468152097615	0.012133468152097615
2197	0.021743680307438687	0.011740553904363073	0.010338220760301747	0.976228541849524	-1	0.25	1	0.5	5	0.5384615384615384	7	0.3333333333333333	0.5384615384615384	11	7	3	2	0	0.5555555555555556	9	5	15	0.3333333333333333	0.6666666666666666	0.893250514482397	0.9295160475956019	0.4018785008866349	0.941952751749953	0.14656883115201405	0.9797039162975183	0.9592448348383406	0.9560993663287483	0.5454545454545454	0.18181818181818182	0.0	0.010338220760301747	0.010338220760301747
2090	0.02363563968953777	0.012968206065513289	0.011306715845657195	0.9762703055348002	-1	0.25	1	0.5	5	0.5384615384615384	7	0.3333333333333333	0.5384615384615384	11	7	3	2	0	0.5555555555555556	9	5	15	0.3333333333333333	0.6666666666666666	0.9156376587373621	0.8511899705430063	0.4018785008866349	0.941952751749953	0.14656883115201405	0.9797039162975183	0.9592448348383406	0.9428105017976718	0.5454545454545454	0.18181818181818182	0.0	0.011306715845657195	0.011306715845657195
772	0.015200110559531393	0.00728077498323061	-0.007252667774821919	0.9758262937207175	-1	0	0	0.5555555555555556	5	0.36363636363636365	4	0.40625	0.2727272727272727	8	3	4	2	0	0.5	8	4	13	0.2857142857142857	0.3333333333333333	0.3597171883512847	0.9459922409562437	0.6695687205055816	0.9110550512279917	0.8831813992666117	0.9398723245128677	0.9320270873758394	0.9337839400607443	0.5625	0	0.0	-0.0007252667774821919	-0.0007252667774821919
1920	0.026238723038298734	0.013965760172845844	0.006368444445423984	0.978754476417302	-1	0.25	1	0.4	4	0.6923076923076923	9	0.2777777777777778	0.5384615384615384	11	7	3	1	0	0.6666666666666666	9	6	15	0.16666666666666666	0.3333333333333333	0.893250514482397	0.8728664160427914	0.4018785008866349	0.9426429623462331	0.11481434027218507	0.9740365240788412	0.9621034779372235	0.9417812049210244	1.0	0.18181818181818182	0.0	0.006368444445423984	0.006368444445423984
3800	0.02222645251250737	0.012293048075120841	0.012155163494487023	0.9684736743916518	-1	0.25	1	0.5	5	0.5384615384615384	7	0.3333333333333333	0.5384615384615384	12	7	2	2	0	0.5555555555555556	9	5	15	0.6666666666666666	0.3333333333333333	0.9044440866098796	0.8554340647551149	0.4018785008866349	0.9375030190242533	0.13069158571209955	0.9789212350497412	0.9606990767907494	0.9412943560475923	0.5416666666666666	0.16666666666666666	0.0	0.012155163494487023	0.012155163494487023
73	None	None	None	None	None	0	0	0.3	3	0.7692307692307693	10	0.625	0.5384615384615384	10	7	4	5	0	0.375	8	3	15	0.5555555555555556	0.8333333333333334	0.5060139334413372	0.7755867672010838	0.8857925270310378	0.7971031947336845	0.45729206747775886	0.906411085234812	0.8298893143617472	0.835666647946687	0.1	0.2	0.0	None	None
634	0.009675765135445519	0.004554812930079976	-0.004554362976823741	0.9650867152295649	-1	0	0	0.375	3	0.8	8	0.5454545454545454	0.7	9	7	2	2	0	0.18181818181818182	11	2	12	0.3333333333333333	0.2	0.6145351333392426	0.9324864570691894	0.26729250118597053	0.9032823678794635	0.7331170442408688	0.7998886625503439	0.9278112210277986	0.8891204442745771	0.5555555555555556	0.3333333333333333	0.0	-0.0004554362976823741	-0.0004554362976823741
3227	0.02394491492410115	0.012457863914402744	0.012252267834897674	0.9675545999279642	-1	0.25	1	0.5	5	0.5384615384615384	7	0.3333333333333333	0.5384615384615384	12	7	2	2	0	0.5555555555555556	9	5	15	0.6666666666666666	0.3333333333333333	0.9044440866098796	0.8420393147145806	0.4018785008866349	0.9375030190242533	0.13069158571209955	0.9789212350497412	0.9606990767907494	0.9393416773421285	0.5416666666666666	0.16666666666666666	0.0	0.012252267834897674	0.012252267834897674
2541	0.016774535372307914	0.00652184189835803	-0.006289031255100704	0.9819471013137013	-1	0.5	2	0.6	6	0.46153846153846156	6	0.4166666666666667	0.46153846153846156	10	6	4	1	0	0.4444444444444444	9	4	15	0.125	0.3333333333333333	0.893250514482397	0.923266036806777	0.38922102008387066	0.9247388689344578	0.11481434027218507	0.9612483511346003	0.9624707296613102	0.9391021675374177	1.0	0.2	0.0	-0.0006289031255100704	-0.0006289031255100704
1678	0.02640537036182833	0.009587542537316121	-0.0018649697023794438	0.979875638076274	-1	0.25	1	0.4	4	0.6923076923076923	9	0.3	0.6153846153846154	11	8	3	2	0	0.5	10	5	15	0.2857142857142857	0.8	0.893250514482397	0.9268020794887366	0.3765635392811064	0.9076389271292842	0.11481434027218507	0.9802678209004771	0.9621034779372235	0.9483269541385463	0.5454545454545454	0.09090909090909091	0.0	-0.00018649697023794437	-0.00018649697023794437
2420	0.02015586669571344	0.010435312716147945	0.010300819708905867	0.9757593510739236	-1	0.25	1	0.4	4	0.6923076923076923	9	0.3	0.6153846153846154	11	8	3	1	0	0.5	10	5	15	0.14285714285714285	0.8	0.893250514482397	0.9284130067672113	0.4018785008866349	0.9200694518605846	0.11481434027218507	0.978505185250346	0.9621034779372235	0.9498533660965515	1.0	0.18181818181818182	0.0	0.010300819708905867	0.010300819708905867
1481	0.020451086973411883	0.008028745803940873	0.0040245341457490905	0.9808953332911123	-1	0.25	1	0.4	4	0.6923076923076923	9	0.375	0.6153846153846154	11	8	3	1	0	0.4	10	4	15	0.14285714285714285	0.4	0.893250514482397	0.944495230926308	0.3765635392811064	0.8825535875889755	0.11481434027218507	0.981966257373081	0.9621034779372235	0.950237194119166	1.0	0.18181818181818182	0.0	0.0040245341457490905	0.0040245341457490905
3106	0.023637525025195495	0.012610384511345062	0.011809197316147681	0.9669551651533537	-1	0.25	1	0.5	5	0.5384615384615384	7	0.3333333333333333	0.5384615384615384	12	7	2	2	0	0.5555555555555556	9	5	15	0.6666666666666666	0.3333333333333333	0.9044440866098796	0.8420393147145806	0.4018785008866349	0.9375030190242533	0.13069158571209955	0.9789212350497412	0.9606990767907494	0.9393416773421285	0.5416666666666666	0.16666666666666666	0.0	0.011809197316147681	0.011809197316147681
1562	0.017376478748174204	0.009266539595441232	0.00897266393759595	0.9652198246923898	-1	0.25	1	0.5	5	0.5384615384615384	7	0.3333333333333333	0.5384615384615384	12	7	2	2	0	0.5555555555555556	9	5	15	0.6666666666666666	0.3333333333333333	0.893250514482397	0.9267357311096099	0.38922102008387066	0.9511059487263333	0.21349685680477135	0.975011721622678	0.9602496907690614	0.9550638639810719	0.5833333333333334	0.25	0.0	0.00897266393759595	0.00897266393759595
1383	0.01614204309175657	0.004951771095411653	-0.004949771494692519	0.9809722909456318	-1	0	0	0.4	4	0.6153846153846154	8	0.2777777777777778	0.6153846153846154	12	8	2	1	0	0.6666666666666666	9	6	15	0.25	0	0.893250514482397	0.891416499193276	0.48770952832614983	0.9376011865607734	0.23070821864317415	0.9621769735471898	0.9475744600170792	0.9360629474283243	1.0	0.16666666666666666	0.0	-0.0004949771494692519	-0.0004949771494692519
701	0.013479892646018423	0.0035837472815444774	-0.0021863539994922674	0.9807559993885517	-1	0	0	0.2	2	0.9166666666666666	11	0.3111111111111111	0.75	11	9	2	0	0	0.5555555555555556	5	9	14	0.0	0	0.24691687084032327	0.9636949387758511	0.15322319112954835	0.939787469351546	0.4988984577402233	0.8486785682249566	0.8260233895465519	0.9298000339839055	0	0	0.0	-0.00021863539994922674	-0.00021863539994922674
4056	0.022937999817442004	0.009475400660814133	0.00941513450531082	0.9583361991752797	-1	0.25	1	0.5	5	0.5384615384615384	7	0.3125	0.5384615384615384	12	7	2	2	0	0.75	8	6	15	0.6666666666666666	0.2857142857142857	0.9044440866098796	0.8697600021284962	0.4018785008866349	0.9264076191949245	0.23070821864317415	0.9767044330511215	0.9477279246045592	0.9383419566622815	0.5833333333333334	0.16666666666666666	0.0	0.00941513450531082	0.00941513450531082
1133	0.02547667308158207	0.0014684965135976166	0.0013120909530464793	0.9645484906370009	-1	0.25	1	0.4	4	0.6923076923076923	9	0.2777777777777778	0.6153846153846154	10	8	4	2	0	0.6666666666666666	9	6	15	0.2	0.6666666666666666	0.893250514482397	0.8631121223287193	0.3638741788998104	0.8895705667592824	0.11481434027218507	0.9770361079845725	0.9644058467969051	0.9282057055837322	0.6	0.2	0.0	0.0013120909530464793	0.0013120909530464793
529	0.0018197817480128803	0.0017676592706929773	-0.0017676105389664329	0.9858573964726525	-1	0	0	1.0	1	0	0	1.0	0	1	0	0	1	0	0.5	1	2	2	0.3333333333333333	0	0	0	0	0	0	0	0	0	0	0	0	-0.00017676105389664328	-0.00017676105389664328
4719	0.02342009309400731	0.013942557079319204	0.013793668449758186	0.9696328587378495	-1	0.25	1	0.5	5	0.5384615384615384	7	0.3333333333333333	0.5384615384615384	12	7	2	2	0	0.5555555555555556	9	5	15	0.6666666666666666	0.3333333333333333	0.9044440866098796	0.8554340647551149	0.4242203786719623	0.9364123590356841	0.13069158571209955	0.9789212350497412	0.9597415550180433	0.9409533113302045	0.5833333333333333	0.08333333333333333	0.0	0.013793668449758186	0.013793668449758186
4748	0.0205814980554234	0.01276155643666682	0.0008303638263348861	0.9787597041048273	-1	0	0	0.3	3	0.7692307692307693	10	0.5769230769230769	0.7692307692307693	13	10	1	2	0	0.15384615384615385	13	2	15	0.6666666666666666	0	0.893250514482397	0.8885430044814847	0.4018785008866349	0.9322761404472196	0.11481434027218507	0.9778460046865871	0.9621034779372235	0.9441960775189341	0.5769230769230769	0.07692307692307693	0.0	0.0008303638263348861	0.0008303638263348861
4515	0.023200188642579948	0.013587301995624062	0.01231808311173317	0.9684969206007172	-1	0.25	1	0.5	5	0.5384615384615384	7	0.3333333333333333	0.5384615384615384	12	7	2	2	0	0.5555555555555556	9	5	15	0.6666666666666666	0.3333333333333333	0.9044440866098796	0.8554340647551149	0.4242203786719623	0.9364123590356841	0.13069158571209955	0.9789212350497412	0.9597415550180433	0.9409533113302045	0.5833333333333333	0.08333333333333333	0.0	0.01231808311173317	0.01231808311173317
3621	0.021381379263501105	0.00738311132171823	0.005416386165738325	0.9809817043916353	-1	0.25	1	0.5	5	0.5384615384615384	7	0.3333333333333333	0.46153846153846156	9	6	5	2	0	0.5555555555555556	9	5	15	0.18181818181818182	0.3333333333333333	0.893250514482397	0.8378716513865972	0.4018785008866349	0.8966858031459922	0.11481434027218507	0.9683107312389992	0.9621034779372235	0.917409612901587	0.5555555555555556	0.2222222222222222	0.0	0.005416386165738325	0.005416386165738325
1924	0.022505241287335234	0.009937086373811193	0.009042953377834357	0.975787543274335	-1	0.25	1	0.4	4	0.6923076923076923	9	0.3	0.6153846153846154	11	8	3	2	0	0.5	10	5	15	0.2857142857142857	0.8	0.893250514482397	0.9284130067672113	0.3765635392811064	0.9377259143759668	0.11481434027218507	0.978505185250346	0.9621034779372235	0.9539505780551597	0.5909090909090908	0.18181818181818182	0.0	0.009042953377834357	0.009042953377834357
1185	0.025619230313034435	0.0016113216996091258	0.0010732988537509038	0.9637764032982584	-1	0.25	1	0.4	4	0.6923076923076923	9	0.2777777777777778	0.6153846153846154	10	8	4	2	0	0.6666666666666666	9	6	15	0.2	0.6666666666666666	0.893250514482397	0.8631121223287193	0.3638741788998104	0.8895705667592824	0.11481434027218507	0.9770361079845725	0.9644058467969051	0.9282057055837322	0.6	0.2	0.0	0.0010732988537509038	0.0010732988537509038
2074	0.021621361397043796	0.011333957369521924	0.01031877952286235	0.9762334292606393	-1	0.25	1	0.5	5	0.5384615384615384	7	0.3333333333333333	0.5384615384615384	11	7	3	2	0	0.5555555555555556	9	5	15	0.3333333333333333	0.6666666666666666	0.893250514482397	0.9295160475956019	0.4018785008866349	0.941952751749953	0.14656883115201405	0.9797039162975183	0.9592448348383406	0.9560993663287483	0.5909090909090908	0.18181818181818182	0.0	0.01031877952286235	0.01031877952286235
1100	0.014490263966318879	0.008515455852329516	-0.00847267301871052	0.9555093645088164	-1	0.25	1	0.6	6	0.46153846153846156	6	0.4166666666666667	0.46153846153846156	10	6	4	1	0	0.4444444444444444	4	9	15	0.125	0.5454545454545454	0.7369372773102041	0.9395894986140617	0.4018785008866349	0.9391348133711969	0.37637012335067077	0.9776224729046401	0.9531405740012328	0.9563065949701637	1.0	0.3	0.0	-0.0008472673018710519	-0.0008472673018710519
3332	0.015381287617784399	0.008927404717138947	-0.003749757568085028	0.9683369459023192	-1	0.25	1	0.5	5	0.5384615384615384	7	0.3333333333333333	0.5384615384615384	12	7	2	2	0	0.5555555555555556	9	5	15	0.6666666666666666	0.3333333333333333	0.9137811590283753	0.7558050238632473	0.4018785008866349	0.9366747630728717	0.13069158571209955	0.975968981652534	0.9611787901117437	0.9247924703987345	0.5833333333333334	0.16666666666666666	0.0	-0.0003749757568085028	-0.0003749757568085028
1497	0.01732797406649211	0.008084475967912591	0.008084430925959247	0.9667871639566723	-1	0.25	1	0.4	4	0.6923076923076923	9	0.2777777777777778	0.6153846153846154	11	8	3	2	0	0.6666666666666666	9	6	15	0.2857142857142857	0.6666666666666666	0.893250514482397	0.9313231945715859	0.3765635392811064	0.9322534905509045	0.14656883115201405	0.9764041453340162	0.9621034779372235	0.951843479939064	0.5909090909090909	0.2727272727272727	0.0	0.008084430925959247	0.008084430925959247
1793	0.021991095861372444	0.010555617591880805	0.00934079535960686	0.9761567315899947	-1	0.25	1	0.4	4	0.6923076923076923	9	0.3	0.6153846153846154	11	8	3	2	0	0.5	10	5	15	0.2857142857142857	0.8	0.893250514482397	0.9284130067672113	0.3765635392811064	0.9377259143759668	0.11481434027218507	0.978505185250346	0.9621034779372235	0.9539505780551597	0.5909090909090909	0.09090909090909091	0.0	0.00934079535960686	0.00934079535960686
2788	0.018108921817160138	0.008594190988776338	0.008462431621423837	0.9779634307181871	-1	0.25	1	0.4	4	0.6923076923076923	9	0.3	0.6153846153846154	11	8	3	1	0	0.5	10	5	15	0.14285714285714285	0.8	0.893250514482397	0.9452246846441784	0.4018785008866349	0.9360863800501575	0.14656883115201405	0.9763224881208009	0.9592448348383406	0.9562226896574266	1.0	0.18181818181818182	0.0	0.008462431621423837	0.008462431621423837
2273	0.02755111632689491	0.01195561185338152	0.010123086796029346	0.9636523157504953	-1	0	0	0.3	3	0.7692307692307693	10	0.2777777777777778	0.6923076923076923	12	9	2	2	0	0.6666666666666666	9	6	15	0.4	0	0.893250514482397	0.9200576016349915	0.5199144197570374	0.9544644389197369	0.13069158571209955	0.9353154356982687	0.9606990767907494	0.9381413868098376	0.5416666666666667	0.3333333333333333	0.0	0.010123086796029346	0.010123086796029346
4851	0.023151950594336067	0.014328563328301559	0.013558594199615972	0.9689080333108075	-1	0.25	1	0.5	5	0.5384615384615384	7	0.3333333333333333	0.5384615384615384	12	7	2	2	0	0.5555555555555556	9	5	15	0.6666666666666666	0.3333333333333333	0.9044440866098796	0.8554340647551149	0.4242203786719623	0.9364123590356841	0.13069158571209955	0.9789212350497412	0.9597415550180433	0.9409533113302045	0.5416666666666666	0.08333333333333333	0.0	0.013558594199615972	0.013558594199615972
2808	0.021611239159179226	0.012326178750677699	0.010568187598232795	0.976014976732283	-1	0.25	1	0.5	5	0.5384615384615384	7	0.3333333333333333	0.5384615384615384	12	7	2	2	0	0.5555555555555556	9	5	15	0.6666666666666666	0.6666666666666666	0.9044440866098796	0.9315120400471734	0.429941317097002	0.9372263006494189	0.3172431126739449	0.9764359614952373	0.9456454500060238	0.953139033075507	0.5416666666666667	0.16666666666666666	0.0	0.010568187598232795	0.010568187598232795
2300	0.02253235163984164	0.011207449827142977	0.009243058581403292	0.9757786393356849	-1	0.25	1	0.5	5	0.5384615384615384	7	0.3333333333333333	0.5384615384615384	11	7	3	2	0	0.5555555555555556	9	5	15	0.3333333333333333	0.6666666666666666	0.893250514482397	0.9295160475956019	0.4018785008866349	0.943978099662652	0.14656883115201405	0.9797039162975183	0.9592448348383406	0.9566232995709711	0.5454545454545454	0.18181818181818182	0.0	0.009243058581403292	0.009243058581403292
4765	0.023430054717114693	0.01338981209959774	0.012969894559560683	0.9690083470636597	-1	0.25	1	0.5	5	0.5384615384615384	7	0.3333333333333333	0.5384615384615384	12	7	2	2	0	0.5555555555555556	9	5	15	0.6666666666666666	0.3333333333333333	0.9044440866098796	0.8554340647551149	0.4242203786719623	0.9364123590356841	0.13069158571209955	0.9789212350497412	0.9597415550180433	0.9409533113302045	0.5833333333333333	0.08333333333333333	0.0	0.012969894559560683	0.012969894559560683
4938	0.014896137145177155	0.007072233502522808	0.004064288197715402	0.9704524784121954	-1	0.25	1	0.5	5	0.5384615384615384	7	0.3333333333333333	0.5384615384615384	12	7	2	2	0	0.5555555555555556	9	5	15	0.6666666666666666	0.3333333333333333	0.9137811590283753	0.8599845839999288	0.4018785008866349	0.9525600082479903	0.23595620149000932	0.9769694658322955	0.9611787901117437	0.9455333883167704	0.5833333333333333	0.08333333333333333	0.0	0.004064288197715402	0.004064288197715402
3592	0.022428611654199203	0.01225524052543198	0.011663417159350768	0.9678821784039094	-1	0.25	1	0.5	5	0.5384615384615384	7	0.3333333333333333	0.5384615384615384	12	7	2	2	0	0.5555555555555556	9	5	15	0.6666666666666666	0.3333333333333333	0.9044440866098796	0.8554340647551149	0.4018785008866349	0.9375030190242533	0.13069158571209955	0.9789212350497412	0.9606990767907494	0.9412943560475923	0.5416666666666666	0.08333333333333333	0.0	0.011663417159350768	0.011663417159350768
4117	0.022284349644660167	0.012578653775720537	0.012456054819926132	0.9686392662214405	-1	0.25	1	0.5	5	0.5384615384615384	7	0.3333333333333333	0.5384615384615384	12	7	2	2	0	0.5555555555555556	9	5	15	0.6666666666666666	0.3333333333333333	0.9044440866098796	0.8554340647551149	0.4018785008866349	0.9375030190242533	0.13069158571209955	0.9752937693302772	0.9606990767907494	0.9382285775660085	0.5416666666666666	0.16666666666666666	0.0	0.012456054819926132	0.012456054819926132
4205	0.02238405241963533	0.01274147979234784	0.012603768320212656	0.9684455210235055	-1	0.25	1	0.5	5	0.5384615384615384	7	0.3333333333333333	0.5384615384615384	12	7	2	2	0	0.5555555555555556	9	5	15	0.6666666666666666	0.3333333333333333	0.9044440866098796	0.8554340647551149	0.4018785008866349	0.9375030190242533	0.13069158571209955	0.9789212350497412	0.9606990767907494	0.9412943560475923	0.5416666666666666	0.08333333333333333	0.0	0.012603768320212656	0.012603768320212656
1264	0.018761434086133715	0.006217897718041587	0.006106352927445687	0.9738548447415853	-1	0.25	1	0.4	4	0.6923076923076923	9	0.3	0.6153846153846154	11	8	3	2	0	0.5	10	5	15	0.2857142857142857	0.8	0.893250514482397	0.8551609056733306	0.3765635392811064	0.9373046633035496	0.11481434027218507	0.9767173262755792	0.9621034779372235	0.9392867269172616	0.5909090909090909	0.18181818181818182	0.0	0.006106352927445687	0.006106352927445687
1819	0.02115131653056591	0.011261812369123441	0.010680468853497436	0.9760850763577488	-1	0.25	1	0.4	4	0.6923076923076923	9	0.3	0.6153846153846154	11	8	3	2	0	0.5	10	5	15	0.2857142857142857	0.8	0.893250514482397	0.9284130067672113	0.4018785008866349	0.9200694518605846	0.11481434027218507	0.978505185250346	0.9621034779372235	0.9498533660965515	0.5454545454545454	0.18181818181818182	0.0	0.010680468853497436	0.010680468853497436
266	0.0021108618024537505	0.0018783592851642817	-0.001878037107892822	0.9851657574488225	-1	0	0	1.0	2	0.0	0	0.75	0	2	0	0	0	0	1.0	2	2	3	0.0	0	0	0	0	0	0	0	0	0	0	0	0	-0.0001878037107892822	-0.0001878037107892822
1235	0.02257293442622087	0.0030391849722845024	0.0027326018832127532	0.971766751481907	-1	0.25	1	0.4	4	0.6923076923076923	9	0.3	0.6153846153846154	11	8	3	2	0	0.5	10	5	15	0.2857142857142857	0.8	0.893250514482397	0.8549035526650441	0.3765635392811064	0.9322777184780264	0.11481434027218507	0.978505185250346	0.9621034779372235	0.9392324239872137	0.5909090909090909	0.18181818181818182	0.0	0.0027326018832127532	0.0027326018832127532
3095	0.018603261364077698	0.005783116725009058	-0.0002573584756239323	0.9623110075849473	-1	0.25	1	0.4	4	0.6923076923076923	9	0.3125	0.6153846153846154	11	8	3	2	0	0.75	8	6	15	0.2857142857142857	0.2857142857142857	0.893250514482397	0.8504066475956206	0.4018785008866349	0.941952751749953	0.14656883115201405	0.9797039162975183	0.9621034779372235	0.9426994932609075	0.5909090909090909	0.18181818181818182	0.0	-2.5735847562393228e-05	-2.5735847562393228e-05
3733	0.022327741672512978	0.012922383733076172	0.0011894508684256468	0.9793968656366673	-1	0	0	0.2	2	0.9230769230769231	12	0.5357142857142857	0.9230769230769231	14	12	0	1	0	0.14285714285714285	14	2	15	0.5	0	0.893250514482397	0.9112135362963741	0.4018785008866349	0.9015091866767516	0.13069158571209955	0.9829823241124717	0.9596123660516033	0.9461566647522746	1.0	0.07142857142857142	0.0	0.0011894508684256468	0.0011894508684256468
4986	0.02316090450348713	0.013923711966209056	0.013483766547819534	0.9693448588807146	-1	0.25	1	0.5	5	0.5384615384615384	7	0.3333333333333333	0.5384615384615384	12	7	2	2	0	0.5555555555555556	9	5	15	0.6666666666666666	0.3333333333333333	0.9044440866098796	0.8554340647551149	0.4242203786719623	0.9364123590356841	0.13069158571209955	0.9789212350497412	0.9597415550180433	0.9409533113302045	0.5833333333333333	0.08333333333333333	0.0	0.013483766547819534	0.013483766547819534
535	0.002785998507515386	0.0027452212992169155	-0.0027449993389441012	0.9843491571880219	-1	0	0	0.5	1	1.0	1	1.0	1.0	1	1	1	5	0	0.3333333333333333	3	1	3	0.8333333333333334	0	0.8548162806072895	0.5	0.7452179471677254	0.5	0.8368882431416307	0.5	0.6177496577512305	0.5	1.0	1.0	0.3418133892158066	-0.00027449993389441014	-0.00027449993389441014
1146	0.022228374077232944	0.0035081037466014172	0.0008396093430352541	0.9789568577497458	-1	0.25	1	0.5	5	0.5384615384615384	7	0.375	0.5384615384615384	11	7	3	2	0	0.625	8	5	15	0.3333333333333333	0.5714285714285714	0.893250514482397	0.9326166090144646	0.3765635392811064	0.9295483707358899	0.14656883115201405	0.9672780429435048	0.9621034779372235	0.9460686192806785	0.5454545454545454	0.18181818181818182	0.0	0.0008396093430352541	0.0008396093430352541
2022	0.02138093114487645	0.010631921413888235	0.010313182531813505	0.9758028852924501	-1	0.25	1	0.4	4	0.6923076923076923	9	0.3	0.6153846153846154	11	8	3	2	0	0.5	10	5	15	0.2857142857142857	0.8	0.893250514482397	0.9284130067672113	0.4018785008866349	0.9200694518605846	0.11481434027218507	0.978505185250346	0.9621034779372235	0.9498533660965515	0.5454545454545454	0.18181818181818182	0.0	0.010313182531813505	0.010313182531813505
4720	0.023288777194007362	0.013539852076484811	0.013449123188786207	0.9698976441363689	-1	0.25	1	0.5	5	0.5384615384615384	7	0.3333333333333333	0.5384615384615384	12	7	2	2	0	0.5555555555555556	9	5	15	0.6666666666666666	0.3333333333333333	0.9044440866098796	0.8554340647551149	0.4242203786719623	0.9364123590356841	0.13069158571209955	0.9789212350497412	0.9597415550180433	0.9409533113302045	0.5833333333333333	0.08333333333333333	0.0	0.013449123188786207	0.013449123188786207
1628	0.022062662822019595	0.009833977506717504	0.008863630076151619	0.9758672636499995	-1	0.25	1	0.4	4	0.6923076923076923	9	0.3	0.6153846153846154	11	8	3	2	0	0.5	10	5	15	0.2857142857142857	0.8	0.893250514482397	0.9284130067672113	0.3765635392811064	0.9377259143759668	0.11481434027218507	0.978505185250346	0.9621034779372235	0.9539505780551597	0.5454545454545454	0.09090909090909091	0.0	0.008863630076151619	0.008863630076151619
2753	0.023080514995984992	0.011852328520852285	0.009987265621525077	0.9762716304404264	-1	0.25	1	0.5	5	0.5384615384615384	7	0.3333333333333333	0.5384615384615384	11	7	3	2	0	0.5555555555555556	9	5	15	0.3333333333333333	0.6666666666666666	0.9156376587373621	0.8511899705430063	0.4018785008866349	0.941952751749953	0.14656883115201405	0.9797039162975183	0.9592448348383406	0.9428105017976718	0.5454545454545454	0.18181818181818182	0.0	0.009987265621525077	0.009987265621525077
176	0.022703993450725695	0.006958010184405547	-0.005907020330064856	0.9193198269832927	-1	0	0	0.2	2	0.9166666666666666	11	0.25925925925925924	0.75	9	9	4	2	0	0.6666666666666666	9	6	14	0.16666666666666666	0	0.6084096995231144	0.8751220396001665	0.34489400034969303	0.9308233261223551	0.7681959431830779	0.927549695195653	0.884529540488851	0.9141473426058849	0.5555555555555556	0.4444444444444444	0.0	-0.0005907020330064856	-0.0005907020330064856
2097	0.020752662398989867	0.010721497574777538	0.010233969881277854	0.9758186740540014	-1	0.25	1	0.5	5	0.5384615384615384	7	0.3333333333333333	0.5384615384615384	11	7	3	2	0	0.5555555555555556	9	5	15	0.3333333333333333	0.6666666666666666	0.893250514482397	0.9291826472467116	0.4018785008866349	0.941952751749953	0.14656883115201405	0.9797039162975183	0.9583091512658465	0.9560282679851007	0.5454545454545454	0.18181818181818182	0.0	0.010233969881277854	0.010233969881277854
4243	0.023224359417339028	0.01349755854172526	0.012499431268448463	0.9686300198868052	-1	0.25	1	0.5	5	0.5384615384615384	7	0.3333333333333333	0.5384615384615384	12	7	2	2	0	0.5555555555555556	9	5	15	0.6666666666666666	0.3333333333333333	0.9044440866098796	0.861877663116897	0.4242203786719623	0.9364123590356841	0.13069158571209955	0.9789212350497412	0.9597415550180433	0.941929089419891	0.5833333333333333	0.08333333333333333	0.0	0.012499431268448463	0.012499431268448463
1202	0.024534034365930664	0.0016075161662735414	0.001605078614919194	0.9647902484171778	-1	0.25	1	0.4	4	0.6923076923076923	9	0.2777777777777778	0.6153846153846154	10	8	4	2	0	0.6666666666666666	9	6	15	0.2	0.6666666666666666	0.893250514482397	0.8631121223287193	0.3638741788998104	0.8895705667592824	0.11481434027218507	0.9770361079845725	0.9644058467969051	0.9282057055837322	0.6	0.2	0.0	0.001605078614919194	0.001605078614919194
1349	0.019489290743105226	0.008664918584021101	0.008604009632298269	0.9668738186162753	-1	0.25	1	0.4	4	0.6923076923076923	9	0.2777777777777778	0.6153846153846154	11	8	3	2	0	0.6666666666666666	9	6	15	0.2857142857142857	0.6666666666666666	0.893250514482397	0.9313231945715859	0.4018785008866349	0.9200096822379499	0.14656883115201405	0.9764041453340162	0.9592448348383406	0.9490278944477735	0.5454545454545454	0.2727272727272727	0.0	0.008604009632298269	0.008604009632298269
1296	0.022017121256496103	0.0033536696535693394	0.0033135024919540086	0.9721738558594456	-1	0.25	1	0.4	4	0.6923076923076923	9	0.3	0.6153846153846154	11	8	3	2	0	0.5	10	5	15	0.2857142857142857	0.8	0.893250514482397	0.8549035526650441	0.3765635392811064	0.9322777184780264	0.12005005376353975	0.9729883257442351	0.9621034779372235	0.9346228013098068	0.6363636363636364	0.09090909090909091	0.0	0.0033135024919540086	0.0033135024919540086
1850	0.021508300136779884	0.009623813975527912	0.008958365166048782	0.9752627852381653	-1	0.25	1	0.4	4	0.6923076923076923	9	0.3	0.6153846153846154	11	8	3	2	0	0.5	10	5	15	0.2857142857142857	0.8	0.893250514482397	0.9284130067672113	0.3765635392811064	0.9377259143759668	0.11481434027218507	0.978505185250346	0.9621034779372235	0.9539505780551597	0.5909090909090908	0.09090909090909091	0.0	0.008958365166048782	0.008958365166048782
2427	0.018956489014461834	0.010272132164948359	0.010055176641351277	0.9761310312096946	-1	0.25	1	0.4	4	0.6923076923076923	9	0.3	0.6153846153846154	11	8	3	1	0	0.5	10	5	15	0.14285714285714285	0.8	0.893250514482397	0.9284130067672113	0.4018785008866349	0.9200694518605846	0.11481434027218507	0.9713291062714909	0.9621034779372235	0.944949423790134	1.0	0.18181818181818182	0.0	0.010055176641351277	0.010055176641351277
2400	0.021208746961910257	0.011173640515784516	0.010867911963051416	0.9760184980792805	-1	0.25	1	0.4	4	0.6923076923076923	9	0.3	0.6153846153846154	11	8	3	1	0	0.5	10	5	15	0.14285714285714285	0.8	0.893250514482397	0.9284130067672113	0.4018785008866349	0.9200694518605846	0.11481434027218507	0.978505185250346	0.9621034779372235	0.9498533660965515	1.0	0.18181818181818182	0.0	0.010867911963051416	0.010867911963051416
1297	0.0219248769305972	0.00320436850696975	0.003100664517645058	0.9720906775237513	-1	0.25	1	0.4	4	0.6923076923076923	9	0.3	0.6153846153846154	11	8	3	2	0	0.5	10	5	15	0.2857142857142857	0.8	0.893250514482397	0.8549035526650441	0.3765635392811064	0.9322777184780264	0.11481434027218507	0.978505185250346	0.9621034779372235	0.9392324239872137	0.5909090909090909	0.18181818181818182	0.0	0.003100664517645058	0.003100664517645058
96	0.0033516995264886093	0.0027813413817880527	-0.002781333998248054	0.977445824403425	-1	0	0	0.5	2	0.5	2	0.75	0.25	1	1	4	2	0	0.5	2	4	6	0.16666666666666666	0	0.2728929920712322	0.5	0.6030331709298651	0.5	1.0	0.5	0.9513198047470977	0.5	1.0	1.0	0.5851515746740733	-0.0002781333998248054	-0.0002781333998248054
3083	0.023447062702673844	0.011855851332565588	0.011383022772739516	0.967108472848959	-1	0.25	1	0.5	5	0.5384615384615384	7	0.3333333333333333	0.5384615384615384	12	7	2	2	0	0.5555555555555556	9	5	15	0.6666666666666666	0.3333333333333333	0.9044440866098796	0.8420393147145806	0.4018785008866349	0.9375030190242533	0.13069158571209955	0.9789212350497412	0.9606990767907494	0.9393416773421285	0.5416666666666666	0.16666666666666666	0.0	0.011383022772739516	0.011383022772739516
2674	0.022543499231615107	0.011873060113121685	0.01144976095141392	0.9752240728766111	-1	0.25	1	0.5	5	0.5384615384615384	7	0.3333333333333333	0.5384615384615384	12	7	2	2	0	0.5555555555555556	9	5	15	0.6666666666666666	0.6666666666666666	0.9044440866098796	0.9315120400471734	0.429941317097002	0.9372263006494189	0.3000317508355421	0.9741868690372559	0.9456454500060238	0.9517276442959082	0.5833333333333333	0.08333333333333333	0.0	0.01144976095141392	0.01144976095141392
2655	0.02313723416379711	0.012259123662007685	0.011264232002401406	0.9760280916598603	-1	0.25	1	0.5	5	0.5384615384615384	7	0.3333333333333333	0.5384615384615384	12	7	2	2	0	0.5555555555555556	9	5	15	0.6666666666666666	0.6666666666666666	0.9044440866098796	0.8964205580193644	0.429941317097002	0.9408060373193016	0.1340937493226563	0.9790429025309402	0.9527275857261821	0.9489570180746563	0.5416666666666667	0.08333333333333333	0.0	0.011264232002401406	0.011264232002401406
1469	0.018526144332260384	0.008215116743842005	0.007926634960092358	0.9645510631618568	-1	0.25	1	0.4	4	0.6923076923076923	9	0.2777777777777778	0.6153846153846154	10	8	4	2	0	0.6666666666666666	9	6	15	0.2	0.6666666666666666	0.893250514482397	0.9351439020591065	0.4018785008866349	0.9261588463236303	0.13069158571209955	0.9799324760084819	0.9606990767907494	0.9538531035600555	0.55	0.1	0.0	0.007926634960092358	0.007926634960092358
4442	0.019202256333496107	0.01079232411250741	0.010790739036658026	0.9716212938003932	-1	0	0	0.4	4	0.6153846153846154	8	0.26785714285714285	0.6153846153846154	11	8	3	1	0	0.875	8	7	15	0.14285714285714285	0.75	0.893250514482397	0.8004398554158452	0.4580041333073691	0.9422221015077198	0.14656883115201405	0.9714515367564681	0.9602324721987389	0.9288587647330024	1.0	0.09090909090909091	0.0	0.010790739036658026	0.010790739036658026
4655	0.022265977795753122	0.012914547826024475	0.012762076324292538	0.9685162758561339	-1	0.25	1	0.5	5	0.5384615384615384	7	0.3333333333333333	0.5384615384615384	12	7	2	2	0	0.5555555555555556	9	5	15	0.6666666666666666	0.3333333333333333	0.9044440866098796	0.8554340647551149	0.4018785008866349	0.9375030190242533	0.13069158571209955	0.9789212350497412	0.9606990767907494	0.9412943560475923	0.5416666666666666	0.08333333333333333	0.0	0.012762076324292538	0.012762076324292538
2875	0.022963175416865784	0.01227152709527566	0.011106603092022386	0.9761099206634412	-1	0.25	1	0.5	5	0.5384615384615384	7	0.3333333333333333	0.5384615384615384	12	7	2	2	0	0.5555555555555556	9	5	15	0.6666666666666666	0.6666666666666666	0.9044440866098796	0.8964205580193644	0.429941317097002	0.9408060373193016	0.1340937493226563	0.9790429025309402	0.9527275857261821	0.9489570180746563	0.5416666666666667	0.16666666666666666	0.0	0.011106603092022386	0.011106603092022386
4400	0.024029494988102487	0.013719689107961156	0.013271465314864254	0.9692939730111586	-1	0.25	1	0.5	5	0.5384615384615384	7	0.3333333333333333	0.5384615384615384	12	7	2	2	0	0.5555555555555556	9	5	15	0.6666666666666666	0.3333333333333333	0.9044440866098796	0.8554340647551149	0.4242203786719623	0.9364123590356841	0.13069158571209955	0.9789212350497412	0.9597415550180433	0.9409533113302045	0.5833333333333333	0.08333333333333333	0.0	0.013271465314864254	0.013271465314864254
2477	0.020914232680486967	0.010575654034645209	0.010452268266001541	0.9757029008418113	-1	0.25	1	0.4	4	0.6923076923076923	9	0.3	0.6153846153846154	11	8	3	1	0	0.5	10	5	15	0.14285714285714285	0.8	0.893250514482397	0.9284130067672113	0.4018785008866349	0.9200694518605846	0.11481434027218507	0.978505185250346	0.9621034779372235	0.9498533660965515	1.0	0.18181818181818182	0.0	0.010452268266001541	0.010452268266001541
3096	0.022670864560783145	0.01202663270236009	0.011106558711521313	0.9756357475471819	-1	0.25	1	0.5	5	0.5384615384615384	7	0.3333333333333333	0.5384615384615384	12	7	2	2	0	0.5555555555555556	9	5	15	0.6666666666666666	0.6666666666666666	0.9044440866098796	0.9315120400471734	0.429941317097002	0.9372263006494189	0.3172431126739449	0.9764359614952373	0.9456454500060238	0.953139033075507	0.5416666666666667	0.16666666666666666	0.0	0.011106558711521313	0.011106558711521313
2922	0.01470205990755392	0.0022516152930332936	0.0020083332375281145	0.9779508396932648	-1	0	0	0.3	3	0.7692307692307693	10	0.5769230769230769	0.7692307692307693	12	10	2	2	0	0.15384615384615385	13	2	15	0.3333333333333333	0	0.893250514482397	0.928342309773532	0.4072502860047244	0.9297027422617697	0.45179148664609603	0.9752070843906068	0.9439940268207393	0.9497207098529417	0.5416666666666667	0.16666666666666666	0.0	0.0020083332375281145	0.0020083332375281145
4710	0.022932905934397927	0.013563234702501974	0.013292562953556419	0.9695216988890347	-1	0.25	1	0.5	5	0.5384615384615384	7	0.3333333333333333	0.5384615384615384	12	7	2	2	0	0.5555555555555556	9	5	15	0.6666666666666666	0.3333333333333333	0.9044440866098796	0.8554340647551149	0.4242203786719623	0.9364123590356841	0.13069158571209955	0.9789212350497412	0.9597415550180433	0.9409533113302045	0.5416666666666666	0.16666666666666666	0.0	0.013292562953556419	0.013292562953556419
4995	0.023838946656262332	0.014130078132731025	0.013830486011115757	0.9692864726302954	-1	0.25	1	0.5	5	0.5384615384615384	7	0.3333333333333333	0.5384615384615384	12	7	2	2	0	0.5555555555555556	9	5	15	0.6666666666666666	0.3333333333333333	0.9044440866098796	0.8554340647551149	0.4242203786719623	0.9364123590356841	0.13069158571209955	0.9789212350497412	0.9597415550180433	0.9409533113302045	0.5833333333333333	0.08333333333333333	0.0	0.013830486011115757	0.013830486011115757
1873	0.021148698015750315	0.010915021156571515	0.010127558881760639	0.97628341406214	-1	0.25	1	0.4	4	0.6923076923076923	9	0.3	0.6153846153846154	11	8	3	2	0	0.5	10	5	15	0.2857142857142857	0.8	0.893250514482397	0.9284130067672113	0.4018785008866349	0.9200694518605846	0.11481434027218507	0.978505185250346	0.9621034779372235	0.9498533660965515	0.5454545454545454	0.18181818181818182	0.0	0.010127558881760639	0.010127558881760639
1900	0.021346960203386486	0.01197322306804046	0.010681838000614079	0.9761662701082493	-1	0.25	1	0.5	5	0.5384615384615384	7	0.3333333333333333	0.5384615384615384	11	7	3	2	0	0.5555555555555556	9	5	15	0.3333333333333333	0.6666666666666666	0.893250514482397	0.9295160475956019	0.4018785008866349	0.941952751749953	0.14656883115201405	0.9797039162975183	0.9592448348383406	0.9560993663287483	0.5454545454545454	0.18181818181818182	0.0	0.010681838000614079	0.010681838000614079
4715	0.023712097959318022	0.014436749439104236	0.013322482668207871	0.9687396336313372	-1	0.25	1	0.5	5	0.5384615384615384	7	0.3333333333333333	0.5384615384615384	12	7	2	2	0	0.5555555555555556	9	5	15	0.6666666666666666	0.3333333333333333	0.9044440866098796	0.8554340647551149	0.4242203786719623	0.9364123590356841	0.13069158571209955	0.9789212350497412	0.9597415550180433	0.9409533113302045	0.5833333333333333	0.08333333333333333	0.0	0.013322482668207871	0.013322482668207871
1169	0.02192880509562383	0.003157723032507424	0.0029228267750117175	0.9719344959785239	-1	0.25	1	0.4	4	0.6923076923076923	9	0.3	0.6153846153846154	11	8	3	2	0	0.5	10	5	15	0.2857142857142857	0.8	0.9343118035743536	0.8608427253416082	0.3765635392811064	0.9322777184780264	0.11481434027218507	0.978505185250346	0.9621034779372235	0.9401526801836622	0.5909090909090909	0.18181818181818182	0.0	0.0029228267750117175	0.0029228267750117175
4281	0.02220550505592011	0.012647448024388079	0.012466694467975027	0.9685051217123788	-1	0.25	1	0.5	5	0.5384615384615384	7	0.3333333333333333	0.5384615384615384	12	7	2	2	0	0.5555555555555556	9	5	15	0.6666666666666666	0.3333333333333333	0.9044440866098796	0.8554340647551149	0.4018785008866349	0.9375030190242533	0.13069158571209955	0.9789212350497412	0.9606990767907494	0.9412943560475923	0.5416666666666666	0.16666666666666666	0.0	0.012466694467975027	0.012466694467975027
1430	0.021655528213156035	0.0030167272366233323	0.0028910395661009315	0.9720186674296665	-1	0.25	1	0.4	4	0.6923076923076923	9	0.3	0.6153846153846154	11	8	3	2	0	0.5	10	5	15	0.2857142857142857	0.8	0.893250514482397	0.8549035526650441	0.3765635392811064	0.9322627185058145	0.14656883115201405	0.9714495385790007	0.9621034779372235	0.9334475688153671	0.6363636363636364	0.2727272727272727	0.0	0.0028910395661009315	0.0028910395661009315
3133	0.014043903328476208	0.0035382614398567287	0.003211567052313165	0.9816816611901206	-1	0.25	1	0.5	5	0.5	6	0.4666666666666667	0.5	10	6	3	2	0	0.3	10	3	14	0.3333333333333333	0.5	0.893250514482397	0.9344215305056239	0.5199144197570374	0.9364778151576304	0.25727924555507886	0.9403174700747954	0.9475744600170792	0.9371169645290424	0.6000000000000001	0.2	0.0	0.003211567052313165	0.003211567052313165
4225	0.023092204767456305	0.009036960228013504	0.004518346183141962	0.9717733081863479	-1	0.25	1	0.5	5	0.5384615384615384	7	0.3333333333333333	0.5384615384615384	12	7	2	2	0	0.5555555555555556	9	5	15	0.6666666666666666	0.3333333333333333	0.9044440866098796	0.8554340647551149	0.4319370071808083	0.927987143385311	0.13069158571209955	0.9789212350497412	0.9602324721987389	0.9384325229112067	0.5833333333333333	0.08333333333333333	0.0	0.004518346183141962	0.004518346183141962
4609	0.02323204952954012	0.013980313020943044	0.013697588240459649	0.9692734663770669	-1	0.25	1	0.5	5	0.5384615384615384	7	0.3333333333333333	0.5384615384615384	12	7	2	2	0	0.5555555555555556	9	5	15	0.6666666666666666	0.3333333333333333	0.9044440866098796	0.8554340647551149	0.4242203786719623	0.9364123590356841	0.13069158571209955	0.9789212350497412	0.9597415550180433	0.9409533113302045	0.5416666666666666	0.16666666666666666	0.0	0.013697588240459649	0.013697588240459649
477	0.012899933308422262	0.0009701777375063198	-0.0008308726468900165	0.9789831858504464	-1	0	0	0.2	2	0.9230769230769231	12	0.5	0.7692307692307693	11	10	3	2	0	0.3	10	3	15	0.2222222222222222	0	0.34437619966228317	0.9531474417721619	0.610186195855155	0.9468621665013353	0.5790213778375439	0.8570693117926881	0.9333787703635752	0.9283353727644894	0.5454545454545454	0.09090909090909091	0.0	-8.308726468900165e-05	-8.308726468900165e-05
4509	0.010209278418529021	0.006810505135666852	-0.0007114374089379443	0.9803166946850553	-1	0.5	1	0.6666666666666666	4	0.42857142857142855	3	0.5	0.42857142857142855	7	3	1	2	0	0.5	6	3	9	1.0	0.6666666666666666	0.9343118035743536	0.9472028124579536	0.46199551347498174	0.9454748982081399	0.5355933133340484	0.9719990041768766	0.9583091512658465	0.9567163529639965	0.7142857142857143	0.14285714285714285	0.0	-7.114374089379443e-05	-7.114374089379443e-05
1531	0.009223560539837142	0.001169183233816488	-0.0002081174983474679	0.9825280455882615	-1	0	0	0.25	2	0.8888888888888888	8	0.4074074074074074	0.7777777777777778	9	7	1	2	0	0.3333333333333333	9	3	11	0.5	0	0.9051081407025698	0.7536905983347966	0.3765635392811064	0.9285162084473533	0.11481434027218507	0.9573352624148284	0.9622320101245699	0.9058880316458668	0.6111111111111112	0.2222222222222222	0.0	-2.0811749834746792e-05	-2.0811749834746792e-05
993	0.02542259801221957	0.0014461081235891092	0.0014443577859353277	0.9652997832541063	-1	0.25	1	0.4	4	0.6923076923076923	9	0.2777777777777778	0.6153846153846154	10	8	4	2	0	0.6666666666666666	9	6	15	0.2	0.6666666666666666	0.9137811590283753	0.869653806281585	0.3638741788998104	0.8895705667592824	0.11481434027218507	0.9770361079845725	0.9644058467969051	0.9294510914867881	0.6	0.2	0.0	0.0014443577859353277	0.0014443577859353277
1956	0.021434131531892962	0.010563987268762655	0.01013947123461639	0.9760306924908266	-1	0.25	1	0.4	4	0.6923076923076923	9	0.3	0.6153846153846154	11	8	3	2	0	0.5	10	5	15	0.2857142857142857	0.8	0.893250514482397	0.9284130067672113	0.4018785008866349	0.9200694518605846	0.11481434027218507	0.978505185250346	0.9621034779372235	0.9498533660965515	0.5454545454545454	0.18181818181818182	0.0	0.01013947123461639	0.01013947123461639
2125	0.023859102439577194	0.01318223623229943	0.0033169579411769655	0.9813057727836372	-1	0	0	0.25	2	0.8888888888888888	8	0.55	0.8888888888888888	10	8	0	1	0	0.2	10	2	11	0.5	0	0.893250514482397	0.7698522397421581	0.4353131022150915	0.9138731773239669	0.11481434027218507	0.8984384256486666	0.9621034779372235	0.87174169982401	1.0	0.3	0.0	0.0033169579411769655	0.0033169579411769655
329	0.0028544003471151374	0.002547947695941812	-0.0025479475088805233	0.9695691580647515	-1	0	0	0.3333333333333333	1	1.0	2	1.0	1.0	3	2	0	0	0	0.25	1	4	4	0.0	0	0.8597080146873075	0.6052047190515386	0.511719194677023	0.8662772255300889	0.802739754165248	0.9399178506566355	0.8231043847422777	0.8431566326121367	0	0	0.0	-0.00025479475088805234	-0.00025479475088805234
4923	0.023529027162527773	0.013083151087831826	0.012830845858430202	0.9697744190678357	-1	0.25	1	0.5	5	0.5384615384615384	7	0.3333333333333333	0.5384615384615384	12	7	2	2	0	0.5555555555555556	9	5	15	0.6666666666666666	0.3333333333333333	0.893250514482397	0.8516314197169462	0.4242203786719623	0.9364123590356841	0.13069158571209955	0.9789212350497412	0.958629507975265	0.9403874229829239	0.5833333333333333	0.08333333333333333	0.0	0.012830845858430202	0.012830845858430202
4100	0.02245205134637018	0.01232857215032025	0.012169615881364676	0.9685107720471902	-1	0.25	1	0.5	5	0.5384615384615384	7	0.3333333333333333	0.5384615384615384	12	7	2	2	0	0.5555555555555556	9	5	15	0.6666666666666666	0.3333333333333333	0.9044440866098796	0.8554340647551149	0.4018785008866349	0.9375030190242533	0.13069158571209955	0.9789212350497412	0.9606990767907494	0.9412943560475923	0.5416666666666666	0.16666666666666666	0.0	0.012169615881364676	0.012169615881364676
3651	0.021396750280681255	0.009363442465851623	0.009360691317333622	0.9680255661623294	-1	0.25	1	0.4	4	0.6923076923076923	9	0.26785714285714285	0.6923076923076923	11	9	3	2	0	0.875	8	7	15	0.25	0.5714285714285714	0.893250514482397	0.9284130067672113	0.4018785008866349	0.9210952088788303	0.11481434027218507	0.978505185250346	0.9621034779372235	0.9500756632240313	0.5909090909090909	0.18181818181818182	0.0	0.009360691317333622	0.009360691317333622
3017	0.020639537978220754	0.010033395634313595	0.009490500340865156	0.9706164040033268	-1	0.25	1	0.4	4	0.6923076923076923	9	0.2777777777777778	0.6153846153846154	11	8	3	2	0	0.6666666666666666	9	6	15	0.2857142857142857	0.6666666666666666	0.893250514482397	0.9284130067672113	0.4018785008866349	0.9200694518605846	0.11481434027218507	0.978505185250346	0.9621034779372235	0.9498533660965515	0.5909090909090909	0.09090909090909091	0.0	0.009490500340865156	0.009490500340865156
3318	0.023955116874918726	0.012688493919401333	0.012283587238095098	0.9671988771837237	-1	0.25	1	0.5	5	0.5384615384615384	7	0.3333333333333333	0.5384615384615384	12	7	2	2	0	0.5555555555555556	9	5	15	0.6666666666666666	0.3333333333333333	0.9044440866098796	0.8420393147145806	0.4018785008866349	0.9375030190242533	0.13069158571209955	0.9789212350497412	0.9606990767907494	0.9393416773421285	0.5416666666666666	0.16666666666666666	0.0	0.012283587238095098	0.012283587238095098
166	0.0032856748869629047	0.002969435756938662	-0.0029691968817502526	0.978532366922136	-1	0	0	0.5	2	0.5	2	0.75	0.25	1	1	4	2	0	0.5	2	4	6	0.16666666666666666	0	0.2728929920712322	0.5	0.6030331709298651	0.5	1.0	0.5	0.9513198047470977	0.5	1.0	1.0	0.5851515746740733	-0.00029691968817502525	-0.00029691968817502525
668	0.024750273922483895	0.0013955145567538158	0.001121201299222554	0.9647893675775887	-1	0.25	1	0.4	4	0.6923076923076923	9	0.2777777777777778	0.6153846153846154	10	8	4	2	0	0.6666666666666666	9	6	15	0.2	0.6666666666666666	0.893250514482397	0.8631121223287193	0.3638741788998104	0.8895705667592824	0.11481434027218507	0.9770361079845725	0.9644058467969051	0.9282057055837322	0.6	0.2	0.0	0.001121201299222554	0.001121201299222554
4556	0.02580100794044378	0.0069248327344047355	-0.006870532235656535	0.9827866531025653	-1	0	0	0.4	4	0.6153846153846154	8	0.4166666666666667	0.5384615384615384	11	7	3	1	0	1.0	6	6	15	0.16666666666666666	0	0.893250514482397	0.9146438754608159	0.4018785008866349	0.6674181691504247	0.11481434027218507	0.9792974752774071	0.9628345598645738	0.9095597331005385	1.0	0.09090909090909091	0.0	-0.0006870532235656535	-0.0006870532235656535
3250	0.024602917885767916	0.012537747537557894	0.012114678141656373	0.9597526180871037	-1	0	0	0.4	4	0.6153846153846154	8	0.3125	0.5384615384615384	11	7	3	2	0	0.75	8	6	15	0.3333333333333333	0	0.893250514482397	0.8437483953608429	0.43400941171779317	0.9497058625456397	0.11481434027218507	0.9592012590334905	0.9621034779372235	0.9304765924830177	0.5454545454545454	0.18181818181818182	0.0	0.012114678141656373	0.012114678141656373
394	0.0021101878038772342	0.0019038690207509735	-0.0019038248640071177	0.9852027638086522	-1	0	0	1.0	2	0.0	0	0.75	0	2	0	0	0	0	1.0	2	2	3	0.0	0	0	0	0	0	0	0	0	0	0	0	0	-0.00019038248640071176	-0.00019038248640071176
4182	0.022168895102759763	0.013241027462165777	0.013061691515321983	0.9686211943413583	-1	0.25	1	0.5	5	0.5384615384615384	7	0.3333333333333333	0.5384615384615384	12	7	2	2	0	0.5555555555555556	9	5	15	0.6666666666666666	0.3333333333333333	0.9044440866098796	0.8554340647551149	0.4018785008866349	0.9375030190242533	0.13069158571209955	0.9789212350497412	0.9606990767907494	0.9412943560475923	0.5416666666666666	0.16666666666666666	0.0	0.013061691515321983	0.013061691515321983
3029	0.02143431999686915	0.009869588219348819	0.009744512708067232	0.9686557348705112	-1	0.25	1	0.4	4	0.6923076923076923	9	0.26785714285714285	0.6923076923076923	11	9	3	2	0	0.875	8	7	15	0.25	0.5714285714285714	0.893250514482397	0.9284130067672113	0.4018785008866349	0.9210952088788303	0.11481434027218507	0.978505185250346	0.9621034779372235	0.9500756632240313	0.5909090909090909	0.18181818181818182	0.0	0.009744512708067232	0.009744512708067232
532	0.010241673402287616	0.0038999336453403146	-0.0037805093273505946	0.979621037058562	-1	0	0	0.3333333333333333	2	0.8571428571428571	6	0.42857142857142855	0.7142857142857143	6	5	2	2	0	0.42857142857142855	7	3	9	0.2857142857142857	0	0.3998037480937563	0.9505035726547615	0.8060754720036651	0.9488085033452213	0.7475796848489974	0.8827086814270396	0.9337818684288346	0.9328314765277821	0.5833333333333333	0	0.0	-0.00037805093273505944	-0.00037805093273505944
4249	0.020551669812456805	0.007856991338045556	0.007846354146191172	0.9666630794305469	-1	0.25	1	0.5	5	0.5384615384615384	7	0.3333333333333333	0.5384615384615384	12	7	2	1	0	0.5555555555555556	9	5	15	0.3333333333333333	0.3333333333333333	0.9455673120404711	0.8251569902928296	0.4018785008866349	0.9394752892414424	0.16773216613458247	0.9752029208063989	0.9613083837930381	0.9343363846811374	1.0	0.08333333333333333	0.0	0.007846354146191172	0.007846354146191172
229	0.001977247231133634	0.001904238062364694	-0.001904213246463357	0.9842106463553322	-1	0	0	1.0	2	0.0	0	0.75	0	1	0	1	0	0	1.0	2	2	3	0.0	0	0	0	0	0	0	0	0	0	0	0	0	-0.0001904213246463357	-0.0001904213246463357
3794	0.02285109869070922	0.013308350900262325	0.012939463183050675	0.9680595061740509	-1	0.25	1	0.5	5	0.5384615384615384	7	0.3333333333333333	0.5384615384615384	12	7	2	2	0	0.5555555555555556	9	5	15	0.6666666666666666	0.3333333333333333	0.9044440866098796	0.8554340647551149	0.4018785008866349	0.9375030190242533	0.13069158571209955	0.9789212350497412	0.9606990767907494	0.9412943560475923	0.5416666666666666	0.16666666666666666	0.0	0.012939463183050675	0.012939463183050675
742	0.013142029294920086	0.0007816184568659225	-0.0007815709581324598	0.9788517310342797	-1	0	0	0.2	2	0.9230769230769231	12	0.5	0.7692307692307693	11	10	3	2	0	0.3	10	3	15	0.2222222222222222	0	0.34437619966228317	0.9540941307191025	0.610186195855155	0.9468621665013353	0.5790213778375439	0.8570693117926881	0.9376652563382631	0.9288086155192254	0.5454545454545454	0.09090909090909091	0.0	-7.815709581324597e-05	-7.815709581324597e-05
386	0.0019916882803369964	0.0019372285765025673	-0.0019371871211879838	0.9847285848428112	-1	0	0	1.0	1	0	0	1.0	0	1	0	0	0	0	0.5	1	2	2	0.0	0	0	0	0	0	0	0	0	0	0	0	0	-0.0001937187121187984	-0.0001937187121187984
3891	0.022150200779209577	0.012343375398069893	0.01203373347016765	0.9682878290557208	-1	0.25	1	0.5	5	0.5384615384615384	7	0.3333333333333333	0.5384615384615384	12	7	2	2	0	0.5555555555555556	9	5	15	0.6666666666666666	0.3333333333333333	0.9044440866098796	0.8554340647551149	0.4018785008866349	0.9375030190242533	0.13069158571209955	0.9789212350497412	0.9606990767907494	0.9412943560475923	0.5416666666666666	0.16666666666666666	0.0	0.01203373347016765	0.01203373347016765
4628	0.02346522640820993	0.011813283071174923	0.011774010130163142	0.9665779201456031	-1	0.25	1	0.5	5	0.5384615384615384	7	0.3333333333333333	0.5384615384615384	12	7	2	2	0	0.5555555555555556	9	5	15	0.6666666666666666	0.3333333333333333	0.9044440866098796	0.8554340647551149	0.38922102008387066	0.9523570481324604	0.13069158571209955	0.9789212350497412	0.9606990767907494	0.9463647328152396	0.5833333333333333	0.08333333333333333	0.0	0.011774010130163142	0.011774010130163142
2241	0.021374804334882633	0.011029706828379298	0.01003015909802208	0.9765262363311237	-1	0.25	1	0.4	4	0.6923076923076923	9	0.3	0.6153846153846154	11	8	3	2	0	0.5	10	5	15	0.2857142857142857	0.8	0.893250514482397	0.9284130067672113	0.4018785008866349	0.9200694518605846	0.11481434027218507	0.978505185250346	0.9621034779372235	0.9498533660965515	0.5909090909090909	0.18181818181818182	0.0	0.01003015909802208	0.01003015909802208
1841	0.020788034389946797	0.010033961144777148	0.009443159300045637	0.9756498545649666	-1	0.25	1	0.4	4	0.6923076923076923	9	0.3	0.6153846153846154	11	8	3	2	0	0.5	10	5	15	0.2857142857142857	0.8	0.893250514482397	0.9238855543464071	0.3765635392811064	0.9322777184780264	0.11481434027218507	0.978505185250346	0.9621034779372235	0.9516129727015719	0.5909090909090909	0.09090909090909091	0.0	0.009443159300045637	0.009443159300045637
4315	0.021717916978319363	0.012435121238411527	0.011696144158036995	0.9694391655091318	-1	0.25	1	0.5	5	0.5384615384615384	7	0.3333333333333333	0.5384615384615384	12	7	2	2	0	0.5555555555555556	9	5	15	0.6666666666666666	0.3333333333333333	0.9044440866098796	0.8554340647551149	0.4018785008866349	0.9389884598744048	0.13069158571209955	0.9789212350497412	0.9610793878664419	0.9417648327372001	0.5416666666666666	0.16666666666666666	0.0	0.011696144158036995	0.011696144158036995
1603	0.015271182334910758	0.007909968075633102	-0.006769659366212909	0.9749656828868667	-1	0.25	1	0.4	4	0.6923076923076923	9	0.3	0.6153846153846154	11	8	3	2	0	0.5	10	5	15	0.2857142857142857	0.8	0.893250514482397	0.9310247646964749	0.3765635392811064	0.9379092747217859	0.11481434027218507	0.9786016901360478	0.9621034779372235	0.9546442833862789	0.5909090909090908	0.09090909090909091	0.0	-0.0006769659366212909	-0.0006769659366212909
41	0.0028222144336972014	0.0027998380191883265	-0.002799793468884739	0.9790575163307532	-1	0	0	1.0	2	0.0	0	0.75	0	0	0	2	0	0	1.0	2	2	3	0.0	0	0	0	0	0	0	0	0	0	0	0	0	-0.1	-0.1
3266	0.023110925044681326	0.011828559318915875	0.004087844127392612	0.9595703048315776	-1	0.25	1	0.5	5	0.5384615384615384	7	0.3125	0.5384615384615384	12	7	2	2	0	0.75	8	6	15	0.6666666666666666	0.2857142857142857	0.9044440866098796	0.9193255482439504	0.429941317097002	0.9346042087656304	0.26565970894760593	0.976315099951137	0.9456454500060238	0.9496587115936761	0.5416666666666667	0.16666666666666666	0.0	0.004087844127392612	0.004087844127392612
4306	0.023844234223921974	0.013682536725593096	0.012956864746203884	0.9682613500739825	-1	0.25	1	0.5	5	0.5384615384615384	7	0.3333333333333333	0.5384615384615384	12	7	2	2	0	0.5555555555555556	9	5	15	0.6666666666666666	0.3333333333333333	0.893250514482397	0.9283713992629608	0.4242203786719623	0.9364123590356841	0.13069158571209955	0.9789212350497412	0.9597415550180433	0.9539076451128261	0.5833333333333333	0.08333333333333333	0.0	0.012956864746203884	0.012956864746203884
2913	0.02280934489524976	0.011665777608968635	0.011550387124001745	0.9682395923682627	-1	0.25	1	0.5	5	0.5384615384615384	7	0.3333333333333333	0.5384615384615384	12	7	2	2	0	0.5555555555555556	9	5	15	0.6666666666666666	0.3333333333333333	0.9044440866098796	0.8068859283515086	0.429941317097002	0.9392172815460249	0.13069158571209955	0.972180002720334	0.9606990767907494	0.9291568635711983	0.5416666666666666	0.16666666666666666	0.0	0.011550387124001745	0.011550387124001745
4334	0.021957413594734115	0.012071791213674816	0.011569486581769392	0.9686737667931635	-1	0.25	1	0.5	5	0.5384615384615384	7	0.3333333333333333	0.5384615384615384	12	7	2	2	0	0.5555555555555556	9	5	15	0.6666666666666666	0.3333333333333333	0.893250514482397	0.8544832280745658	0.4018785008866349	0.9375030190242533	0.13069158571209955	0.9789212350497412	0.9585010711967954	0.9411529577257954	0.5416666666666666	0.16666666666666666	0.0	0.011569486581769392	0.011569486581769392
2727	0.02215189951153703	0.012332499118653103	0.012071383894724801	0.9682744148550171	-1	0.25	1	0.5	5	0.5384615384615384	7	0.3333333333333333	0.5384615384615384	12	7	2	2	0	0.5555555555555556	9	5	15	0.6666666666666666	0.3333333333333333	0.9044440866098796	0.8554340647551149	0.4018785008866349	0.9375030190242533	0.13069158571209955	0.9789212350497412	0.9606990767907494	0.9412943560475923	0.5416666666666666	0.16666666666666666	0.0	0.012071383894724801	0.012071383894724801
4041	0.02661615974112213	0.010461538737291307	0.003967643863939686	0.9818623119550866	-1	0.25	1	0.4	4	0.6923076923076923	9	0.3125	0.6153846153846154	11	8	3	1	0	0.75	8	6	15	0.14285714285714285	0	0.893250514482397	0.9014882173567553	0.4018785008866349	0.939319365382986	0.14656883115201405	0.9797039162975183	0.9602324721987389	0.9499510086942164	1.0	0.09090909090909091	0.0	0.003967643863939686	0.003967643863939686
2643	0.020748044061047213	0.010335152148171722	0.010020861714305301	0.9701564408641485	-1	0.25	1	0.4	4	0.6923076923076923	9	0.2777777777777778	0.6153846153846154	11	8	3	2	0	0.6666666666666666	9	6	15	0.2857142857142857	0.6666666666666666	0.893250514482397	0.9284130067672113	0.4018785008866349	0.9200694518605846	0.11481434027218507	0.978505185250346	0.9621034779372235	0.9498533660965515	0.5909090909090909	0.18181818181818182	0.0	0.010020861714305301	0.010020861714305301
4960	0.022904704573017607	0.013364257952269611	0.013346925799366782	0.9698116248779105	-1	0.25	1	0.5	5	0.5384615384615384	7	0.3333333333333333	0.5384615384615384	12	7	2	2	0	0.5555555555555556	9	5	15	0.6666666666666666	0.3333333333333333	0.9044440866098796	0.8554340647551149	0.4242203786719623	0.9364123590356841	0.1333094424577769	0.9790650233116339	0.9608551077437782	0.9410826654224708	0.5416666666666666	0.16666666666666666	0.0	0.013346925799366782	0.013346925799366782
2984	0.022710244639770612	0.011520161859111939	0.011033759671033238	0.975209075058232	-1	0.25	1	0.5	5	0.5384615384615384	7	0.3333333333333333	0.5384615384615384	12	7	2	2	0	0.5555555555555556	9	5	15	0.6666666666666666	0.6666666666666666	0.9044440866098796	0.9315120400471734	0.429941317097002	0.9372263006494189	0.3172431126739449	0.9764359614952373	0.9456454500060238	0.953139033075507	0.5416666666666667	0.16666666666666666	0.0	0.011033759671033238	0.011033759671033238
1128	0.02536537242973518	0.0010869625977696455	0.0010855345413591946	0.9648979171591949	-1	0.25	1	0.4	4	0.6923076923076923	9	0.2777777777777778	0.6153846153846154	10	8	4	2	0	0.6666666666666666	9	6	15	0.2	0.6666666666666666	0.893250514482397	0.8631121223287193	0.3638741788998104	0.8895705667592824	0.11481434027218507	0.9770361079845725	0.9644058467969051	0.9282057055837322	0.6	0.2	0.0	0.0010855345413591946	0.0010855345413591946
2141	0.021565217560865463	0.010393417571281439	0.010302459665637295	0.9658096524847307	-1	0.25	1	0.4	4	0.6923076923076923	9	0.3125	0.6153846153846154	10	8	4	1	0	0.75	8	6	15	0.1	0.5714285714285714	0.893250514482397	0.9372207162039086	0.4072502860047244	0.9212587325265511	0.23070821864317415	0.9774557368225714	0.9587795337766823	0.9515447732434957	1.0	0.3	0.0	0.010302459665637295	0.010302459665637295
3247	0.023007611239464116	0.01106966364942959	0.010422648661266912	0.9670944815134932	-1	0.25	1	0.5	5	0.5384615384615384	7	0.3333333333333333	0.5384615384615384	12	7	2	2	0	0.5555555555555556	9	5	15	0.6666666666666666	0.3333333333333333	0.9044440866098796	0.8420393147145806	0.4018785008866349	0.9375030190242533	0.13069158571209955	0.9789212350497412	0.9606990767907494	0.9393416773421285	0.5416666666666666	0.16666666666666666	0.0	0.010422648661266912	0.010422648661266912
779	0.027888443638437118	0.006795241740921945	-0.006789346316293104	0.9828176536470615	-1	0.25	1	0.5	5	0.5384615384615384	7	0.3333333333333333	0.5384615384615384	11	7	3	1	0	0.5555555555555556	9	5	15	0.16666666666666666	0.6666666666666666	0.893250514482397	0.9110369201197297	0.3765635392811064	0.8756730224393966	0.11481434027218507	0.9669969742483122	0.9665731971798756	0.9277085627991976	1.0	0.18181818181818182	0.0	-0.0006789346316293103	-0.0006789346316293103
3768	0.022744040356365278	0.013387646581860613	0.013085461495909114	0.9682656345969742	-1	0.25	1	0.5	5	0.5384615384615384	7	0.3333333333333333	0.5384615384615384	12	7	2	2	0	0.5555555555555556	9	5	15	0.6666666666666666	0.3333333333333333	0.9044440866098796	0.8554340647551149	0.4018785008866349	0.9375030190242533	0.13069158571209955	0.9789212350497412	0.9606990767907494	0.9412943560475923	0.5416666666666666	0.16666666666666666	0.0	0.013085461495909114	0.013085461495909114
996	0.01427134680941346	0.003383070792914421	-0.0033465970095171754	0.9801375934676082	-1	0.25	1	0.5	5	0.5384615384615384	7	0.3333333333333333	0.5384615384615384	11	7	3	1	0	0.5555555555555556	9	5	15	0.16666666666666666	0.6666666666666666	0.893250514482397	0.8587450746693045	0.3765635392811064	0.7855753716888846	0.11481434027218507	0.9710347880022461	0.9665731971798756	0.9007164184029162	1.0	0.09090909090909091	0.0	-0.0003346597009517175	-0.0003346597009517175
2850	0.023822388202452284	0.012469785163618534	0.012468561270089738	0.9723239073897005	-1	0	0	0.3	3	0.75	9	0.2916666666666667	0.6666666666666666	11	8	2	2	0	0.75	8	6	14	0.4	0	0.893250514482397	0.899178716739535	0.4580041333073691	0.9136272719313104	0.14656883115201405	0.9333361991318482	0.9592448348383406	0.9164704077085377	0.5454545454545454	0.36363636363636365	0.0	0.012468561270089738	0.012468561270089738
2182	0.020547866651463062	0.011044076432498676	0.010688683502031716	0.9757587523506672	-1	0.25	1	0.4	4	0.6923076923076923	9	0.3	0.6153846153846154	11	8	3	2	0	0.5	10	5	15	0.2857142857142857	0.8	0.893250514482397	0.9284130067672113	0.4018785008866349	0.9200694518605846	0.11481434027218507	0.978505185250346	0.9621034779372235	0.9498533660965515	0.5454545454545454	0.18181818181818182	0.0	0.010688683502031716	0.010688683502031716
4622	0.023581035432086245	0.014282347331151583	0.013199192149968645	0.968580200419259	-1	0.25	1	0.5	5	0.5384615384615384	7	0.3333333333333333	0.5384615384615384	12	7	2	2	0	0.5555555555555556	9	5	15	0.6666666666666666	0.3333333333333333	0.9044440866098796	0.8554340647551149	0.4242203786719623	0.9364123590356841	0.13069158571209955	0.9789212350497412	0.9597415550180433	0.9409533113302045	0.5833333333333333	0.08333333333333333	0.0	0.013199192149968645	0.013199192149968645
627	0.0028252116291996488	0.002761112079523324	-0.002761111714424138	0.9832281989071334	-1	0	0	0.6666666666666666	2	0.5	1	0.6666666666666666	0.5	3	1	0	0	0	0.6666666666666666	3	2	4	0.0	0	0.4577809370810595	0.8226883287156018	0.2252032626536408	0.7824590106615577	0.29560086925784096	0.6723163689786187	0.7002448343007519	0.7645521904534486	0	0	0.0	-0.0002761111714424138	-0.0002761111714424138
3440	0.02273773654740824	0.012738479515227505	0.01272624767594907	0.9689641894984176	-1	0.25	1	0.5	5	0.5384615384615384	7	0.3333333333333333	0.5384615384615384	12	7	2	2	0	0.5555555555555556	9	5	15	0.6666666666666666	0.3333333333333333	0.9044440866098796	0.8554340647551149	0.4018785008866349	0.9375030190242533	0.13069158571209955	0.9789212350497412	0.9606990767907494	0.9412943560475923	0.5416666666666666	0.16666666666666666	0.0	0.01272624767594907	0.01272624767594907
4597	0.022153728237694424	0.01139227133988768	0.0109210557729675	0.9679975029511995	-1	0.25	1	0.5	5	0.5384615384615384	7	0.3333333333333333	0.5384615384615384	12	7	2	2	0	0.5555555555555556	9	5	15	0.6666666666666666	0.3333333333333333	0.9044440866098796	0.8554340647551149	0.4242203786719623	0.9392899510845655	0.13069158571209955	0.9789212350497412	0.9593862329040639	0.9418611883739489	0.5833333333333333	0.16666666666666666	0.0	0.0109210557729675	0.0109210557729675
3783	0.018041314997684518	0.009777178305543607	0.003032384357974688	0.9774941656833948	-1	0	0	0.3	3	0.7692307692307693	10	0.5769230769230769	0.7692307692307693	13	10	1	2	0	0.15384615384615385	13	2	15	0.6666666666666666	0	0.893250514482397	0.8885430044814847	0.4018785008866349	0.9337018004841147	0.11481434027218507	0.9778460046865871	0.9621034779372235	0.9445952385507498	0.5384615384615384	0.15384615384615385	0.0	0.003032384357974688	0.003032384357974688
360	0.002020003409501777	0.001971767906432367	-0.0019716790153626856	0.9854656476789088	-1	0	0	1.0	2	0.0	0	0.75	0	1	0	1	0	0	1.0	2	2	3	0.0	0	0	0	0	0	0	0	0	0	0	0	0	-0.00019716790153626856	-0.00019716790153626856
520	0.0017497578718238607	0.0017285065458366793	-0.001728455313365432	0.9847746637421668	-1	0	0	1.0	1	0	0	1.0	0	1	0	0	0	0	0.5	1	2	2	0.0	0	0	0	0	0	0	0	0	0	0	0	0	-0.0001728455313365432	-0.0001728455313365432
3326	0.013240662463793238	0.003688016081865782	0.002391011412874318	0.9782127782172703	-1	0	0	0.3	3	0.7692307692307693	10	0.5769230769230769	0.7692307692307693	13	10	1	2	0	0.15384615384615385	13	2	15	0.6666666666666666	0	0.893250514482397	0.8891259345620622	0.4018785008866349	0.9335845365668366	0.11481434027218507	0.9778460046865871	0.9621034779372235	0.9446650971874074	0.5384615384615385	0.15384615384615385	0.0	0.002391011412874318	0.002391011412874318
1404	0.023020133761386986	0.00722889613903963	0.0027244652358409545	0.9692561831664922	-1	0.25	1	0.4	4	0.6923076923076923	9	0.2777777777777778	0.6153846153846154	10	8	4	2	0	0.6666666666666666	9	6	15	0.2	0.6666666666666666	0.893250514482397	0.933927941438498	0.3638741788998104	0.8895705667592824	0.11481434027218507	0.9770361079845725	0.9624300269048938	0.9441986582115225	0.6	0.2	0.0	0.0027244652358409545	0.0027244652358409545
928	0.0017793858595179174	0.0017156269667854696	-0.0017156269666628626	0.9863709595095198	-1	0	0	1.0	1	0	0	1.0	0	1	0	0	0	0	0.5	1	2	2	0.0	0	0	0	0	0	0	0	0	0	0	0	0	-0.00017156269666628626	-0.00017156269666628626
3781	0.02235518148250781	0.01287470845983055	0.01279336239962496	0.968774082444975	-1	0.25	1	0.5	5	0.5384615384615384	7	0.3333333333333333	0.5384615384615384	12	7	2	2	0	0.5555555555555556	9	5	15	0.6666666666666666	0.3333333333333333	0.9044440866098796	0.8554340647551149	0.4018785008866349	0.9375030190242533	0.13069158571209955	0.9789212350497412	0.9606990767907494	0.9412943560475923	0.5416666666666666	0.16666666666666666	0.0	0.01279336239962496	0.01279336239962496
3403	0.02209652375728588	0.012276098805782414	0.012228561771483048	0.9688082987373671	-1	0.25	1	0.5	5	0.5384615384615384	7	0.3333333333333333	0.5384615384615384	12	7	2	2	0	0.5555555555555556	9	5	15	0.6666666666666666	0.3333333333333333	0.9044440866098796	0.8554340647551149	0.4018785008866349	0.9375030190242533	0.13069158571209955	0.9789212350497412	0.9606990767907494	0.9412943560475923	0.5416666666666666	0.16666666666666666	0.0	0.012228561771483048	0.012228561771483048
1557	0.02067810459247955	0.007414086409537986	0.004583290901252403	0.9809606517335241	-1	0.25	1	0.4	4	0.6923076923076923	9	0.375	0.6153846153846154	11	8	3	1	0	0.4	10	4	15	0.14285714285714285	0.4	0.893250514482397	0.948681673423288	0.3765635392811064	0.8915273604073672	0.11481434027218507	0.981966257373081	0.9621034779372235	0.9528860097783132	1.0	0.18181818181818182	0.0	0.004583290901252403	0.004583290901252403
3509	0.022719416209716698	0.01242604476663625	0.012306495929031866	0.968462622966562	-1	0.25	1	0.5	5	0.5384615384615384	7	0.3333333333333333	0.5384615384615384	12	7	2	2	0	0.5555555555555556	9	5	15	0.6666666666666666	0.3333333333333333	0.9044440866098796	0.8554340647551149	0.4018785008866349	0.9375030190242533	0.13069158571209955	0.9789212350497412	0.9606990767907494	0.9412943560475923	0.5416666666666666	0.16666666666666666	0.0	0.012306495929031866	0.012306495929031866
4754	0.022828075036061216	0.013394042751656432	0.01291591033633021	0.9690137025681562	-1	0.25	1	0.5	5	0.5384615384615384	7	0.3333333333333333	0.5384615384615384	12	7	2	2	0	0.5555555555555556	9	5	15	0.6666666666666666	0.3333333333333333	0.9044440866098796	0.8554340647551149	0.4242203786719623	0.9364123590356841	0.13069158571209955	0.9789212350497412	0.9597415550180433	0.9409533113302045	0.5416666666666666	0.08333333333333333	0.0	0.01291591033633021	0.01291591033633021
4605	0.023456316244529735	0.013658414999638099	0.01355323502318377	0.9698593121975659	-1	0.25	1	0.5	5	0.5384615384615384	7	0.3333333333333333	0.5384615384615384	12	7	2	2	0	0.5555555555555556	9	5	15	0.6666666666666666	0.3333333333333333	0.9044440866098796	0.8554340647551149	0.4242203786719623	0.9364123590356841	0.13069158571209955	0.9789212350497412	0.9597415550180433	0.9409533113302045	0.5833333333333333	0.16666666666666666	0.0	0.01355323502318377	0.01355323502318377
4430	0.020423033800812545	0.010142790978601072	0.009891036953035512	0.9794207243189434	-1	0.25	1	0.5	5	0.5384615384615384	7	0.375	0.5384615384615384	11	7	3	2	0	0.4	10	4	15	0.3333333333333333	0.4	0.893250514482397	0.9273342869567907	0.4018785008866349	0.9426178257624844	0.14656883115201405	0.9782163186457931	0.9583091512658465	0.9547816830234149	0.5454545454545454	0.09090909090909091	0.0	0.009891036953035512	0.009891036953035512
2809	0.013166021555768433	0.006322110853753073	0.006148890462105775	0.9765069980881929	-1	0.25	1	0.5	5	0.5384615384615384	7	0.35714285714285715	0.5384615384615384	12	7	2	2	0	0.8571428571428571	7	6	15	0.6666666666666666	0.5	0.893250514482397	0.9130116297514769	0.5376849626805462	0.9536853431640758	0.23595620149000932	0.9605623258405631	0.9625344491608384	0.9456390873571752	0.5416666666666667	0.25	0.0	0.006148890462105775	0.006148890462105775
832	0.012932521916974526	0.0030442665767705067	-0.002960168701089646	0.9739575503337895	-1	0	0	0.3	3	0.7692307692307693	10	0.38461538461538464	0.7692307692307693	13	10	1	1	0	0.23076923076923078	13	3	15	0.3333333333333333	0	0.5892085120926484	0.9403137485874357	0.610186195855155	0.9636332458763838	0.5790213778375439	0.8663744752676689	0.9278112210277986	0.9330480310547108	1.0	0.23076923076923078	0.0	-0.0002960168701089646	-0.0002960168701089646
1258	0.019363899926136408	0.011723969079836886	0.004580051390288707	0.9789459593522255	-1	0.25	1	0.5	5	0.5384615384615384	7	0.3125	0.5384615384615384	10	7	4	1	0	0.75	8	6	15	0.1111111111111111	0.2857142857142857	0.9343118035743536	0.7998253163246858	0.38922102008387066	0.9687226521617376	0.4866416444256771	0.9764811225109234	0.9475584216773564	0.9452227886084201	1.0	0.2	0.0	0.004580051390288707	0.004580051390288707
2662	0.024956455767080294	0.01226740771659793	0.011538143284294408	0.9680674905853532	-1	0	0	0.3	3	0.7692307692307693	10	0.2777777777777778	0.6923076923076923	11	9	3	1	0	0.6666666666666666	9	6	15	0.125	0	0.893250514482397	0.7638436492011973	0.4580041333073691	0.9294871842309884	0.11481434027218507	0.9284955391788842	0.9621034779372235	0.8914370309636198	1.0	0.2727272727272727	0.0	0.011538143284294408	0.011538143284294408
3947	0.020742088455169692	0.0079302215420308	-0.0026193760574489454	0.6087959159246488	-1	0	0	0.2222222222222222	2	0.9090909090909091	10	0.5416666666666666	0.9090909090909091	12	10	0	1	0	0.16666666666666666	12	2	13	0.5	0	0.893250514482397	0.8410151847563377	0.4172838362942377	0.9365363277309484	0.11481434027218507	0.9377964457494227	0.9624707296613102	0.9134795999203631	1.0	0.25	0.0	-0.0002619376057448945	-0.0002619376057448945
308	0.0020087720344243673	0.0018616423219686396	-0.0018615013709721974	0.9744899348246225	-1	0	0	0.6666666666666666	2	0.5	1	0.6666666666666666	0.5	1	1	2	0	0	0.6666666666666666	2	3	4	0.0	0	0.7668977679456538	0.5	0.9798350692088039	0.5	0.5680027839701409	0.5	0.8431194579860931	0.5	0	0	0.0	-0.00018615013709721975	-0.00018615013709721975
970	0.016658103565062227	0.004293000114899308	-0.003809844206686875	0.9808382728896048	-1	0	0	0.2	2	0.9230769230769231	12	0.5357142857142857	0.9230769230769231	14	12	0	1	0	0.14285714285714285	14	2	15	0.5	0	0.893250514482397	0.9033879788997403	0.28853798893324595	0.9358324353780573	0.42614378720387885	0.9478848132843656	0.9620269726099632	0.9312075405995281	1.0	0	0.0	-0.0003809844206686875	-0.0003809844206686875
2010	0.020413896576791792	0.0061531705408780744	0.0006281885160348717	0.9779002929306244	-1	0.25	1	0.5	5	0.5384615384615384	7	0.375	0.5384615384615384	10	7	4	2	0	0.625	8	5	15	0.2222222222222222	0.5714285714285714	0.8991793275924834	0.9081503835079623	0.38922102008387066	0.9474406967746276	0.4866416444256771	0.9822286072975748	0.9594728739625968	0.9554301717792845	0.6	0.2	0.0	0.0006281885160348717	0.0006281885160348717
579	0.0017615717454079896	0.0017094587016367798	-0.0017093979245265413	0.9849238777401266	-1	0	0	1.0	1	0	0	1.0	0	1	0	0	0	0	0.5	1	2	2	0.0	0	0	0	0	0	0	0	0	0	0	0	0	-0.00017093979245265414	-0.00017093979245265414
1087	0.024949908550061073	0.0011516590850149941	0.0010808508920457278	0.9647984981100188	-1	0.25	1	0.4	4	0.6923076923076923	9	0.2777777777777778	0.6153846153846154	10	8	4	2	0	0.6666666666666666	9	6	15	0.2	0.6666666666666666	0.9137811590283753	0.869653806281585	0.3638741788998104	0.8895705667592824	0.11481434027218507	0.9736117303393026	0.9644058467969051	0.9262720128601147	0.55	0.2	0.0	0.0010808508920457278	0.0010808508920457278
3142	0.018060788429419748	0.0063998630074502206	0.005164202065320589	0.9794634834723968	-1	0.25	1	0.4	4	0.6923076923076923	9	0.4166666666666667	0.5384615384615384	11	7	3	3	0	0.25	12	3	15	0.5	0.6666666666666666	0.9156376587373621	0.7991111669107936	0.4018785008866349	0.9426429623462331	0.11481434027218507	0.9740365240788412	0.9621034779372235	0.9309665910273284	0.36363636363636365	0.18181818181818182	0.0	0.005164202065320589	0.005164202065320589
2724	0.013618939673759756	0.005011892790417979	0.0013370736410112385	0.9800735053749224	-1	0	0	0.3333333333333333	2	0.8571428571428571	6	0.5625	0.8571428571428571	8	6	0	1	0	0.25	8	2	9	0.5	0	0.9137811590283753	0.6770507708276551	0.4353131022150915	0.9481455744971691	0.11481434027218507	0.9570543153604238	0.965088186141572	0.9046575183631341	1.0	0.25	0.0	0.0013370736410112385	0.0013370736410112385
3405	0.02229862051922763	0.012393451884177236	0.012243911839465394	0.9688865271446178	-1	0.25	1	0.5	5	0.5384615384615384	7	0.3333333333333333	0.5384615384615384	12	7	2	2	0	0.5555555555555556	9	5	15	0.6666666666666666	0.3333333333333333	0.9044440866098796	0.8554340647551149	0.4018785008866349	0.9375030190242533	0.13069158571209955	0.9789212350497412	0.9606990767907494	0.9412943560475923	0.5416666666666666	0.16666666666666666	0.0	0.012243911839465394	0.012243911839465394
2605	0.021602759891602773	0.003639272488511398	0.0006963376193077675	0.968150842249963	-1	0	0	0.3	3	0.7692307692307693	10	0.2777777777777778	0.6923076923076923	12	9	2	2	0	0.6666666666666666	9	6	15	0.4	0	0.9137811590283753	0.9052778595332135	0.5219101098408438	0.9229604466133292	0.13069158571209955	0.922213001009406	0.9624707296613102	0.9171663506390407	0.5416666666666667	0.25	0.0	0.0006963376193077675	0.0006963376193077675
3823	0.021972073715968512	0.012523210936948694	0.012519496910390435	0.9691032801582518	-1	0.25	1	0.5	5	0.5384615384615384	7	0.3333333333333333	0.5384615384615384	12	7	2	2	0	0.5555555555555556	9	5	15	0.6666666666666666	0.3333333333333333	0.9044440866098796	0.8554340647551149	0.4018785008866349	0.9375030190242533	0.13069158571209955	0.9789212350497412	0.9606990767907494	0.9412943560475923	0.5416666666666666	0.16666666666666666	0.0	0.012519496910390435	0.012519496910390435
2915	0.02304528004616143	0.012703645605780226	0.011492994339585285	0.9755507846954824	-1	0.25	1	0.5	5	0.5384615384615384	7	0.3333333333333333	0.5384615384615384	12	7	2	2	0	0.5555555555555556	9	5	15	0.6666666666666666	0.6666666666666666	0.9044440866098796	0.9315120400471734	0.429941317097002	0.9372263006494189	0.3172431126739449	0.9764359614952373	0.9456454500060238	0.953139033075507	0.5416666666666667	0.16666666666666666	0.0	0.011492994339585285	0.011492994339585285
630	0.0024858390586511036	0.001915526922086233	-0.0019091316289535844	0.9715942650258121	-1	0	0	0.5	1	1.0	1	1.0	1.0	1	1	1	0	0	0.3333333333333333	3	1	3	0.0	0	0.930634228714714	0.5	0.1	0.5	0.6088972622747606	0.5	0.9683122253299986	0.5	0	0	0.0	-0.00019091316289535844	-0.00019091316289535844
3650	0.022553398211013296	0.012655091114453664	0.012195312579480365	0.9681329584262899	-1	0.25	1	0.5	5	0.5384615384615384	7	0.3333333333333333	0.5384615384615384	12	7	2	2	0	0.5555555555555556	9	5	15	0.6666666666666666	0.3333333333333333	0.9044440866098796	0.8554340647551149	0.4018785008866349	0.9375030190242533	0.13069158571209955	0.9789212350497412	0.9606990767907494	0.9412943560475923	0.5416666666666666	0.16666666666666666	0.0	0.012195312579480365	0.012195312579480365
2957	0.023901364233657425	0.012202139167054933	0.01057036357723485	0.966671837433682	-1	0.25	1	0.5	5	0.5384615384615384	7	0.3333333333333333	0.5384615384615384	12	7	2	2	0	0.5555555555555556	9	5	15	0.6666666666666666	0.3333333333333333	0.9044440866098796	0.8420393147145806	0.4018785008866349	0.9375030190242533	0.13069158571209955	0.9789212350497412	0.9606990767907494	0.9393416773421285	0.5416666666666666	0.08333333333333333	0.0	0.01057036357723485	0.01057036357723485
4774	0.023037508686686164	0.013290486550600689	0.013147577943231431	0.969802794761998	-1	0.25	1	0.5	5	0.5384615384615384	7	0.3333333333333333	0.5384615384615384	12	7	2	2	0	0.5555555555555556	9	5	15	0.6666666666666666	0.3333333333333333	0.9044440866098796	0.8554340647551149	0.4242203786719623	0.9364123590356841	0.13069158571209955	0.9789212350497412	0.9597415550180433	0.9409533113302045	0.5833333333333333	0.08333333333333333	0.0	0.013147577943231431	0.013147577943231431
2579	0.02180521587790857	0.011350065831090658	0.010210743665194887	0.9761521944759682	-1	0.25	1	0.5	5	0.5384615384615384	7	0.3333333333333333	0.5384615384615384	11	7	3	2	0	0.5555555555555556	9	5	15	0.3333333333333333	0.6666666666666666	0.893250514482397	0.9295160475956019	0.4018785008866349	0.941952751749953	0.14656883115201405	0.9797039162975183	0.9592448348383406	0.9560993663287483	0.6363636363636364	0.18181818181818182	0.0	0.010210743665194887	0.010210743665194887
4654	0.023024571578736983	0.013890656082834223	0.013733331871035826	0.9694339668112391	-1	0.25	1	0.5	5	0.5384615384615384	7	0.3333333333333333	0.5384615384615384	12	7	2	2	0	0.5555555555555556	9	5	15	0.6666666666666666	0.3333333333333333	0.9044440866098796	0.8554340647551149	0.4242203786719623	0.9364123590356841	0.13069158571209955	0.9789212350497412	0.9597415550180433	0.9409533113302045	0.5833333333333333	0.08333333333333333	0.0	0.013733331871035826	0.013733331871035826
1144	0.02434684629294844	0.00800775608628515	0.004369863293344067	0.9635656359067877	-1	0	0	0.4	4	0.6153846153846154	8	0.2777777777777778	0.5384615384615384	11	7	3	1	0	0.6666666666666666	9	6	15	0.16666666666666666	0	0.893250514482397	0.7880656247766359	0.3765635392811064	0.9541698521170205	0.11481434027218507	0.9740365240788412	0.9621034779372235	0.934501588050681	1.0	0.18181818181818182	0.0	0.004369863293344067	0.004369863293344067
4503	0.023143843945949788	0.013664097724582729	0.013218416779870443	0.9690014858129575	-1	0.25	1	0.5	5	0.5384615384615384	7	0.3333333333333333	0.5384615384615384	12	7	2	2	0	0.5555555555555556	9	5	15	0.6666666666666666	0.3333333333333333	0.9044440866098796	0.8554340647551149	0.4242203786719623	0.9364123590356841	0.13069158571209955	0.9773293208888807	0.9597415550180433	0.9395596165218292	0.5416666666666666	0.08333333333333333	0.0	0.013218416779870443	0.013218416779870443
1629	0.02343956695122437	0.010855781894457062	0.010160352010685948	0.9748504749258268	-1	0.25	1	0.5	5	0.5384615384615384	7	0.3333333333333333	0.5384615384615384	11	7	3	2	0	0.5555555555555556	9	5	15	0.3333333333333333	0.6666666666666666	0.9156376587373621	0.8511899705430063	0.4018785008866349	0.9572518308427708	0.14656883115201405	0.9797039162975183	0.9592448348383406	0.9483308460652898	0.5454545454545454	0.18181818181818182	0.0	0.010160352010685948	0.010160352010685948
1318	0.019272623976042208	0.003450241420137798	-0.0032656483905994333	0.9792821324783502	-1	0	0	0.2	2	0.9230769230769231	12	0.5357142857142857	0.9230769230769231	14	12	0	1	0	0.14285714285714285	14	2	15	0.5	0	0.893250514482397	0.9272220503901514	0.3765635392811064	0.9101845564707436	0.11481434027218507	0.9763540407283101	0.9621034779372235	0.9458555562652289	1.0	0.07142857142857142	0.0	-0.0003265648390599433	-0.0003265648390599433
4345	0.026435734714708184	0.012084093419795064	0.005015362266974442	0.9524707266386259	-1	0.25	1	0.5	5	0.5384615384615384	7	0.3125	0.5384615384615384	11	7	3	2	0	0.75	8	6	15	0.3333333333333333	0.2857142857142857	0.893250514482397	0.8622214633355147	0.4018785008866349	0.9200694518605846	0.11481434027218507	0.978505185250346	0.9621034779372235	0.9369355133310008	0.5909090909090908	0.09090909090909091	0.0	0.005015362266974442	0.005015362266974442
4084	0.023201424300862115	0.013627005512919956	0.012918684629570812	0.9688531532577873	-1	0.25	1	0.5	5	0.5384615384615384	7	0.3333333333333333	0.5384615384615384	12	7	2	2	0	0.5555555555555556	9	5	15	0.6666666666666666	0.3333333333333333	0.9044440866098796	0.8554340647551149	0.4242203786719623	0.9364123590356841	0.13069158571209955	0.9789212350497412	0.9597415550180433	0.9409533113302045	0.5833333333333333	0.08333333333333333	0.0	0.012918684629570812	0.012918684629570812
3708	0.02330136440854364	0.010799405690318073	0.010768402340277601	0.9719212229232764	-1	0	0	0.3	3	0.7692307692307693	10	0.26785714285714285	0.6923076923076923	12	9	2	2	0	0.875	8	7	15	0.4	0	0.893250514482397	0.7567384051649465	0.4353131022150915	0.9266095166677666	0.11481434027218507	0.9321399745238237	0.9621034779372235	0.8906000181203981	0.5416666666666666	0.3333333333333333	0.0	0.010768402340277601	0.010768402340277601
264	0.01032155797384894	0.004815783818528507	-0.004814412408939741	0.9678740470543977	-1	0.3333333333333333	1	0.625	5	0.4444444444444444	4	0.6111111111111112	0.2222222222222222	6	2	4	2	0	0.5	3	6	11	0.25	0.8	0.7461735191300249	0.9575477082707293	0.5665024918300106	0.9008030625284323	0.2976731705884854	0.958977773008255	0.9287825440239142	0.9439930319938434	0.5833333333333334	0.3333333333333333	0.0	-0.00048144124089397413	-0.00048144124089397413
2057	0.011504144427113946	0.007214667145047859	-0.007128749211142525	0.9717313666294576	-1	0.25	1	0.4	4	0.6923076923076923	9	0.3125	0.6153846153846154	11	8	3	1	0	0.75	8	6	15	0.14285714285714285	0.5714285714285714	0.893250514482397	0.9282840578634906	0.3765635392811064	0.9236802276722882	0.14656883115201405	0.9761551260360077	0.9604906116912191	0.9489251128344104	1.0	0.5454545454545454	0.0	-0.0007128749211142524	-0.0007128749211142524
3476	0.024311702009973225	0.012402967368352903	0.01183283910702428	0.9669286824638685	-1	0.25	1	0.5	5	0.5384615384615384	7	0.3333333333333333	0.5384615384615384	12	7	2	2	0	0.5555555555555556	9	5	15	0.6666666666666666	0.3333333333333333	0.9044440866098796	0.8420393147145806	0.4018785008866349	0.9375030190242533	0.13069158571209955	0.9789212350497412	0.9606990767907494	0.9393416773421285	0.5416666666666666	0.16666666666666666	0.0	0.01183283910702428	0.01183283910702428
4617	0.02322064233316432	0.013661037981612778	0.013486417898654025	0.9696932591839358	-1	0.25	1	0.5	5	0.5384615384615384	7	0.3333333333333333	0.5384615384615384	12	7	2	2	0	0.5555555555555556	9	5	15	0.6666666666666666	0.3333333333333333	0.9044440866098796	0.8554340647551149	0.4242203786719623	0.9364123590356841	0.13069158571209955	0.9789212350497412	0.9597415550180433	0.9409533113302045	0.5833333333333333	0.08333333333333333	0.0	0.013486417898654025	0.013486417898654025
1282	0.01284382048747428	0.002478990599358843	0.0011245852610361623	0.977350537080593	-1	0.25	1	0.5	5	0.5833333333333334	7	0.4	0.4166666666666667	10	5	3	1	0	0.7142857142857143	7	5	14	0.2	0.4444444444444444	0.8656547182404566	0.9550062735180963	0.5725468085852075	0.9488246180253664	0.6928516060458728	0.9692346141378301	0.9089170848131629	0.9585827686248192	1.0	0.2	0.0	0.0011245852610361623	0.0011245852610361623
2226	0.021560855808146276	0.01146901002685737	0.01049518773024467	0.9764333102924965	-1	0.25	1	0.4	4	0.6923076923076923	9	0.3	0.6153846153846154	11	8	3	2	0	0.5	10	5	15	0.2857142857142857	0.8	0.893250514482397	0.9284130067672113	0.4018785008866349	0.9200694518605846	0.11481434027218507	0.978505185250346	0.9621034779372235	0.9498533660965515	0.5454545454545454	0.18181818181818182	0.0	0.01049518773024467	0.01049518773024467
4002	0.022446678919551318	0.013551266864743288	0.000858047404364074	0.9792026653910381	-1	0	0	0.2	2	0.9230769230769231	12	0.5357142857142857	0.9230769230769231	14	12	0	1	0	0.14285714285714285	14	2	15	0.5	0	0.893250514482397	0.9112135362963741	0.4018785008866349	0.9015091866767516	0.13069158571209955	0.9829823241124717	0.9596123660516033	0.9461566647522746	1.0	0.07142857142857142	0.0	0.000858047404364074	0.000858047404364074
4115	0.022532140434547716	0.012838730646789845	0.012664606411715953	0.9688522053557505	-1	0.25	1	0.5	5	0.5384615384615384	7	0.3333333333333333	0.5384615384615384	12	7	2	2	0	0.5555555555555556	9	5	15	0.6666666666666666	0.3333333333333333	0.893250514482397	0.8516314197169462	0.4018785008866349	0.9375030190242533	0.13069158571209955	0.9789212350497412	0.9596123660516033	0.9407315303112538	0.5833333333333333	0.08333333333333333	0.0	0.012664606411715953	0.012664606411715953
2709	0.024046048532204434	0.012454996695702762	0.012208297491939827	0.9674826598580256	-1	0.25	1	0.5	5	0.5384615384615384	7	0.3333333333333333	0.5384615384615384	12	7	2	2	0	0.5555555555555556	9	5	15	0.6666666666666666	0.3333333333333333	0.9044440866098796	0.8420393147145806	0.4018785008866349	0.9375030190242533	0.13069158571209955	0.9789212350497412	0.9606990767907494	0.9393416773421285	0.5833333333333333	0.08333333333333333	0.0	0.012208297491939827	0.012208297491939827
2933	0.024102359019809037	0.01266307667567608	0.012150327062150783	0.9670312049284009	-1	0.25	1	0.5	5	0.5384615384615384	7	0.3333333333333333	0.5384615384615384	12	7	2	2	0	0.5555555555555556	9	5	15	0.6666666666666666	0.3333333333333333	0.9044440866098796	0.8420393147145806	0.4018785008866349	0.9375030190242533	0.13069158571209955	0.9789212350497412	0.9606990767907494	0.9393416773421285	0.5416666666666666	0.16666666666666666	0.0	0.012150327062150783	0.012150327062150783
1086	0.024747648215252778	0.001118519570813604	0.0009205596744187407	0.9645238852074709	-1	0.25	1	0.4	4	0.6923076923076923	9	0.2777777777777778	0.6153846153846154	10	8	4	2	0	0.6666666666666666	9	6	15	0.2	0.6666666666666666	0.893250514482397	0.8631121223287193	0.3638741788998104	0.8895705667592824	0.11481434027218507	0.9770361079845725	0.9644058467969051	0.9282057055837322	0.6	0.2	0.0	0.0009205596744187407	0.0009205596744187407
1288	0.015470361441632155	0.0062833656321858635	-0.005766119511614073	0.9550294097430221	-1	0	0	0.375	3	0.7	7	0.34285714285714286	0.7	10	7	1	2	0	0.7142857142857143	5	7	12	0.6666666666666666	0	0.8215387552480843	0.9367702236471047	0.6157242745873605	0.9525797410096534	0.217448829948937	0.9080722221212336	0.9475744600170792	0.9347489516740314	0.6	0.4	0.0	-0.0005766119511614073	-0.0005766119511614073
289	0.002206353902597431	0.0021060586511205187	-0.002105629969882551	0.9815325379843844	-1	0	0	0.6666666666666666	2	0.5	1	0.6666666666666666	0.5	3	1	0	0	0	0.6666666666666666	3	2	4	0.0	0	0.21798936294236473	0.9813913438088852	0.775700267330029	0.9600866231001262	0.6508611063418707	0.8396037724057456	0.9582417815348151	0.9494848577402104	0	0	0.0	-0.0002105629969882551	-0.0002105629969882551
2470	0.02332134243003119	0.012110203605146832	0.01126911528589484	0.9667270421585293	-1	0.25	1	0.5	5	0.5384615384615384	7	0.3333333333333333	0.5384615384615384	12	7	2	2	0	0.5555555555555556	9	5	15	0.6666666666666666	0.3333333333333333	0.893250514482397	0.9229226039465206	0.4018785008866349	0.9375030190242533	0.13069158571209955	0.9789212350497412	0.9606990767907494	0.953009258781394	0.625	0.08333333333333333	0.0	0.01126911528589484	0.01126911528589484
557	0.0019599862506494738	0.0018956839421002522	-0.0018956838002208256	0.9856912299346476	-1	0	0	0.5	1	1.0	1	1.0	1.0	1	1	1	0	0	0.3333333333333333	1	3	3	0.0	0	0.1322286097218655	0.5	0.4361963869240835	0.5	0.13680350925360857	0.5	0.8056920520732523	0.5	0	0	0.0	-0.00018956838002208255	-0.00018956838002208255
124	0.032899914055995606	0.004340427524761977	-0.004174512355243404	0.9398452311727354	-1	0	0	0.2	2	0.8461538461538461	11	0.3125	0.7692307692307693	12	10	2	2	0	0.75	8	6	15	0.3333333333333333	0	0.5892016800159985	0.9587947235522556	0.6299237969546064	0.9398483252084301	0.6860667341617941	0.9127243386428461	0.8950301628488646	0.9397875138786047	0.5416666666666666	0.3333333333333333	0.0	-0.0004174512355243404	-0.0004174512355243404
4933	0.023361932376478826	0.013513984597012654	0.01295054217364838	0.9689754919585623	-1	0.25	1	0.5	5	0.5384615384615384	7	0.3333333333333333	0.5384615384615384	12	7	2	2	0	0.5555555555555556	9	5	15	0.6666666666666666	0.3333333333333333	0.9044440866098796	0.8554340647551149	0.4242203786719623	0.9364123590356841	0.13069158571209955	0.9789212350497412	0.9597415550180433	0.9409533113302045	0.5833333333333333	0.08333333333333333	0.0	0.01295054217364838	0.01295054217364838
4570	0.018936163018032	0.006360276119045402	0.0013289847897704295	0.9809815193461516	-1	0	0	0.3	3	0.7692307692307693	10	0.5769230769230769	0.6923076923076923	12	9	2	2	0	0.15384615384615385	13	2	15	0.4	0	0.893250514482397	0.8525546082850934	0.4172838362942377	0.9233322024425048	0.11481434027218507	0.930600250523714	0.9624707296613102	0.9071855289626134	0.5833333333333334	0.16666666666666666	0.0	0.0013289847897704295	0.0013289847897704295
1843	0.022135861631761993	0.009981492113269017	0.009222984905377676	0.9754237013924221	-1	0.25	1	0.4	4	0.6923076923076923	9	0.3	0.6153846153846154	11	8	3	2	0	0.5	10	5	15	0.2857142857142857	0.8	0.893250514482397	0.9284130067672113	0.3765635392811064	0.9377259143759668	0.11481434027218507	0.978505185250346	0.9621034779372235	0.9539505780551597	0.5454545454545454	0.18181818181818182	0.0	0.009222984905377676	0.009222984905377676
1462	0.017211221629816018	0.007778944176047849	0.007664568242546181	0.9649028518768366	-1	0.25	1	0.4	4	0.6923076923076923	9	0.2777777777777778	0.6153846153846154	10	8	4	2	0	0.6666666666666666	9	6	15	0.2	0.6666666666666666	0.893250514482397	0.9351439020591065	0.3765635392811064	0.9336979713107688	0.13069158571209955	0.9799324760084819	0.9621034779372235	0.9555227589868028	0.6	0.1	0.0	0.007664568242546181	0.007664568242546181
2028	0.016851549646866776	0.008382492136106824	0.002941790889949444	0.9717501431266651	-1	0	0	0.375	3	0.7	7	0.4444444444444444	0.6	9	6	2	3	0	0.3333333333333333	9	3	12	0.6	0	0.9051081407025698	0.6032383818165034	0.41262207112281385	0.9349457103895498	0.11481434027218507	0.972222787939221	0.9621034779372235	0.9014289877428969	0.5555555555555556	0.1111111111111111	0.0	0.002941790889949444	0.002941790889949444
610	0.008176092807087705	0.003468204913847413	-0.003431945835036418	0.978762938857294	-1	0	0	0.4	2	0.8	4	0.5833333333333334	0.8	6	4	0	2	0	0.3333333333333333	6	2	7	1.0	0	0.3998037480937563	0.9505035726547615	0.8060754720036651	0.9488085033452213	0.7475796848489974	0.8827086814270396	0.9337818684288346	0.9328314765277821	0.5833333333333333	0	0.0	-0.0003431945835036418	-0.0003431945835036418
4980	0.023751285599653834	0.013769563742745777	0.013686995723772752	0.9698870224977827	-1	0.25	1	0.5	5	0.5384615384615384	7	0.3333333333333333	0.5384615384615384	12	7	2	2	0	0.5555555555555556	9	5	15	0.6666666666666666	0.3333333333333333	0.9044440866098796	0.8554340647551149	0.4242203786719623	0.9364123590356841	0.13069158571209955	0.9789212350497412	0.9597415550180433	0.9409533113302045	0.5833333333333333	0.08333333333333333	0.0	0.013686995723772752	0.013686995723772752
4291	0.022426683341731115	0.012649549307087248	0.012560778566194737	0.968581023528166	-1	0.25	1	0.5	5	0.5384615384615384	7	0.3333333333333333	0.5384615384615384	12	7	2	2	0	0.5555555555555556	9	5	15	0.6666666666666666	0.3333333333333333	0.9044440866098796	0.8554340647551149	0.4018785008866349	0.9375030190242533	0.13069158571209955	0.9789212350497412	0.9606990767907494	0.9412943560475923	0.5416666666666666	0.16666666666666666	0.0	0.012560778566194737	0.012560778566194737
1646	0.02183888872555935	0.009898573046801055	0.008957243501010658	0.9759529596124792	-1	0.25	1	0.4	4	0.6923076923076923	9	0.3	0.6153846153846154	11	8	3	2	0	0.5	10	5	15	0.2857142857142857	0.8	0.893250514482397	0.9284130067672113	0.3765635392811064	0.9377259143759668	0.11481434027218507	0.978505185250346	0.9621034779372235	0.9539505780551597	0.5454545454545454	0.09090909090909091	0.0	0.008957243501010658	0.008957243501010658
3974	0.02192440522499493	0.012108234034835392	0.011933530004789585	0.9681720913526564	-1	0.25	1	0.5	5	0.5384615384615384	7	0.3333333333333333	0.5384615384615384	12	7	2	2	0	0.5555555555555556	9	5	15	0.6666666666666666	0.3333333333333333	0.9044440866098796	0.8554340647551149	0.4018785008866349	0.9375030190242533	0.13069158571209955	0.9789212350497412	0.9606990767907494	0.9412943560475923	0.5416666666666667	0.16666666666666666	0.0	0.011933530004789585	0.011933530004789585
2086	0.021955991024905485	0.008919304228094501	0.004294713575792283	0.9812251497926368	-1	0	0	0.2	2	0.9230769230769231	12	0.5357142857142857	0.9230769230769231	14	12	0	1	0	0.14285714285714285	14	2	15	0.5	0	0.893250514482397	0.9611144752166307	0.4018785008866349	0.9203832604917059	0.6811538855166943	0.9815469453043357	0.9583091512658465	0.9611956538037619	1.0	0.07142857142857142	0.0	0.004294713575792283	0.004294713575792283
4440	0.022785457910514607	0.012478681626618608	0.012304868052115227	0.9684976346652623	-1	0.25	1	0.5	5	0.5384615384615384	7	0.3333333333333333	0.5384615384615384	12	7	2	2	0	0.5555555555555556	9	5	15	0.6666666666666666	0.3333333333333333	0.9044440866098796	0.8554340647551149	0.4018785008866349	0.9375030190242533	0.13069158571209955	0.9789212350497412	0.9606990767907494	0.9412943560475923	0.5416666666666666	0.25	0.0	0.012304868052115227	0.012304868052115227
4561	0.022864847870597185	0.01398243522189798	0.013656533019854667	0.9692028233943644	-1	0.25	1	0.5	5	0.5384615384615384	7	0.3333333333333333	0.5384615384615384	12	7	2	2	0	0.5555555555555556	9	5	15	0.6666666666666666	0.3333333333333333	0.9044440866098796	0.8554340647551149	0.4242203786719623	0.9364123590356841	0.13069158571209955	0.9789212350497412	0.9597415550180433	0.9409533113302045	0.5833333333333333	0.08333333333333333	0.0	0.013656533019854667	0.013656533019854667
677	0.002117671917831803	0.0019104077020438502	-0.0019084568291620639	0.9832375488354758	-1	0	0	1.0	2	0.0	0	0.75	0	2	0	0	0	0	1.0	2	2	3	0.0	0	0	0	0	0	0	0	0	0	0	0	0	-0.0001908456829162064	-0.0001908456829162064
967	0.02623185731601353	0.0014860610234319247	0.0014571198555232273	0.9650675802584472	-1	0.25	1	0.4	4	0.6923076923076923	9	0.2777777777777778	0.6153846153846154	10	8	4	2	0	0.6666666666666666	9	6	15	0.2	0.6666666666666666	0.893250514482397	0.8631121223287193	0.3638741788998104	0.8895705667592824	0.11481434027218507	0.9770361079845725	0.9644058467969051	0.9282057055837322	0.6	0.2	0.0	0.0014571198555232273	0.0014571198555232273
750	0.0023934459361242867	0.002224382979247992	-0.002224307262756426	0.9834772256071623	-1	0	0	0.5	1	1.0	1	1.0	1.0	2	1	0	0	0	0.3333333333333333	1	3	3	0.0	0	0.4457873301755839	0.9473564464661969	0.6876904220418034	0.8984939358492499	0.7499490953626442	0.6054480242991535	0.8503658735411708	0.8621167781350543	0	0	0.0	-0.0002224307262756426	-0.0002224307262756426
1346	0.022006396643940926	0.0026275566196678657	0.0024285217181343284	0.9719001156990624	-1	0.25	1	0.4	4	0.6923076923076923	9	0.3	0.6153846153846154	11	8	3	2	0	0.5	10	5	15	0.2857142857142857	0.8	0.9343118035743536	0.8608427253416082	0.3765635392811064	0.9322777184780264	0.14656883115201405	0.9714495385790007	0.9621034779372235	0.9344541662543177	0.6363636363636364	0.2727272727272727	0.0	0.0024285217181343284	0.0024285217181343284
251	0.0018153259788985738	0.0017711058463985492	-0.0017698713366417296	0.9835265731087754	-1	0	0	1.0	1	0	0	1.0	0	1	0	0	1	0	0.5	2	1	2	0.3333333333333333	0	0	0	0	0	0	0	0	0	0	0	0	-0.00017698713366417297	-0.00017698713366417297
2459	0.020206873465830798	0.007854034873082859	0.007784672382306916	0.9646470882825773	-1	0.25	1	0.4	4	0.6923076923076923	9	0.26785714285714285	0.6153846153846154	11	8	3	2	0	0.875	8	7	15	0.2857142857142857	0.5714285714285714	0.893250514482397	0.8694593254897156	0.4580041333073691	0.9197978205924673	0.31484760613433427	0.9734609765520967	0.9278494785168745	0.9337646715036328	0.5454545454545454	0.36363636363636365	0.0	0.007784672382306916	0.007784672382306916
3461	0.02188729622983257	0.011959040621850303	0.011891661473795329	0.9686302530837697	-1	0.25	1	0.5	5	0.5384615384615384	7	0.3333333333333333	0.5384615384615384	12	7	2	2	0	0.5555555555555556	9	5	15	0.6666666666666666	0.3333333333333333	0.9044440866098796	0.8554340647551149	0.4018785008866349	0.9375030190242533	0.13069158571209955	0.9789212350497412	0.9606990767907494	0.9412943560475923	0.5416666666666666	0.08333333333333333	0.0	0.011891661473795329	0.011891661473795329
2993	0.023727495502442266	0.011807536312252662	0.011363036527909582	0.9671279061528029	-1	0.25	1	0.5	5	0.5384615384615384	7	0.3333333333333333	0.5384615384615384	12	7	2	2	0	0.5555555555555556	9	5	15	0.6666666666666666	0.3333333333333333	0.9044440866098796	0.8420393147145806	0.4018785008866349	0.9376286589019494	0.13069158571209955	0.9789212350497412	0.9606990767907494	0.939382430363535	0.5416666666666666	0.08333333333333333	0.0	0.011363036527909582	0.011363036527909582
1827	0.0217524221317221	0.009785672669204529	0.008948037743015436	0.9753619149975451	-1	0.25	1	0.4	4	0.6923076923076923	9	0.3	0.6153846153846154	11	8	3	2	0	0.5	10	5	15	0.2857142857142857	0.8	0.893250514482397	0.9284130067672113	0.3765635392811064	0.9377259143759668	0.11481434027218507	0.978505185250346	0.9621034779372235	0.9539505780551597	0.5909090909090908	0.09090909090909091	0.0	0.008948037743015436	0.008948037743015436
5001	0.028230981176155724	0.006493297919080545	0.0035471627526073124	0.9696164054057201	-1	0.25	1	0.5	5	0.5384615384615384	7	0.3333333333333333	0.5384615384615384	12	7	2	2	0	0.5555555555555556	9	5	15	0.6666666666666666	0.3333333333333333	0.6815121432077936	0.9439295823737952	0.4018785008866349	0.9330695890913265	0.2102711990420862	0.9730849840188736	0.7160113747434496	0.9532628893731646	0.625	0.16666666666666666	0.0	0.0035471627526073124	0.0035471627526073124
3636	0.02007105622856171	0.011577469577151512	0.01157679468314884	0.9740634116507247	-1	0.25	1	0.5	5	0.5384615384615384	7	0.4166666666666667	0.46153846153846156	11	6	3	2	0	0.4444444444444444	9	4	15	0.4	0.3333333333333333	0.9156376587373621	0.8641046490874827	0.41262207112281385	0.9495685902878808	0.6461206857066957	0.9672495556082824	0.9013436801932365	0.9384038356862608	0.5454545454545454	0.18181818181818182	0.0	0.01157679468314884	0.01157679468314884
2503	0.01962480325145878	0.005893009350879524	-0.00024189377854174317	0.9671785979773009	-1	0.25	1	0.5	5	0.5384615384615384	7	0.3333333333333333	0.5384615384615384	11	7	3	1	0	0.5555555555555556	9	5	15	0.16666666666666666	0.3333333333333333	0.9644725179342577	0.8693340354057857	0.45337028974603444	0.9563368761248126	0.5355933133340484	0.952749708407555	0.9278926868426804	0.9347382844619297	1.0	0.18181818181818182	0.0	-2.4189377854174316e-05	-2.4189377854174316e-05
573	0.0018905300120539582	0.0018011398697567718	-0.001801110237543143	0.9858473098366868	-1	0	0	1.0	1	0	0	1.0	0	1	0	0	1	0	0.5	1	2	2	0.3333333333333333	0	0	0	0	0	0	0	0	0	0	0	0	-0.0001801110237543143	-0.0001801110237543143
4467	0.01930309831945618	0.011086490803126348	0.010587666685572487	0.9688625899365864	-1	0.25	1	0.5	5	0.5384615384615384	7	0.3333333333333333	0.5384615384615384	11	7	3	2	0	0.5555555555555556	9	5	15	0.3333333333333333	0.3333333333333333	0.893250514482397	0.8632155988569647	0.44656225645728975	0.9408729924801446	0.14656883115201405	0.9797039162975183	0.9602324721987389	0.944208936858864	0.5909090909090909	0.09090909090909091	0.0	0.010587666685572487	0.010587666685572487
3814	0.022321421357856436	0.0124007365636661	0.012213141363841674	0.968620899820505	-1	0.25	1	0.5	5	0.5384615384615384	7	0.3333333333333333	0.5384615384615384	12	7	2	2	0	0.5555555555555556	9	5	15	0.6666666666666666	0.3333333333333333	0.9044440866098796	0.8554340647551149	0.4018785008866349	0.9375030190242533	0.13069158571209955	0.9789212350497412	0.9606990767907494	0.9412943560475923	0.5416666666666666	0.08333333333333333	0.0	0.012213141363841674	0.012213141363841674
3248	0.024266503972222627	0.013075273547593429	0.012598458458895827	0.9599475581514523	-1	0	0	0.4	4	0.6153846153846154	8	0.3125	0.5384615384615384	11	7	3	2	0	0.75	8	6	15	0.3333333333333333	0	0.893250514482397	0.8437483953608429	0.43400941171779317	0.9497058625456397	0.11481434027218507	0.9592012590334905	0.9621034779372235	0.9304765924830177	0.5454545454545454	0.18181818181818182	0.0	0.012598458458895827	0.012598458458895827
1247	0.007161369727327182	0.0053973153171770405	-0.005230175100767116	0.983642000442341	-1	0.5	1	0.6666666666666666	4	0.42857142857142855	3	0.6	0.2857142857142857	6	2	2	2	0	0.6	5	3	9	0.5	0.5	0.8117163899034573	0.83886645083586	0.38922102008387066	0.9400159485796759	0.24140200011516438	0.9573216354125186	0.9532399654895585	0.9244237026552705	0.5833333333333334	0.3333333333333333	0.0	-0.0005230175100767116	-0.0005230175100767116
839	0.01467003197260788	0.003398022996953894	-0.0033872388424437366	0.9748632250671552	-1	0	0	0.375	3	0.7777777777777778	7	0.4583333333333333	0.6666666666666666	8	6	2	0	0	0.375	3	8	11	0.0	0.6666666666666666	0.6802053169302554	0.9395523385698711	0.6038619636991898	0.8374754486155607	0.7186473493170238	0.8632356707803931	0.7842276474005228	0.8884698420397033	0	0	0.0	-0.00033872388424437366	-0.00033872388424437366
2464	0.020983334471307992	0.010819975268334675	0.010254526021862137	0.9763464873251204	-1	0.25	1	0.4	4	0.6923076923076923	9	0.3	0.6153846153846154	11	8	3	1	0	0.5	10	5	15	0.14285714285714285	0.8	0.893250514482397	0.9284130067672113	0.4018785008866349	0.9200694518605846	0.11481434027218507	0.978505185250346	0.9621034779372235	0.9498533660965515	1.0	0.18181818181818182	0.0	0.010254526021862137	0.010254526021862137
4192	0.021987556763054972	0.012181065462629339	0.012030571842622819	0.9682660693815138	-1	0.25	1	0.5	5	0.5384615384615384	7	0.3333333333333333	0.5384615384615384	12	7	2	2	0	0.5555555555555556	9	5	15	0.6666666666666666	0.3333333333333333	0.9044440866098796	0.8554340647551149	0.4018785008866349	0.9375030190242533	0.13069158571209955	0.9789212350497412	0.9606990767907494	0.9412943560475923	0.5416666666666666	0.16666666666666666	0.0	0.012030571842622819	0.012030571842622819
4827	0.023290791985077535	0.013262314383679688	0.0131408489804	0.9699085957116363	-1	0.25	1	0.5	5	0.5384615384615384	7	0.3333333333333333	0.5384615384615384	12	7	2	2	0	0.5555555555555556	9	5	15	0.6666666666666666	0.3333333333333333	0.9044440866098796	0.8554340647551149	0.4242203786719623	0.9364123590356841	0.13069158571209955	0.9789212350497412	0.9597415550180433	0.9409533113302045	0.5416666666666666	0.08333333333333333	0.0	0.0131408489804	0.0131408489804
680	0.002055967632488281	0.001829980565055219	-0.0018299589224811405	0.9850332410903901	-1	0	0	1.0	2	0.0	0	0.75	0	2	0	0	0	0	1.0	2	2	3	0.0	0	0	0	0	0	0	0	0	0	0	0	0	-0.00018299589224811405	-0.00018299589224811405
653	0.0020943355828315774	0.002000747886711744	-0.002000417257825757	0.9848557835007107	-1	0	0	1.0	2	0.0	0	0.75	0	2	0	0	0	0	1.0	2	2	3	0.0	0	0	0	0	0	0	0	0	0	0	0	0	-0.00020004172578257567	-0.00020004172578257567
1835	0.021337633155863116	0.010090802808985845	0.009422062101146156	0.9707294296517572	-1	0.25	1	0.4	4	0.6923076923076923	9	0.3125	0.6153846153846154	11	8	3	1	0	0.75	8	6	15	0.14285714285714285	0.5714285714285714	0.893250514482397	0.9353565234368763	0.35118481851851435	0.9329738306542942	0.14656883115201405	0.9780299158457685	0.9621034779372235	0.9540749294720139	1.0	0.18181818181818182	0.0	0.009422062101146156	0.009422062101146156
98	0.002433596432411408	0.002266587577119722	-0.0022649506177574164	0.9823034160242805	-1	0	0	0.75	3	0.3333333333333333	1	0.625	0.3333333333333333	3	1	1	2	0	0.5	4	2	5	0.5	0.6666666666666666	0.5026621315292543	0.7931550087155937	0.9069914660200695	0.8087137048402968	0.9057255102192393	0.9066596300551064	0.9006984040224534	0.843751769837096	0.6666666666666666	0.6666666666666666	0.0	-0.00022649506177574165	-0.00022649506177574165
590	None	None	None	None	None	0.5	2	0.7	7	0.38461538461538464	5	0.4166666666666667	0.3076923076923077	9	4	5	1	0	1.0	6	6	15	0.1111111111111111	0.4444444444444444	0.9051081407025698	0.9021817515940963	0.5741208745452051	0.9395204590038468	0.8267144576993403	0.9611852845581046	0.7298818916571558	0.9384692102717337	1.0	0.1111111111111111	0.0	None	None
1456	0.02433640512056302	0.006112757181342593	-0.005806317120092328	0.9623031486539714	-1	0.25	1	0.4	4	0.6923076923076923	9	0.3125	0.6153846153846154	10	8	4	1	0	0.75	8	6	15	0.1	0.5714285714285714	0.9343118035743536	0.855971439119195	0.3638741788998104	0.9402984941986587	0.23070821864317415	0.9774557368225714	0.9581323092987823	0.9410059367820153	1.0	0.2	0.0	-0.0005806317120092328	-0.0005806317120092328
570	0.0017735040329076644	0.0017155614660579897	-0.001715561465537508	0.986345380205198	-1	0	0	1.0	1	0	0	1.0	0	1	0	0	0	0	0.5	1	2	2	0.0	0	0	0	0	0	0	0	0	0	0	0	0	-0.0001715561465537508	-0.0001715561465537508
2941	0.02249126635272387	0.013090690247275926	0.013074523935092789	0.9689142251241295	-1	0.25	1	0.5	5	0.5384615384615384	7	0.3333333333333333	0.5384615384615384	12	7	2	2	0	0.5555555555555556	9	5	15	0.6666666666666666	0.3333333333333333	0.9044440866098796	0.8554340647551149	0.4018785008866349	0.9375030190242533	0.13069158571209955	0.9789212350497412	0.9606990767907494	0.9412943560475923	0.5416666666666666	0.16666666666666666	0.0	0.013074523935092789	0.013074523935092789
4968	0.02327517360663954	0.013841128457058156	0.01276411293528744	0.9687945845693634	-1	0.25	1	0.5	5	0.5384615384615384	7	0.3333333333333333	0.5384615384615384	12	7	2	2	0	0.5555555555555556	9	5	15	0.6666666666666666	0.3333333333333333	0.9044440866098796	0.8554340647551149	0.4242203786719623	0.9364123590356841	0.13069158571209955	0.9789212350497412	0.9597415550180433	0.9409533113302045	0.5833333333333333	0.08333333333333333	0.0	0.01276411293528744	0.01276411293528744
1559	0.015640110950056452	0.007449661391875001	0.007447967774962989	0.9751925388632016	-1	0.25	1	0.4	4	0.6923076923076923	9	0.3	0.6153846153846154	11	8	3	2	0	0.5	10	5	15	0.2857142857142857	0.8	0.893250514482397	0.9310247646964749	0.4018785008866349	0.9178310513012444	0.11481434027218507	0.9679963779495697	0.9602324721987389	0.943127227902969	0.6363636363636364	0.2727272727272727	0.0	0.007447967774962989	0.007447967774962989
1351	0.020697436009126567	0.007540975748493827	0.004053025914992038	0.9807540158135225	-1	0.25	1	0.4	4	0.6923076923076923	9	0.375	0.6153846153846154	11	8	3	1	0	0.4	10	4	15	0.14285714285714285	0.4	0.893250514482397	0.944495230926308	0.3765635392811064	0.8825535875889755	0.11481434027218507	0.981966257373081	0.9621034779372235	0.950237194119166	1.0	0.18181818181818182	0.0	0.004053025914992038	0.004053025914992038
2594	0.022584476699928944	0.011480354513983526	0.011036488053202407	0.9753837314195779	-1	0.25	1	0.5	5	0.5384615384615384	7	0.3333333333333333	0.5384615384615384	12	7	2	2	0	0.5555555555555556	9	5	15	0.6666666666666666	0.6666666666666666	0.9044440866098796	0.9315120400471734	0.429941317097002	0.9372263006494189	0.3172431126739449	0.9764359614952373	0.9456454500060238	0.953139033075507	0.5416666666666667	0.16666666666666666	0.0	0.011036488053202407	0.011036488053202407
4269	0.023241578462891554	0.012903250386492232	0.01284040559516909	0.9688021927838327	-1	0.25	1	0.5	5	0.5384615384615384	7	0.3333333333333333	0.5384615384615384	12	7	2	2	0	0.5555555555555556	9	5	15	0.6666666666666666	0.3333333333333333	0.9044440866098796	0.8554340647551149	0.4018785008866349	0.9375030190242533	0.13069158571209955	0.9789212350497412	0.9606990767907494	0.9412943560475923	0.5416666666666666	0.16666666666666666	0.0	0.01284040559516909	0.01284040559516909
707	0.0017058473428376054	0.0016881885712785377	-0.0016881866816693936	0.9852606317482607	-1	0	0	0.5	1	1.0	1	1.0	1.0	1	1	1	1	0	0.3333333333333333	1	3	3	0.16666666666666666	0	0.1	0.5	0.4696302805435879	0.5	1.0	0.5	0.975724585281161	0.5	1.0	0	0.0	-0.00016881866816693936	-0.00016881866816693936
1627	0.021409986746365572	0.010012606599416484	0.009054080333659774	0.9758039896843683	-1	0.25	1	0.4	4	0.6923076923076923	9	0.3	0.6153846153846154	11	8	3	2	0	0.5	10	5	15	0.2857142857142857	0.8	0.893250514482397	0.9284130067672113	0.3765635392811064	0.9377259143759668	0.11481434027218507	0.978505185250346	0.9621034779372235	0.9539505780551597	0.5454545454545454	0.18181818181818182	0.0	0.009054080333659774	0.009054080333659774
4452	0.018768498671184047	0.010172035660029322	-0.006262471793351618	0.9827292226754165	-1	0	0	0.42857142857142855	3	0.625	5	0.625	0.625	7	5	2	2	0	0.25	8	2	10	0.3333333333333333	0	0.9343118035743536	0.5677122697752272	0.41262207112281385	0.9436502833611424	0.11481434027218507	0.9609598577183792	0.9628345598645738	0.8907100640758374	0.7142857142857143	0.14285714285714285	0.0	-0.0006262471793351619	-0.0006262471793351619
3208	0.02354052287862861	0.012109894250023522	0.012107456479826452	0.9722450643326305	-1	0	0	0.3	3	0.75	9	0.2916666666666667	0.6666666666666666	11	8	2	2	0	0.75	8	6	14	0.4	0	0.893250514482397	0.899178716739535	0.4580041333073691	0.9136272719313104	0.14656883115201405	0.9333361991318482	0.9592448348383406	0.9164704077085377	0.5454545454545454	0.36363636363636365	0.0	0.012107456479826452	0.012107456479826452
2192	0.027239893319589908	0.011071956790348086	0.010270649344153181	0.9641363824853334	-1	0	0	0.3	3	0.7692307692307693	10	0.2777777777777778	0.6923076923076923	12	9	2	2	0	0.6666666666666666	9	6	15	0.4	0	0.893250514482397	0.9208407956091672	0.5199144197570374	0.9471483982754764	0.23070821864317415	0.9309600367327163	0.9456620398449133	0.9338325340400455	0.5416666666666667	0.25	0.0	0.010270649344153181	0.010270649344153181
2142	0.021814983410145348	0.012095739213832892	0.010578079618856453	0.976199756540152	-1	0.25	1	0.5	5	0.5384615384615384	7	0.3333333333333333	0.5384615384615384	11	7	3	2	0	0.5555555555555556	9	5	15	0.3333333333333333	0.6666666666666666	0.893250514482397	0.9295160475956019	0.4018785008866349	0.941952751749953	0.14656883115201405	0.9797039162975183	0.9592448348383406	0.9560993663287483	0.5454545454545454	0.18181818181818182	0.0	0.010578079618856453	0.010578079618856453
2245	0.02221135393144194	0.011366440966913529	0.010257371117935843	0.9757883452249516	-1	0.25	1	0.5	5	0.5384615384615384	7	0.3333333333333333	0.5384615384615384	11	7	3	2	0	0.5555555555555556	9	5	15	0.3333333333333333	0.6666666666666666	0.9156376587373621	0.8511899705430063	0.4018785008866349	0.941952751749953	0.14656883115201405	0.9797039162975183	0.9592448348383406	0.9428105017976718	0.5454545454545454	0.18181818181818182	0.0	0.010257371117935843	0.010257371117935843
931	0.01286495780759588	0.0020227012185134543	0.00010506937233806018	0.9821078101455788	-1	0	0	0.4444444444444444	4	0.5454545454545454	6	0.65	0.5454545454545454	10	6	2	2	0	0.2	10	2	13	0.5	0	0.893250514482397	0.906426329900797	0.3765635392811064	0.9381500194969641	0.11481434027218507	0.8999597426984244	0.9644058467969051	0.9164895368478253	0.55	0.3	0.0	0.00010506937233806018	0.00010506937233806018
1550	0.022001167532262365	0.01000984952378514	0.008887478896119436	0.9761157891799778	-1	0.25	1	0.4	4	0.6923076923076923	9	0.3	0.6153846153846154	11	8	3	2	0	0.5	10	5	15	0.2857142857142857	0.8	0.893250514482397	0.9284130067672113	0.3765635392811064	0.9377259143759668	0.11481434027218507	0.978505185250346	0.9621034779372235	0.9539505780551597	0.5909090909090908	0.09090909090909091	0.0	0.008887478896119436	0.008887478896119436
120	0.004976704143225484	0.0036584404965582236	-0.003290272893230005	0.974252609907306	-1	0	0	0.3333333333333333	1	1.0	2	1.0	1.0	3	2	0	0	0	0.25	4	1	4	0.0	0	0.7279665358444507	0.5900746215726946	0.23549875820889085	0.6751841317421334	0.6606361090231652	0.6586337772271793	0.9127601423505285	0.6420801843371226	0	0	0.0	-0.0003290272893230005	-0.0003290272893230005
1186	0.019804508691849406	0.012066656061349788	0.004964380643326015	0.9788908171199691	-1	0.25	1	0.5	5	0.5384615384615384	7	0.3125	0.5384615384615384	10	7	4	1	0	0.75	8	6	15	0.1111111111111111	0.2857142857142857	0.9343118035743536	0.7998253163246858	0.38922102008387066	0.9671101648381587	0.4866416444256771	0.9764811225109234	0.9475584216773564	0.9443195005868694	1.0	0.1	0.0	0.004964380643326015	0.004964380643326015
83	0.002144862277430791	0.0020731876577135605	-0.0020731873645726726	0.9863178246039047	-1	0	0	1.0	3	0.0	0	0.6666666666666666	0	2	0	1	0	0	0.6666666666666666	3	2	4	0.0	1.0	0	0	0	0	0	0	0	0	0	0	0	-0.00020731873645726725	-0.00020731873645726725
4835	0.022127144547188036	0.011655879035086844	0.01161604207509538	0.969769886848919	-1	0.25	1	0.5	5	0.5384615384615384	7	0.3333333333333333	0.5384615384615384	12	7	2	2	0	0.5555555555555556	9	5	15	0.6666666666666666	0.3333333333333333	0.9044440866098796	0.8554340647551149	0.4018785008866349	0.9394752892414424	0.13069158571209955	0.9773293208888807	0.9606990767907494	0.9405482627527668	0.5416666666666666	0.08333333333333333	0.0	0.01161604207509538	0.01161604207509538
4455	0.016592032103798955	0.006198611757661314	0.00616790189602643	0.9822779297373142	-1	0	0	0.4	4	0.6666666666666666	8	0.35	0.5833333333333334	11	7	2	3	0	0.4	10	4	14	0.75	0.5	0.9343118035743536	0.5679378589589291	0.44656225645728986	0.9422658958970438	0.11481434027218507	0.9594106636447705	0.9628345598645738	0.8885714964234986	0.5454545454545454	0.09090909090909091	0.0	0.00616790189602643	0.00616790189602643
22	0.012882855048285773	0.006004456781657303	-0.005996789559747548	0.9718099959532184	-1	0.5	2	0.7	7	0.38461538461538464	5	0.4166666666666667	0.3076923076923077	8	4	6	1	0	1.0	6	6	15	0.08333333333333333	0.4444444444444444	0.6092594647239996	0.9343255054455466	0.7026683273306884	0.9590650608536495	0.6240568341623932	0.934568136658202	0.8751318906892013	0.9438913706507567	1.0	0.5	0.0	-0.0005996789559747548	-0.0005996789559747548
3618	0.023938029977594304	0.012800466365321332	0.012790553861445075	0.9732292105745589	-1	0.25	1	0.5	5	0.5384615384615384	7	0.375	0.5384615384615384	12	7	2	2	0	0.4	10	4	15	0.6666666666666666	0.4	0.8978493674957491	0.7723771139207399	0.429941317097002	0.9499865951811721	0.13069158571209955	0.975274890133285	0.9596123660516033	0.9317325782713357	0.5416666666666666	0.16666666666666666	0.0	0.012790553861445075	0.012790553861445075
3995	0.02230059793239257	0.01207769636610322	0.012062207431077701	0.9689074797342846	-1	0.25	1	0.5	5	0.5384615384615384	7	0.3333333333333333	0.5384615384615384	12	7	2	2	0	0.5555555555555556	9	5	15	0.6666666666666666	0.3333333333333333	0.9044440866098796	0.8554340647551149	0.4018785008866349	0.9375030190242533	0.13069158571209955	0.9789212350497412	0.9606990767907494	0.9412943560475923	0.5416666666666666	0.16666666666666666	0.0	0.012062207431077701	0.012062207431077701
4006	0.02209261616138435	0.005164008074302267	-0.0020848294881549404	0.9819613526325323	-1	0.25	1	0.4	4	0.6923076923076923	9	0.3409090909090909	0.6153846153846154	11	8	3	2	0	0.36363636363636365	11	4	15	0.2857142857142857	0.5	0.893250514482397	0.9268779577631845	0.4018785008866349	0.8663266610855683	0.11481434027218507	0.9650584952473249	0.96240425092439	0.9292805117190537	0.5909090909090908	0.18181818181818182	0.0	-0.00020848294881549404	-0.00020848294881549404
4025	0.0225355976492442	0.012258817376286481	0.012232217042576909	0.9688168350825137	-1	0.25	1	0.5	5	0.5384615384615384	7	0.3333333333333333	0.5384615384615384	12	7	2	2	0	0.5555555555555556	9	5	15	0.6666666666666666	0.3333333333333333	0.9044440866098796	0.8554340647551149	0.4018785008866349	0.9375030190242533	0.13069158571209955	0.9789212350497412	0.9606990767907494	0.9412943560475923	0.5416666666666666	0.16666666666666666	0.0	0.012232217042576909	0.012232217042576909
1187	0.021502389111429706	0.002130230331301559	0.0016643241401600763	0.9635761654452926	-1	0.25	1	0.4	4	0.6923076923076923	9	0.2777777777777778	0.6153846153846154	10	8	4	2	0	0.6666666666666666	9	6	15	0.2	0.6666666666666666	0.9137811590283753	0.8693612741649658	0.3638741788998104	0.8895705667592824	0.11481434027218507	0.9770361079845725	0.9652509201131084	0.929394718529847	0.6	0.1	0.0	0.0016643241401600763	0.0016643241401600763
4236	0.012915944176543124	0.00744879897438305	-0.0068437550692191	0.9690544301578273	-1	0.25	1	0.5	5	0.5384615384615384	7	0.3333333333333333	0.5384615384615384	12	7	2	2	0	0.5555555555555556	9	5	15	0.6666666666666666	0.3333333333333333	0.9137811590283753	0.8599845839999288	0.38922102008387066	0.9577282085646597	0.23595620149000932	0.9769694658322955	0.9621034779372235	0.9475695836801639	0.5416666666666666	0.16666666666666666	0.0	-0.00068437550692191	-0.00068437550692191
3645	0.021734418115102495	0.007267061965663456	-0.0003717303849503295	0.9814977216471732	-1	0	0	0.3	3	0.7692307692307693	10	0.25	0.7692307692307693	13	10	1	1	0	0.6	10	6	15	0.3333333333333333	0	0.893250514482397	0.8794376393286606	0.3765635392811064	0.9104136876106342	0.11481434027218507	0.8795678528919193	0.9621034779372235	0.8907137085729834	1.0	0.23076923076923078	0.0	-3.717303849503295e-05	-3.717303849503295e-05
2985	0.025034559603258236	0.01301712303776325	0.00880217888821843	0.9817924374947363	-1	0	0	0.4	4	0.6923076923076923	9	0.3409090909090909	0.6153846153846154	12	8	2	3	0	0.36363636363636365	11	4	15	0.75	0.5	0.893250514482397	0.8598547334455544	0.4949991819792672	0.946570749662711	0.13069158571209955	0.9627007091891643	0.9606990767907494	0.9337916360103868	0.5	0.08333333333333333	0.0	0.00880217888821843	0.00880217888821843
4792	0.023017333694988193	0.013718324897313016	0.013078744541478326	0.9691979541414699	-1	0.25	1	0.5	5	0.5384615384615384	7	0.3333333333333333	0.5384615384615384	12	7	2	2	0	0.5555555555555556	9	5	15	0.6666666666666666	0.3333333333333333	0.9044440866098796	0.8554340647551149	0.4242203786719623	0.9364123590356841	0.13069158571209955	0.9789212350497412	0.9597415550180433	0.9409533113302045	0.5833333333333334	0.08333333333333333	0.0	0.013078744541478326	0.013078744541478326
4023	0.02391622512453929	0.012121217006243733	0.011568830099418923	0.9670291471848919	-1	0.25	1	0.5	5	0.5384615384615384	7	0.3333333333333333	0.5384615384615384	12	7	2	2	0	0.5555555555555556	9	5	15	0.6666666666666666	0.3333333333333333	0.9044440866098796	0.8420393147145806	0.4018785008866349	0.9375030190242533	0.13069158571209955	0.9789212350497412	0.9606990767907494	0.9393416773421285	0.5416666666666666	0.16666666666666666	0.0	0.011568830099418923	0.011568830099418923
1493	0.022627468592025822	0.004192480416460644	0.003923366770003342	0.9695561113162653	-1	0.25	1	0.5	5	0.5384615384615384	7	0.375	0.5384615384615384	12	7	2	2	0	0.4	10	4	15	0.6666666666666666	0.4	0.9343118035743536	0.8525594106439253	0.3765635392811064	0.9488784088407818	0.13069158571209955	0.9767608375390974	0.9621034779372235	0.9429327598201194	0.5416666666666666	0.16666666666666666	0.0	0.003923366770003342	0.003923366770003342
28	0.013312274905289086	0.0007142310260979702	-0.0006920594067810276	0.9787740175544811	-1	0	0	0.2	2	0.9230769230769231	12	0.5	0.7692307692307693	11	10	3	2	0	0.3	10	3	15	0.2222222222222222	0	0.34437619966228317	0.9540941307191025	0.610186195855155	0.9468621665013353	0.5790213778375439	0.8570693117926881	0.9376652563382631	0.9288086155192254	0.5454545454545454	0.09090909090909091	0.0	-6.920594067810275e-05	-6.920594067810275e-05
2780	0.02193142732016206	0.011645208369057128	0.011159417561972177	0.9751958180845414	-1	0.25	1	0.5	5	0.5384615384615384	7	0.3333333333333333	0.5384615384615384	12	7	2	2	0	0.5555555555555556	9	5	15	0.6666666666666666	0.6666666666666666	0.9044440866098796	0.8964205580193644	0.429941317097002	0.9408060373193016	0.1340937493226563	0.9790429025309402	0.9527275857261821	0.9489570180746563	0.5416666666666666	0.08333333333333333	0.0	0.011159417561972177	0.011159417561972177
[truncated: 4,125 more rows]
