# Supplementary material for: Environmental influences on evolvable robots
Source: PLoS One. 2020 May 29;15(5):e0233848. doi: 10.1371/journal.pone.0233848 (PMC7259730; doi:10.1371/journal.pone.0233848)
Supplement: S1 Dataset — (ZIP) [file pone.0233848.s003.zip › data_plosone/all_measures_seasonal_tilted_16.tsv]

robot_id	velocity	displacement_velocity	displacement_velocity_hill	head_balance	contacts	branching	branching_modules_count	limbs	extremities	length_of_limbs	extensiveness	coverage	joints	hinge_count	active_hinges_count	brick_count	touch_sensor_count	brick_sensor_count	proportion	width	height	absolute_size	sensors	symmetry	avg_period	dev_period	avg_phase_offset	dev_phase_offset	avg_amplitude	dev_amplitude	avg_intra_dev_params	avg_inter_dev_params	sensors_reach	recurrence	synaptic_reception	fitness	cons_fitness
3233	0.021194351726286906	0.0037232814076692275	0.003702758901594567	0.9751214052359549	-1	0	0	0.125	1	1.0	9	1.0	1.0	10	9	0	1	0	0.09090909090909091	1	11	11	0.3333333333333333	0	0.9411373592546838	0.6495776288329483	0.8038003268598594	0.918438130188495	0.5176472582421503	0.7895928389606416	0.8788608285712376	0.8105604953503007	1.0	0.3	0.0	0.003702758901594567	46
766	0.001738600791643456	0.001710846832194538	-0.0017107917030539008	0.9860237629819242	-1	0	0	1.0	1	0	0	1.0	0	1	0	0	0	0	0.5	1	2	2	0.0	0	0	0	0	0	0	0	0	0	0	0	0	-0.00017107917030539008	18
2016	0.02111053669142889	0.003842438448215955	0.003822257953513733	0.9749727972798998	-1	0	0	0.125	1	1.0	9	1.0	1.0	10	9	0	1	0	0.09090909090909091	1	11	11	0.3333333333333333	0	0.9411373592546838	0.6495776288329483	0.8038003268598594	0.918438130188495	0.5176472582421503	0.7895928389606416	0.8788608285712376	0.8105604953503007	1.0	0.3	0.0	0.003822257953513733	72
3343	0.021514338669456023	0.004218925395516839	-0.0009082388203639989	0.974270282233115	-1	0	0	0.125	1	1.0	9	1.0	1.0	10	9	0	1	0	0.09090909090909091	1	11	11	0.3333333333333333	0	0.9313646527593429	0.6429939002059846	0.8038003268598594	0.918438130188495	0.5462274087199354	0.8305118780173747	0.8690615518233546	0.8224426076449091	1.0	0.2	0.0	-9.082388203639989e-05	6
184	0.0025259100914772348	0.0021516960525788825	-0.0021477871428113022	0.9799382153645594	-1	0	0	0.6666666666666666	2	0.5	1	0.6666666666666666	0.5	3	1	0	0	0	0.6666666666666666	3	2	4	0.0	0	0.5994009920333994	0.8386856833154055	0.8214854019344724	0.7943912097423008	0.39304467560814066	0.7498973874583231	0.8295546803830723	0.7967410665735695	0	0	0.0	-0.00021477871428113022	64
3339	0.019649337264073703	0.0036640624596031603	0.003594412401737624	0.975532985628423	-1	0	0	0.125	1	1.0	9	1.0	1.0	10	9	0	1	0	0.09090909090909091	1	11	11	0.3333333333333333	0	0.9411373592546838	0.6495776288329483	0.8038003268598594	0.918438130188495	0.45430998171732034	0.8068615672776995	0.8854053123288655	0.8159902375220841	1.0	0.3	0.0	0.003594412401737624	38
3489	0.020995821436272846	0.003539341630847519	0.0035316364302998486	0.9751281997015389	-1	0	0	0.125	1	1.0	9	1.0	1.0	10	9	0	1	0	0.09090909090909091	1	11	11	0.3333333333333333	0	0.9411373592546838	0.6495776288329483	0.8038003268598594	0.918438130188495	0.6343128776537134	0.8061475228132652	0.844066294082501	0.815761118092802	1.0	0.3	0.0	0.0035316364302998486	24
545	0.001765688276250523	0.00173247845534612	-0.0017323843347969692	0.9859456014682824	-1	0	0	1.0	1	0	0	1.0	0	1	0	0	0	0	0.5	1	2	2	0.0	0	0	0	0	0	0	0	0	0	0	0	0	-0.00017323843347969692	45
4860	0.0077262191302604	0.0038141412724450297	-0.0023575679256219893	0.975256724271684	-1	0	0	0.2	1	1.0	5	1.0	1.0	6	5	0	1	0	0.14285714285714285	1	7	7	0.3333333333333333	0	0.9705686796273418	0.6146768592862863	0.778836649591619	0.7457300781230068	0.6343128776537134	0.9446124589083327	0.8281206208457531	0.8115021741253776	1.0	0.5	0.0	-0.00023575679256219892	3
231	0.0034570275476114186	0.002467106435791423	-0.0024440673712732503	0.9760743618326292	-1	0	0	0.6666666666666666	2	0.5	1	1.0	0.5	3	1	0	0	0	0.25	4	1	4	0.0	0.6666666666666666	0.7761680507030541	0.9646548037877205	0.34123473442479335	0.9455570567255884	0.803937429917088	0.9610148369377783	0.9435367207054475	0.9577916624772194	0	0	0.0	-0.000244406737127325	9
1511	0.018357935673198263	0.0030240484778134478	0.003008928102439956	0.97605437373484	-1	0	0	0.4	4	0.6923076923076923	9	0.3333333333333333	0.6153846153846154	12	8	2	0	0	0.5555555555555556	9	5	15	0.0	0.15384615384615385	0.8026100861652509	0.8346010026960171	0.915540777995519	0.7769800190669524	0.6343128776537134	0.8947234729891821	0.8228691542433968	0.8414277971807615	0	0	0.0	0.003008928102439956	26
523	0.0023549746791066807	0.002324908595589992	-0.0023249082041848926	0.9853078006145783	-1	0	0	1.0	3	0.0	0	0.6666666666666666	0	3	0	0	1	0	0.6666666666666666	2	3	4	1.0	1.0	0	0	0	0	0	0	0	0	0	0	0	-0.00023249082041848927	14
4227	0.020393983720000838	0.0033700101492267634	0.003155699505990036	0.9751946165921553	-1	0	0	0.125	1	1.0	9	1.0	1.0	10	9	0	1	0	0.09090909090909091	1	11	11	0.3333333333333333	0	0.9411373592546838	0.6495776288329483	0.8038003268598594	0.918438130188495	0.5176472582421503	0.7895928389606416	0.8788608285712376	0.8105604953503007	1.0	0.3	0.0	0.003155699505990036	7
2368	0.019009479901294278	0.0010029135408346334	-0.0010007475873624635	0.9791537415533195	-1	0	0	0.4	4	0.6923076923076923	9	0.625	0.6153846153846154	12	8	2	1	0	0.16666666666666666	12	2	15	0.25	0.15384615384615385	0.8026100861652509	0.8374393032542043	0.9001610488800476	0.7830937572645122	0.6871294766621299	0.9078765298407555	0.8042748545812721	0.8503082906952384	1.0	0.08333333333333333	0.0	-0.00010007475873624635	7
2689	0.036329570866287055	0.004975301441777128	0.0020344728617303024	0.9157023179184142	-1	0	0	0.1	1	1.0	13	0.3125	0.7692307692307693	11	10	3	3	0	0.3333333333333333	4	12	15	0.3333333333333333	0	0.9513427591436752	0.9072571852531228	0.6475076958718693	0.9179724036686097	0.6880223931147789	0.7765735999324601	0.7714070183146089	0.8787350455829921	0.2727272727272727	0.5454545454545454	0.0	0.0020344728617303024	56
4170	0.021012693401683113	0.003344247024993478	0.0033430081136998618	0.9747738924563848	-1	0	0	0.125	1	1.0	9	1.0	1.0	10	9	0	1	0	0.09090909090909091	1	11	11	0.3333333333333333	0	0.9411373592546838	0.6495776288329483	0.8038003268598594	0.918438130188495	0.5176472582421503	0.7895928389606416	0.8788608285712376	0.8105604953503007	1.0	0.3	0.0	0.0033430081136998618	11
14	None	None	None	None	None	0.25	1	0.4	4	0.6666666666666666	8	0.7	0.3333333333333333	6	4	7	4	0	0.8	5	4	14	0.25	0.4	0.48536912143911365	0.9008520115745808	0.8228677794908066	0.8929499400956348	0.6991470408189369	0.8046872354604357	0.8385263260412139	0.8715355322609792	0.16666666666666666	0.16666666666666666	0.0	None	0
3157	0.0211757188456997	0.004020594494016204	0.00400266972303512	0.9752439944931605	-1	0	0	0.125	1	1.0	9	1.0	1.0	10	9	0	1	0	0.09090909090909091	1	11	11	0.3333333333333333	0	0.9411373592546838	0.6495776288329483	0.8038003268598594	0.918438130188495	0.5176472582421503	0.7895928389606416	0.8788608285712376	0.8105604953503007	1.0	0.3	0.0	0.00400266972303512	89
1097	0.03764014121335495	0.012427493867390242	-0.002968597172391482	0.8556199812367196	-1	0	0	0.1	1	1.0	13	1.0	1.0	14	13	0	0	0	0.06666666666666667	15	1	15	0.0	0	0.7135564255929076	0.8697877499162425	0.6475076958718693	0.9453137010932492	0.6880223931147789	0.7965107095030957	0.836727001101867	0.8847163437679978	0	0	0.0	-0.0002968597172391482	23
4994	0.016581122377714627	0.0033927311843500074	0.0012121888294958684	0.9798197402593294	-1	0	0	0.125	1	1.0	9	1.0	1.0	10	9	0	1	0	0.09090909090909091	1	11	11	0.3333333333333333	0	0.9411373592546838	0.8063694048962765	0.728512695101013	0.9036059003150604	0.40831390087209823	0.8245446448861015	0.8372455762307911	0.8503473853915646	1.0	0.3	0.0	0.0012121888294958684	6
1251	0.013778043250273741	0.002311707088774532	-0.0019449644801477024	0.9757690469460499	-1	0	0	0.42857142857142855	3	0.75	6	0.5555555555555556	0.75	9	6	0	0	0	0.2222222222222222	9	2	10	0.0	0.25	0.8275915731273435	0.8452065816801537	0.9165334745210659	0.7533346311285334	0.6343128776537134	0.9293047236956118	0.7746192178610658	0.8577436808934642	0	0	0.0	-0.00019449644801477025	0
2998	0.017296830405874854	0.0020120096074923103	-0.0016195974302757696	0.9752448272560265	-1	0	0	0.125	1	1.0	9	1.0	1.0	10	9	0	1	0	0.09090909090909091	1	11	11	0.3333333333333333	0	0.9313646527593429	0.6618913251816322	0.8416424427163453	0.8850210990252875	0.45814193978615736	0.8513425630629817	0.8854053123288655	0.8154654415774699	1.0	0.3	0.0	-0.00016195974302757695	11
749	0.035237535394721166	0.009646220022566656	-0.009191392532530053	0.8977790577172223	-1	0	0	0.1	1	1.0	13	1.0	1.0	14	13	0	0	0	0.06666666666666667	1	15	15	0.0	0	0.7135564255929076	0.9082207712349001	0.6475076958718693	0.9439320478235985	0.642141036793114	0.7894599317581067	0.7888798020951417	0.895271411351728	0	0	0.0	-0.0009191392532530053	1
3135	0.019969651935432913	0.003618734000750234	0.0036186129735456154	0.9747837400037173	-1	0	0	0.125	1	1.0	9	1.0	1.0	10	9	0	1	0	0.09090909090909091	1	11	11	0.3333333333333333	0	0.9411373592546838	0.6495776288329483	0.8038003268598594	0.918438130188495	0.45430998171732034	0.8068615672776995	0.8854053123288655	0.8159902375220841	1.0	0.3	0.0	0.0036186129735456154	44
3895	0.020415521345253585	0.0034940116478001165	0.003465196953037355	0.9746346131007269	-1	0	0	0.125	1	1.0	9	1.0	1.0	10	9	0	1	0	0.09090909090909091	1	11	11	0.3333333333333333	0	0.9411373592546838	0.6495776288329483	0.8038003268598594	0.918438130188495	0.5176472582421503	0.7895928389606416	0.8788608285712376	0.8105604953503007	1.0	0.3	0.0	0.003465196953037355	22
4542	0.02084773190808995	0.0036078216053779927	0.0036051589376100957	0.9747840442955966	-1	0	0	0.125	1	1.0	9	1.0	1.0	10	9	0	1	0	0.09090909090909091	1	11	11	0.3333333333333333	0	0.9411373592546838	0.6495776288329483	0.8038003268598594	0.918438130188495	0.6343128776537134	0.8061475228132652	0.844066294082501	0.815761118092802	1.0	0.3	0.0	0.0036051589376100957	25
3848	0.02025818933863012	0.007557434527166516	-0.0067770109742735125	0.9179948398932085	-1	0	0	0.125	1	1.0	9	1.0	1.0	10	9	0	1	0	0.09090909090909091	1	11	11	0.3333333333333333	0	0.9411373592546838	0.6495776288329483	0.778836649591619	0.9172655864367009	0.5176472582421503	0.7895928389606416	0.8804936836842742	0.809763237197557	1.0	0.3	0.0	-0.0006777010974273513	2
632	0.0019269553854855098	0.001909592966113601	-0.0019095592805288067	0.9837141455479125	-1	0	0	1.0	2	0.0	0	0.75	0	2	0	0	0	0	1.0	2	2	3	0.0	0	0	0	0	0	0	0	0	0	0	0	0	-0.00019095592805288067	19
2224	0.04289145214675131	0.008837886120829534	-0.008058355158726712	0.7901918664473924	-1	0	0	0.1	1	1.0	13	1.0	0.8461538461538461	11	11	3	1	0	0.06666666666666667	1	15	15	0.1	0	0.7135564255929076	0.8716245210653077	0.6475076958718693	0.9325012449463991	0.6880223931147789	0.8907028370927185	0.7714070183146089	0.9014138505217454	1.0	0.36363636363636365	0.0	-0.0008058355158726712	6
3439	0.021026018268074608	0.00367721497312662	0.0036455750487986932	0.974862923954585	-1	0	0	0.125	1	1.0	9	1.0	1.0	10	9	0	1	0	0.09090909090909091	1	11	11	0.3333333333333333	0	0.9411373592546838	0.6495776288329483	0.8038003268598594	0.918438130188495	0.5176472582421503	0.7895928389606416	0.8788608285712376	0.8105604953503007	1.0	0.3	0.0	0.0036455750487986932	26
1784	0.023539767986525555	0.007747445620603389	-0.007747305924380048	0.9766942479480035	-1	0	0	0.2222222222222222	2	0.9090909090909091	10	0.325	0.8181818181818182	10	9	2	1	0	0.625	8	5	13	0.14285714285714285	0	0.8026100861652509	0.8257018565939314	0.9014031184464919	0.7531642626645895	0.9645321928824157	0.9289047910649629	0.8236434161283115	0.8515745632564099	1.0	0.1	0.0	-0.0007747305924380047	1
3755	0.020652256047626046	0.00372231006942126	0.0037215455216384977	0.9752701632260296	-1	0	0	0.125	1	1.0	9	1.0	1.0	10	9	0	1	0	0.09090909090909091	1	11	11	0.3333333333333333	0	0.9411373592546838	0.6495776288329483	0.8038003268598594	0.918438130188495	0.5462274087199354	0.8096012504766681	0.8605913035492296	0.8168732943906982	1.0	0.3	0.0	0.0037215455216384977	52
3699	0.02108098852840038	0.0034663376864815135	0.0034106705443286084	0.9748564645611821	-1	0	0	0.125	1	1.0	9	1.0	1.0	10	9	0	1	0	0.09090909090909091	1	11	11	0.3333333333333333	0	0.9411373592546838	0.6495776288329483	0.8038003268598594	0.918438130188495	0.5176472582421503	0.7895928389606416	0.8788608285712376	0.8105604953503007	1.0	0.3	0.0	0.0034106705443286084	17
1156	0.020782515487047733	0.0014706657349824895	0.0012329301053505607	0.9818935547109745	-1	0	0	0.4	4	0.6923076923076923	9	0.5769230769230769	0.6923076923076923	12	9	2	0	0	0.15384615384615385	13	2	15	0.0	0.15384615384615385	0.8026100861652509	0.810348595363419	0.8905771007272787	0.7851539631210789	0.6343128776537134	0.882437626575558	0.7980673589585117	0.8303323750047218	0	0	0.0	0.0012329301053505607	4
4015	0.019867575297815934	0.0034178644146320874	0.003386469503290536	0.9755404541164275	-1	0	0	0.125	1	1.0	9	1.0	1.0	10	9	0	1	0	0.09090909090909091	1	11	11	0.3333333333333333	0	0.9411373592546838	0.6495776288329483	0.8038003268598594	0.918438130188495	0.4121458589409352	0.8406039615629262	0.9179933561387	0.827366204719782	1.0	0.3	0.0	0.003386469503290536	10
3934	0.019915465340979707	0.003766207340349582	0.0037556153380046966	0.9748383844634856	-1	0	0	0.125	1	1.0	9	1.0	1.0	10	9	0	1	0	0.09090909090909091	1	11	11	0.3333333333333333	0	0.9411373592546838	0.6495776288329483	0.8038003268598594	0.918438130188495	0.45430998171732034	0.8306175638810738	0.8854053123288655	0.8238765311184686	1.0	0.3	0.0	0.0037556153380046966	49
1605	0.009832080810509862	0.002352745661089782	-0.0013408431858061068	0.9812443444482141	-1	0.3333333333333333	1	0.5	4	0.6666666666666666	6	0.4074074074074074	0.6666666666666666	9	6	1	0	0	0.3333333333333333	9	3	11	0.0	1.0	0.9883088733099303	0.873459478926883	0.695342835898956	0.8621067442852673	0.45509591508185654	0.9424901019479237	0.956403886680195	0.8990871085193666	0	0	0.0	-0.00013408431858061068	23
1667	0.03140449896886647	0.0047744049549755686	-0.004658644554863365	0.9786045125617577	-1	0	0	0.2	2	0.9230769230769231	12	0.2727272727272727	0.7692307692307693	11	10	3	2	0	0.45454545454545453	5	11	15	0.2222222222222222	0.14285714285714285	0.8720020629191222	0.7778388016134563	0.7160308564668929	0.9358519776868888	0.3661497780957131	0.9293078399820649	0.9371069090978805	0.8975071917955295	0.5454545454545454	0	0.0	-0.00046586445548633655	8
1025	0.015058169571923768	0.0032892872652540133	0.003147665759076044	0.9672699969394934	-1	0	0	0.2	1	1.0	5	1.0	1.0	5	5	1	3	0	0.14285714285714285	7	1	7	0.5	0	0.46019196533985635	0.8276704682505944	0.39844845727512734	0.8183828674398435	0.9011663588469215	0.8091388261386135	0.8341651530279992	0.8185201529618684	0.2	0.2	0.0	0.003147665759076044	28
4507	0.020777384713093296	0.003982155676781342	0.003974058146920137	0.9753071022294368	-1	0	0	0.125	1	1.0	9	1.0	1.0	10	9	0	1	0	0.09090909090909091	1	11	11	0.3333333333333333	0	0.9411373592546838	0.6495776288329483	0.8038003268598594	0.918438130188495	0.5462274087199354	0.8096012504766681	0.8605913035492296	0.8168732943906982	1.0	0.3	0.0	0.003974058146920137	125
4793	0.020927171240888106	0.0037820224168431766	0.003717994770586116	0.9752522038332263	-1	0	0	0.125	1	1.0	9	1.0	1.0	10	9	0	1	0	0.09090909090909091	1	11	11	0.3333333333333333	0	0.9411373592546838	0.6495776288329483	0.8038003268598594	0.918438130188495	0.6343128776537134	0.854432206456407	0.8402636830268275	0.8324042945336583	1.0	0.3	0.0	0.003717994770586116	40
4053	0.021207622707690346	0.003930950806345619	0.003929963364786954	0.9747940633538804	-1	0	0	0.125	1	1.0	9	1.0	1.0	10	9	0	1	0	0.09090909090909091	1	11	11	0.3333333333333333	0	0.9411373592546838	0.6495776288329483	0.8038003268598594	0.918438130188495	0.5176472582421503	0.7895928389606416	0.8788608285712376	0.8105604953503007	1.0	0.3	0.0	0.003929963364786954	48
400	0.010128718660507944	0.002007708735118608	-0.0014435171821392204	0.9819954662382525	-1	0.3333333333333333	1	0.5	4	0.6666666666666666	6	0.4074074074074074	0.6666666666666666	9	6	1	0	0	0.3333333333333333	9	3	11	0.0	1.0	0.9883088733099303	0.873459478926883	0.695342835898956	0.8621067442852673	0.45509591508185654	0.9382616623115692	0.9270132344739296	0.896782417141496	0	0	0.0	-0.00014435171821392204	140
3167	0.019872842008018154	0.005336132484145569	-0.002429306407924568	0.9791932357572228	-1	0	0	0.125	1	1.0	9	1.0	1.0	10	9	0	1	0	0.09090909090909091	1	11	11	0.3333333333333333	0	0.9411373592546838	0.6573349909140154	0.8038003268598594	0.918438130188495	0.6343128776537134	0.8061475228132652	0.844066294082501	0.8174711662519757	1.0	0.3	0.0	-0.00024293064079245678	3
5050	0.020400876478362178	0.0037015514660558428	0.0036890892087989282	0.975151477129122	-1	0	0	0.125	1	1.0	9	1.0	1.0	10	9	0	1	0	0.09090909090909091	1	11	11	0.3333333333333333	0	0.9411373592546838	0.6495776288329483	0.8038003268598594	0.918438130188495	0.4146064652446174	0.8126133231088187	0.902321532808052	0.817851572113228	1.0	0.3	0.0	0.0036890892087989282	15
4405	0.009612861848688727	0.005670974943206114	-0.005063395296860709	0.974281939364849	-1	0	0	0.2	1	1.0	5	1.0	1.0	6	5	0	1	0	0.14285714285714285	1	7	7	0.3333333333333333	0	0.9411373592546838	0.6645201519599329	0.8416424427163453	0.9125698025764487	0.59357906001299	0.8574211081047327	0.8168708367809363	0.8330853675720173	1.0	0.3333333333333333	0.0	-0.0005063395296860709	2
2609	0.035519432840177785	0.0045852569227968175	0.0025394441911741113	0.9149700486894847	-1	0	0	0.1	1	1.0	13	0.3125	0.7692307692307693	11	10	3	3	0	0.3333333333333333	4	12	15	0.3333333333333333	0	0.9513427591436752	0.9072571852531228	0.6475076958718693	0.9179724036686097	0.6880223931147789	0.7831366676220622	0.7714070183146089	0.8800864494195149	0.2727272727272727	0.5454545454545454	0.0	0.0025394441911741113	61
2460	0.020550077909641567	0.006872877373853046	0.001236725764688624	0.972098157635979	-1	0	0	0.2	2	0.8461538461538461	11	0.5357142857142857	0.7692307692307693	12	10	2	1	0	0.14285714285714285	2	14	15	0.16666666666666666	0	0.585763657293639	0.877157345158248	0.5572605895347131	0.9299958924439115	0.6827434080225208	0.9240084794757659	0.8048140855302605	0.9129476813098433	1.0	0.3333333333333333	0.0	0.001236725764688624	23
3675	0.020779026365606943	0.0035008135391009663	0.0034731802240061645	0.9755997754890119	-1	0	0	0.125	1	1.0	9	1.0	1.0	10	9	0	1	0	0.09090909090909091	1	11	11	0.3333333333333333	0	0.9411373592546838	0.6495776288329483	0.8038003268598594	0.918438130188495	0.5176472582421503	0.7895928389606416	0.8788608285712376	0.8105604953503007	1.0	0.3	0.0	0.0034731802240061645	19
3519	0.021030605550289436	0.0034235180501285666	0.0034164928458714798	0.9751059600076917	-1	0	0	0.125	1	1.0	9	1.0	1.0	10	9	0	1	0	0.09090909090909091	1	11	11	0.3333333333333333	0	0.9411373592546838	0.6495776288329483	0.8038003268598594	0.918438130188495	0.5176472582421503	0.7895928389606416	0.8788608285712376	0.8105604953503007	1.0	0.3	0.0	0.0034164928458714798	14
1129	0.022893724354683155	0.0019952682831313713	-0.0010526543267250583	0.9545512173376609	-1	0	0	0.375	3	0.7	7	0.6666666666666666	0.6	8	6	3	1	0	0.2222222222222222	2	9	12	0.125	0.4	0.460118412374543	0.9124602146096303	0.7231985984960353	0.7136279656805887	0.48294732353337927	0.9664706418973776	0.8558432828822262	0.9007974641329691	1.0	0.125	0.0	-0.00010526543267250583	29
4481	0.018543733194670568	0.005287260686833791	-0.003571866360757536	0.9774696615977534	-1	0	0	0.1111111111111111	1	1.0	11	1.0	1.0	12	11	0	1	0	0.07692307692307693	1	13	13	0.3333333333333333	0	0.907041807327578	0.8584572760881272	0.7160308564668929	0.9033239444843018	0.5462274087199354	0.8326234998407062	0.801434067151911	0.8676718603755877	1.0	0.25	0.0	-0.0003571866360757536	6
3840	0.013739244397595761	0.005028042255623507	-0.005008375569552047	0.8754273114810237	-1	0	0	0.2857142857142857	2	0.875	7	0.5555555555555556	0.875	9	7	0	0	0	0.2222222222222222	2	9	10	0.0	0	0.9411373592546838	0.8483204371388697	0.7409945337351331	0.923919051150834	0.41517154781884147	0.8604779106995369	0.8192095006079764	0.8821060318667258	0	0	0.0	-0.0005008375569552047	1
3089	0.020756852352683427	0.003930687441371752	0.00393053724034672	0.9751407169218789	-1	0	0	0.125	1	1.0	9	1.0	1.0	10	9	0	1	0	0.09090909090909091	1	11	11	0.3333333333333333	0	0.9411373592546838	0.6495776288329483	0.8038003268598594	0.918438130188495	0.5176472582421503	0.7895928389606416	0.8788608285712376	0.8105604953503007	1.0	0.3	0.0	0.00393053724034672	118
2811	0.02215447498020521	0.007579999262349673	0.0004293493718716614	0.9718249276348805	-1	0	0	0.2	2	0.8461538461538461	11	0.5357142857142857	0.7692307692307693	12	10	2	1	0	0.14285714285714285	2	14	15	0.16666666666666666	0	0.585763657293639	0.877157345158248	0.5572605895347131	0.9299958924439115	0.7475469377584082	0.9175352698259363	0.8048140855302605	0.9105668762323371	1.0	0.3333333333333333	0.0	0.0004293493718716614	29
2174	0.019902130216389386	0.00047066559159681304	-0.0004421614571775566	0.9784059099803446	-1	0	0	0.4	4	0.6923076923076923	9	0.4166666666666667	0.6153846153846154	12	8	2	1	0	0.25	12	3	15	0.25	0.15384615384615385	0.8151008296462973	0.8304873311896429	0.9001610488800476	0.7787537668913758	0.6343128776537134	0.8954220421774303	0.7980673589585117	0.8409020774440356	1.0	0.08333333333333333	0.0	-4.421614571775566e-05	44
3153	0.021864524482133926	0.006963209088508971	-0.006526512313388125	0.9842954538083977	-1	0	0	0.125	1	1.0	9	1.0	1.0	10	9	0	1	0	0.09090909090909091	1	11	11	0.3333333333333333	0	1.0	0.6444514043842928	0.8038003268598594	0.918438130188495	0.6343128776537134	0.8061475228132652	0.844066294082501	0.8146339706667314	1.0	0.3	0.0	-0.0006526512313388126	1
2116	0.019335318825101602	0.0002580997858747797	-0.00025786603749127835	0.9784730268389419	-1	0	0	0.4	4	0.6923076923076923	9	0.4166666666666667	0.6153846153846154	12	8	2	1	0	0.25	12	3	15	0.25	0.15384615384615385	0.8151008296462973	0.8304873311896429	0.9001610488800476	0.7787537668913758	0.6343128776537134	0.8954220421774303	0.7980673589585117	0.8409020774440356	1.0	0.08333333333333333	0.0	-2.5786603749127834e-05	63
5026	0.021030103901935368	0.00355276885537166	0.0035310272764129207	0.9749257739252027	-1	0	0	0.125	1	1.0	9	1.0	1.0	10	9	0	1	0	0.09090909090909091	1	11	11	0.3333333333333333	0	0.9411373592546838	0.6495776288329483	0.8038003268598594	0.918438130188495	0.6343128776537134	0.854432206456407	0.8402636830268275	0.8324042945336583	1.0	0.3	0.0	0.0035310272764129207	19
4468	0.021110880068302054	0.0036329065849701465	0.0036196444969194314	0.9750267357868823	-1	0	0	0.125	1	1.0	9	1.0	1.0	10	9	0	1	0	0.09090909090909091	1	11	11	0.3333333333333333	0	0.9411373592546838	0.6495776288329483	0.8038003268598594	0.918438130188495	0.5176472582421503	0.7895928389606416	0.8788608285712376	0.8105604953503007	1.0	0.3	0.0	0.0036196444969194314	19
2326	0.020288042050223606	0.0039671032192747785	0.0030831344657831447	0.9794329223197584	-1	0	0	0.4	4	0.6923076923076923	9	0.5769230769230769	0.6923076923076923	13	9	1	0	0	0.15384615384615385	13	2	15	0.0	0.15384615384615385	0.8026100861652509	0.8330250603531482	0.8755336183500007	0.7584812132182204	0.6466563226849259	0.8930871256941985	0.7980673589585117	0.8354496596624282	0	0	0.0	0.0030831344657831447	2
4742	0.020908343713900164	0.003657729324433493	0.003583018945354047	0.9757124727415444	-1	0	0	0.125	1	1.0	9	1.0	1.0	10	9	0	1	0	0.09090909090909091	1	11	11	0.3333333333333333	0	0.9411373592546838	0.6495776288329483	0.8038003268598594	0.918438130188495	0.6343128776537134	0.8061475228132652	0.844066294082501	0.815761118092802	1.0	0.3	0.0	0.003583018945354047	9
4463	0.020784517042823164	0.003791052279665297	0.003787559222113098	0.974597662196513	-1	0	0	0.125	1	1.0	9	1.0	1.0	10	9	0	1	0	0.09090909090909091	1	11	11	0.3333333333333333	0	0.9411373592546838	0.6495776288329483	0.8038003268598594	0.918438130188495	0.5462274087199354	0.8096012504766681	0.8605913035492296	0.8168732943906982	1.0	0.3	0.0	0.003787559222113098	30
43	0.003415952229428491	0.002592456828128779	-0.002565632621675972	0.9756540200877549	-1	0	0	0.6666666666666666	2	0.5	1	1.0	0.5	3	1	0	0	0	0.25	4	1	4	0.0	0.6666666666666666	0.7761680507030541	0.9646548037877205	0.34123473442479335	0.9455570567255884	0.803937429917088	0.9610148369377783	0.9435367207054475	0.9577916624772194	0	0	0.0	-0.0002565632621675972	16
3414	0.020856984843610298	0.003556869061669931	0.003556868591946532	0.9748906296655359	-1	0	0	0.125	1	1.0	9	1.0	1.0	10	9	0	1	0	0.09090909090909091	1	11	11	0.3333333333333333	0	0.9411373592546838	0.6495776288329483	0.8038003268598594	0.918438130188495	0.5176472582421503	0.7895928389606416	0.8788608285712376	0.8105604953503007	1.0	0.3	0.0	0.003556868591946532	9
4172	0.02078020083754533	0.003645327590825856	0.003574412081405214	0.9745685679709959	-1	0	0	0.125	1	1.0	9	1.0	1.0	10	9	0	1	0	0.09090909090909091	1	11	11	0.3333333333333333	0	0.9411373592546838	0.6495776288329483	0.8038003268598594	0.918438130188495	0.5462274087199354	0.8825156766999067	0.8605913035492296	0.8435640478685018	1.0	0.3	0.0	0.003574412081405214	13
2318	0.03503716650146715	0.008308193009081113	-0.0051333853845887635	0.6576868177626066	-1	0	0	0.1	1	1.0	13	1.0	1.0	14	13	0	0	0	0.06666666666666667	1	15	15	0.0	0	0.7135564255929076	0.8998850140154299	0.6475076958718693	0.9508790198112499	0.5947893855000592	0.8593031366658643	0.8378571199059655	0.9107522013796837	0	0	0.0	-0.0005133385384588763	7
3054	0.02106247831483236	0.0037600775996873143	0.0037433937661789708	0.9752085509147869	-1	0	0	0.125	1	1.0	9	1.0	1.0	10	9	0	1	0	0.09090909090909091	1	11	11	0.3333333333333333	0	0.9411373592546838	0.6495776288329483	0.8038003268598594	0.918438130188495	0.5176472582421503	0.7895928389606416	0.8788608285712376	0.8105604953503007	1.0	0.5	0.0	0.0037433937661789708	36
3269	0.02107755635054399	0.0038117321123115793	0.003805222898294282	0.975418739385414	-1	0	0	0.125	1	1.0	9	1.0	1.0	10	9	0	1	0	0.09090909090909091	1	11	11	0.3333333333333333	0	0.9411373592546838	0.6495776288329483	0.8038003268598594	0.918438130188495	0.5217703523445522	0.7890850889965308	0.877853640940766	0.8104041538384776	1.0	0.3	0.0	0.003805222898294282	20
3160	0.02083202616406305	0.0036161453652325793	0.00359213640681675	0.9750849388315607	-1	0	0	0.125	1	1.0	9	1.0	1.0	10	9	0	1	0	0.09090909090909091	1	11	11	0.3333333333333333	0	0.9411373592546838	0.6495776288329483	0.8038003268598594	0.918438130188495	0.47041242605193767	0.7602207402889236	0.8854053123288655	0.8017808326137166	1.0	0.3	0.0	0.00359213640681675	31
429	0.0018259048316388163	0.0017665149138329404	-0.0017664824094668595	0.986124843636398	-1	0	0	1.0	1	0	0	1.0	0	1	0	0	1	0	0.5	1	2	2	0.3333333333333333	0	0	0	0	0	0	0	0	0	0	0	0	-0.00017664824094668595	13
3498	0.020463176940998806	0.003413195376333461	0.003404395880988532	0.9748894111865882	-1	0	0	0.125	1	1.0	9	1.0	1.0	10	9	0	1	0	0.09090909090909091	1	11	11	0.3333333333333333	0	0.9411373592546838	0.6495776288329483	0.8038003268598594	0.918438130188495	0.6343128776537134	0.8061475228132652	0.844066294082501	0.815761118092802	1.0	0.3	0.0	0.003404395880988532	19
4079	0.020929265272117338	0.003971449587338043	0.003962925739404272	0.9749995190891649	-1	0	0	0.125	1	1.0	9	1.0	1.0	10	9	0	1	0	0.09090909090909091	1	11	11	0.3333333333333333	0	0.9411373592546838	0.6495776288329483	0.8038003268598594	0.918438130188495	0.6343128776537134	0.8061475228132652	0.844066294082501	0.815761118092802	1.0	0.3	0.0	0.003962925739404272	65
1013	0.008153628629384645	0.0025436470622684664	-0.0020731966206996933	0.9819113037586243	-1	0.5	1	0.5714285714285714	4	0.625	5	0.4166666666666667	0.625	9	5	0	0	0	0.375	8	3	10	0.0	1.0	0.9883088733099303	0.9073311287011515	0.6609636287411448	0.9025154704938625	0.5674452371800038	0.9308282694400448	0.8397822072272625	0.9144182889810677	0	0	0.0	-0.00020731966206996932	29
4301	0.020948963901819006	0.0038939173177565305	0.0038858542362297526	0.9753968211398063	-1	0	0	0.125	1	1.0	9	1.0	1.0	10	9	0	1	0	0.09090909090909091	1	11	11	0.3333333333333333	0	0.9411373592546838	0.6495776288329483	0.8038003268598594	0.918438130188495	0.5490132843034295	0.8170650409493139	0.8359495023136083	0.8193122129965367	1.0	0.3	0.0	0.0038858542362297526	72
4626	0.020797069912658103	0.0035967440942470813	0.003574703453043876	0.975029883010071	-1	0	0	0.125	1	1.0	9	1.0	1.0	10	9	0	1	0	0.09090909090909091	1	11	11	0.3333333333333333	0	0.9411373592546838	0.6495776288329483	0.8038003268598594	0.918438130188495	0.6343128776537134	0.8061475228132652	0.844066294082501	0.815761118092802	1.0	0.4	0.0	0.003574703453043876	19
154	0.007583259122754912	0.005590056521065134	-0.005539424600534658	0.9791853369294116	-1	0	0	0.5	5	0.5384615384615384	7	0.625	0.38461538461538464	9	5	5	0	0	0.375	8	3	15	0.0	0.3076923076923077	0.6916380483213725	0.934676927326298	0.8682868915826166	0.8601331843939158	0.1	0.8577000178853916	0.972149445700087	0.8900439154354626	0	0	0.0	-0.0005539424600534658	9
595	0.0021058989785873354	0.001971769553748655	-0.00197175024056555	0.9726371588242309	-1	0	0	0.6666666666666666	2	0.5	1	0.6666666666666666	0.5	1	1	2	0	0	0.6666666666666666	2	3	4	0.0	0	0.9299850581238724	0.5	0.6506609730913165	0.5	0.3885774297912459	0.5	0.9012027871672815	0.5	0	0	0.0	-0.00019717502405655502	37
740	0.001822873152424909	0.0017646514441434008	-0.0017645964088771073	0.9859736493503609	-1	0	0	1.0	1	0	0	1.0	0	1	0	0	0	0	0.5	1	2	2	0.0	0	0	0	0	0	0	0	0	0	0	0	0	-0.00017645964088771073	40
877	0.0018769158834233655	0.0018189383950867855	-0.001818886122439485	0.985814639597366	-1	0	0	1.0	1	0	0	1.0	0	1	0	0	1	0	0.5	1	2	2	0.3333333333333333	0	0	0	0	0	0	0	0	0	0	0	0	-0.0001818886122439485	17
4784	0.020907113243133574	0.00359110541463006	0.0035904037928294512	0.9748455659857583	-1	0	0	0.125	1	1.0	9	1.0	1.0	10	9	0	1	0	0.09090909090909091	1	11	11	0.3333333333333333	0	0.9411373592546838	0.6495776288329483	0.8038003268598594	0.918438130188495	0.6343128776537134	0.8061475228132652	0.844066294082501	0.815761118092802	1.0	0.3	0.0	0.0035904037928294512	10
4196	0.019469565980813064	0.004039052292499785	0.004036620048817389	0.97559850069131	-1	0	0	0.125	1	1.0	9	1.0	1.0	10	9	0	1	0	0.09090909090909091	1	11	11	0.3333333333333333	0	0.9411373592546838	0.6495776288329483	0.8038003268598594	0.918438130188495	0.5462274087199354	0.9073042555782103	0.8605913035492296	0.8548572846101469	1.0	0.3	0.0	0.004036620048817389	26
4136	0.02095317056831981	0.0037895339099755262	0.003781760125730862	0.9747119209739621	-1	0	0	0.125	1	1.0	9	1.0	1.0	10	9	0	1	0	0.09090909090909091	1	11	11	0.3333333333333333	0	0.9411373592546838	0.6495776288329483	0.8038003268598594	0.918438130188495	0.5176472582421503	0.7895928389606416	0.8788608285712376	0.8105604953503007	1.0	0.3	0.0	0.003781760125730862	54
4085	0.020985730807474477	0.003763469508442306	0.003744178014721495	0.9746084150395591	-1	0	0	0.125	1	1.0	9	1.0	1.0	10	9	0	1	0	0.09090909090909091	1	11	11	0.3333333333333333	0	0.9411373592546838	0.6495776288329483	0.8038003268598594	0.918438130188495	0.6343128776537134	0.8061475228132652	0.844066294082501	0.815761118092802	1.0	0.3	0.0	0.003744178014721495	69
450	0.0045039062234093425	0.0028778225900054776	-0.002876729103365718	0.9830202714536125	-1	1.0	1	1.0	4	0.25	1	0.5	0.25	4	1	1	0	0	0.75	4	3	6	0.0	1.0	0.43803437002535495	0.8875317499069451	0.8761747379337331	0.9257163893898742	0.6238538431736711	0.9369982494891007	0.8089339036574649	0.9190361923920424	0	0	0.0	-0.0002876729103365718	5
1240	0.024989231008179364	0.0024908156039657485	-0.0015898218481161788	0.9555138246730079	-1	0	0	0.375	3	0.7	7	0.6666666666666666	0.6	8	6	3	1	0	0.2222222222222222	2	9	12	0.125	0.4	0.460118412374543	0.9124602146096303	0.7231985984960353	0.7136279656805887	0.48294732353337927	0.9664706418973776	0.8558432828822262	0.9007974641329691	1.0	0.125	0.0	-0.0001589821848116179	36
498	0.002415839451222727	0.0023465139326253226	-0.0023447968678645833	0.9708744156785669	-1	0	0	0.5	2	0.3333333333333333	1	0.5555555555555556	0.3333333333333333	2	1	2	0	0	1.0	3	3	5	0.0	0	0.8870096304319812	0.5253015158323111	0.6487342249605685	0.9218942529399263	0.5625663804037829	0.9872797040823689	0.8650906288397401	0.9094664830718374	0	0	0.0	-0.00023447968678645833	28
1107	0.0037315765349135175	0.0036421079834691333	-0.0036406466361980578	0.9824575232709092	-1	0.5	1	0.8333333333333334	5	0.16666666666666666	1	0.5	0.16666666666666666	4	1	3	1	0	1.0	4	4	8	0.14285714285714285	0.5	0.5889434629008578	0.8927186405069164	0.3901594596049048	0.7376766594209933	0.6000725889790954	0.9142025081499511	0.8200578384454594	0.8629016540852791	1.0	0.5	0.0	-0.0003640646636198058	8
3778	0.031454936316157873	0.007953490174642502	-0.007924974569831251	0.9730259389300216	-1	0	0	0.1	1	1.0	13	1.0	1.0	14	13	0	1	0	0.06666666666666667	1	15	15	0.3333333333333333	0	0.9411373592546838	0.6696785276620139	0.8162821654939794	0.925253601725016	0.5015523361250074	0.8310979310080748	0.8876003874386238	0.8327683611940659	1.0	0.21428571428571427	0.0	-0.0007924974569831251	2
4394	0.020778547726615325	0.0037040391618290832	0.0036919598362031452	0.9751065873375644	-1	0	0	0.125	1	1.0	9	1.0	1.0	10	9	0	1	0	0.09090909090909091	1	11	11	0.3333333333333333	0	0.9411373592546838	0.6495776288329483	0.8038003268598594	0.918438130188495	0.6343128776537134	0.8061475228132652	0.844066294082501	0.815761118092802	1.0	0.3	0.0	0.0036919598362031452	16
4069	0.01112098239256527	0.0038601296037595666	-0.0037829946611030547	0.9734911224637653	-1	0	0	0.2	2	0.9166666666666666	11	0.3888888888888889	0.9166666666666666	13	11	0	0	0	0.25	3	12	14	0.0	0	0.872322001856632	0.8864272958167722	0.7160308564668929	0.9389354869983831	0.48318724565241367	0.8642652398070937	0.8192095006079764	0.9014034148525913	0	0	0.0	-0.0003782994661103055	2
1478	0.017090639619651994	0.005491046240885581	-0.005414138920533854	0.9815119609108347	-1	0	0	0.3333333333333333	2	0.8571428571428571	6	1.0	0.8571428571428571	8	6	0	0	0	0.1111111111111111	9	1	9	0.0	0.25	0.8668560405528666	0.7042863879969704	1.0	0.762143479575732	0.7408803678367806	0.9000535776472157	0.7479052988911803	0.8037701936279389	0	0	0.0	-0.0005414138920533854	4
2989	0.014311202375421892	0.006870206071935621	-0.006777740441302681	0.9734720754143454	-1	0.25	1	0.4	4	0.5833333333333334	7	0.4	0.5833333333333334	11	7	2	1	0	0.7142857142857143	5	7	14	0.25	0.2	0.9255305151707711	0.8214547505535754	0.8416424427163453	0.8997312084235106	0.4076782186680843	0.9186884683587863	0.8828432641992416	0.885783675324997	1.0	0.2727272727272727	0.0	-0.0006777740441302681	2
952	0.006992452087617081	0.00213125809266853	-0.0020895187763768567	0.9829782998966334	-1	0.5	1	0.5714285714285714	4	0.625	5	0.4166666666666667	0.625	8	5	1	0	0	0.375	8	3	10	0.0	1.0	0.9941544366549652	0.8825871079202461	0.7008898641450392	0.8746229301913777	0.5501693440831469	0.9402056810264292	0.9156084550873679	0.9036340863539447	0	0	0.0	-0.00020895187763768567	34
594	0.010592464327934582	0.0031731099337156897	-0.003172896177656801	0.9793225998652052	-1	0	0	0.2857142857142857	2	0.75	6	0.6666666666666666	0.125	2	1	7	4	0	0.6	5	3	10	0.23529411764705882	0	0.7081386653428922	0.7493599852097972	0.331174122933808	0.8061848232440872	0.37771420929621286	0.6654347805852701	0.8447941549370415	0.7444839749062229	0.5	0	0.3696200292755984	-0.0003172896177656801	8
1045	0.0036407112104479534	0.0035377840721523427	-0.0035368733804970074	0.9817506828634006	-1	0	0	0.6	3	0.6	3	0.5833333333333334	0.4	4	2	2	0	0	0.3333333333333333	6	2	7	0.0	0.4	0.5486278098030735	0.9527042587357755	0.4834373903499742	0.7736397226317162	0.5720264206742093	0.828661444335793	0.807963707777204	0.8739132520044577	0	0	0.0	-0.00035368733804970074	9
3192	0.015628064752577876	0.003271810536052455	0.0030986774145280904	0.972303962682853	-1	0	0	0.125	1	1.0	9	1.0	1.0	10	9	0	1	0	0.09090909090909091	1	11	11	0.3333333333333333	0	0.9411373592546838	0.6584398959213056	0.778836649591619	0.9107769295670278	0.6057327271759283	0.8743315231284243	0.8876003874386238	0.8375041041509329	1.0	0.3	0.0	0.0030986774145280904	12
2366	0.01983886464270086	0.001103459403555173	0.0004181098754049661	0.9785448027161469	-1	0	0	0.4	4	0.6923076923076923	9	0.4166666666666667	0.6153846153846154	12	8	2	1	0	0.25	12	3	15	0.25	0.15384615384615385	0.8151008296462973	0.8304873311896429	0.9001610488800476	0.7787537668913758	0.6343128776537134	0.8954220421774303	0.7980673589585117	0.8409020774440356	1.0	0.08333333333333333	0.0	0.0004181098754049661	25
2173	0.019646942692526398	0.0006123308535187753	-0.000577104100217305	0.9783182767162423	-1	0	0	0.4	4	0.6923076923076923	9	0.4166666666666667	0.6153846153846154	12	8	2	1	0	0.25	12	3	15	0.25	0.15384615384615385	0.8151008296462973	0.8304873311896429	0.9001610488800476	0.7787537668913758	0.6343128776537134	0.8954220421774303	0.7980673589585117	0.8409020774440356	1.0	0.08333333333333333	0.0	-5.77104100217305e-05	31
1698	0.028517547790499163	0.003367485711716907	-0.0029234397355752	0.9780436592452002	-1	0	0	0.2	2	0.9230769230769231	12	0.2727272727272727	0.7692307692307693	11	10	3	2	0	0.45454545454545453	5	11	15	0.2222222222222222	0.14285714285714285	0.8720020629191222	0.7778388016134563	0.7160308564668929	0.9358519776868888	0.3661497780957131	0.940054026496902	0.9371069090978805	0.9027907201592488	0.5454545454545454	0	0.0	-0.00029234397355752	9
3914	0.017778092165937523	0.002040922824941171	-0.002034834203822586	0.9165075772504372	-1	0	0	0.14285714285714285	1	1.0	8	1.0	1.0	9	8	0	1	0	0.1	1	10	10	0.3333333333333333	0	0.9411373592546838	0.6627862119994025	0.8416424427163453	0.8869420249581947	0.45814193978615736	0.9048483005445465	0.893729812380963	0.8405915864566059	1.0	0.3333333333333333	0.0	-0.00020348342038225862	10
550	0.002513177271028204	0.0023020007845179907	-0.002300846680550346	0.9819050756923376	-1	0	0	1.0	1	0	0	1.0	0	1	0	0	0	0	0.5	2	1	2	0.0	0	0	0	0	0	0	0	0	0	0	0	0	-0.0002300846680550346	9
1447	0.013138524468664163	0.005119156101920948	-0.005099450850214008	0.9823891469068499	-1	0	0	0.5	4	0.6	6	0.6	0.6	9	6	2	2	0	0.2	10	2	12	0.4	0.2	0.8026100861652509	0.814910373934037	0.9695741188542361	0.8026383868622708	0.7399460756705464	0.9199107623061439	0.8103368783412043	0.8551295721698554	0.5555555555555556	0.1111111111111111	0.0	-0.0005099450850214008	7
460	0.002167656144732102	0.0018519769028708414	-0.0018516797582545045	0.9838495097792822	-1	0	0	1.0	2	0.0	0	0.75	0	2	0	0	0	0	1.0	2	2	3	0.0	0	0	0	0	0	0	0	0	0	0	0	0	-0.00018516797582545044	51
651	0.0017434999770094145	0.0017501749863438616	-0.001750154879110269	0.9849944328130877	-1	0	0	0.5	1	1.0	1	1.0	1.0	1	1	1	1	0	0.3333333333333333	1	3	3	0.16666666666666666	0	0.1	0.5	0.7519414217953205	0.5	0.688755547938941	0.5	0.9495835398291397	0.5	1.0	0	0.0	-0.0001750154879110269	53
2438	0.01086001379283679	0.0067071604355317714	0.0008111025606787141	0.9769480245596506	-1	0	0	0.2	2	0.8333333333333334	10	0.4375	0.6666666666666666	10	8	3	3	0	0.5	4	8	14	0.375	0	0.9462400591991795	0.8288176004433527	0.8186617951292785	0.8746011465923655	0.6572074725713848	0.9114585496652887	0.7796634530452595	0.8754871346822085	0.4	0.3	0.0	0.0008111025606787141	25
125	0.006689526628813524	0.0041264519736312795	-0.004115608395352	0.9738184277000074	-1	0	0	0.5	3	0.6666666666666666	4	0.5714285714285714	0.6666666666666666	7	4	0	0	0	0.2857142857142857	7	2	8	0.0	0.3333333333333333	0.7063533336214154	0.9644924550107554	0.6274859686745646	0.8669002066296883	0.5516186753328192	0.7998244720692148	0.8281273759322899	0.8990723624128196	0	0	0.0	-0.0004115608395352	31
209	0.0030603587564972134	0.002743926781378133	-0.0027396898442396947	0.9840734676113553	-1	0	0	1.0	4	0.0	0	0.5	0	4	0	1	1	0	0.75	4	3	6	0.5	0.5	0	0	0	0	0	0	0	0	0	0	0	-0.00027396898442396946	32
657	0.0020802516769707737	0.0019719670472336213	-0.0019719544727448135	0.9853394715255581	-1	0	0	1.0	2	0.0	0	0.75	0	2	0	0	0	0	1.0	2	2	3	0.0	0	0	0	0	0	0	0	0	0	0	0	0	-0.00019719544727448134	12
4486	0.014571589007890622	0.003602375515628093	-0.003212376936667956	0.9744423934370345	-1	0	0	0.125	1	1.0	9	1.0	1.0	10	9	0	1	0	0.09090909090909091	1	11	11	0.3333333333333333	0	0.9067296805556578	0.8787535450139291	0.778836649591619	0.8108937177934623	0.5462274087199354	0.9093992355808916	0.7890923092140159	0.8714987924587142	1.0	0.4	0.0	-0.0003212376936667956	0
841	0.0017981597429192094	0.0017266821755355902	-0.0017266528348457676	0.9843850752426112	-1	0	0	1.0	1	0	0	1.0	0	1	0	0	0	0	0.5	1	2	2	0.0	0	0	0	0	0	0	0	0	0	0	0	0	-0.00017266528348457676	52
3349	0.020485086381214043	0.0037920963531412684	0.0037810661479239097	0.9749742173590206	-1	0	0	0.125	1	1.0	9	1.0	1.0	10	9	0	1	0	0.09090909090909091	1	11	11	0.3333333333333333	0	0.9411373592546838	0.6495776288329483	0.8038003268598594	0.918438130188495	0.45430998171732034	0.8068615672776995	0.8854053123288655	0.8159902375220841	1.0	0.3	0.0	0.0037810661479239097	40
2944	0.0319076787343477	0.00886687071433149	0.007822716666696273	0.9308445541943453	-1	0	0	0.1	1	1.0	13	0.25	0.7692307692307693	11	10	3	3	0	0.6	6	10	15	0.3333333333333333	0	0.9255305151707711	0.900386638229194	0.6724713731401095	0.930836634615614	0.7005543154663568	0.8915269688528765	0.7714070183146089	0.9090859297752343	0.2727272727272727	0.5454545454545454	0.0	0.007822716666696273	16
1582	0.019223828088455054	0.0006349652465061639	-0.00052194024093779	0.9782604747270397	-1	0	0	0.4	4	0.6923076923076923	9	0.4166666666666667	0.6153846153846154	12	8	2	1	0	0.25	12	3	15	0.25	0.15384615384615385	0.8151008296462973	0.8304873311896429	0.9001610488800476	0.7787537668913758	0.6343128776537134	0.8954220421774303	0.7980673589585117	0.8409020774440356	1.0	0.08333333333333333	0.0	-5.2194024093779e-05	55
2395	0.03673000312881435	0.005733041798133722	0.0037380835363582	0.7935182368796666	-1	0	0	0.2	2	0.8461538461538461	11	0.5357142857142857	0.7692307692307693	12	10	2	1	0	0.14285714285714285	2	14	15	0.16666666666666666	0	0.6445861513493305	0.8764044363356749	0.6475076958718693	0.925670278767641	0.6880223931147789	0.9173202338501772	0.7714070183146089	0.9085258829021412	1.0	0.3333333333333333	0.0	0.0037380835363582	79
923	0.0018219998944743003	0.0017538137220349023	-0.0017537200611170403	0.9857984871967664	-1	0	0	1.0	1	0	0	1.0	0	1	0	0	0	0	0.5	1	2	2	0.0	0	0	0	0	0	0	0	0	0	0	0	0	-0.00017537200611170403	22
2320	0.03681852108722946	0.006595081087641115	0.0008499149885847582	0.7592877738232866	-1	0	0	0.2	2	0.8461538461538461	11	0.5357142857142857	0.7692307692307693	12	10	2	1	0	0.14285714285714285	2	14	15	0.16666666666666666	0	0.6445861513493305	0.8764044363356749	0.6475076958718693	0.925670278767641	0.6880223931147789	0.9173202338501772	0.7714070183146089	0.9085258829021412	1.0	0.3333333333333333	0.0	0.0008499149885847582	57
4350	0.014522241124165067	0.006057437108696163	-0.00456298301711483	0.9767687035205513	-1	0	0	0.16666666666666666	1	1.0	6	1.0	1.0	7	6	0	1	0	0.125	1	8	8	0.3333333333333333	0	0.9897830501182134	0.6734740078934632	0.8416424427163453	0.9454279610414108	0.5771525766981433	0.8413077141374123	0.881164438690529	0.8517023179165846	1.0	0.42857142857142855	0.0	-0.000456298301711483	5
4695	0.021115291909681443	0.0036979262221985216	0.0036897780159466675	0.9748646405620625	-1	0	0	0.125	1	1.0	9	1.0	1.0	10	9	0	1	0	0.09090909090909091	1	11	11	0.3333333333333333	0	0.9411373592546838	0.6495776288329483	0.8038003268598594	0.918438130188495	0.6343128776537134	0.8061475228132652	0.844066294082501	0.815761118092802	1.0	0.3	0.0	0.0036897780159466675	35
4721	0.02107200393474351	0.003826486991954107	0.0038001051356496376	0.9748734314324827	-1	0	0	0.125	1	1.0	9	1.0	1.0	10	9	0	1	0	0.09090909090909091	1	11	11	0.3333333333333333	0	0.9411373592546838	0.6495776288329483	0.8038003268598594	0.918438130188495	0.6343128776537134	0.8061475228132652	0.844066294082501	0.815761118092802	1.0	0.3	0.0	0.0038001051356496376	64
5006	0.02075525358992939	0.0037689397958021197	0.0037558374067680057	0.9748727187327402	-1	0	0	0.125	1	1.0	9	1.0	1.0	10	9	0	1	0	0.09090909090909091	1	11	11	0.3333333333333333	0	0.9411373592546838	0.6495776288329483	0.8038003268598594	0.918438130188495	0.5462274087199354	0.8096012504766681	0.8605913035492296	0.8168732943906982	1.0	0.3	0.0	0.0037558374067680057	31
2414	0.029039003535935862	0.006382616301090317	-0.0060017233424599775	0.8295794147381064	-1	0	0	0.1	1	1.0	13	1.0	1.0	14	13	0	1	0	0.06666666666666667	1	15	15	0.3333333333333333	0	0.6547339315372162	0.8591918491771131	0.6475076958718693	0.9275595664028851	0.6880223931147789	0.8732447717063311	0.7714070183146089	0.8905249810494714	1.0	0.42857142857142855	0.0	-0.0006001723342459978	4
4575	0.020750634440852896	0.0035714031523555946	0.003549628541982478	0.9748819769313037	-1	0	0	0.125	1	1.0	9	1.0	1.0	10	9	0	1	0	0.09090909090909091	1	11	11	0.3333333333333333	0	0.9411373592546838	0.6495776288329483	0.8038003268598594	0.918438130188495	0.6343128776537134	0.8061475228132652	0.844066294082501	0.815761118092802	1.0	0.3	0.0	0.003549628541982478	15
391	0.013365674298844624	0.0022764451845012695	-0.0015627554415533116	0.9790802167421878	-1	0.25	1	0.5	5	0.6153846153846154	8	0.375	0.6153846153846154	13	8	1	1	0	0.4	4	10	15	1.0	0.7272727272727273	0.5856043409021645	0.828664776960231	0.39686192239715823	0.8676951375454615	0.5422488198124779	0.8449477709031743	0.7714070183146089	0.8478038776985433	1.0	0.38461538461538464	0.0	-0.00015627554415533116	119
4378	0.02086886869376568	0.003725451358613444	0.0037212608890275466	0.9747727925152203	-1	0	0	0.125	1	1.0	9	1.0	1.0	10	9	0	1	0	0.09090909090909091	1	11	11	0.3333333333333333	0	0.9411373592546838	0.6495776288329483	0.8038003268598594	0.918438130188495	0.5462274087199354	0.8096012504766681	0.8605913035492296	0.8168732943906982	1.0	0.3	0.0	0.0037212608890275466	25
1474	0.023287514749806407	0.007646247472719648	0.00737139366773199	0.9389219821420887	-1	0	0	0.1	1	1.0	13	1.0	1.0	14	13	0	1	0	0.06666666666666667	1	15	15	0.3333333333333333	0	0.7135564255929076	0.8663332618407057	0.6226683308707205	0.930108591098773	0.5422488198124779	0.838258723105688	0.7714070183146089	0.8843416069546045	1.0	0.42857142857142855	0.0	0.00737139366773199	41
3546	0.020522167329317595	0.003592497700746035	0.003582366159939595	0.9755351077516992	-1	0	0	0.125	1	1.0	9	1.0	1.0	10	9	0	1	0	0.09090909090909091	1	11	11	0.3333333333333333	0	0.9411373592546838	0.6495776288329483	0.8038003268598594	0.918438130188495	0.45430998171732034	0.8068615672776995	0.8854053123288655	0.8159902375220841	1.0	0.2	0.0	0.003582366159939595	32
757	0.0018068052246013944	0.0017778639355768176	-0.0017778022894554448	0.9858475678048241	-1	0	0	1.0	1	0	0	1.0	0	1	0	0	0	0	0.5	1	2	2	0.0	0	0	0	0	0	0	0	0	0	0	0	0	-0.00017778022894554448	31
4081	0.009500269716108739	0.00572507113521387	-0.005106174767846587	0.9745016810557681	-1	0	0	0.2	1	1.0	5	1.0	1.0	6	5	0	1	0	0.14285714285714285	1	7	7	0.3333333333333333	0	0.9411373592546838	0.6645201519599329	0.8416424427163453	0.9125698025764487	0.5462274087199354	0.8788934787180182	0.8460272100591534	0.841616719873157	1.0	0.3333333333333333	0.0	-0.0005106174767846587	1
4457	0.021869101210459176	0.004388751786921058	-0.000951264497500697	0.9743492016191188	-1	0	0	0.125	1	1.0	9	1.0	1.0	10	9	0	1	0	0.09090909090909091	1	11	11	0.3333333333333333	0	0.9313646527593429	0.6429939002059846	0.8038003268598594	0.918438130188495	0.6343128776537134	0.8473147042436446	0.8367531082799361	0.828418880889407	1.0	0.3	0.0	-9.512644975006969e-05	5
3725	0.01565072429570578	0.004848503562533483	0.0017714680397416362	0.981103988522258	-1	0	0	0.125	1	1.0	9	1.0	1.0	10	9	0	1	0	0.09090909090909091	1	11	11	0.3333333333333333	0	0.9411373592546838	0.636221750623085	0.7913184882257391	0.920177824962175	0.5923889247996598	0.8164857452374843	0.8568876691956552	0.8173996805290247	1.0	0.5	0.0	0.0017714680397416362	2
2032	0.0368734296182682	0.005452377223943102	0.0038221353038007068	0.7920379651899657	-1	0	0	0.2	2	0.8461538461538461	11	0.5357142857142857	0.7692307692307693	12	10	2	1	0	0.14285714285714285	2	14	15	0.16666666666666666	0	0.6445861513493305	0.8764044363356749	0.6475076958718693	0.925670278767641	0.6880223931147789	0.9173202338501772	0.7714070183146089	0.9085258829021412	1.0	0.3333333333333333	0.0	0.0038221353038007068	93
2136	0.019706622116946237	0.0006202522402205585	-0.0006186002345356209	0.9784261870887555	-1	0	0	0.4	4	0.6923076923076923	9	0.4166666666666667	0.6153846153846154	12	8	2	1	0	0.25	12	3	15	0.25	0.15384615384615385	0.8151008296462973	0.8304873311896429	0.9001610488800476	0.7787537668913758	0.6343128776537134	0.8954220421774303	0.7980673589585117	0.8409020774440356	1.0	0.08333333333333333	0.0	-6.18600234535621e-05	31
1141	0.00234175704829643	0.0018932190006150148	-0.0018932137273623192	0.9820732000511365	-1	0	0	0.5	1	1.0	1	1.0	1.0	2	1	0	0	0	0.3333333333333333	1	3	3	0.0	0	0.6442758188079327	0.9722733194636299	0.7339861391311067	0.5447679974690111	0.427889722570651	0.931416735655029	0.9401755353230923	0.8923670742737876	0	0	0.0	-0.0001893213727362319	16
3308	0.02073156646078927	0.0036846364507062655	0.003670677746609473	0.9751780422805156	-1	0	0	0.125	1	1.0	9	1.0	1.0	10	9	0	1	0	0.09090909090909091	1	11	11	0.3333333333333333	0	0.9411373592546838	0.6495776288329483	0.8038003268598594	0.918438130188495	0.5217703523445522	0.7890850889965308	0.877853640940766	0.8104041538384776	1.0	0.3	0.0	0.003670677746609473	21
1168	0.03176268003437747	0.01422314502347134	-0.011261641461060165	0.9547628089889311	-1	0	0	0.3	3	0.6923076923076923	9	0.5769230769230769	0.6923076923076923	12	9	2	2	0	0.15384615384615385	13	2	15	0.4	0	0.5841207960588721	0.9226355970487529	0.6446937914158518	0.925043810133898	0.6344252032239707	0.9311421061912222	0.8775008479787852	0.9263551836837902	0.5833333333333334	0.16666666666666666	0.0	-0.0011261641461060164	0
2455	0.03627972368502132	0.005314646915120269	0.002640203253242148	0.7925647234671891	-1	0	0	0.2	2	0.8461538461538461	11	0.5357142857142857	0.7692307692307693	12	10	2	1	0	0.14285714285714285	2	14	15	0.16666666666666666	0	0.6445861513493305	0.8764044363356749	0.6475076958718693	0.925670278767641	0.6880223931147789	0.9159016894238632	0.7714070183146089	0.9080104520553435	1.0	0.3333333333333333	0.0	0.002640203253242148	62
3664	0.02094871143720592	0.0034288876641286256	0.0034288861618487388	0.9756110113363442	-1	0	0	0.125	1	1.0	9	1.0	1.0	10	9	0	1	0	0.09090909090909091	1	11	11	0.3333333333333333	0	0.9411373592546838	0.6495776288329483	0.8038003268598594	0.918438130188495	0.5176472582421503	0.7895928389606416	0.8788608285712376	0.8105604953503007	1.0	0.3	0.0	0.0034288861618487388	19
2045	0.016548328287666086	0.0006337585037366791	-0.00046506195480646074	0.9794887376461219	-1	0	0	0.125	1	1.0	9	1.0	1.0	10	9	0	1	0	0.09090909090909091	1	11	11	0.3333333333333333	0	0.9411373592546838	0.6736869433423353	0.8416424427163453	0.8851910955513485	0.5462274087199354	0.8775172284324358	0.8605913035492296	0.8290424869482791	1.0	0.3	0.0	-4.650619548064607e-05	29
899	0.0021059570411170628	0.0020254141142003893	-0.002023422449751908	0.9830097146240886	-1	0	0	0	0	0	0	1.0	0	0	0	0	0	0	1.0	1	1	1	0.0	0	0	0	0	0	0	0	0	0	0	0	0	-0.1	1
2892	0.031062875916541496	0.005596333718924823	-0.005485972439570543	0.6753393597198145	-1	0	0	0.1	1	1.0	13	1.0	0.9230769230769231	13	12	1	1	0	0.06666666666666667	1	15	15	0.2	0	0.5959114374815246	0.8772865733893636	0.6475076958718693	0.914755369932145	0.5422488198124779	0.9064676577138384	0.7767925071998479	0.9005890860811118	1.0	0.5384615384615384	0.0	-0.0005485972439570543	6
1265	0.006537943059739879	0.004213073976230873	-0.004163473922718511	0.9807700697208009	-1	0	0	0.4	2	0.8	4	1.0	0.4	2	2	4	2	0	0.14285714285714285	7	1	7	0.16666666666666666	0.3333333333333333	1.0	0.5	0.8420612600070303	0.7506217639495816	0.5894033975609421	0.6595812281131765	0.8594119431167785	0.6428571208026572	0.75	0.5	0.0	-0.0004163473922718511	5
3222	0.02108241468177365	0.0035537690474646403	0.0035150408507666694	0.9746283617359573	-1	0	0	0.125	1	1.0	9	1.0	1.0	10	9	0	1	0	0.09090909090909091	1	11	11	0.3333333333333333	0	0.9411373592546838	0.6495776288329483	0.8038003268598594	0.918438130188495	0.5176472582421503	0.7895928389606416	0.8788608285712376	0.8105604953503007	1.0	0.3	0.0	0.0035150408507666694	6
1263	0.032649086615363934	0.003356556146405955	-0.0023648392515373414	0.7129185485476855	-1	0	0	0.2	2	0.8461538461538461	11	0.5357142857142857	0.7692307692307693	12	10	2	1	0	0.14285714285714285	2	14	15	0.16666666666666666	0	0.6066259069743224	0.8694517549917721	0.6475076958718693	0.925670278767641	0.6880223931147789	0.9173202338501772	0.7741111288464452	0.9067742578600871	1.0	0.3333333333333333	0.0	-0.00023648392515373414	33
1143	0.03447088414303413	0.0073436311058795506	-0.006631573995357256	0.8235203288495598	-1	0	0	0.1	1	1.0	13	1.0	1.0	14	13	0	1	0	0.06666666666666667	1	15	15	0.3333333333333333	0	0.5310422072030991	0.8646245642838644	0.36863739337319534	0.8668386762713879	0.6151356064636284	0.8042643871549806	0.7714070183146089	0.8472982482000404	1.0	0.5	0.0	-0.0006631573995357256	2
4977	0.021079679330274173	0.0037630092715602924	0.0037174144965237527	0.9755892127282315	-1	0	0	0.125	1	1.0	9	1.0	1.0	10	9	0	1	0	0.09090909090909091	1	11	11	0.3333333333333333	0	0.9411373592546838	0.6495776288329483	0.8038003268598594	0.918438130188495	0.6343128776537134	0.854432206456407	0.8402636830268275	0.8324042945336583	1.0	0.3	0.0	0.0037174144965237527	39
4380	0.020625032346847743	0.0034641280482428276	0.0034640931621918035	0.9747270934481285	-1	0	0	0.125	1	1.0	9	1.0	1.0	10	9	0	1	0	0.09090909090909091	1	11	11	0.3333333333333333	0	0.9411373592546838	0.6495776288329483	0.8038003268598594	0.918438130188495	0.49668803117832666	0.7835062388375464	0.8927005140907291	0.8086978177975747	1.0	0.3	0.0	0.0034640931621918035	19
2620	0.03715472111043181	0.005007995996701048	0.0028452263918915697	0.7920768727876125	-1	0	0	0.2	2	0.8461538461538461	11	0.5357142857142857	0.7692307692307693	12	10	2	1	0	0.14285714285714285	2	14	15	0.16666666666666666	0	0.6445861513493305	0.8764044363356749	0.6475076958718693	0.9277936236847354	0.6880223931147789	0.9143331887901398	0.7714070183146089	0.9083185033329355	1.0	0.4166666666666667	0.0	0.0028452263918915697	64
4517	0.021346482554046954	0.0036128846584787253	0.003609758760319175	0.9748667638956335	-1	0	0	0.125	1	1.0	9	1.0	1.0	10	9	0	1	0	0.09090909090909091	1	11	11	0.3333333333333333	0	0.9411373592546838	0.6495776288329483	0.8038003268598594	0.918438130188495	0.6343128776537134	0.854432206456407	0.8402636830268275	0.8324042945336583	1.0	0.3	0.0	0.003609758760319175	32
3048	0.02052008662400621	0.0032670190805951377	0.003046408104636584	0.9751133834366664	-1	0	0	0.125	1	1.0	9	1.0	1.0	10	9	0	1	0	0.09090909090909091	1	11	11	0.3333333333333333	0	0.9411373592546838	0.6495776288329483	0.8038003268598594	0.918438130188495	0.5176472582421503	0.7895928389606416	0.8788608285712376	0.8105604953503007	1.0	0.3	0.0	0.003046408104636584	19
466	0.010630226590686903	0.0045585403910038385	-0.004522604385685807	0.9789080629685821	-1	0	0	0.25	1	1.0	4	0.75	0.5	2	2	3	6	0	0.5	4	2	6	0.6	0	1.0	0.5	0.8586897400482598	0.8042548438628854	0.4088350088303988	0.8468522424173003	0.9284628624544375	0.7390574159105086	0.5	0.5	0.41133004870416034	-0.00045226043856858066	3
341	0.0037499435253412552	0.0027608104557914313	-0.0027585554577015847	0.9798796450250183	-1	1.0	1	0.8	4	0.4	2	0.4666666666666667	0.4	6	2	0	0	0	0.6	5	3	7	0.0	1.0	0.46822686932295055	0.8644462605084375	0.5457653700643632	0.8760294685328147	0.4644053528598082	0.8200363154554198	0.8060373770520726	0.8550647520665594	0	0	0.0	-0.0002758555457701585	18
3438	0.016476458570834348	0.001734104489413256	-0.0010436985065467586	0.9779061008455034	-1	0	0	0.14285714285714285	1	1.0	8	1.0	1.0	9	8	0	1	0	0.1	1	10	10	0.3333333333333333	0	0.9411373592546838	0.6568315081565259	0.7659582110033734	0.9239448117954638	0.45814193978615736	0.7881542840492088	0.881164438690529	0.8155891964101499	1.0	0.3333333333333333	0.0	-0.00010436985065467585	4
3408	0.02125102007398148	0.0037000686652909616	0.0036779774880534195	0.9746567902913148	-1	0	0	0.125	1	1.0	9	1.0	1.0	10	9	0	1	0	0.09090909090909091	1	11	11	0.3333333333333333	0	0.9411373592546838	0.6495776288329483	0.8038003268598594	0.918438130188495	0.6343128776537134	0.8061475228132652	0.844066294082501	0.815761118092802	1.0	0.3	0.0	0.0036779774880534195	63
3443	0.020911877087707795	0.003858471082398082	0.0038413378745966735	0.974977738099935	-1	0	0	0.125	1	1.0	9	1.0	1.0	10	9	0	1	0	0.09090909090909091	1	11	11	0.3333333333333333	0	0.9411373592546838	0.6495776288329483	0.8038003268598594	0.918438130188495	0.6343128776537134	0.8061475228132652	0.844066294082501	0.815761118092802	1.0	0.3	0.0	0.0038413378745966735	23
1856	0.019694770272287106	0.0005382827847757902	-0.000522897881778225	0.9784080362528839	-1	0	0	0.4	4	0.6923076923076923	9	0.4166666666666667	0.6153846153846154	12	8	2	1	0	0.25	12	3	15	0.25	0.15384615384615385	0.8151008296462973	0.8304873311896429	0.9001610488800476	0.7787537668913758	0.6343128776537134	0.8954220421774303	0.7980673589585117	0.8409020774440356	1.0	0.08333333333333333	0.0	-5.22897881778225e-05	45
1978	0.02574398231505879	0.007744498889922185	-0.007632074192242748	0.8682848741605536	-1	0	0	0.2857142857142857	2	0.875	7	0.5555555555555556	0.875	9	7	0	0	0	0.2222222222222222	9	2	10	0.0	0	0.8729462554004723	0.9166187592609195	0.8222943529648404	0.8913036942674996	0.6343128776537134	0.904239840961819	0.8192095006079764	0.9045539862247249	0	0	0.0	-0.0007632074192242748	3
541	0.002006203237232734	0.001971815006924589	-0.0019713242515648445	0.9842727032943261	-1	0	0	1.0	2	0.0	0	0.75	0	2	0	0	0	0	1.0	2	2	3	0.0	0	0	0	0	0	0	0	0	0	0	0	0	-0.00019713242515648444	37
2504	0.036261659689429265	0.006853043047233596	0.0005661627959618864	0.7635736722446338	-1	0	0	0.2	2	0.8461538461538461	11	0.5357142857142857	0.7692307692307693	12	10	2	1	0	0.14285714285714285	2	14	15	0.16666666666666666	0	0.6445861513493305	0.8764044363356749	0.6475076958718693	0.925670278767641	0.6880223931147789	0.9173202338501772	0.7714070183146089	0.9085258829021412	1.0	0.3333333333333333	0.0	0.0005661627959618864	53
2233	0.019641117877056854	0.00214552044144318	0.00038480404693979676	0.9827751035679171	-1	0	0	0.4	4	0.6923076923076923	9	0.5769230769230769	0.6923076923076923	12	9	2	0	0	0.15384615384615385	13	2	15	0.0	0.15384615384615385	0.8026100861652509	0.8080251085476068	0.920988009900762	0.7840181338724249	0.6343128776537134	0.89841938915047	0.7980673589585117	0.8369103422255928	0	0	0.0	0.00038480404693979676	2
3116	0.020873827800541325	0.00377995565091367	0.0037568931433491297	0.9749807742173348	-1	0	0	0.125	1	1.0	9	1.0	1.0	10	9	0	1	0	0.09090909090909091	1	11	11	0.3333333333333333	0	0.9411373592546838	0.6495776288329483	0.8038003268598594	0.918438130188495	0.5176472582421503	0.7895928389606416	0.8788608285712376	0.8105604953503007	1.0	0.3	0.0	0.0037568931433491297	63
598	0.004341065026473064	0.002128554340777119	-0.002125248943677924	0.9841287969498773	-1	0	0	0.6666666666666666	2	0.5	1	0.6666666666666666	0.5	3	1	0	0	0	0.6666666666666666	2	3	4	0.0	0	0.2111329775170369	0.9009446753480843	0.7557509331483516	0.9503041117873757	0.345239065884187	0.966156973716127	0.7288132810682595	0.9446291697467508	0	0	0.0	-0.0002125248943677924	30
1859	0.01519590941208535	0.00584139693709703	-0.005400782108512014	0.9823354262841277	-1	0	0	0.3	3	0.7692307692307693	10	0.4166666666666667	0.6923076923076923	12	9	2	1	0	0.25	12	3	15	0.2	0	0.8026100861652509	0.8137251848487018	0.9001610488800476	0.7514657097043587	0.6871294766621299	0.8256403821958419	0.7925633445662171	0.7987705466461411	1.0	0.08333333333333333	0.0	-0.0005400782108512015	0
3139	0.02098215008690638	0.0038675042995068897	0.003865207894881527	0.9748473205260175	-1	0	0	0.125	1	1.0	9	1.0	1.0	10	9	0	1	0	0.09090909090909091	1	11	11	0.3333333333333333	0	0.9411373592546838	0.6495776288329483	0.8038003268598594	0.918438130188495	0.5176472582421503	0.7895928389606416	0.8788608285712376	0.8105604953503007	1.0	0.3	0.0	0.003865207894881527	33
4959	0.020803946570997416	0.003777965595045692	0.0037767830240581584	0.9749003478285717	-1	0	0	0.125	1	1.0	9	1.0	1.0	10	9	0	1	0	0.09090909090909091	1	11	11	0.3333333333333333	0	0.9411373592546838	0.6495776288329483	0.8038003268598594	0.918438130188495	0.5462274087199354	0.8096012504766681	0.8605913035492296	0.8168732943906982	1.0	0.3	0.0	0.0037767830240581584	47
1441	0.02118265271687302	0.0038602273609587177	-0.0033249732201541485	0.9795886598394369	-1	0	0	0.4	4	0.6153846153846154	8	0.30612244897959184	0.6153846153846154	11	8	3	0	0	1.0	7	7	15	0.0	0.14285714285714285	0.8607831380562798	0.9324052694095863	0.7368619916714705	0.9333026249308031	0.8399049454681699	0.8805788716743348	0.8089476184890204	0.918357860643669	0	0	0.0	-0.00033249732201541483	5
2330	0.013342638884698377	0.00501617879348656	-0.004914945079410345	0.9824461130528662	-1	0	0	0.4444444444444444	4	0.6363636363636364	7	0.65	0.5454545454545454	10	6	2	1	0	0.2	10	2	13	0.25	0.18181818181818182	0.7626326151480854	0.8181342172061448	0.9516450483148727	0.7955973698178448	0.7881227222444676	0.9214433923042515	0.8196224285516556	0.8550734456735993	1.0	0.1	0.0	-0.0004914945079410345	9
2613	0.03552781561308888	0.007221420078928716	0.0005971687771130727	0.7657026880279674	-1	0	0	0.2	2	0.8461538461538461	11	0.5357142857142857	0.7692307692307693	12	10	2	1	0	0.14285714285714285	2	14	15	0.16666666666666666	0	0.6445861513493305	0.8764044363356749	0.6475076958718693	0.925670278767641	0.6880223931147789	0.9147517139028242	0.7714070183146089	0.9075964937635069	1.0	0.3333333333333333	0.0	0.0005971687771130727	51
939	0.0017386326753875143	0.0016781187011278215	-0.0016780905219968031	0.9845985376499994	-1	0	0	1.0	1	0	0	1.0	0	1	0	0	0	0	0.5	1	2	2	0.0	0	0	0	0	0	0	0	0	0	0	0	0	-0.0001678090521996803	37
1688	0.015656931765162713	0.003319907802533359	-0.0017455825795879096	0.982313996949158	-1	0	0	0.3	3	0.8461538461538461	11	0.5357142857142857	0.8461538461538461	14	11	0	0	0	0.14285714285714285	14	2	15	0.0	0.15384615384615385	0.7626326151480854	0.9023497608728586	0.7441805426433161	0.9044458261851407	0.646286362136039	0.9219468786120518	0.7721348660801803	0.909984501640456	0	0	0.0	-0.00017455825795879097	3
2595	0.03698428771940502	0.005112190831142008	0.004307402228341044	0.7915880449240084	-1	0	0	0.2	2	0.8461538461538461	11	0.5357142857142857	0.7692307692307693	12	10	2	1	0	0.14285714285714285	2	14	15	0.16666666666666666	0	0.6445861513493305	0.8764044363356749	0.6475076958718693	0.925670278767641	0.6880223931147789	0.9173202338501772	0.7714070183146089	0.9085258829021412	1.0	0.16666666666666666	0.0	0.004307402228341044	51
1450	0.032365953239360444	0.0030401773674633994	-0.002143177811004613	0.7071789036691736	-1	0	0	0.2	2	0.8461538461538461	11	0.5357142857142857	0.7692307692307693	12	10	2	1	0	0.14285714285714285	2	14	15	0.16666666666666666	0	0.6066259069743224	0.8694517549917721	0.6475076958718693	0.925670278767641	0.6880223931147789	0.9173202338501772	0.7741111288464452	0.9067742578600871	1.0	0.3333333333333333	0.0	-0.00021431778110046128	43
3717	0.02100677699229507	0.0035539386656130317	0.0035477489135439587	0.975670745653438	-1	0	0	0.125	1	1.0	9	1.0	1.0	10	9	0	1	0	0.09090909090909091	1	11	11	0.3333333333333333	0	0.9411373592546838	0.6495776288329483	0.8038003268598594	0.918438130188495	0.5176472582421503	0.7895928389606416	0.8788608285712376	0.8105604953503007	1.0	0.3	0.0	0.0035477489135439587	20
1799	0.02135413689561715	0.013221252602529711	-0.012163806006257513	0.9791782100798861	-1	0	0	0.4	4	0.6923076923076923	9	0.4166666666666667	0.6153846153846154	12	8	2	1	0	0.25	12	3	15	0.25	0.15384615384615385	0.8151008296462973	0.8304873311896429	0.8751973716118073	0.7890025780894325	0.6404846001693196	0.8695773737274226	0.7883066436775672	0.8322621711827065	1.0	0.08333333333333333	0.0	-0.0012163806006257514	0
4302	0.02097656967094059	0.0038030136746642733	0.003797568945443573	0.9752087002573526	-1	0	0	0.125	1	1.0	9	1.0	1.0	10	9	0	1	0	0.09090909090909091	1	11	11	0.3333333333333333	0	0.9411373592546838	0.6495776288329483	0.8038003268598594	0.918438130188495	0.49668803117832666	0.7835062388375464	0.8927005140907291	0.8086978177975747	1.0	0.3	0.0	0.003797568945443573	25
1373	0.02315974610067037	0.009610915214699487	-0.00938642424757613	0.8867712125105626	-1	0	0	0.2	2	0.9230769230769231	12	1.0	0.9230769230769231	14	12	0	0	0	0.06666666666666667	15	1	15	0.0	0.14285714285714285	0.8729462554004723	0.7083959465623686	0.9190141940225999	0.7772300386175153	0.5934697631276225	0.9212152195272488	0.8493422534675726	0.8223073623127453	0	0	0.0	-0.000938642424757613	2
2520	0.0394570538111536	0.014374466026745728	-0.013974208212075949	0.6983835070666619	-1	0	0	0.2	2	0.8461538461538461	11	0.5357142857142857	0.7692307692307693	12	10	2	1	0	0.14285714285714285	2	14	15	0.16666666666666666	0	0.6445861513493305	0.8764044363356749	0.6475076958718693	0.9260156648265885	0.6880223931147789	0.9147517139028242	0.7714070183146089	0.9077370270017641	1.0	0.3333333333333333	0.0	-0.001397420821207595	0
2864	0.020579251616206877	0.010751058697188306	-0.007735009915473395	0.9752303773255001	-1	0	0	0.125	1	1.0	9	1.0	1.0	10	9	0	1	0	0.09090909090909091	1	11	11	0.3333333333333333	0	0.9411373592546838	0.6493798947399669	0.8038003268598594	0.918438130188495	0.6301897835513116	0.8253283365505093	0.8431749851455312	0.8220307247123866	1.0	0.3	0.0	-0.0007735009915473396	1
4087	0.021106995868796073	0.0036216430297563162	0.003620380365620148	0.9747611234061248	-1	0	0	0.125	1	1.0	9	1.0	1.0	10	9	0	1	0	0.09090909090909091	1	11	11	0.3333333333333333	0	0.9411373592546838	0.6495776288329483	0.8038003268598594	0.918438130188495	0.5462274087199354	0.8359259021067219	0.8647813595056053	0.8257171246230632	1.0	0.3	0.0	0.003620380365620148	33
3368	0.02083364387116185	0.0034284275428823423	0.003423477445603399	0.9753305610852033	-1	0	0	0.125	1	1.0	9	1.0	1.0	10	9	0	1	0	0.09090909090909091	1	11	11	0.3333333333333333	0	0.9411373592546838	0.6495776288329483	0.8038003268598594	0.918438130188495	0.5176472582421503	0.7895928389606416	0.8788608285712376	0.8105604953503007	1.0	0.3	0.0	0.003423477445603399	17
2815	0.015309594751123264	0.003956069411705534	-0.0002613294092506691	0.9773704688737445	-1	0	0	0.125	1	1.0	10	1.0	1.0	11	10	0	1	0	0.08333333333333333	1	12	12	0.3333333333333333	0	0.9411373592546838	0.8672906306906719	0.7160308564668929	0.8949931916298786	0.3964594361420961	0.8587460648434603	0.788356684512808	0.8745321142501115	1.0	0.36363636363636365	0.0	-2.613294092506691e-05	17
1523	0.008060921346749095	0.002276497597195885	-0.00196922689980129	0.9820803225438685	-1	0.5	1	0.5714285714285714	4	0.625	5	0.4166666666666667	0.625	9	5	0	0	0	0.375	8	3	10	0.0	1.0	0.9883088733099303	0.9073311287011515	0.6609636287411448	0.9025154704938625	0.5674452371800038	0.9308282694400448	0.8397822072272625	0.9144182889810677	0	0	0.0	-0.000196922689980129	33
2568	0.03414014529400513	0.0014094430905251861	-0.0014072036733840385	0.6437523878789699	-1	0	0	0.2	2	0.8461538461538461	11	0.5357142857142857	0.7692307692307693	12	10	2	1	0	0.14285714285714285	2	14	15	0.16666666666666666	0	0.6445861513493305	0.8764044363356749	0.6475076958718693	0.925670278767641	0.6880223931147789	0.9173202338501772	0.7714070183146089	0.9085258829021412	1.0	0.3333333333333333	0.0	-0.00014072036733840386	27
3040	0.020411621515600158	0.003417161067019563	0.0033963249710296578	0.9748572233337199	-1	0	0	0.125	1	1.0	9	1.0	1.0	10	9	0	1	0	0.09090909090909091	1	11	11	0.3333333333333333	0	0.9411373592546838	0.6495776288329483	0.8038003268598594	0.918438130188495	0.5176472582421503	0.7895928389606416	0.8788608285712376	0.8105604953503007	1.0	0.3	0.0	0.0033963249710296578	12
2551	0.022584993149288357	0.0047779940796491924	-0.003781155485936624	0.9813573590959906	-1	0	0	0.4	4	0.6923076923076923	9	0.5769230769230769	0.6923076923076923	13	9	1	0	0	0.15384615384615385	13	2	15	0.0	0.15384615384615385	0.7226551441309199	0.832991865844702	0.8363454078354376	0.922130144606082	0.5606835724771189	0.8919581179743041	0.7557151422630181	0.8872722599059392	0	0	0.0	-0.0003781155485936624	7
4686	0.023322854492509412	0.01138433420093113	-0.009634669338817986	0.8661649936773912	-1	0	0	0.14285714285714285	1	1.0	8	1.0	1.0	9	8	0	1	0	0.1	1	10	10	0.3333333333333333	0	0.9411373592546838	0.65701592057827	0.7909218882716136	0.9233509605502794	0.6343128776537134	0.8109041209948303	0.8660642877532805	0.8222350400434235	1.0	0.3333333333333333	0.0	-0.0009634669338817986	0
40	0.02941750515597392	0.01154697833370778	-0.01095336771733442	0.9396937062437516	-1	0	0	0.2	2	0.8461538461538461	11	0.3409090909090909	0.7692307692307693	12	10	2	1	0	0.36363636363636365	11	4	15	0.16666666666666666	0	0.616773687162208	0.8597624021450105	0.6149416121285888	0.90933176283997	0.7556301946736713	0.9121986126485643	0.7911489818505757	0.8959674670520367	1.0	0.4166666666666667	0.0	-0.001095336771733442	5
3695	0.021145816965812508	0.0036607591362492497	0.0036588045041019935	0.9749081109765351	-1	0	0	0.125	1	1.0	9	1.0	1.0	10	9	0	1	0	0.09090909090909091	1	11	11	0.3333333333333333	0	0.9411373592546838	0.6495776288329483	0.8038003268598594	0.918438130188495	0.5462274087199354	0.874018226091295	0.8760845538341291	0.8400347426718767	1.0	0.3	0.0	0.0036588045041019935	29
4250	0.021389041924757442	0.0036375964750234935	0.0036258666401528237	0.97507164275631	-1	0	0	0.125	1	1.0	9	1.0	1.0	10	9	0	1	0	0.09090909090909091	1	11	11	0.3333333333333333	0	0.9411373592546838	0.6495776288329483	0.8038003268598594	0.918438130188495	0.6343128776537134	0.854432206456407	0.8402636830268275	0.8324042945336583	1.0	0.3	0.0	0.0036258666401528237	26
2023	0.022813147883653014	0.008251093726755742	-0.008159364887574579	0.9731585753533216	-1	0	0	0.4	4	0.6923076923076923	9	0.4166666666666667	0.6153846153846154	12	8	2	1	0	0.25	12	3	15	0.25	0.15384615384615385	0.8026100861652509	0.8846264703551789	0.8873498978756926	0.7947599954159751	0.6343128776537134	0.8915055066549843	0.7980673589585117	0.8620419506830654	1.0	0.08333333333333333	0.0	-0.0008159364887574579	1
4091	0.02051160890953879	0.003771208082374173	0.003765684543895151	0.9747920922954499	-1	0	0	0.125	1	1.0	9	1.0	1.0	10	9	0	1	0	0.09090909090909091	1	11	11	0.3333333333333333	0	0.9411373592546838	0.6495776288329483	0.8038003268598594	0.918438130188495	0.5462274087199354	0.8096012504766681	0.8605913035492296	0.8168732943906982	1.0	0.3	0.0	0.003765684543895151	25
440	0.004438786571892389	0.002630587254065922	-0.0023692340322050624	0.9829822860749088	-1	0	0	0.5	2	0.75	3	0.6	0.5	4	2	1	0	0	0.4	5	2	6	0.0	0	0.5012402775874655	0.9114414630151145	0.8815571128015577	0.883136757420645	0.40795194649574584	0.605857837242473	0.9156637202622223	0.8312610440150666	0	0	0.0	-0.00023692340322050624	33
792	None	None	None	None	None	0	0	0.3333333333333333	2	0.7142857142857143	5	0.75	0.42857142857142855	3	3	5	1	0	0.75	4	3	9	0.07142857142857142	0	0.7234854639390683	0.9325895600467565	0.6599481108083542	0.9474560863300769	0.2378227048223604	0.6563518954426788	0.9385593277623185	0.8864980087610247	1.0	0.3333333333333333	0.0	None	0
4581	0.01973113261645337	0.00584136617563716	-0.005814922684853166	0.7393352862884939	-1	0	0	0.125	1	1.0	9	1.0	1.0	10	9	0	1	0	0.09090909090909091	1	11	11	0.3333333333333333	0	0.9411373592546838	0.6495776288329483	0.8162821654939794	0.9178507462517949	0.6343128776537134	0.8061475228132652	0.843166954138624	0.8153692456035787	1.0	0.3	0.0	-0.0005814922684853165	1
4013	0.020589994735387487	0.0034790852568817076	0.003465979004145855	0.9749023001420396	-1	0	0	0.125	1	1.0	9	1.0	1.0	10	9	0	1	0	0.09090909090909091	1	11	11	0.3333333333333333	0	0.9411373592546838	0.6495776288329483	0.8038003268598594	0.918438130188495	0.5176472582421503	0.7895928389606416	0.8788608285712376	0.8105604953503007	1.0	0.3	0.0	0.003465979004145855	17
3559	0.020583951857596955	0.0038094396299007027	0.003807971515122129	0.9748902305256388	-1	0	0	0.125	1	1.0	9	1.0	1.0	10	9	0	1	0	0.09090909090909091	1	11	11	0.3333333333333333	0	0.9411373592546838	0.6495776288329483	0.8038003268598594	0.918438130188495	0.5176472582421503	0.7895928389606416	0.8788608285712376	0.8105604953503007	1.0	0.3	0.0	0.003807971515122129	62
1638	0.007638138245674581	0.004722411983627124	-0.003967588308266301	0.9760780014614899	-1	0.5	1	0.6666666666666666	4	0.5	3	0.4444444444444444	0.5	6	3	1	0	0	0.5	6	3	8	0.0	1.0	1.0	0.9071966223937228	0.7008898641450392	0.8865283264893479	0.4227000824387286	0.9402484097864985	0.9284496480380321	0.9140297206197541	0	0	0.0	-0.0003967588308266301	8
2976	0.021193239985142952	0.003639765817389854	0.003597315030266916	0.9753660476005537	-1	0	0	0.125	1	1.0	9	1.0	1.0	10	9	0	1	0	0.09090909090909091	1	11	11	0.3333333333333333	0	0.9411373592546838	0.6495776288329483	0.8038003268598594	0.918438130188495	0.5176472582421503	0.7895928389606416	0.8788608285712376	0.8105604953503007	1.0	0.3	0.0	0.003597315030266916	21
1851	0.01981403920185505	0.0006035701330252597	-0.00010432240639891594	0.9782972464440749	-1	0	0	0.4	4	0.6923076923076923	9	0.4166666666666667	0.6153846153846154	12	8	2	1	0	0.25	12	3	15	0.25	0.15384615384615385	0.8151008296462973	0.8304873311896429	0.9001610488800476	0.7787537668913758	0.6343128776537134	0.8954220421774303	0.7980673589585117	0.8409020774440356	1.0	0.08333333333333333	0.0	-1.0432240639891593e-05	50
4454	0.02133304174242653	0.003525714539835184	0.003524925322867074	0.9748041678745013	-1	0	0	0.125	1	1.0	9	1.0	1.0	10	9	0	1	0	0.09090909090909091	1	11	11	0.3333333333333333	0	0.9411373592546838	0.6495776288329483	0.8038003268598594	0.918438130188495	0.5217703523445522	0.7890850889965308	0.877853640940766	0.8104041538384776	1.0	0.3	0.0	0.003524925322867074	17
66	None	None	None	None	None	0	0	0.25	2	0.7777777777777778	7	0.6111111111111112	0.5555555555555556	6	5	4	2	0	0.5	6	3	11	0.18181818181818182	0.6666666666666666	0.6503045147489861	0.9016702463076116	0.7503777515858141	0.9710321791014191	0.5236055040922188	0.8402078844819387	0.7968863270474354	0.921479729058051	0.6666666666666667	0	0.0	None	0
3069	0.02979769042737363	0.00882925834878832	-0.0084559041583492	0.9516822307314196	-1	0	0	0.1	1	1.0	12	1.0	1.0	13	12	0	1	0	0.07142857142857142	1	14	14	0.3333333333333333	0	0.872322001856632	0.8583481766069363	0.7160308564668929	0.8973858268067398	0.45814193978615736	0.853426859805811	0.8116337608847025	0.8710896407058969	1.0	0.3076923076923077	0.0	-0.00084559041583492	0
4909	0.020631186741490788	0.003903256529991229	0.0038632476542758694	0.9749778680305449	-1	0	0	0.125	1	1.0	9	1.0	1.0	10	9	0	1	0	0.09090909090909091	1	11	11	0.3333333333333333	0	0.9411373592546838	0.6495776288329483	0.8038003268598594	0.918438130188495	0.5462274087199354	0.8096012504766681	0.8605913035492296	0.8168732943906982	1.0	0.3	0.0	0.0038632476542758694	20
3875	0.019202084999930293	0.005998035899978312	-0.00599722883680878	0.8843039149768548	-1	0	0	0.16666666666666666	1	1.0	7	1.0	1.0	8	7	0	1	0	0.1111111111111111	1	9	9	0.3333333333333333	0	0.9411373592546838	0.6579670705203812	0.8162821654939794	0.8912718036967625	0.5176472582421503	0.7888190512505175	0.8876003874386238	0.7955357407328677	1.0	0.375	0.0	-0.0005997228836808779	0
1938	0.016809059396511547	0.0022145324163861707	0.002196027084174661	0.980964293497214	-1	0.25	1	0.5	5	0.6153846153846154	8	0.4166666666666667	0.6153846153846154	12	8	2	0	0	0.25	12	3	15	0.0	0.6666666666666666	0.8026100861652509	0.8185288606877259	0.8695040104659368	0.7700253741736924	0.6343128776537134	0.8723296985748226	0.8042748545812721	0.8242668389686301	0	0	0.0	0.002196027084174661	3
3779	0.020920315620596097	0.0036962814111414126	0.003667176977736674	0.9748650097504835	-1	0	0	0.125	1	1.0	9	1.0	1.0	10	9	0	1	0	0.09090909090909091	1	11	11	0.3333333333333333	0	0.9411373592546838	0.6495776288329483	0.8038003268598594	0.918438130188495	0.5176472582421503	0.7895928389606416	0.8788608285712376	0.8105604953503007	1.0	0.3	0.0	0.003667176977736674	44
1595	0.0033561732608857527	0.00325286158181593	-0.0032504491066320976	0.9815416551464405	-1	1.0	1	1.0	4	0.25	1	0.5	0.25	4	1	1	0	0	0.75	4	3	6	0.0	1.0	0.9941544366549652	0.8851146288203993	0.6920112468377232	0.7646881796871475	0.5501693440831469	0.8550078782394119	0.8744218552695489	0.8408978038802047	0	0	0.0	-0.00032504491066320974	12
3051	0.020895320260873852	0.003565792939558154	0.003558085996684761	0.9750955642189881	-1	0	0	0.125	1	1.0	9	1.0	1.0	10	9	0	1	0	0.09090909090909091	1	11	11	0.3333333333333333	0	0.9411373592546838	0.6495776288329483	0.8038003268598594	0.918438130188495	0.5176472582421503	0.7895928389606416	0.8788608285712376	0.8105604953503007	1.0	0.3	0.0	0.003558085996684761	21
1968	0.01836226354992333	0.0013256748682489317	0.0003335274138909217	0.9780835984099296	-1	0	0	0.4	4	0.6923076923076923	9	0.4166666666666667	0.6153846153846154	12	8	2	1	0	0.25	12	3	15	0.25	0.15384615384615385	0.8151008296462973	0.8204811394761794	0.9001610488800476	0.7787537668913758	0.6343128776537134	0.8954220421774303	0.7898936545032457	0.8377793370779045	1.0	0.08333333333333333	0.0	0.0003335274138909217	23
4805	0.022021913713861287	0.005402105141424558	0.005247894549024637	0.9746060412683877	-1	0	0	0.125	1	1.0	9	1.0	1.0	10	9	0	1	0	0.09090909090909091	1	11	11	0.3333333333333333	0	0.9411373592546838	0.6540143444210387	0.8038003268598594	0.918438130188495	0.5176472582421503	0.7895928389606416	0.8771006768322799	0.8115590589964237	1.0	0.3	0.0	0.005247894549024637	13
2799	0.022538943902830517	0.007389304886255501	-0.004177367318262072	0.979100441293611	-1	0	0	0.125	1	1.0	9	1.0	1.0	10	9	0	1	0	0.09090909090909091	1	11	11	0.3333333333333333	0	0.9411373592546838	0.6495776288329483	0.7771657008534684	0.9177926617641107	0.5217703523445522	0.7890850889965308	0.8804109967889723	0.8099640324782391	1.0	0.3	0.0	-0.00041773673182620715	21
3584	0.020578054984003707	0.003570420951029319	0.0035493069611340967	0.9749042359742723	-1	0	0	0.125	1	1.0	9	1.0	1.0	10	9	0	1	0	0.09090909090909091	1	11	11	0.3333333333333333	0	0.9411373592546838	0.6495776288329483	0.8038003268598594	0.918438130188495	0.5217703523445522	0.7890850889965308	0.877853640940766	0.8104041538384776	1.0	0.3	0.0	0.0035493069611340967	24
423	0.02028312086780763	0.0030551513208414214	-0.002980353399338598	0.9608730646274413	-1	0	0	0.3333333333333333	2	0.7142857142857143	5	0.42857142857142855	0.7142857142857143	7	5	1	1	0	0.42857142857142855	7	3	9	0.25	1.0	0.32517649178579255	0.8393785965439333	0.39844845727512734	0.8708478476862777	0.6344252032239707	0.8517878299189844	0.8341651530279992	0.8544900231200758	1.0	0.42857142857142855	0.0	-0.0002980353399338598	8
637	0.0019118115338728463	0.0017671934140781438	-0.0017671934138903877	0.9859376239706507	-1	0	0	1.0	1	0	0	1.0	0	1	0	0	1	0	0.5	1	2	2	0.3333333333333333	0	0	0	0	0	0	0	0	0	0	0	0	-0.00017671934138903877	9
4631	0.0207834487678546	0.003629942342277917	0.0036283528762911005	0.9749514962301986	-1	0	0	0.125	1	1.0	9	1.0	1.0	10	9	0	1	0	0.09090909090909091	1	11	11	0.3333333333333333	0	0.9411373592546838	0.6495776288329483	0.8038003268598594	0.918438130188495	0.6343128776537134	0.8061475228132652	0.844066294082501	0.815761118092802	1.0	0.4	0.0	0.0036283528762911005	31
1408	0.011322151505724926	0.0029593676690632073	-0.0019141901567702017	0.9808829665155889	-1	0.3333333333333333	1	0.5	4	0.6666666666666666	6	0.4074074074074074	0.6666666666666666	9	6	1	0	0	0.3333333333333333	9	3	11	0.0	1.0	0.9883088733099303	0.873459478926883	0.695342835898956	0.8621067442852673	0.45509591508185654	0.9424901019479237	0.956403886680195	0.8990871085193666	0	0	0.0	-0.00019141901567702017	37
1553	0.008330426584366222	0.004347146130678643	-0.004313530291824958	0.9685637182194821	-1	0	0	0.5714285714285714	4	0.5	4	0.35714285714285715	0.5	7	4	2	1	0	0.5714285714285714	7	4	10	0.2	0.4	0.44171589916578924	0.9507745243044048	0.695342835898956	0.9065234253041026	0.20647066122717828	0.8934770977399419	0.8918487435061453	0.9207935013730565	1.0	0	0.0	-0.00043135302918249576	4
4927	0.02065735517366348	0.0038739781773326825	0.003758260978197634	0.9748725040173528	-1	0	0	0.125	1	1.0	9	1.0	1.0	10	9	0	1	0	0.09090909090909091	1	11	11	0.3333333333333333	0	0.9411373592546838	0.6495776288329483	0.8038003268598594	0.918438130188495	0.6343128776537134	0.8061475228132652	0.844066294082501	0.815761118092802	1.0	0.4	0.0	0.003758260978197634	51
675	0.00813927918763677	0.004726720140694688	-0.003397093637918856	0.9750494026011646	-1	0.25	1	0.5	5	0.6153846153846154	8	0.3333333333333333	0.6153846153846154	10	8	4	0	0	0.5555555555555556	5	9	15	0.0	0.3333333333333333	0.712629521464029	0.8816892814776477	0.8258840060393828	0.909003866696601	0.26138282258577594	0.8153524917271796	0.943611346248612	0.8734422382274821	0	0	0.0	-0.0003397093637918856	9
3906	0.02101456313965987	0.0035657857475637684	0.0035198118216028243	0.9749098808724435	-1	0	0	0.125	1	1.0	9	1.0	1.0	10	9	0	1	0	0.09090909090909091	1	11	11	0.3333333333333333	0	0.9411373592546838	0.6495776288329483	0.8038003268598594	0.918438130188495	0.6343128776537134	0.8061475228132652	0.844066294082501	0.815761118092802	1.0	0.3	0.0	0.0035198118216028243	15
2950	0.021003035509356817	0.003536484153993676	0.0034866627370066525	0.9756334269193977	-1	0	0	0.125	1	1.0	9	1.0	1.0	10	9	0	1	0	0.09090909090909091	1	11	11	0.3333333333333333	0	0.9411373592546838	0.6495776288329483	0.8038003268598594	0.918438130188495	0.5176472582421503	0.7895928389606416	0.8788608285712376	0.8105604953503007	1.0	0.3	0.0	0.0034866627370066525	18
1183	0.007504538631274677	0.002240809701260662	-0.0021748452842328997	0.983703725989684	-1	0.5	1	0.5714285714285714	4	0.625	5	0.4166666666666667	0.625	8	5	1	0	0	0.375	8	3	10	0.0	1.0	0.9941544366549652	0.8825871079202461	0.7008898641450392	0.8746229301913777	0.5501693440831469	0.9402056810264292	0.9156084550873679	0.9036340863539447	0	0	0.0	-0.00021748452842328998	32
1325	0.008625899641590367	0.0029135476622958317	-0.00224004033368564	0.9815207866734038	-1	0.5	1	0.5714285714285714	4	0.625	5	0.4166666666666667	0.625	8	5	1	0	0	0.375	8	3	10	0.0	1.0	0.9941544366549652	0.8825871079202461	0.7008898641450392	0.8746229301913777	0.5501693440831469	0.9402056810264292	0.9156084550873679	0.9036340863539447	0	0	0.0	-0.000224004033368564	37
1527	0.010142588189958668	0.0028697074799497587	-0.0014973593478758626	0.9809089316587926	-1	0.3333333333333333	1	0.5	4	0.6666666666666666	6	0.4074074074074074	0.6666666666666666	9	6	1	0	0	0.3333333333333333	9	3	11	0.0	1.0	0.9883088733099303	0.873459478926883	0.695342835898956	0.8621067442852673	0.45509591508185654	0.9424901019479237	0.956403886680195	0.8990871085193666	0	0	0.0	-0.00014973593478758627	70
1085	0.02298046125886235	0.007972995801954413	0.0075199410905932695	0.9463128308719103	-1	0	0	0.1	1	1.0	13	1.0	1.0	14	13	0	1	0	0.06666666666666667	1	15	15	0.3333333333333333	0	0.7135564255929076	0.8663332618407057	0.6226683308707205	0.930108591098773	0.5422488198124779	0.838258723105688	0.7714070183146089	0.8843416069546045	1.0	0.42857142857142855	0.0	0.0075199410905932695	46
3006	0.013894654621393674	0.006188992756397033	-0.0050830914794316295	0.9768508083928177	-1	0	0	0.16666666666666666	1	1.0	6	1.0	1.0	7	6	0	1	0	0.125	1	8	8	0.3333333333333333	0	0.9897830501182134	0.6734740078934632	0.8416424427163453	0.9454279610414108	0.5771525766981433	0.8413077141374123	0.881164438690529	0.8517023179165846	1.0	0.42857142857142855	0.0	-0.0005083091479431629	1
1584	0.004427812734433965	0.00373132685341438	-0.003730271083468008	0.9807746710321328	-1	0.5	1	0.5714285714285714	4	0.625	5	0.4166666666666667	0.5	6	4	3	2	0	0.6666666666666666	6	4	10	0.25	0.6666666666666666	0.38702650203785816	0.8558679685084394	0.7790089980621447	0.8821936752644975	0.567076831919042	0.9322342450900971	0.7955232619647006	0.894613859697438	0.6666666666666666	0.16666666666666666	0.0	-0.0003730271083468008	10
3853	0.020947616295836243	0.0036338563467785347	0.0036162741257515863	0.9748120420881816	-1	0	0	0.125	1	1.0	9	1.0	1.0	10	9	0	1	0	0.09090909090909091	1	11	11	0.3333333333333333	0	0.9411373592546838	0.6495776288329483	0.8038003268598594	0.918438130188495	0.5176472582421503	0.7895928389606416	0.8788608285712376	0.8105604953503007	1.0	0.3	0.0	0.0036162741257515863	24
1705	0.018033400460068516	0.0032492168926793663	0.003187950488999794	0.9763199396380831	-1	0	0	0.4	4	0.6923076923076923	9	0.3333333333333333	0.6153846153846154	12	8	2	0	0	0.5555555555555556	9	5	15	0.0	0.15384615384615385	0.8026100861652509	0.8346010026960171	0.915540777995519	0.7769800190669524	0.6343128776537134	0.8947234729891821	0.8228691542433968	0.8414277971807615	0	0	0.0	0.003187950488999794	14
2155	0.02074862181085071	0.0033614831338226094	-0.0015707394298539895	0.9735874691396702	-1	0	0	0.3	3	0.6923076923076923	9	0.375	0.6153846153846154	11	8	3	2	0	0.625	8	5	15	0.2857142857142857	0	0.6452166452331146	0.8578172095984297	0.7968253484922958	0.887091056331874	0.6718558792842526	0.9413191023845506	0.8149767527697953	0.9012570479693012	0.5454545454545454	0.2727272727272727	0.0	-0.00015707394298539895	13
4950	0.01669296840869073	0.005025766722310133	0.0003325068789567413	0.9797309257310771	-1	0	0	0.2	2	0.9166666666666666	11	0.3888888888888889	0.9166666666666666	13	11	0	1	0	0.25	12	3	14	0.5	0	0.9255305151707711	0.6279573334756021	0.8416424427163453	0.9279752761573832	0.6343128776537134	0.9237151075435581	0.893729812380963	0.86503985117598	1.0	0.23076923076923078	0.0	0.0003325068789567413	2
2647	0.021253946917107098	0.0035429184093215076	0.0034859743066291905	0.974771416751363	-1	0	0	0.125	1	1.0	9	1.0	1.0	10	9	0	1	0	0.09090909090909091	1	11	11	0.3333333333333333	0	0.9411373592546838	0.6495776288329483	0.8038003268598594	0.918438130188495	0.5462274087199354	0.874018226091295	0.8760845538341291	0.8400347426718767	1.0	0.3	0.0	0.0034859743066291905	34
1650	0.019409310384592992	0.00034736240789632304	-0.00024552055482902533	0.9786820756363014	-1	0	0	0.4	4	0.6923076923076923	9	0.4166666666666667	0.6153846153846154	12	8	2	1	0	0.25	12	3	15	0.25	0.15384615384615385	0.8151008296462973	0.8304873311896429	0.9001610488800476	0.7787537668913758	0.6343128776537134	0.8954220421774303	0.7980673589585117	0.8409020774440356	1.0	0.08333333333333333	0.0	-2.455205548290253e-05	93
3278	0.0194803354442229	0.004779939622807837	-0.003396247331378915	0.9781028976177465	-1	0	0	0.25	2	0.9	9	0.5454545454545454	0.9	11	9	0	0	0	0.18181818181818182	2	11	12	0.0	0	0.8729462554004723	0.8443827767049461	0.7160308564668929	0.9402708626737244	0.48318724565241367	0.8856920531729616	0.823499383646477	0.8970630320725517	0	0	0.0	-0.0003396247331378915	5
3052	0.021054664817882245	0.0039103050926364	0.003894955895434257	0.9747851240778153	-1	0	0	0.125	1	1.0	9	1.0	1.0	10	9	0	1	0	0.09090909090909091	1	11	11	0.3333333333333333	0	0.9411373592546838	0.6495776288329483	0.8038003268598594	0.918438130188495	0.5176472582421503	0.7895928389606416	0.8788608285712376	0.8105604953503007	1.0	0.3	0.0	0.003894955895434257	79
4943	0.0206012442962535	0.0037303599105256774	0.0036331290603632276	0.975451875606445	-1	0	0	0.125	1	1.0	9	1.0	1.0	10	9	0	1	0	0.09090909090909091	1	11	11	0.3333333333333333	0	0.9411373592546838	0.6495776288329483	0.8038003268598594	0.918438130188495	0.5462274087199354	0.8096012504766681	0.8605913035492296	0.8168732943906982	1.0	0.3	0.0	0.0036331290603632276	22
3865	0.020055663494199762	0.0035498776134302817	0.003518885963607755	0.9748242955178086	-1	0	0	0.125	1	1.0	9	1.0	1.0	10	9	0	1	0	0.09090909090909091	1	11	11	0.3333333333333333	0	0.9411373592546838	0.6495776288329483	0.8038003268598594	0.918438130188495	0.5462274087199354	0.8096012504766681	0.8605913035492296	0.8168732943906982	1.0	0.3	0.0	0.003518885963607755	26
554	0.008256601044120378	0.002579029720027248	-0.0022007892325143306	0.9813946424343148	-1	0.5	1	0.5714285714285714	4	0.625	5	0.4166666666666667	0.625	8	5	1	0	0	0.375	8	3	10	0.0	1.0	0.9941544366549652	0.8825871079202461	0.7008898641450392	0.8746229301913777	0.5501693440831469	0.9402056810264292	0.9156084550873679	0.9036340863539447	0	0	0.0	-0.00022007892325143306	26
44	0.016087880207674408	0.0009473059305295194	0.0009448357618552461	0.9774007270872936	-1	0	0	0.16666666666666666	1	1.0	7	1.0	0.8571428571428571	6	6	2	2	0	0.1111111111111111	9	1	9	0.25	0	0.30310552711530014	0.9509057178386073	0.17419106318197247	0.9749190568627085	0.8443160064689913	0.9439744593818641	0.8427652082927961	0.9588852038769285	0.5833333333333334	0.5	0.0	0.0009448357618552461	129
4224	0.02076913467287515	0.0036439327003619662	0.003631522460653283	0.9754146603485179	-1	0	0	0.125	1	1.0	9	1.0	1.0	10	9	0	1	0	0.09090909090909091	1	11	11	0.3333333333333333	0	0.9411373592546838	0.6495776288329483	0.8038003268598594	0.918438130188495	0.5176472582421503	0.7895928389606416	0.8788608285712376	0.8105604953503007	1.0	0.3	0.0	0.003631522460653283	33
1414	0.029263156414322193	0.0036243338450632637	-0.0028068332412230783	0.6576301008081584	-1	0	0	0.2	2	0.9230769230769231	12	1.0	0.9230769230769231	14	12	0	0	0	0.06666666666666667	15	1	15	0.0	0.14285714285714285	0.8026100861652509	0.7871528598190273	0.702185962904256	0.911102381252033	0.8121454935655489	0.8528583524614893	0.7765999626331834	0.8578327898084882	0	0	0.0	-0.0002806833241223078	2
4780	0.02098828967454243	0.003445663819444778	0.0034373759130642122	0.9747978243509746	-1	0	0	0.125	1	1.0	9	1.0	1.0	10	9	0	1	0	0.09090909090909091	1	11	11	0.3333333333333333	0	0.9411373592546838	0.6495776288329483	0.8038003268598594	0.918438130188495	0.5176472582421503	0.7895928389606416	0.8788608285712376	0.8105604953503007	1.0	0.3	0.0	0.0034373759130642122	15
1519	0.007955292238932455	0.002385522089807479	-0.002024675149370231	0.9824113772451544	-1	0.5	1	0.5714285714285714	4	0.625	5	0.4166666666666667	0.625	8	5	1	0	0	0.375	8	3	10	0.0	1.0	0.9836613961439944	0.8805669352297104	0.7008898641450392	0.8746229301913777	0.5501693440831469	0.9421164104454879	0.9156084550873679	0.9040731160828354	0	0	0.0	-0.0002024675149370231	38
4138	0.0208673006743385	0.0034504680732040786	0.0034504668273405113	0.9748942981773441	-1	0	0	0.125	1	1.0	9	1.0	1.0	10	9	0	1	0	0.09090909090909091	1	11	11	0.3333333333333333	0	0.9411373592546838	0.6495776288329483	0.8038003268598594	0.918438130188495	0.5462274087199354	0.8359259021067219	0.8647813595056053	0.8257171246230632	1.0	0.3	0.0	0.0034504668273405113	16
3826	0.024928497518037898	0.002784946832029517	0.0018080449717421624	0.9656480508014524	-1	0	0	0.125	1	1.0	9	1.0	1.0	10	9	0	1	0	0.09090909090909091	1	11	11	0.3333333333333333	0	0.9411373592546838	0.6495776288329483	0.8416424427163453	0.925503355202572	0.5462274087199354	0.8096012504766681	0.8605913035492296	0.8217226875431327	1.0	0.3	0.0	0.0018080449717421624	8
2348	0.02371248445862692	0.008704025962817335	-0.008358851418299425	0.9523428758436134	-1	0	0	0.375	3	0.6	6	0.34285714285714286	0.5	8	5	3	3	0	0.7142857142857143	7	5	12	0.42857142857142855	0	0.8640703006680109	0.8744872545155729	0.8192338956043205	0.9047692079983961	0.653084378468983	0.9579818299589304	0.8124916485242302	0.9198107058299113	0.125	0.25	0.0	-0.0008358851418299425	1
2292	0.03612589340158474	0.0057163976024225925	0.0032391508108705965	0.9177464737017011	-1	0	0	0.1	1	1.0	13	0.3125	0.7692307692307693	11	10	3	3	0	0.3333333333333333	4	12	15	0.3333333333333333	0	0.9513427591436752	0.9072571852531228	0.6475076958718693	0.9179724036686097	0.6880223931147789	0.7765735999324601	0.7714070183146089	0.8787350455829921	0.2727272727272727	0.5454545454545454	0.0	0.0032391508108705965	29
444	0.004460154144246121	0.0032270239439801396	-0.0032169244111243047	0.9734283254823466	-1	0	0	0.6	3	0.4	2	0.875	0.2	2	1	4	0	0	0.5	4	2	7	0.0	0	0.5706884174411917	0.892453461962907	0.7585397697697529	0.8489822967424884	0.4644053528598082	0.671197634313287	0.8632152011791264	0.8203567322736676	0	0	0.0	-0.0003216924411124305	9
255	0.0126058928362941	0.006974226579762842	0.0065711133226464226	0.9673086545103668	-1	0	0	0.2	1	1.0	5	1.0	1.0	5	5	1	3	0	0.14285714285714285	7	1	7	0.5	0	0.46019196533985635	0.8276704682505944	0.4143225557115578	0.8024617367791802	0.9011663588469215	0.8091388261386135	0.8341651530279992	0.8133299431066309	0.2	0.2	0.0	0.0065711133226464226	116
284	0.003729431316285339	0.0028829304199400694	-0.0028784742146224884	0.9802361058996645	-1	1.0	1	0.8	4	0.4	2	0.4666666666666667	0.4	6	2	0	0	0	0.6	5	3	7	0.0	1.0	0.46822686932295055	0.8644462605084375	0.5457653700643632	0.8760294685328147	0.4644053528598082	0.8200363154554198	0.8060373770520726	0.8550647520665594	0	0	0.0	-0.0002878474214622488	12
2133	0.019873124706138917	0.0005920781493422497	-0.00017055815781714622	0.9783558375133736	-1	0	0	0.4	4	0.6923076923076923	9	0.4166666666666667	0.6153846153846154	12	8	2	1	0	0.25	12	3	15	0.25	0.15384615384615385	0.8151008296462973	0.8304873311896429	0.9001610488800476	0.7787537668913758	0.6343128776537134	0.8954220421774303	0.7980673589585117	0.8409020774440356	1.0	0.08333333333333333	0.0	-1.7055815781714623e-05	37
221	0.0028703947004553873	0.002579224558782202	-0.002531373922846691	0.9727212355130983	-1	0	0	0.5	2	0.6666666666666666	2	0.8333333333333334	0.3333333333333333	3	1	1	1	0	0.6666666666666666	3	2	5	0.25	0	0.9411373592546838	0.9517221068165844	0.8416424427163453	0.7052778263788173	0.6343128776537134	0.8900266398526608	0.8171814573678654	0.8788541482274289	1.0	0.6666666666666666	0.0	-0.0002531373922846691	19
4917	0.020882513684261618	0.003560291625922113	0.0035523270316292523	0.9756680904843675	-1	0	0	0.125	1	1.0	9	1.0	1.0	10	9	0	1	0	0.09090909090909091	1	11	11	0.3333333333333333	0	0.9411373592546838	0.6495776288329483	0.8038003268598594	0.918438130188495	0.5176472582421503	0.7895928389606416	0.8788608285712376	0.8105604953503007	1.0	0.3	0.0	0.0035523270316292523	15
4788	0.020825300887533735	0.003804476241212483	0.003794802285508748	0.9748657751606392	-1	0	0	0.125	1	1.0	9	1.0	1.0	10	9	0	1	0	0.09090909090909091	1	11	11	0.3333333333333333	0	0.9411373592546838	0.6495776288329483	0.8038003268598594	0.918438130188495	0.5462274087199354	0.8096012504766681	0.8605913035492296	0.8168732943906982	1.0	0.3	0.0	0.003794802285508748	62
3027	0.01686575899434493	0.008755198148829664	-0.008705979243821566	0.9240479918797919	-1	0	0	0.2	1	1.0	5	1.0	1.0	6	5	0	1	0	0.14285714285714285	1	7	7	0.3333333333333333	0	0.936001031459561	0.6878855497728933	0.6444480725341123	0.9360829590530391	0.40831390087209823	0.727171090094038	0.9229429156341429	0.8153109294272555	1.0	0.5	0.0	-0.0008705979243821566	0
1327	0.022670588479713205	0.004949283652907039	-0.00451055945466036	0.9848619185984313	-1	0	0	0.3	3	0.6923076923076923	9	0.3409090909090909	0.6153846153846154	11	8	3	4	0	0.36363636363636365	4	11	15	0.5714285714285714	0	0.5756158771057535	0.9035031306141131	0.7968253484922958	0.8806888634302522	0.8441376989232412	0.95080465539209	0.8212062768205076	0.9167573349101683	0.13636363636363635	0.2727272727272727	0.0	-0.000451055945466036	15
89	0.0030997985751369493	0.002771395222078009	-0.0027712121521249167	0.9837153753479683	-1	0	0	0.75	3	0.0	0	0.75	0	2	0	3	1	0	0.5	2	4	6	0.125	0	0	0	0	0	0	0	0	0	0	0	0	-0.00027712121521249167	71
3435	0.021131281041061663	0.0035997780214424603	0.003598153302950181	0.9750352884492358	-1	0	0	0.125	1	1.0	9	1.0	1.0	10	9	0	1	0	0.09090909090909091	1	11	11	0.3333333333333333	0	0.9411373592546838	0.6495776288329483	0.8038003268598594	0.918438130188495	0.5176472582421503	0.7895928389606416	0.8788608285712376	0.8105604953503007	1.0	0.3	0.0	0.003598153302950181	14
5024	0.023951500090759914	0.006002226373214364	-0.0036295075888442326	0.9736190788885	-1	0	0	0.125	1	1.0	9	1.0	1.0	10	9	0	1	0	0.09090909090909091	1	11	11	0.3333333333333333	0	0.9267102613560365	0.646342563317534	0.8038003268598594	0.918438130188495	0.6301897835513116	0.8480207059898961	0.8364502938324181	0.829368472166428	1.0	0.2	0.0	-0.00036295075888442325	11
563	0.0019818985965320956	0.0018827117828537274	-0.0018824673817913846	0.9853628405439758	-1	0	0	1.0	1	0	0	1.0	0	1	0	0	0	0	0.5	1	2	2	0.0	0	0	0	0	0	0	0	0	0	0	0	0	-0.00018824673817913846	33
1467	0.00884636999006168	0.0031976636089565548	-0.002648878631709517	0.9814350065474604	-1	0.5	1	0.5714285714285714	4	0.625	5	0.4166666666666667	0.625	8	5	1	0	0	0.375	8	3	10	0.0	1.0	0.9941544366549652	0.8825871079202461	0.7008898641450392	0.8746229301913777	0.5501693440831469	0.9308902479024053	0.8908204482312386	0.8990479879469623	0	0	0.0	-0.0002648878631709517	22
857	0.001822154996828253	0.0017553937570384834	-0.0017553090150396727	0.985805549167438	-1	0	0	1.0	1	0	0	1.0	0	1	0	0	0	0	0.5	1	2	2	0.0	0	0	0	0	0	0	0	0	0	0	0	0	-0.00017553090150396726	20
814	0.002863829910950304	0.0028015180772708505	-0.0028014436699542507	0.9821434575851458	-1	1.0	1	1.0	4	0.25	1	0.5	0.25	4	1	1	0	0	0.75	4	3	6	0.0	1.0	0.9941544366549652	0.8851146288203993	0.6009735470082578	0.8682723516242291	0.5501693440831469	0.8550078782394119	0.9050063615898248	0.8699663002720793	0	0	0.0	-0.00028014436699542506	12
4271	0.020608700270834855	0.003736622060892853	0.003714825100434931	0.9752437917990071	-1	0	0	0.125	1	1.0	9	1.0	1.0	10	9	0	1	0	0.09090909090909091	1	11	11	0.3333333333333333	0	0.9411373592546838	0.6495776288329483	0.8038003268598594	0.918438130188495	0.5176472582421503	0.7895928389606416	0.8788608285712376	0.8105604953503007	1.0	0.3	0.0	0.003714825100434931	9
1665	0.0035785966450882544	0.0034591732641632857	-0.0034532614431563645	0.9815714330281924	-1	1.0	1	1.0	4	0.25	1	0.5	0.25	4	1	1	0	0	0.75	4	3	6	0.0	1.0	0.9941544366549652	0.8851146288203993	0.6009735470082578	0.9049811704398338	0.5809800923694246	0.8467461604242057	0.8908204482312386	0.8809693937842751	0	0	0.0	-0.00034532614431563645	11
4935	0.016247048386878744	0.0074955732944598456	-0.0021189589323253972	0.9770733536041122	-1	0	0	0.16666666666666666	1	1.0	7	1.0	1.0	8	7	0	1	0	0.1111111111111111	1	9	9	0.3333333333333333	0	0.9411373592546838	0.6578774679113686	0.8416424427163453	0.9389164598474375	0.5475829791677679	0.876295170159697	0.8456244663431497	0.8558671215841203	1.0	0.375	0.0	-0.00021189589323253972	5
3488	0.020348673202044563	0.0035611633789119075	0.0035607822176634556	0.9747938981131826	-1	0	0	0.125	1	1.0	9	1.0	1.0	10	9	0	1	0	0.09090909090909091	1	11	11	0.3333333333333333	0	0.9411373592546838	0.6495776288329483	0.8038003268598594	0.918438130188495	0.45430998171732034	0.8068615672776995	0.8854053123288655	0.8159902375220841	1.0	0.3	0.0	0.0035607822176634556	25
344	0.005384187337667235	0.003181541488909173	-0.0031655335380618684	0.9760502561311528	-1	0	0	0.5	2	0.6666666666666666	2	0.625	0.6666666666666666	4	2	0	0	0	0.5	4	2	5	0.0	0	0.8846151083946378	0.6589741168259595	0.5960187232354575	0.8735072504045786	0.6705562261931949	0.9500067923443455	0.8027505722209496	0.8635640859431741	0	0	0.0	-0.00031655335380618684	7
3666	0.021119649307206587	0.0037590863020565543	0.0037512852209898376	0.9749036549094982	-1	0	0	0.125	1	1.0	9	1.0	1.0	10	9	0	1	0	0.09090909090909091	1	11	11	0.3333333333333333	0	0.9411373592546838	0.6495776288329483	0.8038003268598594	0.918438130188495	0.5176472582421503	0.7895928389606416	0.8788608285712376	0.8105604953503007	1.0	0.3	0.0	0.0037512852209898376	39
4673	0.020930014933891797	0.0036104724721556397	0.0036038797135402676	0.9749241334156012	-1	0	0	0.125	1	1.0	9	1.0	1.0	10	9	0	1	0	0.09090909090909091	1	11	11	0.3333333333333333	0	0.9411373592546838	0.6495776288329483	0.8038003268598594	0.918438130188495	0.6343128776537134	0.854432206456407	0.8402636830268275	0.8324042945336583	1.0	0.3	0.0	0.0036038797135402676	18
4373	0.02103789483238547	0.0034431157185974694	0.003369630750813913	0.975682358571005	-1	0	0	0.125	1	1.0	9	1.0	1.0	10	9	0	1	0	0.09090909090909091	1	11	11	0.3333333333333333	0	0.9411373592546838	0.6495776288329483	0.8038003268598594	0.918438130188495	0.5176472582421503	0.7895928389606416	0.8788608285712376	0.8105604953503007	1.0	0.3	0.0	0.003369630750813913	12
2104	0.0381813712287744	0.007049183903564945	-0.0067598480801091465	0.9085469785455579	-1	0	0	0.2	2	0.8461538461538461	11	0.5357142857142857	0.8461538461538461	13	11	1	0	0	0.14285714285714285	2	14	15	0.0	0	0.7135564255929076	0.8797015874309371	0.6475076958718693	0.9530998458902519	0.6473299511876407	0.8091144741098327	0.7764018163960128	0.8955307860519071	0	0	0.0	-0.0006759848080109146	6
3599	0.020447704003266596	0.0035038082224254172	0.003444285406208862	0.9748248878302147	-1	0	0	0.125	1	1.0	9	1.0	1.0	10	9	0	1	0	0.09090909090909091	1	11	11	0.3333333333333333	0	0.9411373592546838	0.6495776288329483	0.8038003268598594	0.918438130188495	0.5176472582421503	0.7895928389606416	0.8788608285712376	0.8105604953503007	1.0	0.3	0.0	0.003444285406208862	14
4864	0.02093527691690812	0.0035340376335847986	0.0035159474903950303	0.975445265167546	-1	0	0	0.125	1	1.0	9	1.0	1.0	10	9	0	1	0	0.09090909090909091	1	11	11	0.3333333333333333	0	0.9411373592546838	0.6495776288329483	0.8038003268598594	0.918438130188495	0.6343128776537134	0.854432206456407	0.8402636830268275	0.8324042945336583	1.0	0.3	0.0	0.0035159474903950303	18
4477	0.02086585236113431	0.00365216227750881	0.003650692200901719	0.9749086384196289	-1	0	0	0.125	1	1.0	9	1.0	1.0	10	9	0	1	0	0.09090909090909091	1	11	11	0.3333333333333333	0	0.9411373592546838	0.6495776288329483	0.8038003268598594	0.918438130188495	0.6343128776537134	0.8061475228132652	0.844066294082501	0.815761118092802	1.0	0.3	0.0	0.003650692200901719	42
3539	0.01938351626013433	0.003480475986396572	0.003472948155341361	0.9750680903845412	-1	0	0	0.125	1	1.0	9	1.0	1.0	10	9	0	1	0	0.09090909090909091	1	11	11	0.3333333333333333	0	0.9411373592546838	0.6495776288329483	0.8038003268598594	0.918438130188495	0.45430998171732034	0.8068615672776995	0.8854053123288655	0.8159902375220841	1.0	0.3	0.0	0.003472948155341361	13
4667	0.020477734975102975	0.0035469078263476637	0.003522551679298324	0.9754100029560256	-1	0	0	0.125	1	1.0	9	1.0	1.0	10	9	0	1	0	0.09090909090909091	1	11	11	0.3333333333333333	0	0.9411373592546838	0.6495776288329483	0.8038003268598594	0.918438130188495	0.6343128776537134	0.8061475228132652	0.844066294082501	0.815761118092802	1.0	0.3	0.0	0.003522551679298324	13
3728	0.02066088040098172	0.0037983031322923405	0.0036604490335409965	0.9753685626659236	-1	0	0	0.125	1	1.0	9	1.0	1.0	10	9	0	1	0	0.09090909090909091	1	11	11	0.3333333333333333	0	0.9411373592546838	0.6495776288329483	0.8038003268598594	0.918438130188495	0.5176472582421503	0.7895928389606416	0.8788608285712376	0.8105604953503007	1.0	0.3	0.0	0.0036604490335409965	19
808	0.013836844375726841	0.006380894812316163	-0.00627345895779156	0.97644192804891	-1	0	0	0.3333333333333333	2	0.8571428571428571	6	0.42857142857142855	0.8571428571428571	7	6	1	0	0	0.42857142857142855	7	3	9	0.0	0	0.6452166452331146	0.909632035483751	0.5163791449282096	0.9168418605717132	0.6326999407781869	0.8954938313909826	0.8545499526261287	0.9076961214916721	0	0	0.0	-0.000627345895779156	2
3659	0.020811385321653306	0.003689637117594446	0.0036761475552899866	0.974843549778665	-1	0	0	0.125	1	1.0	9	1.0	1.0	10	9	0	1	0	0.09090909090909091	1	11	11	0.3333333333333333	0	0.9411373592546838	0.6495776288329483	0.8038003268598594	0.918438130188495	0.5176472582421503	0.7895928389606416	0.8788608285712376	0.8105604953503007	1.0	0.3	0.0	0.0036761475552899866	13
4816	0.021052095269430592	0.003662871199753186	0.003624852091957639	0.9755747542858954	-1	0	0	0.125	1	1.0	9	1.0	1.0	10	9	0	1	0	0.09090909090909091	1	11	11	0.3333333333333333	0	0.9411373592546838	0.6495776288329483	0.8038003268598594	0.918438130188495	0.6343128776537134	0.8061475228132652	0.844066294082501	0.815761118092802	1.0	0.3	0.0	0.003624852091957639	26
2795	0.024067372501288875	0.006734360349511604	-0.005790006592318631	0.6974121312969459	-1	0	0	0.25	2	0.9	9	0.5454545454545454	0.9	11	9	0	0	0	0.18181818181818182	2	11	12	0.0	0	0.8729462554004723	0.8443827767049461	0.7160308564668929	0.9413408515574532	0.41517154781884147	0.8950751000185616	0.8630524042247198	0.9005613166549118	0	0	0.0	-0.0005790006592318631	9
4916	0.020444398584537025	0.003184123221316533	0.003052045504298397	0.9763194808358227	-1	0	0	0.125	1	1.0	9	1.0	1.0	10	9	0	1	0	0.09090909090909091	1	11	11	0.3333333333333333	0	0.9411373592546838	0.6495776288329483	0.8038003268598594	0.918438130188495	0.5462274087199354	0.854032942521001	0.8741221046491451	0.8322551339997188	1.0	0.3	0.0	0.003052045504298397	13
768	0.008300788104991803	0.003255789584390744	-0.0032524437634408885	0.9818896336367614	-1	0.5	1	0.5714285714285714	4	0.625	5	0.4166666666666667	0.625	8	5	1	0	0	0.375	8	3	10	0.0	1.0	0.8373285067911705	0.8698321474416212	0.7180794677239447	0.8747305202984682	0.5501693440831469	0.9384006267036332	0.8615341629266762	0.8992407191825318	0	0	0.0	-0.00032524437634408885	11
2178	0.019991683692715593	0.005059013016483862	-0.004693021996463214	0.9782303719917436	-1	0	0	0.3	3	0.8461538461538461	11	0.5357142857142857	0.8461538461538461	14	11	0	0	0	0.14285714285714285	14	2	15	0.0	0.15384615384615385	0.8720020629191222	0.7001558308664975	0.8514757639100115	0.934954798820229	0.5934697631276225	0.8848300959163923	0.8192095006079764	0.8642226849680678	0	0	0.0	-0.00046930219964632145	11
446	0.0017659079553492038	0.0017353028444463345	-0.0017352689863953596	0.9861856169351212	-1	0	0	1.0	1	0	0	1.0	0	1	0	0	1	0	0.5	1	2	2	0.3333333333333333	0	0	0	0	0	0	0	0	0	0	0	0	-0.00017352689863953596	36
4320	0.0205216519923702	0.0037154816342789897	0.0037102329939415223	0.9747935461630308	-1	0	0	0.125	1	1.0	9	1.0	1.0	10	9	0	1	0	0.09090909090909091	1	11	11	0.3333333333333333	0	0.9411373592546838	0.6495776288329483	0.8038003268598594	0.918438130188495	0.5462274087199354	0.8096012504766681	0.8605913035492296	0.8168732943906982	1.0	0.3	0.0	0.0037102329939415223	19
175	0.007753246019586956	0.0021660452471262658	-0.001868147268211335	0.9833348288062924	-1	0.5	1	0.5714285714285714	4	0.625	5	0.4166666666666667	0.625	8	5	1	0	0	0.375	8	3	10	0.0	1.0	0.9941544366549652	0.8825871079202461	0.7008898641450392	0.8746229301913777	0.5501693440831469	0.9402056810264292	0.9156084550873679	0.9036340863539447	0	0	0.0	-0.0001868147268211335	106
1014	0.008113370087601459	0.002188803711172965	-0.0017198017372705157	0.9821958973729262	-1	0.5	1	0.5714285714285714	4	0.625	5	0.4166666666666667	0.625	8	5	1	0	0	0.375	8	3	10	0.0	1.0	0.9941544366549652	0.8825871079202461	0.7008898641450392	0.8746229301913777	0.5501693440831469	0.9308902479024053	0.8908204482312386	0.8990479879469623	0	0	0.0	-0.00017198017372705156	45
1598	0.01984224164920198	0.0005810715789755697	-0.00019565284870440855	0.9783680231761676	-1	0	0	0.4	4	0.6923076923076923	9	0.4166666666666667	0.6153846153846154	12	8	2	1	0	0.25	12	3	15	0.25	0.15384615384615385	0.8151008296462973	0.8304873311896429	0.9001610488800476	0.7787537668913758	0.6343128776537134	0.8954220421774303	0.7980673589585117	0.8409020774440356	1.0	0.08333333333333333	0.0	-1.9565284870440855e-05	60
1068	0.015424812091602064	0.0027799145353464495	-0.0009917864716982136	0.982561340280908	-1	0	0	0.4	4	0.5384615384615384	7	0.625	0.5384615384615384	11	7	3	1	0	0.16666666666666666	2	12	15	0.16666666666666666	0	0.8026100861652509	0.88815955845391	0.7968253484922958	0.883148567727393	0.6343128776537134	0.9591747156443365	0.8099809485010969	0.9181255107987649	1.0	0.18181818181818182	0.0	-9.917864716982136e-05	6
3687	0.019551884119840112	0.0013687152284929916	0.000600886483566426	0.9785324423329912	-1	0	0	0.125	1	1.0	9	1.0	1.0	10	9	0	1	0	0.09090909090909091	1	11	11	0.3333333333333333	0	0.9411373592546838	0.6493917583121701	0.8038003268598594	0.918438130188495	0.6343128776537134	0.8061475228132652	0.7978912056367359	0.8157202113432707	1.0	0.3	0.0	0.000600886483566426	1
2635	0.02172829417286875	0.007431255643061718	-0.006362365005463472	0.9744604695974608	-1	0	0	0.3	3	0.6666666666666666	8	0.3111111111111111	0.5833333333333334	10	7	3	2	0	0.5555555555555556	9	5	14	0.2857142857142857	0	0.8640703006680109	0.8723587157551491	0.8192338956043205	0.883705226505351	0.653084378468983	0.956122910595259	0.8124916485242302	0.9124419248825779	0.55	0.2	0.0	-0.0006362365005463472	1
2349	0.036523155536345546	0.005560111712013291	0.0034435715501108795	0.7921112679397377	-1	0	0	0.2	2	0.8461538461538461	11	0.5357142857142857	0.7692307692307693	12	10	2	1	0	0.14285714285714285	2	14	15	0.16666666666666666	0	0.6445861513493305	0.8764044363356749	0.6475076958718693	0.925670278767641	0.6880223931147789	0.9173202338501772	0.7714070183146089	0.9085258829021412	1.0	0.3333333333333333	0.0	0.0034435715501108795	124
2159	0.01975334163486512	0.0006758267121125957	8.03417050799936e-05	0.9783372827752393	-1	0	0	0.4	4	0.6923076923076923	9	0.4166666666666667	0.6153846153846154	12	8	2	1	0	0.25	12	3	15	0.25	0.15384615384615385	0.8151008296462973	0.8304873311896429	0.9001610488800476	0.7787537668913758	0.6343128776537134	0.8954220421774303	0.7980673589585117	0.8409020774440356	1.0	0.08333333333333333	0.0	8.03417050799936e-05	30
1370	0.008539118129991013	0.0026466387933522153	-0.0021800394327175505	0.9821311492546441	-1	0.5	1	0.5714285714285714	4	0.625	5	0.4166666666666667	0.625	9	5	0	0	0	0.375	8	3	10	0.0	1.0	0.9883088733099303	0.9073311287011515	0.6609636287411448	0.9025154704938625	0.5674452371800038	0.9308282694400448	0.8397822072272625	0.9144182889810677	0	0	0.0	-0.00021800394327175506	41
858	0.0018443365624096235	0.0017533437130880668	-0.001753288666601164	0.9850070023927402	-1	0	0	1.0	1	0	0	1.0	0	1	0	0	0	0	0.5	2	1	2	0.0	0	0	0	0	0	0	0	0	0	0	0	0	-0.0001753288666601164	18
4854	0.01686022588604243	0.005055232299215308	-0.0038827142099944374	0.9798043520078084	-1	0	0	0.16666666666666666	1	1.0	7	1.0	1.0	8	7	0	1	0	0.1111111111111111	1	9	9	0.3333333333333333	0	0.9411373592546838	0.6479754603857323	0.8416424427163453	0.895357281763723	0.6057327271759283	0.7590874004149047	0.8346573068270806	0.7860876374702215	1.0	0.375	0.0	-0.00038827142099944373	3
4073	0.021160993850932387	0.0038587213273704175	0.0038540344786919286	0.9749334028588362	-1	0	0	0.125	1	1.0	9	1.0	1.0	10	9	0	1	0	0.09090909090909091	1	11	11	0.3333333333333333	0	0.9411373592546838	0.6495776288329483	0.8038003268598594	0.918438130188495	0.6343128776537134	0.8061475228132652	0.844066294082501	0.815761118092802	1.0	0.3	0.0	0.0038540344786919286	47
1972	0.019569175475785874	0.0006089190881366934	-0.00038607618669351867	0.978533677067721	-1	0	0	0.4	4	0.6923076923076923	9	0.4166666666666667	0.6153846153846154	12	8	2	1	0	0.25	12	3	15	0.25	0.15384615384615385	0.8151008296462973	0.8304873311896429	0.9001610488800476	0.7787537668913758	0.6343128776537134	0.8954220421774303	0.7980673589585117	0.8409020774440356	1.0	0	0.0	-3.8607618669351864e-05	34
3583	0.02102951196085068	0.003575891966682522	0.0035647585002099107	0.9748358690899691	-1	0	0	0.125	1	1.0	9	1.0	1.0	10	9	0	1	0	0.09090909090909091	1	11	11	0.3333333333333333	0	0.9411373592546838	0.6495776288329483	0.8038003268598594	0.918438130188495	0.5176472582421503	0.7895928389606416	0.8788608285712376	0.8105604953503007	1.0	0.3	0.0	0.0035647585002099107	33
1323	0.007480349035110615	0.0028558011245142533	-0.00284781758704901	0.9820472478053992	-1	0.5	1	0.7142857142857143	5	0.375	3	0.5555555555555556	0.375	7	3	2	0	0	0.5	6	3	10	0.0	1.0	1.0	0.8884158384089482	0.6609636287411448	0.8711830522450494	0.6452427730844371	0.9401689231655905	0.8397822072272625	0.9043814995819603	0	0	0.0	-0.000284781758704901	28
3962	0.021023598375991676	0.003971000091808474	0.00395489957076566	0.9752485826864647	-1	0	0	0.125	1	1.0	9	1.0	1.0	10	9	0	1	0	0.09090909090909091	1	11	11	0.3333333333333333	0	0.9411373592546838	0.6495776288329483	0.8038003268598594	0.918438130188495	0.6343128776537134	0.8061475228132652	0.844066294082501	0.815761118092802	1.0	0.3	0.0	0.00395489957076566	42
3472	0.02078891987434972	0.0035851596491291294	0.0035721011355666953	0.9746976839863695	-1	0	0	0.125	1	1.0	9	1.0	1.0	10	9	0	1	0	0.09090909090909091	1	11	11	0.3333333333333333	0	0.9411373592546838	0.6495776288329483	0.8038003268598594	0.918438130188495	0.5176472582421503	0.7895928389606416	0.8788608285712376	0.8105604953503007	1.0	0.2	0.0	0.0035721011355666953	13
1387	0.023766769599017863	0.007107764932170901	-0.007014539774317105	0.7294279131029007	-1	0	0	0.2222222222222222	2	0.9090909090909091	10	0.5416666666666666	0.9090909090909091	12	10	0	2	0	0.16666666666666666	2	12	13	1.0	0	0.5089025604981258	0.9161914228851908	0.38005005558513616	0.9182643605159801	0.5422488198124779	0.8280149061203769	0.7714070183146089	0.8935413693263355	0.5833333333333334	0.5	0.0	-0.0007014539774317105	4
1997	0.019600365458425705	0.00048041336258837085	-0.0003749509774509338	0.9786363392458742	-1	0	0	0.4	4	0.6923076923076923	9	0.4166666666666667	0.6153846153846154	12	8	2	1	0	0.25	12	3	15	0.25	0.15384615384615385	0.8151008296462973	0.8304873311896429	0.9001610488800476	0.7787537668913758	0.6343128776537134	0.8954220421774303	0.7980673589585117	0.8409020774440356	1.0	0.08333333333333333	0.0	-3.7495097745093384e-05	36
4800	0.021845144045511234	0.005636974928550386	0.005566027784630034	0.9740244837823956	-1	0	0	0.125	1	1.0	9	1.0	1.0	10	9	0	1	0	0.09090909090909091	1	11	11	0.3333333333333333	0	0.9411373592546838	0.6540143444210387	0.8038003268598594	0.918438130188495	0.6343128776537134	0.8061475228132652	0.844066294082501	0.816738466414	1.0	0.3	0.0	0.005566027784630034	9
198	0.01396427529377062	0.003801739644389719	-0.003653089401415597	0.9754569610722004	-1	0	0	0.5	3	0.7142857142857143	5	0.5625	0.7142857142857143	7	5	1	0	0	0.25	8	2	9	0.0	0.2857142857142857	0.5576273742110883	0.9008198742884774	0.4592759069762682	0.89870817228652	0.6162358681201014	0.9313481678567825	0.8877003360406082	0.9115171683208418	0	0	0.0	-0.0003653089401415597	9
2319	0.03642136247327657	0.005195483424856402	0.003094190573395078	0.7931067131670848	-1	0	0	0.2	2	0.8461538461538461	11	0.5357142857142857	0.7692307692307693	12	10	2	1	0	0.14285714285714285	2	14	15	0.16666666666666666	0	0.6445861513493305	0.8764044363356749	0.6475076958718693	0.925670278767641	0.6800559553023577	0.9143699373638597	0.7741111288464452	0.9074598189285682	1.0	0.3333333333333333	0.0	0.003094190573395078	85
1331	0.020470097240742682	0.006168311046749212	-0.006128108011448143	0.8576539798210988	-1	0	0	0.16666666666666666	1	1.0	6	1.0	1.0	7	6	0	0	0	0.125	8	1	8	0.0	0	0.8026100861652509	0.8986444273622017	0.8416424427163453	0.8923000636289815	0.8341187540632337	0.8066146178115258	0.7891877830142738	0.870826806318826	0	0	0.0	-0.0006128108011448143	4
3954	0.021095802334712633	0.0035963426963029226	0.0034534222612238315	0.9749652881631778	-1	0	0	0.125	1	1.0	9	1.0	1.0	10	9	0	1	0	0.09090909090909091	1	11	11	0.3333333333333333	0	0.9411373592546838	0.6495776288329483	0.8038003268598594	0.918438130188495	0.5176472582421503	0.7895928389606416	0.8788608285712376	0.8105604953503007	1.0	0.3	0.0	0.0034534222612238315	17
449	0.0017988868577682583	0.0017353334049806306	-0.0017352979330909459	0.986192656360446	-1	0	0	1.0	1	0	0	1.0	0	1	0	0	1	0	0.5	1	2	2	0.3333333333333333	0	0	0	0	0	0	0	0	0	0	0	0	-0.0001735297933090946	16
2492	0.032971585318435075	0.0018664471869125074	-0.0017556065523648583	0.6433090108901339	-1	0	0	0.2	2	0.8461538461538461	11	0.5357142857142857	0.7692307692307693	12	10	2	1	0	0.14285714285714285	2	14	15	0.16666666666666666	0	0.6445861513493305	0.8764044363356749	0.6475076958718693	0.925670278767641	0.6880223931147789	0.9173202338501772	0.7714070183146089	0.9085258829021412	1.0	0.3333333333333333	0.0	-0.00017556065523648584	31
819	0.0161560463348322	0.0021108151890638755	-0.0020719405999985964	0.9804421022097677	-1	0	0	0.2	2	0.8461538461538461	11	0.4166666666666667	0.15384615384615385	3	2	11	5	0	1.0	6	6	15	0.2	0	0.8176588436939003	0.9710796763998318	0.709024246831007	0.9616746540996313	0.2378227048223604	0.6563518954426788	0.9385593277623185	0.9213744048976521	0.3333333333333333	0.3333333333333333	0.8432968393398707	-0.00020719405999985964	26
26	0.00864437078016575	0.002517973102065732	-0.002117331554879602	0.9821638006876111	-1	0.5	1	0.5714285714285714	4	0.625	5	0.4166666666666667	0.625	8	5	1	0	0	0.375	8	3	10	0.0	1.0	0.9941544366549652	0.8825871079202461	0.7008898641450392	0.8746229301913777	0.5501693440831469	0.9402056810264292	0.9156084550873679	0.9036340863539447	0	0	0.0	-0.0002117331554879602	42
24	0.02706973971828512	0.003722223110058477	-0.003554220536167127	0.9590644621912053	-1	0	0	0.2	2	0.8461538461538461	11	0.45454545454545453	0.6153846153846154	9	8	5	2	0	0.2727272727272727	3	11	15	0.15384615384615385	0	0.486972641082542	0.9067028580521517	0.6341235519056239	0.9336414351713246	0.4241073188581904	0.9672179450500776	0.9396730955982043	0.9408957312601168	0.6111111111111112	0.3333333333333333	0.0	-0.0003554220536167127	5
2539	0.009475037162104955	0.00581256915087509	-0.005365158648392365	0.9748718161072201	-1	0	0	0.2	1	1.0	5	1.0	1.0	6	5	0	1	0	0.14285714285714285	1	7	7	0.3333333333333333	0	0.9411373592546838	0.6645201519599329	0.8416424427163453	0.9125698025764487	0.5462274087199354	0.862560798247138	0.8460272100591534	0.8350547535098451	1.0	0.3333333333333333	0.0	-0.0005365158648392365	3
1575	0.018513014128230133	0.0053317413457849815	0.0031953137340479335	0.9802939199553858	-1	0	0	0.3333333333333333	3	0.8181818181818182	9	0.5416666666666666	0.8181818181818182	12	9	0	0	0	0.16666666666666666	12	2	13	0.0	0.18181818181818182	0.8026100861652509	0.7532846290609095	0.8695040104659368	0.7087154548579393	0.6871294766621299	0.8975184917597714	0.7869493583762365	0.8008748054875052	0	0	0.0	0.0031953137340479335	35
3041	0.02089414195717769	0.0036519512361203217	0.0035093078991826052	0.9755144411028039	-1	0	0	0.125	1	1.0	9	1.0	1.0	10	9	0	1	0	0.09090909090909091	1	11	11	0.3333333333333333	0	0.9411373592546838	0.6495776288329483	0.8038003268598594	0.918438130188495	0.5217703523445522	0.7890850889965308	0.877853640940766	0.8104041538384776	1.0	0.3	0.0	0.0035093078991826052	15
3978	0.021153666125964702	0.003449723407485393	0.0033616681475781562	0.974837824260091	-1	0	0	0.125	1	1.0	9	1.0	1.0	10	9	0	1	0	0.09090909090909091	1	11	11	0.3333333333333333	0	0.9411373592546838	0.6495776288329483	0.8038003268598594	0.918438130188495	0.6343128776537134	0.8061475228132652	0.844066294082501	0.815761118092802	1.0	0.3	0.0	0.0033616681475781562	11
531	0.0019408017809689991	0.0018908953619918907	-0.0018908953600798653	0.9844924094124345	-1	0	0	1.0	2	0.0	0	1.0	0	2	0	0	0	0	0.3333333333333333	3	1	3	0.0	1.0	0	0	0	0	0	0	0	0	0	0	0	-0.00018908953600798654	13
3319	0.021351073669798503	0.0037762294005888675	0.0037760893100219025	0.9747024856076278	-1	0	0	0.125	1	1.0	9	1.0	1.0	10	9	0	1	0	0.09090909090909091	1	11	11	0.3333333333333333	0	0.9411373592546838	0.6495776288329483	0.8038003268598594	0.918438130188495	0.5176472582421503	0.7895928389606416	0.8788608285712376	0.8105604953503007	1.0	0.3	0.0	0.0037760893100219025	39
2269	0.033094970865632956	0.0022423138814010035	-0.0022219975074854233	0.6436141680986133	-1	0	0	0.2	2	0.8461538461538461	11	0.5357142857142857	0.7692307692307693	12	10	2	1	0	0.14285714285714285	2	14	15	0.16666666666666666	0	0.6445861513493305	0.8764044363356749	0.6475076958718693	0.925670278767641	0.6800559553023577	0.9143699373638597	0.7741111288464452	0.9074598189285682	1.0	0.3333333333333333	0.0	-0.00022219975074854234	26
2512	0.035453194366316575	0.006565874362532586	0.0009409131907294694	0.7622404955669231	-1	0	0	0.2	2	0.8461538461538461	11	0.5357142857142857	0.7692307692307693	12	10	2	1	0	0.14285714285714285	2	14	15	0.16666666666666666	0	0.6445861513493305	0.8764044363356749	0.6475076958718693	0.925670278767641	0.6880223931147789	0.9173202338501772	0.7714070183146089	0.9085258829021412	1.0	0.3333333333333333	0.0	0.0009409131907294694	54
203	0.024211561640931707	0.0023507155294246788	-0.00234163760688288	0.9737061252295105	-1	0	0	0.4	4	0.6153846153846154	8	0.45454545454545453	0.6153846153846154	12	8	2	0	0	0.2727272727272727	11	3	15	0.0	0	0.6916380483213725	0.9184659341997248	0.8525497275305197	0.9284484688020479	0.25432928420840223	0.9163927456890097	0.9443557902572984	0.9212677995544379	0	0	0.0	-0.000234163760688288	29
1746	0.007921030619928984	0.0022057903841759437	-0.0017643398354799343	0.9821697258822573	-1	0.5	1	0.5714285714285714	4	0.625	5	0.4166666666666667	0.625	8	5	1	0	0	0.375	8	3	10	0.0	1.0	0.9941544366549652	0.8825871079202461	0.7008898641450392	0.8746229301913777	0.5501693440831469	0.9308902479024053	0.8908204482312386	0.8990479879469623	0	0	0.0	-0.00017643398354799344	24
2999	0.021059103992021797	0.003565683074104427	0.0035106567830986497	0.9749232155539608	-1	0	0	0.125	1	1.0	9	1.0	1.0	10	9	0	1	0	0.09090909090909091	1	11	11	0.3333333333333333	0	0.9411373592546838	0.6495776288329483	0.8038003268598594	0.918438130188495	0.5176472582421503	0.7895928389606416	0.8788608285712376	0.8105604953503007	1.0	0.3	0.0	0.0035106567830986497	36
3386	0.019347888095790845	0.004970286772050063	-0.003229257444296139	0.6416752651573947	-1	0	0	0.125	1	1.0	9	1.0	1.0	10	9	0	1	0	0.09090909090909091	1	11	11	0.3333333333333333	0	0.8972691008322371	0.6730168551465184	0.8038003268598594	0.9181110134030344	0.5462274087199354	0.87910263687613	0.8151578916070463	0.8465236627696345	1.0	0.2	0.0	-0.00032292574442961393	1
3815	0.020589242613287585	0.003395204806380806	0.003395128453292354	0.9749675655605131	-1	0	0	0.125	1	1.0	9	1.0	1.0	10	9	0	1	0	0.09090909090909091	1	11	11	0.3333333333333333	0	0.9411373592546838	0.6495776288329483	0.8038003268598594	0.918438130188495	0.5176472582421503	0.7895928389606416	0.8788608285712376	0.8105604953503007	1.0	0.3	0.0	0.003395128453292354	20
4638	0.019321196984555408	0.004955599483556119	-0.003606074292891864	0.9785517189291207	-1	0	0	0.25	2	0.9	9	0.5454545454545454	0.9	11	9	0	0	0	0.18181818181818182	2	11	12	0.0	0	0.8729462554004723	0.8443827767049461	0.7160308564668929	0.9402708626737244	0.48318724565241367	0.8856920531729616	0.823499383646477	0.8970630320725517	0	0	0.0	-0.0003606074292891864	0
2203	0.03638387356792312	0.006940420074075713	0.0005222932004362167	0.7617888676263016	-1	0	0	0.2	2	0.8461538461538461	11	0.5357142857142857	0.7692307692307693	12	10	2	1	0	0.14285714285714285	2	14	15	0.16666666666666666	0	0.6445861513493305	0.8764044363356749	0.6475076958718693	0.925670278767641	0.6880223931147789	0.9173202338501772	0.7714070183146089	0.9085258829021412	1.0	0.3333333333333333	0.0	0.0005222932004362167	120
1321	0.01062276015019123	0.002925402748756299	-0.0017727652381976393	0.9806616309477291	-1	0.3333333333333333	1	0.5	4	0.6666666666666666	6	0.4074074074074074	0.6666666666666666	9	6	1	0	0	0.3333333333333333	9	3	11	0.0	1.0	0.9883088733099303	0.873459478926883	0.695342835898956	0.8621067442852673	0.45509591508185654	0.9424901019479237	0.956403886680195	0.8990871085193666	0	0	0.0	-0.00017727652381976393	72
141	0.003433475470471163	0.0033620711693318327	-0.003361526483854368	0.9846382886165331	-1	0	0	0.5	2	0.75	3	1.0	0.75	4	3	1	2	0	0.16666666666666666	1	6	6	0.4	0.4	0.5793833159789445	0.8725777132565244	0.9534294183017998	0.569773521617427	0.846307481327155	0.8012855867150922	0.8824204910633489	0.768478585867734	0.625	0.25	0.0	-0.0003361526483854368	23
3608	0.032813416596727416	0.013234330938933168	-0.010610491818928224	0.8957486032336228	-1	0	0	0.1	1	1.0	13	1.0	1.0	14	13	0	1	0	0.06666666666666667	1	15	15	0.3333333333333333	0	0.7580832558790792	0.8618086393311547	0.6475076958718693	0.9282087037299144	0.5422488198124779	0.8292986430862704	0.7714070183146089	0.8797626013171659	1.0	0.5	0.0	-0.0010610491818928223	0
3448	0.025543235033266425	0.0006717448552290867	0.0006220956009241798	0.6400353859731325	-1	0	0	0.14285714285714285	1	1.0	8	1.0	1.0	9	8	0	1	0	0.1	1	10	10	0.3333333333333333	0	0.9411373592546838	0.6620658879742795	0.7659582110033734	0.9239448117954638	0.45814193978615736	0.7881542840492088	0.893729812380963	0.8167548752684403	1.0	0.3333333333333333	0.0	0.0006220956009241798	4
3340	0.021084335934850443	0.003793408180195058	0.003779561379851438	0.9747433711916802	-1	0	0	0.125	1	1.0	9	1.0	1.0	10	9	0	1	0	0.09090909090909091	1	11	11	0.3333333333333333	0	0.9411373592546838	0.6495776288329483	0.8038003268598594	0.918438130188495	0.5176472582421503	0.7895928389606416	0.8788608285712376	0.8105604953503007	1.0	0.3	0.0	0.003779561379851438	74
1205	0.011873068326100153	0.006741320205292527	0.0026987998598333282	0.9690709722067199	-1	0	0	0.25	1	1.0	4	1.0	1.0	4	4	1	3	0	0.16666666666666666	6	1	6	0.5	0	0.5658560397531688	0.7702006508364816	0.4063855064933426	0.7447367379520508	0.7683616568929339	0.8171961843080413	0.8252675178702087	0.7788909772811056	0.25	0.25	0.0	0.0026987998598333282	37
3330	0.011425094326597041	0.00394696365680612	-0.003844637099905305	0.9731059837001238	-1	0	0	0.2	2	0.9166666666666666	11	0.3888888888888889	0.9166666666666666	13	11	0	0	0	0.25	3	12	14	0.0	0	0.872322001856632	0.8864272958167722	0.7160308564668929	0.9389354869983831	0.41517154781884147	0.8331190752432545	0.8192095006079764	0.8939579108865944	0	0	0.0	-0.0003844637099905305	1
1868	0.019714374144454833	0.0010540913357666587	-0.0010101974603857345	0.978121590740419	-1	0	0	0.4	4	0.6923076923076923	9	0.4166666666666667	0.6153846153846154	12	8	2	1	0	0.25	12	3	15	0.25	0.15384615384615385	0.8151008296462973	0.8304873311896429	0.9001610488800476	0.7787537668913758	0.6343128776537134	0.8954220421774303	0.7980673589585117	0.8409020774440356	1.0	0.08333333333333333	0.0	-0.00010101974603857345	22
3582	0.020966320635916604	0.0038457873098574524	0.0038124810857906766	0.9746990386970326	-1	0	0	0.125	1	1.0	9	1.0	1.0	10	9	0	1	0	0.09090909090909091	1	11	11	0.3333333333333333	0	0.9411373592546838	0.6495776288329483	0.8038003268598594	0.918438130188495	0.5176472582421503	0.7895928389606416	0.8788608285712376	0.8105604953503007	1.0	0.3	0.0	0.0038124810857906766	17
1028	0.0028301107340383707	0.002716146661577953	-0.0027161153310736623	0.9820232478961162	-1	1.0	1	1.0	4	0.25	1	0.5	0.25	4	1	1	0	0	0.75	4	3	6	0.0	1.0	0.9941544366549652	0.8851146288203993	0.6009735470082578	0.8682723516242291	0.5501693440831469	0.8550078782394119	0.9050063615898248	0.8699663002720793	0	0	0.0	-0.00027161153310736625	11
447	0.027764294860523713	0.006681335290505675	-0.0060700900596456515	0.9827174484507072	-1	0	0	0.1	1	1.0	13	0.5357142857142857	0.7692307692307693	11	10	3	3	0	0.14285714285714285	2	14	15	0.3333333333333333	0	0.32837063369169356	0.9538388247908073	0.3299429288098551	0.8122063994659399	0.7327084945942659	0.8654166761358116	0.8487453108254932	0.8926338390889751	0.36363636363636365	0.09090909090909091	0.0	-0.0006070090059645651	8
3658	0.02113941953773817	0.00352741043945181	0.0035203513398814642	0.9755270579251546	-1	0	0	0.125	1	1.0	9	1.0	1.0	10	9	0	1	0	0.09090909090909091	1	11	11	0.3333333333333333	0	0.9411373592546838	0.6495776288329483	0.8038003268598594	0.918438130188495	0.5176472582421503	0.7895928389606416	0.8788608285712376	0.8105604953503007	1.0	0.3	0.0	0.0035203513398814642	32
4735	0.017901624183516533	0.005827104857150854	0.004261170574233457	0.9793138490988762	-1	0	0	0.14285714285714285	1	1.0	8	1.0	1.0	9	8	0	1	0	0.1	1	10	10	0.3333333333333333	0	0.9411373592546838	0.6847239192884763	0.7659582110033734	0.9239448117954638	0.6343128776537134	0.8114417572905286	0.8660642877532805	0.8288343618845231	1.0	0.3333333333333333	0.0	0.004261170574233457	120
138	0.002815617782363167	0.002804470855156715	-0.002801634828496885	0.9813034509920376	-1	0	0	0.25	1	1.0	3	1.0	0.6666666666666666	2	2	2	0	0	0.2	5	1	5	0.0	0	0.4563935362530957	0.5000730193829266	0.5884258540036243	0.9652020482074516	0.615895819010898	0.9789801021091447	0.8458095002214592	0.9159105508510658	0	0	0.0	-0.0002801634828496885	44
2243	0.024417692034787022	0.00749300611366837	-0.007463312964767369	0.9723968980458088	-1	0	0	0.4	4	0.6923076923076923	9	0.5769230769230769	0.6923076923076923	12	9	2	0	0	0.15384615384615385	13	2	15	0.0	0.15384615384615385	0.8026100861652509	0.8325328709212795	0.9180901194194107	0.813747261388521	0.6343128776537134	0.8892061022644465	0.7980673589585117	0.848166969019155	0	0	0.0	-0.0007463312964767369	3
4476	0.020263408918833214	0.003428265160067695	0.0034275609377707587	0.9749868229876375	-1	0	0	0.125	1	1.0	9	1.0	1.0	10	9	0	1	0	0.09090909090909091	1	11	11	0.3333333333333333	0	0.9411373592546838	0.6495776288329483	0.8038003268598594	0.918438130188495	0.5490132843034295	0.8170650409493139	0.8359495023136083	0.8193122129965367	1.0	0.3	0.0	0.0034275609377707587	16
626	0.008524364056374216	0.0040922407391127446	-0.003977839642722484	0.9784818456961222	-1	0	0	0.3333333333333333	3	0.7272727272727273	8	0.28888888888888886	0.6363636363636364	10	7	2	0	0	0.5555555555555556	5	9	13	0.0	0	0.5285465113800226	0.8690491813373552	0.8815571128015577	0.724308680603449	0.36942880409349377	0.7699473782632927	0.9162263844691031	0.795028867533424	0	0	0.0	-0.0003977839642722484	8
4802	0.02125441068024984	0.005429498597757409	0.005318349796570172	0.9739133280671888	-1	0	0	0.125	1	1.0	9	1.0	1.0	10	9	0	1	0	0.09090909090909091	1	11	11	0.3333333333333333	0	0.9411373592546838	0.6540143444210387	0.8038003268598594	0.918438130188495	0.6343128776537134	0.8061475228132652	0.844066294082501	0.816738466414	1.0	0.3	0.0	0.005318349796570172	8
3249	0.020990821925111387	0.0036376828639926822	0.0036048174969835296	0.9749658709933495	-1	0	0	0.125	1	1.0	9	1.0	1.0	10	9	0	1	0	0.09090909090909091	1	11	11	0.3333333333333333	0	0.9411373592546838	0.6495776288329483	0.8038003268598594	0.918438130188495	0.5176472582421503	0.7895928389606416	0.8788608285712376	0.8105604953503007	1.0	0.3	0.0	0.0036048174969835296	32
3859	0.020557568810072646	0.003525539350490329	0.0035061328585530545	0.9754117932378278	-1	0	0	0.125	1	1.0	9	1.0	1.0	10	9	0	1	0	0.09090909090909091	1	11	11	0.3333333333333333	0	0.9411373592546838	0.6495776288329483	0.8038003268598594	0.918438130188495	0.6343128776537134	0.8061475228132652	0.844066294082501	0.815761118092802	1.0	0.4	0.0	0.0035061328585530545	23
414	0.014529338472552687	0.00525654579841959	-0.005226881962792814	0.9803475809942609	-1	0	0	0.2857142857142857	2	0.875	7	0.5555555555555556	0.875	9	7	0	0	0	0.2222222222222222	9	2	10	0.0	0	0.6640215076288257	0.8631562669775806	0.48252081931234736	0.923134647858565	0.6452427730844371	0.8573321386086376	0.7714070183146089	0.8849598120319401	0	0	0.0	-0.0005226881962792815	8
277	0.0031326707772479476	0.0031228221358454706	-0.0031225813394040866	0.9851643953509676	-1	0	0	0.75	3	0.5	2	0.5	0	1	0	4	1	0	0.75	4	3	6	0.09090909090909091	0.5	0	0	0	0	0	0	0	0	0	0	0	-0.00031225813394040867	12
2797	0.021400697507771294	0.0038207425620607337	0.0038196699368221836	0.9745394574896912	-1	0	0	0.125	1	1.0	9	1.0	1.0	10	9	0	1	0	0.09090909090909091	1	11	11	0.3333333333333333	0	0.9411373592546838	0.6495776288329483	0.8038003268598594	0.918438130188495	0.5217703523445522	0.7890850889965308	0.877853640940766	0.8104041538384776	1.0	0.3	0.0	0.0038196699368221836	30
2590	0.03711257232844305	0.006146420641403812	0.003805398161728015	0.7930727781772683	-1	0	0	0.2	2	0.8461538461538461	11	0.5357142857142857	0.7692307692307693	12	10	2	1	0	0.14285714285714285	2	14	15	0.16666666666666666	0	0.6445861513493305	0.8764044363356749	0.6475076958718693	0.925670278767641	0.6880223931147789	0.9173202338501772	0.7714070183146089	0.9085258829021412	1.0	0.3333333333333333	0.0	0.003805398161728015	88
4505	0.021053005855571665	0.0035929023599601353	0.0034865158673602807	0.9754138994928919	-1	0	0	0.125	1	1.0	9	1.0	1.0	10	9	0	1	0	0.09090909090909091	1	11	11	0.3333333333333333	0	0.9411373592546838	0.6495776288329483	0.8038003268598594	0.918438130188495	0.5176472582421503	0.7895928389606416	0.8788608285712376	0.8105604953503007	1.0	0.3	0.0	0.0034865158673602807	19
1480	0.025582929333155625	0.01191597420503714	-0.011712959844295314	0.9416333978702224	-1	0	0	0.2	2	0.9230769230769231	12	1.0	0.9230769230769231	14	12	0	0	0	0.06666666666666667	15	1	15	0.0	0.14285714285714285	0.8026100861652509	0.817000819212725	0.7409945337351331	0.9036288975916591	0.647220654302273	0.9056049450174304	0.8493422534675726	0.8806389817419418	0	0	0.0	-0.0011712959844295315	0
4493	0.020996861723678383	0.003704847981960991	0.003704847082561387	0.9748565961884033	-1	0	0	0.125	1	1.0	9	1.0	1.0	10	9	0	1	0	0.09090909090909091	1	11	11	0.3333333333333333	0	0.9411373592546838	0.6495776288329483	0.8038003268598594	0.918438130188495	0.6343128776537134	0.8061475228132652	0.844066294082501	0.815761118092802	1.0	0.3	0.0	0.003704847082561387	25
3155	0.012433354686901453	0.003524595756340351	-0.0031567418403366065	0.9774138157495008	-1	0	0	0.125	1	1.0	10	1.0	1.0	11	10	0	1	0	0.08333333333333333	1	12	12	0.3333333333333333	0	0.9411373592546838	0.8677477226489433	0.7160308564668929	0.8726192325511758	0.45814193978615736	0.9133289078254104	0.8192095006079764	0.8863002570538782	1.0	0.2727272727272727	0.0	-0.00031567418403366065	9
2694	0.033011701975930646	0.008670228493756423	-0.003964901833907701	0.788225281795959	-1	0	0	0.2	2	0.8461538461538461	11	0.5357142857142857	0.7692307692307693	12	10	2	1	0	0.14285714285714285	2	14	15	0.16666666666666666	0	0.6445861513493305	0.8764044363356749	0.6475076958718693	0.925670278767641	0.6880223931147789	0.9173202338501772	0.7714070183146089	0.9085258829021412	1.0	0.3333333333333333	0.0	-0.0003964901833907701	23
4449	0.020686297925732983	0.0037716129138170617	0.0036993881228933943	0.9753590555248197	-1	0	0	0.125	1	1.0	9	1.0	1.0	10	9	0	1	0	0.09090909090909091	1	11	11	0.3333333333333333	0	0.9411373592546838	0.6495776288329483	0.8038003268598594	0.918438130188495	0.6343128776537134	0.8061475228132652	0.844066294082501	0.815761118092802	1.0	0.4	0.0	0.0036993881228933943	16
2851	0.02344693464935458	0.005022967500078712	-0.0039869857947878945	0.9334923093716206	-1	0	0	0.4	4	0.5	6	0.35	0.5	10	6	3	1	0	0.625	8	5	14	0.16666666666666666	0	0.7201230115040712	0.8887173459868831	0.7968253484922958	0.8908599167445149	0.6572074725713848	0.9617343180242991	0.8095389559937921	0.9218064798637403	1.0	0.2	0.0	-0.00039869857947878945	7
1669	0.018963754550271942	0.004919164613055968	-0.00455709800714942	0.9792625533468443	-1	0	0	0.125	1	1.0	9	1.0	1.0	10	9	0	1	0	0.09090909090909091	1	11	11	0.3333333333333333	0	0.9411373592546838	0.6495776288329483	0.8162821654939794	0.9190960858540532	0.6057327271759283	0.7973997645586102	0.8528651905389557	0.8134336870990867	1.0	0.3	0.0	-0.000455709800714942	9
4699	0.02027568558288516	0.0035449204388070445	0.003521012902432556	0.9750585093823692	-1	0	0	0.125	1	1.0	9	1.0	1.0	10	9	0	1	0	0.09090909090909091	1	11	11	0.3333333333333333	0	0.9411373592546838	0.6495776288329483	0.8038003268598594	0.918438130188495	0.5462274087199354	0.8096012504766681	0.8605913035492296	0.8168732943906982	1.0	0.3	0.0	0.003521012902432556	12
1998	0.01968381249529464	0.0005701682645628765	-0.00030590711927003765	0.9781028275594448	-1	0	0	0.4	4	0.6923076923076923	9	0.4166666666666667	0.6153846153846154	12	8	2	1	0	0.25	12	3	15	0.25	0.15384615384615385	0.8151008296462973	0.8304873311896429	0.9001610488800476	0.7787537668913758	0.6343128776537134	0.8954220421774303	0.7980673589585117	0.8409020774440356	1.0	0.08333333333333333	0.0	-3.059071192700376e-05	45
781	0.0017974302541630292	0.0017347289934100602	-0.0017346608156602276	0.9860137795789771	-1	0	0	1.0	1	0	0	1.0	0	1	0	0	0	0	0.5	1	2	2	0.0	0	0	0	0	0	0	0	0	0	0	0	0	-0.00017346608156602276	22
1245	0.013010612292442875	0.011854294240609816	-0.011819795099917074	0.9765833456899805	-1	0	0	0.5714285714285714	4	0.5	4	0.4	0.5	6	4	3	2	0	1.0	5	5	10	0.25	0.4	0.8072133345683838	0.9633968007294629	0.5536273670979661	0.8360090379825149	0.8102944459536184	0.9361967087028001	0.8878124576498965	0.9261084515686252	0.5833333333333334	0	0.0	-0.0011819795099917074	1
767	0.0018304902979283475	0.0018299194203106172	-0.0018298055584720294	0.9859728376757874	-1	0	0	1.0	1	0	0	1.0	0	1	0	0	0	0	0.5	1	2	2	0.0	0	0	0	0	0	0	0	0	0	0	0	0	-0.00018298055584720294	18
798	0.0028383405970620265	0.0027498644819759655	-0.0027498529949485226	0.9820830624118505	-1	1.0	1	1.0	4	0.25	1	0.5	0.25	4	1	1	0	0	0.75	4	3	6	0.0	1.0	0.9941544366549652	0.8851146288203993	0.6009735470082578	0.8682723516242291	0.611495746822837	0.8387567884444505	0.8908204482312386	0.8651631664355959	0	0	0.0	-0.00027498529949485226	8
448	0.001950544975773842	0.0018916832906686366	-0.0018900618090083375	0.9850859058943134	-1	0	0	1.0	2	0.0	0	0.75	0	2	0	0	0	0	1.0	2	2	3	0.0	0	0	0	0	0	0	0	0	0	0	0	0	-0.00018900618090083375	17
1353	0.019598040947362876	0.0003722730550967064	-0.00035589763355894346	0.9784503588343593	-1	0	0	0.4	4	0.6923076923076923	9	0.4166666666666667	0.6153846153846154	12	8	2	1	0	0.25	12	3	15	0.25	0.15384615384615385	0.8151008296462973	0.8304873311896429	0.9001610488800476	0.7787537668913758	0.6343128776537134	0.8954220421774303	0.7980673589585117	0.8409020774440356	1.0	0.08333333333333333	0.0	-3.5589763355894345e-05	101
1492	0.021550377365471794	0.0056597010068371355	-0.005441081459686317	0.9799436243892755	-1	0	0	0.42857142857142855	3	0.75	6	0.5555555555555556	0.5	6	4	3	4	0	0.2222222222222222	9	2	10	0.5	0.25	0.9137957865636718	0.884149774927506	0.9181727039177188	0.8487630186833524	0.7881227222444676	0.9222280731579668	0.6401525477349385	0.8886235153758368	0.3333333333333333	0.3333333333333333	0.0	-0.0005441081459686317	8
274	0.009367183870867041	0.0033724973125241046	-0.0033227210219084384	0.9726644465230769	-1	0	0	0.3333333333333333	2	0.8571428571428571	6	0.36	0.5714285714285714	5	4	3	3	0	1.0	5	5	9	0.3333333333333333	0	0.33524894246741443	0.8495816911286547	0.5457653700643632	0.8775391795070295	0.3924149027215525	0.9015075001591742	0.8013477030429003	0.8777808046046603	0.2	0.2	0.0	-0.00033227210219084383	13
3663	0.019790194309377635	0.003636479509268692	0.00362460464904378	0.9753352173583693	-1	0	0	0.125	1	1.0	9	1.0	1.0	10	9	0	1	0	0.09090909090909091	1	11	11	0.3333333333333333	0	0.9411373592546838	0.6495776288329483	0.8038003268598594	0.918438130188495	0.45430998171732034	0.8068615672776995	0.8854053123288655	0.8159902375220841	1.0	0.3	0.0	0.00362460464904378	26
1089	0.023660764193080924	0.002161810059026612	-0.002053078599301016	0.9241336853434033	-1	0	0	0.3	3	0.8461538461538461	11	0.5357142857142857	0.8461538461538461	14	11	0	0	0	0.14285714285714285	14	2	15	0.0	0.15384615384615385	0.8026100861652509	0.757543536107246	0.7214687828614041	0.9403798457441499	0.5474377342070046	0.8796037244940337	0.808178372748449	0.876757589935012	0	0	0.0	-0.00020530785993010163	3
4143	0.020569445557385043	0.00355483069775269	0.003546804680055174	0.9751535150081518	-1	0	0	0.125	1	1.0	9	1.0	1.0	10	9	0	1	0	0.09090909090909091	1	11	11	0.3333333333333333	0	0.9411373592546838	0.6495776288329483	0.8038003268598594	0.918438130188495	0.6343128776537134	0.8061475228132652	0.844066294082501	0.815761118092802	1.0	0.3	0.0	0.003546804680055174	19
2803	0.02370262254825795	0.004982001089064613	-0.004539782101361839	0.66669419268635	-1	0	0	0.2	2	0.8461538461538461	11	0.5357142857142857	0.7692307692307693	12	10	2	2	0	0.14285714285714285	2	14	15	0.3333333333333333	0	0.6376359368428914	0.8697925737025594	0.6599895345059894	0.925499762454843	0.6880223931147789	0.9227215216618274	0.7741111288464452	0.9088375411868008	0.5416666666666666	0.3333333333333333	0.0	-0.0004539782101361839	17
3046	0.021288650632879	0.0038736044667702497	0.0038571689905466614	0.9751977952870599	-1	0	0	0.125	1	1.0	9	1.0	1.0	10	9	0	1	0	0.09090909090909091	1	11	11	0.3333333333333333	0	0.9411373592546838	0.6495776288329483	0.8038003268598594	0.918438130188495	0.6301897835513116	0.8063201172727799	0.8431749851455312	0.8158164608021258	1.0	0.3	0.0	0.0038571689905466614	99
2926	0.02037118339227276	0.003934713505151145	0.003895252699429216	0.9752444062940148	-1	0	0	0.125	1	1.0	9	1.0	1.0	10	9	0	1	0	0.09090909090909091	1	11	11	0.3333333333333333	0	0.9411373592546838	0.6495776288329483	0.8038003268598594	0.918438130188495	0.45430998171732034	0.8068615672776995	0.8854053123288655	0.8159902375220841	1.0	0.3	0.0	0.003895252699429216	18
238	0.005742365486599542	0.0034712991788993703	-0.0034383032591658613	0.9286695267088798	-1	0.5	1	0.5	3	0.5	3	0.5333333333333333	0.3333333333333333	5	2	2	1	0	0.6	5	3	8	0.2	0.5	0.6996559965800293	0.9498805995976511	0.6475076958718693	0.9203338530663941	0.6880223931147789	0.9451250086167104	0.7714070183146089	0.9396318473085693	1.0	0.2	0.0	-0.00034383032591658614	27
836	0.005475037939949128	0.0039703615941192255	-0.003967822286933924	0.9719340142471077	-1	0	0	0.3333333333333333	2	0.8571428571428571	6	0.5	0.7142857142857143	6	5	2	0	0	0.5	3	6	9	0.0	0	0.9411373592546838	0.955047160612149	0.8295534582216316	0.7608178552895736	0.6343128776537134	0.8297832741601427	0.8456312371874891	0.8735224663950004	0	0	0.0	-0.0003967822286933924	6
4734	0.020817285913353016	0.003751435280999591	0.003749856569539485	0.974867006667667	-1	0	0	0.125	1	1.0	9	1.0	1.0	10	9	0	1	0	0.09090909090909091	1	11	11	0.3333333333333333	0	0.9411373592546838	0.6495776288329483	0.8038003268598594	0.918438130188495	0.5490132843034295	0.8170650409493139	0.8359495023136083	0.8193122129965367	1.0	0.3	0.0	0.003749856569539485	10
4082	0.01801466672259782	0.009664083458799369	-0.006227503048836362	0.9809064402977241	-1	0	0	0.125	1	1.0	10	1.0	1.0	11	10	0	1	0	0.08333333333333333	1	12	12	0.3333333333333333	0	0.9411373592546838	0.6565251788613212	0.7659582110033734	0.9096776503007308	0.3661497780957131	0.8204841604122014	0.9304014569562906	0.8164374153487474	1.0	0.36363636363636365	0.0	-0.0006227503048836362	2
95	0.0033882434158552144	0.003000915074473462	-0.0029918954039856683	0.9821058325157952	-1	0	0	0.3333333333333333	1	1.0	2	0.6666666666666666	0.5	2	1	1	1	0	0.6666666666666666	3	2	4	0.2	0	0.28839620720222764	0.7241186832474494	0.8284963626392609	0.6924937015862583	0.38282824972832286	0.8031662939354404	0.9292860742196734	0.742881005577096	1.0	0.5	0.0	-0.0002991895403985668	50
2549	0.03469082522285687	0.005309737175785706	0.002681969690614549	0.9166994069480703	-1	0	0	0.1	1	1.0	13	0.3125	0.7692307692307693	11	10	3	3	0	0.3333333333333333	4	12	15	0.3333333333333333	0	0.9513427591436752	0.9072571852531228	0.6475076958718693	0.9179724036686097	0.6880223931147789	0.7831366676220622	0.7714070183146089	0.8800864494195149	0.2727272727272727	0.5454545454545454	0.0	0.002681969690614549	26
2905	0.020914651164345346	0.003871682132188222	0.0038711779115338336	0.9748444478801915	-1	0	0	0.125	1	1.0	9	1.0	1.0	10	9	0	1	0	0.09090909090909091	1	11	11	0.3333333333333333	0	0.9411373592546838	0.6495776288329483	0.8038003268598594	0.918438130188495	0.5217703523445522	0.7890850889965308	0.877853640940766	0.8104041538384776	1.0	0.3	0.0	0.0038711779115338336	36
3375	0.020943959323852818	0.003598309737512528	0.003576480892052721	0.9750930420268697	-1	0	0	0.125	1	1.0	9	1.0	1.0	10	9	0	1	0	0.09090909090909091	1	11	11	0.3333333333333333	0	0.9411373592546838	0.6495776288329483	0.8038003268598594	0.918438130188495	0.5176472582421503	0.7895928389606416	0.8788608285712376	0.8105604953503007	1.0	0.3	0.0	0.003576480892052721	22
1722	0.0071860430403697185	0.002145141710599008	-0.0020223805601922266	0.9839954822219199	-1	0.5	1	0.5714285714285714	4	0.625	5	0.4166666666666667	0.625	8	5	1	0	0	0.375	8	3	10	0.0	1.0	0.9941544366549652	0.8825871079202461	0.7008898641450392	0.8746229301913777	0.5501693440831469	0.9308902479024053	0.8908204482312386	0.8990479879469623	0	0	0.0	-0.00020223805601922266	22
1763	0.013111342603632026	0.003167128926085163	-0.002998475795033093	0.9820528850205332	-1	0	0	0.5	4	0.6	6	0.6	0.6	9	6	2	2	0	0.2	10	2	12	0.4	0.2	0.8026100861652509	0.814910373934037	0.9695741188542361	0.8039169897959827	0.7399460756705464	0.9199107623061439	0.8103368783412043	0.8554633765211371	0.5555555555555556	0.1111111111111111	0.0	-0.00029984757950330933	13
4444	0.020691852836532975	0.003611327970530749	0.0035823244725264793	0.9755350407204707	-1	0	0	0.125	1	1.0	9	1.0	1.0	10	9	0	1	0	0.09090909090909091	1	11	11	0.3333333333333333	0	0.9411373592546838	0.6495776288329483	0.8038003268598594	0.918438130188495	0.6343128776537134	0.8061475228132652	0.844066294082501	0.815761118092802	1.0	0.3	0.0	0.0035823244725264793	16
3736	0.0213065668705184	0.0036942355329631737	0.003687415269224449	0.9753682650674337	-1	0	0	0.125	1	1.0	9	1.0	1.0	10	9	0	1	0	0.09090909090909091	1	11	11	0.3333333333333333	0	0.9411373592546838	0.6495776288329483	0.8038003268598594	0.918438130188495	0.5176472582421503	0.7895928389606416	0.8788608285712376	0.8105604953503007	1.0	0.3	0.0	0.003687415269224449	37
534	0.0018580929678249324	0.0017990636195919982	-0.0017990028313151396	0.9859663120575539	-1	0	0	1.0	1	0	0	1.0	0	1	0	0	0	0	0.5	1	2	2	0.0	0	0	0	0	0	0	0	0	0	0	0	0	-0.00017990028313151396	29
1922	0.01963163688090089	0.0006002383695168521	7.423079598167279e-05	0.9784513448687507	-1	0	0	0.4	4	0.6923076923076923	9	0.4166666666666667	0.6153846153846154	12	8	2	1	0	0.25	12	3	15	0.25	0.15384615384615385	0.8151008296462973	0.8304873311896429	0.9001610488800476	0.7787537668913758	0.6343128776537134	0.8954220421774303	0.7980673589585117	0.8409020774440356	1.0	0.08333333333333333	0.0	7.423079598167279e-05	29
507	0.0017780798620857193	0.001715623951958544	-0.0017156239519113521	0.9863637138650562	-1	0	0	1.0	1	0	0	1.0	0	1	0	0	0	0	0.5	1	2	2	0.0	0	0	0	0	0	0	0	0	0	0	0	0	-0.0001715623951911352	12
3215	0.020611150792669793	0.0036055278773777437	0.0035420742986973174	0.9748337914062549	-1	0	0	0.125	1	1.0	9	1.0	1.0	10	9	0	1	0	0.09090909090909091	1	11	11	0.3333333333333333	0	0.9411373592546838	0.6495776288329483	0.8038003268598594	0.918438130188495	0.6343128776537134	0.8061475228132652	0.844066294082501	0.815761118092802	1.0	0.3	0.0	0.0035420742986973174	18
1212	0.02664349436687116	0.006717071126231464	-0.005388563432043509	0.9313202796568972	-1	0	0	0.1	1	1.0	13	1.0	1.0	14	13	0	1	0	0.06666666666666667	1	15	15	0.3333333333333333	0	0.7135564255929076	0.8974983517324175	0.6318016127995266	0.9382864653069529	0.5958782262733547	0.83262322890799	0.7718537649592468	0.8970812037898883	1.0	0.5	0.0	-0.0005388563432043509	10
130	0.003684093387268897	0.0028291754287433435	-0.002828316624795135	0.9798471075459103	-1	1.0	1	0.8	4	0.4	2	0.4666666666666667	0.4	6	2	0	0	0	0.6	5	3	7	0.0	1.0	0.46822686932295055	0.8644462605084375	0.5457653700643632	0.8760294685328147	0.4644053528598082	0.8200363154554198	0.8060373770520726	0.8550647520665594	0	0	0.0	-0.0002828316624795135	15
216	0.0023103223106624568	0.002234787979105003	-0.002234617255955	0.9842317119041994	-1	0	0	0.6666666666666666	2	0.5	1	0.6666666666666666	0.5	1	1	2	0	0	0.6666666666666666	2	3	4	0.0	0	0.84077363698133	0.5	0.9058766119368175	0.5	0.12063617888056806	0.5	0.9722977945778576	0.5	0	0	0.0	-0.00022346172559550002	23
785	0.033184385376659006	0.00310084074954838	-0.0020286589869645405	0.7143597507564783	-1	0	0	0.2	2	0.8461538461538461	11	0.5357142857142857	0.7692307692307693	12	10	2	1	0	0.14285714285714285	2	14	15	0.16666666666666666	0	0.6066259069743224	0.8694517549917721	0.6475076958718693	0.925670278767641	0.6880223931147789	0.9173202338501772	0.7741111288464452	0.9067742578600871	1.0	0.3333333333333333	0.0	-0.00020286589869645405	31
2623	0.021533521130136107	0.007159000158751646	-0.0059915384598901045	0.9745928397684832	-1	0	0	0.3	3	0.6666666666666666	8	0.3111111111111111	0.5833333333333334	10	7	3	2	0	0.5555555555555556	9	5	14	0.2857142857142857	0	0.8640703006680109	0.8723587157551491	0.8192338956043205	0.883705226505351	0.6572074725713848	0.9561195057133928	0.8095389559937921	0.9124397635606267	0.55	0.2	0.0	-0.0005991538459890105	11
4165	0.02105281110650612	0.0038530623865483705	0.003848652460872666	0.9752491308432698	-1	0	0	0.125	1	1.0	9	1.0	1.0	10	9	0	1	0	0.09090909090909091	1	11	11	0.3333333333333333	0	0.9411373592546838	0.6495776288329483	0.8038003268598594	0.918438130188495	0.5176472582421503	0.7895928389606416	0.8788608285712376	0.8105604953503007	1.0	0.3	0.0	0.003848652460872666	49
3641	0.021152141759675728	0.007486530675668995	-0.0050914261002423765	0.9812588853978795	-1	0	0	0.125	1	1.0	9	1.0	1.0	10	9	0	1	0	0.09090909090909091	1	11	11	0.3333333333333333	0	0.9411373592546838	0.6547494880131048	0.778836649591619	0.9161852681322404	0.45430998171732034	0.8068615672776995	0.8739694692896964	0.8156444615868785	1.0	0.2	0.0	-0.0005091426100242377	6
2396	0.013615613866071127	0.006396781090032388	-0.006370485875200393	0.9845071268731357	-1	0	0	0.2	2	0.8461538461538461	11	0.5357142857142857	0.7692307692307693	12	10	2	1	0	0.14285714285714285	2	14	15	0.16666666666666666	0	0.585763657293639	0.8691807431876902	0.6974350504083497	0.9292922828099538	0.6800559553023577	0.9161755424329173	0.7911489818505757	0.9077970514608722	1.0	0.3333333333333333	0.0	-0.0006370485875200392	2
3545	0.022497683492310783	0.006055038785365017	-0.005689570617057781	0.9194125301635576	-1	0	0	0.14285714285714285	1	1.0	8	1.0	1.0	9	8	0	1	0	0.1	1	10	10	0.3333333333333333	0	0.9411373592546838	0.6464392879057508	0.8416424427163453	0.8846712558018687	0.6343128776537134	0.8334772625647159	0.8517067569210032	0.8048848535667124	1.0	0.4444444444444444	0.0	-0.0005689570617057781	7
2843	0.02126884950617029	0.0035886369408994045	0.0035869703397003513	0.9755913604368104	-1	0	0	0.125	1	1.0	9	1.0	1.0	10	9	0	1	0	0.09090909090909091	1	11	11	0.3333333333333333	0	0.9411373592546838	0.6495776288329483	0.8038003268598594	0.918438130188495	0.5176472582421503	0.7895928389606416	0.8788608285712376	0.8105604953503007	1.0	0.3	0.0	0.0035869703397003513	28
721	0.0017663694907260237	0.0017538275186842432	-0.0017537687813686184	0.9849402879006135	-1	0	0	0.5	1	1.0	1	1.0	1.0	1	1	1	1	0	0.3333333333333333	1	3	3	0.16666666666666666	0	0.1	0.5	0.7519414217953205	0.5	0.688755547938941	0.5	0.9495835398291397	0.5	1.0	0	0.0	-0.00017537687813686185	23
4571	0.013834267737869976	0.006079718194115671	-0.004746107235064437	0.9767055187917046	-1	0	0	0.16666666666666666	1	1.0	6	1.0	1.0	7	6	0	1	0	0.125	1	8	8	0.3333333333333333	0	0.9897830501182134	0.6734740078934632	0.8416424427163453	0.9454279610414108	0.6343128776537134	0.8723531744457386	0.8660642877532805	0.8620784218484601	1.0	0.42857142857142855	0.0	-0.0004746107235064437	2
2325	0.024898505319053212	0.0027828479708167744	-0.001789082552216814	0.9733329513013328	-1	0	0	0.3	3	0.7692307692307693	10	0.3409090909090909	0.6923076923076923	11	9	3	2	0	0.36363636363636365	11	4	15	0.25	0	0.8026100861652509	0.841334725544613	0.8666061199845855	0.7790822913145145	0.6343128776537134	0.8862761651184491	0.7980673589585117	0.8403174021209721	0.5454545454545454	0.09090909090909091	0.0	-0.00017890825522168138	6
3364	0.020877802559359764	0.003659240267986801	0.00365853413393182	0.9749872230202423	-1	0	0	0.125	1	1.0	9	1.0	1.0	10	9	0	1	0	0.09090909090909091	1	11	11	0.3333333333333333	0	0.9411373592546838	0.6495776288329483	0.8038003268598594	0.918438130188495	0.6343128776537134	0.8061475228132652	0.844066294082501	0.815761118092802	1.0	0.2	0.0	0.00365853413393182	48
1357	0.009883696784833562	0.0024631063377292877	-0.0014213237167622784	0.9812884469316621	-1	0.3333333333333333	1	0.5	4	0.6666666666666666	6	0.4074074074074074	0.6666666666666666	9	6	1	0	0	0.3333333333333333	9	3	11	0.0	1.0	0.9883088733099303	0.873459478926883	0.695342835898956	0.8621067442852673	0.45509591508185654	0.9424901019479237	0.956403886680195	0.8990871085193666	0	0	0.0	-0.00014213237167622783	45
2284	0.021135498639276887	0.006227625353132332	-0.005388314393858606	0.9750531881700409	-1	0	0	0.2222222222222222	2	0.8181818181818182	9	0.325	0.6363636363636364	9	7	3	2	0	0.625	8	5	13	0.25	0	0.8026100861652509	0.8765313657864312	0.8416424427163453	0.7767494138027121	0.6801020674890562	0.9282620023796573	0.8039797827263692	0.8724021803372474	0.5555555555555556	0.2222222222222222	0.0	-0.0005388314393858606	6
2634	0.03247263179801373	0.010707749175877291	-0.001159047600828761	0.5965881598642213	-1	0	0	0.1	1	1.0	13	1.0	1.0	14	13	0	1	0	0.06666666666666667	1	15	15	0.3333333333333333	0	0.7135564255929076	0.8638021002941569	0.5899509855450852	0.8729900729682579	0.5422488198124779	0.8333832521480588	0.7714070183146089	0.8575266152948472	1.0	0.5	0.0	-0.0001159047600828761	4
3468	0.020375476179772648	0.0036182946374068445	0.003584582706251651	0.9748610981189413	-1	0	0	0.125	1	1.0	9	1.0	1.0	10	9	0	1	0	0.09090909090909091	1	11	11	0.3333333333333333	0	0.9411373592546838	0.6495776288329483	0.8038003268598594	0.918438130188495	0.45430998171732034	0.8068615672776995	0.8854053123288655	0.8159902375220841	1.0	0.3	0.0	0.003584582706251651	9
4000	0.020888675308451374	0.003945552080337531	0.003945490226765826	0.9748321306285918	-1	0	0	0.125	1	1.0	9	1.0	1.0	10	9	0	1	0	0.09090909090909091	1	11	11	0.3333333333333333	0	0.9411373592546838	0.6495776288329483	0.8038003268598594	0.918438130188495	0.5176472582421503	0.7895928389606416	0.8788608285712376	0.8105604953503007	1.0	0.3	0.0	0.003945490226765826	44
2861	0.035921867500376195	0.007325394420779877	0.001322717141748522	0.7661073574465189	-1	0	0	0.2	2	0.8461538461538461	11	0.5357142857142857	0.7692307692307693	12	10	2	1	0	0.14285714285714285	2	14	15	0.16666666666666666	0	0.6445861513493305	0.8764044363356749	0.6475076958718693	0.925670278767641	0.6880223931147789	0.9173202338501772	0.7714070183146089	0.9085258829021412	1.0	0.3333333333333333	0.0	0.001322717141748522	35
3430	0.020958597052265018	0.0037281385174048665	0.00372813593504878	0.9753482916389277	-1	0	0	0.125	1	1.0	9	1.0	1.0	10	9	0	1	0	0.09090909090909091	1	11	11	0.3333333333333333	0	0.9411373592546838	0.6495776288329483	0.8038003268598594	0.918438130188495	0.5176472582421503	0.7895928389606416	0.8788608285712376	0.8105604953503007	1.0	0.3	0.0	0.00372813593504878	9
3999	0.021246986340239003	0.004146419701530094	0.004145469243240236	0.9747539897094518	-1	0	0	0.125	1	1.0	9	1.0	1.0	10	9	0	1	0	0.09090909090909091	1	11	11	0.3333333333333333	0	0.9411373592546838	0.6495776288329483	0.8038003268598594	0.918438130188495	0.6343128776537134	0.8061475228132652	0.844066294082501	0.815761118092802	1.0	0.3	0.0	0.004145469243240236	80
4379	0.02107189366651457	0.00381081794524964	0.0036496467363603645	0.9753304283629785	-1	0	0	0.125	1	1.0	9	1.0	1.0	10	9	0	1	0	0.09090909090909091	1	11	11	0.3333333333333333	0	0.9411373592546838	0.6495776288329483	0.8038003268598594	0.918438130188495	0.6343128776537134	0.8061475228132652	0.844066294082501	0.815761118092802	1.0	0.3	0.0	0.0036496467363603645	34
961	0.002168785502776073	0.0018368843868003689	-0.0018363367761520448	0.9838748304428718	-1	0	0	1.0	2	0.0	0	0.75	0	2	0	0	0	0	1.0	2	2	3	0.0	0	0	0	0	0	0	0	0	0	0	0	0	-0.00018363367761520448	23
4862	0.02146063240818986	0.005472506716701247	0.005409426355008234	0.9740458507532873	-1	0	0	0.125	1	1.0	9	1.0	1.0	10	9	0	1	0	0.09090909090909091	1	11	11	0.3333333333333333	0	0.9411373592546838	0.6540143444210387	0.8038003268598594	0.918438130188495	0.5462274087199354	0.8096012504766681	0.8605913035492296	0.8178460602506094	1.0	0.3	0.0	0.005409426355008234	88
842	0.014601555103403798	0.003962828269568331	-0.003388693370760714	0.9751664142386337	-1	0	0	0.3	3	0.6923076923076923	9	0.2777777777777778	0.6153846153846154	10	8	4	1	0	0.6666666666666666	6	9	15	0.1	0.6666666666666666	0.6345412638879508	0.8853286345131461	0.4717944025351121	0.933762819695118	0.6151356064636284	0.9487642313610933	0.7913217089056769	0.9266407384492433	1.0	0.3	0.0	-0.0003388693370760714	13
2657	0.02141932030639366	0.0035971394257823287	0.0035949397222560424	0.9747885359352918	-1	0	0	0.125	1	1.0	9	1.0	1.0	10	9	0	1	0	0.09090909090909091	1	11	11	0.3333333333333333	0	0.9411373592546838	0.6495776288329483	0.8038003268598594	0.918438130188495	0.5217703523445522	0.7890850889965308	0.877853640940766	0.8104041538384776	1.0	0.3	0.0	0.0035949397222560424	23
2180	0.037051979269580364	0.005516975389182871	0.002857701795516728	0.7917880799144194	-1	0	0	0.2	2	0.8461538461538461	11	0.5357142857142857	0.7692307692307693	12	10	2	1	0	0.14285714285714285	2	14	15	0.16666666666666666	0	0.6445861513493305	0.8764044363356749	0.6475076958718693	0.925670278767641	0.6880223931147789	0.9173202338501772	0.7714070183146089	0.9085258829021412	1.0	0.3333333333333333	0.0	0.002857701795516728	38
1095	0.0030229122428757135	0.0029451290183351926	-0.0029433217566991465	0.9827098866349622	-1	0	0	0.75	3	0.5	2	0.6	0.5	4	2	1	1	0	0.4	5	2	6	0.25	0.5	0.4586197072323577	0.9582322999779407	0.47440990644643666	0.7772883046903203	0.5720264206742093	0.828661444335793	0.8180518401001066	0.8793571705434536	1.0	0	0.0	-0.00029433217566991466	13
1269	0.012845127236361812	0.007065296151582204	0.006622590572908015	0.967160817642647	-1	0	0	0.2	1	1.0	5	1.0	1.0	5	5	1	3	0	0.14285714285714285	7	1	7	0.5	0	0.46019196533985635	0.8276704682505944	0.4143225557115578	0.8024617367791802	0.9011663588469215	0.8091388261386135	0.8341651530279992	0.8133299431066309	0.2	0.2	0.0	0.006622590572908015	38
851	0.017522610576904924	0.005313300363947437	-0.0052191444933438165	0.9816466105599652	-1	0	0	0.2	2	0.8461538461538461	11	0.7142857142857143	0.15384615384615385	3	2	11	5	0	0.42857142857142855	7	3	15	0.2	0	0.8176588436939003	0.9710796763998318	0.709024246831007	0.9616746540996313	0.2378227048223604	0.6563518954426788	0.9385593277623185	0.9213744048976521	0.3333333333333333	0.3333333333333333	0.8432968393398707	-0.0005219144493343816	6
3591	0.021439906766396195	0.0038576583666091015	0.0038483398187101167	0.9746416274770965	-1	0	0	0.125	1	1.0	9	1.0	1.0	10	9	0	1	0	0.09090909090909091	1	11	11	0.3333333333333333	0	0.9411373592546838	0.6495776288329483	0.8038003268598594	0.918438130188495	0.6343128776537134	0.8061475228132652	0.844066294082501	0.815761118092802	1.0	0.3	0.0	0.0038483398187101167	33
1999	0.019903474557320538	0.000999706497976702	-0.0009968676587229683	0.9783561107309184	-1	0	0	0.4	4	0.6923076923076923	9	0.4166666666666667	0.6153846153846154	12	8	2	1	0	0.25	12	3	15	0.25	0.15384615384615385	0.8151008296462973	0.8304873311896429	0.9001610488800476	0.7787537668913758	0.6343128776537134	0.8954220421774303	0.7980673589585117	0.8409020774440356	1.0	0.08333333333333333	0.0	-9.968676587229684e-05	24
3821	0.02079157540631954	0.0036436271695598488	0.003620975088155648	0.975300579750401	-1	0	0	0.125	1	1.0	9	1.0	1.0	10	9	0	1	0	0.09090909090909091	1	11	11	0.3333333333333333	0	0.9411373592546838	0.6495776288329483	0.8038003268598594	0.918438130188495	0.6343128776537134	0.8061475228132652	0.844066294082501	0.815761118092802	1.0	0.3	0.0	0.003620975088155648	27
1047	0.0034106222282131522	0.0030080633600477083	-0.0030074313883405716	0.9774406726634604	-1	0	0	0.75	3	0.25	1	0.75	0.25	4	1	1	1	0	0.5	2	4	6	0.3333333333333333	0.5	0.3816765534914831	0.7820345483848636	0.695342835898956	0.6470436875681008	0.20647066122717828	0.9591099379980491	0.8918487435061453	0.8428493731205182	1.0	0	0.0	-0.00030074313883405717	18
2653	0.03629162549530274	0.0077128225736635215	0.000991563746285321	0.763884715622124	-1	0	0	0.2	2	0.8461538461538461	11	0.5357142857142857	0.7692307692307693	12	10	2	1	0	0.14285714285714285	2	14	15	0.16666666666666666	0	0.6445861513493305	0.8764044363356749	0.6475076958718693	0.925670278767641	0.6880223931147789	0.9173202338501772	0.7714070183146089	0.9085258829021412	1.0	0.3333333333333333	0.0	0.000991563746285321	25
4349	0.021220953983198263	0.0038608281178445863	0.0037229309454053423	0.9749235822878397	-1	0	0	0.125	1	1.0	9	1.0	1.0	10	9	0	1	0	0.09090909090909091	1	11	11	0.3333333333333333	0	0.9411373592546838	0.6495776288329483	0.8038003268598594	0.918438130188495	0.6343128776537134	0.8061475228132652	0.844066294082501	0.815761118092802	1.0	0.3	0.0	0.0037229309454053423	22
2295	0.02031807795943433	0.0006711669853865441	-0.0006162892686914658	0.9785412466275928	-1	0	0	0.4	4	0.6923076923076923	9	0.4166666666666667	0.6153846153846154	12	8	2	1	0	0.25	12	3	15	0.25	0.15384615384615385	0.8151008296462973	0.8304873311896429	0.9001610488800476	0.7787537668913758	0.6404846001693196	0.8695773737274226	0.7925633445662171	0.8294277354296422	1.0	0.08333333333333333	0.0	-6.162892686914658e-05	32
2230	0.01962770616825622	0.000506508238369855	-0.000455676983827132	0.9783843492864753	-1	0	0	0.4	4	0.6923076923076923	9	0.4166666666666667	0.6153846153846154	12	8	2	1	0	0.25	12	3	15	0.25	0.15384615384615385	0.8151008296462973	0.8304873311896429	0.9001610488800476	0.7787537668913758	0.6343128776537134	0.8954220421774303	0.7980673589585117	0.8409020774440356	1.0	0.08333333333333333	0.0	-4.55676983827132e-05	40
3004	0.020948317658790735	0.0037183701634959034	0.003706047847589388	0.9748664776796025	-1	0	0	0.125	1	1.0	9	1.0	1.0	10	9	0	1	0	0.09090909090909091	1	11	11	0.3333333333333333	0	0.9411373592546838	0.6495776288329483	0.8038003268598594	0.918438130188495	0.5217703523445522	0.7890850889965308	0.877853640940766	0.8104041538384776	1.0	0.3	0.0	0.003706047847589388	39
2542	0.03554520819575921	0.007672514994987963	0.0020675175615022137	0.7738478960270183	-1	0	0	0.2	2	0.8461538461538461	11	0.5357142857142857	0.7692307692307693	12	10	2	1	0	0.14285714285714285	2	14	15	0.16666666666666666	0	0.6445861513493305	0.8764044363356749	0.6475076958718693	0.925670278767641	0.6880223931147789	0.9173202338501772	0.7714070183146089	0.9085258829021412	1.0	0.16666666666666666	0.0	0.0020675175615022137	81
3365	0.020740875419239323	0.0036513769626081135	0.003577482757115077	0.9750454084359222	-1	0	0	0.125	1	1.0	9	1.0	1.0	10	9	0	1	0	0.09090909090909091	1	11	11	0.3333333333333333	0	0.9411373592546838	0.6495776288329483	0.8038003268598594	0.918438130188495	0.5421043146175336	0.8308457972445761	0.8684274749706419	0.8239550229989715	1.0	0.3	0.0	0.003577482757115077	6
3226	0.0215164625846489	0.004017848819656189	0.0005786885785005828	0.8067947079236051	-1	0	0	0.125	1	1.0	9	1.0	1.0	10	9	0	1	0	0.09090909090909091	1	11	11	0.3333333333333333	0	0.9411373592546838	0.644051358016	0.8038003268598594	0.918438130188495	0.5176472582421503	0.7895928389606416	0.8697141046281345	0.8093191931194627	1.0	0.3	0.0	0.0005786885785005828	10
3107	0.020172523285016213	0.003765657858752023	0.003763482334957167	0.9750505420583532	-1	0	0	0.125	1	1.0	9	1.0	1.0	10	9	0	1	0	0.09090909090909091	1	11	11	0.3333333333333333	0	0.9411373592546838	0.6495776288329483	0.8038003268598594	0.918438130188495	0.45430998171732034	0.8068615672776995	0.8854053123288655	0.8159902375220841	1.0	0.3	0.0	0.003763482334957167	24
2499	0.03041111204133663	0.00819778178913162	-0.0037147218583843994	0.7888213202223866	-1	0	0	0.1	1	1.0	13	1.0	1.0	14	13	0	1	0	0.06666666666666667	1	15	15	0.3333333333333333	0	0.6755961812178995	0.874164705142381	0.7956811475422118	0.9260716282762399	0.7005543154663568	0.8675902314791644	0.7714070183146089	0.8923835631788142	1.0	0.42857142857142855	0.0	-0.00037147218583843993	25
2399	0.036083200295749754	0.006697080032595543	0.0007148394894118129	0.7593757979497735	-1	0	0	0.2	2	0.8461538461538461	11	0.5357142857142857	0.7692307692307693	12	10	2	1	0	0.14285714285714285	2	14	15	0.16666666666666666	0	0.6445861513493305	0.8764044363356749	0.6475076958718693	0.925670278767641	0.6880223931147789	0.9173202338501772	0.7714070183146089	0.9085258829021412	1.0	0.4166666666666667	0.0	0.0007148394894118129	93
4037	0.020497711502362986	0.00379735148417267	0.0037857016746480673	0.9753180038541516	-1	0	0	0.125	1	1.0	9	1.0	1.0	10	9	0	1	0	0.09090909090909091	1	11	11	0.3333333333333333	0	0.9411373592546838	0.6495776288329483	0.8038003268598594	0.918438130188495	0.45430998171732034	0.8068615672776995	0.8854053123288655	0.8159902375220841	1.0	0.3	0.0	0.0037857016746480673	46
539	0.0119784225056035	0.004449975644415781	-0.004095882033721534	0.9710051505199938	-1	0	0	0.42857142857142855	3	0.625	5	0.625	0.5	6	4	3	1	0	0.25	2	8	10	0.125	0.25	0.2574173569060425	0.8739891274258907	0.33428018399590603	0.8149707205374477	0.6212018321367516	0.7911698864325747	0.781690448421264	0.829738697734001	1.0	0.16666666666666666	0.0	-0.0004095882033721534	6
3374	0.013047866489308413	0.003374371827429859	-0.0033269780689829803	0.9697067959666861	-1	0	0	0.16666666666666666	1	1.0	7	1.0	1.0	8	7	0	1	0	0.1111111111111111	1	9	9	0.3333333333333333	0	0.9654602046864487	0.6259965829390967	0.778836649591619	0.881746147690188	0.6057327271759283	0.9071257744327685	0.8528651905389557	0.8321667396506459	1.0	0.375	0.0	-0.00033269780689829803	6
681	0.0022837880312842804	0.001734839249087838	-0.0017348302715677654	0.9798762216916967	-1	0	0	0.5	1	1.0	1	1.0	1.0	2	1	0	0	0	0.3333333333333333	1	3	3	0.0	0	0.6548756143129426	0.8985035113452687	0.7339861391311067	0.5447679974690111	0.427889722570651	0.931416735655029	0.8996991110026156	0.8397414812313778	0	0	0.0	-0.00017348302715677655	87
20	0.01900277116823491	0.0068776837080329395	-0.006877490836260945	0.9794521307304068	-1	0	0	0.3	3	0.6923076923076923	9	0.42857142857142855	0.46153846153846156	9	6	5	7	0	0.7142857142857143	7	5	15	0.6363636363636364	0.2	0.5376259185792438	0.8614430893851286	0.8556891789427683	0.7227137596882054	0.6567876259993256	0.8834108788725319	0.8603969467031994	0.8325035132662593	0.3333333333333333	0.4444444444444444	0.0	-0.0006877490836260945	15
1180	0.020108217300397437	0.005559967772706471	-0.00555843225338633	0.9812982261518651	-1	0	0	0.3	3	0.8461538461538461	11	0.5357142857142857	0.8461538461538461	14	11	0	0	0	0.14285714285714285	14	2	15	0.0	0.15384615384615385	0.8720020629191222	0.7047968835233254	0.8666061199845855	0.920044859103853	0.5934697631276225	0.893012302793607	0.8192095006079764	0.859566774681302	0	0	0.0	-0.0005558432253386329	1
435	0.0017986890110781289	0.0017353212820761248	-0.0017352905651467953	0.9861406639115534	-1	0	0	1.0	1	0	0	1.0	0	1	0	0	1	0	0.5	1	2	2	0.3333333333333333	0	0	0	0	0	0	0	0	0	0	0	0	-0.00017352905651467953	10
1484	0.016641377070262114	0.0033958457751392646	-3.916061169169543e-05	0.9692202017154465	-1	0	0	0.3333333333333333	2	0.8571428571428571	6	0.375	0.5714285714285714	5	4	3	0	0	0.6666666666666666	4	6	9	0.0	0	1.0	0.9293600191146699	0.4520239779504568	0.8681187939569007	0.8676285218301354	0.880834527057165	0.8971722439822172	0.8960321472009081	0	0	0.0	-3.916061169169543e-06	40
3224	0.02110902481745995	0.004042186062779779	0.00403788966794841	0.9754013553203128	-1	0	0	0.125	1	1.0	9	1.0	1.0	10	9	0	1	0	0.09090909090909091	1	11	11	0.3333333333333333	0	0.9411373592546838	0.6495776288329483	0.8038003268598594	0.918438130188495	0.5176472582421503	0.7895928389606416	0.8788608285712376	0.8105604953503007	1.0	0.3	0.0	0.00403788966794841	109
3812	0.019453855642009594	0.003696940068833571	0.003629607133424901	0.9750605339997012	-1	0	0	0.125	1	1.0	9	1.0	1.0	10	9	0	1	0	0.09090909090909091	1	11	11	0.3333333333333333	0	0.9411373592546838	0.6495776288329483	0.8038003268598594	0.918438130188495	0.5490132843034295	0.8522876302980821	0.8359495023136083	0.8316058156844527	1.0	0.3	0.0	0.003629607133424901	43
2513	0.024944907488536523	0.0068805540598386354	-0.004473409764010379	0.981847439620762	-1	0	0	0.3333333333333333	3	0.8181818181818182	9	0.5416666666666666	0.8181818181818182	12	9	0	0	0	0.16666666666666666	12	2	13	0.0	0.18181818181818182	0.7181057848619138	0.827662351456723	0.6497616866615319	0.9228606517658182	0.6880223931147789	0.8493140830511576	0.711443029298639	0.8728891027326289	0	0	0.0	-0.0004473409764010379	4
1955	0.019533025318058235	0.0007487177594803823	-0.0005219921124014865	0.9785953049188555	-1	0	0	0.4	4	0.6923076923076923	9	0.4166666666666667	0.6153846153846154	12	8	2	1	0	0.25	12	3	15	0.25	0.15384615384615385	0.8151008296462973	0.8304873311896429	0.9001610488800476	0.7787537668913758	0.6404846001693196	0.8695773737274226	0.7925633445662171	0.8294277354296422	1.0	0.08333333333333333	0.0	-5.219921124014866e-05	44
1942	0.01661416915168783	0.00629485055366937	0.002329197970646977	0.9818143125541883	-1	0	0	0.4	4	0.6923076923076923	9	0.4166666666666667	0.6153846153846154	12	8	2	1	0	0.25	12	3	15	0.25	0.15384615384615385	0.8151008296462973	0.8081295214500812	0.8666061199845855	0.7700005073226681	0.6343128776537134	0.8954220421774303	0.7589328952033652	0.831718995166265	1.0	0.08333333333333333	0.0	0.002329197970646977	0
293	0.023736858573241953	0.009231355839356645	-0.00910902132869045	0.9826360416434754	-1	0	0	0.3	3	0.7692307692307693	10	0.3125	0.6923076923076923	10	9	4	0	0	0.75	6	8	15	0.0	0	0.4209303324259889	0.8971717244782191	0.6489376137423505	0.8172780959689631	0.5892306765042079	0.9147811974490063	0.7655536795787203	0.8821089417319228	0	0	0.0	-0.000910902132869045	1
3291	0.009626163704191879	0.005697733713231923	-0.004902437843707858	0.9749016403688883	-1	0	0	0.2	1	1.0	5	1.0	1.0	6	5	0	1	0	0.14285714285714285	1	7	7	0.3333333333333333	0	0.9411373592546838	0.6645201519599329	0.8416424427163453	0.9125698025764487	0.5462274087199354	0.862560798247138	0.8460272100591534	0.8350547535098451	1.0	0.3333333333333333	0.0	-0.0004902437843707858	1
4555	0.020767760692714854	0.0034552326664296874	0.0033709873725182218	0.9717109037198987	-1	0	0	0.125	1	1.0	9	1.0	1.0	10	9	0	1	0	0.09090909090909091	1	11	11	0.3333333333333333	0	0.9313646527593429	0.6290698162589115	0.8038003268598594	0.918438130188495	0.5490132843034295	0.8170650409493139	0.8359495023136083	0.8148809696886834	1.0	0.3	0.0	0.0033709873725182218	14
2018	0.02345526900334691	0.005477303980776057	-0.004370213228182565	0.9813695892461645	-1	0	0	0.4	4	0.6923076923076923	9	0.5769230769230769	0.6923076923076923	13	9	1	0	0	0.15384615384615385	13	2	15	0.0	0.15384615384615385	0.7226551441309199	0.832991865844702	0.8363454078354376	0.922130144606082	0.5606835724771189	0.8919581179743041	0.7557151422630181	0.8872722599059392	0	0	0.0	-0.0004370213228182565	6
1358	0.04141976829178584	0.013198123303080529	-0.012529249486319958	0.9256324575999784	-1	0	0	0.125	1	1.0	10	1.0	1.0	11	10	0	0	0	0.08333333333333333	12	1	12	0.0	0	0.529548587268777	0.869968415989865	0.39844845727512734	0.8204520372397349	0.5995780383652216	0.7999322671233291	0.7450622882885691	0.8322960380465848	0	0	0.0	-0.0012529249486319958	1
4447	0.02085421563920063	0.0035566707390567776	0.003505244188192432	0.975622591508045	-1	0	0	0.125	1	1.0	9	1.0	1.0	10	9	0	1	0	0.09090909090909091	1	11	11	0.3333333333333333	0	0.9411373592546838	0.6495776288329483	0.8038003268598594	0.918438130188495	0.5176472582421503	0.7895928389606416	0.8788608285712376	0.8105604953503007	1.0	0.3	0.0	0.003505244188192432	11
4040	0.013054871227827797	0.005680428406060664	0.000687297781576398	0.9674840933718831	-1	0	0	0.16666666666666666	1	1.0	7	1.0	1.0	8	7	0	1	0	0.1111111111111111	1	9	9	0.3333333333333333	0	0.9654602046864487	0.6525273361316956	0.8416424427163453	0.7642918355679175	0.6057327271759283	0.9209654192027128	0.8528651905389557	0.8054460043055354	1.0	0.25	0.0	0.000687297781576398	4
21	0.0017938281926711788	0.0017353491381490152	-0.0017353161019677357	0.9862083542533175	-1	0	0	1.0	1	0	0	1.0	0	1	0	0	1	0	0.5	1	2	2	0.3333333333333333	0	0	0	0	0	0	0	0	0	0	0	0	-0.00017353161019677358	24
4353	0.021094293001975913	0.003785628003371881	0.00377621576951275	0.9753358706720143	-1	0	0	0.125	1	1.0	9	1.0	1.0	10	9	0	1	0	0.09090909090909091	1	11	11	0.3333333333333333	0	0.9411373592546838	0.6495776288329483	0.8038003268598594	0.918438130188495	0.6343128776537134	0.8061475228132652	0.844066294082501	0.815761118092802	1.0	0.3	0.0	0.00377621576951275	19
4423	0.02102011484493386	0.0037757980954934906	0.0037163102607245236	0.9748456210513251	-1	0	0	0.125	1	1.0	9	1.0	1.0	10	9	0	1	0	0.09090909090909091	1	11	11	0.3333333333333333	0	0.9411373592546838	0.6495776288329483	0.8038003268598594	0.918438130188495	0.5176472582421503	0.7895928389606416	0.8788608285712376	0.8105604953503007	1.0	0.3	0.0	0.0037163102607245236	23
1239	0.0024882502745061917	0.0016614145566202208	-0.0016614005695764654	0.9798365991532992	-1	0	0	0.5	1	1.0	1	1.0	1.0	2	1	0	0	0	0.3333333333333333	1	3	3	0.0	0	0.6548756143129426	0.8985035113452687	0.7339861391311067	0.5447679974690111	0.427889722570651	0.931416735655029	0.8996991110026156	0.8397414812313778	0	0	0.0	-0.00016614005695764653	23
1986	0.0191679923980903	0.0005665845476172812	-0.0003942317353304904	0.9781989680178168	-1	0	0	0.4	4	0.6923076923076923	9	0.4166666666666667	0.6153846153846154	12	8	2	1	0	0.25	12	3	15	0.25	0.15384615384615385	0.8151008296462973	0.8304873311896429	0.9001610488800476	0.7787537668913758	0.6343128776537134	0.8954220421774303	0.7980673589585117	0.8409020774440356	1.0	0.08333333333333333	0.0	-3.942317353304904e-05	45
2881	0.02092290109955658	0.0037600562085756592	0.003755800927224179	0.9752846890332221	-1	0	0	0.125	1	1.0	9	1.0	1.0	10	9	0	1	0	0.09090909090909091	1	11	11	0.3333333333333333	0	0.9411373592546838	0.6495776288329483	0.8038003268598594	0.918438130188495	0.6301897835513116	0.8063201172727799	0.8431749851455312	0.8158164608021258	1.0	0.3	0.0	0.003755800927224179	34
1993	0.020257534535677156	0.001107855051159903	-0.0009278460355947678	0.9785018437441382	-1	0	0	0.4	4	0.6923076923076923	9	0.4166666666666667	0.6153846153846154	12	8	2	1	0	0.25	12	3	15	0.25	0.15384615384615385	0.8151008296462973	0.8304873311896429	0.9001610488800476	0.7787537668913758	0.6343128776537134	0.8954220421774303	0.7980673589585117	0.8409020774440356	1.0	0.08333333333333333	0.0	-9.278460355947678e-05	24
1664	0.003356382787666262	0.003215008615324439	-0.0032128360442685	0.9814149407828874	-1	1.0	1	1.0	4	0.25	1	0.5	0.25	4	1	1	0	0	0.75	4	3	6	0.0	1.0	0.9941544366549652	0.8851146288203993	0.6920112468377232	0.7646881796871475	0.5501693440831469	0.8550078782394119	0.8744218552695489	0.8408978038802047	0	0	0.0	-0.00032128360442685	12
1769	0.019194173492596195	0.001148875047305459	-0.0011345743793597226	0.9793050264061595	-1	0	0	0.4	4	0.6923076923076923	9	0.625	0.6153846153846154	12	8	2	1	0	0.16666666666666666	12	2	15	0.25	0.15384615384615385	0.8026100861652509	0.8374393032542043	0.9001610488800476	0.7830937572645122	0.6871294766621299	0.9078765298407555	0.8042748545812721	0.8503082906952384	1.0	0.08333333333333333	0.0	-0.00011345743793597226	8
3573	0.020615764676395202	0.00362163852805511	0.0036111966387725367	0.9748401659388165	-1	0	0	0.125	1	1.0	9	1.0	1.0	10	9	0	1	0	0.09090909090909091	1	11	11	0.3333333333333333	0	0.9411373592546838	0.6495776288329483	0.8038003268598594	0.918438130188495	0.5176472582421503	0.7895928389606416	0.8788608285712376	0.8105604953503007	1.0	0.3	0.0	0.0036111966387725367	50
4198	0.015800301963751373	0.006317670863691638	-0.00516990645521553	0.9763447677273692	-1	0	0	0.16666666666666666	1	1.0	7	1.0	1.0	8	7	0	1	0	0.1111111111111111	1	9	9	0.3333333333333333	0	0.9654602046864487	0.6631212101537183	0.8416424427163453	0.9389164598474375	0.5638142730482809	0.8378367902885865	0.8592915696789454	0.8434307724307426	1.0	0.375	0.0	-0.000516990645521553	1
350	0.008702562967091333	0.0037233165550523057	-0.003720972348835575	0.9825390692906778	-1	0	0	0.3333333333333333	2	0.8333333333333334	5	1.0	0.8333333333333334	7	5	0	0	0	0.125	8	1	8	0.0	0.2857142857142857	0.9131707239852348	0.9502728901759186	0.49171956941686296	0.8245615155507068	0.4552972934094776	0.7435521624974762	0.8810585002275853	0.8646068299459138	0	0	0.0	-0.0003720972348835575	9
2583	0.03630720521668027	0.007665843856317812	0.002923368216499189	0.7732175152426715	-1	0	0	0.2	2	0.8461538461538461	11	0.5357142857142857	0.7692307692307693	12	10	2	1	0	0.14285714285714285	2	14	15	0.16666666666666666	0	0.6445861513493305	0.8764044363356749	0.6475076958718693	0.925670278767641	0.6880223931147789	0.9173202338501772	0.7714070183146089	0.9085258829021412	1.0	0.3333333333333333	0.0	0.002923368216499189	41
2585	0.036473157416720026	0.005458857854790209	0.002173767914462695	0.7921633430716497	-1	0	0	0.2	2	0.8461538461538461	11	0.5357142857142857	0.7692307692307693	12	10	2	1	0	0.14285714285714285	2	14	15	0.16666666666666666	0	0.6445861513493305	0.8764044363356749	0.6475076958718693	0.925670278767641	0.6880223931147789	0.9173202338501772	0.7714070183146089	0.9085258829021412	1.0	0.3333333333333333	0.0	0.002173767914462695	59
3698	0.02075865825404244	0.0037687186359028698	0.003601017984971932	0.9751427982227162	-1	0	0	0.125	1	1.0	9	1.0	1.0	10	9	0	1	0	0.09090909090909091	1	11	11	0.3333333333333333	0	0.9411373592546838	0.6495776288329483	0.8038003268598594	0.918438130188495	0.6343128776537134	0.8061475228132652	0.844066294082501	0.815761118092802	1.0	0.3	0.0	0.003601017984971932	50
3596	0.02071135429969789	0.003667188617833001	0.0036474772817793625	0.9747553786165736	-1	0	0	0.125	1	1.0	9	1.0	1.0	10	9	0	1	0	0.09090909090909091	1	11	11	0.3333333333333333	0	0.9411373592546838	0.6495776288329483	0.8038003268598594	0.918438130188495	0.5176472582421503	0.7895928389606416	0.8788608285712376	0.8105604953503007	1.0	0.3	0.0	0.0036474772817793625	50
4732	0.02076776126983413	0.0036377652005908914	0.003622004414239252	0.974913828861843	-1	0	0	0.125	1	1.0	9	1.0	1.0	10	9	0	1	0	0.09090909090909091	1	11	11	0.3333333333333333	0	0.9411373592546838	0.6495776288329483	0.8038003268598594	0.918438130188495	0.49743666037957796	0.8165879790920638	0.8841032459757002	0.8191548194948727	1.0	0.3	0.0	0.003622004414239252	9
3685	0.021170148432872352	0.0037371926140195555	0.003603450649736844	0.9750905122319287	-1	0	0	0.125	1	1.0	9	1.0	1.0	10	9	0	1	0	0.09090909090909091	1	11	11	0.3333333333333333	0	0.9411373592546838	0.6495776288329483	0.8038003268598594	0.918438130188495	0.5176472582421503	0.7895928389606416	0.8788608285712376	0.8105604953503007	1.0	0.3	0.0	0.003603450649736844	22
2684	0.02111183669874013	0.0038568270995104482	0.0038568109778738123	0.9752525517623684	-1	0	0	0.125	1	1.0	9	1.0	1.0	10	9	0	1	0	0.09090909090909091	1	11	11	0.3333333333333333	0	0.9411373592546838	0.6495776288329483	0.8038003268598594	0.918438130188495	0.5176472582421503	0.7895928389606416	0.8788608285712376	0.8105604953503007	1.0	0.3	0.0	0.0038568109778738123	102
4193	0.020901653677741272	0.0037531926770663303	0.0037227492277877227	0.9757175509065785	-1	0	0	0.125	1	1.0	9	1.0	1.0	10	9	0	1	0	0.09090909090909091	1	11	11	0.3333333333333333	0	0.9411373592546838	0.6495776288329483	0.8038003268598594	0.918438130188495	0.5176472582421503	0.7895928389606416	0.8788608285712376	0.8105604953503007	1.0	0.3	0.0	0.0037227492277877227	22
4020	0.018490887972931636	0.005004819344412831	-0.002918052742462899	0.9789141821170414	-1	0	0	0.1111111111111111	1	1.0	11	1.0	1.0	12	11	0	1	0	0.07692307692307693	1	13	13	0.3333333333333333	0	0.907041807327578	0.8584572760881272	0.7160308564668929	0.9033239444843018	0.45430998171732034	0.812941559304582	0.8358011286086365	0.8624151924155689	1.0	0.5	0.0	-0.00029180527424628986	6
1395	0.02722079921934542	0.007055732863850518	0.0054903771298083935	0.9698559526939369	-1	0	0	0.3	3	0.6923076923076923	9	0.5	0.6153846153846154	11	8	3	1	0	0.3	3	10	15	0.14285714285714285	0	0.4918345454425285	0.9519438567163674	0.7599195006538104	0.8754819595722446	0.8612624844564711	0.9415554703592924	0.893729812380963	0.9290357986485515	1.0	0.2727272727272727	0.0	0.0054903771298083935	134
3492	0.004641490213875592	0.003028743371500382	-0.002980976091585566	0.9806326939843583	-1	0	0	0.5	3	0.6666666666666666	4	0.5714285714285714	0.6666666666666666	7	4	0	0	0	0.2857142857142857	7	2	8	0.0	0.3333333333333333	0.8729462554004723	0.9258656783107765	0.7160308564668929	0.9362942543028829	0.5096412121992668	0.853293930311915	0.8192095006079764	0.9108771980377341	0	0	0.0	-0.0002980976091585566	3
2928	0.024175303082066037	0.0024792182423542895	2.9080535719903036e-05	0.8154484664031638	-1	0	0	0.1	1	1.0	12	1.0	1.0	13	12	0	1	0	0.07142857142857142	1	14	14	0.3333333333333333	0	0.8729462554004723	0.7118850185468191	0.8416424427163453	0.8958869386186828	0.6343128776537134	0.9018408535427734	0.8192095006079764	0.8529899947357992	1.0	0.23076923076923078	0.0	2.9080535719903036e-05	23
4592	0.01893327645268658	0.0027130726384983284	-0.0023402658296115004	0.981261316927069	-1	0	0	0.125	1	1.0	9	1.0	1.0	10	9	0	1	0	0.09090909090909091	1	11	11	0.3333333333333333	0	0.9411373592546838	0.6495776288329483	0.8416424427163453	0.9293004251501524	0.6343128776537134	0.8061475228132652	0.8204008849587959	0.8233845135721647	1.0	0.3	0.0	-0.00023402658296115003	2
2774	0.020976087902681583	0.0037849490736472963	0.0037490131100682777	0.9751886643691294	-1	0	0	0.125	1	1.0	9	1.0	1.0	10	9	0	1	0	0.09090909090909091	1	11	11	0.3333333333333333	0	0.9411373592546838	0.6495776288329483	0.8038003268598594	0.918438130188495	0.5217703523445522	0.7890850889965308	0.877853640940766	0.8104041538384776	1.0	0.3	0.0	0.0037490131100682777	41
1135	0.0132842044536805	0.005007842530948	-0.004462940007183368	0.9774627275714683	-1	0	0	0.4	2	0.8	4	0.4666666666666667	0.6	4	3	2	1	0	0.6	3	5	7	0.14285714285714285	0	0.8026100861652509	0.5311933234873758	0.9180901194194107	0.7690961244754463	0.6265098487226841	0.7427592893306301	0.7146177093896849	0.6891545948042364	1.0	0	0.0	-0.0004462940007183368	5
2962	0.03463936923186405	0.018542406842484364	-0.018251576585351117	0.7050088046293818	-1	0	0	0.1111111111111111	1	1.0	11	1.0	1.0	12	11	0	1	0	0.07692307692307693	1	13	13	0.3333333333333333	0	0.9411373592546838	0.6505744481566793	0.7534763723692532	0.9254505999198248	0.45430998171732034	0.8243506360452616	0.8876003874386238	0.826663566901826	1.0	0.25	0.0	-0.0018251576585351116	0
3206	0.02056355016602198	0.003846207742513016	0.003830051211232443	0.9753197230331558	-1	0	0	0.125	1	1.0	9	1.0	1.0	10	9	0	1	0	0.09090909090909091	1	11	11	0.3333333333333333	0	0.9411373592546838	0.6495776288329483	0.8038003268598594	0.918438130188495	0.45430998171732034	0.8068615672776995	0.8854053123288655	0.8159902375220841	1.0	0.3	0.0	0.003830051211232443	65
1954	0.020433162007478457	0.002666143200886181	-0.001741262619725077	0.9774773215612286	-1	0	0	0.3333333333333333	3	0.8181818181818182	9	0.5416666666666666	0.8181818181818182	12	9	0	0	0	0.16666666666666666	12	2	13	0.0	0.18181818181818182	0.8026100861652509	0.7831018681732184	0.8905771007272787	0.7189371574436134	0.6933011991777361	0.8783231198013695	0.7980673589585117	0.8021667598796787	0	0	0.0	-0.00017412626197250769	17
119	0.024796765503364387	0.005737537518152457	-0.00561262055430506	0.9739245916362763	-1	0	0	0.2	2	0.8461538461538461	11	0.3409090909090909	0.5384615384615384	7	7	7	0	0	0.36363636363636365	11	4	15	0.0	0	0.5747763526755425	0.8658945129922475	0.6904783260448613	0.9283901743412862	0.6433893987607823	0.8350029839385689	0.7449845278645651	0.8824966376854837	0	0	0.0	-0.000561262055430506	22
3043	0.030109059522316347	0.009388768640452795	-0.0026026088514694763	0.8195548264689354	-1	0	0	0.1111111111111111	1	1.0	11	1.0	1.0	12	11	0	1	0	0.07692307692307693	1	13	13	0.3333333333333333	0	0.9313646527593429	0.6758477960631571	0.8416424427163453	0.920550750055154	0.45814193978615736	0.8296485286069448	0.893729812380963	0.8305104058924686	1.0	0.25	0.0	-0.0002602608851469476	4
4035	0.021375054732817835	0.0036775900688195634	0.0036768076053519927	0.9753060806699307	-1	0	0	0.125	1	1.0	9	1.0	1.0	10	9	0	1	0	0.09090909090909091	1	11	11	0.3333333333333333	0	0.9411373592546838	0.6495776288329483	0.8038003268598594	0.918438130188495	0.6343128776537134	0.8061475228132652	0.844066294082501	0.815761118092802	1.0	0.3	0.0	0.0036768076053519927	42
4847	0.02123102033175177	0.0037048099894653416	0.003668538050683096	0.9755400280457583	-1	0	0	0.125	1	1.0	9	1.0	1.0	10	9	0	1	0	0.09090909090909091	1	11	11	0.3333333333333333	0	0.9411373592546838	0.6495776288329483	0.8038003268598594	0.918438130188495	0.6343128776537134	0.854432206456407	0.8402636830268275	0.8324042945336583	1.0	0.3	0.0	0.003668538050683096	35
918	0.019180505634668426	0.004150331260641764	-0.0039125508583224685	0.966774907098811	-1	0	0	0.16666666666666666	1	1.0	6	0.5714285714285714	0.8333333333333334	6	5	1	1	0	0.2857142857142857	7	2	8	0.2	0	0.30462408397584656	0.8564124819820741	0.45796921159487153	0.8479888304780032	0.7510413910587296	0.8198874556951391	0.8029955630713094	0.8420333048946967	1.0	0.3333333333333333	0.0	-0.0003912550858322469	4
2456	0.022308129568481612	0.0040382199304085835	-0.003730967685473824	0.9736589010489418	-1	0	0	0.3	3	0.6923076923076923	9	0.375	0.6153846153846154	11	8	3	2	0	0.625	8	5	15	0.2857142857142857	0	0.6452166452331146	0.8552591051834448	0.7968253484922958	0.887091056331874	0.6343128776537134	0.9423207998450888	0.8162998872291939	0.9011817615464526	0.5454545454545454	0.2727272727272727	0.0	-0.00037309676854738237	15
1832	0.019350171404631848	0.0007499028400674456	-0.0006805023253703199	0.9783212892418731	-1	0	0	0.4	4	0.6923076923076923	9	0.4166666666666667	0.6153846153846154	12	8	2	1	0	0.25	12	3	15	0.25	0.15384615384615385	0.8151008296462973	0.8304873311896429	0.9001610488800476	0.7787537668913758	0.6343128776537134	0.8954220421774303	0.7980673589585117	0.8409020774440356	1.0	0.08333333333333333	0.0	-6.805023253703199e-05	28
217	0.01518036037734455	0.00488483798980778	-0.004835804935459619	0.979790441040105	-1	0	0	0.2	1	1.0	5	0.4375	0.8	5	4	1	1	0	1.0	4	4	7	0.2	0	0.46239579787155327	0.9407366980257484	0.31764001020984345	0.9318865346867561	0.4752579091293276	0.9161941561816676	0.8543311202617182	0.9302678821862244	1.0	0	0.0	-0.00048358049354596186	9
845	0.0018079548557429787	0.0017466510861732292	-0.001746555891999187	0.9859007945992148	-1	0	0	1.0	1	0	0	1.0	0	1	0	0	0	0	0.5	1	2	2	0.0	0	0	0	0	0	0	0	0	0	0	0	0	-0.00017465558919991871	34
1743	0.018687000379318496	0.0016864517190964528	0.0012993817640900155	0.9817116379144288	-1	0	0	0.375	3	0.7777777777777778	7	0.55	0.7777777777777778	10	7	0	0	0	0.2	10	2	11	0.0	0.2222222222222222	0.8151008296462973	0.7369549584235483	0.9314960326567201	0.735256868382903	0.7794090093738162	0.8515453800100804	0.7043752198951114	0.780082112502449	0	0	0.0	0.0012993817640900155	1
4283	0.028109340244738837	0.004839044033342058	-0.004758842574706715	0.9726263148388292	-1	0	0	0.125	1	1.0	10	1.0	1.0	11	10	0	1	0	0.08333333333333333	1	12	12	0.3333333333333333	0	0.8026100861652509	0.9700528509627604	0.5240691471910728	0.912593782983248	0.7398715771178248	0.8727508557018737	0.918332869238706	0.9297625784219972	1.0	0.36363636363636365	0.0	-0.00047588425747067145	0
3653	0.03641590334140588	0.006074149391923139	0.0037658535377539555	0.790186868205446	-1	0	0	0.2	2	0.8461538461538461	11	0.5357142857142857	0.7692307692307693	12	10	2	1	0	0.14285714285714285	2	14	15	0.16666666666666666	0	0.6445861513493305	0.8764044363356749	0.6475076958718693	0.925670278767641	0.6880223931147789	0.9173202338501772	0.7714070183146089	0.9085258829021412	1.0	0.3333333333333333	0.0	0.0037658535377539555	95
846	0.004702677081716968	0.004605791535255035	-0.0046041335316391145	0.9817782439803571	-1	0.5	1	0.5714285714285714	4	0.625	5	0.5555555555555556	0.5	8	4	1	0	0	0.5	6	3	10	0.0	0.5	0.9941544366549652	0.8735452899578527	0.5729493305199581	0.8685460201927222	0.5438979279300218	0.8838711616497819	0.9050398802901246	0.8754630171780727	0	0	0.0	-0.00046041335316391143	4
4218	0.021066873586310892	0.0036994660931846364	0.003649061761493036	0.9754762183606771	-1	0	0	0.125	1	1.0	9	1.0	1.0	10	9	0	1	0	0.09090909090909091	1	11	11	0.3333333333333333	0	0.9411373592546838	0.6495776288329483	0.8038003268598594	0.918438130188495	0.6343128776537134	0.8061475228132652	0.844066294082501	0.815761118092802	1.0	0.3	0.0	0.003649061761493036	14
4188	0.02043861653575387	0.003515755934442906	0.0034948835068451516	0.9748676773169804	-1	0	0	0.125	1	1.0	9	1.0	1.0	10	9	0	1	0	0.09090909090909091	1	11	11	0.3333333333333333	0	0.9411373592546838	0.6495776288329483	0.8038003268598594	0.918438130188495	0.45430998171732034	0.8068615672776995	0.8854053123288655	0.8159902375220841	1.0	0.3	0.0	0.0034948835068451516	14
3044	0.021206659193017417	0.003816634838482667	0.003745190349916073	0.9749560988605819	-1	0	0	0.125	1	1.0	9	1.0	1.0	10	9	0	1	0	0.09090909090909091	1	11	11	0.3333333333333333	0	0.9411373592546838	0.6495776288329483	0.8038003268598594	0.918438130188495	0.5176472582421503	0.7895928389606416	0.8788608285712376	0.8105604953503007	1.0	0.3	0.0	0.003745190349916073	70
2481	0.018745005714400978	0.003947398886713084	-0.003155347910527648	0.9398472150617464	-1	0	0	0.3333333333333333	3	0.6363636363636364	7	0.3611111111111111	0.6363636363636364	10	7	2	2	0	1.0	6	6	13	0.4	0.2222222222222222	0.6996992862373156	0.8397056694886037	0.8192338956043205	0.8873416466762225	0.6825406339457978	0.923298539555467	0.8147444114290142	0.8878846876361998	0.55	0.3	0.0	-0.00031553479105276476	14
4997	0.02221470617235974	0.0055843906328639555	0.0054950834726999066	0.97421023307564	-1	0	0	0.125	1	1.0	9	1.0	1.0	10	9	0	1	0	0.09090909090909091	1	11	11	0.3333333333333333	0	0.9411373592546838	0.6540143444210387	0.8038003268598594	0.918438130188495	0.6343128776537134	0.8061475228132652	0.844066294082501	0.816738466414	1.0	0.3	0.0	0.0054950834726999066	9
3481	0.02119253735405083	0.003989835123150439	0.003974093017511123	0.9747668516877253	-1	0	0	0.125	1	1.0	9	1.0	1.0	10	9	0	1	0	0.09090909090909091	1	11	11	0.3333333333333333	0	0.9411373592546838	0.6495776288329483	0.8038003268598594	0.918438130188495	0.6343128776537134	0.8061475228132652	0.844066294082501	0.815761118092802	1.0	0.3	0.0	0.003974093017511123	99
4924	0.02212909857953311	0.00560574969178231	0.005565086155176662	0.9745520396100139	-1	0	0	0.125	1	1.0	9	1.0	1.0	10	9	0	1	0	0.09090909090909091	1	11	11	0.3333333333333333	0	0.9411373592546838	0.6540143444210387	0.8038003268598594	0.918438130188495	0.6343128776537134	0.8061475228132652	0.844066294082501	0.816738466414	1.0	0.3	0.0	0.005565086155176662	78
1974	0.018961969129342567	0.0024011042288357115	0.001053040932447095	0.977054318579914	-1	0.25	1	0.5	5	0.5384615384615384	7	0.3333333333333333	0.5384615384615384	12	7	2	1	0	0.5555555555555556	9	5	15	0.3333333333333333	0.3333333333333333	0.8026100861652509	0.8457354878026336	0.9001610488800476	0.789841417639161	0.6871294766621299	0.9154751052325695	0.7980673589585117	0.8584693797392297	1.0	0.08333333333333333	0.0	0.001053040932447095	26
4210	0.02142331491970913	0.0036626289202122816	0.0036292500022394314	0.974971150236	-1	0	0	0.125	1	1.0	9	1.0	1.0	10	9	0	1	0	0.09090909090909091	1	11	11	0.3333333333333333	0	0.9411373592546838	0.6495776288329483	0.8038003268598594	0.918438130188495	0.5176472582421503	0.7895928389606416	0.8788608285712376	0.8105604953503007	1.0	0.3	0.0	0.0036292500022394314	16
2204	0.019335745958712184	0.004516467855347455	-0.004039558554521128	0.9789230891830597	-1	0	0	0.125	1	1.0	9	1.0	1.0	10	9	0	1	0	0.09090909090909091	1	11	11	0.3333333333333333	0	0.9411373592546838	0.6495776288329483	0.8162821654939794	0.9190960858540532	0.6057327271759283	0.7973997645586102	0.8528651905389557	0.8134336870990867	1.0	0.3	0.0	-0.0004039558554521128	12
4642	0.021253098271755026	0.0037764701782759405	0.0037763741104922446	0.9744691627488229	-1	0	0	0.125	1	1.0	9	1.0	1.0	10	9	0	1	0	0.09090909090909091	1	11	11	0.3333333333333333	0	0.9411373592546838	0.6495776288329483	0.8038003268598594	0.918438130188495	0.6343128776537134	0.854432206456407	0.8402636830268275	0.8324042945336583	1.0	0.3	0.0	0.0037763741104922446	76
4632	0.021122210814472235	0.0038101986044351555	0.003696362662038815	0.9748788847894494	-1	0	0	0.125	1	1.0	9	1.0	1.0	10	9	0	1	0	0.09090909090909091	1	11	11	0.3333333333333333	0	0.9411373592546838	0.6495776288329483	0.8038003268598594	0.918438130188495	0.6343128776537134	0.8061475228132652	0.844066294082501	0.815761118092802	1.0	0.3	0.0	0.003696362662038815	51
1695	0.01770395305968833	0.006270060604176606	0.0012188838808572299	0.9759193455598032	-1	0	0	0.4	4	0.6923076923076923	9	0.4166666666666667	0.6153846153846154	12	8	2	1	0	0.25	12	3	15	0.25	0.15384615384615385	0.8151008296462973	0.8304873311896429	0.9790894450846471	0.7922794985503013	0.6343128776537134	0.8954220421774303	0.8196224285516556	0.844450580360479	1.0	0.08333333333333333	0.0	0.0012188838808572299	25
3741	0.02106575402407673	0.0037365134649722177	0.0037288860271090622	0.9748475173682555	-1	0	0	0.125	1	1.0	9	1.0	1.0	10	9	0	1	0	0.09090909090909091	1	11	11	0.3333333333333333	0	0.9411373592546838	0.6495776288329483	0.8038003268598594	0.918438130188495	0.5176472582421503	0.7895928389606416	0.8788608285712376	0.8105604953503007	1.0	0.2	0.0	0.0037288860271090622	40
1883	0.021955420843139332	0.0033315401143086906	-0.0031836009030786223	0.9722461912621199	-1	0	0	0.2	2	0.8333333333333334	10	0.2916666666666667	0.6666666666666666	10	8	3	2	0	0.75	8	6	14	0.25	0	0.8640703006680109	0.8723587157551491	0.8192338956043205	0.8374261721246596	0.6572074725713848	0.9561195057133928	0.8095389559937921	0.9015171738942046	0.55	0.2	0.0	-0.0003183600903078622	11
518	0.0025450206667161483	0.002503528738747562	-0.002503521939275948	0.984542611876548	-1	0	0	0.5	1	1.0	1	1.0	1.0	2	1	0	0	0	0.3333333333333333	3	1	3	0.0	0	0.8554820087204252	0.7905541043072687	0.8420612600070303	0.5752750299880293	0.40542418934187163	0.7815449881059024	0.89446764638963	0.7248780986647326	0	0	0.0	-0.0002503521939275948	10
2688	0.024618878817976433	0.004631276782023591	-0.0008825770325966606	0.5480815012168004	-1	0	0	0.1	1	1.0	13	1.0	1.0	14	13	0	1	0	0.06666666666666667	1	15	15	0.3333333333333333	0	0.8373060745421865	0.7697693390479271	0.6475076958718693	0.9081139366517077	0.5487946905326944	0.8622302724049741	0.8741728924239416	0.8553577246545281	1.0	0.5714285714285714	0.0	-8.825770325966606e-05	14
3793	0.02103855096283838	0.0035282123615104485	0.003520954032570396	0.9753159300125309	-1	0	0	0.125	1	1.0	9	1.0	1.0	10	9	0	1	0	0.09090909090909091	1	11	11	0.3333333333333333	0	0.9411373592546838	0.6495776288329483	0.8038003268598594	0.918438130188495	0.5176472582421503	0.7895928389606416	0.8788608285712376	0.8105604953503007	1.0	0.3	0.0	0.003520954032570396	34
3950	0.020640061840789526	0.003606633289406227	0.0036057696887285694	0.9748105041475659	-1	0	0	0.125	1	1.0	9	1.0	1.0	10	9	0	1	0	0.09090909090909091	1	11	11	0.3333333333333333	0	0.9411373592546838	0.6495776288329483	0.8038003268598594	0.918438130188495	0.5462274087199354	0.8096012504766681	0.8605913035492296	0.8168732943906982	1.0	0.3	0.0	0.0036057696887285694	34
3819	0.021320368300993806	0.0037090551180191094	0.0036444094529272685	0.9752907512939832	-1	0	0	0.125	1	1.0	9	1.0	1.0	10	9	0	1	0	0.09090909090909091	1	11	11	0.3333333333333333	0	0.9411373592546838	0.6495776288329483	0.8038003268598594	0.918438130188495	0.6343128776537134	0.8062464852643808	0.8441147396720858	0.8157928475664328	1.0	0.3	0.0	0.0036444094529272685	21
265	0.004834262640949871	0.003560249780068598	-0.0034324444955264933	0.9799243885348092	-1	0	0	0.6	3	0.6	3	0.5833333333333334	0.4	5	2	1	1	0	0.75	4	3	7	0.3333333333333333	0.4	0.5596104549049683	0.8889770040254031	0.6782783361217292	0.9014071775700241	0.7232469322177559	0.8009801499900504	0.7488948773370556	0.8693519982702891	1.0	0.2	0.0	-0.0003432444495526493	7
5016	0.022313526334788874	0.005692801592404789	0.005577694490640386	0.9746018481496249	-1	0	0	0.125	1	1.0	9	1.0	1.0	10	9	0	1	0	0.09090909090909091	1	11	11	0.3333333333333333	0	0.9411373592546838	0.6540143444210387	0.8038003268598594	0.918438130188495	0.6343128776537134	0.8061475228132652	0.844066294082501	0.816738466414	1.0	0.3	0.0	0.005577694490640386	17
1308	0.0027543251187139256	0.002698319661592418	-0.0026982987297600046	0.9845713569692717	-1	0	0	0.5	1	1.0	1	1.0	1.0	2	1	0	3	0	0.3333333333333333	3	1	3	1.0	0	0.7839154635211949	0.8966778950232117	0.8260078387255974	0.8506771085573424	0.40542418934187163	0.916688859888637	0.8963797166302226	0.8908692472277728	0.5	1.0	0.0	-0.0002698298729760005	18
3969	0.02119901769551467	0.003548998516274934	0.0034916032671256517	0.9749294662454804	-1	0	0	0.125	1	1.0	9	1.0	1.0	10	9	0	1	0	0.09090909090909091	1	11	11	0.3333333333333333	0	0.9411373592546838	0.6495776288329483	0.8038003268598594	0.918438130188495	0.5176472582421503	0.7895928389606416	0.8788608285712376	0.8105604953503007	1.0	0.3	0.0	0.0034916032671256517	12
874	0.05542707142168475	0.017997250008391964	-0.015441274374846336	0.9552712143759793	-1	0	0	0.2	2	0.8333333333333334	10	0.4375	0.75	10	9	3	3	0	0.5	8	4	14	0.3333333333333333	0	0.30462408397584656	0.8660909481882086	0.6588520530796991	0.9041387423088753	0.9011663588469215	0.8398708214994283	0.8421230823732416	0.8724420810507912	0.1	0.4	0.0	-0.0015441274374846335	2
2952	0.018409912841325288	0.0026121056043520467	0.0019748402085147843	0.908845593314963	-1	0	0	0.125	1	1.0	9	1.0	1.0	10	9	0	1	0	0.09090909090909091	1	11	11	0.3333333333333333	0	0.8967970045915621	0.6569700555295799	0.778836649591619	0.9107769295670278	0.5462274087199354	0.8823084573368876	0.9043024115029861	0.8405712410592802	1.0	0.4	0.0	0.0019748402085147843	18
3600	0.020581578039850543	0.0037071122512308606	0.0036787449115364746	0.9752104212616237	-1	0	0	0.125	1	1.0	9	1.0	1.0	10	9	0	1	0	0.09090909090909091	1	11	11	0.3333333333333333	0	0.9411373592546838	0.6495776288329483	0.8038003268598594	0.918438130188495	0.5176472582421503	0.7895928389606416	0.8788608285712376	0.8105604953503007	1.0	0.3	0.0	0.0036787449115364746	31
4237	0.02127468623181949	0.0038108024486348535	0.0037751058191285223	0.9747462634773371	-1	0	0	0.125	1	1.0	9	1.0	1.0	10	9	0	1	0	0.09090909090909091	1	11	11	0.3333333333333333	0	0.9411373592546838	0.6495776288329483	0.8038003268598594	0.918438130188495	0.6343128776537134	0.8061475228132652	0.844066294082501	0.815761118092802	1.0	0.3	0.0	0.0037751058191285223	51
3216	0.021201104612327965	0.004020229290804742	0.003969694662895112	0.9754859631607559	-1	0	0	0.125	1	1.0	9	1.0	1.0	10	9	0	1	0	0.09090909090909091	1	11	11	0.3333333333333333	0	0.9411373592546838	0.6495776288329483	0.8038003268598594	0.918438130188495	0.5176472582421503	0.7895928389606416	0.8788608285712376	0.8105604953503007	1.0	0.3	0.0	0.003969694662895112	68
4433	0.01927315615571299	0.009987523784149372	-0.00672400990234107	0.839740440679956	-1	0	0	0.16666666666666666	1	1.0	7	1.0	1.0	8	7	0	1	0	0.1111111111111111	1	9	9	0.3333333333333333	0	0.9411373592546838	0.7807378950803919	0.8162821654939794	0.8904665185546281	0.5462274087199354	0.8008653361924029	0.794039187978366	0.830014890686413	1.0	0.375	0.0	-0.000672400990234107	2
4059	0.025859521350149715	0.010532964382561478	-0.0020463346435761498	0.7395124069708752	-1	0	0	0.125	1	1.0	9	1.0	1.0	10	9	0	1	0	0.09090909090909091	1	11	11	0.3333333333333333	0	0.9411373592546838	0.6495776288329483	0.778836649591619	0.9218575865856938	0.5490132843034295	0.8522876302980821	0.8478402360457459	0.833767339488832	1.0	0.3	0.0	-0.00020463346435761499	9
2017	0.03498113287353268	0.006715437319120995	0.0012179061804607648	0.7579706805048276	-1	0	0	0.2	2	0.8461538461538461	11	0.5357142857142857	0.7692307692307693	12	10	2	1	0	0.14285714285714285	2	14	15	0.16666666666666666	0	0.6445861513493305	0.8764044363356749	0.6475076958718693	0.925670278767641	0.6800559553023577	0.9143699373638597	0.7741111288464452	0.9074598189285682	1.0	0.3333333333333333	0.0	0.0012179061804607648	72
4483	0.021146050946159258	0.003671708868567461	0.003646568318312497	0.9752156607041834	-1	0	0	0.125	1	1.0	9	1.0	1.0	10	9	0	1	0	0.09090909090909091	1	11	11	0.3333333333333333	0	0.9411373592546838	0.6495776288329483	0.8038003268598594	0.918438130188495	0.6343128776537134	0.8061475228132652	0.844066294082501	0.815761118092802	1.0	0.3	0.0	0.003646568318312497	43
2649	0.020569912218653338	0.003753942300323705	0.0037512397614207554	0.9751011184994259	-1	0	0	0.125	1	1.0	9	1.0	1.0	10	9	0	1	0	0.09090909090909091	1	11	11	0.3333333333333333	0	0.9411373592546838	0.6495776288329483	0.8038003268598594	0.918438130188495	0.45430998171732034	0.8068615672776995	0.8854053123288655	0.8159902375220841	1.0	0.3	0.0	0.0037512397614207554	62
167	0.004706329392070098	0.0031567443390956265	-0.0031373680701133606	0.9745565084941952	-1	0	0	0.6	3	0.6	3	0.4666666666666667	0.6	5	3	1	2	0	0.6	5	3	7	0.5	1.0	0.4690108407236219	0.7660805803396858	0.15577074679093114	0.8671297395600305	0.7148226810769729	0.770990486908563	0.9078655050877011	0.8061751637917055	0.6	0.4	0.0	-0.00031373680701133607	41
1483	0.008580485905873299	0.0034619907693019766	-0.003310187428062084	0.977598445997255	-1	0	0	0.5	2	0.75	3	0.6	0.75	5	3	0	0	0	0.4	5	2	6	0.0	0	0.6705515682578544	0.9463025093621787	0.7043458031307279	0.7950750436678223	0.9011373017835684	0.6549435874607638	0.7505100623353165	0.8350629589636177	0	0	0.0	-0.0003310187428062084	7
1502	0.010019980626694076	0.002736595151034823	-0.001816961407991443	0.980528068783998	-1	0.3333333333333333	1	0.5	4	0.6666666666666666	6	0.4074074074074074	0.6666666666666666	9	6	1	0	0	0.3333333333333333	9	3	11	0.0	1.0	0.9883088733099303	0.873459478926883	0.695342835898956	0.8621067442852673	0.45509591508185654	0.9424901019479237	0.956403886680195	0.8990871085193666	0	0	0.0	-0.00018169614079914428	39
72	0.012390805735584567	0.007131755178630312	0.006872187247861296	0.967005006227227	-1	0	0	0.2	1	1.0	5	1.0	1.0	5	5	1	3	0	0.14285714285714285	7	1	7	0.5	0	0.46019196533985635	0.8276704682505944	0.4143225557115578	0.8024617367791802	0.9011663588469215	0.8091388261386135	0.8341651530279992	0.8133299431066309	0.2	0.2	0.0	0.006872187247861296	138
1289	0.025633961977180552	0.001243968472919175	-0.0012390514287194817	0.9725876340331723	-1	0	0	0.2	2	0.9230769230769231	12	0.38461538461538464	0.9230769230769231	14	12	0	2	0	0.23076923076923078	13	3	15	1.0	0	0.5089025604981258	0.9149553781394603	0.38005005558513616	0.9081592418168528	0.5422488198124779	0.8351706525477667	0.7775897890945894	0.8905718928597623	0.5714285714285714	0.5	0.0	-0.00012390514287194816	28
4151	0.021559635278183387	0.00406725485486968	0.004061322409728019	0.9748136033515311	-1	0	0	0.125	1	1.0	9	1.0	1.0	10	9	0	1	0	0.09090909090909091	1	11	11	0.3333333333333333	0	0.9411373592546838	0.6495776288329483	0.8038003268598594	0.918438130188495	0.6343128776537134	0.8061475228132652	0.844066294082501	0.815761118092802	1.0	0.3	0.0	0.004061322409728019	13
1505	0.005795071473526112	0.004700130049118499	-0.004436261162764658	0.982566436616459	-1	1.0	1	0.8	4	0.4	2	0.4666666666666667	0.4	4	2	2	0	0	0.6	5	3	7	0.0	1.0	1.0	0.8415200159644791	0.7686109538280378	0.8001439179115614	0.3960341754193812	0.9570719383675677	0.940691493280205	0.886321904033092	0	0	0.0	-0.0004436261162764658	6
3630	0.020743013705586438	0.0038063667425344734	0.00380635512306419	0.9749195149098332	-1	0	0	0.125	1	1.0	9	1.0	1.0	10	9	0	1	0	0.09090909090909091	1	11	11	0.3333333333333333	0	0.9411373592546838	0.6495776288329483	0.8038003268598594	0.918438130188495	0.5462274087199354	0.8096012504766681	0.8605913035492296	0.8168732943906982	1.0	0.3	0.0	0.00380635512306419	45
2297	0.03764533051562539	0.012887974085472143	-0.01277498071167469	0.7124059039203077	-1	0	0	0.2	2	0.9230769230769231	12	0.5357142857142857	0.7692307692307693	12	10	2	2	0	0.14285714285714285	14	2	15	0.3333333333333333	0	0.7135564255929076	0.8947412754159695	0.5199663352147077	0.9107905516592536	0.6880223931147789	0.8907650278638282	0.7714070183146089	0.899106823023165	0.5416666666666666	0.5833333333333334	0.0	-0.001277498071167469	0
1871	0.019854543704684847	0.0005532471144657894	-0.000497866845817006	0.9783374950005006	-1	0	0	0.4	4	0.6923076923076923	9	0.4166666666666667	0.6153846153846154	12	8	2	1	0	0.25	12	3	15	0.25	0.15384615384615385	0.8151008296462973	0.8304873311896429	0.9001610488800476	0.7787537668913758	0.6343128776537134	0.8954220421774303	0.7980673589585117	0.8409020774440356	1.0	0.08333333333333333	0.0	-4.97866845817006e-05	36
273	0.013847702317749701	0.006195716405911011	-0.006168761479256736	0.9743239411661142	-1	0	0	0.5	5	0.5	6	0.4	0.5	9	6	4	3	0	0.7142857142857143	5	7	14	0.3333333333333333	0.8888888888888888	0.7871203101162768	0.9232781115114477	0.6570095208636817	0.8583067126851506	0.8280838287274618	0.9497019112177497	0.8918487435061453	0.9175166109990521	0.4444444444444444	0	0.0	-0.0006168761479256736	2
4478	0.020293437924971628	0.003565997667070328	0.0035428038947677406	0.9748668130769962	-1	0	0	0.125	1	1.0	9	1.0	1.0	10	9	0	1	0	0.09090909090909091	1	11	11	0.3333333333333333	0	0.9411373592546838	0.6495776288329483	0.8038003268598594	0.918438130188495	0.45430998171732034	0.8068615672776995	0.8854053123288655	0.8159902375220841	1.0	0.3	0.0	0.0035428038947677406	16
4139	0.020735545373693164	0.0037764120646874236	0.0037560740796211242	0.9750096464931782	-1	0	0	0.125	1	1.0	9	1.0	1.0	10	9	0	1	0	0.09090909090909091	1	11	11	0.3333333333333333	0	0.9411373592546838	0.6495776288329483	0.8038003268598594	0.918438130188495	0.5462274087199354	0.8096012504766681	0.8605913035492296	0.8168732943906982	1.0	0.3	0.0	0.0037560740796211242	43
1995	0.011695293945146706	0.00510759709256822	-0.00510657904094006	0.9792426764355818	-1	0	0	0.2857142857142857	2	0.875	7	0.5555555555555556	0.875	9	7	0	0	0	0.2222222222222222	2	9	10	0.0	0	0.8729462554004723	0.9162371609958797	0.7043458031307279	0.944297176187216	0.3661497780957131	0.9358762048656666	0.9371069090978805	0.9330463642868998	0	0	0.0	-0.000510657904094006	6
1730	0.019340610679621593	0.0004934646324949432	0.00022886039010140772	0.9787321253242833	-1	0	0	0.4	4	0.6923076923076923	9	0.4166666666666667	0.6153846153846154	12	8	2	1	0	0.25	12	3	15	0.25	0.15384615384615385	0.8151008296462973	0.8304873311896429	0.9001610488800476	0.7787537668913758	0.6343128776537134	0.8954220421774303	0.7980673589585117	0.8409020774440356	1.0	0.08333333333333333	0.0	0.00022886039010140772	44
2260	0.03560122311209866	0.005773442675922173	0.002236476436677374	0.7908846581795276	-1	0	0	0.2	2	0.8461538461538461	11	0.5357142857142857	0.7692307692307693	12	10	2	1	0	0.14285714285714285	2	14	15	0.16666666666666666	0	0.6445861513493305	0.8764044363356749	0.6475076958718693	0.925670278767641	0.6800559553023577	0.9143699373638597	0.7741111288464452	0.9074598189285682	1.0	0.3333333333333333	0.0	0.002236476436677374	29
4534	0.021323246595702106	0.0036808175537549888	0.0036791511133537564	0.9747521938444201	-1	0	0	0.125	1	1.0	9	1.0	1.0	10	9	0	1	0	0.09090909090909091	1	11	11	0.3333333333333333	0	0.9411373592546838	0.6495776288329483	0.8038003268598594	0.918438130188495	0.5176472582421503	0.7895928389606416	0.8788608285712376	0.8105604953503007	1.0	0.2	0.0	0.0036791511133537564	7
3901	0.023139049296899722	0.008504053384047713	0.008498569082072444	0.9753336937868583	-1	0	0	0.125	1	1.0	9	1.0	1.0	10	9	0	1	0	0.09090909090909091	1	11	11	0.3333333333333333	0	0.9411373592546838	0.6772316558723636	0.8038003268598594	0.918438130188495	0.6343128776537134	0.8061475228132652	0.844066294082501	0.821887307788121	1.0	0.3	0.0	0.008498569082072444	8
509	0.002148079289386551	0.001963579396589626	-0.001962286719419199	0.9843513255509136	-1	0	0	1.0	2	0.0	0	1.0	0	2	0	0	0	0	0.3333333333333333	3	1	3	0.0	1.0	0	0	0	0	0	0	0	0	0	0	0	-0.0001962286719419199	13
2599	0.03609520603176207	0.00742900881319413	0.0012195537747403788	0.7679491363567521	-1	0	0	0.2	2	0.8461538461538461	11	0.5357142857142857	0.7692307692307693	12	10	2	1	0	0.14285714285714285	2	14	15	0.16666666666666666	0	0.6445861513493305	0.8764044363356749	0.6475076958718693	0.925670278767641	0.6880223931147789	0.9168093156555733	0.7714070183146089	0.9083396205235856	1.0	0.3333333333333333	0.0	0.0012195537747403788	50
330	0.007081096749811362	0.003817513208866291	-0.0036853107410032204	0.9594727089644182	-1	0	0	0.4	2	0.8	4	0.5833333333333334	0.8	6	4	0	0	0	0.3333333333333333	6	2	7	0.0	0	0.9411373592546838	0.8968008280396897	0.8206224778296658	0.616991317864263	0.6343128776537134	0.7110942548919362	0.780056299531988	0.7649283098712271	0	0	0.0	-0.00036853107410032203	11
4021	0.021319363615946225	0.003556816267021951	0.0035525924087205373	0.9747321181506444	-1	0	0	0.125	1	1.0	9	1.0	1.0	10	9	0	1	0	0.09090909090909091	1	11	11	0.3333333333333333	0	0.9411373592546838	0.6495776288329483	0.8038003268598594	0.918438130188495	0.5176472582421503	0.7895928389606416	0.8788608285712376	0.8105604953503007	1.0	0.3	0.0	0.0035525924087205373	17
3762	0.020809142823047102	0.0037308705091582393	0.0037095109893199095	0.9748695733571726	-1	0	0	0.125	1	1.0	9	1.0	1.0	10	9	0	1	0	0.09090909090909091	1	11	11	0.3333333333333333	0	0.9411373592546838	0.6495776288329483	0.8038003268598594	0.918438130188495	0.5176472582421503	0.7895928389606416	0.8788608285712376	0.8105604953503007	1.0	0.3	0.0	0.0037095109893199095	43
1222	0.02292654491482083	0.003739828448928092	-0.002774474421139684	0.9816637871323085	-1	0	0	0.25	2	0.8888888888888888	8	0.36666666666666664	0.6666666666666666	7	6	3	5	0	0.8333333333333334	5	6	11	0.5555555555555556	0	0.5756158771057535	0.8629598303461492	0.7968253484922958	0.8907249702801456	0.7005543154663568	0.8798454435845368	0.8497679096627845	0.8782979176428268	0.14285714285714285	0.5714285714285714	0.0	-0.00027744744211396843	23
4812	0.020656691104367585	0.0038435759424316107	0.0038425168179827872	0.9755807715861553	-1	0	0	0.125	1	1.0	9	1.0	1.0	10	9	0	1	0	0.09090909090909091	1	11	11	0.3333333333333333	0	0.9411373592546838	0.6495776288329483	0.8038003268598594	0.918438130188495	0.5462274087199354	0.8096012504766681	0.8605913035492296	0.8168732943906982	1.0	0.3	0.0	0.0038425168179827872	14
4434	0.02171786464722693	0.005603049575451977	0.0055827800691276176	0.9739905239092048	-1	0	0	0.125	1	1.0	9	1.0	1.0	10	9	0	1	0	0.09090909090909091	1	11	11	0.3333333333333333	0	0.9411373592546838	0.6540143444210387	0.8038003268598594	0.918438130188495	0.6343128776537134	0.8061475228132652	0.844066294082501	0.816738466414	1.0	0.3	0.0	0.0055827800691276176	43
4591	0.020815577451726	0.003838124828892417	0.00381145515645247	0.9747733949127971	-1	0	0	0.125	1	1.0	9	1.0	1.0	10	9	0	1	0	0.09090909090909091	1	11	11	0.3333333333333333	0	0.9411373592546838	0.6495776288329483	0.8038003268598594	0.918438130188495	0.5176472582421503	0.7895928389606416	0.8788608285712376	0.8105604953503007	1.0	0.3	0.0	0.00381145515645247	44
1715	0.020013747537858652	0.00037861975132050257	4.187548108807072e-05	0.9785224806952669	-1	0	0	0.4	4	0.6923076923076923	9	0.4166666666666667	0.6153846153846154	12	8	2	1	0	0.25	12	3	15	0.25	0.15384615384615385	0.8151008296462973	0.8304873311896429	0.9001610488800476	0.7787537668913758	0.6343128776537134	0.8954220421774303	0.7980673589585117	0.8409020774440356	1.0	0.08333333333333333	0.0	4.187548108807072e-05	48
2914	0.026435156787630462	0.0016106705996674767	-0.0010042311511777409	0.7303077900804864	-1	0	0	0.1	1	1.0	13	1.0	1.0	14	13	0	1	0	0.06666666666666667	1	15	15	0.3333333333333333	0	0.7135564255929076	0.8665502796484167	0.6226683308707205	0.9126605775428457	0.6151356064636284	0.847854998802196	0.7714070183146089	0.8785116743667118	1.0	0.5714285714285714	0.0	-0.00010042311511777409	0
622	0.008057324122515417	0.0026124558077231345	-0.0019828903491886356	0.9815694903026794	-1	0.5	1	0.5714285714285714	4	0.625	5	0.4166666666666667	0.625	8	5	1	0	0	0.375	8	3	10	0.0	1.0	0.9941544366549652	0.8825871079202461	0.7008898641450392	0.8746229301913777	0.5501693440831469	0.9402056810264292	0.9156084550873679	0.9036340863539447	0	0	0.0	-0.00019828903491886358	55
88	0.02667496636456477	0.011219098278599453	-0.009182757300637603	0.923677428436753	-1	0	0	0.3	3	0.6923076923076923	9	0.25	0.6153846153846154	10	8	4	2	0	0.6	10	6	15	0.2	0.3076923076923077	0.9108673130346847	0.8860681555698916	0.2916546547324797	0.8371782517916607	0.46055822235489147	0.9174326492357818	0.9534149117175641	0.8841345608378557	0.6000000000000001	0.2	0.0	-0.0009182757300637603	23
3314	0.020379014654105545	0.0038118023884515435	0.0038022914757911957	0.9753111285294169	-1	0	0	0.125	1	1.0	9	1.0	1.0	10	9	0	1	0	0.09090909090909091	1	11	11	0.3333333333333333	0	0.9411373592546838	0.6495776288329483	0.8038003268598594	0.918438130188495	0.45430998171732034	0.8068615672776995	0.8854053123288655	0.8159902375220841	1.0	0.3	0.0	0.0038022914757911957	46
4879	0.02070845279238025	0.00370782078518203	0.0036981829118371366	0.9748798709052607	-1	0	0	0.125	1	1.0	9	1.0	1.0	10	9	0	1	0	0.09090909090909091	1	11	11	0.3333333333333333	0	0.9411373592546838	0.6495776288329483	0.8038003268598594	0.918438130188495	0.6343128776537134	0.8061475228132652	0.844066294082501	0.815761118092802	1.0	0.3	0.0	0.0036981829118371366	13
3507	0.020179880555628856	0.003671689654546175	0.003648671473061903	0.9752919600464027	-1	0	0	0.125	1	1.0	9	1.0	1.0	10	9	0	1	0	0.09090909090909091	1	11	11	0.3333333333333333	0	0.9411373592546838	0.6495776288329483	0.8038003268598594	0.918438130188495	0.45430998171732034	0.8068615672776995	0.8854053123288655	0.8159902375220841	1.0	0.3	0.0	0.003648671473061903	52
4108	0.020726958896462803	0.003573888958294559	0.003511172024093518	0.9750437061359701	-1	0	0	0.125	1	1.0	9	1.0	1.0	10	9	0	1	0	0.09090909090909091	1	11	11	0.3333333333333333	0	0.9411373592546838	0.6495776288329483	0.8038003268598594	0.918438130188495	0.5462274087199354	0.8096012504766681	0.8605913035492296	0.8168732943906982	1.0	0.3	0.0	0.003511172024093518	15
3990	0.019923308735341722	0.003658062802097992	0.0036443443552898976	0.9748555096086389	-1	0	0	0.125	1	1.0	9	1.0	1.0	10	9	0	1	0	0.09090909090909091	1	11	11	0.3333333333333333	0	0.9411373592546838	0.6495776288329483	0.8038003268598594	0.918438130188495	0.5462274087199354	0.8096012504766681	0.8605913035492296	0.8168732943906982	1.0	0.3	0.0	0.0036443443552898976	37
2818	0.02115551030272652	0.0037270904098918563	0.003723242417242324	0.9755586085020062	-1	0	0	0.125	1	1.0	9	1.0	1.0	10	9	0	1	0	0.09090909090909091	1	11	11	0.3333333333333333	0	0.9411373592546838	0.6495776288329483	0.8038003268598594	0.918438130188495	0.5176472582421503	0.7895928389606416	0.8788608285712376	0.8105604953503007	1.0	0.3	0.0	0.003723242417242324	49
2088	0.01807379381255678	0.006464224486621721	-0.006350843590019642	0.9812261960600125	-1	0	0	0.3	3	0.8461538461538461	11	0.5769230769230769	0.7692307692307693	13	10	1	0	0	0.15384615384615385	13	2	15	0.0	0.15384615384615385	0.8026100861652509	0.8840323711492435	0.8666061199845855	0.8480992754075038	0.5526266486015314	0.8976200205150789	0.7980673589585117	0.8780404170010114	0	0	0.0	-0.0006350843590019642	8
582	0.002203658674913222	0.0018564453913999723	-0.0018560772986252346	0.9838441685996354	-1	0	0	1.0	2	0.0	0	0.75	0	2	0	0	0	0	1.0	2	2	3	0.0	0	0	0	0	0	0	0	0	0	0	0	0	-0.00018560772986252346	20
2820	0.02149176226574577	0.006089142979828054	-0.0050825617648007975	0.9738748899046555	-1	0	0	0.2	2	0.8333333333333334	10	0.2916666666666667	0.6666666666666666	10	8	3	2	0	0.75	8	6	14	0.25	0	0.8640703006680109	0.8723587157551491	0.8192338956043205	0.883705226505351	0.6572074725713848	0.9537395213901504	0.8095389559937921	0.9109555395657162	0.55	0.3	0.0	-0.0005082561764800798	13
2372	0.021084392230955165	0.0036725688335286022	0.0036724588041002833	0.9752420155515347	-1	0	0	0.125	1	1.0	9	1.0	1.0	10	9	0	1	0	0.09090909090909091	1	11	11	0.3333333333333333	0	0.9411373592546838	0.6495776288329483	0.8038003268598594	0.918438130188495	0.5217703523445522	0.7890850889965308	0.877853640940766	0.8104041538384776	1.0	0.3	0.0	0.0036724588041002833	101
1429	0.003356182301842817	0.0032368462101360004	-0.0032344928310041486	0.9814982579174469	-1	1.0	1	1.0	4	0.25	1	0.5	0.25	4	1	1	0	0	0.75	4	3	6	0.0	1.0	0.9941544366549652	0.8851146288203993	0.6920112468377232	0.7646881796871475	0.5501693440831469	0.8550078782394119	0.8744218552695489	0.8408978038802047	0	0	0.0	-0.00032344928310041487	16
3171	0.014509649160881839	0.005776522632898751	-0.0035241624566842277	0.9405082356683782	-1	0	0	0.125	1	1.0	10	1.0	1.0	11	10	0	1	0	0.08333333333333333	1	12	12	0.3333333333333333	0	0.9411373592546838	0.6431031127951922	0.8416424427163453	0.7214544925850663	0.45814193978615736	0.8690830398070082	0.8765188210125611	0.758500091020709	1.0	0.2727272727272727	0.0	-0.00035241624566842276	1
4786	0.021125229458684707	0.005368572834258174	0.0053125159824123505	0.9739662545289743	-1	0	0	0.125	1	1.0	9	1.0	1.0	10	9	0	1	0	0.09090909090909091	1	11	11	0.3333333333333333	0	0.9411373592546838	0.6540143444210387	0.8038003268598594	0.918438130188495	0.5462274087199354	0.8096012504766681	0.8605913035492296	0.8178460602506094	1.0	0.3	0.0	0.0053125159824123505	33
4078	0.020754405534708323	0.003722088969084596	0.003721122118316942	0.9747687266892577	-1	0	0	0.125	1	1.0	9	1.0	1.0	10	9	0	1	0	0.09090909090909091	1	11	11	0.3333333333333333	0	0.9411373592546838	0.6495776288329483	0.8038003268598594	0.918438130188495	0.6343128776537134	0.8061475228132652	0.844066294082501	0.815761118092802	1.0	0.3	0.0	0.003721122118316942	14
75	0.015395166506175862	0.005469762830753163	-0.005374818591048164	0.9841064993102898	-1	0	0	0.4	4	0.6923076923076923	9	0.42857142857142855	0.46153846153846156	8	6	6	6	0	0.7142857142857143	7	5	15	0.42857142857142855	0.16666666666666666	0.7241815245705846	0.9629976287077977	0.6133049893043983	0.8357771010194627	0.5277858755757433	0.9642562771208769	0.8293972804567887	0.9386048021165156	0.125	0.25	0.0	-0.0005374818591048164	27
2536	0.036759457973506195	0.005209319900832578	0.0036639407014412034	0.7913775295801807	-1	0	0	0.2	2	0.8461538461538461	11	0.5357142857142857	0.7692307692307693	12	10	2	1	0	0.14285714285714285	2	14	15	0.16666666666666666	0	0.6445861513493305	0.8764044363356749	0.6475076958718693	0.925670278767641	0.6880223931147789	0.9173202338501772	0.7714070183146089	0.9085258829021412	1.0	0.3333333333333333	0.0	0.0036639407014412034	62
1813	0.019737159940881644	0.0014561678671699996	-0.0014387519464731755	0.9781520844787263	-1	0	0	0.4	4	0.6923076923076923	9	0.4166666666666667	0.6153846153846154	12	8	2	1	0	0.25	12	3	15	0.25	0.15384615384615385	0.8151008296462973	0.8304873311896429	0.9001610488800476	0.7787537668913758	0.6343128776537134	0.8954220421774303	0.7980673589585117	0.8409020774440356	1.0	0.08333333333333333	0.0	-0.00014387519464731754	17
1065	0.028409860813127984	0.008455194417721534	-0.006279255047297386	0.9377514034649599	-1	0	0	0.1	1	1.0	13	1.0	1.0	14	13	0	1	0	0.06666666666666667	1	15	15	0.3333333333333333	0	0.7135564255929076	0.8631395585511517	0.6274234507627089	0.9228364112208969	0.5422488198124779	0.8646732608978741	0.7714070183146089	0.8868805702818132	1.0	0.42857142857142855	0.0	-0.0006279255047297386	1
4129	0.02118076508530142	0.003861153281330923	0.003838121668215514	0.9748817294473046	-1	0	0	0.125	1	1.0	9	1.0	1.0	10	9	0	1	0	0.09090909090909091	1	11	11	0.3333333333333333	0	0.9411373592546838	0.6495776288329483	0.8038003268598594	0.918438130188495	0.6343128776537134	0.854432206456407	0.8402636830268275	0.8324042945336583	1.0	0.3	0.0	0.003838121668215514	86
1834	0.020088142656551986	0.00045121928936658055	-0.00044376392445036485	0.9786364305699162	-1	0	0	0.4	4	0.6923076923076923	9	0.4166666666666667	0.6153846153846154	12	8	2	1	0	0.25	12	3	15	0.25	0.15384615384615385	0.8151008296462973	0.8304873311896429	0.9001610488800476	0.7787537668913758	0.6343128776537134	0.8954220421774303	0.7980673589585117	0.8409020774440356	1.0	0.08333333333333333	0.0	-4.4376392445036486e-05	62
774	0.017366054937210704	0.005222200812513871	-0.005197182374134639	0.973357741615085	-1	0	0	0.2	2	0.9230769230769231	12	0.4166666666666667	0.8461538461538461	12	11	2	2	0	0.25	3	12	15	0.2857142857142857	0	0.6521361090592867	0.9540116165923896	0.5335343362580284	0.941109803697758	0.37164994262857765	0.8276252608940147	0.9321234897248221	0.9211096825087127	0.5416666666666666	0.25	0.0	-0.0005197182374134638	7
4443	0.020707492753674863	0.003856567985341408	0.0038282957508712356	0.9754798629752831	-1	0	0	0.125	1	1.0	9	1.0	1.0	10	9	0	1	0	0.09090909090909091	1	11	11	0.3333333333333333	0	0.9411373592546838	0.6495776288329483	0.8038003268598594	0.918438130188495	0.5176472582421503	0.7895928389606416	0.8788608285712376	0.8105604953503007	1.0	0.3	0.0	0.0038282957508712356	8
3966	0.021154736548425215	0.0036542545812381605	0.0035708094646980187	0.975444490374244	-1	0	0	0.125	1	1.0	9	1.0	1.0	10	9	0	1	0	0.09090909090909091	1	11	11	0.3333333333333333	0	0.9411373592546838	0.6495776288329483	0.8038003268598594	0.918438130188495	0.5462274087199354	0.8359259021067219	0.8647813595056053	0.8257171246230632	1.0	0.3	0.0	0.0035708094646980187	11
3445	0.020698081563781393	0.0037816682832231396	0.0036608769055509506	0.9751517910072753	-1	0	0	0.125	1	1.0	9	1.0	1.0	10	9	0	1	0	0.09090909090909091	1	11	11	0.3333333333333333	0	0.9411373592546838	0.6495776288329483	0.8038003268598594	0.918438130188495	0.5176472582421503	0.7895928389606416	0.8788608285712376	0.8105604953503007	1.0	0.3	0.0	0.0036608769055509506	52
4133	0.020967525007974767	0.003481573547845723	0.003459736514989141	0.97478728735635	-1	0	0	0.125	1	1.0	9	1.0	1.0	10	9	0	1	0	0.09090909090909091	1	11	11	0.3333333333333333	0	0.9411373592546838	0.6495776288329483	0.8038003268598594	0.918438130188495	0.49668803117832666	0.7835062388375464	0.8927005140907291	0.8086978177975747	1.0	0.3	0.0	0.003459736514989141	15
3239	0.02266652066546662	0.002278620897635839	-0.0013687246526215642	0.81211856311761	-1	0	0	0.1111111111111111	1	1.0	11	1.0	1.0	12	11	0	1	0	0.07692307692307693	1	13	13	0.3333333333333333	0	0.9411373592546838	0.6376487345222227	0.8416424427163453	0.9072107934592759	0.6343128776537134	0.7957545129615375	0.8042425643305016	0.8024580626018543	1.0	0.25	0.0	-0.00013687246526215642	7
2837	0.01601255501828281	0.006307504470494223	-0.005157505298241465	0.9756680178939898	-1	0	0	0.16666666666666666	1	1.0	7	1.0	1.0	8	7	0	1	0	0.1111111111111111	1	9	9	0.3333333333333333	0	0.9654602046864487	0.6631212101537183	0.8416424427163453	0.9389164598474375	0.6057327271759283	0.8279528555882352	0.8528651905389557	0.8402785545969278	1.0	0.375	0.0	-0.0005157505298241465	5
2175	0.02141732746742364	0.007023879862566242	-0.00597384873433928	0.9741993562879544	-1	0	0	0.3	3	0.6666666666666666	8	0.3111111111111111	0.5833333333333334	10	7	3	2	0	0.5555555555555556	9	5	14	0.2857142857142857	0	0.8640703006680109	0.8723587157551491	0.8192338956043205	0.883705226505351	0.653084378468983	0.956122910595259	0.8124916485242302	0.9124419248825779	0.55	0.2	0.0	-0.000597384873433928	2
1209	0.027835895260947385	0.0028666861372710164	-0.002549830922928475	0.8589349818350536	-1	0	0	0.1	1	1.0	13	1.0	1.0	14	13	0	1	0	0.06666666666666667	1	15	15	0.3333333333333333	0	0.5907578891918446	0.8386156356967219	0.5401748925909595	0.9056012050360683	0.5422488198124779	0.8731061531603216	0.7714070183146089	0.875000369903315	1.0	0.42857142857142855	0.0	-0.0002549830922928475	28
1588	0.04999824074881861	0.01091624788456877	-0.010503540573728244	0.8240036497560702	-1	0	0	0.1	1	1.0	13	1.0	0.8461538461538461	12	11	2	2	0	0.06666666666666667	15	1	15	0.2857142857142857	0	0.4431888545789988	0.92959310700551	0.6709962529372044	0.9275564162506335	0.7677957810354461	0.9562136675302839	0.8546835282366332	0.9392294015910887	0.5416666666666666	0.16666666666666666	0.0	-0.0010503540573728245	0
29	0.0304018994523844	0.007060805612236729	-0.006795512736798347	0.9685045475725276	-1	0	0	0.2	2	0.8461538461538461	11	0.5357142857142857	0.5384615384615384	9	7	5	0	0	0.14285714285714285	14	2	15	0.0	0.15384615384615385	0.12260966935652465	0.9354238684514301	0.961981223432962	0.8391512174969292	0.7503040126482288	0.9613006505375971	0.9759424383090032	0.9250145371801218	0	0	0.0	-0.0006795512736798347	5
2046	0.019416656485926533	0.00021549303111897467	-1.9586823143039887e-05	0.9788593276272949	-1	0	0	0.4	4	0.6923076923076923	9	0.4166666666666667	0.6153846153846154	12	8	2	1	0	0.25	12	3	15	0.25	0.15384615384615385	0.8026100861652509	0.8288270063906656	0.9001610488800476	0.7787537668913758	0.6656240460307414	0.8999382877197886	0.7980673589585117	0.8425641186222025	1.0	0.08333333333333333	0.0	-1.9586823143039887e-06	36
510	0.0020035188589941706	0.001931849176635919	-0.0019318490956265653	0.9846545447682691	-1	0	0	1.0	2	0.0	0	0.75	0	1	0	1	0	0	1.0	2	2	3	0.0	0	0	0	0	0	0	0	0	0	0	0	0	-0.00019318490956265653	27
3416	0.03675420333894397	0.005342675897550377	0.002181360943146384	0.7912162672035867	-1	0	0	0.2	2	0.8461538461538461	11	0.5357142857142857	0.7692307692307693	12	10	2	1	0	0.14285714285714285	2	14	15	0.16666666666666666	0	0.6445861513493305	0.8764044363356749	0.6475076958718693	0.925670278767641	0.6880223931147789	0.9173202338501772	0.7714070183146089	0.9085258829021412	1.0	0.3333333333333333	0.0	0.002181360943146384	6
2067	0.020125524209922363	0.0006572479920355964	-0.0004319296289971957	0.9783913963061114	-1	0	0	0.4	4	0.6923076923076923	9	0.4166666666666667	0.6153846153846154	12	8	2	1	0	0.25	12	3	15	0.25	0.15384615384615385	0.8151008296462973	0.8304873311896429	0.9001610488800476	0.7787537668913758	0.6404846001693196	0.8695773737274226	0.7925633445662171	0.8294277354296422	1.0	0.08333333333333333	0.0	-4.319296289971957e-05	47
4490	0.01948220255336649	0.00794269809833312	-0.005379204750604992	0.8275594809557765	-1	0	0	0.14285714285714285	1	1.0	8	1.0	1.0	9	8	0	1	0	0.1	1	10	10	0.3333333333333333	0	0.9411373592546838	0.8178829339363434	0.7160308564668929	0.903191369809042	0.49202471050025365	0.8105294696244705	0.8877889940035603	0.8493579231953059	1.0	0.3333333333333333	0.0	-0.0005379204750604992	1
1098	0.0025067574097741977	0.0025009615763959343	-0.0025009524963634927	0.9839921361486119	-1	0	0	0.5	1	1.0	1	1.0	1.0	2	1	0	0	0	0.3333333333333333	3	1	3	0.0	0	0.8186319345387412	0.5	0.559245822893303	0.6058626606858553	0.2384680273918079	0.5	0.9154082766352127	0.5357682893043466	0	0	0.0	-0.0002500952496363493	10
1754	0.01869279140292116	0.0005224332506153775	-0.0004876401285822911	0.9786189761645577	-1	0	0	0.4	4	0.6923076923076923	9	0.4166666666666667	0.6153846153846154	12	8	2	1	0	0.25	12	3	15	0.25	0.15384615384615385	0.8151008296462973	0.8304873311896429	0.9001610488800476	0.7787537668913758	0.6343128776537134	0.8954220421774303	0.7980673589585117	0.8409020774440356	1.0	0.08333333333333333	0.0	-4.876401285822911e-05	38
1221	0.01802772366726439	0.002497436738755101	-0.002485440888585356	0.7577073673135428	-1	0	0	0.16666666666666666	1	1.0	6	1.0	1.0	7	6	0	0	0	0.125	8	1	8	0.0	0	0.8026100861652509	0.8986444273622017	0.8416424427163453	0.8923000636289815	0.790210702872499	0.8256357131976856	0.8192095006079764	0.8755088900389758	0	0	0.0	-0.0002485440888585356	1
2827	0.021067209726732813	0.0037231455811750345	0.0036953291173528347	0.9752939056083585	-1	0	0	0.125	1	1.0	9	1.0	1.0	10	9	0	1	0	0.09090909090909091	1	11	11	0.3333333333333333	0	0.9411373592546838	0.6495776288329483	0.8038003268598594	0.918438130188495	0.5217703523445522	0.7890850889965308	0.877853640940766	0.8104041538384776	1.0	0.3	0.0	0.0036953291173528347	81
2425	0.019090508150363773	0.005249465786701523	-0.004741060110013241	0.9792073746195692	-1	0	0	0.125	1	1.0	9	1.0	1.0	10	9	0	1	0	0.09090909090909091	1	11	11	0.3333333333333333	0	0.9411373592546838	0.6495776288329483	0.8162821654939794	0.9190960858540532	0.6057327271759283	0.7973997645586102	0.8528651905389557	0.8134336870990867	1.0	0.3	0.0	-0.00047410601100132406	10
2206	0.020429273859197277	0.0006607041040292306	-0.0002792171985703049	0.9784644233838604	-1	0	0	0.4	4	0.6923076923076923	9	0.4166666666666667	0.6153846153846154	12	8	2	1	0	0.25	12	3	15	0.25	0.15384615384615385	0.8151008296462973	0.8304873311896429	0.9001610488800476	0.7787537668913758	0.6404846001693196	0.8695773737274226	0.7925633445662171	0.8294277354296422	1.0	0.08333333333333333	0.0	-2.792171985703049e-05	43
2048	0.021509802241340272	0.006577782274801589	-0.005114119816764608	0.9745855740103301	-1	0	0	0.3	3	0.6666666666666666	8	0.3111111111111111	0.5833333333333334	10	7	3	2	0	0.5555555555555556	9	5	14	0.2857142857142857	0	0.8640703006680109	0.8723587157551491	0.8192338956043205	0.883705226505351	0.653084378468983	0.956122910595259	0.8124916485242302	0.9124419248825779	0.55	0.2	0.0	-0.0005114119816764607	3
1537	0.019369474802393656	0.0053895294292767215	-0.005349595834628284	0.9806637767864171	-1	0	0	0.4	4	0.5384615384615384	7	0.5	0.5384615384615384	11	7	3	1	0	0.3	3	10	15	0.16666666666666666	0	0.5756158771057535	0.9154279949643607	0.7968253484922958	0.8802240354382992	0.8612624844564711	0.9635817158673138	0.893729812380963	0.9276166814702835	1.0	0.2727272727272727	0.0	-0.0005349595834628284	6
4698	0.02063783741045143	0.0036364392016684055	0.003630223148034548	0.974751132899197	-1	0	0	0.125	1	1.0	9	1.0	1.0	10	9	0	1	0	0.09090909090909091	1	11	11	0.3333333333333333	0	0.9411373592546838	0.6495776288329483	0.8038003268598594	0.918438130188495	0.6343128776537134	0.8061475228132652	0.844066294082501	0.815761118092802	1.0	0.3	0.0	0.003630223148034548	32
4535	0.01398605734485651	0.0034267703366721905	0.0007122415611593186	0.9721793679038127	-1	0	0	0.16666666666666666	1	1.0	6	1.0	1.0	7	6	0	1	0	0.125	1	8	8	0.3333333333333333	0	0.9411373592546838	0.6680201955925121	0.8416424427163453	0.9457488094668589	0.5771525766981433	0.8413077141374123	0.881164438690529	0.8509234535784311	1.0	0.2857142857142857	0.0	0.0007122415611593186	12
4852	0.020225942753865734	0.011545408658451143	-0.010708569868593497	0.9469815556749197	-1	0	0	0.3333333333333333	3	0.6363636363636364	7	0.30952380952380953	0.5454545454545454	9	6	3	2	0	0.8571428571428571	6	7	13	0.2857142857142857	0.25	0.9411373592546838	0.758042366632835	0.7909218882716136	0.9017216088794452	0.6343128776537134	0.8212939960922451	0.8054577304930235	0.835877980168757	0.5555555555555556	0.4444444444444444	0.0	-0.0010708569868593497	0
3172	0.021062687404652277	0.0037023740551164583	0.0036609839007956673	0.9753103424732017	-1	0	0	0.125	1	1.0	9	1.0	1.0	10	9	0	1	0	0.09090909090909091	1	11	11	0.3333333333333333	0	0.9411373592546838	0.6495776288329483	0.8038003268598594	0.918438130188495	0.5217703523445522	0.7890850889965308	0.877853640940766	0.8104041538384776	1.0	0.3	0.0	0.0036609839007956673	19
3059	0.020482376553523945	0.004009066723345189	0.00400883891736045	0.9751781150211561	-1	0	0	0.125	1	1.0	9	1.0	1.0	10	9	0	1	0	0.09090909090909091	1	11	11	0.3333333333333333	0	0.9411373592546838	0.6495776288329483	0.8038003268598594	0.918438130188495	0.45430998171732034	0.8068615672776995	0.8854053123288655	0.8159902375220841	1.0	0.3	0.0	0.00400883891736045	107
4324	0.021070589455300208	0.0035642189535157348	0.0035534378595730347	0.9745014947113008	-1	0	0	0.125	1	1.0	9	1.0	1.0	10	9	0	1	0	0.09090909090909091	1	11	11	0.3333333333333333	0	0.9411373592546838	0.6495776288329483	0.8038003268598594	0.918438130188495	0.6343128776537134	0.8061475228132652	0.844066294082501	0.815761118092802	1.0	0.3	0.0	0.0035534378595730347	21
1740	0.011451921141229476	0.0041030061535122855	-0.002472607184264748	0.9805984761971517	-1	0.3333333333333333	1	0.5	4	0.6666666666666666	6	0.4074074074074074	0.6666666666666666	9	6	1	0	0	0.3333333333333333	9	3	11	0.0	1.0	0.9883088733099303	0.873459478926883	0.695342835898956	0.8621067442852673	0.45509591508185654	0.9424901019479237	0.956403886680195	0.8990871085193666	0	0	0.0	-0.0002472607184264748	25
3563	0.020740752435886606	0.003840721235288214	0.0037997831187119757	0.9752934473963253	-1	0	0	0.125	1	1.0	9	1.0	1.0	10	9	0	1	0	0.09090909090909091	1	11	11	0.3333333333333333	0	0.9411373592546838	0.6495776288329483	0.8038003268598594	0.918438130188495	0.6343128776537134	0.8061475228132652	0.844066294082501	0.815761118092802	1.0	0.3	0.0	0.0037997831187119757	28
4261	0.02065841041428957	0.0034980022357626217	0.0034979951057046697	0.9748986650432833	-1	0	0	0.125	1	1.0	9	1.0	1.0	10	9	0	1	0	0.09090909090909091	1	11	11	0.3333333333333333	0	0.9411373592546838	0.6495776288329483	0.8038003268598594	0.918438130188495	0.5176472582421503	0.7895928389606416	0.8788608285712376	0.8105604953503007	1.0	0.2	0.0	0.0034979951057046697	9
914	0.0017938659476778532	0.00176099977078185	-0.001760911018445156	0.9857999223444623	-1	0	0	1.0	1	0	0	1.0	0	1	0	0	0	0	0.5	1	2	2	0.0	0	0	0	0	0	0	0	0	0	0	0	0	-0.0001760911018445156	17
1572	0.031388973284708105	0.002995385413071756	-0.0023151616343094154	0.7093144801814025	-1	0	0	0.2	2	0.8461538461538461	11	0.5357142857142857	0.7692307692307693	12	10	2	1	0	0.14285714285714285	2	14	15	0.16666666666666666	0	0.6066259069743224	0.8694517549917721	0.6475076958718693	0.925670278767641	0.6880223931147789	0.9173202338501772	0.7741111288464452	0.9067742578600871	1.0	0.3333333333333333	0.0	-0.00023151616343094155	35
4121	0.019704247351446748	0.0039347504029872	0.0037675913999885616	0.9747730212196255	-1	0	0	0.125	1	1.0	9	1.0	1.0	10	9	0	1	0	0.09090909090909091	1	11	11	0.3333333333333333	0	0.9411373592546838	0.6495776288329483	0.8038003268598594	0.918438130188495	0.5490132843034295	0.8522876302980821	0.8359495023136083	0.8316058156844527	1.0	0.3	0.0	0.0037675913999885616	16
4636	0.022951595464037033	0.011643383803694292	-0.009818863105009764	0.8657544363875167	-1	0	0	0.14285714285714285	1	1.0	8	1.0	1.0	9	8	0	1	0	0.1	1	10	10	0.3333333333333333	0	0.9411373592546838	0.65701592057827	0.7909218882716136	0.9233509605502794	0.6343128776537134	0.8109041209948303	0.8660642877532805	0.8222350400434235	1.0	0.3333333333333333	0.0	-0.0009818863105009764	0
3684	0.020243858048701414	0.003797046328509008	0.003785243606009383	0.9748557808547074	-1	0	0	0.125	1	1.0	9	1.0	1.0	10	9	0	1	0	0.09090909090909091	1	11	11	0.3333333333333333	0	0.9411373592546838	0.6495776288329483	0.8038003268598594	0.918438130188495	0.45430998171732034	0.8068615672776995	0.8854053123288655	0.8159902375220841	1.0	0.3	0.0	0.003785243606009383	46
1436	0.004574379254054947	0.0038734177727877362	-0.003871871490228649	0.9830578333353059	-1	0.3333333333333333	1	0.5	4	0.6666666666666666	6	0.4583333333333333	0.4444444444444444	7	4	3	2	0	0.6666666666666666	6	4	11	0.2857142857142857	0.5714285714285714	0.5856043409021645	0.6583938005242664	0.8307850152649532	0.6129099549928533	0.7739626318341072	0.9256018803093605	0.8127296575601962	0.7706949837608964	0.5714285714285714	0	0.0	-0.0003871871490228649	11
1016	0.006189024168696652	0.0031386950653042116	-0.0030932714864216715	0.9829145890099236	-1	0	0	0.5	2	0.75	3	1.0	0.75	5	3	0	0	0	0.16666666666666666	6	1	6	0.0	0.4	0.7226551441309199	0.9603782864994317	0.7163518263616993	0.6971810832720935	0.6452427730844371	0.7746808200604112	0.8855516641535677	0.8522381847890266	0	0	0.0	-0.0003093271486421671	19
2160	0.019934355026856188	0.0006409480660644425	-0.0006208253406724981	0.9781216291633434	-1	0	0	0.4	4	0.6923076923076923	9	0.4166666666666667	0.6153846153846154	12	8	2	1	0	0.25	12	3	15	0.25	0.15384615384615385	0.8151008296462973	0.8304873311896429	0.9001610488800476	0.7787537668913758	0.6343128776537134	0.8954220421774303	0.7980673589585117	0.8409020774440356	1.0	0.08333333333333333	0.0	-6.208253406724981e-05	25
4743	0.021016004091452305	0.00375483541181338	0.003745607557500923	0.9751190269512542	-1	0	0	0.125	1	1.0	9	1.0	1.0	10	9	0	1	0	0.09090909090909091	1	11	11	0.3333333333333333	0	0.9411373592546838	0.6495776288329483	0.8038003268598594	0.918438130188495	0.6343128776537134	0.8061475228132652	0.844066294082501	0.815761118092802	1.0	0.3	0.0	0.003745607557500923	47
2587	0.01601031459665573	0.006126808569190843	-0.004768785201245642	0.9759805296437655	-1	0	0	0.16666666666666666	1	1.0	7	1.0	1.0	8	7	0	1	0	0.1111111111111111	1	9	9	0.3333333333333333	0	0.9654602046864487	0.6631212101537183	0.8416424427163453	0.9389164598474375	0.60985582127833	0.8248023921827028	0.851678343623952	0.8392937581489411	1.0	0.375	0.0	-0.0004768785201245642	7
540	0.0017894974001021378	0.0017274274819098442	-0.0017273317889342213	0.9857977876427493	-1	0	0	1.0	1	0	0	1.0	0	1	0	0	0	0	0.5	1	2	2	0.0	0	0	0	0	0	0	0	0	0	0	0	0	-0.00017273317889342213	38
1317	0.01643036667257353	0.0063346091191451084	-0.0063344647668828104	0.9721221053103996	-1	0	0	0.4	4	0.6923076923076923	9	0.625	0.6153846153846154	12	8	2	1	0	0.16666666666666666	12	2	15	0.25	0.15384615384615385	0.7727881351632148	0.8477264614305501	0.8666061199845855	0.7771260929787359	0.6736429062450036	0.8911001342602327	0.7980673589585117	0.84413225501614	1.0	0.08333333333333333	0.0	-0.000633446476688281	2
436	0.004447373078533817	0.003053302060663988	-0.0030524412650841885	0.9826744320491582	-1	0	0	0.6666666666666666	2	0.5	1	0.6666666666666666	0.5	3	1	0	0	0	0.6666666666666666	3	2	4	0.0	0	0.4488088719019322	0.908094409276651	0.7519414217953205	0.959442155995328	0.7020975004519986	0.8063036307848415	0.8545499526261287	0.9083338895967308	0	0	0.0	-0.00030524412650841885	7
1765	0.01980406571733883	0.0004676094406009295	-0.0003296243218187039	0.9782527099005165	-1	0	0	0.4	4	0.6923076923076923	9	0.4166666666666667	0.6153846153846154	12	8	2	1	0	0.25	12	3	15	0.25	0.15384615384615385	0.8151008296462973	0.8304873311896429	0.9001610488800476	0.7787537668913758	0.6343128776537134	0.8954220421774303	0.7980673589585117	0.8409020774440356	1.0	0.08333333333333333	0.0	-3.296243218187039e-05	55
731	0.010277017905181625	0.0038545659980810535	-0.0038472508420911507	0.9513891624270605	-1	0	0	0.25	1	1.0	4	1.0	1.0	5	4	0	0	0	0.16666666666666666	1	6	6	0.0	0	0.45739982284410663	0.9056282147914604	0.6475076958718693	0.8568649233863894	0.6880223931147789	0.6583785419691652	0.7098017516565815	0.8276388645971159	0	0	0.0	-0.0003847250842091151	7
1153	0.0018019723109540464	0.0017269090621523954	-0.0017267655407195697	0.9850260415221499	-1	0	0	1.0	1	0	0	1.0	0	1	0	0	0	0	0.5	1	2	2	0.0	0	0	0	0	0	0	0	0	0	0	0	0	-0.00017267655407195696	18
597	0.02252172419292358	0.002934483346240033	-0.0029339971470894875	0.969413989601125	-1	0	0	0.2	1	1.0	5	1.0	1.0	6	5	0	0	0	0.14285714285714285	7	1	7	0.0	0	0.5442546169618989	0.9420481721112027	0.5376372857101017	0.9074551966165549	0.6175584876769968	0.82175199644161	0.8179166853537252	0.9002392848290945	0	0	0.0	-0.0002933997147089488	10
930	0.008105128688185916	0.002267690142616626	-0.0018277635481521641	0.981896206092169	-1	0.5	1	0.5714285714285714	4	0.625	5	0.4166666666666667	0.625	8	5	1	0	0	0.375	8	3	10	0.0	1.0	0.9941544366549652	0.8825871079202461	0.7008898641450392	0.8746229301913777	0.5501693440831469	0.9402056810264292	0.9156084550873679	0.9036340863539447	0	0	0.0	-0.0001827763548152164	52
4343	0.02054112515905671	0.003855333121538554	0.0037819250703644883	0.9750677512314825	-1	0	0	0.125	1	1.0	9	1.0	1.0	10	9	0	1	0	0.09090909090909091	1	11	11	0.3333333333333333	0	0.9411373592546838	0.6495776288329483	0.8038003268598594	0.918438130188495	0.5894814469899201	0.7933686280915302	0.8476750398124986	0.811728745969872	1.0	0.3	0.0	0.0037819250703644883	14
1742	0.017870078924935827	0.0003232737298048703	-8.500913433143176e-05	0.979895034112525	-1	0	0	0.4	4	0.6666666666666666	8	0.5833333333333334	0.6666666666666666	11	8	2	2	0	0.16666666666666666	12	2	14	0.4	0.16666666666666666	0.8026100861652509	0.8319225569467112	0.9337159777755095	0.7888482316849121	0.6343128776537134	0.9032108657085567	0.7980673589585117	0.847730508727958	0.5454545454545454	0.09090909090909091	0.0	-8.500913433143177e-06	24
3935	0.017152305965948213	0.008387571236020184	-0.008344270706567151	0.9238036848251058	-1	0	0	0.2	1	1.0	5	1.0	1.0	6	5	0	1	0	0.14285714285714285	1	7	7	0.3333333333333333	0	0.936001031459561	0.6878855497728933	0.6444480725341123	0.9360829590530391	0.4121458589409352	0.8125336685321868	0.9179933561387	0.8384819612029933	1.0	0.5	0.0	-0.0008344270706567151	3
4039	0.015411720090398576	0.0047991553028509	-0.004533375090506223	0.9413176534544613	-1	0	0	0.25	2	0.9	9	0.5454545454545454	0.9	11	9	0	0	0	0.18181818181818182	2	11	12	0.0	0	0.8729462554004723	0.8262820336976417	0.8416424427163453	0.9347510000130964	0.5174592174385068	0.9161676230036033	0.8192095006079764	0.9006365565149358	0	0	0.0	-0.00045333750905062235	3
3413	0.021189357127043767	0.0037872579041568484	0.003787255887618212	0.9748979105459802	-1	0	0	0.125	1	1.0	9	1.0	1.0	10	9	0	1	0	0.09090909090909091	1	11	11	0.3333333333333333	0	0.9411373592546838	0.6495776288329483	0.8038003268598594	0.918438130188495	0.5176472582421503	0.7895928389606416	0.8788608285712376	0.8105604953503007	1.0	0.3	0.0	0.003787255887618212	7
384	0.0027848290293870977	0.002643807570129803	-0.002643484088918175	0.9750376915920951	-1	0	0	0.3333333333333333	1	1.0	2	0.6666666666666666	0.5	2	1	1	2	0	0.6666666666666666	2	3	4	0.4	0	0.7707015349305	0.8115561687615638	0.29644407632775477	0.8770127418322561	0.5235040200505701	0.9339553327298662	0.8793057994648577	0.8833521021793751	0.75	0.5	0.0	-0.0002643484088918175	24
2218	0.03214353809725927	0.009596745325503534	-0.009586550109526708	0.8860269710509971	-1	0	0	0.3	3	0.7692307692307693	10	0.3409090909090909	0.6923076923076923	11	9	3	1	0	0.36363636363636365	11	4	15	0.125	0	0.7135564255929076	0.8990691300670566	0.6475076958718693	0.9296789854608456	0.6880223931147789	0.8947303154466809	0.7714070183146089	0.9091166457374257	1.0	0.36363636363636365	0.0	-0.0009586550109526708	3
259	0.01562706827458125	0.002389952395577862	-0.0023334542982982173	0.9667769318292129	-1	0	0	0.3333333333333333	2	0.7142857142857143	5	0.375	0.7142857142857143	6	5	2	2	0	0.6666666666666666	6	4	9	0.2857142857142857	0.6666666666666666	0.5456486177630674	0.8803828560052281	0.4916533118412363	0.8914725880050123	0.7232140942658332	0.924246081386155	0.8240848925864278	0.900351860102705	0.5833333333333333	0.5	0.0	-0.00023334542982982173	36
4247	0.019972099738421175	0.0035496896194627194	0.0007732180339643306	0.9791734135080059	-1	0	0	0.14285714285714285	1	1.0	8	1.0	1.0	9	8	0	1	0	0.1	1	10	10	0.3333333333333333	0	0.9411373592546838	0.6889700152687973	0.7659582110033734	0.9239448117954638	0.6343128776537134	0.8109041209948303	0.8660642877532805	0.8296005677187795	1.0	0.3333333333333333	0.0	0.0007732180339643306	0
5049	0.020166789369429027	0.003585636756251697	0.0035648468190897136	0.9754920390180305	-1	0	0	0.125	1	1.0	9	1.0	1.0	10	9	0	1	0	0.09090909090909091	1	11	11	0.3333333333333333	0	0.9411373592546838	0.6495776288329483	0.8038003268598594	0.918438130188495	0.5462274087199354	0.8096012504766681	0.8605913035492296	0.8168732943906982	1.0	0.3	0.0	0.0035648468190897136	21
2168	0.019517258204759188	0.0005881421879201819	-0.0003741162148155936	0.9786198826428859	-1	0	0	0.4	4	0.6923076923076923	9	0.4166666666666667	0.6153846153846154	12	8	2	1	0	0.25	12	3	15	0.25	0.15384615384615385	0.8151008296462973	0.8304873311896429	0.9001610488800476	0.7787537668913758	0.6343128776537134	0.8954220421774303	0.7980673589585117	0.8409020774440356	1.0	0.08333333333333333	0.0	-3.741162148155936e-05	40
2415	0.03408315432326051	0.006874476548827162	-0.004366592590055437	0.8523061065064907	-1	0	0	0.2	2	0.8461538461538461	11	0.5357142857142857	0.7692307692307693	12	10	2	1	0	0.14285714285714285	2	14	15	0.16666666666666666	0	0.6445861513493305	0.8764044363356749	0.7708920865825339	0.9373560331583546	0.6880223931147789	0.9173202338501772	0.7714070183146089	0.9134861356036991	1.0	0.3333333333333333	0.0	-0.0004366592590055437	12
3333	0.020723003921287203	0.0037904491740770904	0.003764388144430363	0.9751369016934428	-1	0	0	0.125	1	1.0	9	1.0	1.0	10	9	0	1	0	0.09090909090909091	1	11	11	0.3333333333333333	0	0.9411373592546838	0.6495776288329483	0.8038003268598594	0.918438130188495	0.5176472582421503	0.7895928389606416	0.8788608285712376	0.8105604953503007	1.0	0.3	0.0	0.003764388144430363	79
2197	0.019679649936371158	0.000415499361410627	8.035099653195463e-05	0.9784220844306036	-1	0	0	0.4	4	0.6923076923076923	9	0.4166666666666667	0.6153846153846154	12	8	2	1	0	0.25	12	3	15	0.25	0.15384615384615385	0.8151008296462973	0.8304873311896429	0.9001610488800476	0.7787537668913758	0.6343128776537134	0.8954220421774303	0.7980673589585117	0.8409020774440356	1.0	0.08333333333333333	0.0	8.035099653195463e-05	74
2090	0.019765940325489294	0.0005635515668212581	-0.00044710160800312423	0.9782809224698358	-1	0	0	0.4	4	0.6923076923076923	9	0.4166666666666667	0.6153846153846154	12	8	2	1	0	0.25	12	3	15	0.25	0.15384615384615385	0.8151008296462973	0.8304873311896429	0.9001610488800476	0.7787537668913758	0.6343128776537134	0.8954220421774303	0.7980673589585117	0.8409020774440356	1.0	0.08333333333333333	0.0	-4.471016080031242e-05	35
772	0.0031513349644094824	0.0030396865996649594	-0.0030386365710429026	0.9814245690464971	-1	1.0	1	1.0	4	0.25	1	0.5	0.25	4	1	1	0	0	0.75	4	3	6	0.0	1.0	0.9941544366549652	0.8851146288203993	0.6009735470082578	0.8682723516242291	0.49399468303407323	0.8754251937774451	0.9145162796876349	0.876437487254464	0	0	0.0	-0.0003038636571042903	8
1920	0.018515528859674467	0.0005376458884873993	-0.0002907575631640742	0.9795152057547364	-1	0	0	0.4	4	0.6923076923076923	9	0.625	0.6153846153846154	12	8	2	1	0	0.16666666666666666	12	2	15	0.25	0.15384615384615385	0.8026100861652509	0.8374393032542043	0.9001610488800476	0.7830937572645122	0.6871294766621299	0.9078765298407555	0.8042748545812721	0.8503082906952384	1.0	0.08333333333333333	0.0	-2.907575631640742e-05	5
3800	0.020360951756177813	0.003442240546882949	0.003220193389288056	0.9755817543126493	-1	0	0	0.125	1	1.0	9	1.0	1.0	10	9	0	1	0	0.09090909090909091	1	11	11	0.3333333333333333	0	0.9411373592546838	0.6495776288329483	0.8038003268598594	0.918438130188495	0.5217703523445522	0.7890850889965308	0.877853640940766	0.8104041538384776	1.0	0.3	0.0	0.003220193389288056	19
73	0.014821084742389651	0.005053210226525799	-0.0050532044315699624	0.9820664992325314	-1	0	0	0.16666666666666666	1	1.0	7	0.5	0.7142857142857143	6	5	2	2	0	0.5	6	3	9	0.2857142857142857	0.2857142857142857	0.26745236943189377	0.7242014717452072	0.19973203220753605	0.917266680753444	0.31382763044750206	0.9580733183032919	0.9038530001924908	0.8972214074241812	0.5833333333333333	0.3333333333333333	0.0	-0.0005053204431569962	28
634	0.001805228918102455	0.0017499848746441312	-0.0017499135419032513	0.9859287948143994	-1	0	0	1.0	1	0	0	1.0	0	1	0	0	0	0	0.5	1	2	2	0.0	0	0	0	0	0	0	0	0	0	0	0	0	-0.00017499135419032512	61
3227	0.019949011044182893	0.0034454641935771344	0.0034437419103559514	0.9748396055078907	-1	0	0	0.125	1	1.0	9	1.0	1.0	10	9	0	1	0	0.09090909090909091	1	11	11	0.3333333333333333	0	0.9411373592546838	0.6495776288329483	0.8038003268598594	0.918438130188495	0.45430998171732034	0.8068615672776995	0.8854053123288655	0.8159902375220841	1.0	0.3	0.0	0.0034437419103559514	15
2541	0.03563891045142557	0.0077832100506141045	0.0020748478670714493	0.7698237973668781	-1	0	0	0.2	2	0.8461538461538461	11	0.5357142857142857	0.7692307692307693	12	10	2	1	0	0.14285714285714285	2	14	15	0.16666666666666666	0	0.6445861513493305	0.8764044363356749	0.6475076958718693	0.925670278767641	0.6880223931147789	0.914753564140984	0.7714070183146089	0.9075971570507196	1.0	0.4166666666666667	0.0	0.0020748478670714493	57
1678	0.02681773466876136	0.003535281336499499	-0.0034412259690276225	0.9604004919683414	-1	0	0	0.1	1	1.0	13	0.234375	0.9230769230769231	13	12	1	1	0	1.0	8	8	15	0.2	0	0.7135564255929076	0.813190002083206	0.6475076958718693	0.9413299232573131	0.6880223931147789	0.8515095400135773	0.7714070183146089	0.8805422889792931	1.0	0.38461538461538464	0.0	-0.0003441225969027622	14
2420	0.019882890716397074	0.0007934334107745844	-0.0007760561525062671	0.978449827729586	-1	0	0	0.4	4	0.6923076923076923	9	0.4166666666666667	0.6153846153846154	12	8	2	1	0	0.25	12	3	15	0.25	0.15384615384615385	0.8151008296462973	0.8304873311896429	0.9001610488800476	0.7787537668913758	0.6343128776537134	0.8954220421774303	0.7980673589585117	0.8409020774440356	1.0	0.08333333333333333	0.0	-7.76056152506267e-05	32
1481	0.03399473839388946	0.007436264921599419	-0.007434123487566616	0.7558354911281722	-1	0	0	0.2	2	0.8461538461538461	11	0.3409090909090909	0.7692307692307693	11	10	3	1	0	0.36363636363636365	11	4	15	0.1111111111111111	0	0.6376359368428914	0.8686441876268151	0.6475076958718693	0.9279853835677965	0.6880223931147789	0.920765705430993	0.7767925071998479	0.9088209020708402	1.0	0.36363636363636365	0.0	-0.0007434123487566616	3
3106	0.019087263405796095	0.0051334772361976274	-0.00334806375125462	0.9783989384759908	-1	0	0	0.25	2	0.9	9	0.5454545454545454	0.9	11	9	0	0	0	0.18181818181818182	2	11	12	0.0	0	0.8729462554004723	0.8443827767049461	0.7160308564668929	0.9402708626737244	0.41517154781884147	0.8579782161775775	0.8630524042247198	0.8891463485426161	0	0	0.0	-0.000334806375125462	5
1562	0.00870290054617957	0.0027101696822920624	-0.0020506094989442415	0.9815517912228475	-1	0.5	1	0.5714285714285714	4	0.625	5	0.4166666666666667	0.625	8	5	1	0	0	0.375	8	3	10	0.0	1.0	0.9941544366549652	0.8825871079202461	0.7008898641450392	0.8746229301913777	0.5501693440831469	0.9402056810264292	0.9156084550873679	0.9036340863539447	0	0	0.0	-0.00020506094989442415	29
1383	0.008112876972976581	0.002359125359557701	-0.0020348094284921986	0.9820635292779702	-1	0.5	1	0.5714285714285714	4	0.625	5	0.4166666666666667	0.625	8	5	1	0	0	0.375	8	3	10	0.0	1.0	0.9941544366549652	0.8825871079202461	0.7008898641450392	0.8746229301913777	0.5501693440831469	0.9308902479024053	0.8908204482312386	0.8990479879469623	0	0	0.0	-0.00020348094284921986	37
701	0.0035144524483855014	0.00345933704913537	-0.003458983420734301	0.9830159834797764	-1	0	0	0.5	2	0.75	3	0.6	0.25	2	1	3	5	0	0.4	5	2	6	0.5555555555555556	0.4	0.3366810809367909	0.6941796077990926	0.48708914184240576	0.8876334693613348	0.32452623356575566	0.6087480542165297	0.7783437916796402	0.7520407506438833	0.5	0.5	0.0	-0.0003458983420734301	5
4056	0.02112333754881443	0.0037045975810847424	0.00363676842764347	0.9749454522260932	-1	0	0	0.125	1	1.0	9	1.0	1.0	10	9	0	1	0	0.09090909090909091	1	11	11	0.3333333333333333	0	0.9411373592546838	0.6495776288329483	0.8038003268598594	0.918438130188495	0.5462274087199354	0.8359259021067219	0.8647813595056053	0.8257171246230632	1.0	0.3	0.0	0.00363676842764347	19
1133	0.0379171527396719	0.006194577402777842	-0.006092899540801064	0.63062811260803	-1	0	0	0.2	2	0.9230769230769231	12	0.5357142857142857	0.9230769230769231	14	12	0	2	0	0.14285714285714285	14	2	15	1.0	0	0.6541106556464064	0.8720690650008689	0.44048463829373735	0.8446812541773	0.595221306057136	0.7960033720398362	0.7714070183146089	0.8399853819406601	0.6071428571428571	0.6428571428571429	0.0	-0.0006092899540801064	0
529	0.0017303465200202248	0.001649106151113666	-0.0016490959150042316	0.9824581691210795	-1	0	0	0	0	0	0	1.0	0	0	0	0	1	0	1.0	1	1	1	0.25	0	0	0	0	0	0	0	0	0	0	0	0	-0.1	1
4719	0.0210592301819298	0.0035070117557765264	0.0035063306453172486	0.9747246461735812	-1	0	0	0.125	1	1.0	9	1.0	1.0	10	9	0	1	0	0.09090909090909091	1	11	11	0.3333333333333333	0	0.9411373592546838	0.6495776288329483	0.8038003268598594	0.918438130188495	0.6343128776537134	0.854432206456407	0.8402636830268275	0.8324042945336583	1.0	0.3	0.0	0.0035063306453172486	12
4748	0.020769914679684455	0.003698081456242694	0.003640333284702182	0.974710898729896	-1	0	0	0.125	1	1.0	9	1.0	1.0	10	9	0	1	0	0.09090909090909091	1	11	11	0.3333333333333333	0	0.9411373592546838	0.6495776288329483	0.8038003268598594	0.918438130188495	0.5462274087199354	0.8096012504766681	0.8605913035492296	0.8168732943906982	1.0	0.3	0.0	0.003640333284702182	13
4515	0.019146937785271784	0.0035866110246366724	0.0035864027686655685	0.9752468583055917	-1	0	0	0.125	1	1.0	9	1.0	1.0	10	9	0	1	0	0.09090909090909091	1	11	11	0.3333333333333333	0	0.9411373592546838	0.6495776288329483	0.8038003268598594	0.918438130188495	0.5490132843034295	0.8522876302980821	0.8359495023136083	0.8316058156844527	1.0	0.3	0.0	0.0035864027686655685	18
3621	0.021203557273271095	0.003783433047722391	0.0037813796286024675	0.9747899413121567	-1	0	0	0.125	1	1.0	9	1.0	1.0	10	9	0	1	0	0.09090909090909091	1	11	11	0.3333333333333333	0	0.9411373592546838	0.6495776288329483	0.8038003268598594	0.918438130188495	0.5176472582421503	0.7895928389606416	0.8788608285712376	0.8105604953503007	1.0	0.3	0.0	0.0037813796286024675	62
1924	0.019709489266186483	0.0006934446799416692	-0.0006097702033772261	0.978753777230792	-1	0	0	0.3	3	0.7692307692307693	10	0.4166666666666667	0.6923076923076923	12	9	2	1	0	0.25	12	3	15	0.2	0	0.8026100861652509	0.8292086112019889	0.9516450483148727	0.7430923600008056	0.6343128776537134	0.8891499746008369	0.7980673589585117	0.8284583002775661	1.0	0.08333333333333333	0.0	-6.097702033772261e-05	0
1185	0.007962072633017231	0.0019944525178729492	-0.0016912568560727478	0.9831570769932845	-1	0.5	1	0.5714285714285714	4	0.625	5	0.4166666666666667	0.625	9	5	0	0	0	0.375	8	3	10	0.0	1.0	0.9883088733099303	0.9073311287011515	0.6609636287411448	0.9025154704938625	0.5674452371800038	0.9308282694400448	0.8397822072272625	0.9144182889810677	0	0	0.0	-0.0001691256856072748	45
2074	0.03647052911583488	0.0057769484395968195	0.0023735113946701885	0.7912123685394756	-1	0	0	0.2	2	0.8461538461538461	11	0.5357142857142857	0.7692307692307693	12	10	2	1	0	0.14285714285714285	2	14	15	0.16666666666666666	0	0.6445861513493305	0.8764044363356749	0.6475076958718693	0.925670278767641	0.6880223931147789	0.9147517139028242	0.7714070183146089	0.9075964937635069	1.0	0.3333333333333333	0.0	0.0023735113946701885	32
1100	0.0022062778496502173	0.0019514445613062722	-0.0019502782902212482	0.9832481148419617	-1	0	0	1.0	2	0.0	0	0.75	0	2	0	0	0	0	1.0	2	2	3	0.0	0	0	0	0	0	0	0	0	0	0	0	0	-0.00019502782902212484	19
3332	0.0213339867021573	0.004067956329896589	0.004057336937652613	0.9748596855644941	-1	0	0	0.125	1	1.0	9	1.0	1.0	10	9	0	1	0	0.09090909090909091	1	11	11	0.3333333333333333	0	0.9411373592546838	0.6495776288329483	0.8038003268598594	0.918438130188495	0.6301897835513116	0.8063201172727799	0.8431749851455312	0.8158164608021258	1.0	0.3	0.0	0.004057336937652613	94
1497	0.018867958596837694	0.0036901528533466992	-0.0033139090844579414	0.9780063371929288	-1	0	0	0.3	3	0.8461538461538461	11	0.5357142857142857	0.8461538461538461	14	11	0	0	0	0.14285714285714285	14	2	15	0.0	0.15384615384615385	0.8720020629191222	0.7001558308664975	0.8514757639100115	0.934954798820229	0.5934697631276225	0.8848300959163923	0.8192095006079764	0.8642226849680678	0	0	0.0	-0.00033139090844579416	28
1793	0.010489645579870541	0.002940224157717173	-0.0017840640689189076	0.9804003435006188	-1	0.3333333333333333	1	0.5	4	0.6666666666666666	6	0.4074074074074074	0.6666666666666666	9	6	1	0	0	0.3333333333333333	9	3	11	0.0	1.0	0.9883088733099303	0.873459478926883	0.695342835898956	0.8621067442852673	0.45509591508185654	0.9424901019479237	0.956403886680195	0.8990871085193666	0	0	0.0	-0.00017840640689189077	15
2788	0.020959698631193794	0.003572050902359158	0.003557899240539133	0.9748962175967476	-1	0	0	0.125	1	1.0	9	1.0	1.0	10	9	0	1	0	0.09090909090909091	1	11	11	0.3333333333333333	0	0.9411373592546838	0.6495776288329483	0.8038003268598594	0.918438130188495	0.5176472582421503	0.7895928389606416	0.8788608285712376	0.8105604953503007	1.0	0.3	0.0	0.003557899240539133	65
2273	0.0200656572860557	0.0006886696079999434	-0.00025900835897819236	0.9782846938420181	-1	0	0	0.4	4	0.6923076923076923	9	0.4166666666666667	0.6153846153846154	12	8	2	1	0	0.25	12	3	15	0.25	0.15384615384615385	0.8151008296462973	0.8304873311896429	0.9001610488800476	0.7787537668913758	0.6404846001693196	0.8695773737274226	0.7925633445662171	0.8294277354296422	1.0	0.08333333333333333	0.0	-2.5900835897819237e-05	63
4851	0.02105618868927191	0.0039261059587320105	0.0038906811708238793	0.9746044985187946	-1	0	0	0.125	1	1.0	9	1.0	1.0	10	9	0	1	0	0.09090909090909091	1	11	11	0.3333333333333333	0	0.9411373592546838	0.6495776288329483	0.8038003268598594	0.918438130188495	0.6343128776537134	0.8061475228132652	0.844066294082501	0.815761118092802	1.0	0.3	0.0	0.0038906811708238793	61
2808	0.020283614061514455	0.003863617609342467	0.003862851531310719	0.9757822285806674	-1	0	0	0.125	1	1.0	9	1.0	1.0	10	9	0	1	0	0.09090909090909091	1	11	11	0.3333333333333333	0	0.9411373592546838	0.6495776288329483	0.8038003268598594	0.918438130188495	0.45430998171732034	0.8068615672776995	0.8854053123288655	0.8159902375220841	1.0	0.3	0.0	0.003862851531310719	32
2300	0.021160024823706332	0.009899275250039913	-0.009631868379995658	0.8828267875167363	-1	0	0	0.3333333333333333	3	0.8181818181818182	9	0.5416666666666666	0.8181818181818182	12	9	0	0	0	0.16666666666666666	12	2	13	0.0	0.18181818181818182	0.8026100861652509	0.83404548028237	0.9231259690771603	0.7340247600050185	0.6871294766621299	0.9047649540529434	0.8423158492847583	0.8357601250555723	0	0	0.0	-0.0009631868379995658	2
4765	0.015212043621502767	0.006340802144395625	-0.0052361279999626606	0.9755499814034051	-1	0	0	0.16666666666666666	1	1.0	7	1.0	1.0	8	7	0	1	0	0.1111111111111111	1	9	9	0.3333333333333333	0	0.9654602046864487	0.6631212101537183	0.8416424427163453	0.9389164598474375	0.5475829791677679	0.876295170159697	0.8605913035492296	0.8568260312705573	1.0	0.375	0.0	-0.0005236127999962661	3
4938	0.021947727165387645	0.005533204420503449	0.005456006778811184	0.9740888498828679	-1	0	0	0.125	1	1.0	9	1.0	1.0	10	9	0	1	0	0.09090909090909091	1	11	11	0.3333333333333333	0	0.9411373592546838	0.6540143444210387	0.8038003268598594	0.918438130188495	0.5462274087199354	0.8096012504766681	0.8605913035492296	0.8178460602506094	1.0	0.3	0.0	0.005456006778811184	13
3592	0.021052072897687797	0.0036298669008295067	0.0036120806169973327	0.9747637556656341	-1	0	0	0.125	1	1.0	9	1.0	1.0	10	9	0	1	0	0.09090909090909091	1	11	11	0.3333333333333333	0	0.9411373592546838	0.6495776288329483	0.8038003268598594	0.918438130188495	0.5176472582421503	0.7895928389606416	0.8788608285712376	0.8105604953503007	1.0	0.3	0.0	0.0036120806169973327	24
4117	0.02011511178920402	0.0036923720988420714	0.00365332702554416	0.9750218046317047	-1	0	0	0.125	1	1.0	9	1.0	1.0	10	9	0	1	0	0.09090909090909091	1	11	11	0.3333333333333333	0	0.9411373592546838	0.6495776288329483	0.8038003268598594	0.918438130188495	0.5382723565486965	0.8242153531381631	0.8492560956259251	0.8216972894642085	1.0	0.3	0.0	0.00365332702554416	17
4205	0.020723920233009042	0.0034420149785662577	0.0034397744381095153	0.9753070801796524	-1	0	0	0.125	1	1.0	9	1.0	1.0	10	9	0	1	0	0.09090909090909091	1	11	11	0.3333333333333333	0	0.9411373592546838	0.6495776288329483	0.8038003268598594	0.918438130188495	0.5176472582421503	0.7895928389606416	0.8788608285712376	0.8105604953503007	1.0	0.3	0.0	0.0034397744381095153	7
1264	0.00853268019422517	0.002623931305373115	-0.00219910198693037	0.9820926485925272	-1	0.5	1	0.5714285714285714	4	0.625	5	0.4166666666666667	0.625	9	5	0	0	0	0.375	8	3	10	0.0	1.0	0.9883088733099303	0.9073311287011515	0.6609636287411448	0.9025154704938625	0.5674452371800038	0.9308282694400448	0.8397822072272625	0.9144182889810677	0	0	0.0	-0.000219910198693037	44
1819	0.01825451493704027	0.0014975593267348719	0.0014972523159693532	0.9824621687064097	-1	0	0	0.4	4	0.6923076923076923	9	0.5769230769230769	0.6923076923076923	12	9	2	0	0	0.15384615384615385	13	2	15	0.0	0.15384615384615385	0.8026100861652509	0.810348595363419	0.920988009900762	0.7833481560288835	0.6343128776537134	0.8945532052182616	0.8017358888471102	0.8355147038691556	0	0	0.0	0.0014972523159693532	4
266	0.025493896167273288	0.005616471412349621	-0.0049365980236958	0.9683666417503494	-1	0	0	0.2	2	0.9230769230769231	12	0.5357142857142857	0.9230769230769231	14	12	0	0	0	0.14285714285714285	14	2	15	0.0	0	0.6746604460230963	0.9022678569832089	0.8452906222737285	0.9078625079293788	0.2678879906469692	0.9429800267723405	0.9288772855557235	0.9197320384511668	0	0	0.0	-0.00049365980236958	2
1235	0.04433058588822467	0.006681319200435573	-0.006659806224696727	0.9313494442173642	-1	0	0	0.1	1	1.0	13	0.23809523809523808	0.9230769230769231	13	12	1	0	0	0.7777777777777778	7	9	15	0.0	0	0.4799533921741722	0.9205637847504339	0.39844845727512734	0.8624988416835865	0.5995780383652216	0.9384019723282908	0.8619646447193238	0.9118627298545336	0	0	0.0	-0.0006659806224696727	5
3095	0.022437255783731087	0.008358657315227046	0.008351591473210896	0.9757021556380968	-1	0	0	0.125	1	1.0	9	1.0	1.0	10	9	0	1	0	0.09090909090909091	1	11	11	0.3333333333333333	0	0.9411373592546838	0.6772316558723636	0.8038003268598594	0.918438130188495	0.45430998171732034	0.8068615672776995	0.8766833997747313	0.8221104700291183	1.0	0.3	0.0	0.008351591473210896	13
3733	0.021003195953878187	0.0038748719989793344	0.0038728536738662934	0.9748117011025084	-1	0	0	0.125	1	1.0	9	1.0	1.0	10	9	0	1	0	0.09090909090909091	1	11	11	0.3333333333333333	0	0.9411373592546838	0.6495776288329483	0.8038003268598594	0.918438130188495	0.6343128776537134	0.8061475228132652	0.844066294082501	0.815761118092802	1.0	0.3	0.0	0.0038728536738662934	65
4986	0.021641051396879614	0.0054445167224824505	0.005366393099637789	0.9737710064514639	-1	0	0	0.125	1	1.0	9	1.0	1.0	10	9	0	1	0	0.09090909090909091	1	11	11	0.3333333333333333	0	0.9411373592546838	0.6540143444210387	0.8038003268598594	0.918438130188495	0.6343128776537134	0.8061475228132652	0.844066294082501	0.816738466414	1.0	0.3	0.0	0.005366393099637789	8
535	0.0023832221796983395	0.0017207357378053662	-0.0017207337366689998	0.9799493639631761	-1	0	0	0.5	1	1.0	1	1.0	1.0	2	1	0	0	0	0.3333333333333333	1	3	3	0.0	0	0.6548756143129426	0.8985035113452687	0.7339861391311067	0.5447679974690111	0.427889722570651	0.931416735655029	0.8996991110026156	0.8397414812313778	0	0	0.0	-0.00017207337366689998	69
1146	None	None	None	None	None	0.25	1	0.5	5	0.5	6	0.5	0.4166666666666667	10	5	3	1	0	0.5714285714285714	4	7	14	0.2	0.25	0.460118412374543	0.8479770600442157	0.7319454132619778	0.7805862883016282	0.3717962789481052	0.9525097570865899	0.8499401544223955	0.8803232513617937	1.0	0.1	0.0	None	0
2022	0.01789224964970971	0.0020234678231436766	-0.0005591738223893769	0.9783273985126346	-1	0	0	0.3333333333333333	3	0.8181818181818182	9	0.5416666666666666	0.8181818181818182	12	9	0	0	0	0.16666666666666666	12	2	13	0.0	0.18181818181818182	0.8026100861652509	0.7831018681732184	0.9231259690771603	0.7340247600050185	0.6871294766621299	0.9047649540529434	0.8167882088564993	0.8200619463242151	0	0	0.0	-5.591738223893769e-05	3
4720	0.020842874583811923	0.003772265479733539	0.003772084943851752	0.9751024293205173	-1	0	0	0.125	1	1.0	9	1.0	1.0	10	9	0	1	0	0.09090909090909091	1	11	11	0.3333333333333333	0	0.9411373592546838	0.6495776288329483	0.8038003268598594	0.918438130188495	0.5462274087199354	0.8096012504766681	0.8605913035492296	0.8168732943906982	1.0	0.3	0.0	0.003772084943851752	34
1628	0.013856162491158768	0.00025039730280520693	5.123022224017091e-05	0.9803815815344227	-1	0.3333333333333333	1	0.5	4	0.6666666666666666	6	0.4074074074074074	0.6666666666666666	9	6	1	0	0	0.3333333333333333	9	3	11	0.0	1.0	0.9790139189780588	0.868287349537764	0.695342835898956	0.8621067442852673	0.45509591508185654	0.9382616623115692	0.9270132344739296	0.8953544749028703	0	0	0.0	5.123022224017091e-05	24
2753	0.025096541461089996	0.00370464366975054	-0.003035510837274635	0.7048462865435887	-1	0	0	0.1	1	1.0	13	1.0	1.0	14	13	0	1	0	0.06666666666666667	1	15	15	0.3333333333333333	0	0.7135564255929076	0.881010476116166	0.5401748925909595	0.916996589082606	0.5422488198124779	0.8270410241485396	0.7885931304199418	0.8797098426362818	1.0	0.5	0.0	-0.0003035510837274635	13
176	0.0169679220444354	0.0023458887466791074	-0.002333363759430109	0.9806443927345572	-1	0	0	0.2	2	0.8461538461538461	11	0.4166666666666667	0.15384615384615385	3	2	11	5	0	1.0	6	6	15	0.2	0	0.8176588436939003	0.9710796763998318	0.709024246831007	0.9616746540996313	0.2378227048223604	0.6563518954426788	0.9385593277623185	0.9213744048976521	0.3333333333333333	0.3333333333333333	0.8432968393398707	-0.00023333637594301088	44
2097	0.018567749259908145	0.006766456394665467	-0.0066728908683762874	0.9815724091187848	-1	0	0	0.4	4	0.6923076923076923	9	0.5769230769230769	0.6923076923076923	12	9	2	0	0	0.15384615384615385	13	2	15	0.0	0.15384615384615385	0.8026100861652509	0.8176544987061485	0.8695040104659368	0.8331413911641748	0.5974982250654162	0.8668250793027362	0.82736878574661	0.840317050680105	0	0	0.0	-0.0006672890868376287	0
4243	0.015558814111200222	0.004618212996006283	-0.004253204152091174	0.943583392845345	-1	0	0	0.25	2	0.9	9	0.5454545454545454	0.9	11	9	0	0	0	0.18181818181818182	2	11	12	0.0	0	0.8729462554004723	0.8262820336976417	0.8416424427163453	0.9347510000130964	0.6260666894489099	0.893437459895853	0.788356684512808	0.8924459339306624	0	0	0.0	-0.0004253204152091174	1
1202	0.00335624966637628	0.0032850458056127834	-0.003282455156156465	0.9816767628482065	-1	1.0	1	1.0	4	0.25	1	0.5	0.25	4	1	1	0	0	0.75	4	3	6	0.0	1.0	0.9941544366549652	0.8851146288203993	0.6920112468377232	0.7646881796871475	0.5501693440831469	0.8550078782394119	0.8744218552695489	0.8408978038802047	0	0	0.0	-0.0003282455156156465	9
1349	0.032083699266586566	0.007988951386497585	-0.0008227875711960345	0.9653904585625879	-1	0	0	0.3	3	0.6923076923076923	9	0.45454545454545453	0.6923076923076923	12	9	2	1	0	0.2727272727272727	3	11	15	0.2	0	0.6472223158038897	0.955222836148657	0.7504570171944718	0.9073368161172181	0.546283571505064	0.9374107982418073	0.9058400057544777	0.9360024066273023	1.0	0.3333333333333333	0.0	-8.227875711960345e-05	88
1296	0.011025200447619026	0.0030270972461111014	-0.0018577417151798105	0.980595349164931	-1	0.3333333333333333	1	0.5	4	0.6666666666666666	6	0.4074074074074074	0.6666666666666666	9	6	1	0	0	0.3333333333333333	9	3	11	0.0	1.0	0.9883088733099303	0.873459478926883	0.695342835898956	0.8621067442852673	0.45509591508185654	0.9424901019479237	0.956403886680195	0.8990871085193666	0	0	0.0	-0.00018577417151798107	60
1850	0.019746879784896396	0.000830542384669701	-0.0008282339820780301	0.9782819948859275	-1	0	0	0.4	4	0.6923076923076923	9	0.4166666666666667	0.6153846153846154	12	8	2	1	0	0.25	12	3	15	0.25	0.15384615384615385	0.8151008296462973	0.8304873311896429	0.9001610488800476	0.7787537668913758	0.6343128776537134	0.8954220421774303	0.7980673589585117	0.8409020774440356	1.0	0.08333333333333333	0.0	-8.282339820780301e-05	27
2427	0.030796211922639562	0.008759129252159749	-0.004116164025017939	0.8051756032310144	-1	0	0	0.2	2	0.8461538461538461	11	0.5357142857142857	0.7692307692307693	12	10	2	1	0	0.14285714285714285	2	14	15	0.16666666666666666	0	0.6891129816355022	0.88729044252979	0.6475076958718693	0.925670278767641	0.6880223931147789	0.9173202338501772	0.7714070183146089	0.9113810763715655	1.0	0.3333333333333333	0.0	-0.00041161640250179395	1
2400	0.03587971529469237	0.007475779746523393	0.0015504411118353757	0.7742465711509915	-1	0	0	0.2	2	0.8461538461538461	11	0.5357142857142857	0.7692307692307693	12	10	2	1	0	0.14285714285714285	2	14	15	0.16666666666666666	0	0.6445861513493305	0.8764044363356749	0.6475076958718693	0.925670278767641	0.6880223931147789	0.9173202338501772	0.7714070183146089	0.9085258829021412	1.0	0.3333333333333333	0.0	0.0015504411118353757	83
1297	0.004294393640929439	0.003065382811507127	-0.003057322509331568	0.971042222582316	-1	0.5	1	0.7142857142857143	5	0.375	3	0.6666666666666666	0.125	6	1	3	0	0	0.6	3	5	10	0.0	0.4	0.9688714327517808	0.7495837804197105	0.5016777740441764	0.7727353463808443	0.1189416838804104	0.9487122633355838	0.9700080912959252	0.8514420498104935	0	0	0.0	-0.0003057322509331568	13
96	0.022639293559908433	0.003188245176517412	-0.0031853589886057182	0.9674447447927119	-1	0	0	0.3	3	0.7692307692307693	10	0.23809523809523808	0.5384615384615384	9	7	5	3	0	0.7777777777777778	9	7	15	0.25	0.14285714285714285	0.41865435612189117	0.948536450114723	0.4142538280071066	0.7610341916983872	0.6299182157754244	0.90740383930735	0.7911169122689454	0.8926641823161006	0.4444444444444444	0.1111111111111111	0.0	-0.0003185358988605718	13
3083	0.030019500691766798	0.016756134717545338	-0.015404193640031637	0.8137156590282775	-1	0	0	0.125	1	1.0	9	1.0	1.0	10	9	0	1	0	0.09090909090909091	1	11	11	0.3333333333333333	0	0.9411373592546838	0.6738152604880794	0.8162821654939794	0.9256133941233572	0.45814193978615736	0.776637613917729	0.893729812380963	0.8172187996601271	1.0	0.3	0.0	-0.0015404193640031637	0
2674	0.026665635108664848	0.008743818131002334	-0.001737776158307629	0.9524040734434012	-1	0	0	0.1	1	1.0	13	0.25	0.7692307692307693	11	10	3	2	0	0.6	6	10	15	0.2222222222222222	0	0.7135564255929076	0.8910262749219553	0.7192661576685221	0.9349029655348401	0.6880223931147789	0.899108158787532	0.7897454973758283	0.9103346914347769	0.5909090909090908	0.36363636363636365	0.0	-0.00017377761583076292	19
2655	0.03601282986999182	0.006980550261959289	0.0012748414582193926	0.760028795850775	-1	0	0	0.2	2	0.8461538461538461	11	0.5357142857142857	0.7692307692307693	12	10	2	1	0	0.14285714285714285	2	14	15	0.16666666666666666	0	0.6445861513493305	0.8764044363356749	0.6475076958718693	0.925670278767641	0.6880223931147789	0.9173202338501772	0.7714070183146089	0.9085258829021412	1.0	0.3333333333333333	0.0	0.0012748414582193926	37
1469	0.010770981984446747	0.002923961130940071	-0.0016814870872298043	0.9809803788323274	-1	0.3333333333333333	1	0.5	4	0.6666666666666666	6	0.4074074074074074	0.6666666666666666	9	6	1	0	0	0.3333333333333333	9	3	11	0.0	1.0	0.9883088733099303	0.873459478926883	0.695342835898956	0.8621067442852673	0.45509591508185654	0.9424901019479237	0.956403886680195	0.8990871085193666	0	0	0.0	-0.00016814870872298044	22
4442	0.021365476731734178	0.003992933566731404	0.0039915351274850425	0.9756377654321203	-1	0	0	0.125	1	1.0	9	1.0	1.0	10	9	0	1	0	0.09090909090909091	1	11	11	0.3333333333333333	0	0.9411373592546838	0.6495776288329483	0.8038003268598594	0.918438130188495	0.5176472582421503	0.7895928389606416	0.8788608285712376	0.8105604953503007	1.0	0.3	0.0	0.0039915351274850425	16
4655	0.021059900751116963	0.0033749776460235766	0.003373710517850813	0.9750324820630656	-1	0	0	0.125	1	1.0	9	1.0	1.0	10	9	0	1	0	0.09090909090909091	1	11	11	0.3333333333333333	0	0.9411373592546838	0.6495776288329483	0.8038003268598594	0.918438130188495	0.5462274087199354	0.8359259021067219	0.8647813595056053	0.8257171246230632	1.0	0.3	0.0	0.003373710517850813	9
2875	0.020984322005503937	0.003788816565834185	0.0037846492973889873	0.9748347806243607	-1	0	0	0.125	1	1.0	9	1.0	1.0	10	9	0	1	0	0.09090909090909091	1	11	11	0.3333333333333333	0	0.9411373592546838	0.6495776288329483	0.8038003268598594	0.918438130188495	0.5217703523445522	0.7890850889965308	0.877853640940766	0.8104041538384776	1.0	0.3	0.0	0.0037846492973889873	59
4400	0.011293419390232328	0.007233459861477494	-0.007227612015637064	0.9743683546171197	-1	0	0	0.16666666666666666	1	1.0	6	1.0	1.0	7	6	0	1	0	0.125	1	8	8	0.3333333333333333	0	0.9411373592546838	0.6075364572823975	0.8416424427163453	0.7358551423314361	0.6343128776537134	0.933957247061331	0.8192095006079764	0.7974142159283979	1.0	0.42857142857142855	0.0	-0.0007227612015637064	1
2477	0.01906805381156131	0.005254805905806083	-0.004943654026756365	0.9792198426424449	-1	0	0	0.125	1	1.0	9	1.0	1.0	10	9	0	1	0	0.09090909090909091	1	11	11	0.3333333333333333	0	0.9411373592546838	0.6495776288329483	0.8162821654939794	0.9190960858540532	0.6057327271759283	0.7973997645586102	0.8528651905389557	0.8134336870990867	1.0	0.2	0.0	-0.0004943654026756365	8
3096	0.02075929245470653	0.0036583005458321136	0.0036500100503015762	0.9748861892897703	-1	0	0	0.125	1	1.0	9	1.0	1.0	10	9	0	1	0	0.09090909090909091	1	11	11	0.3333333333333333	0	0.9411373592546838	0.6495776288329483	0.8038003268598594	0.918438130188495	0.5176472582421503	0.7895928389606416	0.8788608285712376	0.8105604953503007	1.0	0.3	0.0	0.0036500100503015762	17
2922	0.018602720075315902	0.00485231490111884	-0.004520448434408902	0.9790957462952737	-1	0	0	0.125	1	1.0	9	1.0	1.0	10	9	0	1	0	0.09090909090909091	1	11	11	0.3333333333333333	0	0.9411373592546838	0.6495776288329483	0.8162821654939794	0.9190960858540532	0.6057327271759283	0.7973997645586102	0.8528651905389557	0.8134336870990867	1.0	0.3	0.0	-0.0004520448434408902	8
4710	0.02044210965696848	0.0037596820046327294	0.0037587311410968655	0.974965027951906	-1	0	0	0.125	1	1.0	9	1.0	1.0	10	9	0	1	0	0.09090909090909091	1	11	11	0.3333333333333333	0	0.9411373592546838	0.6495776288329483	0.8038003268598594	0.918438130188495	0.5462274087199354	0.8096012504766681	0.8605913035492296	0.8168732943906982	1.0	0.3	0.0	0.0037587311410968655	17
4995	0.020760053336141962	0.0037594416332050427	0.003712767721380319	0.974947458426435	-1	0	0	0.125	1	1.0	9	1.0	1.0	10	9	0	1	0	0.09090909090909091	1	11	11	0.3333333333333333	0	0.9411373592546838	0.6495776288329483	0.8038003268598594	0.918438130188495	0.5462274087199354	0.8096012504766681	0.8605913035492296	0.8168732943906982	1.0	0.3	0.0	0.003712767721380319	27
1873	0.033859899084542434	0.002512771375415672	-0.0023901184857496424	0.643559676225488	-1	0	0	0.2	2	0.8461538461538461	11	0.5357142857142857	0.7692307692307693	12	10	2	1	0	0.14285714285714285	2	14	15	0.16666666666666666	0	0.6445861513493305	0.8764044363356749	0.6475076958718693	0.925670278767641	0.6203245208581551	0.9291208188126504	0.7741111288464452	0.9130423267012245	1.0	0.4166666666666667	0.0	-0.00023901184857496425	15
1900	0.01958142765974178	0.00040079610024861104	0.00022691558924297996	0.9787286988721697	-1	0	0	0.4	4	0.6923076923076923	9	0.4166666666666667	0.6153846153846154	12	8	2	1	0	0.25	12	3	15	0.25	0.15384615384615385	0.8151008296462973	0.8304873311896429	0.9001610488800476	0.7787537668913758	0.6343128776537134	0.8954220421774303	0.7980673589585117	0.8409020774440356	1.0	0.08333333333333333	0.0	0.00022691558924297996	119
4715	0.02151704336530973	0.00533417541082713	0.005330990823651057	0.9737289493998659	-1	0	0	0.125	1	1.0	9	1.0	1.0	10	9	0	1	0	0.09090909090909091	1	11	11	0.3333333333333333	0	0.9411373592546838	0.6540143444210387	0.8038003268598594	0.918438130188495	0.6343128776537134	0.8061475228132652	0.844066294082501	0.816738466414	1.0	0.3	0.0	0.005330990823651057	11
1169	0.007489788787674722	0.0030506280508403893	-0.0030172701676537393	0.9820815549465035	-1	0.5	1	0.7142857142857143	5	0.375	3	0.5555555555555556	0.375	7	3	2	0	0	0.5	6	3	10	0.0	1.0	1.0	0.8884158384089482	0.6609636287411448	0.8711830522450494	0.6452427730844371	0.9401689231655905	0.8397822072272625	0.9043814995819603	0	0	0.0	-0.0003017270167653739	20
4281	0.022256463594885957	0.0029072318978968716	0.0022929362635591474	0.8240415820603804	-1	0	0	0.125	1	1.0	10	1.0	1.0	11	10	0	1	0	0.08333333333333333	1	12	12	0.3333333333333333	0	0.9411373592546838	0.6544323981665423	0.8416424427163453	0.9128243689822465	0.5771525766981433	0.7887315384924032	0.85733910323592	0.8076530303926888	1.0	0.18181818181818182	0.0	0.0022929362635591474	5
1430	0.02029553912536023	0.006110750615683246	-0.006094973784723097	0.9790895898804786	-1	0	0	0.5	5	0.5	6	0.5185185185185185	0.4166666666666667	9	5	4	0	0	0.3333333333333333	9	3	14	0.0	0.16666666666666666	0.8026100861652509	0.7591912669480892	0.9297547022655337	0.7351869869713299	0.7399460756705464	0.9233947959412259	0.8048349947175724	0.825334279160749	0	0	0.0	-0.0006094973784723098	5
3133	0.017397927730101053	0.008662324143008616	-0.00862965800054117	0.9236416608479109	-1	0	0	0.2	1	1.0	5	1.0	1.0	6	5	0	1	0	0.14285714285714285	1	7	7	0.3333333333333333	0	0.936001031459561	0.6878855497728933	0.6444480725341123	0.9360829590530391	0.40831390087209823	0.727171090094038	0.9229429156341429	0.8153109294272555	1.0	0.5	0.0	-0.000862965800054117	0
4225	0.020726187158431386	0.0034624906653709635	0.003460552686062162	0.9755080915532968	-1	0	0	0.125	1	1.0	9	1.0	1.0	10	9	0	1	0	0.09090909090909091	1	11	11	0.3333333333333333	0	0.9411373592546838	0.6495776288329483	0.8038003268598594	0.918438130188495	0.5462274087199354	0.8096012504766681	0.8605913035492296	0.8168732943906982	1.0	0.4	0.0	0.003460552686062162	10
4609	0.020950825902829484	0.0036295002624043273	0.003628674121300059	0.9751019406924002	-1	0	0	0.125	1	1.0	9	1.0	1.0	10	9	0	1	0	0.09090909090909091	1	11	11	0.3333333333333333	0	0.9411373592546838	0.6495776288329483	0.8038003268598594	0.918438130188495	0.6343128776537134	0.8061475228132652	0.844066294082501	0.815761118092802	1.0	0.3	0.0	0.003628674121300059	22
477	0.0018247017151112484	0.0017664802975308916	-0.0017664490165544683	0.9861178718661209	-1	0	0	1.0	1	0	0	1.0	0	1	0	0	1	0	0.5	1	2	2	0.3333333333333333	0	0	0	0	0	0	0	0	0	0	0	0	-0.00017664490165544684	12
4509	0.022042020459633563	0.005740779953122194	0.0056445152501726084	0.9747284986577116	-1	0	0	0.125	1	1.0	9	1.0	1.0	10	9	0	1	0	0.09090909090909091	1	11	11	0.3333333333333333	0	0.9411373592546838	0.6540143444210387	0.8038003268598594	0.918438130188495	0.6343128776537134	0.8061475228132652	0.844066294082501	0.816738466414	1.0	0.3	0.0	0.0056445152501726084	16
1531	0.0035560784722382475	0.0034909785004254954	-0.0034818987057191274	0.9818402650261184	-1	1.0	1	1.0	4	0.25	1	0.5	0.25	5	1	0	0	0	0.75	4	3	6	0.0	1.0	0.9883088733099303	0.9259914187159088	0.6520156774511946	0.8834407010594796	0.5674452371800038	0.8312403093032033	0.8397822072272625	0.8858314038334154	0	0	0.0	-0.00034818987057191273	12
993	0.007994196947734351	0.0020462103785245547	-0.001704506785052633	0.9828399378869506	-1	0.5	1	0.5714285714285714	4	0.625	5	0.4166666666666667	0.625	9	5	0	0	0	0.375	8	3	10	0.0	1.0	0.9883088733099303	0.9073311287011515	0.6609636287411448	0.9025154704938625	0.5674452371800038	0.9308282694400448	0.8397822072272625	0.9144182889810677	0	0	0.0	-0.0001704506785052633	72
1956	0.01920267162132287	0.0008873956933489508	0.00048455431714185276	0.9784957479805269	-1	0	0	0.4	4	0.6923076923076923	9	0.4166666666666667	0.6153846153846154	12	8	2	1	0	0.25	12	3	15	0.25	0.15384615384615385	0.8151008296462973	0.8304873311896429	0.9001610488800476	0.7787537668913758	0.6343128776537134	0.8954220421774303	0.7980673589585117	0.8409020774440356	1.0	0.08333333333333333	0.0	0.00048455431714185276	70
2125	0.019393220932043112	0.0002874663734167709	-0.00023638807228169354	0.9785394178261068	-1	0	0	0.4	4	0.6923076923076923	9	0.4166666666666667	0.6153846153846154	12	8	2	1	0	0.25	12	3	15	0.25	0.15384615384615385	0.8151008296462973	0.8304873311896429	0.9001610488800476	0.7787537668913758	0.6343128776537134	0.8954220421774303	0.7980673589585117	0.8409020774440356	1.0	0.08333333333333333	0.0	-2.3638807228169355e-05	66
329	0.00263234943285903	0.002520555353037012	-0.0025205553213553944	0.9832660491969035	-1	0	0	0.6666666666666666	2	0.5	1	0.6666666666666666	0.5	2	1	1	0	0	0.6666666666666666	2	3	4	0.0	0	0.339809725631635	0.8720494850674982	0.844165807587882	0.8261153011283668	0.25429043402015583	0.7919207902843836	0.9479313995024404	0.832673649296246	0	0	0.0	-0.00025205553213553946	16
4923	0.020434895032333415	0.00396174799267759	0.003940092934354952	0.9749552727422679	-1	0	0	0.125	1	1.0	9	1.0	1.0	10	9	0	1	0	0.09090909090909091	1	11	11	0.3333333333333333	0	0.9411373592546838	0.6495776288329483	0.8038003268598594	0.918438130188495	0.5462274087199354	0.8096012504766681	0.8605913035492296	0.8168732943906982	1.0	0.3	0.0	0.003940092934354952	65
4100	0.020709090748447016	0.003620167064237534	0.0036193729108547697	0.974768692692562	-1	0	0	0.125	1	1.0	9	1.0	1.0	10	9	0	1	0	0.09090909090909091	1	11	11	0.3333333333333333	0	0.9411373592546838	0.6495776288329483	0.8038003268598594	0.918438130188495	0.6343128776537134	0.8061475228132652	0.844066294082501	0.815761118092802	1.0	0.3	0.0	0.0036193729108547697	41
3651	0.02126980054312526	0.0039774595562155285	0.003840729130188383	0.9751146306072932	-1	0	0	0.125	1	1.0	9	1.0	1.0	10	9	0	1	0	0.09090909090909091	1	11	11	0.3333333333333333	0	0.9411373592546838	0.6495776288329483	0.8038003268598594	0.918438130188495	0.5176472582421503	0.7895928389606416	0.8788608285712376	0.8105604953503007	1.0	0.3	0.0	0.003840729130188383	32
3017	0.013542316728401215	0.00536856937143387	-0.00534764140624027	0.9816026664291629	-1	0	0	0.3	3	0.7692307692307693	10	0.5769230769230769	0.6923076923076923	12	9	2	0	0	0.15384615384615385	2	13	15	0.0	0	0.6857517012330289	0.8879166366476445	0.5977046536024803	0.9460213239131495	0.6717046340890036	0.9000351173365443	0.7885931304199418	0.9150546180061832	0	0	0.0	-0.000534764140624027	5
3318	0.021007186216209	0.003724915045326862	0.003719049565670857	0.9750960470702356	-1	0	0	0.125	1	1.0	9	1.0	1.0	10	9	0	1	0	0.09090909090909091	1	11	11	0.3333333333333333	0	0.9411373592546838	0.6495776288329483	0.8038003268598594	0.918438130188495	0.5176472582421503	0.7895928389606416	0.8788608285712376	0.8105604953503007	1.0	0.3	0.0	0.003719049565670857	30
166	0.018497106318239084	0.0027139517388887094	-0.0027092276301358643	0.9756231105521244	-1	0	0	0.2	2	0.9230769230769231	12	0.234375	0.6153846153846154	9	8	5	3	0	1.0	8	8	15	0.23076923076923078	0.14285714285714285	0.7871203101162768	0.9411879209549301	0.39630249958204394	0.7931814716683785	0.7327084945942659	0.9170894431159138	0.8655312493065067	0.8978428578584312	0.5555555555555556	0.1111111111111111	0.0	-0.00027092276301358644	25
668	0.001821816711538405	0.0018214320044441063	-0.0018213708425390278	0.9858875592085986	-1	0	0	1.0	1	0	0	1.0	0	1	0	0	0	0	0.5	1	2	2	0.0	0	0	0	0	0	0	0	0	0	0	0	0	-0.00018213708425390279	21
4556	0.01973423977082907	0.003982288966851148	0.0011093844469768066	0.9801239231116965	-1	0	0	0.125	1	1.0	10	1.0	1.0	11	10	0	1	0	0.08333333333333333	1	12	12	0.3333333333333333	0	0.9411373592546838	0.79977958546139	0.7409945337351331	0.9107520372453765	0.45814193978615736	0.8428246676935006	0.8192095006079764	0.85762739574312	1.0	0.2727272727272727	0.0	0.0011093844469768066	12
3250	0.015736595090346812	0.0065738380540943595	-0.0055662871200481195	0.9753956675343597	-1	0	0	0.16666666666666666	1	1.0	7	1.0	1.0	8	7	0	1	0	0.1111111111111111	1	9	9	0.3333333333333333	0	0.9654602046864487	0.6631212101537183	0.8416424427163453	0.9389164598474375	0.60985582127833	0.8248023921827028	0.851678343623952	0.8392937581489411	1.0	0.375	0.0	-0.000556628712004812	2
394	0.001813585435624817	0.0017607992349275097	-0.0017597555175286	0.9837864259311162	-1	0	0	1.0	1	0	0	1.0	0	0	0	1	1	0	0.5	2	1	2	0.16666666666666666	0	0	0	0	0	0	0	0	0	0	0	0	-0.1	0
4182	0.020723533210649295	0.003753924095191164	0.003753730860479764	0.97509795424832	-1	0	0	0.125	1	1.0	9	1.0	1.0	10	9	0	1	0	0.09090909090909091	1	11	11	0.3333333333333333	0	0.9411373592546838	0.6495776288329483	0.8038003268598594	0.918438130188495	0.5462274087199354	0.8096012504766681	0.8605913035492296	0.8168732943906982	1.0	0.3	0.0	0.003753730860479764	35
3029	0.021276205924421476	0.003938401649902903	0.003922581769202986	0.9749404572739758	-1	0	0	0.125	1	1.0	9	1.0	1.0	10	9	0	1	0	0.09090909090909091	1	11	11	0.3333333333333333	0	0.9411373592546838	0.6495776288329483	0.8038003268598594	0.918438130188495	0.5176472582421503	0.7895928389606416	0.8788608285712376	0.8105604953503007	1.0	0.3	0.0	0.003922581769202986	28
532	0.024221857584888776	0.0027976085972644046	-0.0027158143095857364	0.9739306330497214	-1	0	0	0.4	4	0.6153846153846154	8	0.45454545454545453	0.6153846153846154	12	8	2	0	0	0.2727272727272727	11	3	15	0.0	0	0.6916380483213725	0.9184659341997248	0.8525497275305197	0.9284484688020479	0.25432928420840223	0.9163927456890097	0.9443557902572984	0.9212677995544379	0	0	0.0	-0.00027158143095857364	22
4249	0.021119041640259652	0.003635991531223806	0.0036045462116578207	0.9746931833082653	-1	0	0	0.125	1	1.0	9	1.0	1.0	10	9	0	1	0	0.09090909090909091	1	11	11	0.3333333333333333	0	0.9411373592546838	0.6495776288329483	0.8038003268598594	0.918438130188495	0.6343128776537134	0.8061475228132652	0.844066294082501	0.815761118092802	1.0	0.3	0.0	0.0036045462116578207	26
229	0.0018256351208508971	0.0017664321625097711	-0.0017664005763766745	0.986086216813374	-1	0	0	1.0	1	0	0	1.0	0	1	0	0	1	0	0.5	1	2	2	0.3333333333333333	0	0	0	0	0	0	0	0	0	0	0	0	-0.00017664005763766744	33
3794	0.02111089151650455	0.003523609364407063	0.0035182445364607246	0.9754802576384776	-1	0	0	0.125	1	1.0	9	1.0	1.0	10	9	0	1	0	0.09090909090909091	1	11	11	0.3333333333333333	0	0.9411373592546838	0.6495776288329483	0.8038003268598594	0.918438130188495	0.5176472582421503	0.7895928389606416	0.8788608285712376	0.8105604953503007	1.0	0.3	0.0	0.0035182445364607246	17
742	0.007916557710104907	0.006085105756034419	-0.0060845521849165335	0.9657682143639359	-1	0	0	0.5	3	0.7142857142857143	5	0.42857142857142855	0.7142857142857143	5	5	3	0	0	0.42857142857142855	3	7	9	0.0	1.0	0.9299850581238724	0.9372762547369682	0.5763727784002814	0.7430425462747866	0.3885774297912459	0.7719535390368584	0.9017171177085034	0.840481974988263	0	0	0.0	-0.0006084552184916533	2
386	0.0022634269682738706	0.0021302564476571814	-0.0021293393316482545	0.9824070196126465	-1	0	0	0.6666666666666666	2	0.5	1	0.6666666666666666	0.5	3	1	0	0	0	0.6666666666666666	3	2	4	0.0	0	0.34872444906149197	0.8145476927523605	0.6782783361217292	0.9170031825392233	0.7020975004519986	0.7234519895373044	0.8545499526261287	0.8340487642230666	0	0	0.0	-0.00021293393316482544	26
3891	0.02293183472098007	0.004151017992032979	-0.0033962204746339018	0.9771151573116688	-1	0	0	0.125	1	1.0	9	1.0	1.0	10	9	0	1	0	0.09090909090909091	1	11	11	0.3333333333333333	0	0.9411373592546838	0.6495776288329483	0.7913184882257391	0.915170133649417	0.5462274087199354	0.8448273316034236	0.8460272100591534	0.8268425621052624	1.0	0.3	0.0	-0.0003396220474633902	1
4628	0.020922214148545618	0.0038090577589040484	0.003771454396187826	0.975039380731631	-1	0	0	0.125	1	1.0	9	1.0	1.0	10	9	0	1	0	0.09090909090909091	1	11	11	0.3333333333333333	0	0.9411373592546838	0.6495776288329483	0.8038003268598594	0.918438130188495	0.6343128776537134	0.8061475228132652	0.844066294082501	0.815761118092802	1.0	0.3	0.0	0.003771454396187826	43
2241	0.018671249933458218	0.0006504294355725285	-0.0006457652452841549	0.9781538649079075	-1	0	0	0.4	4	0.6923076923076923	9	0.4166666666666667	0.6153846153846154	12	8	2	1	0	0.25	12	3	15	0.25	0.15384615384615385	0.8151008296462973	0.8304873311896429	0.9001610488800476	0.7787537668913758	0.6343128776537134	0.8954220421774303	0.7980673589585117	0.8409020774440356	1.0	0.08333333333333333	0.0	-6.45765245284155e-05	30
1841	0.021203135252703727	0.0007479391042741016	-0.0004427544818433691	0.9524869870152967	-1	0.25	1	0.5	5	0.46153846153846156	6	0.375	0.38461538461538464	9	5	5	1	0	0.625	8	5	15	0.1	0.2	0.6376359368428914	0.9181262048689792	0.7968253484922958	0.8835919686647947	0.8612624844564711	0.9608098498131205	0.8497679096627845	0.9274255957731298	1.0	0.3333333333333333	0.0	-4.427544818433691e-05	15
4315	0.020993537670399305	0.003544559131182925	0.0035393840179582235	0.9749799443800083	-1	0	0	0.125	1	1.0	9	1.0	1.0	10	9	0	1	0	0.09090909090909091	1	11	11	0.3333333333333333	0	0.9411373592546838	0.6495776288329483	0.8038003268598594	0.918438130188495	0.5176472582421503	0.7895928389606416	0.8788608285712376	0.8105604953503007	1.0	0.3	0.0	0.0035393840179582235	21
1603	0.020125441940609907	0.0007806841260351765	-0.00040886338503850534	0.9777113837915017	-1	0	0	0.4	4	0.6923076923076923	9	0.4166666666666667	0.6153846153846154	12	8	2	1	0	0.25	12	3	15	0.25	0.15384615384615385	0.8151008296462973	0.8304873311896429	0.9001610488800476	0.7787537668913758	0.6343128776537134	0.8954220421774303	0.7980673589585117	0.8409020774440356	1.0	0.08333333333333333	0.0	-4.0886338503850534e-05	52
41	0.04482593155247827	0.00956550739565403	-0.009190227401131247	0.8254509607281376	-1	0	0	0.1	1	1.0	13	1.0	1.0	14	13	0	1	0	0.06666666666666667	15	1	15	0.3333333333333333	0	0.4413556764643329	0.8507272531778163	0.34958916009379953	0.749397056935094	0.7869335908979836	0.8827838917068623	0.8565031259857324	0.8345548716368857	1.0	0.21428571428571427	0.0	-0.0009190227401131247	24
3266	0.020757619753658918	0.0036032337424115957	0.0036025369674047496	0.9747704742523222	-1	0	0	0.125	1	1.0	9	1.0	1.0	10	9	0	1	0	0.09090909090909091	1	11	11	0.3333333333333333	0	0.9411373592546838	0.6495776288329483	0.8038003268598594	0.918438130188495	0.5176472582421503	0.7895928389606416	0.8788608285712376	0.8105604953503007	1.0	0.3	0.0	0.0036025369674047496	15
4306	0.02107857313931495	0.003871543096275979	0.003840485327157276	0.9750084624269559	-1	0	0	0.125	1	1.0	9	1.0	1.0	10	9	0	1	0	0.09090909090909091	1	11	11	0.3333333333333333	0	0.9411373592546838	0.6495776288329483	0.8038003268598594	0.918438130188495	0.6343128776537134	0.8061475228132652	0.844066294082501	0.815761118092802	1.0	0.3	0.0	0.003840485327157276	31
2913	0.023835736869166527	0.007604407438586817	-0.007551928978674934	0.9199402147976408	-1	0	0	0.125	1	1.0	9	1.0	1.0	10	9	0	1	0	0.09090909090909091	1	11	11	0.3333333333333333	0	0.9411373592546838	0.6632428986650262	0.8416424427163453	0.8887028415677576	0.5526266486015314	0.7961026102974091	0.8592744458041237	0.7977810654950483	1.0	0.4	0.0	-0.0007551928978674934	3
4334	0.019561993976277274	0.0034704769416442536	0.0032690372016896314	0.976736787769249	-1	0	0	0.125	1	1.0	9	1.0	1.0	10	9	0	1	0	0.09090909090909091	1	11	11	0.3333333333333333	0	0.9411373592546838	0.7957760932044052	0.7409945337351331	0.9108559797763094	0.6057327271759283	0.8897389556428105	0.8788608285712376	0.8725953042801021	1.0	0.3	0.0	0.0032690372016896314	10
2727	0.036642700361108914	0.005669685119299544	0.002059182963576836	0.792062839542284	-1	0	0	0.2	2	0.8461538461538461	11	0.5357142857142857	0.7692307692307693	12	10	2	1	0	0.14285714285714285	2	14	15	0.16666666666666666	0	0.6445861513493305	0.8764044363356749	0.6475076958718693	0.925670278767641	0.6880223931147789	0.9173202338501772	0.7714070183146089	0.9085258829021412	1.0	0.3333333333333333	0.0	0.002059182963576836	33
4041	0.020873559727969667	0.0037439514589800694	0.0037135497932836233	0.9747763663372382	-1	0	0	0.125	1	1.0	9	1.0	1.0	10	9	0	1	0	0.09090909090909091	1	11	11	0.3333333333333333	0	0.9411373592546838	0.6495776288329483	0.8038003268598594	0.918438130188495	0.5176472582421503	0.7895928389606416	0.8788608285712376	0.8105604953503007	1.0	0.3	0.0	0.0037135497932836233	18
2643	0.025379081518567985	0.0034906097262341943	-0.002720553072843861	0.7049942000454669	-1	0	0	0.1	1	1.0	13	1.0	1.0	14	13	0	1	0	0.06666666666666667	1	15	15	0.3333333333333333	0	0.7135564255929076	0.881010476116166	0.5401748925909595	0.916996589082606	0.5422488198124779	0.8270410241485396	0.7885931304199418	0.8797098426362818	1.0	0.5	0.0	-0.0002720553072843861	14
4960	0.020856495966763512	0.0038889381561657567	0.0038704828541357397	0.9749638447016571	-1	0	0	0.125	1	1.0	9	1.0	1.0	10	9	0	1	0	0.09090909090909091	1	11	11	0.3333333333333333	0	0.9411373592546838	0.6495776288329483	0.8038003268598594	0.918438130188495	0.6343128776537134	0.8061475228132652	0.844066294082501	0.815761118092802	1.0	0.4	0.0	0.0038704828541357397	45
2984	0.01889070051221688	0.005051595465582169	-0.0046575891486007725	0.9793249290098627	-1	0	0	0.125	1	1.0	9	1.0	1.0	10	9	0	1	0	0.09090909090909091	1	11	11	0.3333333333333333	0	0.9411373592546838	0.6495776288329483	0.8162821654939794	0.9190960858540532	0.6057327271759283	0.7973997645586102	0.8528651905389557	0.8134336870990867	1.0	0.2	0.0	-0.00046575891486007727	5
1128	0.01462863315153021	0.004989306790478895	-0.004886344451387441	0.9697815538293306	-1	0	0	0.2	1	1.0	5	1.0	1.0	5	5	1	2	0	0.14285714285714285	7	1	7	0.3333333333333333	0	0.7250527375387454	0.9171484791373935	0.5585688524145848	0.8399212872267184	0.9011663588469215	0.9333589158611267	0.8943069227086439	0.9032419379066082	0.7	0	0.0	-0.0004886344451387442	6
2141	0.02966328258978523	0.01591863732614283	-0.007621831859212466	0.8274529911312107	-1	0	0	0.1	1	1.0	13	1.0	1.0	14	13	0	1	0	0.06666666666666667	1	15	15	0.3333333333333333	0	0.7135564255929076	0.8883986901964724	0.5322969122664729	0.8825311341867554	0.5422488198124779	0.8715939576094662	0.7769391756821907	0.8810151097913225	1.0	0.5	0.0	-0.0007621831859212465	6
3247	0.020815097947252458	0.0036132944905922274	0.003612841925874031	0.9750194244674606	-1	0	0	0.125	1	1.0	9	1.0	1.0	10	9	0	1	0	0.09090909090909091	1	11	11	0.3333333333333333	0	0.9411373592546838	0.6495776288329483	0.8038003268598594	0.918438130188495	0.5176472582421503	0.7895928389606416	0.8788608285712376	0.8105604953503007	1.0	0.3	0.0	0.003612841925874031	18
779	0.007747183776405738	0.002424322167380395	-0.002151868917504349	0.9818608389100468	-1	0.5	1	0.5714285714285714	4	0.625	5	0.4166666666666667	0.625	8	5	1	0	0	0.375	8	3	10	0.0	1.0	0.9941544366549652	0.8825871079202461	0.7008898641450392	0.8746229301913777	0.5501693440831469	0.9402056810264292	0.9156084550873679	0.9036340863539447	0	0	0.0	-0.00021518689175043488	32
3768	0.020894882397541458	0.0036885376823961574	0.003629853401523418	0.9753979442770448	-1	0	0	0.125	1	1.0	9	1.0	1.0	10	9	0	1	0	0.09090909090909091	1	11	11	0.3333333333333333	0	0.9411373592546838	0.6495776288329483	0.8038003268598594	0.918438130188495	0.5217703523445522	0.7890850889965308	0.877853640940766	0.8104041538384776	1.0	0.3	0.0	0.003629853401523418	15
996	0.011472557141946152	0.0030255392699636593	-0.0029147511899694158	0.9759686718062556	-1	0	0	0.4	2	0.8	4	0.5833333333333334	0.8	6	4	0	0	0	0.3333333333333333	6	2	7	0.0	0	0.7777820141957258	0.9442943815508537	0.699844319514842	0.7729216832933384	0.6864737143173306	0.9135265381500814	0.8440194720039887	0.8945016584529195	0	0	0.0	-0.00029147511899694156	13
2850	0.021440072108632222	0.0037421096710004375	0.003739663947491489	0.9745423459385024	-1	0	0	0.125	1	1.0	9	1.0	1.0	10	9	0	1	0	0.09090909090909091	1	11	11	0.3333333333333333	0	0.9411373592546838	0.6495776288329483	0.8038003268598594	0.918438130188495	0.5217703523445522	0.7890850889965308	0.877853640940766	0.8104041538384776	1.0	0.3	0.0	0.003739663947491489	40
2182	0.01959241670996206	0.0005160978156412897	-0.0004991442240611549	0.9782414550076275	-1	0	0	0.4	4	0.6923076923076923	9	0.4166666666666667	0.6153846153846154	12	8	2	1	0	0.25	12	3	15	0.25	0.15384615384615385	0.8151008296462973	0.8304873311896429	0.9001610488800476	0.7787537668913758	0.6404846001693196	0.8695773737274226	0.7925633445662171	0.8294277354296422	1.0	0.08333333333333333	0.0	-4.9914422406115494e-05	35
4622	0.020932399933411575	0.00363506175028912	0.0035945884778045144	0.9748696874793047	-1	0	0	0.125	1	1.0	9	1.0	1.0	10	9	0	1	0	0.09090909090909091	1	11	11	0.3333333333333333	0	0.9411373592546838	0.6495776288329483	0.8038003268598594	0.918438130188495	0.5176472582421503	0.7895928389606416	0.8788608285712376	0.8105604953503007	1.0	0.3	0.0	0.0035945884778045144	19
627	0.005473767322238021	0.0037147291572853713	-0.0037131474723104715	0.96673817880054	-1	0	0	0.5	2	0.6666666666666666	2	0.625	0.6666666666666666	3	2	1	1	0	0.5	2	4	5	0.2	0	0.5856043409021645	0.8175380735598567	0.729841212286177	0.9002317897658206	0.29705825377260686	0.8678537956178781	0.5967351771362274	0.8653619340758376	1.0	0	0.0	-0.00037131474723104714	9
3440	0.021283798846224836	0.0036538360891546755	0.00365354116805914	0.975549621268407	-1	0	0	0.125	1	1.0	9	1.0	1.0	10	9	0	1	0	0.09090909090909091	1	11	11	0.3333333333333333	0	0.9411373592546838	0.6495776288329483	0.8038003268598594	0.918438130188495	0.6343128776537134	0.8061475228132652	0.844066294082501	0.815761118092802	1.0	0.3	0.0	0.00365354116805914	26
4597	0.020935257021322377	0.003814868874300764	0.0037377268443323608	0.9755658726292253	-1	0	0	0.125	1	1.0	9	1.0	1.0	10	9	0	1	0	0.09090909090909091	1	11	11	0.3333333333333333	0	0.9411373592546838	0.6495776288329483	0.8038003268598594	0.918438130188495	0.6343128776537134	0.8061475228132652	0.844066294082501	0.815761118092802	1.0	0.3	0.0	0.0037377268443323608	23
3783	0.020483317844689243	0.007621182502347322	-0.0069880565190541906	0.9168294400259065	-1	0	0	0.125	1	1.0	9	1.0	1.0	10	9	0	1	0	0.09090909090909091	1	11	11	0.3333333333333333	0	0.9411373592546838	0.6495776288329483	0.778836649591619	0.9172655864367009	0.6343128776537134	0.8061475228132652	0.8481500640462296	0.8149807508982866	1.0	0.3	0.0	-0.000698805651905419	2
360	0.005313826022371774	0.005020907772612156	-0.005008270036933894	0.983243838279397	-1	0.5	1	0.7142857142857143	5	0.25	2	0.5	0	3	0	6	2	0	0.8	5	4	10	0.15384615384615385	0.25	0	0	0	0	0	0	0	0	0	0	0	-0.0005008270036933894	6
520	0.003067316357303628	0.0027772397259665104	-0.002762856437566128	0.9753004048590803	-1	0	0	0.5	2	0.6666666666666666	2	0.625	0.3333333333333333	2	1	2	0	0	0.5	4	2	5	0.0	0	0.5706884174411917	0.892453461962907	0.8198903297383339	0.7527132339398346	0.4644053528598082	0.671197634313287	0.8613929398473394	0.7882258660466254	0	0	0.0	-0.0002762856437566128	12
3326	0.020850436188075416	0.003676251013125111	0.003676208454738468	0.9748426781386321	-1	0	0	0.125	1	1.0	9	1.0	1.0	10	9	0	1	0	0.09090909090909091	1	11	11	0.3333333333333333	0	0.9411373592546838	0.6495776288329483	0.8038003268598594	0.918438130188495	0.5176472582421503	0.7895928389606416	0.8788608285712376	0.8105604953503007	1.0	0.3	0.0	0.003676208454738468	43
1404	0.04306619151718149	0.01080113723323059	-0.010743676268485047	0.7678315077931711	-1	0	0	0.1	1	1.0	13	1.0	1.0	14	13	0	1	0	0.06666666666666667	1	15	15	0.3333333333333333	0	0.5856043409021645	0.859667413914579	0.5401748925909595	0.8900872523823298	0.5422488198124779	0.847872870950307	0.7714070183146089	0.866927246093034	1.0	0.5	0.0	-0.0010743676268485046	2
928	0.0018291667561499162	0.00179657305019436	-0.001796469650878482	0.9858325408431704	-1	0	0	1.0	1	0	0	1.0	0	1	0	0	0	0	0.5	1	2	2	0.0	0	0	0	0	0	0	0	0	0	0	0	0	-0.0001796469650878482	18
3781	0.021188625222438077	0.0035221258356615036	0.0034755600718532564	0.974933405152351	-1	0	0	0.125	1	1.0	9	1.0	1.0	10	9	0	1	0	0.09090909090909091	1	11	11	0.3333333333333333	0	0.9411373592546838	0.6495776288329483	0.8038003268598594	0.918438130188495	0.6343128776537134	0.8061475228132652	0.844066294082501	0.815761118092802	1.0	0.3	0.0	0.0034755600718532564	18
3403	0.021046914022205057	0.0035997269415605163	0.0034739460912346265	0.9749199613758635	-1	0	0	0.125	1	1.0	9	1.0	1.0	10	9	0	1	0	0.09090909090909091	1	11	11	0.3333333333333333	0	0.9411373592546838	0.6495776288329483	0.8038003268598594	0.918438130188495	0.5176472582421503	0.7895928389606416	0.8788608285712376	0.8105604953503007	1.0	0.3	0.0	0.0034739460912346265	8
1557	0.0034838496614817468	0.003424998673054341	-0.003419001094513149	0.981649145217521	-1	1.0	1	1.0	4	0.25	1	0.5	0.25	4	1	1	0	0	0.75	4	3	6	0.0	1.0	0.9941544366549652	0.8851146288203993	0.6920112468377232	0.7646881796871475	0.611495746822837	0.8387567884444505	0.8456106064306007	0.8352243170403937	0	0	0.0	-0.0003419001094513149	10
3509	0.0210383929937987	0.00693427895755452	-0.003841035881348126	0.982128833494754	-1	0	0	0.125	1	1.0	9	1.0	1.0	10	9	0	1	0	0.09090909090909091	1	11	11	0.3333333333333333	0	0.9411373592546838	0.6547494880131048	0.778836649591619	0.9161852681322404	0.45430998171732034	0.8306175638810738	0.8739694692896964	0.8235423697916359	1.0	0.2	0.0	-0.0003841035881348126	8
4754	0.02075634735156662	0.003792630053528424	0.0037882944464244445	0.9752986559584788	-1	0	0	0.125	1	1.0	9	1.0	1.0	10	9	0	1	0	0.09090909090909091	1	11	11	0.3333333333333333	0	0.9411373592546838	0.6495776288329483	0.8038003268598594	0.918438130188495	0.6343128776537134	0.8061475228132652	0.844066294082501	0.815761118092802	1.0	0.3	0.0	0.0037882944464244445	51
4605	0.01609547203717121	0.004162459837715491	-0.00022404951341024708	0.9731237870294354	-1	0	0	0.16666666666666666	1	1.0	7	1.0	1.0	8	7	0	1	0	0.1111111111111111	1	9	9	0.3333333333333333	0	0.9411373592546838	0.6748619642866759	0.8416424427163453	0.9389164598474375	0.6343128776537134	0.8583202108297316	0.844066294082501	0.8525467309740984	1.0	0.375	0.0	-2.2404951341024706e-05	6
4430	0.02080226437559203	0.0036764455759980504	0.0036687161023217585	0.9750894097676592	-1	0	0	0.125	1	1.0	9	1.0	1.0	10	9	0	1	0	0.09090909090909091	1	11	11	0.3333333333333333	0	0.9411373592546838	0.6495776288329483	0.8038003268598594	0.918438130188495	0.6343128776537134	0.854432206456407	0.8402636830268275	0.8324042945336583	1.0	0.4	0.0	0.0036687161023217585	21
2809	0.03461666533776535	0.0043795239376998646	-0.003939190360132306	0.6810367503992282	-1	0	0	0.2	2	0.8461538461538461	11	0.5357142857142857	0.7692307692307693	12	10	2	1	0	0.14285714285714285	2	14	15	0.16666666666666666	0	0.6066259069743224	0.8694517549917721	0.6475076958718693	0.9345061548825261	0.6880223931147789	0.9107054331500315	0.7741111288464452	0.9082251179514431	1.0	0.4166666666666667	0.0	-0.00039391903601323065	21
832	0.0018847346341395554	0.0018268820676385785	-0.0018268361931704986	0.9858314504323246	-1	0	0	1.0	1	0	0	1.0	0	1	0	0	1	0	0.5	1	2	2	0.3333333333333333	0	0	0	0	0	0	0	0	0	0	0	0	-0.00018268361931704985	22
1258	0.008450539623413935	0.002470495404449444	-0.0019732247083412203	0.9821159184587238	-1	0.5	1	0.5714285714285714	4	0.625	5	0.4166666666666667	0.625	8	5	1	0	0	0.375	8	3	10	0.0	1.0	0.9941544366549652	0.8825871079202461	0.7008898641450392	0.8746229301913777	0.5501693440831469	0.9402056810264292	0.9156084550873679	0.9036340863539447	0	0	0.0	-0.00019732247083412204	49
2662	0.02118829195102513	0.003503539813894351	0.003503492716870725	0.9748603548753065	-1	0	0	0.125	1	1.0	9	1.0	1.0	10	9	0	1	0	0.09090909090909091	1	11	11	0.3333333333333333	0	0.9411373592546838	0.6495776288329483	0.8038003268598594	0.918438130188495	0.5176472582421503	0.7895928389606416	0.8788608285712376	0.8105604953503007	1.0	0.3	0.0	0.003503492716870725	15
3947	0.020910539714079024	0.003653836711460719	0.0036305258839316647	0.9748977079186463	-1	0	0	0.125	1	1.0	9	1.0	1.0	10	9	0	1	0	0.09090909090909091	1	11	11	0.3333333333333333	0	0.9411373592546838	0.6495776288329483	0.8038003268598594	0.918438130188495	0.5176472582421503	0.7895928389606416	0.8788608285712376	0.8105604953503007	1.0	0.3	0.0	0.0036305258839316647	30
308	0.01045043026940201	0.006632881609739836	-0.0052474093486525285	0.9714349262250823	-1	0	0	0.25	1	1.0	3	1.0	1.0	3	3	1	3	0	0.2	5	1	5	0.5	0	0.8000120229417126	0.8415405466151881	0.466927478754263	0.6576010986406019	0.7751310013712629	0.8689497330310273	0.8225487976125797	0.8029266357601601	0.3333333333333333	0.3333333333333333	0.0	-0.0005247409348652528	4
970	0.01691544123351261	0.002165305606713991	-0.002118321930779313	0.9737709921031414	-1	0.5	1	0.5	3	0.5714285714285714	4	0.375	0.5714285714285714	7	4	1	0	0	0.6666666666666666	6	4	9	0.0	0.6666666666666666	0.8768803723022833	0.9244187314815236	0.5577846055055878	0.9432954551713483	0.6343128776537134	0.9457793512669533	0.8190618291886574	0.9384748358288898	0	0	0.0	-0.0002118321930779313	8
2010	0.01930227190386716	0.005489852481383091	-0.005082799114212168	0.9792997833043312	-1	0	0	0.125	1	1.0	9	1.0	1.0	10	9	0	1	0	0.09090909090909091	1	11	11	0.3333333333333333	0	0.9411373592546838	0.6495776288329483	0.8162821654939794	0.9190960858540532	0.6057327271759283	0.7973997645586102	0.8528651905389557	0.8134336870990867	1.0	0.3	0.0	-0.0005082799114212169	9
579	0.0027839663562318714	0.002730087773224261	-0.0027300623619846876	0.9845337486887694	-1	0	0	0.5	1	1.0	1	1.0	1.0	2	1	0	3	0	0.3333333333333333	3	1	3	1.0	0	0.7839154635211949	0.8966778950232117	0.8260078387255974	0.8506771085573424	0.40542418934187163	0.916688859888637	0.8963797166302226	0.8908692472277728	0.5	1.0	0.0	-0.0002730062361984688	8
1087	0.02528149965673551	0.0010373627651154552	-0.0010317892152701374	0.972467336582735	-1	0	0	0.2	2	0.9230769230769231	12	0.38461538461538464	0.9230769230769231	14	12	0	2	0	0.23076923076923078	13	3	15	1.0	0	0.5089025604981258	0.9149553781394603	0.38005005558513616	0.9081592418168528	0.5422488198124779	0.8351706525477667	0.7775897890945894	0.8905718928597623	0.5714285714285714	0.5	0.0	-0.00010317892152701374	93
3142	0.020919782205033145	0.0034950894592081106	0.0034925140892870838	0.9749877416248648	-1	0	0	0.125	1	1.0	9	1.0	1.0	10	9	0	1	0	0.09090909090909091	1	11	11	0.3333333333333333	0	0.9411373592546838	0.6495776288329483	0.8038003268598594	0.918438130188495	0.5176472582421503	0.7895928389606416	0.8788608285712376	0.8105604953503007	1.0	0.3	0.0	0.0034925140892870838	14
2724	0.036092316636926774	0.007719265521069214	0.0015322566252310489	0.7737535514122803	-1	0	0	0.2	2	0.8461538461538461	11	0.5357142857142857	0.7692307692307693	12	10	2	1	0	0.14285714285714285	2	14	15	0.16666666666666666	0	0.6445861513493305	0.8764044363356749	0.6475076958718693	0.925670278767641	0.6880223931147789	0.9147480045971733	0.7714070183146089	0.907595164050315	1.0	0.3333333333333333	0.0	0.0015322566252310489	44
3405	0.02109186934762809	0.0038093546743169543	0.0038016958819503087	0.9755239906283144	-1	0	0	0.125	1	1.0	9	1.0	1.0	10	9	0	1	0	0.09090909090909091	1	11	11	0.3333333333333333	0	0.9411373592546838	0.6495776288329483	0.8038003268598594	0.918438130188495	0.5176472582421503	0.7895928389606416	0.8788608285712376	0.8105604953503007	1.0	0.3	0.0	0.0038016958819503087	49
2605	0.020245769421126353	0.0007827776640965961	6.75994308291752e-05	0.9782410056172253	-1	0	0	0.4	4	0.6923076923076923	9	0.4166666666666667	0.6153846153846154	12	8	2	1	0	0.25	12	3	15	0.25	0.15384615384615385	0.8151008296462973	0.8304873311896429	0.9001610488800476	0.7787537668913758	0.6404846001693196	0.8695773737274226	0.7925633445662171	0.8294277354296422	1.0	0.08333333333333333	0.0	6.75994308291752e-05	26
3823	0.02065982367043991	0.0038994782406496123	0.0038993876283163276	0.9749934104247855	-1	0	0	0.125	1	1.0	9	1.0	1.0	10	9	0	1	0	0.09090909090909091	1	11	11	0.3333333333333333	0	0.9411373592546838	0.6495776288329483	0.8038003268598594	0.918438130188495	0.6343128776537134	0.8061475228132652	0.844066294082501	0.815761118092802	1.0	0.3	0.0	0.0038993876283163276	25
2915	0.021148991250451648	0.0037715415685576122	0.0037702387227049176	0.9751545771799757	-1	0	0	0.125	1	1.0	9	1.0	1.0	10	9	0	1	0	0.09090909090909091	1	11	11	0.3333333333333333	0	0.9411373592546838	0.6495776288329483	0.8038003268598594	0.918438130188495	0.5176472582421503	0.7895928389606416	0.8788608285712376	0.8105604953503007	1.0	0.3	0.0	0.0037702387227049176	46
630	0.00285527268058148	0.0027753256599636123	-0.0027752812501009604	0.9820628280767282	-1	1.0	1	1.0	4	0.25	1	0.5	0.25	4	1	1	0	0	0.75	4	3	6	0.0	1.0	0.9941544366549652	0.8851146288203993	0.6009735470082578	0.8682723516242291	0.5501693440831469	0.8550078782394119	0.9050063615898248	0.8699663002720793	0	0	0.0	-0.00027752812501009606	10
3650	0.020877022408778426	0.0035877297355683636	0.003587411842172635	0.9752747956658089	-1	0	0	0.125	1	1.0	9	1.0	1.0	10	9	0	1	0	0.09090909090909091	1	11	11	0.3333333333333333	0	0.9411373592546838	0.6495776288329483	0.8038003268598594	0.918438130188495	0.5176472582421503	0.7895928389606416	0.8788608285712376	0.8105604953503007	1.0	0.3	0.0	0.003587411842172635	21
2957	0.020760932534982058	0.0038182043835167942	0.003818046874971562	0.9755863031084364	-1	0	0	0.125	1	1.0	9	1.0	1.0	10	9	0	1	0	0.09090909090909091	1	11	11	0.3333333333333333	0	0.9411373592546838	0.6495776288329483	0.8038003268598594	0.918438130188495	0.5490132843034295	0.8170650409493139	0.8359495023136083	0.8193122129965367	1.0	0.3	0.0	0.003818046874971562	100
4774	0.022296856402278263	0.005591410458971637	0.005282976861736305	0.9739573680335502	-1	0	0	0.125	1	1.0	9	1.0	1.0	10	9	0	1	0	0.09090909090909091	1	11	11	0.3333333333333333	0	0.9411373592546838	0.6540143444210387	0.8038003268598594	0.918438130188495	0.6343128776537134	0.8061475228132652	0.844066294082501	0.816738466414	1.0	0.3	0.0	0.005282976861736305	9
2579	0.019251722409480587	0.005137924443660425	-0.004758754846401452	0.9794066059912228	-1	0	0	0.125	1	1.0	9	1.0	1.0	10	9	0	1	0	0.09090909090909091	1	11	11	0.3333333333333333	0	0.9411373592546838	0.6495776288329483	0.8162821654939794	0.9190960858540532	0.6057327271759284	0.7969232323548295	0.851678343623952	0.8132845576048555	1.0	0.3	0.0	-0.0004758754846401452	9
4654	0.017068711664361837	0.00660696839357451	-0.0005631702552879503	0.9837238786633181	-1	0	0	0.125	1	1.0	9	1.0	1.0	10	9	0	1	0	0.09090909090909091	1	11	11	0.3333333333333333	0	0.9411373592546838	0.636221750623085	0.778836649591619	0.9190941833713017	0.6274776120444084	0.9040041161874807	0.8435546851774396	0.8511789811746865	1.0	0.3	0.0	-5.631702552879503e-05	5
1144	0.02045807888748364	0.0022288280707493404	-0.00130524516315772	0.953267818674392	-1	0.25	1	0.5	5	0.46153846153846156	6	0.42857142857142855	0.46153846153846156	10	6	4	2	0	0.7142857142857143	7	5	15	0.25	0.2	0.6996941309298326	0.9084557180126972	0.8059412117908877	0.7549296189683532	0.615001903650676	0.9604209357616373	0.8162304469219432	0.9005207918922153	0.55	0.4	0.0	-0.000130524516315772	31
4503	0.020548801293580332	0.0036374914973735678	0.0036043571512680618	0.974690019199591	-1	0	0	0.125	1	1.0	9	1.0	1.0	10	9	0	1	0	0.09090909090909091	1	11	11	0.3333333333333333	0	0.9411373592546838	0.6495776288329483	0.8038003268598594	0.918438130188495	0.6343128776537134	0.8061475228132652	0.844066294082501	0.815761118092802	1.0	0.3	0.0	0.0036043571512680618	29
1629	0.03575294175844707	0.0077252895676447955	0.002438632528213962	0.7725916198493477	-1	0	0	0.2	2	0.8461538461538461	11	0.5357142857142857	0.7692307692307693	12	10	2	1	0	0.14285714285714285	2	14	15	0.16666666666666666	0	0.6445861513493305	0.8764044363356749	0.6475076958718693	0.925670278767641	0.6880223931147789	0.9173202338501772	0.7714070183146089	0.9085258829021412	1.0	0.3333333333333333	0.0	0.002438632528213962	140
1318	0.023220109715831837	0.005699096185806332	-0.004788557104509522	0.9815454894276906	-1	0	0	0.4	4	0.6923076923076923	9	0.5769230769230769	0.6923076923076923	13	9	1	0	0	0.15384615384615385	13	2	15	0.0	0.15384615384615385	0.7226551441309199	0.832991865844702	0.8363454078354376	0.922130144606082	0.5606835724771189	0.8919581179743041	0.7557151422630181	0.8872722599059392	0	0	0.0	-0.00047885571045095223	5
4345	0.01709514964483156	0.0032534374761709877	0.0012176449012655753	0.979977201368377	-1	0	0	0.125	1	1.0	9	1.0	1.0	10	9	0	1	0	0.09090909090909091	1	11	11	0.3333333333333333	0	0.9411373592546838	0.8063694048962765	0.728512695101013	0.9036059003150604	0.5138153001733133	0.8151641990752769	0.8372455762307911	0.847632688063678	1.0	0.3	0.0	0.0012176449012655753	6
4084	0.020343502134001816	0.003721523532326388	0.0036985338352473335	0.9751621559344541	-1	0	0	0.125	1	1.0	9	1.0	1.0	10	9	0	1	0	0.09090909090909091	1	11	11	0.3333333333333333	0	0.9411373592546838	0.6495776288329483	0.8038003268598594	0.918438130188495	0.5176472582421503	0.7895928389606416	0.8788608285712376	0.8105604953503007	1.0	0.3	0.0	0.0036985338352473335	41
3708	0.02128358896819222	0.007155434529991465	-0.004604824599063759	0.9813992638431882	-1	0	0	0.125	1	1.0	9	1.0	1.0	10	9	0	1	0	0.09090909090909091	1	11	11	0.3333333333333333	0	0.9411373592546838	0.6547494880131048	0.778836649591619	0.9161852681322404	0.6343128776537134	0.8061475228132652	0.834715815596604	0.8154150090081915	1.0	0.3	0.0	-0.0004604824599063759	6
264	0.01869309110938124	0.0031423853763491265	-0.003142375998277238	0.9756402261051413	-1	0	0	0.2	2	0.9230769230769231	12	0.234375	0.6153846153846154	9	8	5	3	0	1.0	8	8	15	0.23076923076923078	0.14285714285714285	0.7871203101162768	0.9411879209549301	0.39630249958204394	0.7931814716683785	0.7327084945942659	0.9170894431159138	0.8655312493065067	0.8978428578584312	0.5555555555555556	0.1111111111111111	0.0	-0.0003142375998277238	14
2057	0.020133673874678383	0.0007146898764841037	-0.00044863321121799853	0.9785344910284858	-1	0	0	0.4	4	0.6923076923076923	9	0.4166666666666667	0.6153846153846154	12	8	2	1	0	0.25	12	3	15	0.25	0.15384615384615385	0.8151008296462973	0.8304873311896429	0.9001610488800476	0.7787537668913758	0.6343128776537134	0.8954220421774303	0.7980673589585117	0.8409020774440356	1.0	0.08333333333333333	0.0	-4.4863321121799853e-05	32
3476	0.020689031331926892	0.0033233593526025475	0.003323277502891873	0.9748082262683528	-1	0	0	0.125	1	1.0	9	1.0	1.0	10	9	0	1	0	0.09090909090909091	1	11	11	0.3333333333333333	0	0.9411373592546838	0.6495776288329483	0.8038003268598594	0.918438130188495	0.5462274087199354	0.8825156766999067	0.8605913035492296	0.8435640478685018	1.0	0.3	0.0	0.003323277502891873	14
4617	0.020545321176788044	0.003775687330826795	0.0037555747882336587	0.9748399392477876	-1	0	0	0.125	1	1.0	9	1.0	1.0	10	9	0	1	0	0.09090909090909091	1	11	11	0.3333333333333333	0	0.9411373592546838	0.6495776288329483	0.8038003268598594	0.918438130188495	0.6343128776537134	0.8061475228132652	0.844066294082501	0.815761118092802	1.0	0.3	0.0	0.0037555747882336587	41
1282	0.02551535853727421	0.011513401581499555	-0.011250554414629303	0.940622074081712	-1	0	0	0.2	2	0.9230769230769231	12	1.0	0.9230769230769231	14	12	0	0	0	0.06666666666666667	15	1	15	0.0	0.14285714285714285	0.8026100861652509	0.817000819212725	0.7409945337351331	0.9036288975916591	0.6675668752658421	0.9061801879257727	0.8592744458041237	0.8808752031208135	0	0	0.0	-0.0011250554414629303	1
2226	0.019843594335102806	0.0006095447107306322	-0.0003089477953991938	0.9784087275912621	-1	0	0	0.4	4	0.6923076923076923	9	0.4166666666666667	0.6153846153846154	12	8	2	1	0	0.25	12	3	15	0.25	0.15384615384615385	0.8151008296462973	0.8304873311896429	0.9001610488800476	0.7787537668913758	0.6404846001693196	0.8695773737274226	0.7925633445662171	0.8294277354296422	1.0	0.08333333333333333	0.0	-3.089477953991938e-05	46
4002	0.020958909408930478	0.003768658328228205	0.0037569330581024613	0.9747241257280246	-1	0	0	0.125	1	1.0	9	1.0	1.0	10	9	0	1	0	0.09090909090909091	1	11	11	0.3333333333333333	0	0.9411373592546838	0.6495776288329483	0.8038003268598594	0.918438130188495	0.6343128776537134	0.8061475228132652	0.844066294082501	0.815761118092802	1.0	0.3	0.0	0.0037569330581024613	24
4115	0.020656087914008112	0.0035017948490516254	0.0034845352620303167	0.9753257492669575	-1	0	0	0.125	1	1.0	9	1.0	1.0	10	9	0	1	0	0.09090909090909091	1	11	11	0.3333333333333333	0	0.9411373592546838	0.6495776288329483	0.8038003268598594	0.918438130188495	0.5176472582421503	0.7895928389606416	0.8788608285712376	0.8105604953503007	1.0	0.3	0.0	0.0034845352620303167	15
2709	0.00692116689194385	0.00419111224667284	-0.004142360533137072	0.9719621093842173	-1	0	0	0.42857142857142855	3	0.75	6	0.5555555555555556	0.75	9	6	0	0	0	0.2222222222222222	9	2	10	0.0	0.5	0.8729462554004723	0.928806194330628	0.7160308564668929	0.92117786236548	0.41517154781884147	0.8386338187377556	0.7821317245578909	0.9024736735929193	0	0	0.0	-0.0004142360533137072	6
2933	0.020916100861012588	0.0035737501410689453	0.0035672768745489435	0.9750731696865783	-1	0	0	0.125	1	1.0	9	1.0	1.0	10	9	0	1	0	0.09090909090909091	1	11	11	0.3333333333333333	0	0.9411373592546838	0.6495776288329483	0.8038003268598594	0.918438130188495	0.5176472582421503	0.7895928389606416	0.8788608285712376	0.8105604953503007	1.0	0.3	0.0	0.0035672768745489435	42
1086	0.01758825847239972	0.00253481023729752	-0.0022818121714654784	0.9696755196551441	-1	0	0	0.2	1	1.0	5	1.0	1.0	5	5	1	3	0	0.14285714285714285	7	1	7	0.5	0	0.38540866345731406	0.9201252284135158	0.4143225557115578	0.8024617367791802	0.9011663588469215	0.8091388261386135	0.8638624856516272	0.8536360484702262	0.2	0.4	0.0	-0.00022818121714654783	3
1288	0.032601369436253	0.0032842533380051213	-0.002586055778472341	0.7110506764156217	-1	0	0	0.2	2	0.8461538461538461	11	0.5357142857142857	0.7692307692307693	12	10	2	1	0	0.14285714285714285	2	14	15	0.16666666666666666	0	0.6066259069743224	0.8694517549917721	0.6475076958718693	0.925670278767641	0.6880223931147789	0.9173202338501772	0.7741111288464452	0.9067742578600871	1.0	0.3333333333333333	0.0	-0.0002586055778472341	33
289	0.007910106303233638	0.0019375215855935337	-0.0016562316209892671	0.983149592330243	-1	0.5	1	0.5714285714285714	4	0.625	5	0.4166666666666667	0.625	8	5	1	0	0	0.375	8	3	10	0.0	1.0	0.9941544366549652	0.8825871079202461	0.7008898641450392	0.8746229301913777	0.5501693440831469	0.9402056810264292	0.9156084550873679	0.9036340863539447	0	0	0.0	-0.00016562316209892673	28
2470	0.03705023774091058	0.0046236054474210414	0.003953376566505933	0.7930021607259976	-1	0	0	0.2	2	0.8461538461538461	11	0.5357142857142857	0.7692307692307693	12	10	2	1	0	0.14285714285714285	2	14	15	0.16666666666666666	0	0.6445861513493305	0.8764044363356749	0.6475076958718693	0.925670278767641	0.6880223931147789	0.9173202338501772	0.7714070183146089	0.9085258829021412	1.0	0.3333333333333333	0.0	0.003953376566505933	80
557	0.0017505739613899987	0.0016734461118168632	-0.00167341389684856	0.9843873218588255	-1	0	0	1.0	1	0	0	1.0	0	1	0	0	0	0	0.5	1	2	2	0.0	0	0	0	0	0	0	0	0	0	0	0	0	-0.000167341389684856	68
124	0.015026212759946799	0.005324180926398466	-0.005298514265726982	0.9557789138910289	-1	0	0	0.25	2	0.7777777777777778	7	0.55	0.5555555555555556	7	5	3	4	0	0.8	4	5	11	0.5	0.2222222222222222	0.33524894246741443	0.9579525638172598	0.7653258481244342	0.9061678753059139	0.7732858654082457	0.8636120630446412	0.8745414322181629	0.9178217480209945	0.14285714285714285	0.2857142857142857	0.0	-0.0005298514265726982	9
4933	0.02134052767381517	0.005129941410812198	0.004843495109737063	0.9748851679315556	-1	0	0	0.125	1	1.0	9	1.0	1.0	10	9	0	1	0	0.09090909090909091	1	11	11	0.3333333333333333	0	0.9411373592546838	0.6540143444210387	0.8038003268598594	0.918438130188495	0.5462274087199354	0.854032942521001	0.8741221046491451	0.833162879743097	1.0	0.3	0.0	0.004843495109737063	89
4570	0.0226405297461696	0.0017520050573309458	0.001028661994547439	0.9728247123870676	-1	0	0	0.125	1	1.0	9	1.0	1.0	10	9	0	1	0	0.09090909090909091	1	11	11	0.3333333333333333	0	0.9411373592546838	0.6495776288329483	0.8038003268598594	0.9162341529854349	0.6343128776537134	0.8061475228132652	0.8281979797547937	0.8143004994205157	1.0	0.3	0.0	0.001028661994547439	13
1843	0.019345920600542528	0.0008582913274270193	-0.0006339800377604903	0.9784732622160216	-1	0	0	0.4	4	0.6923076923076923	9	0.4166666666666667	0.6153846153846154	12	8	2	1	0	0.25	12	3	15	0.25	0.15384615384615385	0.8151008296462973	0.8304873311896429	0.9001610488800476	0.7787537668913758	0.6343128776537134	0.8954220421774303	0.7980673589585117	0.8409020774440356	1.0	0.08333333333333333	0.0	-6.339800377604903e-05	38
1462	0.0046558514256990315	0.004532013426700472	-0.004530414267711994	0.9826436517760909	-1	0.5	1	0.5714285714285714	4	0.625	5	0.3333333333333333	0.625	9	5	0	0	0	0.8333333333333334	6	5	10	0.0	0.5	0.9883088733099303	0.9028555755988081	0.5499314165653209	0.8779282125461518	0.5674452371800038	0.8738581110171362	0.8397822072272625	0.8855370727701481	0	0	0.0	-0.0004530414267711994	7
2028	0.020025320708637943	0.007997535641954778	-0.0077000212125894075	0.9830646551605037	-1	0	0	0.4444444444444444	4	0.6363636363636364	7	0.43333333333333335	0.5454545454545454	10	6	2	2	0	0.3	10	3	13	0.5	0.18181818181818182	0.8461108595148662	0.8345276270605358	0.9769514859082488	0.8058551163992678	0.6871294766621299	0.887324044560098	0.7069775433826666	0.8457546800823273	0.55	0.1	0.0	-0.0007700021212589407	1
610	None	None	None	None	None	0	0	0.3	3	0.6923076923076923	9	0.4166666666666667	0.5384615384615384	9	7	5	4	0	0.4444444444444444	4	9	15	0.3333333333333333	0	0.7135564255929076	0.8697442732475892	0.6475076958718693	0.8745111832882824	0.5422488198124779	0.9036425787659474	0.7714070183146089	0.8835177522608589	0.1111111111111111	0.5555555555555556	0.0	None	0
4980	0.02118486782661286	0.005349969888748303	0.00529534649797494	0.9738871665473958	-1	0	0	0.125	1	1.0	9	1.0	1.0	10	9	0	1	0	0.09090909090909091	1	11	11	0.3333333333333333	0	0.9411373592546838	0.6540143444210387	0.8038003268598594	0.918438130188495	0.5462274087199354	0.8096012504766681	0.8605913035492296	0.8178460602506094	1.0	0.3	0.0	0.00529534649797494	103
4291	0.02104725419134321	0.003920343775313287	0.003914992184124308	0.9751904252293616	-1	0	0	0.125	1	1.0	9	1.0	1.0	10	9	0	1	0	0.09090909090909091	1	11	11	0.3333333333333333	0	0.9411373592546838	0.6495776288329483	0.8038003268598594	0.918438130188495	0.5462274087199354	0.8096012504766681	0.8605913035492296	0.8168732943906982	1.0	0.3	0.0	0.003914992184124308	32
1646	0.009867123188782023	0.0017873364950120804	-0.001163679238763744	0.9822601137080789	-1	0.3333333333333333	1	0.5	4	0.6666666666666666	6	0.4074074074074074	0.6666666666666666	9	6	1	0	0	0.3333333333333333	9	3	11	0.0	1.0	0.9883088733099303	0.873459478926883	0.695342835898956	0.8621067442852673	0.45509591508185654	0.9424901019479237	0.956403886680195	0.8990871085193666	0	0	0.0	-0.00011636792387637439	16
3974	0.01593560661947173	0.006407636045907527	-0.005014274231082192	0.9752400099472242	-1	0	0	0.16666666666666666	1	1.0	7	1.0	1.0	8	7	0	1	0	0.1111111111111111	1	9	9	0.3333333333333333	0	0.9654602046864487	0.6631212101537183	0.8416424427163453	0.9389164598474375	0.6057327271759283	0.8279528555882352	0.8528651905389557	0.8402785545969278	1.0	0.375	0.0	-0.0005014274231082193	3
2086	0.02284769570710367	0.005429058127933603	-0.004239718671185896	0.9811076603830382	-1	0	0	0.4	4	0.6923076923076923	9	0.5769230769230769	0.6923076923076923	13	9	1	0	0	0.15384615384615385	13	2	15	0.0	0.15384615384615385	0.7226551441309199	0.832991865844702	0.8363454078354376	0.922130144606082	0.6466563226849259	0.8710323841801108	0.7171777232290437	0.8804026714595615	0	0	0.0	-0.0004239718671185896	6
4440	0.009186074593523998	0.005471834297829666	-0.004914403318017632	0.9744488079251218	-1	0	0	0.2	1	1.0	5	1.0	1.0	6	5	0	1	0	0.14285714285714285	1	7	7	0.3333333333333333	0	0.9411373592546838	0.6645201519599329	0.8416424427163453	0.9125698025764487	0.5462274087199354	0.8788934787180182	0.8460272100591534	0.841616719873157	1.0	0.3333333333333333	0.0	-0.0004914403318017631	2
4561	0.020313470626639952	0.003780779231035832	0.0036642928542113544	0.975304689409146	-1	0	0	0.125	1	1.0	9	1.0	1.0	10	9	0	1	0	0.09090909090909091	1	11	11	0.3333333333333333	0	0.9411373592546838	0.6495776288329483	0.8038003268598594	0.918438130188495	0.5462274087199354	0.8096012504766681	0.8605913035492296	0.8168732943906982	1.0	0.3	0.0	0.0036642928542113544	44
677	0.0018245955043141547	0.0017658427858588106	-0.001765799755178981	0.9859698472680101	-1	0	0	1.0	1	0	0	1.0	0	1	0	0	0	0	0.5	1	2	2	0.0	0	0	0	0	0	0	0	0	0	0	0	0	-0.0001765799755178981	24
967	0.0017858057731237826	0.001721920165411978	-0.0017218920720852482	0.9845955771243845	-1	0	0	1.0	1	0	0	1.0	0	1	0	0	0	0	0.5	1	2	2	0.0	0	0	0	0	0	0	0	0	0	0	0	0	-0.0001721892072085248	30
750	0.002065910274614176	0.0019049175288489506	-0.0019047954432245978	0.9725973282611216	-1	0	0	0.6666666666666666	2	0.5	1	0.6666666666666666	0.5	1	1	2	0	0	0.6666666666666666	2	3	4	0.0	0	0.9299850581238724	0.5	0.6506609730913165	0.5	0.3885774297912459	0.5	0.9012027871672815	0.5	0	0	0.0	-0.0001904795443224598	34
1346	0.007321681170339442	0.003999349801471115	-0.0033443746978597763	0.9779477823907059	-1	0	0	0.4	2	0.8	4	0.4666666666666667	0.4	3	2	3	6	0	0.6	5	3	7	0.6666666666666666	0	1.0	0.9634712247587737	0.5051796824628826	0.852794570565496	0.8616105712906805	0.962853568710188	0.8986257005092312	0.9405533172425374	0.3333333333333333	0	0.0	-0.0003344374697859776	10
251	0.0034273387630811896	0.0022739177686434404	-0.002263302506783858	0.9696912625221007	-1	0	0	0.3333333333333333	1	1.0	2	1.0	1.0	3	2	0	0	0	0.25	4	1	4	0.0	0	0.9411373592546838	0.6567582733842129	0.8416424427163453	0.7981708554386038	0.6343128776537134	0.7391269225504834	0.7821317245578909	0.7353112557126444	0	0	0.0	-0.0002263302506783858	23
2459	0.0326736341901931	0.009884223180211303	-0.005597587507186776	0.7980433704407957	-1	0	0	0.2	2	0.8461538461538461	11	0.5357142857142857	0.6923076923076923	11	9	3	1	0	0.14285714285714285	2	14	15	0.125	0	0.7135564255929076	0.8551538532840698	0.6475076958718693	0.8545565268266715	0.7667928200760459	0.950715764183538	0.8048140855302605	0.8974007366668876	1.0	0.45454545454545453	0.0	-0.0005597587507186776	11
3461	0.020801340418713846	0.0038452272217515487	0.003782911213352252	0.9748506691773766	-1	0	0	0.125	1	1.0	9	1.0	1.0	10	9	0	1	0	0.09090909090909091	1	11	11	0.3333333333333333	0	0.9411373592546838	0.6495776288329483	0.8038003268598594	0.918438130188495	0.5176472582421503	0.7895928389606416	0.8788608285712376	0.8105604953503007	1.0	0.3	0.0	0.003782911213352252	30
2993	0.021118614624907595	0.0035485152771313998	0.0035210385689106887	0.9745616549767446	-1	0	0	0.125	1	1.0	9	1.0	1.0	10	9	0	1	0	0.09090909090909091	1	11	11	0.3333333333333333	0	0.9411373592546838	0.6495776288329483	0.8038003268598594	0.918438130188495	0.5217703523445522	0.7890850889965308	0.877853640940766	0.8104041538384776	1.0	0.3	0.0	0.0035210385689106887	30
1827	0.017684029429830085	0.0032476228820084363	0.0023831895195686272	0.9756917893926594	-1	0	0	0.1111111111111111	1	1.0	11	1.0	1.0	12	11	0	1	0	0.07692307692307693	1	13	13	0.3333333333333333	0	0.9411373592546838	0.6609779419313416	0.8416424427163453	0.8682703270786566	0.6057327271759283	0.7854238753281486	0.8276301048210825	0.7830713231151982	1.0	0.25	0.0	0.0023831895195686272	14
5001	0.020811445034105536	0.003614776846881279	0.003597642732830161	0.9747594050152504	-1	0	0	0.125	1	1.0	9	1.0	1.0	10	9	0	1	0	0.09090909090909091	1	11	11	0.3333333333333333	0	0.9411373592546838	0.6495776288329483	0.8038003268598594	0.918438130188495	0.6343128776537134	0.854432206456407	0.8402636830268275	0.8324042945336583	1.0	0.3	0.0	0.003597642732830161	19
3636	0.020372843256674242	0.003733655375943528	0.0037099493921904972	0.9747098995056745	-1	0	0	0.125	1	1.0	9	1.0	1.0	10	9	0	1	0	0.09090909090909091	1	11	11	0.3333333333333333	0	0.9411373592546838	0.6495776288329483	0.8038003268598594	0.918438130188495	0.45430998171732034	0.8068615672776995	0.8854053123288655	0.8159902375220841	1.0	0.3	0.0	0.0037099493921904972	46
2503	0.02049947963978918	0.005900935694142676	-0.005736808705986769	0.7895541428472569	-1	0	0	0.125	1	1.0	9	1.0	1.0	10	9	0	1	0	0.09090909090909091	1	11	11	0.3333333333333333	0	0.9313646527593429	0.7580624379595613	0.8038003268598594	0.9181110134030344	0.457922966301233	0.7862940063863916	0.8501063212524164	0.834876456306254	1.0	0.3	0.0	-0.0005736808705986769	5
573	0.0017969885754481217	0.00176573886560724	-0.0017656253580932905	0.9860105710093998	-1	0	0	1.0	1	0	0	1.0	0	1	0	0	0	0	0.5	1	2	2	0.0	0	0	0	0	0	0	0	0	0	0	0	0	-0.00017656253580932904	48
4467	0.021085276901053027	0.003861161542165623	0.003740940287061011	0.9749883157389149	-1	0	0	0.125	1	1.0	9	1.0	1.0	10	9	0	1	0	0.09090909090909091	1	11	11	0.3333333333333333	0	0.9411373592546838	0.6495776288329483	0.8038003268598594	0.918438130188495	0.6343128776537134	0.8061475228132652	0.844066294082501	0.815761118092802	1.0	0.3	0.0	0.003740940287061011	58
3814	0.02176718795699692	0.008290624108320141	0.008290598120287812	0.9756529957171824	-1	0	0	0.125	1	1.0	9	1.0	1.0	10	9	0	1	0	0.09090909090909091	1	11	11	0.3333333333333333	0	0.9411373592546838	0.6772316558723636	0.8038003268598594	0.918438130188495	0.45430998171732034	0.8068615672776995	0.8766833997747313	0.8221104700291183	1.0	0.3	0.0	0.008290598120287812	12
3248	0.02127189188136183	0.003545534314693343	0.0035440242052809964	0.97469797369975	-1	0	0	0.125	1	1.0	9	1.0	1.0	10	9	0	1	0	0.09090909090909091	1	11	11	0.3333333333333333	0	0.9411373592546838	0.6495776288329483	0.8038003268598594	0.918438130188495	0.5176472582421503	0.7895928389606416	0.8788608285712376	0.8105604953503007	1.0	0.3	0.0	0.0035440242052809964	14
1247	0.021466399640026692	0.003811511204666439	0.003585552807705628	0.9750775073124783	-1	0	0	0.3	3	0.8461538461538461	11	0.5357142857142857	0.8461538461538461	14	11	0	0	0	0.14285714285714285	14	2	15	0.0	0.15384615384615385	0.8026100861652509	0.9152093585332813	0.786603699753454	0.9180279706564051	0.7363272851324062	0.8811238859127039	0.7975667860879762	0.9060198758768541	0	0	0.0	0.003585552807705628	8
839	0.0020030081090238344	0.0018915484602798959	-0.0018914939341786168	0.9838970408255369	-1	0	0	1.0	1	0	0	1.0	0	1	0	0	0	0	0.5	1	2	2	0.0	0	0	0	0	0	0	0	0	0	0	0	0	-0.00018914939341786168	23
2464	0.013839925798992759	0.0037340738302163233	-0.0024409471733952866	0.98165470917299	-1	0	0	0.4	4	0.6153846153846154	8	0.35714285714285715	0.46153846153846156	9	6	5	2	0	0.8571428571428571	7	6	15	0.18181818181818182	0.2	0.6314465909330103	0.8554376569968059	0.7968253484922958	0.9452590584551595	0.5335640220374471	0.9712268986077047	0.8497679096627845	0.9379228391507926	0.5555555555555556	0.1111111111111111	0.0	-0.00024409471733952866	21
4192	0.020626578654821773	0.0036089026381903606	0.0036051552499989535	0.9751398525459988	-1	0	0	0.125	1	1.0	9	1.0	1.0	10	9	0	1	0	0.09090909090909091	1	11	11	0.3333333333333333	0	0.9411373592546838	0.6495776288329483	0.8038003268598594	0.918438130188495	0.5176472582421503	0.7895928389606416	0.8788608285712376	0.8105604953503007	1.0	0.3	0.0	0.0036051552499989535	28
4827	0.02117618566808116	0.0034271602625065437	0.0034248005125358558	0.9752235487124512	-1	0	0	0.125	1	1.0	9	1.0	1.0	10	9	0	1	0	0.09090909090909091	1	11	11	0.3333333333333333	0	0.9411373592546838	0.6495776288329483	0.8038003268598594	0.918438130188495	0.5176472582421503	0.7895928389606416	0.8788608285712376	0.8105604953503007	1.0	0.3	0.0	0.0034248005125358558	16
680	0.010201994136034785	0.004911516753977515	-0.004908404450389339	0.9714396821827012	-1	0	0	0.25	1	1.0	3	1.0	1.0	3	3	1	3	0	0.2	5	1	5	0.5	0	0.6715201141664813	0.7288535547805871	0.466927478754263	0.6576010986406019	0.7751310013712629	0.8689497330310273	0.8244137894032355	0.7645364152136647	0.6666666666666666	0.3333333333333333	0.0	-0.000490840445038934	4
653	0.0018411174494072015	0.0017770489535947245	-0.00177699492774137	0.9854601799995063	-1	0	0	1.0	1	0	0	1.0	0	1	0	0	1	0	0.5	1	2	2	0.3333333333333333	0	0	0	0	0	0	0	0	0	0	0	0	-0.000177699492774137	26
1835	0.019981334148182074	0.0005217831065519188	-0.00042008096341667345	0.9785743754483556	-1	0	0	0.4	4	0.6923076923076923	9	0.4166666666666667	0.6153846153846154	12	8	2	1	0	0.25	12	3	15	0.25	0.15384615384615385	0.8151008296462973	0.8304873311896429	0.9001610488800476	0.7787537668913758	0.6343128776537134	0.8954220421774303	0.7980673589585117	0.8409020774440356	1.0	0.08333333333333333	0.0	-4.2008096341667345e-05	54
98	0.0025158980682068108	0.0024479818969349158	-0.0024479060175382514	0.9833674420536326	-1	0	0	0.6666666666666666	2	0.5	1	0.6666666666666666	0.5	2	1	1	0	0	0.6666666666666666	2	3	4	0.0	0	0.339809725631635	0.8720494850674982	0.844165807587882	0.8261153011283668	0.25429043402015583	0.7919207902843836	0.9479313995024404	0.832673649296246	0	0	0.0	-0.00024479060175382515	23
590	0.0021677817292376014	0.00187096683923297	-0.0018701425641355453	0.9837924090637651	-1	0	0	1.0	2	0.0	0	0.75	0	2	0	0	0	0	1.0	2	2	3	0.0	0	0	0	0	0	0	0	0	0	0	0	0	-0.00018701425641355453	30
1456	0.00982392024465656	0.0017541955447440273	-0.0010707507758117869	0.9823864510721388	-1	0.3333333333333333	1	0.5	4	0.6666666666666666	6	0.4074074074074074	0.6666666666666666	9	6	1	0	0	0.3333333333333333	9	3	11	0.0	1.0	0.9883088733099303	0.873459478926883	0.695342835898956	0.8621067442852673	0.45509591508185654	0.9424901019479237	0.956403886680195	0.8990871085193666	0	0	0.0	-0.00010707507758117869	23
570	0.0022236828521085073	0.002180669550462811	-0.002179889009844454	0.9738437132850744	-1	0	0	0.75	3	0.3333333333333333	1	0.5555555555555556	0.3333333333333333	1	1	3	2	0	1.0	3	3	5	0.2	1.0	0.7336209946066855	0.5	0.6391914640166905	0.5	0.5956522832020674	0.5	0.6401200937107362	0.5	1.0	0	0.0	-0.00021798890098444543	28
2941	0.015559136592975443	0.003965842557100881	-0.0012897290163797496	0.8593679053896498	-1	0	0	0.16666666666666666	1	1.0	7	1.0	1.0	8	7	0	1	0	0.1111111111111111	1	9	9	0.3333333333333333	0	0.9654602046864487	0.6628448072991674	0.8416424427163453	0.7642918355679175	0.6343128776537134	0.9342510254334874	0.8495951039603991	0.817885185651666	1.0	0.375	0.0	-0.00012897290163797496	8
4968	0.022151467162494148	0.005418724315731978	0.00528330081933055	0.9739045567623302	-1	0	0	0.125	1	1.0	9	1.0	1.0	10	9	0	1	0	0.09090909090909091	1	11	11	0.3333333333333333	0	0.9411373592546838	0.6540143444210387	0.8038003268598594	0.918438130188495	0.6343128776537134	0.8061475228132652	0.844066294082501	0.816738466414	1.0	0.3	0.0	0.00528330081933055	20
1559	0.028183334291396613	0.00382987574891539	-0.003489579849160348	0.9781638582616752	-1	0	0	0.2	2	0.9230769230769231	12	0.2727272727272727	0.7692307692307693	11	10	3	2	0	0.45454545454545453	5	11	15	0.2222222222222222	0.14285714285714285	0.8720020629191222	0.7778388016134563	0.7160308564668929	0.9358519776868888	0.3661497780957131	0.940054026496902	0.9371069090978805	0.9027907201592488	0.5454545454545454	0	0.0	-0.0003489579849160348	15
1351	0.019765988841719078	0.00041313582409242296	-0.00016911440897942711	0.9784836946086317	-1	0	0	0.4	4	0.6923076923076923	9	0.4166666666666667	0.6153846153846154	12	8	2	1	0	0.25	12	3	15	0.25	0.15384615384615385	0.8151008296462973	0.8304873311896429	0.9001610488800476	0.7787537668913758	0.6343128776537134	0.8954220421774303	0.7980673589585117	0.8409020774440356	1.0	0.08333333333333333	0.0	-1.6911440897942712e-05	43
2594	0.02135647828904039	0.011353200055410611	-0.011216852781551377	0.9650719410435882	-1	0	0	0.375	3	0.6	6	0.34285714285714286	0.5	8	5	3	2	0	0.7142857142857143	7	5	12	0.2857142857142857	0.25	0.7201230115040712	0.8696664904244934	0.7968253484922958	0.9033530868500894	0.7885414376954725	0.9694291074902478	0.8497679096627845	0.9262120071519796	0.5625	0.25	0.0	-0.0011216852781551377	0
4269	0.02094709513847233	0.0036337193785780674	0.003632376297617422	0.9752355537174513	-1	0	0	0.125	1	1.0	9	1.0	1.0	10	9	0	1	0	0.09090909090909091	1	11	11	0.3333333333333333	0	0.9411373592546838	0.6495776288329483	0.8038003268598594	0.918438130188495	0.6343128776537134	0.8061475228132652	0.844066294082501	0.815761118092802	1.0	0.3	0.0	0.003632376297617422	15
707	0.0018082666128737964	0.001808129048350934	-0.0018080569814028504	0.9858707613016171	-1	0	0	1.0	1	0	0	1.0	0	1	0	0	0	0	0.5	1	2	2	0.0	0	0	0	0	0	0	0	0	0	0	0	0	-0.00018080569814028503	27
1627	0.024752601453872147	0.0041455686599425985	-0.004112268889106862	0.9810207117233741	-1	0	0	0.3333333333333333	3	0.7272727272727273	8	0.28888888888888886	0.6363636363636364	9	7	3	4	0	0.5555555555555556	9	5	13	0.5	0.2857142857142857	0.5756158771057535	0.8387635353440563	0.7968253484922958	0.8206313289266797	0.9999302986928017	0.9422347954347067	0.8497679096627845	0.8794450186438586	0.1111111111111111	0.4444444444444444	0.0	-0.00041122688891068616	8
4452	0.021247839177491144	0.0035437893499465026	0.003539446207200609	0.9747470750664736	-1	0	0	0.125	1	1.0	9	1.0	1.0	10	9	0	1	0	0.09090909090909091	1	11	11	0.3333333333333333	0	0.9411373592546838	0.6495776288329483	0.8038003268598594	0.918438130188495	0.6343128776537134	0.8061475228132652	0.844066294082501	0.815761118092802	1.0	0.4	0.0	0.003539446207200609	17
3208	0.020865142956852916	0.0036804299291742174	0.0036712245068774574	0.975178088117318	-1	0	0	0.125	1	1.0	9	1.0	1.0	10	9	0	1	0	0.09090909090909091	1	11	11	0.3333333333333333	0	0.9411373592546838	0.6495776288329483	0.8038003268598594	0.918438130188495	0.5176472582421503	0.7895928389606416	0.8788608285712376	0.8105604953503007	1.0	0.3	0.0	0.0036712245068774574	9
2192	0.01871505372401062	0.0007635900899276043	-0.000742967642646562	0.9790962830885473	-1	0	0	0.4	4	0.6923076923076923	9	0.625	0.6153846153846154	12	8	2	1	0	0.16666666666666666	12	2	15	0.25	0.15384615384615385	0.8026100861652509	0.8374393032542043	0.9001610488800476	0.7830937572645122	0.6871294766621299	0.9078765298407555	0.8042748545812721	0.8503082906952384	1.0	0.08333333333333333	0.0	-7.429676426465621e-05	1
2142	0.01927427251644584	0.001016844948391332	-0.0009892831982518321	0.9783907284615185	-1	0	0	0.4	4	0.6923076923076923	9	0.4166666666666667	0.6153846153846154	12	8	2	1	0	0.25	12	3	15	0.25	0.15384615384615385	0.8151008296462973	0.8304873311896429	0.9001610488800476	0.7787537668913758	0.6343128776537134	0.8954220421774303	0.7980673589585117	0.8409020774440356	1.0	0.08333333333333333	0.0	-9.892831982518321e-05	27
2245	0.02108966736015609	0.0036211913994756927	0.0035967280535833955	0.9747676381916909	-1	0	0	0.125	1	1.0	9	1.0	1.0	10	9	0	1	0	0.09090909090909091	1	11	11	0.3333333333333333	0	0.9411373592546838	0.6495776288329483	0.8038003268598594	0.918438130188495	0.5176472582421503	0.7895928389606416	0.8788608285712376	0.8105604953503007	1.0	0.3	0.0	0.0035967280535833955	62
931	0.007920077946450907	0.004176086868963527	-0.004176086295134598	0.9811897185785567	-1	0	0	0.5714285714285714	4	0.5	4	0.5555555555555556	0.375	5	3	4	2	0	0.5	3	6	10	0.2	0.5714285714285714	0.6144266691367678	0.9284351321431353	0.695342835898956	0.8959085720077659	0.2873564313175552	0.9653656875666895	0.8918487435061453	0.9358986855139664	0.6	0.2	0.0	-0.0004176086295134598	4
1550	0.013575655573675387	0.009677811801474165	-0.009675618098050039	0.973958377222121	-1	0.3333333333333333	1	0.625	5	0.5	5	0.375	0.5	10	5	1	0	0	0.5	8	4	12	0.0	0.75	0.7979159265002914	0.9471269963806471	0.4222198113419438	0.8548794307986705	0.46679750763785843	0.9379654568390399	0.9083451111122366	0.9211676929079583	0	0	0.0	-0.0009675618098050039	0
120	0.01956827596552169	0.007722041261576124	-0.007665513716879822	0.9380995334420485	-1	0	0	0.3	3	0.7692307692307693	10	0.3333333333333333	0.6153846153846154	10	8	4	1	0	0.5555555555555556	5	9	15	0.1	0	0.866758326650914	0.8624607655490594	0.5650142575921083	0.9352590416304661	0.6942883542905679	0.9502901627432664	0.8448820326809078	0.9231279018253495	1.0	0.4	0.0	-0.0007665513716879821	25
1186	0.02369401995652789	0.007425549443420772	0.007260681013966685	0.936575236755822	-1	0	0	0.1	1	1.0	13	1.0	1.0	14	13	0	1	0	0.06666666666666667	1	15	15	0.3333333333333333	0	0.7135564255929076	0.8663332618407057	0.6226683308707205	0.930108591098773	0.5422488198124779	0.838258723105688	0.7714070183146089	0.8843416069546045	1.0	0.42857142857142855	0.0	0.007260681013966685	44
83	0.016660461488135277	0.002029615539872629	-0.002025810147410387	0.9809842615716658	-1	0	0	0.2	2	0.8461538461538461	11	0.4166666666666667	0.15384615384615385	3	2	11	5	0	1.0	6	6	15	0.2	0	0.8176588436939003	0.9710796763998318	0.709024246831007	0.9616746540996313	0.2378227048223604	0.6563518954426788	0.9385593277623185	0.9213744048976521	0.3333333333333333	0.3333333333333333	0.8432968393398707	-0.0002025810147410387	36
4835	0.01069181617913203	0.004372035063673742	-0.0034444876779114405	0.9760423282114359	-1	0	0	0.16666666666666666	1	1.0	7	1.0	1.0	8	7	0	1	0	0.1111111111111111	1	9	9	0.3333333333333333	0	0.9654602046864487	0.6630272597629252	0.8416424427163453	0.7642918355679175	0.6343128776537134	0.9336678045200948	0.7845503091787015	0.8174558570209156	1.0	0.375	0.0	-0.00034444876779114405	6
4455	0.0172579226458347	0.006625647616585183	0.0005019502701896734	0.9839424086408588	-1	0	0	0.125	1	1.0	9	1.0	1.0	10	9	0	1	0	0.09090909090909091	1	11	11	0.3333333333333333	0	0.9411373592546838	0.636221750623085	0.778836649591619	0.9190941833713017	0.6274776120444084	0.9040041161874807	0.8435546851774396	0.8511789811746865	1.0	0.3	0.0	0.0005019502701896734	11
22	0.012279157079831146	0.0053049548842112725	-0.005304695796517655	0.9739935051162919	-1	0	0	0.4	2	0.6	3	0.5833333333333334	0.6	4	3	2	1	0	0.3333333333333333	2	6	7	0.14285714285714285	0	0.6633820114352759	0.7688719730694001	0.3199397044408194	0.5224486399350059	0.216459854999071	0.9334720339883993	0.872065051265308	0.787685809841686	1.0	0.25	0.0	-0.0005304695796517655	4
3618	0.020917009481995805	0.0036216878353128867	0.003620856538947989	0.9750017418089634	-1	0	0	0.125	1	1.0	9	1.0	1.0	10	9	0	1	0	0.09090909090909091	1	11	11	0.3333333333333333	0	0.9411373592546838	0.6495776288329483	0.8038003268598594	0.918438130188495	0.5462274087199354	0.8359259021067219	0.8647813595056053	0.8257171246230632	1.0	0.3	0.0	0.003620856538947989	39
3995	0.010805912250135252	0.006879388225716896	-0.006843787019402709	0.9750833043962097	-1	0	0	0.16666666666666666	1	1.0	6	1.0	1.0	7	6	0	1	0	0.125	1	8	8	0.3333333333333333	0	0.9411373592546838	0.6075364572823975	0.8416424427163453	0.7358551423314361	0.6343128776537134	0.933957247061331	0.8192095006079764	0.7974142159283979	1.0	0.42857142857142855	0.0	-0.0006843787019402709	0
4006	0.020179289722947674	0.003654502407044118	0.0036305986514140027	0.9747084438282781	-1	0	0	0.125	1	1.0	9	1.0	1.0	10	9	0	1	0	0.09090909090909091	1	11	11	0.3333333333333333	0	0.9411373592546838	0.6495776288329483	0.8038003268598594	0.918438130188495	0.45430998171732034	0.8068615672776995	0.8854053123288655	0.8159902375220841	1.0	0.3	0.0	0.0036305986514140027	28
4025	0.021092852277765098	0.003712366750637938	0.003710976978886748	0.9748248640648824	-1	0	0	0.125	1	1.0	9	1.0	1.0	10	9	0	1	0	0.09090909090909091	1	11	11	0.3333333333333333	0	0.9411373592546838	0.6495776288329483	0.8038003268598594	0.918438130188495	0.5176472582421503	0.7895928389606416	0.8788608285712376	0.8105604953503007	1.0	0.3	0.0	0.003710976978886748	11
1187	0.007492763119506413	0.0017420578731552408	-0.0016193996883009884	0.9838840684545419	-1	0.5	1	0.5714285714285714	4	0.625	5	0.4166666666666667	0.625	9	5	0	0	0	0.375	8	3	10	0.0	1.0	0.9883088733099303	0.9073311287011515	0.6609636287411448	0.9025154704938625	0.5674452371800038	0.9308282694400448	0.8397822072272625	0.9144182889810677	0	0	0.0	-0.00016193996883009882	38
4236	0.02089770580670593	0.0038002089088689244	0.003721020934449416	0.9751060059303228	-1	0	0	0.125	1	1.0	9	1.0	1.0	10	9	0	1	0	0.09090909090909091	1	11	11	0.3333333333333333	0	0.9411373592546838	0.6495776288329483	0.8038003268598594	0.918438130188495	0.5176472582421503	0.7895928389606416	0.8788608285712376	0.8105604953503007	1.0	0.3	0.0	0.003721020934449416	18
3645	0.020583904906653332	0.003518193228430207	0.0035107462269849733	0.9747992178315696	-1	0	0	0.125	1	1.0	9	1.0	1.0	10	9	0	1	0	0.09090909090909091	1	11	11	0.3333333333333333	0	0.9411373592546838	0.6495776288329483	0.8038003268598594	0.918438130188495	0.5176472582421503	0.7895928389606416	0.8788608285712376	0.8105604953503007	1.0	0.3	0.0	0.0035107462269849733	22
2985	0.02070720675341461	0.0034295463962552095	0.003390608254924695	0.9745400963431998	-1	0	0	0.125	1	1.0	9	1.0	1.0	10	9	0	1	0	0.09090909090909091	1	11	11	0.3333333333333333	0	0.9411373592546838	0.6495776288329483	0.8038003268598594	0.918438130188495	0.5217703523445522	0.7890850889965308	0.877853640940766	0.8104041538384776	1.0	0.3	0.0	0.003390608254924695	23
4792	0.024192715212671967	0.004427994378678338	-0.0038508964185958983	0.9757515514089209	-1	0	0	0.125	1	1.0	9	1.0	1.0	10	9	0	1	0	0.09090909090909091	1	11	11	0.3333333333333333	0	0.9411373592546838	0.6495776288329483	0.7913184882257391	0.915170133649417	0.6343128776537134	0.8061475228132652	0.8337731676646789	0.813604698351995	1.0	0.3	0.0	-0.0003850896418595898	1
4023	0.021467831652531334	0.003787596690013234	0.0037485556538938316	0.975355118291301	-1	0	0	0.125	1	1.0	9	1.0	1.0	10	9	0	1	0	0.09090909090909091	1	11	11	0.3333333333333333	0	0.9411373592546838	0.6495776288329483	0.8038003268598594	0.918438130188495	0.6343128776537134	0.8061475228132652	0.844066294082501	0.815761118092802	1.0	0.3	0.0	0.0037485556538938316	40
1493	0.004811587163653315	0.0033786528750462245	-0.003377069288785034	0.9770246442933205	-1	0	0	0.5	2	0.5	2	0.5	0.5	4	2	1	1	0	0.75	4	3	6	0.25	0.6666666666666666	0.7275713534936579	0.9316494329382943	0.5790352851736772	0.9582655559211607	0.6074026446854066	0.9776895352769253	0.9195395634182248	0.9598984973827154	1.0	0.5	0.0	-0.0003377069288785034	9
28	0.0016846838545422744	0.001621913507567157	-0.0016218318815997307	0.981883533308515	-1	0	0	0	0	0	0	1.0	0	0	0	0	2	0	1.0	1	1	1	0.5	0	0	0	0	0	0	0	0	0	0	0	0	-0.1	11
2780	0.036941521838115825	0.005413435379826704	0.0036768028885055663	0.7932591180846632	-1	0	0	0.2	2	0.8461538461538461	11	0.5357142857142857	0.7692307692307693	12	10	2	1	0	0.14285714285714285	2	14	15	0.16666666666666666	0	0.6445861513493305	0.8764044363356749	0.6475076958718693	0.925670278767641	0.6880223931147789	0.9173202338501772	0.7714070183146089	0.9085258829021412	1.0	0.3333333333333333	0.0	0.0036768028885055663	37
3835	0.02074318187849119	0.0038921096134027972	0.0038890825893981283	0.9751043296645654	-1	0	0	0.125	1	1.0	9	1.0	1.0	10	9	0	1	0	0.09090909090909091	1	11	11	0.3333333333333333	0	0.9411373592546838	0.6495776288329483	0.8038003268598594	0.918438130188495	0.6343128776537134	0.8061475228132652	0.844066294082501	0.815761118092802	1.0	0.3	0.0	0.0038890825893981283	95
636	0.0076541347533109	0.005571954529699435	-0.005539144776281423	0.9676452095584422	-1	0	0	0.5	3	0.7142857142857143	5	0.42857142857142855	0.7142857142857143	6	5	2	0	0	0.42857142857142855	3	7	9	0.0	1.0	0.9411373592546838	0.930233143819802	0.7802532281803278	0.8532085656370572	0.6343128776537134	0.9026544524453504	0.8196341717080121	0.8995691735966781	0	0	0.0	-0.0005539144776281423	2
2102	0.031685474184833855	0.012899857465951584	-0.012892392078325965	0.8109042329168417	-1	0	0	0.2	2	0.9230769230769231	12	1.0	0.9230769230769231	14	12	0	0	0	0.06666666666666667	15	1	15	0.0	0.14285714285714285	0.8724741591597972	0.6976858083458748	0.8312447236296336	0.9349242235769958	0.5898563988295205	0.8931486320430267	0.8192095006079764	0.867017672409791	0	0	0.0	-0.0012892392078325964	1
2895	0.016017916999674246	0.0062052304467297495	-0.004913768522219217	0.9760094797131315	-1	0	0	0.16666666666666666	1	1.0	7	1.0	1.0	8	7	0	1	0	0.1111111111111111	1	9	9	0.3333333333333333	0	0.9654602046864487	0.6631212101537183	0.8416424427163453	0.9389164598474375	0.60985582127833	0.8248023921827028	0.851678343623952	0.8392937581489411	1.0	0.375	0.0	-0.0004913768522219217	6
1139	0.01030884343032884	0.005082761988318241	-0.005078812940458707	0.9829888133514852	-1	0.3333333333333333	1	0.5	4	0.6666666666666666	6	0.4074074074074074	0.6666666666666666	9	6	1	0	0	0.3333333333333333	9	3	11	0.0	1.0	0.4686456611848625	0.896639291356654	0.695342835898956	0.8621067442852673	0.45509591508185654	0.9424901019479237	0.8750449262398539	0.9057915032203805	0	0	0.0	-0.0005078812940458707	5
302	0.003896924539566282	0.0028989196846124954	-0.00289889179196172	0.9797130745424701	-1	1.0	1	0.8	4	0.4	2	0.4666666666666667	0.4	6	2	0	0	0	0.6	5	3	7	0.0	1.0	0.46822686932295055	0.8644462605084375	0.5457653700643632	0.901684150637325	0.4644053528598082	0.8200363154554198	0.8121741590070068	0.8655063652991416	0	0	0.0	-0.000289889179196172	6
1076	0.0018255442323311234	0.0017807832139743382	-0.0017807683197192151	0.9848792711764117	-1	0	0	0.5	1	1.0	1	1.0	1.0	1	1	1	1	0	0.3333333333333333	1	3	3	0.16666666666666666	0	0.1	0.5	0.7519414217953205	0.5	1.0	0.5	0.9780233698488882	0.5	1.0	0	0.0	-0.00017807683197192153	28
2005	0.02484749634249547	0.005377953644395513	-0.005316158343895423	0.9758048655016291	-1	0	0	0.2	2	0.8461538461538461	11	0.5357142857142857	0.6923076923076923	11	9	3	1	0	0.14285714285714285	2	14	15	0.125	0	0.5959114374815246	0.8694232290960775	0.72239872767659	0.9173869623651829	0.766559181870362	0.9194935287637441	0.7872829688714953	0.9043255960091829	1.0	0.36363636363636365	0.0	-0.0005316158343895423	9
4388	0.02059355933438857	0.0038921446810387386	0.0038843633815185134	0.9753595448833856	-1	0	0	0.125	1	1.0	9	1.0	1.0	10	9	0	1	0	0.09090909090909091	1	11	11	0.3333333333333333	0	0.9411373592546838	0.6495776288329483	0.8038003268598594	0.918438130188495	0.45430998171732034	0.8068615672776995	0.8854053123288655	0.8159902375220841	1.0	0.3	0.0	0.0038843633815185134	37
2347	0.021647102583527054	0.007026730814044115	-0.005865297710804736	0.9744099408715604	-1	0	0	0.3	3	0.6666666666666666	8	0.3111111111111111	0.5833333333333334	10	7	3	2	0	0.5555555555555556	9	5	14	0.2857142857142857	0	0.8640703006680109	0.8723587157551491	0.8192338956043205	0.883705226505351	0.6572074725713848	0.9561195057133928	0.8095389559937921	0.9124397635606267	0.55	0.2	0.0	-0.0005865297710804736	7
3001	0.020389851171981537	0.003864548860256149	0.003859068226324403	0.9749370455349566	-1	0	0	0.125	1	1.0	9	1.0	1.0	10	9	0	1	0	0.09090909090909091	1	11	11	0.3333333333333333	0	0.9411373592546838	0.6495776288329483	0.8038003268598594	0.918438130188495	0.5217703523445522	0.7890850889965308	0.877853640940766	0.8104041538384776	1.0	0.3	0.0	0.003859068226324403	26
1565	0.020318138567529443	0.0005495355995216221	-0.0005258539607214009	0.9781685829963016	-1	0	0	0.4	4	0.6923076923076923	9	0.4166666666666667	0.6153846153846154	12	8	2	1	0	0.25	12	3	15	0.25	0.15384615384615385	0.8151008296462973	0.8304873311896429	0.9001610488800476	0.7787537668913758	0.6404846001693196	0.8695773737274226	0.7925633445662171	0.8294277354296422	1.0	0.08333333333333333	0.0	-5.258539607214009e-05	35
833	None	None	None	None	None	0	0	0.2	1	1.0	5	0.7777777777777778	0.2	2	1	4	3	0	1.0	3	3	7	0.2727272727272727	0.5	0.9688714327517808	0.5771990481402411	0.5592048641187976	0.6399785162657096	0.24383659687019926	0.7771178975209293	0.9512442172417475	0.6708065526276769	0.5	0	0.2538602025830186	None	0
2718	0.0357727538408897	0.006925143306188446	0.0009032231292765154	0.7575892874310306	-1	0	0	0.2	2	0.8461538461538461	11	0.5357142857142857	0.7692307692307693	12	10	2	1	0	0.14285714285714285	2	14	15	0.16666666666666666	0	0.6445861513493305	0.8764044363356749	0.6475076958718693	0.925670278767641	0.6880223931147789	0.9173202338501772	0.7714070183146089	0.9085258829021412	1.0	0.3333333333333333	0.0	0.0009032231292765154	37
90	0.01732585482585418	0.004255632047491714	-0.004248207343958273	0.9339178148439949	-1	0	0	0.1	1	1.0	13	0.42857142857142855	0.6923076923076923	10	9	4	6	0	0.7142857142857143	7	5	15	0.5454545454545454	0	0.33524894246741443	0.9409770968246702	0.35199092372970664	0.8199389700901524	0.6211815299219007	0.9014721320984221	0.84543496035954	0.8971734542058986	0.15000000000000002	0.2	0.0	-0.00042482073439582726	21
4126	0.02068104709005591	0.0038882512648052803	0.003783327995574032	0.9752626544867686	-1	0	0	0.125	1	1.0	9	1.0	1.0	10	9	0	1	0	0.09090909090909091	1	11	11	0.3333333333333333	0	0.9411373592546838	0.6495776288329483	0.8038003268598594	0.918438130188495	0.45430998171732034	0.8068615672776995	0.8854053123288655	0.8159902375220841	1.0	0.3	0.0	0.003783327995574032	36
1906	0.019775974731708924	0.0005852769319701482	-0.00045947994140205066	0.9783140235387262	-1	0	0	0.4	4	0.6923076923076923	9	0.4166666666666667	0.6153846153846154	12	8	2	1	0	0.25	12	3	15	0.25	0.15384615384615385	0.8151008296462973	0.8304873311896429	0.9001610488800476	0.7787537668913758	0.6343128776537134	0.8954220421774303	0.7980673589585117	0.8409020774440356	1.0	0.08333333333333333	0.0	-4.5947994140205066e-05	27
3752	0.02054752839647576	0.00359469488613803	0.0035753911526604076	0.9747879275406226	-1	0	0	0.125	1	1.0	9	1.0	1.0	10	9	0	1	0	0.09090909090909091	1	11	11	0.3333333333333333	0	0.9411373592546838	0.6495776288329483	0.8038003268598594	0.918438130188495	0.45430998171732034	0.8068615672776995	0.8854053123288655	0.8159902375220841	1.0	0.3	0.0	0.0035753911526604076	18
4451	0.020549367585684517	0.003710313191972973	0.003641923363502734	0.9749350615543803	-1	0	0	0.125	1	1.0	9	1.0	1.0	10	9	0	1	0	0.09090909090909091	1	11	11	0.3333333333333333	0	0.9411373592546838	0.6495776288329483	0.8038003268598594	0.918438130188495	0.5462274087199354	0.8368845564536164	0.8739996453293296	0.8260529482619193	1.0	0.3	0.0	0.003641923363502734	29
4235	0.020756806107296272	0.0036471958678247767	0.0036384476868593497	0.975319408429721	-1	0	0	0.125	1	1.0	9	1.0	1.0	10	9	0	1	0	0.09090909090909091	1	11	11	0.3333333333333333	0	0.9411373592546838	0.6495776288329483	0.8038003268598594	0.918438130188495	0.5176472582421503	0.7895928389606416	0.8788608285712376	0.8105604953503007	1.0	0.3	0.0	0.0036384476868593497	21
485	0.001987408062774898	0.0019115919183546144	-0.0019115890451249968	0.983517019492628	-1	0	0	1.0	2	0.0	0	0.75	0	2	0	0	0	0	1.0	2	2	3	0.0	0	0	0	0	0	0	0	0	0	0	0	0	-0.00019115890451249968	54
1945	0.02022560980460723	0.0005683945684287089	-0.0005670225694143074	0.978238451302595	-1	0	0	0.4	4	0.6923076923076923	9	0.4166666666666667	0.6153846153846154	12	8	2	1	0	0.25	12	3	15	0.25	0.15384615384615385	0.8151008296462973	0.8304873311896429	0.9001610488800476	0.7787537668913758	0.6343128776537134	0.8954220421774303	0.7980673589585117	0.8409020774440356	1.0	0.08333333333333333	0.0	-5.670225694143074e-05	36
4441	0.021089147019209557	0.003536824550382157	0.0034899058077214316	0.9749793072406919	-1	0	0	0.125	1	1.0	9	1.0	1.0	10	9	0	1	0	0.09090909090909091	1	11	11	0.3333333333333333	0	0.9411373592546838	0.6495776288329483	0.8038003268598594	0.918438130188495	0.5176472582421503	0.7895928389606416	0.8788608285712376	0.8105604953503007	1.0	0.3	0.0	0.0034899058077214316	11
4419	0.020749617435331394	0.003705818337412474	0.003702278043597426	0.9746541287181865	-1	0	0	0.125	1	1.0	9	1.0	1.0	10	9	0	1	0	0.09090909090909091	1	11	11	0.3333333333333333	0	0.9411373592546838	0.6495776288329483	0.8038003268598594	0.918438130188495	0.5462274087199354	0.8096012504766681	0.8605913035492296	0.8168732943906982	1.0	0.3	0.0	0.003702278043597426	10
1079	0.042726502659407146	0.004261025912887056	-0.004014202901114929	0.7448358967380373	-1	0	0	0.2	2	0.9230769230769231	12	0.5357142857142857	0.9230769230769231	14	12	0	2	0	0.14285714285714285	14	2	15	1.0	0	0.6541106556464064	0.8646377426582187	0.44048463829373735	0.8446812541773	0.595221306057136	0.7960033720398362	0.768977510327289	0.8370506692867385	0.6071428571428571	0.6428571428571429	0.0	-0.00040142029011149287	1
687	0.0017990201012996275	0.0017391547244050988	-0.0017391013481907224	0.9860230226207577	-1	0	0	1.0	1	0	0	1.0	0	1	0	0	0	0	0.5	1	2	2	0.0	0	0	0	0	0	0	0	0	0	0	0	0	-0.00017391013481907224	42
2523	0.03590739668129341	0.007235753389739831	0.000704202377667535	0.7654895793330359	-1	0	0	0.2	2	0.8461538461538461	11	0.5357142857142857	0.7692307692307693	12	10	2	1	0	0.14285714285714285	2	14	15	0.16666666666666666	0	0.6445861513493305	0.8764044363356749	0.6475076958718693	0.925670278767641	0.6880223931147789	0.9173202338501772	0.7714070183146089	0.9085258829021412	1.0	0.3333333333333333	0.0	0.000704202377667535	63
3959	0.01328820091057836	0.003514840212039062	0.00010042226509025412	0.9713063142864927	-1	0	0	0.16666666666666666	1	1.0	6	1.0	1.0	7	6	0	1	0	0.125	1	8	8	0.3333333333333333	0	0.9411373592546838	0.6680201955925121	0.8416424427163453	0.9457488094668589	0.4608530806818224	0.8746936311521524	0.893729812380963	0.8621864005027822	1.0	0.42857142857142855	0.0	0.00010042226509025412	9
2063	0.01931135430479322	0.002497408719361463	0.0015796691046331584	0.9771806032530505	-1	0.25	1	0.5	5	0.5384615384615384	7	0.3333333333333333	0.5384615384615384	12	7	2	1	0	0.5555555555555556	9	5	15	0.3333333333333333	0.3333333333333333	0.8026100861652509	0.8457354878026336	0.9001610488800476	0.789841417639161	0.6871294766621299	0.9154751052325695	0.7980673589585117	0.8584693797392297	1.0	0.08333333333333333	0.0	0.0015796691046331584	34
1869	0.019574571791158037	0.0006385512453938184	8.407504332324324e-05	0.9782296267231816	-1	0	0	0.4	4	0.6923076923076923	9	0.4166666666666667	0.6153846153846154	12	8	2	1	0	0.25	12	3	15	0.25	0.15384615384615385	0.8151008296462973	0.8304873311896429	0.9001610488800476	0.7787537668913758	0.6343128776537134	0.8954220421774303	0.7980673589585117	0.8409020774440356	1.0	0.08333333333333333	0.0	8.407504332324324e-05	20
2589	0.02365533585553255	0.0021374417883742317	-0.0013189579831390664	0.965388126347794	-1	0	0	0.2	2	0.8333333333333334	10	0.2916666666666667	0.6666666666666666	10	8	3	2	0	0.75	8	6	14	0.25	0	0.8640703006680109	0.8723587157551491	0.8192338956043205	0.8359673391963041	0.6572074725713848	0.9561195057133928	0.8084818475189377	0.9012007429609238	0.55	0.3	0.0	-0.00013189579831390664	13
2535	0.017030767787332216	0.008134100384974512	-0.007993178209300076	0.925753363353969	-1	0	0	0.2	1	1.0	5	1.0	1.0	6	5	0	1	0	0.14285714285714285	1	7	7	0.3333333333333333	0	0.936001031459561	0.6878855497728933	0.6444480725341123	0.9360829590530391	0.40831390087209823	0.727171090094038	0.9229429156341429	0.8153109294272555	1.0	0.5	0.0	-0.0007993178209300076	3
2739	0.022169108820183074	0.0017238750549400633	0.0015363809495495214	0.9734012333210831	-1	0	0	0.125	1	1.0	9	1.0	1.0	10	9	0	1	0	0.09090909090909091	1	11	11	0.3333333333333333	0	0.9411373592546838	0.6495776288329483	0.8007713543431118	0.9186467691544205	0.5176472582421503	0.7895928389606416	0.8797516911887961	0.8107031790669446	1.0	0.3	0.0	0.0015363809495495214	12
358	0.0018177819382341532	0.0017626326493225654	-0.0017615478910935922	0.9835540883609882	-1	0	0	1.0	1	0	0	1.0	0	1	0	0	1	0	0.5	2	1	2	0.3333333333333333	0	0	0	0	0	0	0	0	0	0	0	0	-0.00017615478910935922	11
4022	0.021109295242788848	0.0036902023632292293	0.0036899534903352634	0.9747621212799565	-1	0	0	0.125	1	1.0	9	1.0	1.0	10	9	0	1	0	0.09090909090909091	1	11	11	0.3333333333333333	0	0.9411373592546838	0.6495776288329483	0.8038003268598594	0.918438130188495	0.5176472582421503	0.7895928389606416	0.8788608285712376	0.8105604953503007	1.0	0.3	0.0	0.0036899534903352634	12
1795	0.01989595117483633	0.00038084264504672263	-0.0003784394664012762	0.9786650914295676	-1	0	0	0.4	4	0.6923076923076923	9	0.4166666666666667	0.6153846153846154	12	8	2	1	0	0.25	12	3	15	0.25	0.15384615384615385	0.8151008296462973	0.8304873311896429	0.9001610488800476	0.7787537668913758	0.6343128776537134	0.8954220421774303	0.7980673589585117	0.8409020774440356	1.0	0.08333333333333333	0.0	-3.7843946640127624e-05	53
591	0.002256813108981245	0.0021884906266276725	-0.0021884859996585517	0.9840714760027512	-1	0	0	0.6666666666666666	2	0.5	1	0.6666666666666666	0	2	0	1	0	0	0.6666666666666666	2	3	4	0.0	0	0	0	0	0	0	0	0	0	0	0	0	-0.00021884859996585516	19
2025	0.02076009983790867	0.008840461291032768	-0.00882258219498257	0.9775124168904162	-1	0	0	0.4	4	0.6923076923076923	9	0.4166666666666667	0.6153846153846154	12	8	2	1	0	0.25	12	3	15	0.25	0.15384615384615385	0.8151008296462973	0.8304873311896429	0.9001610488800476	0.7785530002216102	0.6343128776537134	0.8954220421774303	0.7980673589585117	0.8408501232346104	1.0	0.16666666666666666	0.0	-0.000882258219498257	1
2461	0.02752173436169555	0.007864570642967406	0.0021356494813835874	0.9712094349421277	-1	0	0	0.125	1	1.0	9	1.0	1.0	10	9	0	1	0	0.09090909090909091	1	11	11	0.3333333333333333	0	0.9313646527593429	0.8233264368824953	0.8038003268598594	0.918438130188495	0.5217703523445522	0.7890850889965308	0.8501063212524164	0.8532005195305091	1.0	0.3	0.0	0.0021356494813835874	6
2095	0.017841846610623074	0.008525086755111265	-0.008518184067261307	0.96074672622577	-1	0	0	0.375	3	0.5555555555555556	5	0.39285714285714285	0.5555555555555556	8	5	2	2	0	0.5714285714285714	7	4	11	0.4	0.2857142857142857	0.8640703006680109	0.8431586351309105	0.8192338956043205	0.8924690195349461	0.7948114416920442	0.9525533822934302	0.8330959887833321	0.9060125008112336	0.5625	0.25	0.0	-0.0008518184067261307	3
4005	0.022679224480207556	0.011536642877287836	-0.00984871725141755	0.8652304247718955	-1	0	0	0.14285714285714285	1	1.0	8	1.0	1.0	9	8	0	1	0	0.1	1	10	10	0.3333333333333333	0	0.9411373592546838	0.65701592057827	0.7909218882716136	0.9233509605502794	0.6343128776537134	0.8109041209948303	0.8660642877532805	0.8222350400434235	1.0	0.3333333333333333	0.0	-0.000984871725141755	0
2890	0.023049899070233564	0.011221461365081408	-0.00966584515524738	0.8669471187877313	-1	0	0	0.14285714285714285	1	1.0	8	1.0	1.0	9	8	0	1	0	0.1	1	10	10	0.3333333333333333	0	0.9411373592546838	0.65701592057827	0.7909218882716136	0.9233509605502794	0.45814193978615736	0.8648994640315588	0.893729812380963	0.8409254702941833	1.0	0.3333333333333333	0.0	-0.0009665845155247381	0
364	0.007591788864045177	0.0028617540662666044	-0.002833915047524858	0.9819872082612605	-1	0.5	1	0.7142857142857143	5	0.375	3	0.5555555555555556	0.375	7	3	2	0	0	0.5	6	3	10	0.0	1.0	1.0	0.8884158384089482	0.6609636287411448	0.8711830522450494	0.6452427730844371	0.9401689231655905	0.8397822072272625	0.9043814995819603	0	0	0.0	-0.0002833915047524858	23
1003	0.0019433242914849056	0.0018739424712639165	-0.0018738810869916897	0.9850473379772164	-1	0	0	1.0	1	0	0	1.0	0	1	0	0	2	0	0.5	1	2	2	0.6666666666666666	0	0	0	0	0	0	0	0	0	0	0	0	-0.00018738810869916897	23
1777	0.019729815981515682	0.0007263247503936231	-0.0006239976398402871	0.9784400434668818	-1	0	0	0.4	4	0.6923076923076923	9	0.4166666666666667	0.6153846153846154	12	8	2	1	0	0.25	12	3	15	0.25	0.15384615384615385	0.8151008296462973	0.8304873311896429	0.9001610488800476	0.7787537668913758	0.6343128776537134	0.8954220421774303	0.7980673589585117	0.8409020774440356	1.0	0.08333333333333333	0.0	-6.239976398402872e-05	43
5040	0.020152119588848265	0.008043050298103073	-0.00796786961852557	0.9228563043739652	-1	0	0	0.16666666666666666	1	1.0	6	1.0	1.0	7	6	0	1	0	0.125	1	8	8	0.3333333333333333	0	0.9411373592546838	0.6756741542727864	0.7160308564668929	0.9330628752875465	0.45814193978615736	0.8161442350216928	0.893729812380963	0.8347546997942108	1.0	0.42857142857142855	0.0	-0.000796786961852557	2
1431	0.012005252885398651	0.00489238096934804	-0.003685433473069318	0.947076916108304	-1	0	0	0.3	3	0.8461538461538461	11	0.23809523809523808	0.6923076923076923	11	9	3	1	0	0.7777777777777778	7	9	15	0.125	0.25	0.7135564255929076	0.874723014358035	0.48252081931234736	0.9223757521933815	0.6880223931147789	0.9251661856255243	0.7714070183146089	0.9097882469756202	1.0	0.45454545454545453	0.0	-0.00036854334730693184	21
830	0.001958207273566821	0.0018978502825288302	-0.0018977492997934626	0.9848240162723747	-1	0	0	1.0	2	0.0	0	0.75	0	2	0	0	0	0	1.0	2	2	3	0.0	0	0	0	0	0	0	0	0	0	0	0	0	-0.00018977492997934627	24
1084	None	None	None	None	None	0	0	0.5	3	0.5	3	0.8	0.16666666666666666	4	1	3	3	0	0.4	2	5	8	0.42857142857142855	0.3333333333333333	0.6144266691367678	0.8731665853602281	0.7710671099678228	0.6983946719260682	0.8347159712851194	0.9476026755491572	0.7771693935889779	0.8685271967432573	0.25	0.25	0.0	None	0
4472	0.02060237141094337	0.0036138708690823247	0.0036101849752873893	0.9752383554609169	-1	0	0	0.125	1	1.0	9	1.0	1.0	10	9	0	1	0	0.09090909090909091	1	11	11	0.3333333333333333	0	0.9411373592546838	0.6495776288329483	0.8038003268598594	0.918438130188495	0.6343128776537134	0.8061475228132652	0.844066294082501	0.815761118092802	1.0	0.3	0.0	0.0036101849752873893	28
744	0.0035754371767594676	0.0034744014022014794	-0.0034738332753023577	0.9824234459434928	-1	0	0	0.6	3	0.6	3	0.5833333333333334	0.4	4	2	2	0	0	0.3333333333333333	6	2	7	0.0	0.4	0.4501782965665349	0.9457961078007225	0.5131977675098464	0.771369055586909	0.5720264206742093	0.828661444335793	0.7869887029511794	0.8680509004201179	0	0	0.0	-0.0003473833275302358	11
3419	0.020885743714013645	0.0036858565626889275	0.00367965681847724	0.9747666100475975	-1	0	0	0.125	1	1.0	9	1.0	1.0	10	9	0	1	0	0.09090909090909091	1	11	11	0.3333333333333333	0	0.9411373592546838	0.6495776288329483	0.8038003268598594	0.918438130188495	0.5176472582421503	0.7895928389606416	0.8788608285712376	0.8105604953503007	1.0	0.3	0.0	0.00367965681847724	22
3092	0.020680957445858874	0.0035494420479137995	0.003534797438884691	0.9749968510083906	-1	0	0	0.125	1	1.0	9	1.0	1.0	10	9	0	1	0	0.09090909090909091	1	11	11	0.3333333333333333	0	0.9411373592546838	0.6495776288329483	0.8038003268598594	0.918438130188495	0.5176472582421503	0.7895928389606416	0.8788608285712376	0.8105604953503007	1.0	0.3	0.0	0.003534797438884691	12
3951	0.029608153273688806	0.008943572205143243	-0.008537841082415905	0.9414797217275138	-1	0	0	0.1	1	1.0	12	1.0	1.0	13	12	0	1	0	0.07142857142857142	1	14	14	0.3333333333333333	0	0.872322001856632	0.8583481766069363	0.7160308564668929	0.8973858268067398	0.45814193978615736	0.8536469177145483	0.8123360798417302	0.8711555158149294	1.0	0.3076923076923077	0.0	-0.0008537841082415905	0
2019	0.02028998529249324	0.0006154478639905723	-0.0005292101686415096	0.978430657988923	-1	0	0	0.4	4	0.6923076923076923	9	0.4166666666666667	0.6153846153846154	12	8	2	1	0	0.25	12	3	15	0.25	0.15384615384615385	0.8151008296462973	0.8304873311896429	0.9001610488800476	0.7787537668913758	0.6404846001693196	0.8695773737274226	0.7925633445662171	0.8294277354296422	1.0	0.08333333333333333	0.0	-5.292101686415096e-05	42
879	0.0021991604675461753	0.0018983554304593839	-0.0018981172297701382	0.9837631867478103	-1	0	0	1.0	2	0.0	0	0.75	0	2	0	0	0	0	1.0	2	2	3	0.0	0	0	0	0	0	0	0	0	0	0	0	0	-0.00018981172297701383	22
1213	0.00836824935225762	0.00411310951140443	-0.004101622680469537	0.9812073611986862	-1	0.5	1	0.6666666666666666	4	0.5	3	0.4444444444444444	0.5	5	3	2	0	0	0.5	6	3	8	0.0	1.0	0.9508272235008807	0.8114330268262175	0.7408160995489335	0.7767615289114441	0.20647066122717828	0.9491067007228847	0.956403886680195	0.867305731255624	0	0	0.0	-0.00041016226804695366	10
787	0.002133294303189435	0.0015952055048377406	-0.001595204383809498	0.9799435908526899	-1	0	0	0.5	1	1.0	1	1.0	1.0	2	1	0	0	0	0.3333333333333333	1	3	3	0.0	0	0.6548756143129426	0.8985035113452687	0.7339861391311067	0.5447679974690111	0.5835119486011806	0.9847059697163614	0.9349640167411614	0.8979861982947251	0	0	0.0	-0.0001595204383809498	20
1109	0.032254859004691466	0.005312525785262501	-0.0020648384080698863	0.9497007473257544	-1	0.25	1	0.4	4	0.6153846153846154	8	0.4166666666666667	0.6153846153846154	12	8	2	0	0	0.25	12	3	15	0.0	0.6666666666666666	0.7757711544379986	0.8736052427290155	0.8541242813504653	0.8596867425130902	0.6343128776537134	0.9031896381731478	0.8356406424864853	0.8800632474038492	0	0	0.0	-0.00020648384080698863	6
2906	0.03537098828683304	0.007255877799525115	0.0021625025555141895	0.7748539346115282	-1	0	0	0.2	2	0.8461538461538461	11	0.5357142857142857	0.7692307692307693	12	10	2	1	0	0.14285714285714285	2	14	15	0.16666666666666666	0	0.6445861513493305	0.8764044363356749	0.6475076958718693	0.925670278767641	0.6880223931147789	0.9147517139028242	0.7714070183146089	0.9075964937635069	1.0	0.3333333333333333	0.0	0.0021625025555141895	32
2658	0.03258698559657662	0.0031650223440504712	-0.0020644039776383455	0.7076324166777339	-1	0	0	0.2	2	0.8461538461538461	11	0.5357142857142857	0.7692307692307693	12	10	2	1	0	0.14285714285714285	2	14	15	0.16666666666666666	0	0.6066259069743224	0.8694517549917721	0.6475076958718693	0.925670278767641	0.6880223931147789	0.9173202338501772	0.7741111288464452	0.9067742578600871	1.0	0.3333333333333333	0.0	-0.00020644039776383455	33
813	0.0021018248207469946	0.001548650508032458	-0.0015486423471433727	0.9799784905416722	-1	0	0	0.5	1	1.0	1	1.0	1.0	2	1	0	0	0	0.3333333333333333	1	3	3	0.0	0	0.6548756143129426	0.8985035113452687	0.7339861391311067	0.5447679974690111	0.427889722570651	0.931416735655029	0.8996991110026156	0.8397414812313778	0	0	0.0	-0.00015486423471433727	35
806	0.0019935496960152496	0.001962365902934718	-0.00196236567747156	0.9851606956349441	-1	0	0	1.0	2	0.0	0	0.75	0	2	0	0	0	0	1.0	2	2	3	0.0	0	0	0	0	0	0	0	0	0	0	0	0	-0.000196236567747156	19
764	0.0018351949025267643	0.0017375160958613058	-0.0017374478558378054	0.9849708482942712	-1	0	0	1.0	1	0	0	1.0	0	1	0	0	0	0	0.5	1	2	2	0.0	0	0	0	0	0	0	0	0	0	0	0	0	-0.00017374478558378054	68
3543	0.02014687020689513	0.0038096120009993295	0.003793390388048587	0.9750382364717957	-1	0	0	0.125	1	1.0	9	1.0	1.0	10	9	0	1	0	0.09090909090909091	1	11	11	0.3333333333333333	0	0.9411373592546838	0.6495776288329483	0.8038003268598594	0.918438130188495	0.45430998171732034	0.8068615672776995	0.8854053123288655	0.8159902375220841	1.0	0.3	0.0	0.003793390388048587	19
1786	0.019882380232041	0.0005411230462997573	-0.0005403935597874495	0.9786060934415687	-1	0	0	0.4	4	0.6923076923076923	9	0.4166666666666667	0.6153846153846154	12	8	2	1	0	0.25	12	3	15	0.25	0.15384615384615385	0.8151008296462973	0.8304873311896429	0.9001610488800476	0.7787537668913758	0.6343128776537134	0.8954220421774303	0.7980673589585117	0.8409020774440356	1.0	0.08333333333333333	0.0	-5.403935597874495e-05	35
2137	0.032156692918520614	0.013256964815960243	-0.01325296384058325	0.8128735630686316	-1	0	0	0.2	2	0.9230769230769231	12	1.0	0.9230769230769231	14	12	0	0	0	0.06666666666666667	15	1	15	0.0	0.14285714285714285	0.8724741591597972	0.6976858083458748	0.8312447236296336	0.9349242235769958	0.5898563988295205	0.8931486320430267	0.8192095006079764	0.867017672409791	0	0	0.0	-0.001325296384058325	0
1304	0.0188485054025423	0.005337463625079323	0.0033843553440249105	0.9800835567897205	-1	0	0	0.3333333333333333	3	0.8181818181818182	9	0.5416666666666666	0.8181818181818182	12	9	0	0	0	0.16666666666666666	12	2	13	0.0	0.18181818181818182	0.8026100861652509	0.7532846290609095	0.8695040104659368	0.7087154548579393	0.6871294766621299	0.8975184917597714	0.7869493583762365	0.8008748054875052	0	0	0.0	0.0033843553440249105	36
298	0.02649406416517669	0.007105121057754681	-0.006974399654044252	0.9822958860150294	-1	0	0	0.3	3	0.8461538461538461	11	0.5357142857142857	0.6153846153846154	10	8	4	1	0	0.14285714285714285	2	14	15	0.1	0.15384615384615385	0.3171048031021092	0.937954777481815	0.6341235519056239	0.9481293537154588	0.4241073188581904	0.9580644870518756	0.952964082342898	0.948670020969896	1.0	0.4	0.0	-0.0006974399654044252	2
4181	0.020982145798211706	0.003478216610775369	0.0034695910026233227	0.9748331657824131	-1	0	0	0.125	1	1.0	9	1.0	1.0	10	9	0	1	0	0.09090909090909091	1	11	11	0.3333333333333333	0	0.9411373592546838	0.6495776288329483	0.8038003268598594	0.918438130188495	0.5176472582421503	0.7895928389606416	0.8788608285712376	0.8105604953503007	1.0	0.3	0.0	0.0034695910026233227	13
762	0.00797943972116448	0.002163510755813644	-0.0018347497308906094	0.9819958720751544	-1	0.5	1	0.5714285714285714	4	0.625	5	0.4166666666666667	0.625	8	5	1	0	0	0.375	8	3	10	0.0	1.0	0.9941544366549652	0.8825871079202461	0.7008898641450392	0.8746229301913777	0.5501693440831469	0.9308902479024053	0.8908204482312386	0.8990479879469623	0	0	0.0	-0.00018347497308906095	56
2917	0.027675776645544582	0.005862395731010903	-0.003464458900204266	0.9266105367541553	-1	0	0	0.125	1	1.0	9	1.0	1.0	10	9	0	1	0	0.09090909090909091	1	11	11	0.3333333333333333	0	0.9411373592546838	0.6802321295670697	0.8541242813504653	0.9002255726307719	0.5176472582421503	0.8473998791245482	0.8698368538464641	0.8258229375002485	1.0	0.3	0.0	-0.0003464458900204266	16
517	0.0021116226996959653	0.0020643722072611866	-0.0020623193454420655	0.9830255003173685	-1	0	0	0	0	0	0	1.0	0	0	0	0	0	0	1.0	1	1	1	0.0	0	0	0	0	0	0	0	0	0	0	0	0	-0.1	0
1641	0.023639021826958987	0.005352387020669523	-0.003917639344962295	0.98177143541986	-1	0	0	0.4	4	0.6923076923076923	9	0.5769230769230769	0.6923076923076923	13	9	1	0	0	0.15384615384615385	13	2	15	0.0	0.15384615384615385	0.7226551441309199	0.832991865844702	0.8363454078354376	0.922130144606082	0.5606835724771189	0.8919581179743041	0.7557151422630181	0.8872722599059392	0	0	0.0	-0.0003917639344962295	6
2236	0.01977305297191661	0.0005037836593999582	-0.00010999009472696261	0.9785169078822206	-1	0	0	0.4	4	0.6923076923076923	9	0.4166666666666667	0.6153846153846154	12	8	2	1	0	0.25	12	3	15	0.25	0.15384615384615385	0.8151008296462973	0.8304873311896429	0.9001610488800476	0.7787537668913758	0.6343128776537134	0.8954220421774303	0.7980673589585117	0.8409020774440356	1.0	0.08333333333333333	0.0	-1.099900947269626e-05	51
4804	0.0231570417691603	0.008166404436669822	0.008166185380897329	0.9755061010695791	-1	0	0	0.125	1	1.0	9	1.0	1.0	10	9	0	1	0	0.09090909090909091	1	11	11	0.3333333333333333	0	0.9411373592546838	0.6772316558723636	0.8038003268598594	0.918438130188495	0.6343128776537134	0.8056052874337699	0.8352786839939825	0.8217181123310049	1.0	0.3	0.0	0.008166185380897329	15
4046	0.021015854959928627	0.003701571483731987	0.003688684243340518	0.9751775379985061	-1	0	0	0.125	1	1.0	9	1.0	1.0	10	9	0	1	0	0.09090909090909091	1	11	11	0.3333333333333333	0	0.9411373592546838	0.6495776288329483	0.8038003268598594	0.918438130188495	0.5462274087199354	0.8359259021067219	0.8647813595056053	0.8257171246230632	1.0	0.3	0.0	0.003688684243340518	34
4369	0.01964630815936462	0.005615297025546293	-0.005571329097358998	0.7343360663113351	-1	0	0	0.125	1	1.0	9	1.0	1.0	10	9	0	1	0	0.09090909090909091	1	11	11	0.3333333333333333	0	0.9411373592546838	0.6495776288329483	0.8162821654939794	0.9178507462517949	0.5462274087199354	0.8096012504766681	0.8597714369674249	0.8164832553093528	1.0	0.4	0.0	-0.0005571329097358998	3
3270	0.02097299227056949	0.003876432021205974	0.003786911759257949	0.9747089412824939	-1	0	0	0.125	1	1.0	9	1.0	1.0	10	9	0	1	0	0.09090909090909091	1	11	11	0.3333333333333333	0	0.9411373592546838	0.6495776288329483	0.8038003268598594	0.918438130188495	0.6343128776537134	0.8061475228132652	0.844066294082501	0.815761118092802	1.0	0.3	0.0	0.003786911759257949	22
2534	0.01894219298574735	0.001341618027211644	0.00021647488963836382	0.9789274047448784	-1	0	0	0.4	4	0.6923076923076923	9	0.4166666666666667	0.6153846153846154	12	8	2	1	0	0.25	12	3	15	0.25	0.15384615384615385	0.8151008296462973	0.831074927361076	0.9001610488800476	0.7787537668913758	0.6404846001693196	0.8695773737274226	0.7980673589585117	0.8296247554092235	1.0	0.08333333333333333	0.0	0.00021647488963836382	23
3756	0.02039048368881839	0.003711079226758914	0.0036518942490126995	0.975712105298014	-1	0	0	0.125	1	1.0	9	1.0	1.0	10	9	0	1	0	0.09090909090909091	1	11	11	0.3333333333333333	0	0.9411373592546838	0.6495776288329483	0.8038003268598594	0.918438130188495	0.45430998171732034	0.8068615672776995	0.8854053123288655	0.8159902375220841	1.0	0.3	0.0	0.0036518942490126995	16
2282	0.01979597694443076	0.0008239209419595056	-0.0008010071558779152	0.9782438349249943	-1	0	0	0.4	4	0.6923076923076923	9	0.4166666666666667	0.6153846153846154	12	8	2	1	0	0.25	12	3	15	0.25	0.15384615384615385	0.8151008296462973	0.8304873311896429	0.9001610488800476	0.7787537668913758	0.6343128776537134	0.8954220421774303	0.7980673589585117	0.8409020774440356	1.0	0.08333333333333333	0.0	-8.010071558779152e-05	31
4223	0.020236277877130355	0.003574920922083169	0.003548031184339833	0.9757145643175297	-1	0	0	0.125	1	1.0	9	1.0	1.0	10	9	0	1	0	0.09090909090909091	1	11	11	0.3333333333333333	0	0.9411373592546838	0.6495776288329483	0.8038003268598594	0.918438130188495	0.45430998171732034	0.8068615672776995	0.8854053123288655	0.8159902375220841	1.0	0.3	0.0	0.003548031184339833	11
4928	0.02053701582221821	0.005863375321998172	-0.0057603624510389785	0.790295337553037	-1	0	0	0.125	1	1.0	9	1.0	1.0	10	9	0	1	0	0.09090909090909091	1	11	11	0.3333333333333333	0	0.9313646527593429	0.7580624379595613	0.8038003268598594	0.9181110134030344	0.5462274087199354	0.7994041960419542	0.8013202969465543	0.8385129227678569	1.0	0.3	0.0	-0.0005760362451038978	2
2992	0.01719403732069989	0.008652029271899358	-0.008648444897145474	0.9231849243211703	-1	0	0	0.2	1	1.0	5	1.0	1.0	6	5	0	1	0	0.14285714285714285	1	7	7	0.3333333333333333	0	0.936001031459561	0.6878855497728933	0.6444480725341123	0.9360829590530391	0.4121458589409352	0.8125336685321868	0.9179933561387	0.8384819612029933	1.0	0.5	0.0	-0.0008648444897145474	0
4989	0.020994229672330944	0.003763206020795089	0.0037616733420317012	0.9748682514418181	-1	0	0	0.125	1	1.0	9	1.0	1.0	10	9	0	1	0	0.09090909090909091	1	11	11	0.3333333333333333	0	0.9411373592546838	0.6495776288329483	0.8038003268598594	0.918438130188495	0.6343128776537134	0.8061475228132652	0.844066294082501	0.815761118092802	1.0	0.3	0.0	0.0037616733420317012	22
980	0.0018184153287095944	0.001751729276890233	-0.0017516544965019958	0.9859321985620679	-1	0	0	1.0	1	0	0	1.0	0	1	0	0	0	0	0.5	1	2	2	0.0	0	0	0	0	0	0	0	0	0	0	0	0	-0.00017516544965019958	22
3514	0.020900209182322185	0.0035105551419972935	0.0035079189283361164	0.9752890852978722	-1	0	0	0.125	1	1.0	9	1.0	1.0	10	9	0	1	0	0.09090909090909091	1	11	11	0.3333333333333333	0	0.9411373592546838	0.6495776288329483	0.8038003268598594	0.918438130188495	0.6343128776537134	0.8061475228132652	0.844066294082501	0.815761118092802	1.0	0.3	0.0	0.0035079189283361164	25
4450	0.014602470922921197	0.006314598906379002	-0.004980042577864417	0.9759209479906418	-1	0	0	0.16666666666666666	1	1.0	6	1.0	1.0	7	6	0	1	0	0.125	1	8	8	0.3333333333333333	0	0.9897830501182134	0.6734740078934632	0.8416424427163453	0.9454279610414108	0.6343128776537134	0.8981055149810289	0.8592871275562024	0.8718558778040073	1.0	0.42857142857142855	0.0	-0.0004980042577864417	3
2327	0.01989065680120286	0.0008033606644168603	-0.0006570743901075322	0.9783821245125182	-1	0	0	0.4	4	0.6923076923076923	9	0.4166666666666667	0.6153846153846154	12	8	2	1	0	0.25	12	3	15	0.25	0.15384615384615385	0.8151008296462973	0.8304873311896429	0.9001610488800476	0.7787537668913758	0.6343128776537134	0.8954220421774303	0.7980673589585117	0.8409020774440356	1.0	0.08333333333333333	0.0	-6.570743901075322e-05	33
3032	0.016243397441512975	0.005418203201001881	-0.005408428838525746	0.7364908073718961	-1	0	0	0.125	1	1.0	9	1.0	1.0	10	9	0	1	0	0.09090909090909091	11	1	11	0.3333333333333333	0	0.8726341286285522	0.8356768968501557	0.8416424427163453	0.9404501533732561	0.5626134668706431	0.8841262292933966	0.8133866166057862	0.8946693971787361	1.0	0.3	0.0	-0.0005408428838525746	1
3164	0.035726602404199705	0.009760959407320509	-0.005223149365681791	0.8949642472173461	-1	0	0	0.1	1	1.0	13	1.0	1.0	14	13	0	1	0	0.06666666666666667	1	15	15	0.3333333333333333	0	0.7135564255929076	0.8810542535531086	0.6475076958718693	0.9161176577566167	0.5422488198124779	0.8981570731674284	0.7714070183146089	0.8993507631705697	1.0	0.5	0.0	-0.0005223149365681791	3
1080	0.007509221084578115	0.004617900709641207	-0.004613973248857049	0.9834378296990953	-1	0.5	1	0.5714285714285714	4	0.625	5	0.4166666666666667	0.625	9	5	0	0	0	0.375	8	3	10	0.0	1.0	0.4686456611848625	0.8855000433205029	0.6609636287411448	0.9025154704938625	0.5674452371800038	0.9308282694400448	0.7725027798407151	0.9080608333235823	0	0	0.0	-0.00046139732488570493	3
1475	0.010615710427301896	0.0005573453892357107	-7.872333351618953e-05	0.9815225590485117	-1	0.3333333333333333	1	0.5	4	0.6666666666666666	6	0.4074074074074074	0.6666666666666666	9	6	1	0	0	0.3333333333333333	9	3	11	0.0	1.0	0.9508272235008807	0.8708026950177004	0.7318681482589835	0.8536549158758908	0.45509591508185654	0.9527115163483367	0.956403886680195	0.9024627641168563	0	0	0.0	-7.872333351618953e-06	30
576	0.0026042579644499036	0.00225705935175992	-0.0022565630826828138	0.9846106083070121	-1	0	0	0.6666666666666666	2	0.5	1	1.0	0	2	0	1	2	0	1.0	2	2	4	0.5	0	0	0	0	0	0	0	0	0	0	0	0	-0.00022565630826828137	8
4492	0.020984027301828256	0.00373435531969348	0.0037209038263791524	0.9749358462620492	-1	0	0	0.125	1	1.0	9	1.0	1.0	10	9	0	1	0	0.09090909090909091	1	11	11	0.3333333333333333	0	0.9411373592546838	0.6495776288329483	0.8038003268598594	0.918438130188495	0.49668803117832666	0.7835062388375464	0.8927005140907291	0.8086978177975747	1.0	0.3	0.0	0.0037209038263791524	31
1285	0.01058283002258202	0.005019211595261834	-0.004876637666651357	0.9820657139374165	-1	0.25	1	0.4	4	0.7692307692307693	10	0.3125	0.7692307692307693	14	10	0	0	0	0.3333333333333333	4	12	15	0.0	0.6666666666666666	0.8720020629191222	0.8034611522960381	0.8312447236296336	0.9100183209488446	0.5934697631276225	0.8875374519992769	0.8192095006079764	0.8731666722150556	0	0	0.0	-0.0004876637666651357	9
1261	0.010067885533286544	0.0044666976801328966	-0.003942375896286633	0.9769835320347294	-1	0	0	0.16666666666666666	1	1.0	6	1.0	1.0	7	6	0	1	0	0.125	1	8	8	0.3333333333333333	0	0.9411373592546838	0.8613832759503327	0.8737362494861817	0.7323586806327375	0.6718558792842526	0.84249469533457	0.8379044949649462	0.8180888504073178	1.0	0.42857142857142855	0.0	-0.0003942375896286633	14
1379	0.023544088268836857	0.004739719436132396	-0.004739500330697114	0.9746206616901335	-1	0	0	0.2	2	0.9230769230769231	12	0.234375	0.6153846153846154	9	8	5	3	0	1.0	8	8	15	0.23076923076923078	0.14285714285714285	0.7871203101162768	0.9467940930594975	0.39630249958204394	0.7915467029111599	0.7327084945942659	0.9170894431159138	0.8702753298036093	0.9007461615684259	0.5555555555555556	0.1111111111111111	0.0	-0.00047395003306971136	13
2355	0.025842347775608246	0.006840126565700784	-0.005335006647466992	0.9797921633830518	-1	0	0	0.3	3	0.7692307692307693	10	0.5357142857142857	0.7692307692307693	12	10	2	0	0	0.14285714285714285	14	2	15	0.0	0.14285714285714285	0.7181057848619138	0.8375866052307516	0.7622087891992414	0.9297720608156984	0.6676761721512098	0.8932429966478388	0.736899851981522	0.8924446407353281	0	0	0.0	-0.0005335006647466992	2
3117	0.01722108960787174	0.00818017534670575	-0.008179487683340423	0.9598926349073842	-1	0	0	0.375	3	0.5555555555555556	5	0.39285714285714285	0.5555555555555556	8	5	2	2	0	0.5714285714285714	7	4	11	0.4	0.2857142857142857	0.8640703006680109	0.8431586351309105	0.8192338956043205	0.8924690195349461	0.8699009379053132	0.9558988837047031	0.8330959887833321	0.9081650642777562	0.5625	0.25	0.0	-0.0008179487683340423	0
943	0.0018624578508932013	0.0017696154539220935	-0.0017696148238162625	0.9851941970530717	-1	0	0	1.0	1	0	0	1.0	0	1	0	0	0	0	0.5	2	1	2	0.0	0	0	0	0	0	0	0	0	0	0	0	0	-0.00017696148238162624	13
4672	0.021044450307093912	0.0036465180997973154	0.003624282724943713	0.9748641895760031	-1	0	0	0.125	1	1.0	9	1.0	1.0	10	9	0	1	0	0.09090909090909091	1	11	11	0.3333333333333333	0	0.9411373592546838	0.6495776288329483	0.8038003268598594	0.918438130188495	0.6343128776537134	0.8061475228132652	0.844066294082501	0.815761118092802	1.0	0.3	0.0	0.003624282724943713	29
4599	0.01666337383888351	0.008046561102795401	-0.008044360435921778	0.9263707045601656	-1	0	0	0.2	1	1.0	5	1.0	1.0	6	5	0	1	0	0.14285714285714285	1	7	7	0.3333333333333333	0	0.936001031459561	0.6878855497728933	0.6444480725341123	0.9360829590530391	0.4121458589409352	0.8125336685321868	0.9179933561387	0.8384819612029933	1.0	0.5	0.0	-0.0008044360435921778	1
1293	0.0071290791741117935	0.005916793852564959	-0.005700073943478347	0.9844869793073178	-1	0	0	0.42857142857142855	3	0.625	5	0.47619047619047616	0.375	6	3	3	4	0	0.42857142857142855	3	7	10	0.5714285714285714	0.4	0.3825976372069668	0.8999071796220628	0.7549303046929253	0.8986322806171407	0.3628351599362917	0.9604203447584226	0.84532852532292	0.9257011679139441	0.16666666666666666	0.16666666666666666	0.0	-0.0005700073943478346	2
953	0.002483364936867239	0.0024458860296383994	-0.002445594275417173	0.9802220327020823	-1	0	0	0.5	2	0.6666666666666666	2	0.5555555555555556	0.6666666666666666	3	2	1	0	0	1.0	3	3	5	0.0	0	0.34872444906149197	0.9638818966343472	0.5016777740441764	0.9042193936594244	0.6344252032239707	0.9287515622953811	0.8928018623677769	0.9369647507072965	0	0	0.0	-0.0002445594275417173	27
1656	0.03443326368077407	0.015390815651718168	-0.0010428889233474645	0.7950561201863334	-1	0	0	0.125	1	1.0	10	1.0	0.9	10	9	1	2	0	0.08333333333333333	1	12	12	0.4	0	0.8720020629191222	0.8311971385069373	0.6541552703183902	0.914611316482483	0.3661497780957131	0.9352520326786118	0.9371069090978805	0.9013140885845844	0.55	0.2	0.0	-0.00010428889233474645	50
3510	0.020265833183603615	0.0037025364936625386	0.0036897325782372444	0.974978210300109	-1	0	0	0.125	1	1.0	9	1.0	1.0	10	9	0	1	0	0.09090909090909091	1	11	11	0.3333333333333333	0	0.9411373592546838	0.6495776288329483	0.8038003268598594	0.918438130188495	0.45430998171732034	0.8038365383872318	0.8854053123288655	0.8150224440181889	1.0	0.3	0.0	0.0036897325782372444	33
4573	0.02078938621427895	0.0038240529354047325	0.003781069744826739	0.9754306958807609	-1	0	0	0.125	1	1.0	9	1.0	1.0	10	9	0	1	0	0.09090909090909091	1	11	11	0.3333333333333333	0	0.9411373592546838	0.6495776288329483	0.8038003268598594	0.918438130188495	0.6301897835513116	0.8559433587527802	0.8409843892671961	0.8329709687963143	1.0	0.3	0.0	0.003781069744826739	73
468	0.0026333020655284188	0.002553510657255652	-0.002552051630098743	0.9864132181256343	-1	0	0	1.0	3	0.0	0	0.6666666666666666	0	3	0	0	1	0	0.6666666666666666	2	3	4	1.0	1.0	0	0	0	0	0	0	0	0	0	0	0	-0.0002552051630098743	6
667	0.03198138306200955	0.0028826514533133183	-0.0020934495295581866	0.7103910806618032	-1	0	0	0.2	2	0.8461538461538461	11	0.5357142857142857	0.7692307692307693	12	10	2	1	0	0.14285714285714285	2	14	15	0.16666666666666666	0	0.6066259069743224	0.8694517549917721	0.6475076958718693	0.925670278767641	0.6880223931147789	0.9173202338501772	0.7741111288464452	0.9067742578600871	1.0	0.3333333333333333	0.0	-0.00020934495295581867	43
4849	0.020677169352740946	0.005790087135955428	-0.005783493407595673	0.7864759592826067	-1	0	0	0.125	1	1.0	9	1.0	1.0	10	9	0	1	0	0.09090909090909091	1	11	11	0.3333333333333333	0	0.9267102613560365	0.7581983450379481	0.8038003268598594	0.9181110134030344	0.457922966301233	0.7862940063863916	0.8480006258195409	0.8349105120920386	1.0	0.3	0.0	-0.0005783493407595673	3
4208	0.022343459708243675	0.003195860784146995	5.957962149992103e-05	0.9771254292113253	-1	0	0	0.125	1	1.0	9	1.0	1.0	10	9	0	1	0	0.09090909090909091	1	11	11	0.3333333333333333	0	0.9411373592546838	0.6495776288329483	0.8170187678484921	0.9178889681248834	0.5462274087199354	0.8096012504766681	0.8605913035492296	0.8165085778211495	1.0	0.3	0.0	5.957962149992103e-05	2
933	0.0018017271023248451	0.0017439436015622715	-0.0017438636636366057	0.9859401181283157	-1	0	0	1.0	1	0	0	1.0	0	1	0	0	0	0	0.5	1	2	2	0.0	0	0	0	0	0	0	0	0	0	0	0	0	-0.00017438636636366058	20
1717	0.019941066373540917	0.000957263774853581	-0.0007092038783410937	0.978372651659822	-1	0	0	0.4	4	0.6923076923076923	9	0.4166666666666667	0.6153846153846154	12	8	2	1	0	0.25	12	3	15	0.25	0.15384615384615385	0.8151008296462973	0.8304873311896429	0.9001610488800476	0.7787537668913758	0.6343128776537134	0.8954220421774303	0.7980673589585117	0.8409020774440356	1.0	0.08333333333333333	0.0	-7.092038783410937e-05	53
519	0.0019205182553581176	0.0017889796520505251	-0.0017887669137814015	0.9854117966612808	-1	0	0	1.0	1	0	0	1.0	0	1	0	0	0	0	0.5	1	2	2	0.0	0	0	0	0	0	0	0	0	0	0	0	0	-0.00017887669137814014	36
3073	0.020750699113589673	0.0037188933832185953	0.0036537489698217477	0.9748477144910614	-1	0	0	0.125	1	1.0	9	1.0	1.0	10	9	0	1	0	0.09090909090909091	1	11	11	0.3333333333333333	0	0.9411373592546838	0.6495776288329483	0.8038003268598594	0.918438130188495	0.5695299587740135	0.842591566374802	0.8526271776698086	0.8280749079654928	1.0	0.3	0.0	0.0036537489698217477	31
234	0.013340117562178925	0.004595208822833561	-0.0045235001009586015	0.9760962845436646	-1	0.5	1	0.5	3	0.5	3	0.4	0.3333333333333333	4	2	3	1	0	0.8	5	4	8	0.125	0.5	0.6633820114352759	0.9173276083663647	0.3199397044408194	0.5224486399350059	0.216459854999071	0.9334720339883993	0.8710423821426821	0.8471698688416481	1.0	0	0.0	-0.00045235001009586015	14
1676	0.019759536088419048	0.0006940374321526243	-0.00024367730703248768	0.978484893026625	-1	0	0	0.4	4	0.6923076923076923	9	0.4166666666666667	0.6153846153846154	12	8	2	1	0	0.25	12	3	15	0.25	0.15384615384615385	0.8151008296462973	0.8304873311896429	0.9001610488800476	0.7787537668913758	0.6343128776537134	0.8954220421774303	0.7980673589585117	0.8409020774440356	1.0	0.08333333333333333	0.0	-2.4367730703248768e-05	39
1931	0.019991296982415706	0.0006334151854270942	-5.590664756900286e-05	0.9784926733625096	-1	0	0	0.4	4	0.6923076923076923	9	0.4166666666666667	0.6153846153846154	12	8	2	1	0	0.25	12	3	15	0.25	0.15384615384615385	0.8151008296462973	0.8304873311896429	0.9001610488800476	0.7787537668913758	0.6343128776537134	0.8954220421774303	0.7980673589585117	0.8409020774440356	1.0	0.08333333333333333	0.0	-5.590664756900286e-06	42
2832	0.021933945849525037	0.001944165348703759	0.0017461828579649508	0.9737042060403168	-1	0	0	0.125	1	1.0	9	1.0	1.0	10	9	0	1	0	0.09090909090909091	1	11	11	0.3333333333333333	0	0.9411373592546838	0.6495776288329483	0.8007713543431118	0.9186467691544205	0.5176472582421503	0.7895928389606416	0.8797516911887961	0.8107031790669446	1.0	0.3	0.0	0.0017461828579649508	48
3899	0.021390221165301225	0.003813936550933624	0.0037794331015546727	0.9749429728915875	-1	0	0	0.125	1	1.0	9	1.0	1.0	10	9	0	1	0	0.09090909090909091	1	11	11	0.3333333333333333	0	0.9411373592546838	0.6495776288329483	0.8038003268598594	0.918438130188495	0.5462274087199354	0.8359259021067219	0.8647813595056053	0.8257171246230632	1.0	0.3	0.0	0.0037794331015546727	24
2690	0.01749020391078666	0.007602767991745988	-0.007599526078141378	0.960468205080861	-1	0	0	0.375	3	0.5555555555555556	5	0.39285714285714285	0.5555555555555556	8	5	2	2	0	0.5714285714285714	7	4	11	0.4	0.2857142857142857	0.8640703006680109	0.8431586351309105	0.8192338956043205	0.8924690195349461	0.7948114416920442	0.9525533822934302	0.8330959887833321	0.9060125008112336	0.5625	0.25	0.0	-0.0007599526078141377	5
4118	0.021080909216043893	0.00950307134749778	-0.008184948623904087	0.9810116555213902	-1	0	0	0.1111111111111111	1	1.0	11	1.0	1.0	12	11	0	1	0	0.07692307692307693	1	13	13	0.3333333333333333	0	0.9411373592546838	0.6550852879548297	0.7409945337351331	0.9261617369011426	0.4121458589409352	0.8367798669293471	0.9162271818932902	0.8322559104856793	1.0	0.25	0.0	-0.0008184948623904088	1
4996	0.020856680900513944	0.0036901560240974493	0.003604434826105972	0.9754821445575769	-1	0	0	0.125	1	1.0	9	1.0	1.0	10	9	0	1	0	0.09090909090909091	1	11	11	0.3333333333333333	0	0.9411373592546838	0.6495776288329483	0.8038003268598594	0.918438130188495	0.6343128776537134	0.8061475228132652	0.844066294082501	0.815761118092802	1.0	0.3	0.0	0.003604434826105972	11
3056	0.02103879442307852	0.003600273611217181	0.003580658718922849	0.9748773705931607	-1	0	0	0.125	1	1.0	9	1.0	1.0	10	9	0	1	0	0.09090909090909091	1	11	11	0.3333333333333333	0	0.9411373592546838	0.6495776288329483	0.8038003268598594	0.918438130188495	0.5217703523445522	0.7890850889965308	0.877853640940766	0.8104041538384776	1.0	0.3	0.0	0.003580658718922849	30
2752	0.020769865728366678	0.004676350390918549	-0.0043904439783430385	0.9599062585757188	-1	0	0	0.3333333333333333	3	0.6363636363636364	7	0.30952380952380953	0.5454545454545454	9	6	3	2	0	0.8571428571428571	7	6	13	0.2857142857142857	0.2222222222222222	0.8026100861652509	0.8748800730837243	0.7968253484922958	0.8836353122099554	0.6343128776537134	0.9611877145373532	0.8497679096627845	0.9163574464860809	0.5555555555555556	0.3333333333333333	0.0	-0.00043904439783430384	2
1252	0.018061741210294156	0.0029708663201030157	0.002657155015781246	0.9782688474329734	-1	0	0	0.375	3	0.8	8	0.5454545454545454	0.8	11	8	0	0	0	0.18181818181818182	11	2	12	0.0	0.2	0.8026100861652509	0.8138298561218875	0.8666061199845855	0.7186550915661213	0.6343128776537134	0.8960378142176754	0.7869493583762365	0.8208742652062826	0	0	0.0	0.002657155015781246	0
776	0.0019873634490359983	0.0019202219545596234	-0.0019164545733850516	0.9813034629668099	-1	0	0	1.0	2	0.0	0	0.75	0	1	0	1	0	0	1.0	2	2	3	0.0	0	0	0	0	0	0	0	0	0	0	0	0	-0.00019164545733850517	9
3286	0.02088094520257873	0.0034044354860127894	0.0033417327386989215	0.9746697901749638	-1	0	0	0.125	1	1.0	9	1.0	1.0	10	9	0	1	0	0.09090909090909091	1	11	11	0.3333333333333333	0	0.9411373592546838	0.6495776288329483	0.8038003268598594	0.918438130188495	0.6343128776537134	0.8061475228132652	0.844066294082501	0.815761118092802	1.0	0.3	0.0	0.0033417327386989215	13
4340	0.017117049713792108	0.008210005867875467	-0.008202062850909806	0.9242415126319927	-1	0	0	0.2	1	1.0	5	1.0	1.0	6	5	0	1	0	0.14285714285714285	1	7	7	0.3333333333333333	0	0.936001031459561	0.6878855497728933	0.6444480725341123	0.9360829590530391	0.40831390087209823	0.727171090094038	0.9229429156341429	0.8153109294272555	1.0	0.5	0.0	-0.0008202062850909805	1
4317	0.0210072899243736	0.0034170224577363835	0.003286575754231844	0.9754936580677519	-1	0	0	0.125	1	1.0	9	1.0	1.0	10	9	0	1	0	0.09090909090909091	1	11	11	0.3333333333333333	0	0.9411373592546838	0.6495776288329483	0.8038003268598594	0.918438130188495	0.5176472582421503	0.7895928389606416	0.8788608285712376	0.8105604953503007	1.0	0.3	0.0	0.003286575754231844	13
1973	0.01820443244855156	0.0030354142265459115	0.003025714439934857	0.9760440662021438	-1	0	0	0.4	4	0.6923076923076923	9	0.3333333333333333	0.6153846153846154	12	8	2	0	0	0.5555555555555556	9	5	15	0.0	0.15384615384615385	0.8026100861652509	0.8346010026960171	0.915540777995519	0.7769800190669524	0.6343128776537134	0.8947234729891821	0.8228691542433968	0.8414277971807615	0	0	0.0	0.003025714439934857	20
5029	0.02239483456313307	0.004565814478068753	-0.0044830302272532135	0.9739078858338611	-1	0	0	0.1111111111111111	1	1.0	11	1.0	1.0	12	11	0	1	0	0.07692307692307693	1	13	13	0.3333333333333333	0	0.8726341286285522	0.8197610168009163	0.7160308564668929	0.9008564994489393	0.5462274087199354	0.908843075971279	0.8235198695974663	0.8815334480323952	1.0	0.3333333333333333	0.0	-0.00044830302272532135	8
3219	0.019938431335231526	0.0035983764205108825	0.003587455563948295	0.9751687524260039	-1	0	0	0.125	1	1.0	9	1.0	1.0	10	9	0	1	0	0.09090909090909091	1	11	11	0.3333333333333333	0	0.9411373592546838	0.6495776288329483	0.8038003268598594	0.918438130188495	0.5176472582421503	0.7895928389606416	0.8788608285712376	0.8105604953503007	1.0	0.3	0.0	0.003587455563948295	21
4576	0.02067967192987792	0.003409118748321877	0.0033945198220595996	0.9747714296708402	-1	0	0	0.125	1	1.0	9	1.0	1.0	10	9	0	1	0	0.09090909090909091	1	11	11	0.3333333333333333	0	0.9411373592546838	0.6495776288329483	0.8038003268598594	0.918438130188495	0.6343128776537134	0.8061475228132652	0.844066294082501	0.815761118092802	1.0	0.3	0.0	0.0033945198220595996	14
3175	0.02076628355170948	0.0035668141108149997	0.003563217923439897	0.9747842191222648	-1	0	0	0.125	1	1.0	9	1.0	1.0	10	9	0	1	0	0.09090909090909091	1	11	11	0.3333333333333333	0	0.9411373592546838	0.6495776288329483	0.8038003268598594	0.918438130188495	0.5176472582421503	0.7895928389606416	0.8788608285712376	0.8105604953503007	1.0	0.3	0.0	0.003563217923439897	20
2862	0.031914778946934085	0.008111857946940781	-0.008042823607613065	0.9727840153332653	-1	0	0	0.1	1	1.0	13	1.0	1.0	14	13	0	1	0	0.06666666666666667	1	15	15	0.3333333333333333	0	0.9411373592546838	0.6696785276620139	0.8162821654939794	0.925253601725016	0.5015523361250074	0.8310979310080748	0.8876003874386238	0.8327683611940659	1.0	0.21428571428571427	0.0	-0.0008042823607613065	3
4572	0.010977999045779138	0.005000758876605485	-0.0041227492638486645	0.9763909516036207	-1	0	0	0.16666666666666666	1	1.0	7	1.0	1.0	8	7	0	1	0	0.1111111111111111	1	9	9	0.3333333333333333	0	0.9411373592546838	0.6578774679113686	0.8416424427163453	0.7642918355679175	0.6343128776537134	0.9336678045200948	0.7845503091787015	0.8163108209016486	1.0	0.375	0.0	-0.00041227492638486646	3
533	0.0017740531782479963	0.0017740078340971932	-0.001771985645962694	0.9834167491205789	-1	0	0	1.0	1	0	0	1.0	0	1	0	0	0	0	0.5	2	1	2	0.0	0	0	0	0	0	0	0	0	0	0	0	0	-0.0001771985645962694	24
4974	0.022308436562883855	0.0055307831837161	0.00552346209680796	0.9741304302346473	-1	0	0	0.125	1	1.0	9	1.0	1.0	10	9	0	1	0	0.09090909090909091	1	11	11	0.3333333333333333	0	0.9411373592546838	0.6540143444210387	0.8038003268598594	0.918438130188495	0.5176472582421503	0.7895928389606416	0.8771006768322799	0.8115590589964237	1.0	0.3	0.0	0.00552346209680796	11
4513	0.02129240366334978	0.0038246040224380194	0.0038229349663373977	0.9748958668448579	-1	0	0	0.125	1	1.0	9	1.0	1.0	10	9	0	1	0	0.09090909090909091	1	11	11	0.3333333333333333	0	0.9411373592546838	0.6495776288329483	0.8038003268598594	0.918438130188495	0.6343128776537134	0.8061475228132652	0.844066294082501	0.815761118092802	1.0	0.3	0.0	0.0038229349663373977	72
1126	0.016000772279247323	0.0015514019667454467	-0.0011681693661607128	0.9822163409075022	-1	0.3333333333333333	1	0.625	5	0.4444444444444444	4	0.4583333333333333	0.4444444444444444	8	4	2	0	0	0.375	8	3	11	0.0	0.6666666666666666	0.43694899080262317	0.9670893755648517	0.5195988975377965	0.8248386822456676	0.4552972934094776	0.921009772997923	0.8905919568537344	0.9214375232666256	0	0	0.0	-0.00011681693661607128	30
2990	0.020825697006575095	0.003797790376933193	0.003738721170063152	0.9747245002548536	-1	0	0	0.125	1	1.0	9	1.0	1.0	10	9	0	1	0	0.09090909090909091	1	11	11	0.3333333333333333	0	0.9411373592546838	0.6495776288329483	0.8038003268598594	0.918438130188495	0.5176472582421503	0.7895928389606416	0.8788608285712376	0.8105604953503007	1.0	0.3	0.0	0.003738721170063152	46
2286	0.02089358936982496	0.0034861502260055614	0.0034763445237206377	0.9749409838470338	-1	0	0	0.125	1	1.0	9	1.0	1.0	10	9	0	1	0	0.09090909090909091	1	11	11	0.3333333333333333	0	0.9411373592546838	0.6495776288329483	0.8038003268598594	0.918438130188495	0.5176472582421503	0.7895928389606416	0.8788608285712376	0.8105604953503007	1.0	0.3	0.0	0.0034763445237206377	103
1073	0.019671445399601466	0.007193070725001287	-0.007189688397172956	0.9739544721706404	-1	0	0	0.2	2	0.9230769230769231	12	0.3409090909090909	0.8461538461538461	12	11	2	2	0	0.36363636363636365	4	11	15	0.2857142857142857	0	0.5310422072030991	0.8926419851559267	0.3169866003433801	0.9135775588100924	0.5422488198124779	0.8700204645486894	0.7714070183146089	0.893381723588061	0.5833333333333333	0.5833333333333334	0.0	-0.0007189688397172955	2
1287	0.023239328275002902	0.0019478682209071267	-0.0009539205041543897	0.9535763557033967	-1	0	0	0.375	3	0.7	7	0.6666666666666666	0.6	8	6	3	1	0	0.2222222222222222	2	9	12	0.125	0.4	0.460118412374543	0.9124602146096303	0.7231985984960353	0.7136279656805887	0.48294732353337927	0.9664706418973776	0.8558432828822262	0.9007974641329691	1.0	0.125	0.0	-9.539205041543897e-05	49
4290	0.020963289687598845	0.003868907616081838	0.003776511107768811	0.9749311670944993	-1	0	0	0.125	1	1.0	9	1.0	1.0	10	9	0	1	0	0.09090909090909091	1	11	11	0.3333333333333333	0	0.9411373592546838	0.6495776288329483	0.8038003268598594	0.918438130188495	0.6343128776537134	0.854432206456407	0.8402636830268275	0.8324042945336583	1.0	0.3	0.0	0.003776511107768811	81
2124	0.021330184942322517	0.002993626173057006	-0.0029604478103243616	0.9706150378729151	-1	0	0	0.3	3	0.6666666666666666	8	0.3111111111111111	0.5833333333333334	10	7	3	2	0	0.5555555555555556	9	5	14	0.2857142857142857	0	0.8640703006680109	0.8723587157551491	0.8192338956043205	0.8746545569997274	0.6572074725713848	0.9561195057133928	0.8095389559937921	0.9101429664472536	0.55	0.2	0.0	-0.0002960447810324362	14
1950	0.01984648074053404	0.002729247150829141	-0.0015821655905140977	0.9767848217647541	-1	0	0	0.3333333333333333	3	0.8181818181818182	9	0.5416666666666666	0.8181818181818182	12	9	0	0	0	0.16666666666666666	12	2	13	0.0	0.18181818181818182	0.8026100861652509	0.7831018681732184	0.8905771007272787	0.7189371574436134	0.6871294766621299	0.9047649540529434	0.8042748545812721	0.8162962016629913	0	0	0.0	-0.00015821655905140977	1
3724	0.020836000246249452	0.003699405814120484	0.00369851837650115	0.9754168434311772	-1	0	0	0.125	1	1.0	9	1.0	1.0	10	9	0	1	0	0.09090909090909091	1	11	11	0.3333333333333333	0	0.9411373592546838	0.6495776288329483	0.8038003268598594	0.918438130188495	0.5176472582421503	0.7895928389606416	0.8788608285712376	0.8105604953503007	1.0	0.3	0.0	0.00369851837650115	17
2841	0.03221754685341262	0.004008008886022373	-0.0017143468525265217	0.7158635397990678	-1	0	0	0.2	2	0.8461538461538461	11	0.5357142857142857	0.7692307692307693	12	10	2	1	0	0.14285714285714285	2	14	15	0.16666666666666666	0	0.6066259069743224	0.8694517549917721	0.6475076958718693	0.925670278767641	0.6880223931147789	0.9173202338501772	0.7741111288464452	0.9067742578600871	1.0	0.3333333333333333	0.0	-0.00017143468525265216	30
3105	0.013083322549017175	0.005989124758991489	-0.005642520587314541	0.9459094397773851	-1	0	0	0.125	1	1.0	9	1.0	1.0	10	9	0	1	0	0.09090909090909091	11	1	11	0.3333333333333333	0	0.8967970045915621	0.7600876834534869	0.778836649591619	0.9190881232923589	0.45814193978615736	0.8778294137400753	0.893729812380963	0.8643310993782708	1.0	0.4	0.0	-0.0005642520587314541	5
2852	0.019823676574971333	0.0038106653264462693	0.003809700154572877	0.975218683818831	-1	0	0	0.125	1	1.0	9	1.0	1.0	10	9	0	1	0	0.09090909090909091	1	11	11	0.3333333333333333	0	0.9411373592546838	0.6495776288329483	0.8038003268598594	0.918438130188495	0.45430998171732034	0.8068615672776995	0.8854053123288655	0.8159902375220841	1.0	0.3	0.0	0.003809700154572877	43
4254	0.021090151905536786	0.0037741996657549523	0.003709527260413122	0.9750497960287274	-1	0	0	0.125	1	1.0	9	1.0	1.0	10	9	0	1	0	0.09090909090909091	1	11	11	0.3333333333333333	0	0.9411373592546838	0.6495776288329483	0.8038003268598594	0.918438130188495	0.6343128776537134	0.854432206456407	0.8402636830268275	0.8324042945336583	1.0	0.3	0.0	0.003709527260413122	26
54	0.004609833329552953	0.003774045749052477	-0.003773271515372848	0.9837497869785412	-1	0.5	1	0.8333333333333334	5	0.14285714285714285	1	0.6	0.14285714285714285	4	1	4	5	0	0.6	3	5	9	0.5555555555555556	0.5	0.5708773875230199	0.8664148414386612	0.26653902612278274	0.863757094296009	0.7480948190500677	0.9146953988847393	0.8795345938089246	0.8838713816979104	0.25	0.5	0.0	-0.0003773271515372848	21
2682	0.035196393644770625	0.007406814020612749	0.002424140430755658	0.7745401515136114	-1	0	0	0.2	2	0.8461538461538461	11	0.5357142857142857	0.7692307692307693	12	10	2	1	0	0.14285714285714285	2	14	15	0.16666666666666666	0	0.6445861513493305	0.8764044363356749	0.6475076958718693	0.925670278767641	0.6880223931147789	0.9173202338501772	0.7714070183146089	0.9085258829021412	1.0	0.3333333333333333	0.0	0.002424140430755658	36
[truncated: 3,968 more rows]
