# Supplementary material for: Environmental influences on evolvable robots
Source: PLoS One. 2020 May 29;15(5):e0233848. doi: 10.1371/journal.pone.0233848 (PMC7259730; doi:10.1371/journal.pone.0233848)
Supplement: S1 Dataset — (ZIP) [file pone.0233848.s003.zip › data_plosone/all_measures_flat_19.tsv]

robot_id	velocity	displacement_velocity	displacement_velocity_hill	head_balance	contacts	branching	branching_modules_count	limbs	extremities	length_of_limbs	extensiveness	coverage	joints	hinge_count	active_hinges_count	brick_count	touch_sensor_count	brick_sensor_count	proportion	width	height	absolute_size	sensors	symmetry	avg_period	dev_period	avg_phase_offset	dev_phase_offset	avg_amplitude	dev_amplitude	avg_intra_dev_params	avg_inter_dev_params	sensors_reach	recurrence	synaptic_reception	fitness	cons_fitness
3233	0.09359156420240884	0.03866846303228357	0.03650183607401713	0.6463294959782626	-1	0	0	0.3	3	0.8461538461538461	11	0.38461538461538464	0.8461538461538461	14	11	0	0	0	0.23076923076923078	3	13	15	0.0	1.0	0.481317344959307	0.9010243266193689	0.7146080017166767	0.9314821841363244	0.4047519173303272	0.890686785690899	0.8440269880175985	0.9093209963215434	0	0	0.0	0.03650183607401713	0.03650183607401713
766	0.09272846402560593	0.02507904117076053	0.018445319649149056	0.6288915309550267	-1	0	0	0.3	3	0.8461538461538461	11	0.38461538461538464	0.8461538461538461	14	11	0	0	0	0.23076923076923078	3	13	15	0.0	1.0	0.5101903933907361	0.9002840610808398	0.6633445914861827	0.9325008263485551	0.38825485839862406	0.8886213467751408	0.8417555469356229	0.9089563769963964	0	0	0.0	0.018445319649149056	0.018445319649149056
2016	0.0937984251067633	0.03742375203195812	0.026524564754158344	0.6277776757705396	-1	0	0	0.3	3	0.8461538461538461	11	0.38461538461538464	0.8461538461538461	14	11	0	0	0	0.23076923076923078	3	13	15	0.0	1.0	0.4100093440845119	0.888746565979962	0.7146080017166767	0.9314821841363244	0.5193797392797788	0.9002878012737787	0.8124863148335506	0.9085482945356077	0	0	0.0	0.026524564754158344	0.026524564754158344
3343	0.09978632039531952	0.0472128596729883	0.04646447802475417	0.6402317597527376	-1	0	0	0.3	3	0.8461538461538461	11	0.38461538461538464	0.8461538461538461	14	11	0	0	0	0.23076923076923078	3	13	15	0.0	1.0	0.3958253182977438	0.888295750687061	0.7146080017166767	0.9314821841363244	0.4697418257136386	0.896497321362399	0.8094002460234863	0.907264024681099	0	0	0.0	0.04646447802475417	0.04646447802475417
184	0.10202628301053912	0.027542460464299832	0.0266746489365796	0.6594948031398491	-1	0	0	0.3	3	0.8461538461538461	11	0.38461538461538464	0.8461538461538461	14	11	0	0	0	0.23076923076923078	3	13	15	0.0	1.0	0.22950247162009388	0.8957709569816995	0.6746100536727688	0.9256201804708729	0.368103685519466	0.9160820162851055	0.8787372097657661	0.9132685228312916	0	0	0.0	0.0266746489365796	0.0266746489365796
3339	0.09652236915791255	0.05047718442150436	0.047808708313103965	0.6432268184590317	-1	0	0	0.3	3	0.8461538461538461	11	0.38461538461538464	0.8461538461538461	14	11	0	0	0	0.23076923076923078	3	13	15	0.0	1.0	0.481317344959307	0.9030100362915621	0.7146080017166767	0.9314821841363244	0.4047519173303272	0.890686785690899	0.8440269880175985	0.9099366490486768	0	0	0.0	0.047808708313103965	0.047808708313103965
3489	0.051720544841125614	0.002883673087321648	-0.0018761443637123631	0.9713831571147848	-1	0	0	0.3	3	0.8461538461538461	11	0.3409090909090909	0.7692307692307693	13	10	1	1	0	0.36363636363636365	4	11	15	0.3333333333333333	0.5	0.2527765047476639	0.8766521373651309	0.8172297047098986	0.9217277460080004	0.3314554537086047	0.8498069210634025	0.8440269880175985	0.886292263485609	1.0	0	0.0	-0.0001876144363712363	-0.0001876144363712363
545	0.01027155670864945	0.0021414565814091473	-0.0015164817371714908	0.9950522531516987	-1	0	0	0.5	5	0.38461538461538464	5	0.375	0.23076923076923078	6	3	8	1	0	0.625	5	8	15	0.058823529411764705	0.2	0.5435632346398348	0.8933147855161298	0.5843440262622198	0.9471044767934315	0.5174050678766693	0.923755370476926	0.7476304794543049	0.924250349891347	1.0	0.5	0.0	-0.0001516481737171491	-0.0001516481737171491
4860	0.08231562044515701	0.04086852170065935	-0.04004478073709117	0.7457512323245385	-1	0	0	0.2	2	0.9230769230769231	12	0.5357142857142857	0.8461538461538461	13	11	1	0	0	0.14285714285714285	14	2	15	0.0	0.14285714285714285	0.21670995919723413	0.9019822906117194	0.8172297047098986	0.9224450213578566	0.5193797392797788	0.9091743637631224	0.8571736805333774	0.9115756799140257	0	0	0.0	-0.004004478073709117	-0.004004478073709117
231	0.009656017806055392	0.0011397632560123034	0.0006716011742702435	0.9665258419264469	-1	0	0	0.3333333333333333	2	0.8571428571428571	6	0.45	0.42857142857142855	5	3	3	7	0	0.8	4	5	9	0.875	0.25	0.5839854917663018	0.6432338229111784	0.46919750547580746	0.9632160173163556	0.5951541023827529	0.9418132603680819	0.9226643390892929	0.9014047072186973	0.2	0.4	0.0	0.0006716011742702435	0.0006716011742702435
1511	0.07973984326129198	0.026642591736787898	0.025710649503254752	0.6211797674319934	-1	0	0	0.3	3	0.8461538461538461	11	0.38461538461538464	0.8461538461538461	14	11	0	0	0	0.23076923076923078	3	13	15	0.0	1.0	0.5846615102424891	0.8733808625534064	0.540023759314692	0.8861833004844892	0.4047519173303272	0.8632922883526293	0.8440269880175985	0.8745874512253727	0	0	0.0	0.025710649503254752	0.025710649503254752
523	0.03697763492831247	0.003290530197464306	0.003134289906487187	0.9746073448487949	-1	0	0	0.3	3	0.8461538461538461	11	0.38461538461538464	0.8461538461538461	14	11	0	0	0	0.23076923076923078	3	13	15	0.0	1.0	0.3995977714091174	0.9604172917181943	0.745993095019234	0.9558233747171305	0.18872116100614617	0.8563130496943574	0.941485053850402	0.9360030890380536	0	0	0.0	0.003134289906487187	0.003134289906487187
4227	0.10272324909953108	0.04896623365177277	0.04774323642897469	0.6433884566295194	-1	0	0	0.3	3	0.8461538461538461	11	0.38461538461538464	0.8461538461538461	14	11	0	0	0	0.23076923076923078	3	13	15	0.0	1.0	0.3178494065528816	0.8859222863408788	0.7146080017166767	0.9314821841363244	0.4047519173303272	0.890686785690899	0.8417555469356229	0.9048575866019286	0	0	0.0	0.04774323642897469	0.04774323642897469
2368	0.10357931292475826	0.04901965471793179	0.04558593181012241	0.6547067193475311	-1	0	0	0.3	3	0.8461538461538461	11	0.38461538461538464	0.8461538461538461	14	11	0	0	0	0.23076923076923078	3	13	15	0.0	1.0	0.3958253182977438	0.888295750687061	0.7146080017166767	0.9314821841363244	0.4047519173303272	0.890686785690899	0.8417555469356229	0.9055355476155101	0	0	0.0	0.04558593181012241	0.04558593181012241
2689	0.1025873570702229	0.03312051623399154	0.032166053606316886	0.64496987727075	-1	0	0	0.3	3	0.8461538461538461	11	0.38461538461538464	0.8461538461538461	14	11	0	0	0	0.23076923076923078	3	13	15	0.0	1.0	0.4100093440845119	0.8887355529956792	0.7146080017166767	0.9314821841363244	0.4047519173303272	0.890686785690899	0.8432753043311638	0.9056620710655718	0	0	0.0	0.032166053606316886	0.032166053606316886
4170	0.09407210861501553	0.04953526058245472	0.04809647988727935	0.6415504545979245	-1	0	0	0.3	3	0.8461538461538461	11	0.38461538461538464	0.8461538461538461	14	11	0	0	0	0.23076923076923078	3	13	15	0.0	1.0	0.481317344959307	0.9030100362915621	0.7146080017166767	0.9314821841363244	0.4047519173303272	0.890686785690899	0.8440269880175985	0.9099366490486768	0	0	0.0	0.04809647988727935	0.04809647988727935
14	6.851020166333543e-06	3.4473997413848885e-09	2.8466602797827445e-09	0.9999974932389122	-1	0	0	1.0	2	0.0	0	0.75	0	1	0	1	2	0	1.0	2	2	3	0.4	0	0	0	0	0	0	0	0	0	0	0	0	2.8466602797827445e-09	2.8466602797827445e-09
3157	0.08963703625508519	0.040188177011925855	0.03822308063771748	0.6289504257056815	-1	0	0	0.3	3	0.8461538461538461	11	0.38461538461538464	0.8461538461538461	14	11	0	0	0	0.23076923076923078	3	13	15	0.0	1.0	0.481317344959307	0.9030100362915621	0.7146080017166767	0.9314821841363244	0.368103685519466	0.8908162797454713	0.8440269880175985	0.9099729934047351	0	0	0.0	0.03822308063771748	0.03822308063771748
1097	0.06454860420838553	0.0033023365539010677	0.002967763062486873	0.8376541082411426	-1	0	0	0.3	3	0.8461538461538461	11	0.38461538461538464	0.8461538461538461	14	11	0	0	0	0.23076923076923078	3	13	15	0.0	1.0	0.2100193772483016	0.8970473253605183	0.8172297047098986	0.9206013044999589	0.2549583390602136	0.8738403169080373	0.8939207746040158	0.8987650723569612	0	0	0.0	0.002967763062486873	0.002967763062486873
4994	0.056482193437060034	0.005119052644182669	0.004755521190206907	0.9699204535968536	-1	0	0	0.3	3	0.8461538461538461	11	0.26785714285714285	0.7692307692307693	13	10	1	1	0	0.875	7	8	15	0.3333333333333333	0.2857142857142857	0.4722049383696946	0.8461356038833238	0.6119862987234549	0.9230573819561306	0.41487441337285424	0.9131649634423118	0.7956810573117907	0.8985043190328458	1.0	0.07692307692307693	0.0	0.004755521190206907	0.004755521190206907
1251	0.11006279527930053	0.041569458276075645	0.039222004442768015	0.6306708601138079	-1	0	0	0.3	3	0.8461538461538461	11	0.38461538461538464	0.8461538461538461	14	11	0	0	0	0.23076923076923078	3	13	15	0.0	1.0	0.481317344959307	0.8988388325712547	0.7459198791913337	0.9310958514161486	0.3489204818458006	0.9065227351377457	0.8440269880175985	0.9131970301946418	0	0	0.0	0.039222004442768015	0.039222004442768015
2998	0.09626552661796349	0.052538890996501275	0.04792001669335504	0.6342682059150642	-1	0	0	0.3	3	0.8461538461538461	11	0.38461538461538464	0.8461538461538461	14	11	0	0	0	0.23076923076923078	3	13	15	0.0	1.0	0.481317344959307	0.9030100362915621	0.7146080017166767	0.9314821841363244	0.4047519173303272	0.890686785690899	0.8440269880175985	0.9099366490486768	0	0	0.0	0.04792001669335504	0.04792001669335504
749	0.05852933277205365	0.013403064761000415	0.008558739443278472	0.6555404526051618	-1	0	0	0.2	2	0.8461538461538461	11	0.38461538461538464	0.8461538461538461	13	11	1	2	0	0.23076923076923078	13	3	15	0.5	0	0.4892157152348197	0.8701908216358419	0.44777675589191757	0.8809283499086881	0.5549070538654768	0.9458651889233138	0.798113278819431	0.9050672211752356	0.5384615384615385	0.23076923076923078	0.0	0.008558739443278472	0.008558739443278472
3135	0.09951481319275696	0.049733943717777535	0.04818435244213011	0.6386456767555544	-1	0	0	0.3	3	0.8461538461538461	11	0.38461538461538464	0.8461538461538461	14	11	0	0	0	0.23076923076923078	3	13	15	0.0	1.0	0.481317344959307	0.9030100362915621	0.7146080017166767	0.9314821841363244	0.4047519173303272	0.890686785690899	0.8440269880175985	0.9099366490486768	0	0	0.0	0.04818435244213011	0.04818435244213011
3895	0.052705039500345545	0.0017002437246005256	-0.001543702381696691	0.9713150593580899	-1	0	0	0.3	3	0.8461538461538461	11	0.3409090909090909	0.7692307692307693	13	10	1	1	0	0.36363636363636365	4	11	15	0.3333333333333333	0.5	0.2527765047476639	0.8766521373651309	0.8172297047098986	0.9217277460080004	0.3314554537086047	0.8498069210634025	0.8440269880175985	0.886292263485609	1.0	0	0.0	-0.0001543702381696691	-0.0001543702381696691
4542	0.10130524454515136	0.05482683169363129	0.05147067462254719	0.6886603617761087	-1	0	0	0.3	3	0.8461538461538461	11	0.38461538461538464	0.8461538461538461	14	11	0	0	0	0.23076923076923078	3	13	15	0.0	1.0	0.3178494065528816	0.8859222863408788	0.7146080017166767	0.9314821841363244	0.5193797392797788	0.9002878012737787	0.8010715668321063	0.9077628078163111	0	0	0.0	0.05147067462254719	0.05147067462254719
3848	0.09292037578821102	0.040864052092595055	0.03911906342825909	0.6310427278945034	-1	0	0	0.3	3	0.8461538461538461	11	0.38461538461538464	0.8461538461538461	14	11	0	0	0	0.23076923076923078	3	13	15	0.0	1.0	0.481317344959307	0.9030100362915621	0.7146080017166767	0.9314821841363244	0.4047519173303272	0.890686785690899	0.8440269880175985	0.9099366490486768	0	0	0.0	0.03911906342825909	0.03911906342825909
632	0.02850563375699874	0.005303463179887584	-0.002603154157803792	0.9468289641676281	-1	0	0	0.4	4	0.6923076923076923	9	0.26785714285714285	0.6923076923076923	12	9	2	0	0	0.875	8	7	15	0.0	0.25	0.3474283755040376	0.889988251484967	0.8172297047098986	0.9392503512743322	0.3489204818458006	0.899257132362469	0.8440269880175985	0.9120810231637353	0	0	0.0	-0.0002603154157803792	-0.0002603154157803792
2224	0.10117591007423919	0.046254025098682455	0.045398611360453846	0.6500993149846742	-1	0	0	0.3	3	0.8461538461538461	11	0.38461538461538464	0.8461538461538461	14	11	0	0	0	0.23076923076923078	3	13	15	0.0	1.0	0.3958253182977438	0.888295750687061	0.7146080017166767	0.9314821841363244	0.5193797392797788	0.9002878012737787	0.8100321267681114	0.9084221621241428	0	0	0.0	0.045398611360453846	0.045398611360453846
3439	0.09582308533160512	0.05022454442310985	0.04729935333925546	0.6585382967496898	-1	0	0	0.3	3	0.8461538461538461	11	0.38461538461538464	0.8461538461538461	14	11	0	0	0	0.23076923076923078	3	13	15	0.0	1.0	0.481317344959307	0.9030100362915621	0.7146080017166767	0.9314821841363244	0.4047519173303272	0.890686785690899	0.8440269880175985	0.9099366490486768	0	0	0.0	0.04729935333925546	0.04729935333925546
1784	0.1030062275367786	0.049640181795005525	0.04640078605776224	0.6430369395177234	-1	0	0	0.3	3	0.8461538461538461	11	0.38461538461538464	0.8461538461538461	14	11	0	0	0	0.23076923076923078	3	13	15	0.0	1.0	0.3958253182977438	0.888295750687061	0.7146080017166767	0.9314821841363244	0.4047519173303272	0.890686785690899	0.8417555469356229	0.9055355476155101	0	0	0.0	0.04640078605776224	0.04640078605776224
3755	0.050674966749452044	0.002230499842828021	0.0011489544703417456	0.9579411339805012	-1	0	0	0.3	3	0.8461538461538461	11	0.26785714285714285	0.7692307692307693	13	10	1	1	0	0.875	7	8	15	0.3333333333333333	0.2857142857142857	0.4789405995173359	0.8113606725162811	0.6119862987234549	0.9230573819561306	0.293089046361274	0.9194844713152452	0.8442280196821125	0.8934323025034244	1.0	0.07692307692307693	0.0	0.0011489544703417456	0.0011489544703417456
3699	0.09566735840687564	0.0476755854412369	0.04637751064482528	0.6454043193579377	-1	0	0	0.3	3	0.8461538461538461	11	0.38461538461538464	0.8461538461538461	14	11	0	0	0	0.23076923076923078	3	13	15	0.0	1.0	0.481317344959307	0.9030100362915621	0.7146080017166767	0.9314821841363244	0.4047519173303272	0.890686785690899	0.8440269880175985	0.9099366490486768	0	0	0.0	0.04637751064482528	0.04637751064482528
1156	0.11018516987433394	0.043351196157419565	0.037798633229851664	0.6305414233315292	-1	0	0	0.3	3	0.8461538461538461	11	0.38461538461538464	0.8461538461538461	14	11	0	0	0	0.23076923076923078	3	13	15	0.0	1.0	0.4241933698712799	0.8930845449904177	0.7459198791913337	0.9310958514161486	0.3489204818458006	0.9065227351377457	0.8440269880175985	0.9115515987838988	0	0	0.0	0.037798633229851664	0.037798633229851664
4015	0.096115663307279	0.0542857532228743	0.04814481686140014	0.6367590730540018	-1	0	0	0.3	3	0.8461538461538461	11	0.38461538461538464	0.8461538461538461	14	11	0	0	0	0.23076923076923078	3	13	15	0.0	1.0	0.481317344959307	0.9026683213488794	0.7146080017166767	0.9314821841363244	0.4047519173303272	0.890686785690899	0.8440269880175985	0.9098301778896766	0	0	0.0	0.04814481686140014	0.04814481686140014
3934	0.052378808606733065	0.011404401129369291	-0.0025111132754963962	0.6461493887679972	-1	0	0	0.3	3	0.8461538461538461	11	0.38461538461538464	0.8461538461538461	14	11	0	0	0	0.23076923076923078	3	13	15	0.0	1.0	0.5933303043700902	0.8418411574230481	0.7146080017166767	0.9174750989921817	0.4059857397042867	0.8691385795575336	0.8417555469356229	0.8798799172859422	0	0	0.0	-0.00025111132754963964	-0.00025111132754963964
1605	0.10183111917900627	0.04257763047805108	0.04256433385351395	0.6479699746709893	-1	0	0	0.3	3	0.8461538461538461	11	0.38461538461538464	0.8461538461538461	14	11	0	0	0	0.23076923076923078	3	13	15	0.0	1.0	0.481317344959307	0.9006995696410585	0.7146080017166767	0.9314821841363244	0.368103685519466	0.8908162797454713	0.8440269880175985	0.9092576056469412	0	0	0.0	0.04256433385351395	0.04256433385351395
1667	0.09696672393133068	0.04793138172347709	0.044887097851406293	0.6489852038402731	-1	0	0	0.3	3	0.8461538461538461	11	0.38461538461538464	0.8461538461538461	14	11	0	0	0	0.23076923076923078	3	13	15	0.0	1.0	0.3958253182977438	0.888295750687061	0.7146080017166767	0.9314821841363244	0.42541759649419175	0.9083780344981325	0.8100321267681114	0.9109838711311867	0	0	0.0	0.044887097851406293	0.044887097851406293
1025	0.11355233035159859	0.03627178101812079	0.03583300523989313	0.6226737091072273	-1	0	0	0.3	3	0.8461538461538461	11	0.38461538461538464	0.8461538461538461	14	11	0	0	0	0.23076923076923078	3	13	15	0.0	1.0	0.47075539203671746	0.8987726933015472	0.7459198791913337	0.9310958514161486	0.3489204818458006	0.9085090082195562	0.8440269880175985	0.9138012361609602	0	0	0.0	0.03583300523989313	0.03583300523989313
4507	0.09556809519432288	0.05054700072661538	0.0465525474961962	0.6571190163287783	-1	0	0	0.3	3	0.8461538461538461	11	0.38461538461538464	0.8461538461538461	14	11	0	0	0	0.23076923076923078	3	13	15	0.0	1.0	0.3178494065528816	0.8859222863408788	0.7146080017166767	0.9314821841363244	0.5193797392797788	0.9002878012737787	0.8010715668321063	0.9077628078163111	0	0	0.0	0.0465525474961962	0.0465525474961962
4793	0.05262681894489215	0.016024230688908563	0.01428108037355558	0.8331149825402885	-1	0	0	0.3	3	0.8461538461538461	11	0.3409090909090909	0.7692307692307693	13	10	1	1	0	0.36363636363636365	4	11	15	0.3333333333333333	0.5	0.5846615102424891	0.8654597904736457	0.4680612199059292	0.9147440026238326	0.5193797392797788	0.8855876549555698	0.7555546734324545	0.8902804227749467	1.0	0.07692307692307693	0.0	0.01428108037355558	0.01428108037355558
4053	0.09788752832171108	0.05003327607245076	0.04820980541844669	0.6467834337691492	-1	0	0	0.3	3	0.8461538461538461	11	0.38461538461538464	0.8461538461538461	14	11	0	0	0	0.23076923076923078	3	13	15	0.0	1.0	0.481317344959307	0.9030100362915621	0.7146080017166767	0.9314821841363244	0.4047519173303272	0.890686785690899	0.8440269880175985	0.9099366490486768	0	0	0.0	0.04820980541844669	0.04820980541844669
400	0.038874433065330415	0.004028734626357534	-0.0008855475165433823	0.893345224262016	-1	0	0	0.4	4	0.6923076923076923	9	0.26785714285714285	0.6923076923076923	13	9	1	1	0	0.875	7	8	15	0.5	0.25	0.426406490270165	0.9577693788880925	0.6736224299429159	0.8889177242715305	0.5698368248772484	0.850765985864057	0.8962358836439465	0.9100248849706297	1.0	0.38461538461538464	0.0	-8.855475165433822e-05	-8.855475165433822e-05
3167	0.0972155850882359	0.052180794093666084	0.047280002542196456	0.652932472566645	-1	0	0	0.3	3	0.8461538461538461	11	0.38461538461538464	0.8461538461538461	14	11	0	0	0	0.23076923076923078	3	13	15	0.0	1.0	0.481317344959307	0.9026683213488794	0.7146080017166767	0.9314821841363244	0.4047519173303272	0.890686785690899	0.8440269880175985	0.9098301778896766	0	0	0.0	0.047280002542196456	0.047280002542196456
5050	0.044098173549930314	0.01241357198492288	0.012155758365611221	0.9880450352800189	-1	0	0	0.3	3	0.8461538461538461	11	0.3409090909090909	0.7692307692307693	13	10	1	1	0	0.36363636363636365	4	11	15	0.3333333333333333	0.5	0.19827797169090805	0.8866487538034723	0.8172297047098986	0.9217277460080004	0.3314554537086047	0.8802699036082144	0.867458896367572	0.8977680604524524	1.0	0.07692307692307693	0.0	0.012155758365611221	0.012155758365611221
4405	0.09535954653115347	0.046297927783082296	0.044642594438580936	0.7186826257096861	-1	0	0	0.3	3	0.8461538461538461	11	0.38461538461538464	0.8461538461538461	14	11	0	0	0	0.23076923076923078	3	13	15	0.0	1.0	0.3178494065528816	0.8859222863408788	0.7146080017166767	0.9314821841363244	0.5193797392797788	0.8482584397868067	0.8124863148335506	0.893482079790127	0	0	0.0	0.044642594438580936	0.044642594438580936
2609	0.09147661439412073	0.033344379402225635	0.03225811037461283	0.6307113899034995	-1	0	0	0.3	3	0.8461538461538461	11	0.38461538461538464	0.8461538461538461	14	11	0	0	0	0.23076923076923078	3	13	15	0.0	1.0	0.481317344959307	0.9006995696410585	0.7146080017166767	0.9314821841363244	0.368103685519466	0.8908162797454713	0.8440269880175985	0.9092576056469412	0	0	0.0	0.03225811037461283	0.03225811037461283
2460	0.10173280520288581	0.04863850411674025	0.04620927866137325	0.6323012206984451	-1	0	0	0.3	3	0.8461538461538461	11	0.38461538461538464	0.8461538461538461	14	11	0	0	0	0.23076923076923078	3	13	15	0.0	1.0	0.39787185131398217	0.8883451985430186	0.7146080017166767	0.9314821841363244	0.4047519173303272	0.890686785690899	0.8417555469356229	0.9055497587136528	0	0	0.0	0.04620927866137325	0.04620927866137325
3675	0.09786386525554461	0.04988690434086798	0.047420358136020364	0.6587580443284302	-1	0	0	0.3	3	0.8461538461538461	11	0.38461538461538464	0.8461538461538461	14	11	0	0	0	0.23076923076923078	3	13	15	0.0	1.0	0.3178494065528816	0.8859222863408788	0.7146080017166767	0.9314821841363244	0.4047519173303272	0.890686785690899	0.8417555469356229	0.9048575866019286	0	0	0.0	0.047420358136020364	0.047420358136020364
3519	0.09662960496792358	0.052109612293636705	0.04859805484897521	0.6375238044125167	-1	0	0	0.3	3	0.8461538461538461	11	0.38461538461538464	0.8461538461538461	14	11	0	0	0	0.23076923076923078	3	13	15	0.0	1.0	0.481317344959307	0.9030100362915621	0.7146080017166767	0.9314821841363244	0.4047519173303272	0.890686785690899	0.8440269880175985	0.9099366490486768	0	0	0.0	0.04859805484897521	0.04859805484897521
1129	0.09155863064112625	0.03378650462974452	0.03321656544657443	0.6302517755930177	-1	0	0	0.3	3	0.8461538461538461	11	0.38461538461538464	0.8461538461538461	14	11	0	0	0	0.23076923076923078	3	13	15	0.0	1.0	0.3999183843302206	0.8922128433305337	0.7459198791913337	0.9310958514161486	0.3489204818458006	0.9085090082195562	0.8440269880175985	0.911942380709453	0	0	0.0	0.03321656544657443	0.03321656544657443
4481	0.10205624199603426	0.04903604749086867	0.04788668085495269	0.6411861915440745	-1	0	0	0.3	3	0.8461538461538461	11	0.38461538461538464	0.8461538461538461	14	11	0	0	0	0.23076923076923078	3	13	15	0.0	1.0	0.3178494065528816	0.8859222863408788	0.7146080017166767	0.9314821841363244	0.5193797392797788	0.9002878012737787	0.8010715668321063	0.9077628078163111	0	0	0.0	0.04788668085495269	0.04788668085495269
3840	0.09662576721120668	0.04313954528451681	0.04279175457404681	0.6545319511232854	-1	0	0	0.3	3	0.8461538461538461	11	0.38461538461538464	0.8461538461538461	14	11	0	0	0	0.23076923076923078	3	13	15	0.0	1.0	0.481317344959307	0.9030100362915621	0.7146080017166767	0.9314821841363244	0.5193797392797788	0.9002878012737787	0.8124863148335506	0.9127017413860243	0	0	0.0	0.04279175457404681	0.04279175457404681
3089	0.1128138725653911	0.04674428554099532	0.0414587759595784	0.6203793912652577	-1	0	0	0.3	3	0.8461538461538461	11	0.38461538461538464	0.8461538461538461	14	11	0	0	0	0.23076923076923078	3	13	15	0.0	1.0	0.481317344959307	0.9062926291787754	0.7459198791913337	0.9310958514161486	0.368103685519466	0.9016823502808451	0.8440269880175985	0.9139591208867467	0	0	0.0	0.0414587759595784	0.0414587759595784
2811	0.10291350367216569	0.04673944987868947	0.04555206048215814	0.6494376976702052	-1	0	0	0.3	3	0.8461538461538461	11	0.38461538461538464	0.8461538461538461	14	11	0	0	0	0.23076923076923078	3	13	15	0.0	1.0	0.3958253182977438	0.888295750687061	0.7146080017166767	0.9314821841363244	0.4697418257136386	0.896497321362399	0.8094002460234863	0.907264024681099	0	0	0.0	0.04555206048215814	0.04555206048215814
2174	0.09835954086630401	0.04413936199129342	0.04274183192651726	0.6282894780323525	-1	0	0	0.3	3	0.8461538461538461	11	0.38461538461538464	0.8461538461538461	14	11	0	0	0	0.23076923076923078	3	13	15	0.0	1.0	0.3958253182977438	0.888295750687061	0.7146080017166767	0.9314821841363244	0.4047519173303272	0.890686785690899	0.8417555469356229	0.9055355476155101	0	0	0.0	0.04274183192651726	0.04274183192651726
3153	0.08908898399533659	0.039989652964585815	0.03818870176068104	0.6264894458035737	-1	0	0	0.3	3	0.8461538461538461	11	0.38461538461538464	0.8461538461538461	14	11	0	0	0	0.23076923076923078	3	13	15	0.0	1.0	0.481317344959307	0.9030100362915621	0.7146080017166767	0.9314821841363244	0.4047519173303272	0.890686785690899	0.8440269880175985	0.9099366490486768	0	0	0.0	0.03818870176068104	0.03818870176068104
2116	0.09722539005981094	0.035107482472136804	0.0329886839643534	0.6325449381598283	-1	0	0	0.3	3	0.8461538461538461	11	0.38461538461538464	0.8461538461538461	14	11	0	0	0	0.23076923076923078	3	13	15	0.0	1.0	0.481317344959307	0.9006995696410585	0.7146080017166767	0.9314821841363244	0.4697418257136386	0.896497321362399	0.8094002460234863	0.9108886793465183	0	0	0.0	0.0329886839643534	0.0329886839643534
5026	0.0993901957439034	0.04855271947836635	0.045461476928617836	0.7195242372201136	-1	0	0	0.3	3	0.8461538461538461	11	0.38461538461538464	0.8461538461538461	14	11	0	0	0	0.23076923076923078	3	13	15	0.0	1.0	0.3135019124333599	0.8953637690386537	0.7146080017166767	0.9314821841363244	0.5193797392797788	0.9002878012737787	0.8124863148335506	0.9104343553228698	0	0	0.0	0.045461476928617836	0.045461476928617836
4468	0.10855904323883822	0.05109897201498387	0.048039170832907145	0.6954517106049416	-1	0	0	0.3	3	0.8461538461538461	11	0.38461538461538464	0.8461538461538461	14	11	0	0	0	0.23076923076923078	3	13	15	0.0	1.0	0.3158028735366432	0.886312633751712	0.7146080017166767	0.9314821841363244	0.5193797392797788	0.9002878012737787	0.8012077346328048	0.907870710466247	0	0	0.0	0.048039170832907145	0.048039170832907145
2326	0.08097821875894134	0.042814605501579506	0.02875788561183104	0.6204569948286474	-1	0	0	0.2	2	0.9230769230769231	12	0.5357142857142857	0.9230769230769231	14	12	0	0	0	0.14285714285714285	2	14	15	0.0	0	0.481317344959307	0.9052543303132253	0.8172297047098986	0.9231599388391228	0.4697418257136386	0.9017095909068754	0.7821600351269229	0.9105053344345304	0	0	0.0	0.02875788561183104	0.02875788561183104
4742	0.10448608459570369	0.052029354429946384	0.05149600833592847	0.6928266467525444	-1	0	0	0.3	3	0.8461538461538461	11	0.38461538461538464	0.8461538461538461	14	11	0	0	0	0.23076923076923078	3	13	15	0.0	1.0	0.31989593956912	0.8857700495603478	0.7146080017166767	0.9314821841363244	0.5193797392797788	0.9002878012737787	0.8009548789639526	0.9077207819268358	0	0	0.0	0.05149600833592847	0.05149600833592847
4463	0.10248986880355469	0.05150575636900145	0.05089073204849475	0.6465079434418967	-1	0	0	0.3	3	0.8461538461538461	11	0.38461538461538464	0.8461538461538461	14	11	0	0	0	0.23076923076923078	3	13	15	0.0	1.0	0.31989593956912	0.8857700495603478	0.7146080017166767	0.9314821841363244	0.5193797392797788	0.9002878012737787	0.8009548789639526	0.9077207819268358	0	0	0.0	0.05089073204849475	0.05089073204849475
43	0.02030325548795722	0.002021268106181603	0.0012666239712635034	0.9690253328045408	-1	0.25	1	0.6	6	0.46153846153846156	6	0.5357142857142857	0.3076923076923077	7	4	7	0	0	0.5714285714285714	4	7	15	0.0	0.5	0.28925273257179396	0.9124748573361053	0.697587482482243	0.9445493725604834	0.6418451305122362	0.9126790649744416	0.9034234585381569	0.9247528030668114	0	0	0.0	0.0012666239712635034	0.0012666239712635034
3414	0.09286507011672424	0.036899992172334535	0.03622335829525348	0.6149672429338293	-1	0	0	0.3	3	0.8461538461538461	11	0.38461538461538464	0.8461538461538461	14	11	0	0	0	0.23076923076923078	3	13	15	0.0	1.0	0.481317344959307	0.9030100362915621	0.7146080017166767	0.9314821841363244	0.4047519173303272	0.890686785690899	0.8440269880175985	0.9099366490486768	0	0	0.0	0.03622335829525348	0.03622335829525348
4172	0.10212574940967563	0.05206767147195268	0.051294117815379375	0.6436264686698396	-1	0	0	0.3	3	0.8461538461538461	11	0.38461538461538464	0.8461538461538461	14	11	0	0	0	0.23076923076923078	3	13	15	0.0	1.0	0.3178494065528816	0.8859222863408788	0.7146080017166767	0.9314821841363244	0.5193797392797788	0.9002878012737787	0.8010715668321063	0.9077628078163111	0	0	0.0	0.051294117815379375	0.051294117815379375
2318	0.09985220976661774	0.05021279175780974	0.0453373361989981	0.6372528573400085	-1	0	0	0.3	3	0.8461538461538461	11	0.38461538461538464	0.8461538461538461	14	11	0	0	0	0.23076923076923078	3	13	15	0.0	1.0	0.3958253182977438	0.888295750687061	0.7146080017166767	0.9314821841363244	0.4047519173303272	0.890686785690899	0.8417555469356229	0.9055355476155101	0	0	0.0	0.0453373361989981	0.0453373361989981
3054	0.10095393956943968	0.04752652609701024	0.045664810853009226	0.6454917695091681	-1	0	0	0.3	3	0.8461538461538461	11	0.38461538461538464	0.8461538461538461	14	11	0	0	0	0.23076923076923078	3	13	15	0.0	1.0	0.3958253182977438	0.888295750687061	0.7146080017166767	0.9314821841363244	0.4697418257136386	0.896497321362399	0.8094002460234863	0.907264024681099	0	0	0.0	0.045664810853009226	0.045664810853009226
3269	0.09053142899205124	0.04017013898574564	0.038980318873781776	0.6209454758086805	-1	0	0	0.3	3	0.8461538461538461	11	0.38461538461538464	0.8461538461538461	14	11	0	0	0	0.23076923076923078	3	13	15	0.0	1.0	0.481317344959307	0.9030100362915621	0.7146080017166767	0.9314821841363244	0.4047519173303272	0.890686785690899	0.8440269880175985	0.9099366490486768	0	0	0.0	0.038980318873781776	0.038980318873781776
3160	0.09561112223749953	0.05047334767453219	0.04722828201587744	0.6448069806013859	-1	0	0	0.3	3	0.8461538461538461	11	0.38461538461538464	0.8461538461538461	14	11	0	0	0	0.23076923076923078	3	13	15	0.0	1.0	0.481317344959307	0.9030100362915621	0.7146080017166767	0.9314821841363244	0.4047519173303272	0.890686785690899	0.8440269880175985	0.9099366490486768	0	0	0.0	0.04722828201587744	0.04722828201587744
429	0.05533891135867482	0.005585547142919334	0.003764690671668846	0.8441440636687556	-1	0	0	0.3	3	0.8461538461538461	11	0.5769230769230769	0.6923076923076923	9	9	5	1	0	0.15384615384615385	13	2	15	0.07142857142857142	0.15384615384615385	0.5203955536947323	0.9457960582021105	0.5211350943102565	0.9247170301737099	0.30164445091170733	0.9144003280963315	0.8954250678487905	0.9294779764517087	1.0	0.3333333333333333	0.0	0.003764690671668846	0.003764690671668846
3498	0.101457678115188	0.050564238236687334	0.046800827626506517	0.6313610804612784	-1	0	0	0.3	3	0.8461538461538461	11	0.38461538461538464	0.8461538461538461	14	11	0	0	0	0.23076923076923078	3	13	15	0.0	1.0	0.481317344959307	0.9030100362915621	0.7146080017166767	0.9314821841363244	0.4047519173303272	0.890686785690899	0.8440269880175985	0.9099366490486768	0	0	0.0	0.046800827626506517	0.046800827626506517
4079	0.10466176397192394	0.05606062751213192	0.04766851568090868	0.7047066666404521	-1	0	0	0.3	3	0.8461538461538461	11	0.38461538461538464	0.8461538461538461	14	11	0	0	0	0.23076923076923078	3	13	15	0.0	1.0	0.3178494065528816	0.8859222863408788	0.7146080017166767	0.9314821841363244	0.5193797392797788	0.9002878012737787	0.8010715668321063	0.9077628078163111	0	0	0.0	0.04766851568090868	0.04766851568090868
1013	0.09594464957412037	0.032519893530342424	0.031020931106957646	0.6235427587627195	-1	0	0	0.3	3	0.8461538461538461	11	0.38461538461538464	0.8461538461538461	14	11	0	0	0	0.23076923076923078	3	13	15	0.0	1.0	0.4141024101169887	0.8927494680407181	0.7459198791913337	0.9310958514161486	0.3489204818458006	0.9085090082195562	0.8440269880175985	0.9120919586066006	0	0	0.0	0.031020931106957646	0.031020931106957646
4301	0.0948192576957217	0.04781608702099714	0.046370824447798074	0.6524414453783058	-1	0	0	0.3	3	0.8461538461538461	11	0.38461538461538464	0.8461538461538461	14	11	0	0	0	0.23076923076923078	3	13	15	0.0	1.0	0.481317344959307	0.9030100362915621	0.7146080017166767	0.9314821841363244	0.4047519173303272	0.890686785690899	0.8440269880175985	0.9099366490486768	0	0	0.0	0.046370824447798074	0.046370824447798074
4626	0.11288442725511427	0.03977447938366295	0.03781750783389288	0.6333340225399077	-1	0	0	0.3	3	0.8461538461538461	11	0.38461538461538464	0.8461538461538461	14	11	0	0	0	0.23076923076923078	3	13	15	0.0	1.0	0.35849684431405093	0.8823193401887669	0.6426454623079139	0.9392394195291488	0.42541759649419175	0.9093435053705119	0.7821600351269229	0.9131553105819549	0	0	0.0	0.03781750783389288	0.03781750783389288
154	0.024303086601563457	0.0013748344411044014	0.001373429274182488	0.9260481144666114	-1	0	0	0.25	2	0.7777777777777778	7	0.34375	0.7777777777777778	8	7	2	1	0	0.5	8	4	11	0.14285714285714285	0.6666666666666666	0.7371321999298872	0.8532880735175636	0.3696208421901318	0.872276542993846	0.14801293630299073	0.9383359040222745	0.9575714540681856	0.8942357752174945	1.0	0.25	0.0	0.001373429274182488	0.001373429274182488
595	0.09345353405638519	0.02332382788340798	0.021960215191051687	0.6470710074487594	-1	0	0	0.3	3	0.8461538461538461	11	0.38461538461538464	0.8461538461538461	14	11	0	0	0	0.23076923076923078	3	13	15	0.0	1.0	0.5101903933907361	0.9002840610808398	0.7896908660368436	0.9301378878032177	0.38825485839862406	0.8886213467751408	0.8417555469356229	0.9079320987579327	0	0	0.0	0.021960215191051687	0.021960215191051687
740	0.07323310558381316	0.02483290713356147	0.021949473490505286	0.7696916793177986	-1	0	0	0.1	1	1.0	13	0.5357142857142857	0.8461538461538461	11	11	3	0	0	0.14285714285714285	14	2	15	0.0	0	0.5625065735011455	0.9023401216641161	0.7584998183576008	0.9400920617486606	0.4047519173303272	0.9071816428083559	0.8440269880175985	0.918248902426202	0	0	0.0	0.021949473490505286	0.021949473490505286
877	0.11228511810730525	0.04810764888581654	0.03846649477400581	0.6162473800940157	-1	0	0	0.3	3	0.8461538461538461	11	0.38461538461538464	0.8461538461538461	14	11	0	0	0	0.23076923076923078	3	13	15	0.0	1.0	0.3958253182977438	0.891911293552062	0.7459198791913337	0.9316426165929507	0.3489204818458006	0.9065227351377457	0.8440269880175985	0.9114527945122879	0	0	0.0	0.03846649477400581	0.03846649477400581
4784	0.0553607665231113	0.013080925085260956	0.010398356764951669	0.8374931414142676	-1	0	0	0.3	3	0.8461538461538461	11	0.38461538461538464	0.8461538461538461	14	11	0	1	0	0.23076923076923078	3	13	15	1.0	1.0	0.3176385347873013	0.8855429979157404	0.6432981761981118	0.937189850550753	0.48862436688238786	0.8996875792403352	0.8145488231124747	0.9100443321322526	1.0	0.07142857142857142	0.0	0.010398356764951669	0.010398356764951669
4196	0.09589129933153458	0.04898322491830693	0.04697173725040004	0.655618037193122	-1	0	0	0.3	3	0.8461538461538461	11	0.38461538461538464	0.8461538461538461	14	11	0	0	0	0.23076923076923078	3	13	15	0.0	1.0	0.481317344959307	0.9026683213488794	0.7146080017166767	0.9314821841363244	0.4047519173303272	0.890686785690899	0.8440269880175985	0.9098301778896766	0	0	0.0	0.04697173725040004	0.04697173725040004
4136	0.09845025451407087	0.049004636817541816	0.04724127869731296	0.6503274353793269	-1	0	0	0.3	3	0.8461538461538461	11	0.38461538461538464	0.8461538461538461	14	11	0	0	0	0.23076923076923078	3	13	15	0.0	1.0	0.481317344959307	0.9030100362915621	0.7146080017166767	0.9314821841363244	0.4047519173303272	0.890686785690899	0.8440269880175985	0.9099366490486768	0	0	0.0	0.04724127869731296	0.04724127869731296
4085	0.09785239311989032	0.05055004767524799	0.049586728979925714	0.6833638072208985	-1	0	0	0.3	3	0.8461538461538461	11	0.38461538461538464	0.8461538461538461	14	11	0	0	0	0.23076923076923078	3	13	15	0.0	1.0	0.3178494065528816	0.8859222863408788	0.7146080017166767	0.9314821841363244	0.5193797392797788	0.9002878012737787	0.8010715668321063	0.9077628078163111	0	0	0.0	0.049586728979925714	0.049586728979925714
450	0.06873489326138968	0.01335264159484062	-0.012516769402089886	0.6176569154706294	-1	0	0	0.2	2	0.8461538461538461	11	0.3125	0.8461538461538461	12	11	2	0	0	0.3333333333333333	12	4	15	0.0	0.6666666666666666	0.502137713439925	0.887220824749276	0.2892830569502426	0.7450586808053481	0.4559469631128471	0.9233656376099454	0.8567525415006993	0.8670000755601479	0	0	0.0	-0.0012516769402089885	-0.0012516769402089885
1240	0.09076542168951451	0.03519411398254633	0.03238687637875408	0.6266300267448355	-1	0	0	0.3	3	0.8461538461538461	11	0.38461538461538464	0.8461538461538461	14	11	0	0	0	0.23076923076923078	3	13	15	0.0	1.0	0.4117766700177958	0.8926451858648495	0.7459198791913337	0.9316426165929507	0.3489204818458006	0.9085090082195562	0.8440269880175985	0.9122912744239271	0	0	0.0	0.03238687637875408	0.03238687637875408
498	0.08953597560674907	0.020491672060565826	0.011220651026004105	0.6268512561484632	-1	0	0	0.3	3	0.8461538461538461	11	0.38461538461538464	0.8461538461538461	14	11	0	0	0	0.23076923076923078	3	13	15	0.0	1.0	0.5101903933907361	0.9002840610808398	0.7068854410490932	0.9271733193592705	0.38825485839862406	0.8886213467751408	0.8417555469356229	0.9066775484618388	0	0	0.0	0.011220651026004105	0.011220651026004105
1107	0.11158458944472992	0.03994754073695894	0.03789306330408226	0.633625555458295	-1	0	0	0.3	3	0.8461538461538461	11	0.38461538461538464	0.8461538461538461	14	11	0	0	0	0.23076923076923078	3	13	15	0.0	1.0	0.3958253182977438	0.891962773559298	0.7167285332680058	0.9316252639700288	0.368103685519466	0.9016823502808451	0.8440269880175985	0.9099461975761504	0	0	0.0	0.03789306330408226	0.03789306330408226
3778	0.10151230756713628	0.05046963461880619	0.04691680234313293	0.6430074655349757	-1	0	0	0.3	3	0.8461538461538461	11	0.38461538461538464	0.8461538461538461	14	11	0	0	0	0.23076923076923078	3	13	15	0.0	1.0	0.481317344959307	0.9030100362915621	0.7146080017166767	0.9314821841363244	0.4047519173303272	0.890686785690899	0.8440269880175985	0.9099366490486768	0	0	0.0	0.04691680234313293	0.04691680234313293
4394	0.06798618875668905	0.02078030446378446	0.020625849085465945	0.7603180162788212	-1	0	0	0.3	3	0.8461538461538461	11	0.4166666666666667	0.7692307692307693	13	10	1	0	0	0.25	3	12	15	0.0	0.6666666666666666	0.24903064519059487	0.8935724360739846	0.6119862987234549	0.932323264750172	0.5193797392797788	0.8972387788442466	0.8394573187531187	0.909362131462221	0	0	0.0	0.020625849085465945	0.020625849085465945
4069	0.09417735795502319	0.03713241805374993	0.03629976098217721	0.6396681925942398	-1	0	0	0.3	3	0.8461538461538461	11	0.38461538461538464	0.8461538461538461	14	11	0	0	0	0.23076923076923078	3	13	15	0.0	1.0	0.481317344959307	0.9030100362915621	0.7146080017166767	0.9314821841363244	0.5193797392797788	0.9002878012737787	0.8124863148335506	0.9127017413860243	0	0	0.0	0.03629976098217721	0.03629976098217721
1478	0.10028900918418186	0.043524553403818445	0.04350766964270959	0.6510558257815846	-1	0	0	0.3	3	0.8461538461538461	11	0.38461538461538464	0.8461538461538461	14	11	0	0	0	0.23076923076923078	3	13	15	0.0	1.0	0.481317344959307	0.9006995696410585	0.7146080017166767	0.9314821841363244	0.4047519173303272	0.890686785690899	0.8440269880175985	0.9092210012965216	0	0	0.0	0.04350766964270959	0.04350766964270959
2989	0.09954716137244426	0.04686512284968168	0.04647947458283536	0.6621717652250196	-1	0	0	0.3	3	0.8461538461538461	11	0.38461538461538464	0.8461538461538461	14	11	0	0	0	0.23076923076923078	3	13	15	0.0	1.0	0.481317344959307	0.9030100362915621	0.7146080017166767	0.9314821841363244	0.5193797392797788	0.9002878012737787	0.8124863148335506	0.9127017413860243	0	0	0.0	0.04647947458283536	0.04647947458283536
952	0.10139952012941156	0.03413956841226758	0.034122498766726135	0.6366071469132384	-1	0	0	0.3	3	0.8461538461538461	11	0.38461538461538464	0.8461538461538461	14	11	0	0	0	0.23076923076923078	3	13	15	0.0	1.0	0.481317344959307	0.9043125505722988	0.8172297047098986	0.9310728093089861	0.4047519173303272	0.9139234234918846	0.8440269880175985	0.9171288791282541	0	0	0.0	0.034122498766726135	0.034122498766726135
594	0.03230519613948519	0.0024237801678756703	0.0010563388215284071	0.9250753399252275	-1	0	0	0.3	3	0.7692307692307693	10	0.38461538461538464	0.7692307692307693	13	10	1	2	0	0.23076923076923078	3	13	15	0.6666666666666666	0.16666666666666666	0.6098952718989498	0.9543526365195564	0.9521606137473174	0.9454135197090332	0.6903798142113768	0.9238040145111905	0.8950163833237537	0.942443283926214	0.5384615384615384	0.07692307692307693	0.0	0.0010563388215284071	0.0010563388215284071
1045	0.08071331749414311	0.026591080877083385	0.026153238952847994	0.6350191873539766	-1	0	0	0.3	3	0.8461538461538461	11	0.38461538461538464	0.8461538461538461	14	11	0	0	0	0.23076923076923078	3	13	15	0.0	1.0	0.5846615102424891	0.8382180622168937	0.4680612199059292	0.9097612191115534	0.363434667351253	0.8300518922808277	0.8251277579199782	0.8638037759830398	0	0	0.0	0.026153238952847994	0.026153238952847994
3192	0.09528322077169205	0.04538799176101806	0.044749882701087595	0.6640851474734686	-1	0	0	0.3	3	0.8461538461538461	11	0.38461538461538464	0.8461538461538461	14	11	0	0	0	0.23076923076923078	3	13	15	0.0	1.0	0.481317344959307	0.9030100362915621	0.7146080017166767	0.9314821841363244	0.4047519173303272	0.890686785690899	0.8440269880175985	0.9099366490486768	0	0	0.0	0.044749882701087595	0.044749882701087595
2366	0.09427585223033608	0.03957013990914583	0.037801813021710234	0.6159407426437288	-1	0	0	0.3	3	0.8461538461538461	11	0.38461538461538464	0.8461538461538461	14	11	0	0	0	0.23076923076923078	3	13	15	0.0	1.0	0.3958253182977438	0.888295750687061	0.7146080017166767	0.9314821841363244	0.4697418257136386	0.896497321362399	0.8094002460234863	0.907264024681099	0	0	0.0	0.037801813021710234	0.037801813021710234
2173	0.10068797717752359	0.047086401956227875	0.04531303902432647	0.6448773909845573	-1	0	0	0.3	3	0.8461538461538461	11	0.38461538461538464	0.8461538461538461	14	11	0	0	0	0.23076923076923078	3	13	15	0.0	1.0	0.3958253182977438	0.888295750687061	0.7146080017166767	0.9314821841363244	0.4047519173303272	0.890686785690899	0.8417555469356229	0.9055355476155101	0	0	0.0	0.04531303902432647	0.04531303902432647
1698	0.10005751635018517	0.04799280225725019	0.04619798605594412	0.6395277975388356	-1	0	0	0.3	3	0.8461538461538461	11	0.38461538461538464	0.8461538461538461	14	11	0	0	0	0.23076923076923078	3	13	15	0.0	1.0	0.3958253182977438	0.888295750687061	0.7146080017166767	0.9314821841363244	0.4047519173303272	0.890686785690899	0.8417555469356229	0.9055355476155101	0	0	0.0	0.04619798605594412	0.04619798605594412
3914	0.08483269489327447	0.018272395173187437	0.0182563576644189	0.6408195404713646	-1	0	0	0.3	3	0.8461538461538461	11	0.38461538461538464	0.8461538461538461	14	11	0	0	0	0.23076923076923078	3	13	15	0.0	1.0	0.5846615102424891	0.8359811211393611	0.540023759314692	0.9211920850073526	0.4047519173303272	0.8351488946858769	0.8440269880175985	0.870262569615936	0	0	0.0	0.0182563576644189	0.0182563576644189
550	0.0691120448441906	0.023288632664697075	0.022567153148261958	0.7136037748397867	-1	0	0	0.1	1	1.0	13	0.5357142857142857	0.8461538461538461	12	11	2	0	0	0.14285714285714285	14	2	15	0.0	0	0.5050602759900188	0.8742403371881715	0.7334898461536625	0.9178742314389707	0.3943734070513514	0.8437099203461721	0.8596770908001253	0.8821513082484875	0	0	0.0	0.022567153148261958	0.022567153148261958
1447	0.10246971482577971	0.04569525491280177	0.043387338291209984	0.6284516912804657	-1	0	0	0.3	3	0.8461538461538461	11	0.38461538461538464	0.8461538461538461	14	11	0	0	0	0.23076923076923078	3	13	15	0.0	1.0	0.3958253182977438	0.888295750687061	0.7146080017166767	0.9314821841363244	0.368103685519466	0.8908162797454713	0.8440269880175985	0.9055734836981145	0	0	0.0	0.043387338291209984	0.043387338291209984
460	0.010811108325689043	0.0008526282912137512	0.0006965327680184867	0.9486972545140644	-1	0	0	0.5	5	0.5384615384615384	7	0.45454545454545453	0.38461538461538464	8	5	6	0	0	0.2727272727272727	3	11	15	0.0	0.5	0.69481928675051	0.9519865410505429	0.3428121162468074	0.917107416617602	0.47334262518925047	0.8291655905290327	0.882092097185569	0.9108039759386675	0	0	0.0	0.0006965327680184867	0.0006965327680184867
651	0.09614527488268187	0.03583544227625178	0.03535357443747251	0.6207593629076267	-1	0	0	0.3	3	0.8461538461538461	11	0.38461538461538464	0.8461538461538461	14	11	0	0	0	0.23076923076923078	3	13	15	0.0	1.0	0.481317344959307	0.9071245657288217	0.7459198791913337	0.9310958514161486	0.3489204818458006	0.9085090082195562	0.8440269880175985	0.9162722885381928	0	0	0.0	0.03535357443747251	0.03535357443747251
2438	0.04603568948585375	0.006656188336647143	0.006089355830220976	0.9406838890932595	-1	0	0	0.2	2	0.9230769230769231	12	0.3	0.7692307692307693	12	10	2	1	0	0.5	10	5	15	0.16666666666666666	0	0.234743231972449	0.8926861592586097	0.7146080017166767	0.9285326092515865	0.368103685519466	0.9167023978074822	0.9039341548108084	0.9137574584087977	1.0	0	0.0	0.006089355830220976	0.006089355830220976
125	0.015101197384796398	0.0006615850078411868	-0.0002853318695544495	0.9564560682221256	-1	0	0	0.42857142857142855	3	0.625	5	0.625	0.625	7	5	2	0	0	0.25	8	2	10	0.0	0.25	0.2527579421729548	0.9186322515848468	0.8296610605358282	0.9535651966929264	0.522701419177894	0.9202906075296041	0.8832318161669271	0.9328170233089659	0	0	0.0	-2.853318695544495e-05	-2.853318695544495e-05
209	None	None	None	None	None	0	0	0.5	5	0.5384615384615384	7	0.4166666666666667	0.38461538461538464	9	5	5	2	0	0.4444444444444444	9	4	15	0.2	0.36363636363636365	0.7650470652157313	0.815089342191549	0.8590023309295385	0.8785466769950118	0.8031606633416455	0.8636732239127487	0.6320115400731874	0.8543873393878462	0.5555555555555556	0.4444444444444444	0.0	None	None
657	0.09352718624486459	0.01512076355284578	-0.013856046026357774	0.7040218204039952	-1	0	0	0.3	3	0.8461538461538461	11	0.38461538461538464	0.8461538461538461	14	11	0	0	0	0.23076923076923078	3	13	15	0.0	1.0	0.4060579833789357	0.9285094256494314	0.4680612199059292	0.9426189303462073	0.3314554537086047	0.8730575090987768	0.8399080978252729	0.9191170137503595	0	0	0.0	-0.0013856046026357774	-0.0013856046026357774
4486	0.10055858523545068	0.05235233574639308	0.05178806481147381	0.6870995603990454	-1	0	0	0.3	3	0.8461538461538461	11	0.38461538461538464	0.8461538461538461	14	11	0	0	0	0.23076923076923078	3	13	15	0.0	1.0	0.31989593956912	0.8857700495603478	0.7146080017166767	0.9314821841363244	0.5193797392797788	0.9002878012737787	0.8009548789639526	0.9077207819268358	0	0	0.0	0.05178806481147381	0.05178806481147381
841	0.09846544924271161	0.03431137471921521	0.03410138071056608	0.6610902065451763	-1	0	0	0.3	3	0.8461538461538461	11	0.38461538461538464	0.8461538461538461	14	11	0	0	0	0.23076923076923078	3	13	15	0.0	1.0	0.23287030219391447	0.8923770072213828	0.6432981761981118	0.9296321616082737	0.3489204818458006	0.900328785353793	0.8417555469356229	0.9087994390249364	0	0	0.0	0.03410138071056608	0.03410138071056608
3349	0.10562257237891806	0.0059938316455450105	-0.0023334863474829878	0.6242044593946509	-1	0	0	0.3	3	0.8461538461538461	11	0.38461538461538464	0.8461538461538461	13	11	1	0	0	0.23076923076923078	3	13	15	0.0	1.0	0.24903064519059487	0.9099532360786	0.4680612199059292	0.9436638193593765	0.293089046361274	0.8623913321827562	0.8394573187531187	0.9107042336577031	0	0	0.0	-0.00023334863474829877	-0.00023334863474829877
2944	0.09745465140247295	0.047413246316686634	0.04604320630038934	0.6552017467429565	-1	0	0	0.3	3	0.8461538461538461	11	0.38461538461538464	0.8461538461538461	14	11	0	0	0	0.23076923076923078	3	13	15	0.0	1.0	0.481317344959307	0.9030100362915621	0.7146080017166767	0.9314821841363244	0.4047519173303272	0.890686785690899	0.8440269880175985	0.9099366490486768	0	0	0.0	0.04604320630038934	0.04604320630038934
1582	0.097070577336676	0.041554261277309094	0.04125147934039536	0.6499913860312414	-1	0	0	0.3	3	0.8461538461538461	11	0.38461538461538464	0.8461538461538461	14	11	0	0	0	0.23076923076923078	3	13	15	0.0	1.0	0.481317344959307	0.89491660508341	0.7146080017166767	0.9314821841363244	0.4047519173303272	0.890686785690899	0.8440269880175985	0.9074714639065151	0	0	0.0	0.04125147934039536	0.04125147934039536
2395	0.10043116133299876	0.04733301127975451	0.04641199630630796	0.63620927804816	-1	0	0	0.3	3	0.8461538461538461	11	0.38461538461538464	0.8461538461538461	14	11	0	0	0	0.23076923076923078	3	13	15	0.0	1.0	0.3958253182977438	0.888295750687061	0.7146080017166767	0.9314821841363244	0.4697418257136386	0.896497321362399	0.8094002460234863	0.907264024681099	0	0	0.0	0.04641199630630796	0.04641199630630796
923	0.09388983534261702	0.03630085625653902	0.03380383989496598	0.6312590420089085	-1	0	0	0.3	3	0.8461538461538461	11	0.38461538461538464	0.8461538461538461	14	11	0	0	0	0.23076923076923078	3	13	15	0.0	1.0	0.4141024101169887	0.8927494680407181	0.7459198791913337	0.9310958514161486	0.3489204818458006	0.9085090082195562	0.8440269880175985	0.9120919586066006	0	0	0.0	0.03380383989496598	0.03380383989496598
2320	0.10172734757989542	0.04805197731905422	0.045340998038594135	0.6516738554642277	-1	0	0	0.3	3	0.8461538461538461	11	0.38461538461538464	0.8461538461538461	14	11	0	0	0	0.23076923076923078	3	13	15	0.0	1.0	0.3958253182977438	0.888295750687061	0.7146080017166767	0.9314821841363244	0.4047519173303272	0.890686785690899	0.8417555469356229	0.9055355476155101	0	0	0.0	0.045340998038594135	0.045340998038594135
4350	0.10459835804036222	0.055313948130701805	0.053018489324235564	0.6940624790961968	-1	0	0	0.3	3	0.8461538461538461	11	0.38461538461538464	0.8461538461538461	14	11	0	0	0	0.23076923076923078	3	13	15	0.0	1.0	0.31989593956912	0.8857700495603478	0.7146080017166767	0.9314821841363244	0.5193797392797788	0.9002878012737787	0.8009548789639526	0.9077207819268358	0	0	0.0	0.053018489324235564	0.053018489324235564
4695	0.1008096413793593	0.04731039183724923	0.045389775707077695	0.7110938622289226	-1	0	0	0.3	3	0.8461538461538461	11	0.38461538461538464	0.8461538461538461	14	11	0	0	0	0.23076923076923078	3	13	15	0.0	1.0	0.31989593956912	0.8857700495603478	0.7146080017166767	0.9314821841363244	0.5193797392797788	0.8482584397868067	0.8117225111126415	0.8934343110412767	0	0	0.0	0.045389775707077695	0.045389775707077695
4721	0.10163833539125064	0.05358892479828847	0.050780994783540666	0.6442763735509728	-1	0	0	0.3	3	0.8461538461538461	11	0.38461538461538464	0.8461538461538461	14	11	0	0	0	0.23076923076923078	3	13	15	0.0	1.0	0.3178494065528816	0.8859222863408788	0.7146080017166767	0.9314821841363244	0.5193797392797788	0.9002878012737787	0.8010715668321063	0.9077628078163111	0	0	0.0	0.050780994783540666	0.050780994783540666
5006	0.10089753734865127	0.050056246320664646	0.04985838110766282	0.6473114434162803	-1	0	0	0.3	3	0.8461538461538461	11	0.38461538461538464	0.8461538461538461	14	11	0	0	0	0.23076923076923078	3	13	15	0.0	1.0	0.31989593956912	0.8857700495603478	0.7146080017166767	0.9314821841363244	0.5193797392797788	0.9002878012737787	0.8009548789639526	0.9077207819268358	0	0	0.0	0.04985838110766282	0.04985838110766282
2414	0.10324638856578548	0.05028300850136557	0.048334875051151784	0.6482108883818614	-1	0	0	0.3	3	0.8461538461538461	11	0.38461538461538464	0.8461538461538461	14	11	0	0	0	0.23076923076923078	3	13	15	0.0	1.0	0.3958253182977438	0.888295750687061	0.7146080017166767	0.9314821841363244	0.4697418257136386	0.896497321362399	0.8094002460234863	0.907264024681099	0	0	0.0	0.048334875051151784	0.048334875051151784
4575	0.0942225872023323	0.03427233260057503	0.026502535293226246	0.6550896431130837	-1	0	0	0.2	2	0.9230769230769231	12	0.5357142857142857	0.9230769230769231	14	12	0	0	0	0.14285714285714285	2	14	15	0.0	0	0.481317344959307	0.9011287223124074	0.8172297047098986	0.9231599388391228	0.5193797392797788	0.9050071576114534	0.7821600351269229	0.9102492710052947	0	0	0.0	0.026502535293226246	0.026502535293226246
391	0.020248990074558854	0.0002359939972340478	7.418280346858674e-05	0.963194751016327	-1	0.3333333333333333	1	0.5	4	0.7	7	0.3333333333333333	0.6	8	6	3	1	0	0.4444444444444444	9	4	12	0.125	0.6666666666666666	0.3135019124333599	0.8850197611240068	0.5067259330612114	0.9466875227914346	0.4569079787989221	0.7995667584960692	0.8377580925962231	0.890943254450428	1.0	0.125	0.0	7.418280346858674e-05	7.418280346858674e-05
4378	0.10336476816815382	0.05147527944386982	0.050758408157291865	0.6513835260106406	-1	0	0	0.3	3	0.8461538461538461	11	0.38461538461538464	0.8461538461538461	14	11	0	0	0	0.23076923076923078	3	13	15	0.0	1.0	0.3178494065528816	0.8859222863408788	0.7146080017166767	0.9314821841363244	0.5193797392797788	0.9002878012737787	0.8010715668321063	0.9077628078163111	0	0	0.0	0.050758408157291865	0.050758408157291865
1474	0.10370294774907611	0.04187876520050482	0.03785143242975171	0.6422088998387304	-1	0	0	0.3	3	0.8461538461538461	11	0.38461538461538464	0.8461538461538461	14	11	0	0	0	0.23076923076923078	3	13	15	0.0	1.0	0.3958253182977438	0.888295750687061	0.7146080017166767	0.9320138447667886	0.488846621798298	0.9048144133845489	0.8069100377317451	0.9100679570066333	0	0	0.0	0.03785143242975171	0.03785143242975171
3546	0.08970639510021923	0.024485459077103488	0.02386364827337993	0.6459779710580892	-1	0	0	0.3	3	0.8461538461538461	11	0.38461538461538464	0.8461538461538461	14	11	0	0	0	0.23076923076923078	3	13	15	0.0	1.0	0.481317344959307	0.9006239349605409	0.8172297047098986	0.9285932011285486	0.4047519173303272	0.8952897689537704	0.8440269880175985	0.9093014188952868	0	0	0.0	0.02386364827337993	0.02386364827337993
757	0.08947419801837207	0.027044003576806485	0.02488664518270248	0.632243430589585	-1	0	0	0.3	3	0.8461538461538461	11	0.38461538461538464	0.8461538461538461	14	11	0	0	0	0.23076923076923078	3	13	15	0.0	1.0	0.481317344959307	0.899051043229234	0.7054480183921484	0.9473839668696412	0.3489204818458006	0.9085090082195562	0.8440269880175985	0.9211196327344513	0	0	0.0	0.02488664518270248	0.02488664518270248
4081	0.07328413477695384	0.012388227147982512	0.012377663087391213	0.6655914189141668	-1	0	0	0.3	3	0.8461538461538461	11	0.4166666666666667	0.7692307692307693	13	10	1	0	0	0.25	3	12	15	0.0	0.6666666666666666	0.3145672081149956	0.9334594183621839	0.6119862987234549	0.9181488039195916	0.4047519173303272	0.9145311984280682	0.8440269880175985	0.9224612387144948	0	0	0.0	0.012377663087391213	0.012377663087391213
4457	0.10530174484893963	0.051304242555759334	0.05016335883669065	0.65595455407031	-1	0	0	0.3	3	0.8461538461538461	11	0.38461538461538464	0.8461538461538461	14	11	0	0	0	0.23076923076923078	3	13	15	0.0	1.0	0.31989593956912	0.8857700495603478	0.7146080017166767	0.9314821841363244	0.5193797392797788	0.9002878012737787	0.8009548789639526	0.9077207819268358	0	0	0.0	0.05016335883669065	0.05016335883669065
3725	0.07994441951605676	0.01716449065575754	0.01634677630019466	0.6557034838638227	-1	0	0	0.3	3	0.8461538461538461	11	0.38461538461538464	0.8461538461538461	14	11	0	0	0	0.23076923076923078	3	13	15	0.0	1.0	0.5846615102424891	0.9016452368277159	0.8172297047098986	0.9325828830834636	0.4047519173303272	0.8968835282422473	0.8440269880175985	0.9117550879660017	0	0	0.0	0.01634677630019466	0.01634677630019466
2032	0.1034715569117803	0.052019057487916444	0.047475087386914916	0.6427527169679499	-1	0	0	0.3	3	0.8461538461538461	11	0.38461538461538464	0.8461538461538461	14	11	0	0	0	0.23076923076923078	3	13	15	0.0	1.0	0.3958253182977438	0.888295750687061	0.7146080017166767	0.9314821841363244	0.4047519173303272	0.890686785690899	0.8417555469356229	0.9055355476155101	0	0	0.0	0.047475087386914916	0.047475087386914916
2136	0.10087505861286626	0.05296331402948919	0.046662602128512316	0.6383712126954095	-1	0	0	0.3	3	0.8461538461538461	11	0.38461538461538464	0.8461538461538461	14	11	0	0	0	0.23076923076923078	3	13	15	0.0	1.0	0.481317344959307	0.9030100362915621	0.7146080017166767	0.9314821841363244	0.4047519173303272	0.890686785690899	0.8440269880175985	0.9099366490486768	0	0	0.0	0.046662602128512316	0.046662602128512316
1141	0.09412970566197415	0.036442769334968345	0.03627938454744192	0.6217910412196794	-1	0	0	0.3	3	0.8461538461538461	11	0.38461538461538464	0.8461538461538461	14	11	0	0	0	0.23076923076923078	3	13	15	0.0	1.0	0.3999183843302206	0.8922128433305337	0.7459198791913337	0.9316426165929507	0.3489204818458006	0.9085090082195562	0.8440269880175985	0.9121710802200484	0	0	0.0	0.03627938454744192	0.03627938454744192
3308	0.10055346000563442	0.04282938117369921	0.04270998729599725	0.6527904335620315	-1	0	0	0.3	3	0.8461538461538461	11	0.38461538461538464	0.8461538461538461	14	11	0	0	0	0.23076923076923078	3	13	15	0.0	1.0	0.481317344959307	0.8967602090040148	0.7146080017166767	0.9314821841363244	0.4047519173303272	0.890686785690899	0.8440269880175985	0.9080229854039231	0	0	0.0	0.04270998729599725	0.04270998729599725
1168	0.11849310611042599	0.03017424894039	0.030161526014593206	0.6269938627747359	-1	0	0	0.3	3	0.8461538461538461	11	0.38461538461538464	0.8461538461538461	14	11	0	0	0	0.23076923076923078	3	13	15	0.0	1.0	0.3958253182977438	0.891962773559298	0.7459198791913337	0.9310958514161486	0.368103685519466	0.9016823502808451	0.8440269880175985	0.9097197369844753	0	0	0.0	0.030161526014593206	0.030161526014593206
2455	0.09259500335766162	0.03668333225977246	0.029121506129429327	0.6323117867762668	-1	0	0	0.3	3	0.8461538461538461	11	0.38461538461538464	0.8461538461538461	14	11	0	0	0	0.23076923076923078	3	13	15	0.0	1.0	0.4100093440845119	0.888746565979962	0.7146080017166767	0.9314821841363244	0.4047519173303272	0.890686785690899	0.8432753043311638	0.9056652429662306	0	0	0.0	0.029121506129429327	0.029121506129429327
3664	0.09725479922066463	0.049813779824495585	0.04571072796713083	0.6570710286918099	-1	0	0	0.3	3	0.8461538461538461	11	0.38461538461538464	0.8461538461538461	14	11	0	0	0	0.23076923076923078	3	13	15	0.0	1.0	0.481317344959307	0.9030100362915621	0.7146080017166767	0.9313648613024285	0.4047519173303272	0.890686785690899	0.8440269880175985	0.9098864601948965	0	0	0.0	0.04571072796713083	0.04571072796713083
2045	0.09911431388675343	0.050696339662924736	0.04642949683921048	0.6330354958858488	-1	0	0	0.3	3	0.8461538461538461	11	0.38461538461538464	0.8461538461538461	14	11	0	0	0	0.23076923076923078	3	13	15	0.0	1.0	0.3958253182977438	0.888295750687061	0.7146080017166767	0.9314821841363244	0.4047519173303272	0.890686785690899	0.8417555469356229	0.9055355476155101	0	0	0.0	0.04642949683921048	0.04642949683921048
899	0.10112219865910325	0.033000707836200745	0.032985485435852696	0.6330029881407022	-1	0	0	0.3	3	0.8461538461538461	11	0.38461538461538464	0.8461538461538461	14	11	0	0	0	0.23076923076923078	3	13	15	0.0	1.0	0.481317344959307	0.9039071189445433	0.8172297047098986	0.9310728093089861	0.4047519173303272	0.9139234234918846	0.8440269880175985	0.9170103247285682	0	0	0.0	0.032985485435852696	0.032985485435852696
2892	0.09865692707350199	0.05111367271775494	0.04484258007530655	0.6426211172221121	-1	0	0	0.3	3	0.8461538461538461	11	0.38461538461538464	0.8461538461538461	14	11	0	0	0	0.23076923076923078	3	13	15	0.0	1.0	0.3958253182977438	0.888295750687061	0.7146080017166767	0.9314821841363244	0.368103685519466	0.8908162797454713	0.8440269880175985	0.9055734836981145	0	0	0.0	0.04484258007530655	0.04484258007530655
1265	0.09501234493745618	0.0341842442181268	0.03360865602437027	0.6190251303639001	-1	0	0	0.3	3	0.8461538461538461	11	0.38461538461538464	0.8461538461538461	14	11	0	0	0	0.23076923076923078	3	13	15	0.0	1.0	0.481317344959307	0.9071245657288217	0.7459198791913337	0.9310958514161486	0.3489204818458006	0.9085090082195562	0.8440269880175985	0.9162722885381928	0	0	0.0	0.03360865602437027	0.03360865602437027
3222	0.1051683839389436	0.04447401544030918	0.044471955583965626	0.6228431960916467	-1	0	0	0.3	3	0.8461538461538461	11	0.38461538461538464	0.8461538461538461	14	11	0	0	0	0.23076923076923078	3	13	15	0.0	1.0	0.481317344959307	0.9021409603846294	0.7146080017166767	0.9314821841363244	0.4047519173303272	0.890686785690899	0.8440269880175985	0.9096662948524225	0	0	0.0	0.044471955583965626	0.044471955583965626
1263	0.0927558968971986	0.03878834729826754	0.029038352236355217	0.6391763654133225	-1	0	0	0.3	3	0.8461538461538461	11	0.38461538461538464	0.8461538461538461	14	11	0	0	0	0.23076923076923078	3	13	15	0.0	1.0	0.23287030219391447	0.892322484930673	0.6746100536727688	0.9256201804708729	0.3489204818458006	0.9261602438114267	0.8770851323751964	0.9159363045623148	0	0	0.0	0.029038352236355217	0.029038352236355217
1143	0.09675310924301356	0.03303518146058011	0.03235295652467427	0.6183765406875287	-1	0	0	0.3	3	0.8461538461538461	11	0.38461538461538464	0.8461538461538461	14	11	0	0	0	0.23076923076923078	3	13	15	0.0	1.0	0.41013851744424185	0.8929961677777513	0.7459198791913337	0.9310958514161486	0.3489204818458006	0.9085090082195562	0.8440269880175985	0.9121608669307381	0	0	0.0	0.03235295652467427	0.03235295652467427
4977	0.110234232895619	0.03521172230738738	0.02289978890976267	0.6510577125349258	-1	0	0	0.3	3	0.8461538461538461	11	0.38461538461538464	0.8461538461538461	14	11	0	0	0	0.23076923076923078	3	13	15	0.0	1.0	0.481317344959307	0.8995457223936814	0.8172297047098986	0.9386412184417735	0.5193797392797788	0.9140261730659154	0.7821600351269229	0.9189301889390357	0	0	0.0	0.02289978890976267	0.02289978890976267
4380	0.09951327091215281	0.05083253669269097	0.050103943249661186	0.6400328782415966	-1	0	0	0.3	3	0.8461538461538461	11	0.38461538461538464	0.8461538461538461	14	11	0	0	0	0.23076923076923078	3	13	15	0.0	1.0	0.481317344959307	0.9026683213488794	0.7146080017166767	0.9314821841363244	0.5193797392797788	0.9002878012737787	0.8124863148335506	0.9125982250854792	0	0	0.0	0.050103943249661186	0.050103943249661186
2620	0.10034126036090903	0.049263491839802644	0.04727381777759669	0.6408015469015735	-1	0	0	0.3	3	0.8461538461538461	11	0.38461538461538464	0.8461538461538461	14	11	0	0	0	0.23076923076923078	3	13	15	0.0	1.0	0.3958253182977438	0.888295750687061	0.7146080017166767	0.9314821841363244	0.4697418257136386	0.896497321362399	0.8094002460234863	0.907264024681099	0	0	0.0	0.04727381777759669	0.04727381777759669
4517	0.0988915018458382	0.0531437643884561	0.05173249529833221	0.6457687092049511	-1	0	0	0.3	3	0.8461538461538461	11	0.38461538461538464	0.8461538461538461	14	11	0	0	0	0.23076923076923078	3	13	15	0.0	1.0	0.3178494065528816	0.8859222863408788	0.7146080017166767	0.9314821841363244	0.5193797392797788	0.9002878012737787	0.8010715668321063	0.9077628078163111	0	0	0.0	0.05173249529833221	0.05173249529833221
3048	0.09813036025110321	0.04410903903220384	0.04316849280615208	0.6435140914559099	-1	0	0	0.3	3	0.8461538461538461	11	0.38461538461538464	0.8461538461538461	14	11	0	0	0	0.23076923076923078	3	13	15	0.0	1.0	0.481317344959307	0.8951710290048612	0.7146080017166767	0.9314821841363244	0.4047519173303272	0.890686785690899	0.8440269880175985	0.9075472402181424	0	0	0.0	0.04316849280615208	0.04316849280615208
466	0.034049008786254095	0.00185938600308394	0.0010069457464677225	0.9198717483414013	-1	0	0	0.5	5	0.46153846153846156	6	0.42857142857142855	0.46153846153846156	9	6	5	2	0	0.7142857142857143	5	7	15	0.18181818181818182	0.15384615384615385	0.4802307381733496	0.9175929387073294	0.6303426546350839	0.8735467747880327	0.30164445091170733	0.7666633850046051	0.8954250678487905	0.8634343663425562	0.5555555555555556	0.3333333333333333	0.0	0.0010069457464677225	0.0010069457464677225
341	0.02640496248531284	0.000673509037285958	-0.0005827414365025756	0.9752502618527086	-1	0	0	0.14285714285714285	1	1.0	8	0.3333333333333333	0.75	7	6	2	2	0	0.8333333333333334	6	5	10	0.2857142857142857	0	0.6150792608400938	0.9208555039659073	0.246295478697287	0.9616862370224526	0.282642610557324	0.937721533505392	0.8934393042584784	0.9424727406957304	0.5714285714285714	0.14285714285714285	0.0	-5.827414365025756e-05	-5.827414365025756e-05
3438	0.09525365009272373	0.0509278437463344	0.04886120436856768	0.6365683865004086	-1	0	0	0.3	3	0.8461538461538461	11	0.38461538461538464	0.8461538461538461	14	11	0	0	0	0.23076923076923078	3	13	15	0.0	1.0	0.481317344959307	0.9030100362915621	0.7146080017166767	0.9314821841363244	0.4047519173303272	0.890686785690899	0.8440269880175985	0.9099366490486768	0	0	0.0	0.04886120436856768	0.04886120436856768
3408	0.09650259284546334	0.05057868486790278	0.04902322613916069	0.6512770224536126	-1	0	0	0.3	3	0.8461538461538461	11	0.38461538461538464	0.8461538461538461	14	11	0	0	0	0.23076923076923078	3	13	15	0.0	1.0	0.481317344959307	0.9030100362915621	0.7146080017166767	0.9314821841363244	0.4047519173303272	0.890686785690899	0.8440269880175985	0.9099366490486768	0	0	0.0	0.04902322613916069	0.04902322613916069
3443	0.09675384302417811	0.02657135319510711	0.026522086943552535	0.6209553042154068	-1	0	0	0.3	3	0.8461538461538461	11	0.38461538461538464	0.8461538461538461	14	11	0	0	0	0.23076923076923078	3	13	15	0.0	1.0	0.481317344959307	0.897388474657237	0.8172297047098986	0.9386412184417735	0.4047519173303272	0.9139234234918846	0.8440269880175985	0.9183083192035754	0	0	0.0	0.026522086943552535	0.026522086943552535
1856	0.04774623695062179	0.003602267263781007	-0.003158118835287037	0.9112216691272064	-1	0	0	0.3	3	0.8461538461538461	11	0.2777777777777778	0.7692307692307693	13	10	1	0	0	0.6666666666666666	9	6	15	0.0	0.2222222222222222	0.41367745691936275	0.8908664215361894	0.8172297047098986	0.9371371222547624	0.4047519173303272	0.9086609926973755	0.8440269880175985	0.9142208816071361	0	0	0.0	-0.0003158118835287037	-0.0003158118835287037
1978	0.10267587761376583	0.04758580643075497	0.04511018170783119	0.6380774993874903	-1	0	0	0.3	3	0.8461538461538461	11	0.38461538461538464	0.8461538461538461	14	11	0	0	0	0.23076923076923078	3	13	15	0.0	1.0	0.3958253182977438	0.888295750687061	0.7146080017166767	0.9314821841363244	0.368103685519466	0.8908162797454713	0.8440269880175985	0.9055734836981145	0	0	0.0	0.04511018170783119	0.04511018170783119
541	0.03643157399515621	0.007343175558892455	0.007270649720940282	0.9374534760328004	-1	0	0	0.4	4	0.6153846153846154	8	0.3125	0.6153846153846154	10	8	4	0	0	0.75	6	8	15	0.0	0	0.64717577386985	0.926522415633278	0.514065988870126	0.9694790392776552	0.49175427394871035	0.9285053331031338	0.9020029186342868	0.9454349798502847	0	0	0.0	0.007270649720940282	0.007270649720940282
2504	0.09735486235802676	0.03662462091605684	0.0312950591652029	0.618413997005351	-1	0	0	0.3	3	0.8461538461538461	11	0.38461538461538464	0.8461538461538461	14	11	0	0	0	0.23076923076923078	3	13	15	0.0	1.0	0.3958253182977438	0.888295750687061	0.7146080017166767	0.9314821841363244	0.4697418257136386	0.896497321362399	0.8094002460234863	0.907264024681099	0	0	0.0	0.0312950591652029	0.0312950591652029
2233	0.09493953079128531	0.019950452528565414	0.019950365301256816	0.6518551416067806	-1	0	0	0.3	3	0.8461538461538461	11	0.38461538461538464	0.8461538461538461	14	11	0	0	0	0.23076923076923078	3	13	15	0.0	1.0	0.3135019124333599	0.893148697359307	0.8172297047098986	0.9348255318542901	0.368103685519466	0.8908162797454712	0.8440269880175985	0.9084818631690433	0	0	0.0	0.019950365301256816	0.019950365301256816
3116	0.09359358114676994	0.037951971186867405	0.036596109742349794	0.6441426528330001	-1	0	0	0.3	3	0.8461538461538461	11	0.38461538461538464	0.8461538461538461	14	11	0	0	0	0.23076923076923078	3	13	15	0.0	1.0	0.481317344959307	0.9010243266193689	0.7146080017166767	0.9314821841363244	0.4047519173303272	0.890686785690899	0.8440269880175985	0.9093209963215434	0	0	0.0	0.036596109742349794	0.036596109742349794
598	0.06635396256340258	0.019143050214833816	-0.017454949248558314	0.7360956351795815	-1	0	0	0.2	2	0.9230769230769231	12	1.0	0.9230769230769231	14	12	0	0	0	0.06666666666666667	15	1	15	0.0	0.14285714285714285	0.5342706917138033	0.9270174957882177	0.6218117952336291	0.9245959807633021	0.368103685519466	0.8662202797310393	0.8440269880175985	0.9093231038311191	0	0	0.0	-0.0017454949248558315	-0.0017454949248558315
1859	0.08854203124664764	0.04629950163533856	0.031164565291535693	0.5983161655334801	-1	0	0	0.2	2	0.9230769230769231	12	0.5357142857142857	0.9230769230769231	14	12	0	0	0	0.14285714285714285	2	14	15	0.0	0	0.416846077716542	0.9016476399303435	0.8172297047098986	0.922544123701037	0.4047519173303272	0.9051759592334467	0.8440269880175985	0.9102262139328152	0	0	0.0	0.031164565291535693	0.031164565291535693
3139	0.09668330473787659	0.046217501822059685	0.04545793922147701	0.6583049849688959	-1	0	0	0.3	3	0.8461538461538461	11	0.38461538461538464	0.8461538461538461	14	11	0	0	0	0.23076923076923078	3	13	15	0.0	1.0	0.481317344959307	0.9030100362915621	0.7146080017166767	0.9314821841363244	0.4047519173303272	0.890686785690899	0.8440269880175985	0.9099366490486768	0	0	0.0	0.04545793922147701	0.04545793922147701
4959	0.10241829916488059	0.056275519144633995	0.053637213942582765	0.6967056166114223	-1	0	0	0.3	3	0.8461538461538461	11	0.38461538461538464	0.8461538461538461	14	11	0	0	0	0.23076923076923078	3	13	15	0.0	1.0	0.3135019124333599	0.8903710917542401	0.7146080017166767	0.9314821841363244	0.5193797392797788	0.9002878012737787	0.8080003170703913	0.9090052443360104	0	0	0.0	0.053637213942582765	0.053637213942582765
1441	0.06734758338225849	0.036583988767983446	-0.023585232878665242	0.7302994284460695	-1	0	0	0.2	2	0.9230769230769231	12	1.0	0.9230769230769231	14	12	0	0	0	0.06666666666666667	15	1	15	0.0	0.14285714285714285	0.23287030219391447	0.904434839651085	0.8172297047098986	0.9142971417829694	0.4047519173303272	0.9125738421568893	0.8514076897137575	0.9105266174803636	0	0	0.0	-0.0023585232878665244	-0.0023585232878665244
2330	0.047988401358985654	0.0024890166835677178	-0.0024582745375170455	0.9127310256315582	-1	0	0	0.3	3	0.8461538461538461	11	0.2777777777777778	0.7692307692307693	13	10	1	0	0	0.6666666666666666	9	6	15	0.0	0.2222222222222222	0.5846615102424891	0.9026968903456857	0.8172297047098986	0.9371371222547624	0.4047519173303272	0.9086609926973755	0.8440269880175985	0.9175065841604098	0	0	0.0	-0.00024582745375170456	-0.00024582745375170456
2613	0.10226697415682098	0.04464429552863394	0.0435399910823528	0.6315429766097217	-1	0	0	0.3	3	0.8461538461538461	11	0.38461538461538464	0.8461538461538461	14	11	0	0	0	0.23076923076923078	3	13	15	0.0	1.0	0.3958253182977438	0.888295750687061	0.7146080017166767	0.9314821841363244	0.4047519173303272	0.890686785690899	0.8417555469356229	0.9055355476155101	0	0	0.0	0.0435399910823528	0.0435399910823528
939	0.07203507519048818	0.02575510493869014	-0.012308926455384946	0.7259242630068744	-1	0	0	0.2	2	0.9230769230769231	12	1.0	0.9230769230769231	14	12	0	0	0	0.06666666666666667	15	1	15	0.0	0.14285714285714285	0.481317344959307	0.9124724541573116	0.7459198791913337	0.9319469393120722	0.33220021857966797	0.9101819757071469	0.8440269880175985	0.9187649710776247	0	0	0.0	-0.0012308926455384945	-0.0012308926455384945
1688	0.1017925789027097	0.047580099531613664	0.04595109735612896	0.6361789309931337	-1	0	0	0.3	3	0.8461538461538461	11	0.38461538461538464	0.8461538461538461	14	11	0	0	0	0.23076923076923078	3	13	15	0.0	1.0	0.3958253182977438	0.888295750687061	0.7146080017166767	0.9314821841363244	0.4047519173303272	0.890686785690899	0.8417555469356229	0.9055355476155101	0	0	0.0	0.04595109735612896	0.04595109735612896
2595	0.09075019493538496	0.04261092369529215	0.040177194213831736	0.6227015068150006	-1	0	0	0.3	3	0.8461538461538461	11	0.38461538461538464	0.8461538461538461	14	11	0	0	0	0.23076923076923078	3	13	15	0.0	1.0	0.481317344959307	0.9030100362915621	0.7146080017166767	0.9314821841363244	0.4047519173303272	0.890686785690899	0.8440269880175985	0.9099366490486768	0	0	0.0	0.040177194213831736	0.040177194213831736
1450	0.10910839119471724	0.043046811447988186	0.03638219748458026	0.6210195218964523	-1	0	0	0.3	3	0.8461538461538461	11	0.38461538461538464	0.8461538461538461	14	11	0	0	0	0.23076923076923078	3	13	15	0.0	1.0	0.481317344959307	0.9002877237030847	0.7167285332680058	0.9309631479883294	0.368103685519466	0.9016823502808451	0.8440269880175985	0.9120843407842864	0	0	0.0	0.03638219748458026	0.03638219748458026
3717	0.09729720228223876	0.04921570875011467	0.048125599985230985	0.6409320424594251	-1	0	0	0.3	3	0.8461538461538461	11	0.38461538461538464	0.8461538461538461	14	11	0	0	0	0.23076923076923078	3	13	15	0.0	1.0	0.481317344959307	0.9033544277804756	0.7146080017166767	0.9314821841363244	0.4047519173303272	0.890686785690899	0.8440269880175985	0.9100441783078781	0	0	0.0	0.048125599985230985	0.048125599985230985
1799	0.09993199971321856	0.04731628106444939	0.045442844362868905	0.6467568984128793	-1	0	0	0.3	3	0.8461538461538461	11	0.38461538461538464	0.8461538461538461	14	11	0	0	0	0.23076923076923078	3	13	15	0.0	1.0	0.3958253182977438	0.888295750687061	0.7146080017166767	0.9314821841363244	0.4047519173303272	0.890686785690899	0.8417555469356229	0.9055355476155101	0	0	0.0	0.045442844362868905	0.045442844362868905
4302	0.09374937285364314	0.04660935573841183	0.04290517921950358	0.7252833140078975	-1	0	0	0.3	3	0.8461538461538461	11	0.38461538461538464	0.8461538461538461	14	11	0	0	0	0.23076923076923078	3	13	15	0.0	1.0	0.31989593956912	0.8857700495603478	0.7146080017166767	0.9314821841363244	0.4047519173303272	0.890686785690899	0.8417555469356229	0.9048143758108553	0	0	0.0	0.04290517921950358	0.04290517921950358
1373	0.11099114655221336	0.04571736508826614	0.040433508676232	0.6135284553069047	-1	0	0	0.3	3	0.8461538461538461	11	0.38461538461538464	0.8461538461538461	14	11	0	0	0	0.23076923076923078	3	13	15	0.0	1.0	0.481317344959307	0.8984502965858703	0.7459198791913337	0.9310958514161486	0.3489204818458006	0.9065227351377457	0.8440269880175985	0.9130842508113003	0	0	0.0	0.040433508676232	0.040433508676232
2520	0.09709632248714907	0.0477931954557796	0.04728120809222071	0.6442945189058975	-1	0	0	0.3	3	0.8461538461538461	11	0.38461538461538464	0.8461538461538461	14	11	0	0	0	0.23076923076923078	3	13	15	0.0	1.0	0.3958253182977438	0.888295750687061	0.7146080017166767	0.9314821841363244	0.4697418257136386	0.896497321362399	0.8094002460234863	0.907264024681099	0	0	0.0	0.04728120809222071	0.04728120809222071
2864	0.11646540075912418	0.0026576130962379036	0.0004663062488187019	0.644005252837511	-1	0	0	0.3	3	0.8461538461538461	11	0.38461538461538464	0.8461538461538461	13	11	1	0	0	0.23076923076923078	3	13	15	0.0	1.0	0.24903064519059487	0.9095615046570553	0.4680612199059292	0.9436638193593765	0.293089046361274	0.8623913321827562	0.8394573187531187	0.9105748074084775	0	0	0.0	0.0004663062488187019	0.0004663062488187019
4087	0.09772160532438127	0.05291460528399655	0.05131037611597227	0.6496698772748288	-1	0	0	0.3	3	0.8461538461538461	11	0.38461538461538464	0.8461538461538461	14	11	0	0	0	0.23076923076923078	3	13	15	0.0	1.0	0.3178494065528816	0.8859222863408788	0.7146080017166767	0.9314821841363244	0.5193797392797788	0.9002878012737787	0.8010715668321063	0.9077628078163111	0	0	0.0	0.05131037611597227	0.05131037611597227
3368	0.09623689297064525	0.03538712545405034	0.0338761451906838	0.6412755836599007	-1	0	0	0.3	3	0.8461538461538461	11	0.38461538461538464	0.8461538461538461	14	11	0	0	0	0.23076923076923078	3	13	15	0.0	1.0	0.481317344959307	0.9010243266193689	0.7146080017166767	0.9314821841363244	0.4047519173303272	0.890686785690899	0.8440269880175985	0.9093209963215434	0	0	0.0	0.0338761451906838	0.0338761451906838
2815	0.10163248699907416	0.0506724322781073	0.04794053406699361	0.638611560006715	-1	0	0	0.3	3	0.8461538461538461	11	0.38461538461538464	0.8461538461538461	14	11	0	0	0	0.23076923076923078	3	13	15	0.0	1.0	0.3958253182977438	0.888295750687061	0.7146080017166767	0.9314821841363244	0.4697418257136386	0.896497321362399	0.8094002460234863	0.907264024681099	0	0	0.0	0.04794053406699361	0.04794053406699361
1523	0.11237066234798417	0.051319374514189955	0.04377449310387789	0.6315103103521302	-1	0	0	0.3	3	0.8461538461538461	11	0.38461538461538464	0.8461538461538461	14	11	0	0	0	0.23076923076923078	3	13	15	0.0	1.0	0.3593963517368733	0.8894486725813727	0.6854166557933488	0.9318511330921253	0.4047519173303272	0.897560987352782	0.8417555469356229	0.9080736653765961	0	0	0.0	0.04377449310387789	0.04377449310387789
2568	0.10146937502629917	0.04547862917113408	0.04485130515607835	0.6519388377160055	-1	0	0	0.3	3	0.8461538461538461	11	0.38461538461538464	0.8461538461538461	14	11	0	0	0	0.23076923076923078	3	13	15	0.0	1.0	0.3958253182977438	0.888295750687061	0.7146080017166767	0.9314821841363244	0.4697418257136386	0.896497321362399	0.8094002460234863	0.907264024681099	0	0	0.0	0.04485130515607835	0.04485130515607835
3040	0.09929651905359409	0.05336032257953184	0.047964480595806776	0.6376670158183959	-1	0	0	0.3	3	0.8461538461538461	11	0.38461538461538464	0.8461538461538461	14	11	0	0	0	0.23076923076923078	3	13	15	0.0	1.0	0.481317344959307	0.9026683213488794	0.7146080017166767	0.9314821841363244	0.4047519173303272	0.890686785690899	0.8440269880175985	0.9098301778896766	0	0	0.0	0.047964480595806776	0.047964480595806776
2551	0.09151691028217816	0.022946753697320615	0.022671440364206295	0.6413017516161298	-1	0	0	0.3	3	0.8461538461538461	11	0.38461538461538464	0.8461538461538461	14	11	0	0	0	0.23076923076923078	3	13	15	0.0	1.0	0.38320843746951355	0.888108031595004	0.8172297047098986	0.9285932011285486	0.4047519173303272	0.8952897689537704	0.8440269880175985	0.9055891115465812	0	0	0.0	0.022671440364206295	0.022671440364206295
4686	0.07124615853955209	0.0370379748400944	0.03692176489143575	0.7117900075648231	-1	0	0	0.3	3	0.8333333333333334	10	0.42424242424242425	0.75	12	9	1	1	0	0.2727272727272727	3	11	14	0.3333333333333333	0.6666666666666666	0.5846615102424891	0.8811598414255637	0.540023759314692	0.896812123553678	0.5193797392797788	0.8801352402434247	0.7521912284262374	0.8862660645561786	1.0	0.08333333333333333	0.0	0.03692176489143575	0.03692176489143575
40	0.05697695308256036	0.000966904569139844	-0.000945078207290294	0.9973999030778539	-1	0	0	0.2	2	0.8461538461538461	11	0.3125	0.6153846153846154	9	8	5	3	0	0.3333333333333333	12	4	15	0.23076923076923078	0	0.3943131033101564	0.941926864222349	0.16219767820907588	0.9670250878862412	0.8196006084850819	0.9225040025939869	0.9403538815022118	0.9468751492713475	0.1111111111111111	0.2222222222222222	0.0	-9.45078207290294e-05	-9.45078207290294e-05
3695	0.09585732256295018	0.049389791188552676	0.04776787467255737	0.6493554537533714	-1	0	0	0.3	3	0.8461538461538461	11	0.38461538461538464	0.8461538461538461	14	11	0	0	0	0.23076923076923078	3	13	15	0.0	1.0	0.481317344959307	0.9030100362915621	0.7146080017166767	0.9314821841363244	0.4047519173303272	0.890686785690899	0.8440269880175985	0.9099366490486768	0	0	0.0	0.04776787467255737	0.04776787467255737
4250	0.09891559800017048	0.048800919164659985	0.03816019449851312	0.6378300466036826	-1	0	0	0.3	3	0.8461538461538461	11	0.38461538461538464	0.8461538461538461	14	11	0	0	0	0.23076923076923078	3	13	15	0.0	1.0	0.4100093440845119	0.888746565979962	0.7146080017166767	0.9314821841363244	0.4047519173303272	0.890686785690899	0.8432753043311638	0.9056652429662306	0	0	0.0	0.03816019449851312	0.03816019449851312
2023	0.0987760915791157	0.04708756827151762	0.045784137243881765	0.6529233760376236	-1	0	0	0.3	3	0.8461538461538461	11	0.38461538461538464	0.8461538461538461	14	11	0	0	0	0.23076923076923078	3	13	15	0.0	1.0	0.3958253182977438	0.888295750687061	0.7146080017166767	0.9314821841363244	0.4697418257136386	0.896497321362399	0.8094002460234863	0.907264024681099	0	0	0.0	0.045784137243881765	0.045784137243881765
4091	0.09864460577788653	0.05303493950720012	0.04755180242402237	0.6305272985217318	-1	0	0	0.3	3	0.8461538461538461	11	0.38461538461538464	0.8461538461538461	14	11	0	0	0	0.23076923076923078	3	13	15	0.0	1.0	0.481317344959307	0.9030100362915621	0.7146080017166767	0.9314821841363244	0.4047519173303272	0.890686785690899	0.8440269880175985	0.9099366490486768	0	0	0.0	0.04755180242402237	0.04755180242402237
440	0.06404293241820899	0.002974127820017254	0.00020906684095264362	0.7016770371382246	-1	0	0	0.1	1	1.0	13	1.0	1.0	14	13	0	1	0	0.06666666666666667	15	1	15	0.3333333333333333	0	0.5399651106372877	0.8762687684333115	0.36681396549977396	0.8485728839555362	0.20304378985495025	0.9255447634092976	0.8536088623952183	0.8876606876516018	1.0	0.14285714285714285	0.0	0.00020906684095264362	0.00020906684095264362
792	0.0724567748363293	0.0342198831855035	0.03346431448529439	0.7142553140742338	-1	0	0	0.1	1	1.0	13	0.5357142857142857	0.8461538461538461	12	11	2	0	0	0.14285714285714285	14	2	15	0.0	0	0.5452504012133625	0.9067370519234368	0.7878647615337497	0.9390047441096742	0.38276986811013103	0.9119578287728094	0.8440269880175985	0.9204695502436719	0	0	0.0	0.03346431448529439	0.03346431448529439
4581	0.10216900659177727	0.052944363099760285	0.04976700634388492	0.7011086451245998	-1	0	0	0.3	3	0.8461538461538461	11	0.38461538461538464	0.8461538461538461	14	11	0	0	0	0.23076923076923078	3	13	15	0.0	1.0	0.31989593956912	0.8857700495603478	0.7146080017166767	0.9314821841363244	0.5193797392797788	0.9002878012737787	0.8009548789639526	0.9077207819268358	0	0	0.0	0.04976700634388492	0.04976700634388492
4013	0.06199873480232857	0.02441680368322295	0.02337217150007195	0.7514427549408181	-1	0	0	0.3	3	0.8461538461538461	11	0.3409090909090909	0.7692307692307693	13	10	1	1	0	0.36363636363636365	4	11	15	0.3333333333333333	0.5	0.5846615102424891	0.8746435297319634	0.6119862987234549	0.8969134092186086	0.5193797392797788	0.8720539474110732	0.7821600351269229	0.8816792512100579	1.0	0.07692307692307693	0.0	0.02337217150007195	0.02337217150007195
3559	0.10024570493584636	0.05010187603338571	0.045232238339751714	0.6333885774678913	-1	0	0	0.3	3	0.8461538461538461	11	0.38461538461538464	0.8461538461538461	14	11	0	0	0	0.23076923076923078	3	13	15	0.0	1.0	0.3958253182977438	0.888295750687061	0.7146080017166767	0.9314821841363244	0.368103685519466	0.8908162797454713	0.8440269880175985	0.9055734836981145	0	0	0.0	0.045232238339751714	0.045232238339751714
1638	0.10038729021854464	0.046537126164983275	0.0374722808599547	0.6145709435201834	-1	0	0	0.3	3	0.8461538461538461	11	0.38461538461538464	0.8461538461538461	14	11	0	0	0	0.23076923076923078	3	13	15	0.0	1.0	0.3958253182977438	0.888295750687061	0.7146080017166767	0.9314821841363244	0.368103685519466	0.8908162797454713	0.8440269880175985	0.9055734836981145	0	0	0.0	0.0374722808599547	0.0374722808599547
2976	0.09821411601994395	0.05326278924180958	0.048340961418987034	0.6372446130449003	-1	0	0	0.3	3	0.8461538461538461	11	0.38461538461538464	0.8461538461538461	14	11	0	0	0	0.23076923076923078	3	13	15	0.0	1.0	0.481317344959307	0.9030100362915621	0.7146080017166767	0.9314821841363244	0.4047519173303272	0.890686785690899	0.8440269880175985	0.9099366490486768	0	0	0.0	0.048340961418987034	0.048340961418987034
1851	0.10217639737921941	0.048663937838555195	0.04651049569737889	0.6279420737148284	-1	0	0	0.3	3	0.8461538461538461	11	0.38461538461538464	0.8461538461538461	14	11	0	0	0	0.23076923076923078	3	13	15	0.0	1.0	0.3958253182977438	0.888295750687061	0.7146080017166767	0.9314821841363244	0.4047519173303272	0.890686785690899	0.8417555469356229	0.9055355476155101	0	0	0.0	0.04651049569737889	0.04651049569737889
4454	0.10001304832717738	0.05231195469592477	0.05087286011871911	0.6480589308131708	-1	0	0	0.3	3	0.8461538461538461	11	0.38461538461538464	0.8461538461538461	14	11	0	0	0	0.23076923076923078	3	13	15	0.0	1.0	0.3178494065528816	0.8859222863408788	0.7146080017166767	0.9314821841363244	0.5193797392797788	0.9002878012737787	0.8010715668321063	0.9077628078163111	0	0	0.0	0.05087286011871911	0.05087286011871911
66	0.0007683986754913881	0.0005419144919469103	-2.7098226633004837e-07	0.9866021474778747	-1	0	0	0.5	1	1.0	1	1.0	1.0	1	1	1	4	0	0.3333333333333333	3	1	3	0.6666666666666666	0	0.8583890115907845	0.5	0.1	0.5	0.5262153742494494	0.5	0.9570588612988181	0.5	1.0	0	0.002616155030060212	-2.7098226633004836e-08	-2.7098226633004836e-08
3069	0.10110642431296082	0.04593624511311868	0.04461928662699683	0.6331425165135307	-1	0	0	0.3	3	0.8461538461538461	11	0.38461538461538464	0.8461538461538461	14	11	0	0	0	0.23076923076923078	3	13	15	0.0	1.0	0.3958253182977438	0.888295750687061	0.7146080017166767	0.9314821841363244	0.4697418257136386	0.896497321362399	0.8094002460234863	0.907264024681099	0	0	0.0	0.04461928662699683	0.04461928662699683
4909	0.10211164186113392	0.05480738280126394	0.05240198988345275	0.6887328521141421	-1	0	0	0.3	3	0.8461538461538461	11	0.38461538461538464	0.8461538461538461	14	11	0	0	0	0.23076923076923078	3	13	15	0.0	1.0	0.31989593956912	0.8857700495603478	0.7146080017166767	0.9314821841363244	0.5193797392797788	0.9002878012737787	0.8009548789639526	0.9077207819268358	0	0	0.0	0.05240198988345275	0.05240198988345275
3875	0.09454839885890418	0.04926171369863835	0.046887930657389984	0.6604545635288535	-1	0	0	0.3	3	0.8461538461538461	11	0.38461538461538464	0.8461538461538461	14	11	0	0	0	0.23076923076923078	3	13	15	0.0	1.0	0.481317344959307	0.9030100362915621	0.7146080017166767	0.9314821841363244	0.4047519173303272	0.890686785690899	0.8440269880175985	0.9099366490486768	0	0	0.0	0.046887930657389984	0.046887930657389984
1938	0.091122854145595	0.039845938313865945	0.03760098189885858	0.6444042281901798	-1	0	0	0.3	3	0.8461538461538461	11	0.38461538461538464	0.8461538461538461	14	11	0	0	0	0.23076923076923078	3	13	15	0.0	1.0	0.481317344959307	0.9030100362915621	0.7146080017166767	0.9314821841363244	0.4047519173303272	0.890686785690899	0.8440269880175985	0.9099366490486768	0	0	0.0	0.03760098189885858	0.03760098189885858
3779	0.0987810819821718	0.04625579904967176	0.046147084199013644	0.6358793759180502	-1	0	0	0.3	3	0.8461538461538461	11	0.38461538461538464	0.8461538461538461	14	11	0	0	0	0.23076923076923078	3	13	15	0.0	1.0	0.481317344959307	0.9030100362915621	0.7146080017166767	0.9314821841363244	0.5193797392797788	0.9002878012737787	0.8124863148335506	0.9127017413860243	0	0	0.0	0.046147084199013644	0.046147084199013644
1595	0.0988525680160957	0.05108238192430128	0.045334753641869285	0.6334879579587631	-1	0	0	0.3	3	0.8461538461538461	11	0.38461538461538464	0.8461538461538461	14	11	0	0	0	0.23076923076923078	3	13	15	0.0	1.0	0.3958253182977438	0.888295750687061	0.7146080017166767	0.9314821841363244	0.368103685519466	0.8908162797454713	0.8440269880175985	0.9055734836981145	0	0	0.0	0.045334753641869285	0.045334753641869285
3051	0.09411662731368045	0.04880855332060715	0.037730558824284256	0.6273336895218904	-1	0	0	0.3	3	0.8461538461538461	11	0.38461538461538464	0.8461538461538461	14	11	0	0	0	0.23076923076923078	3	13	15	0.0	1.0	0.4100093440845119	0.888746565979962	0.7146080017166767	0.9314821841363244	0.368103685519466	0.8908162797454713	0.8440269880175985	0.9057031323880946	0	0	0.0	0.037730558824284256	0.037730558824284256
1968	0.10076634182813697	0.04556776169660981	0.04422911832656089	0.6500960989729992	-1	0	0	0.3	3	0.8461538461538461	11	0.38461538461538464	0.8461538461538461	14	11	0	0	0	0.23076923076923078	3	13	15	0.0	1.0	0.3958253182977438	0.888295750687061	0.7146080017166767	0.9314821841363244	0.4047519173303272	0.890686785690899	0.8417555469356229	0.9055355476155101	0	0	0.0	0.04422911832656089	0.04422911832656089
4805	0.1031718457111446	0.05118095086701528	0.05117617029779266	0.6579792444512897	-1	0	0	0.3	3	0.8461538461538461	11	0.38461538461538464	0.8461538461538461	14	11	0	0	0	0.23076923076923078	3	13	15	0.0	1.0	0.31989593956912	0.8857700495603478	0.7146080017166767	0.9314821841363244	0.4047519173303272	0.890686785690899	0.8417555469356229	0.9048143758108553	0	0	0.0	0.05117617029779266	0.05117617029779266
2799	0.09560646268647559	0.04469610580305354	0.03183689473687697	0.6109191172701279	-1	0	0	0.3	3	0.8461538461538461	11	0.38461538461538464	0.8461538461538461	14	11	0	0	0	0.23076923076923078	3	13	15	0.0	1.0	0.4100093440845119	0.888746565979962	0.7146080017166767	0.9314821841363244	0.5193797392797788	0.9002878012737787	0.8124863148335506	0.9085482945356077	0	0	0.0	0.03183689473687697	0.03183689473687697
3584	0.08812731747851314	0.03910974874814553	0.03735447567398185	0.6351618544863993	-1	0	0	0.3	3	0.8461538461538461	11	0.38461538461538464	0.8461538461538461	14	11	0	0	0	0.23076923076923078	3	13	15	0.0	1.0	0.481317344959307	0.9030100362915621	0.7146080017166767	0.9314821841363244	0.368103685519466	0.8908162797454713	0.8440269880175985	0.9099729934047351	0	0	0.0	0.03735447567398185	0.03735447567398185
423	0.05619856419895229	0.010840959976416223	0.010541941184677406	0.7001204735996555	-1	0	0	0.4	4	0.6923076923076923	9	0.45454545454545453	0.6923076923076923	13	9	1	1	0	0.2727272727272727	3	11	15	0.5	1.0	0.5846615102424891	0.9206011548672777	0.8172297047098986	0.9329639138432358	0.4047519173303272	0.9130613972794858	0.8406397251456705	0.9226155303762542	1.0	0.07692307692307693	0.0	0.010541941184677406	0.010541941184677406
637	0.0660345525148213	0.021585520246190853	0.007717200973393259	0.6548645626534684	-1	0	0	0.1	1	1.0	13	0.5357142857142857	0.8461538461538461	12	11	2	0	0	0.14285714285714285	14	2	15	0.0	0	0.5000223884983567	0.7747793584709521	0.6599577137625051	0.9216192957033633	0.3943734070513514	0.831973097982606	0.863123668431911	0.8540313544080016	0	0	0.0	0.007717200973393259	0.007717200973393259
4631	0.1001315109408664	0.05110585506329827	0.05056366571360971	0.6509617912994627	-1	0	0	0.3	3	0.8461538461538461	11	0.38461538461538464	0.8461538461538461	14	11	0	0	0	0.23076923076923078	3	13	15	0.0	1.0	0.31989593956912	0.8857700495603478	0.7146080017166767	0.9314821841363244	0.5193797392797788	0.9002878012737787	0.8009548789639526	0.9077207819268358	0	0	0.0	0.05056366571360971	0.05056366571360971
1408	0.11150612146598816	0.0439551592278853	0.03773025024980707	0.6321400764737005	-1	0	0	0.3	3	0.8461538461538461	11	0.38461538461538464	0.8461538461538461	14	11	0	0	0	0.23076923076923078	3	13	15	0.0	1.0	0.3958253182977438	0.891911293552062	0.7459198791913337	0.9310958514161486	0.3489204818458006	0.9065227351377457	0.8440269880175985	0.9112224066767085	0	0	0.0	0.03773025024980707	0.03773025024980707
1553	0.10038937874785966	0.05071397818928069	0.039723283301156584	0.6287621265459354	-1	0	0	0.3	3	0.8461538461538461	11	0.38461538461538464	0.8461538461538461	14	11	0	0	0	0.23076923076923078	3	13	15	0.0	1.0	0.38968571924902873	0.8881791802489827	0.7146080017166767	0.9314821841363244	0.368103685519466	0.8908162797454713	0.8440269880175985	0.9055400080890157	0	0	0.0	0.039723283301156584	0.039723283301156584
4927	0.09904499245933145	0.050371388860940856	0.04973987143201542	0.7020051506552263	-1	0	0	0.3	3	0.8461538461538461	11	0.38461538461538464	0.8461538461538461	14	11	0	0	0	0.23076923076923078	3	13	15	0.0	1.0	0.31989593956912	0.8857700495603478	0.7146080017166767	0.9314821841363244	0.5193797392797788	0.9002878012737787	0.8009548789639526	0.9077207819268358	0	0	0.0	0.04973987143201542	0.04973987143201542
675	0.07178872960389933	0.03295240097934797	0.0322942098106015	0.7156718860160429	-1	0	0	0.1	1	1.0	13	0.5357142857142857	0.8461538461538461	12	11	2	0	0	0.14285714285714285	14	2	15	0.0	0	0.5452504012133625	0.9067370519234368	0.7878647615337497	0.9390047441096742	0.38276986811013103	0.9119578287728094	0.8440269880175985	0.9204695502436719	0	0	0.0	0.0322942098106015	0.0322942098106015
3906	0.09853323809265323	0.019584470412517214	0.019435224305042808	0.6469094834009921	-1	0	0	0.3	3	0.8461538461538461	11	0.38461538461538464	0.8461538461538461	14	11	0	0	0	0.23076923076923078	3	13	15	0.0	1.0	0.3135019124333599	0.893148697359307	0.8172297047098986	0.9348255318542901	0.4047519173303272	0.890686785690899	0.8440269880175985	0.9084449774028284	0	0	0.0	0.019435224305042808	0.019435224305042808
2950	0.10121975472142689	0.04897603752781345	0.046903292462809394	0.6394038179310257	-1	0	0	0.3	3	0.8461538461538461	11	0.38461538461538464	0.8461538461538461	14	11	0	0	0	0.23076923076923078	3	13	15	0.0	1.0	0.3958253182977438	0.888295750687061	0.7146080017166767	0.9314821841363244	0.5193797392797788	0.9002878012737787	0.8100321267681114	0.9084221621241428	0	0	0.0	0.046903292462809394	0.046903292462809394
1183	0.09374732982782165	0.03425277552039087	0.03368636919769689	0.6272785772429721	-1	0	0	0.3	3	0.8461538461538461	11	0.38461538461538464	0.8461538461538461	14	11	0	0	0	0.23076923076923078	3	13	15	0.0	1.0	0.3135019124333599	0.8903643531396405	0.7459198791913337	0.926669639628169	0.2549583390602136	0.9115346162578678	0.8848023792838999	0.910617900593734	0	0	0.0	0.03368636919769689	0.03368636919769689
1325	0.11122281802478341	0.04791315596105285	0.04003252313950417	0.6128946506052584	-1	0	0	0.3	3	0.8461538461538461	11	0.38461538461538464	0.8461538461538461	14	11	0	0	0	0.23076923076923078	3	13	15	0.0	1.0	0.4100093440845119	0.8923791003979035	0.7459198791913337	0.9310958514161486	0.3489204818458006	0.9065227351377457	0.8440269880175985	0.91135341812028	0	0	0.0	0.04003252313950417	0.04003252313950417
1527	0.09545160961771196	0.031051752795488705	0.03078988932709084	0.675202864748354	-1	0	0	0.3	3	0.8461538461538461	11	0.38461538461538464	0.8461538461538461	14	11	0	0	0	0.23076923076923078	3	13	15	0.0	1.0	0.481317344959307	0.8953160684736603	0.6854166557933488	0.9318511330921253	0.4922031394134523	0.9136796216590239	0.7944780967724046	0.9148003094312424	0	0	0.0	0.03078988932709084	0.03078988932709084
1085	0.11471616742914693	0.04486744654477705	0.03741285635843249	0.6229686140945706	-1	0	0	0.3	3	0.8461538461538461	11	0.38461538461538464	0.8461538461538461	14	11	0	0	0	0.23076923076923078	3	13	15	0.0	1.0	0.3958253182977438	0.891911293552062	0.7459198791913337	0.9316426165929507	0.3489204818458006	0.9065227351377457	0.8440269880175985	0.9114527945122879	0	0	0.0	0.03741285635843249	0.03741285635843249
3006	0.09827076534015272	0.05011655492017396	0.04759966614485881	0.6401630749500411	-1	0	0	0.3	3	0.8461538461538461	11	0.38461538461538464	0.8461538461538461	14	11	0	0	0	0.23076923076923078	3	13	15	0.0	1.0	0.481317344959307	0.9030100362915621	0.7146080017166767	0.9314821841363244	0.4047519173303272	0.890686785690899	0.8440269880175985	0.9099366490486768	0	0	0.0	0.04759966614485881	0.04759966614485881
1584	0.09121494227749675	0.014924607525970812	0.014876772572806285	0.6078279050805956	-1	0	0	0.3	3	0.8461538461538461	11	0.38461538461538464	0.8461538461538461	14	11	0	0	0	0.23076923076923078	3	13	15	0.0	1.0	0.3135019124333599	0.9010237115730255	0.7146080017166767	0.9380746782066991	0.4047519173303272	0.9082070206798877	0.8417555469356229	0.9172960367646124	0	0	0.0	0.014876772572806285	0.014876772572806285
3853	0.08165948565476382	0.018026162225743814	0.01802582012910938	0.652519735963762	-1	0	0	0.3	3	0.8461538461538461	11	0.4166666666666667	0.7692307692307693	13	10	1	0	0	0.25	3	12	15	0.0	0.6666666666666666	0.5846615102424891	0.8422912675301842	0.6119862987234549	0.8969134092186086	0.4047519173303272	0.8431695814412453	0.8440269880175985	0.8629790218722276	0	0	0.0	0.01802582012910938	0.01802582012910938
1705	0.10110302632030331	0.04850454255637325	0.045073633072816595	0.6498506569707387	-1	0	0	0.3	3	0.8461538461538461	11	0.38461538461538464	0.8461538461538461	14	11	0	0	0	0.23076923076923078	3	13	15	0.0	1.0	0.3958253182977438	0.888295750687061	0.7146080017166767	0.9314821841363244	0.4047519173303272	0.890686785690899	0.8417555469356229	0.9055355476155101	0	0	0.0	0.045073633072816595	0.045073633072816595
2155	0.09063274226404491	0.03900046451811014	0.036502280155006804	0.6466284660929453	-1	0	0	0.3	3	0.8461538461538461	11	0.38461538461538464	0.8461538461538461	14	11	0	0	0	0.23076923076923078	3	13	15	0.0	1.0	0.481317344959307	0.9006995696410585	0.7146080017166767	0.9314821841363244	0.4047519173303272	0.890686785690899	0.8440269880175985	0.9092210012965216	0	0	0.0	0.036502280155006804	0.036502280155006804
4950	0.10620525965818674	0.050131315960377364	0.05006790997802274	0.6499047584477865	-1	0	0	0.3	3	0.8461538461538461	11	0.38461538461538464	0.8461538461538461	14	11	0	0	0	0.23076923076923078	3	13	15	0.0	1.0	0.31989593956912	0.8857700495603478	0.7146080017166767	0.9314821841363244	0.5193797392797788	0.9002878012737787	0.8009548789639526	0.9077207819268358	0	0	0.0	0.05006790997802274	0.05006790997802274
2647	0.10041680213264123	0.04566606290684599	0.04478285812448341	0.6471177840272255	-1	0	0	0.3	3	0.8461538461538461	11	0.38461538461538464	0.8461538461538461	14	11	0	0	0	0.23076923076923078	3	13	15	0.0	1.0	0.3958253182977438	0.888295750687061	0.7146080017166767	0.9314821841363244	0.5193797392797788	0.9002878012737787	0.8100321267681114	0.9084221621241428	0	0	0.0	0.04478285812448341	0.04478285812448341
1650	0.11234789133262771	0.04803240777242793	0.04010722986525474	0.6198833422903747	-1	0	0	0.3	3	0.8461538461538461	11	0.38461538461538464	0.8461538461538461	14	11	0	0	0	0.23076923076923078	3	13	15	0.0	1.0	0.3958253182977438	0.891911293552062	0.7459198791913337	0.9310958514161486	0.368103685519466	0.9016823502808451	0.8440269880175985	0.9097051139204152	0	0	0.0	0.04010722986525474	0.04010722986525474
3278	0.09597275686645691	0.04875309458525679	0.047464206878847504	0.6400730578178917	-1	0	0	0.3	3	0.8461538461538461	11	0.38461538461538464	0.8461538461538461	14	11	0	0	0	0.23076923076923078	3	13	15	0.0	1.0	0.481317344959307	0.9030100362915621	0.7146080017166767	0.9314821841363244	0.4047519173303272	0.890686785690899	0.8440269880175985	0.9099366490486768	0	0	0.0	0.047464206878847504	0.047464206878847504
3052	0.09125725442981061	0.042732129251031044	0.03996544690523805	0.6234388687407397	-1	0	0	0.3	3	0.8461538461538461	11	0.38461538461538464	0.8461538461538461	14	11	0	0	0	0.23076923076923078	3	13	15	0.0	1.0	0.481317344959307	0.9030100362915621	0.7146080017166767	0.9314821841363244	0.4047519173303272	0.890686785690899	0.8440269880175985	0.9099366490486768	0	0	0.0	0.03996544690523805	0.03996544690523805
4943	0.104062773887174	0.05100386510045625	0.05035332596000725	0.6646542036582683	-1	0	0	0.3	3	0.8461538461538461	11	0.38461538461538464	0.8461538461538461	14	11	0	0	0	0.23076923076923078	3	13	15	0.0	1.0	0.3135019124333599	0.8866715640515193	0.7146080017166767	0.9314821841363244	0.5193797392797788	0.9002878012737787	0.8018369024079256	0.9079701134305141	0	0	0.0	0.05035332596000725	0.05035332596000725
3865	0.09800628348726778	0.05282698850096907	0.049126626662160874	0.6450639981695395	-1	0	0	0.3	3	0.8461538461538461	11	0.38461538461538464	0.8461538461538461	14	11	0	0	0	0.23076923076923078	3	13	15	0.0	1.0	0.481317344959307	0.9030100362915621	0.7146080017166767	0.9314821841363244	0.4047519173303272	0.890686785690899	0.8440269880175985	0.9099366490486768	0	0	0.0	0.049126626662160874	0.049126626662160874
554	0.019159643771663255	0.003035669213594963	0.002209313559320695	0.9251260470591494	-1	0	0	0.4	4	0.5384615384615384	7	0.35714285714285715	0.38461538461538464	8	5	6	3	0	0.8571428571428571	6	7	15	0.23076923076923078	0	0.7335386290798297	0.9511378070701124	0.3516270219519614	0.9050038987334428	0.4971192231200475	0.9438851042569184	0.9320304071704874	0.9359433550465341	0.5	0.5	0.0	0.002209313559320695	0.002209313559320695
44	0.0007168613184639172	0.00019178528333110744	0.0001917837421503068	0.9958294509070531	-1	0	0	0.5	1	1.0	1	1.0	1.0	2	1	0	1	0	0.3333333333333333	1	3	3	0.3333333333333333	0	0.37373774787381314	0.8430099984747949	0.6491638709272729	0.7035980713224149	0.5118098423607584	0.9656655067683597	0.9216055074750747	0.8766034458649439	1.0	0.5	0.0	0.0001917837421503068	0.0001917837421503068
4224	0.10373974215238392	0.04910217870746971	0.04799404771047245	0.6525433420784055	-1	0	0	0.3	3	0.8461538461538461	11	0.38461538461538464	0.8461538461538461	14	11	0	0	0	0.23076923076923078	3	13	15	0.0	1.0	0.3178494065528816	0.8859222863408788	0.7146080017166767	0.9314821841363244	0.4047519173303272	0.890686785690899	0.8417555469356229	0.9048575866019286	0	0	0.0	0.04799404771047245	0.04799404771047245
1414	0.08708343899950331	0.023509068135810177	0.01959290940428191	0.6478560110514245	-1	0	0	0.3	3	0.8461538461538461	11	0.38461538461538464	0.8461538461538461	14	11	0	0	0	0.23076923076923078	3	13	15	0.0	1.0	0.3135019124333599	0.9037568035726566	0.7459198791913337	0.9376132649878358	0.3489204818458006	0.9224486996498125	0.8440269880175985	0.922388651527764	0	0	0.0	0.01959290940428191	0.01959290940428191
4780	0.10321855588477719	0.05237000819527287	0.051855733560811794	0.6977117899411713	-1	0	0	0.3	3	0.8461538461538461	11	0.38461538461538464	0.8461538461538461	14	11	0	0	0	0.23076923076923078	3	13	15	0.0	1.0	0.31989593956912	0.8857700495603478	0.7146080017166767	0.9314821841363244	0.5193797392797788	0.9002878012737787	0.8009548789639526	0.9077207819268358	0	0	0.0	0.051855733560811794	0.051855733560811794
1519	0.0825191301024977	0.032357683863425676	0.028747624439833776	0.6277934635436996	-1	0	0	0.3	3	0.8461538461538461	11	0.38461538461538464	0.8461538461538461	14	11	0	0	0	0.23076923076923078	3	13	15	0.0	1.0	0.5846615102424891	0.8733808625534064	0.540023759314692	0.8861833004844892	0.4047519173303272	0.8632922883526293	0.8440269880175985	0.8745874512253727	0	0	0.0	0.028747624439833776	0.028747624439833776
4138	0.09525356419949274	0.04533609580792232	0.04429211257291079	0.6470011219944678	-1	0	0	0.3	3	0.8461538461538461	11	0.38461538461538464	0.8461538461538461	14	11	0	0	0	0.23076923076923078	3	13	15	0.0	1.0	0.481317344959307	0.9026683213488794	0.7146080017166767	0.9314821841363244	0.4047519173303272	0.890686785690899	0.8440269880175985	0.9098301778896766	0	0	0.0	0.04429211257291079	0.04429211257291079
3826	0.09770444848179724	0.05243297118885421	0.04844953003082554	0.6376898253525823	-1	0	0	0.3	3	0.8461538461538461	11	0.38461538461538464	0.8461538461538461	14	11	0	0	0	0.23076923076923078	3	13	15	0.0	1.0	0.481317344959307	0.9030100362915621	0.7146080017166767	0.9314821841363244	0.4047519173303272	0.890686785690899	0.8440269880175985	0.9099366490486768	0	0	0.0	0.04844953003082554	0.04844953003082554
2348	0.0994387953298704	0.05115382138306914	0.04877165145378721	0.6380327037075971	-1	0	0	0.3	3	0.8461538461538461	11	0.38461538461538464	0.8461538461538461	14	11	0	0	0	0.23076923076923078	3	13	15	0.0	1.0	0.3958253182977438	0.888295750687061	0.7146080017166767	0.9314821841363244	0.4697418257136386	0.896497321362399	0.8094002460234863	0.907264024681099	0	0	0.0	0.04877165145378721	0.04877165145378721
2292	0.09436723860401126	0.03883139542405844	0.03591577721548257	0.6404363235348491	-1	0	0	0.3	3	0.8461538461538461	11	0.38461538461538464	0.8461538461538461	14	11	0	0	0	0.23076923076923078	3	13	15	0.0	1.0	0.3958253182977438	0.888295750687061	0.7146080017166767	0.9314821841363244	0.4697418257136386	0.896497321362399	0.8094002460234863	0.907264024681099	0	0	0.0	0.03591577721548257	0.03591577721548257
444	0.03975965975502404	0.004512884964045458	0.0013549467185555346	0.9329761266330996	-1	0.25	1	0.5	5	0.6153846153846154	8	0.26785714285714285	0.6153846153846154	13	8	1	0	0	0.875	8	7	15	0.0	0.2857142857142857	0.3981703324525864	0.8802874227146683	0.6303426546350839	0.9263537713425096	0.30164445091170733	0.8273185003945391	0.8000849425395543	0.8840436881500775	0	0	0.0	0.0013549467185555346	0.0013549467185555346
255	0.047124122812238343	0.00477516539882775	-0.004322825269575979	0.6018881544838837	-1	0	0	0.3333333333333333	3	0.6363636363636364	7	0.325	0.6363636363636364	9	7	3	2	0	0.625	8	5	13	0.25	0.4	0.6515252942738459	0.8442826399666757	0.8994566528401713	0.9347299868765468	0.8325542310466478	0.9483590897338139	0.8241253851256128	0.9184044332734573	0.5555555555555556	0.4444444444444444	0.0	-0.0004322825269575979	-0.0004322825269575979
284	0.03939554490422969	0.008496187716748092	0.007911378709950505	0.9902252690610278	-1	0	0	0.375	3	0.5555555555555556	5	0.36666666666666664	0.5555555555555556	7	5	3	2	0	0.8333333333333334	6	5	11	0.25	0.4	0.6515252942738459	0.8614176426475022	0.8852167840909935	0.9460710779202319	0.8325542310466478	0.9593691460320974	0.8243455922122919	0.9320008094988801	0.5714285714285714	0.5714285714285714	0.0	0.007911378709950505	0.007911378709950505
2133	0.10122945402811669	0.04068639966961184	0.035342753513861534	0.633342989995909	-1	0	0	0.3	3	0.8461538461538461	11	0.38461538461538464	0.8461538461538461	14	11	0	0	0	0.23076923076923078	3	13	15	0.0	1.0	0.4100093440845119	0.888746565979962	0.7146080017166767	0.9314821841363244	0.4047519173303272	0.890686785690899	0.8432753043311638	0.9056652429662306	0	0	0.0	0.035342753513861534	0.035342753513861534
221	0.0071341697125825426	0.0020124293373005374	0.0020120318835197674	0.9954948627497828	-1	0	0	0.5	2	0.75	3	0.6666666666666666	0.5	4	2	1	1	0	1.0	3	3	6	0.25	0	0.8576832675359969	0.9369448578157604	0.4149212043254549	0.9070634713517594	0.41302033050412357	0.769919900579433	0.9263429984504474	0.8871134770842073	1.0	0	0.0	0.0020120318835197674	0.0020120318835197674
4917	0.10089059887406873	0.05433086239039178	0.05328518602833991	0.6923420483914835	-1	0	0	0.3	3	0.8461538461538461	11	0.38461538461538464	0.8461538461538461	14	11	0	0	0	0.23076923076923078	3	13	15	0.0	1.0	0.31989593956912	0.8857700495603478	0.7146080017166767	0.9314821841363244	0.5193797392797788	0.9002878012737787	0.8009548789639526	0.9077207819268358	0	0	0.0	0.05328518602833991	0.05328518602833991
4788	0.09931028384331392	0.05253552225817006	0.051949007881903105	0.6418277050555343	-1	0	0	0.3	3	0.8461538461538461	11	0.38461538461538464	0.8461538461538461	14	11	0	0	0	0.23076923076923078	3	13	15	0.0	1.0	0.31989593956912	0.8857700495603478	0.7146080017166767	0.9314821841363244	0.5193797392797788	0.9002878012737787	0.8009548789639526	0.9077207819268358	0	0	0.0	0.051949007881903105	0.051949007881903105
3027	0.10156771351376677	0.0491699555793015	0.04675904281232668	0.6410199463926405	-1	0	0	0.3	3	0.8461538461538461	11	0.38461538461538464	0.8461538461538461	14	11	0	0	0	0.23076923076923078	3	13	15	0.0	1.0	0.3958253182977438	0.888295750687061	0.7146080017166767	0.9314821841363244	0.4697418257136386	0.896497321362399	0.8094002460234863	0.907264024681099	0	0	0.0	0.04675904281232668	0.04675904281232668
1327	0.09803900924956124	0.04640241124903212	0.04404693208285418	0.6277038220200002	-1	0	0	0.3	3	0.8461538461538461	11	0.38461538461538464	0.8461538461538461	14	11	0	0	0	0.23076923076923078	3	13	15	0.0	1.0	0.3958253182977438	0.888295750687061	0.7146080017166767	0.9314821841363244	0.4047519173303272	0.890686785690899	0.8417555469356229	0.9055355476155101	0	0	0.0	0.04404693208285418	0.04404693208285418
89	0.009198766940068949	0.000550219086264784	-0.0005497870012347879	0.9748315551151805	-1	0.25	1	0.7	7	0.3076923076923077	4	0.375	0.23076923076923078	7	3	7	2	0	0.625	5	8	15	0.14285714285714285	0.2	0.5315371859008524	0.9418713440537005	0.5587718021913782	0.930823569882841	0.4761957211968067	0.9143053630010397	0.9267994455179295	0.9298245872968145	0.6428571428571428	0.2857142857142857	0.0	-5.497870012347879e-05	-5.497870012347879e-05
3435	0.09838743527617623	0.050756895953328225	0.04730253086259274	0.6397497771715925	-1	0	0	0.3	3	0.8461538461538461	11	0.38461538461538464	0.8461538461538461	14	11	0	0	0	0.23076923076923078	3	13	15	0.0	1.0	0.481317344959307	0.9030100362915621	0.7146080017166767	0.9314821841363244	0.4047519173303272	0.890686785690899	0.8440269880175985	0.9099366490486768	0	0	0.0	0.04730253086259274	0.04730253086259274
5024	0.10030762440893233	0.05015224068119452	0.05012923980918222	0.6621165269460315	-1	0	0	0.3	3	0.8461538461538461	11	0.38461538461538464	0.8461538461538461	14	11	0	0	0	0.23076923076923078	3	13	15	0.0	1.0	0.31989593956912	0.8857700495603478	0.7146080017166767	0.9314821841363244	0.5193797392797788	0.9002878012737787	0.8009548789639526	0.9077207819268358	0	0	0.0	0.05012923980918222	0.05012923980918222
563	0.017443267549521545	0.0013896744636716595	-0.0008975029947852422	0.9714806283118113	-1	0	0	0.16666666666666666	1	1.0	7	1.0	1.0	8	7	0	1	0	0.1111111111111111	9	1	9	0.3333333333333333	0	0.30733515201254835	0.8122492590428403	0.47067177362299395	0.8846802099044919	0.3751002664679998	0.938655722516462	0.8760599899046175	0.8886196809188661	1.0	0.625	0.0	-8.975029947852423e-05	-8.975029947852423e-05
1467	0.08608573612621016	0.01549300905331474	0.015273198423937036	0.6401681663648443	-1	0	0	0.3	3	0.8461538461538461	11	0.38461538461538464	0.8461538461538461	14	11	0	0	0	0.23076923076923078	3	13	15	0.0	1.0	0.5846615102424891	0.8789782561427453	0.636176569018561	0.8904433788775341	0.4047519173303272	0.8012858419936678	0.8440269880175985	0.8610620845781827	0	0	0.0	0.015273198423937036	0.015273198423937036
857	0.07353195870132082	0.02125494824071027	0.01915724023985613	0.7289376727810057	-1	0	0	0.1	1	1.0	13	1.0	1.0	14	13	0	0	0	0.06666666666666667	15	1	15	0.0	0	0.5702162112979967	0.9285081784424069	0.7459198791913337	0.9143169988356766	0.368103685519466	0.9204560313924225	0.8440269880175985	0.92129155579401	0	0	0.0	0.01915724023985613	0.01915724023985613
814	0.07670146982787816	0.02705624457997612	0.026553157370627568	0.7156527742073328	-1	0	0	0.1	1	1.0	13	1.0	0.9230769230769231	13	12	1	0	0	0.06666666666666667	15	1	15	0.0	0	0.5625065735011455	0.9006545579901184	0.7584998183576008	0.9354191286868834	0.4047519173303272	0.9043105144015688	0.8440269880175985	0.9148661593545869	0	0	0.0	0.026553157370627568	0.026553157370627568
4271	0.0843034746945519	0.024311942607167656	0.017434586646900153	0.693208762297361	-1	0	0	0.3	3	0.8461538461538461	11	0.38461538461538464	0.8461538461538461	13	11	1	0	0	0.23076923076923078	3	13	15	0.0	1.0	0.37797317967612487	0.898583770757543	0.8172297047098986	0.9433077626352647	0.5193797392797788	0.9276237000909563	0.7821600351269229	0.9251656954586952	0	0	0.0	0.017434586646900153	0.017434586646900153
1665	0.09727126618838466	0.040795114725775794	0.038611399712738984	0.6222644388412506	-1	0	0	0.3	3	0.8461538461538461	11	0.38461538461538464	0.8461538461538461	14	11	0	0	0	0.23076923076923078	3	13	15	0.0	1.0	0.3958253182977438	0.888295750687061	0.7146080017166767	0.9314821841363244	0.4047519173303272	0.890686785690899	0.8417555469356229	0.9055355476155101	0	0	0.0	0.038611399712738984	0.038611399712738984
4935	0.10192649426565066	0.051339972214919816	0.05033431046338929	0.6637562287990189	-1	0	0	0.3	3	0.8461538461538461	11	0.38461538461538464	0.8461538461538461	14	11	0	0	0	0.23076923076923078	3	13	15	0.0	1.0	0.31989593956912	0.8857700495603478	0.7146080017166767	0.9314821841363244	0.5193797392797788	0.9002878012737787	0.8009548789639526	0.9077207819268358	0	0	0.0	0.05033431046338929	0.05033431046338929
3488	0.09904381333348403	0.05090438105865717	0.04696337618935777	0.6410642138849667	-1	0	0	0.3	3	0.8461538461538461	11	0.38461538461538464	0.8461538461538461	14	11	0	0	0	0.23076923076923078	3	13	15	0.0	1.0	0.481317344959307	0.9030100362915621	0.7146080017166767	0.9314821841363244	0.4047519173303272	0.890686785690899	0.8440269880175985	0.9099366490486768	0	0	0.0	0.04696337618935777	0.04696337618935777
344	0.03236492669185976	0.006210763136272346	-0.00501747880097885	0.9004000423556994	-1	0	0	0.4	4	0.5384615384615384	7	0.375	0.5384615384615384	10	7	4	1	0	0.4	10	4	15	0.1111111111111111	0.4	0.6920449462940769	0.9431515872356786	0.6308975972819444	0.9539194526589948	0.6067748352952651	0.934688870890348	0.8436055433498993	0.9444521095658092	1.0	0.4	0.0	-0.000501747880097885	-0.000501747880097885
3666	0.10512184949344425	0.05129535767833139	0.05004611986424845	0.6396660588058818	-1	0	0	0.3	3	0.8461538461538461	11	0.38461538461538464	0.8461538461538461	14	11	0	0	0	0.23076923076923078	3	13	15	0.0	1.0	0.31989593956912	0.8857700495603478	0.7146080017166767	0.9314821841363244	0.4047519173303272	0.890686785690899	0.8417555469356229	0.9048143758108553	0	0	0.0	0.05004611986424845	0.05004611986424845
4673	0.09714409908382907	0.05264852819674685	0.050707254890017886	0.6513982404895073	-1	0	0	0.3	3	0.8461538461538461	11	0.38461538461538464	0.8461538461538461	14	11	0	0	0	0.23076923076923078	3	13	15	0.0	1.0	0.3178494065528816	0.8859222863408788	0.7146080017166767	0.9314821841363244	0.5193797392797788	0.9002878012737787	0.8010715668321063	0.9077628078163111	0	0	0.0	0.050707254890017886	0.050707254890017886
4373	0.10130685064213647	0.042976492029712814	0.0391377767790444	0.6396626677997787	-1	0	0	0.3	3	0.8461538461538461	11	0.38461538461538464	0.8461538461538461	14	11	0	0	0	0.23076923076923078	3	13	15	0.0	1.0	0.4120558771007502	0.8888323446050013	0.7146080017166767	0.9314821841363244	0.5193797392797788	0.9002878012737787	0.8124863148335506	0.9085723271757625	0	0	0.0	0.0391377767790444	0.0391377767790444
2104	0.10334894222898805	0.04890344541322013	0.045693650046392115	0.6449931817648016	-1	0	0	0.3	3	0.8461538461538461	11	0.38461538461538464	0.8461538461538461	14	11	0	0	0	0.23076923076923078	3	13	15	0.0	1.0	0.3958253182977438	0.888295750687061	0.7146080017166767	0.9314821841363244	0.5193797392797788	0.8743930604264318	0.8100321267681114	0.9009509158528706	0	0	0.0	0.045693650046392115	0.045693650046392115
3599	0.09574825782394918	0.05186460885813072	0.04777641835506785	0.6448982080247483	-1	0	0	0.3	3	0.8461538461538461	11	0.38461538461538464	0.8461538461538461	14	11	0	0	0	0.23076923076923078	3	13	15	0.0	1.0	0.481317344959307	0.9026683213488794	0.7146080017166767	0.9314821841363244	0.4047519173303272	0.890686785690899	0.8440269880175985	0.9098301778896766	0	0	0.0	0.04777641835506785	0.04777641835506785
4864	0.10441128794456403	0.053051796370788495	0.052365003605210694	0.6545691015512785	-1	0	0	0.3	3	0.8461538461538461	11	0.38461538461538464	0.8461538461538461	14	11	0	0	0	0.23076923076923078	3	13	15	0.0	1.0	0.31989593956912	0.8857700495603478	0.7146080017166767	0.9314821841363244	0.5193797392797788	0.9002878012737787	0.8009548789639526	0.9077207819268358	0	0	0.0	0.052365003605210694	0.052365003605210694
4477	0.04147770060892371	0.003051638639359203	0.0005196441285623735	0.987990374565785	-1	0	0	0.3	3	0.8461538461538461	11	0.3409090909090909	0.7692307692307693	13	10	1	1	0	0.36363636363636365	4	11	15	0.3333333333333333	0.5	0.19827797169090805	0.8824559018451956	0.8172297047098986	0.9217277460080004	0.3314554537086047	0.8802699036082144	0.867458896367572	0.8965049632723282	1.0	0.07692307692307693	0.0	0.0005196441285623735	0.0005196441285623735
3539	0.0954047376302611	0.048767868782890376	0.04647319780568097	0.6587449646122601	-1	0	0	0.3	3	0.8461538461538461	11	0.38461538461538464	0.8461538461538461	14	11	0	0	0	0.23076923076923078	3	13	15	0.0	1.0	0.481317344959307	0.9030100362915621	0.7146080017166767	0.9314821841363244	0.4047519173303272	0.890686785690899	0.8440269880175985	0.9099366490486768	0	0	0.0	0.04647319780568097	0.04647319780568097
4667	0.10098072766455034	0.052032475617829727	0.051485684041375525	0.684341955510354	-1	0	0	0.3	3	0.8461538461538461	11	0.38461538461538464	0.8461538461538461	14	11	0	0	0	0.23076923076923078	3	13	15	0.0	1.0	0.31989593956912	0.8857700495603478	0.7146080017166767	0.9314821841363244	0.5193797392797788	0.9002878012737787	0.8009548789639526	0.9077207819268358	0	0	0.0	0.051485684041375525	0.051485684041375525
3728	0.09846973067640075	0.04298689965094768	0.04279990722727523	0.6508493335054079	-1	0	0	0.3	3	0.8461538461538461	11	0.38461538461538464	0.8461538461538461	14	11	0	0	0	0.23076923076923078	3	13	15	0.0	1.0	0.39377878528150545	0.8882515925845406	0.7146080017166767	0.9314821841363244	0.4047519173303272	0.890686785690899	0.8417555469356229	0.9055228597994611	0	0	0.0	0.04279990722727523	0.04279990722727523
808	0.08219832785010284	0.03585305448792936	0.030848958326986392	0.6520577696391177	-1	0	0	0.3	3	0.8461538461538461	11	0.38461538461538464	0.8461538461538461	14	11	0	0	0	0.23076923076923078	3	13	15	0.0	1.0	0.5846615102424891	0.9084317135322871	0.8172297047098986	0.9343850752177457	0.4047519173303272	0.909851165750331	0.8440269880175985	0.9184031951253917	0	0	0.0	0.030848958326986392	0.030848958326986392
3659	0.09567333836383994	0.0476265043827917	0.04626555362157682	0.6492313187833206	-1	0	0	0.3	3	0.8461538461538461	11	0.38461538461538464	0.8461538461538461	14	11	0	0	0	0.23076923076923078	3	13	15	0.0	1.0	0.481317344959307	0.9030100362915621	0.7146080017166767	0.9314821841363244	0.4047519173303272	0.890686785690899	0.8440269880175985	0.9099366490486768	0	0	0.0	0.04626555362157682	0.04626555362157682
4816	0.10522113911187483	0.04106267047534744	0.04105707693351961	0.6322862498214327	-1	0	0	0.3	3	0.8461538461538461	11	0.38461538461538464	0.8461538461538461	14	11	0	0	0	0.23076923076923078	3	13	15	0.0	1.0	0.3178494065528816	0.8861559333030542	0.7146080017166767	0.9314821841363244	0.5193797392797788	0.9002878012737787	0.8010715668321063	0.9078273691007748	0	0	0.0	0.04105707693351961	0.04105707693351961
2795	0.09950174334900201	0.05169786030656788	0.04744487455337643	0.6462774239805207	-1	0	0	0.3	3	0.8461538461538461	11	0.38461538461538464	0.8461538461538461	14	11	0	0	0	0.23076923076923078	3	13	15	0.0	1.0	0.481317344959307	0.9030100362915621	0.7146080017166767	0.9314821841363244	0.4047519173303272	0.890686785690899	0.8440269880175985	0.9099366490486768	0	0	0.0	0.04744487455337643	0.04744487455337643
4916	0.10068831713919815	0.051975367462055874	0.051675079904837905	0.6543828853770094	-1	0	0	0.3	3	0.8461538461538461	11	0.38461538461538464	0.8461538461538461	14	11	0	0	0	0.23076923076923078	3	13	15	0.0	1.0	0.31989593956912	0.8857700495603478	0.7146080017166767	0.9314821841363244	0.4047519173303272	0.890686785690899	0.8417555469356229	0.9048143758108553	0	0	0.0	0.051675079904837905	0.051675079904837905
768	0.04644838792601005	0.0010729718752233665	-0.000585479880888382	0.9765086940798086	-1	0	0	0.3	3	0.8461538461538461	11	0.38461538461538464	0.8461538461538461	14	11	0	0	0	0.23076923076923078	3	13	15	0.0	1.0	0.2100193772483016	0.9134331368449691	0.8846951592286081	0.9161125698347176	0.18355343439005303	0.8344834786044774	0.9578037660632236	0.8929816921497968	0	0	0.0	-5.8547988088838194e-05	-5.8547988088838194e-05
2178	0.10056076922606898	0.04315851127027071	0.04254394854322055	0.6484219164980769	-1	0	0	0.3	3	0.8461538461538461	11	0.38461538461538464	0.8461538461538461	14	11	0	0	0	0.23076923076923078	3	13	15	0.0	1.0	0.481317344959307	0.89491660508341	0.7146080017166767	0.9314821841363244	0.4047519173303272	0.890686785690899	0.8440269880175985	0.9074714639065151	0	0	0.0	0.04254394854322055	0.04254394854322055
446	0.06531470451437968	0.0065510370207305275	0.003972469689430279	0.7863845949806307	-1	0.25	1	0.4	4	0.7692307692307693	10	0.38461538461538464	0.7692307692307693	14	10	0	0	0	0.23076923076923078	3	13	15	0.0	1.0	0.3464764351461351	0.8511672437088584	0.5714088526172494	0.935869665503443	0.2549583390602136	0.8839340627593633	0.8417555469356229	0.8958109832407877	0	0	0.0	0.003972469689430279	0.003972469689430279
4320	0.10491881421454861	0.050040325872705314	0.04869061297620902	0.6889221626679112	-1	0	0	0.3	3	0.8461538461538461	11	0.38461538461538464	0.8461538461538461	14	11	0	0	0	0.23076923076923078	3	13	15	0.0	1.0	0.3178494065528816	0.8859222863408788	0.7146080017166767	0.9314821841363244	0.5193797392797788	0.9002878012737787	0.8010715668321063	0.9077628078163111	0	0	0.0	0.04869061297620902	0.04869061297620902
175	0.031090638742182857	0.00020428299375223303	-0.00016530774724720404	0.9785886293781445	-1	0.25	1	0.5	5	0.6153846153846154	8	0.46875	0.5384615384615384	10	7	4	2	0	0.5	8	4	15	0.2222222222222222	0.5	0.20091132111114826	0.7968209637504937	0.46131012625695683	0.9403086806488158	0.7936487925001721	0.8664548388380382	0.9507932986881491	0.8805706084689844	0.55	0.5	0.0	-1.6530774724720404e-05	-1.6530774724720404e-05
1014	0.07378158849355665	0.03147977938009908	0.031335333016529625	0.7445394075272738	-1	0	0	0.1	1	1.0	13	0.5357142857142857	0.8461538461538461	12	11	2	0	0	0.14285714285714285	14	2	15	0.0	0	0.5735840418718173	0.9070653190080884	0.7878647615337497	0.9390047441096742	0.38276986811013103	0.9119578287728094	0.8440269880175985	0.9205643721280854	0	0	0.0	0.031335333016529625	0.031335333016529625
1598	0.10485633278491387	0.05093473929465451	0.04484247400711019	0.6250224015725971	-1	0	0	0.3	3	0.8461538461538461	11	0.38461538461538464	0.8461538461538461	14	11	0	0	0	0.23076923076923078	3	13	15	0.0	1.0	0.3958253182977438	0.888295750687061	0.7146080017166767	0.9314821841363244	0.4047519173303272	0.890686785690899	0.8417555469356229	0.9055355476155101	0	0	0.0	0.04484247400711019	0.04484247400711019
1068	0.04225345286108884	0.004689978084259602	-0.0004835591743490929	0.9887292319393765	-1	0	0	0.3	3	0.8461538461538461	11	0.3409090909090909	0.7692307692307693	13	10	1	1	0	0.36363636363636365	4	11	15	0.3333333333333333	0.5	0.21670995919723413	0.8853491151808748	0.8172297047098986	0.9232912347643261	0.3054760901980468	0.8055543477382435	0.8446651732002592	0.879156401184231	1.0	0.15384615384615385	0.0	-4.8355917434909286e-05	-4.8355917434909286e-05
3687	0.09750301436104951	0.05175323814912162	0.04948599876817496	0.6445671394751795	-1	0	0	0.3	3	0.8461538461538461	11	0.38461538461538464	0.8461538461538461	14	11	0	0	0	0.23076923076923078	3	13	15	0.0	1.0	0.481317344959307	0.9030100362915621	0.7146080017166767	0.9314821841363244	0.4047519173303272	0.890686785690899	0.8440269880175985	0.9099366490486768	0	0	0.0	0.04948599876817496	0.04948599876817496
2635	0.10400252326348526	0.04844351854924217	0.04734943922201411	0.6399420265900564	-1	0	0	0.3	3	0.8461538461538461	11	0.38461538461538464	0.8461538461538461	14	11	0	0	0	0.23076923076923078	3	13	15	0.0	1.0	0.3958253182977438	0.888295750687061	0.7146080017166767	0.9314821841363244	0.4697418257136386	0.896497321362399	0.8094002460234863	0.907264024681099	0	0	0.0	0.04734943922201411	0.04734943922201411
2349	0.09754649989296724	0.04534990484817087	0.04452870499993846	0.650388248263337	-1	0	0	0.3	3	0.8461538461538461	11	0.38461538461538464	0.8461538461538461	14	11	0	0	0	0.23076923076923078	3	13	15	0.0	1.0	0.3958253182977438	0.888295750687061	0.7146080017166767	0.9314821841363244	0.4697418257136386	0.896497321362399	0.8094002460234863	0.907264024681099	0	0	0.0	0.04452870499993846	0.04452870499993846
2159	0.1007788167970826	0.045327068503651084	0.04289283248077524	0.6272076493162027	-1	0	0	0.3	3	0.8461538461538461	11	0.38461538461538464	0.8461538461538461	14	11	0	0	0	0.23076923076923078	3	13	15	0.0	1.0	0.3958253182977438	0.888295750687061	0.7146080017166767	0.9314821841363244	0.5193797392797788	0.8743930604264318	0.8100321267681114	0.9009509158528706	0	0	0.0	0.04289283248077524	0.04289283248077524
1370	0.095663001634384	0.04915875152302574	0.047857927067626156	0.6506050372410095	-1	0	0	0.3	3	0.8461538461538461	11	0.38461538461538464	0.8461538461538461	14	11	0	0	0	0.23076923076923078	3	13	15	0.0	1.0	0.481317344959307	0.9006995696410585	0.7146080017166767	0.9314821841363244	0.4047519173303272	0.890686785690899	0.8440269880175985	0.9092210012965216	0	0	0.0	0.047857927067626156	0.047857927067626156
858	0.11292961087517905	0.04339475956157952	0.039554837275266756	0.6134526377547687	-1	0	0	0.3	3	0.8461538461538461	11	0.38461538461538464	0.8461538461538461	14	11	0	0	0	0.23076923076923078	3	13	15	0.0	1.0	0.3958253182977438	0.891911293552062	0.7459198791913337	0.9310958514161486	0.3489204818458006	0.9065227351377457	0.8440269880175985	0.9112224066767085	0	0	0.0	0.039554837275266756	0.039554837275266756
4854	0.10407290404041034	0.04389882016458249	0.041832278964444795	0.7071151562003284	-1	0	0	0.3	3	0.8461538461538461	11	0.38461538461538464	0.8461538461538461	14	11	0	0	0	0.23076923076923078	3	13	15	0.0	1.0	0.31989593956912	0.8857700495603478	0.7146080017166767	0.9314821841363244	0.5193797392797788	0.8482584397868067	0.8117225111126415	0.8934343110412767	0	0	0.0	0.041832278964444795	0.041832278964444795
4073	0.09128291946416384	0.040337001112692575	0.03951522220527667	0.6210867017928232	-1	0	0	0.3	3	0.8461538461538461	11	0.38461538461538464	0.8461538461538461	14	11	0	0	0	0.23076923076923078	3	13	15	0.0	1.0	0.481317344959307	0.9026683213488794	0.7146080017166767	0.9314821841363244	0.5193797392797788	0.8743930604264318	0.8124863148335506	0.9054322098455347	0	0	0.0	0.03951522220527667	0.03951522220527667
1972	0.09975127083503782	0.05157418680441707	0.04605269467606874	0.6367016401838053	-1	0	0	0.3	3	0.8461538461538461	11	0.38461538461538464	0.8461538461538461	14	11	0	0	0	0.23076923076923078	3	13	15	0.0	1.0	0.3958253182977438	0.888295750687061	0.7146080017166767	0.9314821841363244	0.4047519173303272	0.890686785690899	0.8417555469356229	0.9055355476155101	0	0	0.0	0.04605269467606874	0.04605269467606874
3583	0.10228876121654211	0.052789175254292664	0.047436168720990574	0.6394380775089206	-1	0	0	0.3	3	0.8461538461538461	11	0.38461538461538464	0.8461538461538461	14	11	0	0	0	0.23076923076923078	3	13	15	0.0	1.0	0.3958253182977438	0.888295750687061	0.7146080017166767	0.9314821841363244	0.4047519173303272	0.890686785690899	0.8417555469356229	0.9055355476155101	0	0	0.0	0.047436168720990574	0.047436168720990574
1323	0.09858211944893208	0.047155738602665635	0.044052267177166406	0.6514847422557182	-1	0	0	0.3	3	0.8461538461538461	11	0.38461538461538464	0.8461538461538461	14	11	0	0	0	0.23076923076923078	3	13	15	0.0	1.0	0.3958253182977438	0.888295750687061	0.7146080017166767	0.9314821841363244	0.368103685519466	0.8908162797454713	0.8440269880175985	0.9055734836981145	0	0	0.0	0.044052267177166406	0.044052267177166406
3962	0.09927748588172089	0.05147829417891656	0.04770130379409095	0.6464707668591823	-1	0	0	0.3	3	0.8461538461538461	11	0.38461538461538464	0.8461538461538461	14	11	0	0	0	0.23076923076923078	3	13	15	0.0	1.0	0.481317344959307	0.9033544277804756	0.7146080017166767	0.9314821841363244	0.4047519173303272	0.890686785690899	0.8440269880175985	0.9100441783078781	0	0	0.0	0.04770130379409095	0.04770130379409095
3472	0.04742488799448143	0.0013475804569369784	0.001296268757830965	0.8505937827371455	-1	0	0	0.3	3	0.8461538461538461	11	0.3	0.7692307692307693	13	10	1	1	0	0.5	5	10	15	0.3333333333333333	0.4	0.2367514470931647	0.8884834837456483	0.6119862987234549	0.9411294997463766	0.3314554537086047	0.9308434488058301	0.8363472318518584	0.922889313631212	1.0	0.15384615384615385	0.0	0.001296268757830965	0.001296268757830965
1387	0.11324703184248282	0.045692314281559884	0.03927820649649569	0.6147102058779796	-1	0	0	0.3	3	0.8461538461538461	11	0.38461538461538464	0.8461538461538461	14	11	0	0	0	0.23076923076923078	3	13	15	0.0	1.0	0.3958253182977438	0.891911293552062	0.7459198791913337	0.9310958514161486	0.3489204818458006	0.9065227351377457	0.8440269880175985	0.9112224066767085	0	0	0.0	0.03927820649649569	0.03927820649649569
1997	0.09995267057792681	0.04226542736946752	0.03895220484293728	0.6302131015618109	-1	0	0	0.3	3	0.8461538461538461	11	0.38461538461538464	0.8461538461538461	14	11	0	0	0	0.23076923076923078	3	13	15	0.0	1.0	0.39377878528150545	0.8882515925845406	0.7146080017166767	0.9314821841363244	0.4047519173303272	0.890686785690899	0.8417555469356229	0.9055228597994611	0	0	0.0	0.03895220484293728	0.03895220484293728
4800	0.10204272538824904	0.05025996206894966	0.05021120369067266	0.6537347274319472	-1	0	0	0.3	3	0.8461538461538461	11	0.38461538461538464	0.8461538461538461	14	11	0	0	0	0.23076923076923078	3	13	15	0.0	1.0	0.31989593956912	0.8857700495603478	0.7146080017166767	0.9314821841363244	0.5193797392797788	0.9002878012737787	0.8009548789639526	0.9077207819268358	0	0	0.0	0.05021120369067266	0.05021120369067266
198	0.0002498058496738756	0.00010863684955051263	-0.00010861858418385087	0.998704532591248	-1	0	0	0.5	2	0.75	3	1.0	0.75	5	3	0	2	0	0.16666666666666666	1	6	6	1.0	0.4	0.587317953053655	0.8590395801457889	0.40616690608632655	0.9188432534802828	0.4848622355006086	0.8486690079804079	0.8564447245823938	0.8793288210207063	0.6	0.6	0.0	-1.0861858418385087e-05	-1.0861858418385087e-05
2319	0.10021804273065976	0.05001422093141122	0.04760707873732668	0.6468855749828483	-1	0	0	0.3	3	0.8461538461538461	11	0.38461538461538464	0.8461538461538461	14	11	0	0	0	0.23076923076923078	3	13	15	0.0	1.0	0.481317344959307	0.9030100362915621	0.7146080017166767	0.9314821841363244	0.4047519173303272	0.890686785690899	0.8440269880175985	0.9099366490486768	0	0	0.0	0.04760707873732668	0.04760707873732668
1331	0.04807205969818917	0.0030562998297719913	0.002988451629660968	0.869678430918472	-1	0	0	0.3	3	0.8461538461538461	11	0.3	0.7692307692307693	13	10	1	1	0	0.5	5	10	15	0.3333333333333333	0.4	0.21670995919723413	0.8959254847504322	0.6119862987234549	0.9411294997463766	0.3314554537086047	0.928113412643782	0.8363472318518584	0.9237331595028869	1.0	0.15384615384615385	0.0	0.002988451629660968	0.002988451629660968
3954	0.10381184173228677	0.050511682510276594	0.049302547727533425	0.6879170416737588	-1	0	0	0.3	3	0.8461538461538461	11	0.38461538461538464	0.8461538461538461	14	11	0	0	0	0.23076923076923078	3	13	15	0.0	1.0	0.3178494065528816	0.8859222863408788	0.7146080017166767	0.9314821841363244	0.4047519173303272	0.890686785690899	0.8417555469356229	0.9048575866019286	0	0	0.0	0.049302547727533425	0.049302547727533425
449	0.003909710276549116	0.00033353868844673054	0.00023195700310670492	0.9937299572957795	-1	0	0	0.6	3	0.6	3	0.5833333333333334	0.6	6	3	0	1	0	0.3333333333333333	6	2	7	1.0	0.8	0.43381711994951144	0.965457346273028	0.7646253297231992	0.9003565973684303	0.6127631966280926	0.9410079812934099	0.9030929193307162	0.940869069846008	1.0	0.5	0.0	0.00023195700310670492	0.00023195700310670492
2492	0.10107382396747341	0.049684350148954275	0.04535767213998142	0.6407436869107385	-1	0	0	0.3	3	0.8461538461538461	11	0.38461538461538464	0.8461538461538461	14	11	0	0	0	0.23076923076923078	3	13	15	0.0	1.0	0.3958253182977438	0.888295750687061	0.7146080017166767	0.9314821841363244	0.4047519173303272	0.890686785690899	0.8417555469356229	0.9055355476155101	0	0	0.0	0.04535767213998142	0.04535767213998142
819	0.09760183826047276	0.024031420577953502	0.018567232788239556	0.7070847393013395	-1	0	0	0.3	3	0.8461538461538461	11	0.38461538461538464	0.8461538461538461	14	11	0	0	0	0.23076923076923078	3	13	15	0.0	1.0	0.37221416307824295	0.8895271037568533	0.7878647615337497	0.947019582089619	0.368103685519466	0.9008711917854109	0.8440269880175985	0.916221861996827	0	0	0.0	0.018567232788239556	0.018567232788239556
26	0.011141164889079394	0.001856250177288565	0.0004949887831722537	0.9907347072066044	-1	0	0	0.4	4	0.6923076923076923	9	0.625	0.3076923076923077	5	4	9	6	0	0.6666666666666666	6	4	15	0.2857142857142857	0.4444444444444444	0.6328521703547845	0.6677311188296848	0.21399990478873057	0.9304223406374954	0.49527830024302133	0.9258874453299535	0.9085656933148464	0.8742167280355501	0.2	0.6	0.0	0.0004949887831722537	0.0004949887831722537
24	0.004269537693233159	0.0017414068686490026	0.0007466379979134692	0.9316480405841947	-1	0	0	0.6	3	0.4	2	0.7	0.4	4	2	2	0	0	0.4	5	2	7	0.0	0.4	0.8004865262426328	0.9405600355525399	0.38428835041026194	0.9343877887775858	0.884560219595844	0.8013788461847392	0.9323336456547081	0.9064345508812993	0	0	0.0	0.0007466379979134692	0.0007466379979134692
2539	0.04768481347218541	0.004820715795605808	0.004820624913087577	0.8641131508346561	-1	0	0	0.3	3	0.8461538461538461	11	0.3	0.7692307692307693	13	10	1	1	0	0.5	5	10	15	0.3333333333333333	0.4	0.2527765047476639	0.8878425820144055	0.6119862987234549	0.9411294997463766	0.3314554537086047	0.928113412643782	0.8363472318518584	0.9217403896030524	1.0	0	0.0	0.004820624913087577	0.004820624913087577
1575	0.09893791908541164	0.048191001987774956	0.046023703159057384	0.6330619557756927	-1	0	0	0.3	3	0.8461538461538461	11	0.38461538461538464	0.8461538461538461	14	11	0	0	0	0.23076923076923078	3	13	15	0.0	1.0	0.3958253182977438	0.888295750687061	0.7146080017166767	0.9314821841363244	0.4047519173303272	0.890686785690899	0.8417555469356229	0.9055355476155101	0	0	0.0	0.046023703159057384	0.046023703159057384
3041	0.08475393240378902	0.026356609634944635	0.021397648237473917	0.6525629981438931	-1	0	0	0.3	3	0.8461538461538461	11	0.38461538461538464	0.8461538461538461	13	11	1	0	0	0.23076923076923078	3	13	15	0.0	1.0	0.37797317967612487	0.9050565550032009	0.8172297047098986	0.9433077626352647	0.5193797392797788	0.9237967521112705	0.7821600351269229	0.9255678712674303	0	0	0.0	0.021397648237473917	0.021397648237473917
3978	0.10282484092601911	0.04827536049128465	0.042131058749387426	0.7074859003476959	-1	0	0	0.3	3	0.8461538461538461	11	0.38461538461538464	0.8461538461538461	14	11	0	0	0	0.23076923076923078	3	13	15	0.0	1.0	0.31989593956912	0.8857700495603478	0.7146080017166767	0.9314821841363244	0.5193797392797788	0.8482584397868067	0.8117225111126415	0.8934343110412767	0	0	0.0	0.042131058749387426	0.042131058749387426
531	0.09470977798509342	0.010333420135012013	0.008807593131480038	0.6888219313443489	-1	0	0	0.3	3	0.8461538461538461	11	0.38461538461538464	0.8461538461538461	14	11	0	0	0	0.23076923076923078	3	13	15	0.0	1.0	0.43092652643062124	0.8979817437663564	0.6769905650293546	0.9287311757256285	0.4047519173303272	0.8651833800246638	0.8440269880175985	0.900290940126849	0	0	0.0	0.008807593131480038	0.008807593131480038
3319	0.09507165046998295	0.03333186746205776	0.03265825354326603	0.6344342816183466	-1	0	0	0.3	3	0.8461538461538461	11	0.38461538461538464	0.8461538461538461	14	11	0	0	0	0.23076923076923078	3	13	15	0.0	1.0	0.481317344959307	0.9006995696410585	0.7146080017166767	0.9314821841363244	0.4047519173303272	0.890686785690899	0.8440269880175985	0.9092210012965216	0	0	0.0	0.03265825354326603	0.03265825354326603
2269	0.09192985684104014	0.022000158952648653	0.021119930962036997	0.6729705854316879	-1	0	0	0.3	3	0.8461538461538461	11	0.38461538461538464	0.8461538461538461	14	11	0	0	0	0.23076923076923078	3	13	15	0.0	1.0	0.3135019124333599	0.8992675179145454	0.8172297047098986	0.9348255318542901	0.4697418257136386	0.896497321362399	0.8094002460234863	0.9119034484410589	0	0	0.0	0.021119930962036997	0.021119930962036997
2512	0.09194196879831976	0.035849103555157386	0.03544672355334915	0.6463317428067161	-1	0	0	0.3	3	0.8461538461538461	11	0.38461538461538464	0.8461538461538461	14	11	0	0	0	0.23076923076923078	3	13	15	0.0	1.0	0.481317344959307	0.9030100362915621	0.7146080017166767	0.9314821841363244	0.5193797392797788	0.9002878012737787	0.8124863148335506	0.9127017413860243	0	0	0.0	0.03544672355334915	0.03544672355334915
203	0.021173368701666376	0.0009602395662393875	-0.00047461164215686154	0.9452791786446489	-1	0.25	1	0.5	5	0.46153846153846156	6	0.3333333333333333	0.46153846153846156	11	6	3	0	0	0.5555555555555556	9	5	15	0.0	0.4	0.3593708609659784	0.9532552097003185	0.3854708414893439	0.8665615452220158	0.49384833535524003	0.9082115721619857	0.8947789863513693	0.9162680186220661	0	0	0.0	-4.746116421568615e-05	-4.746116421568615e-05
1746	0.10214758251946934	0.04722958564356005	0.04626308230500778	0.6372230934057739	-1	0	0	0.3	3	0.8461538461538461	11	0.38461538461538464	0.8461538461538461	14	11	0	0	0	0.23076923076923078	3	13	15	0.0	1.0	0.3958253182977438	0.888295750687061	0.7146080017166767	0.9314821841363244	0.4697418257136386	0.896497321362399	0.8094002460234863	0.907264024681099	0	0	0.0	0.04626308230500778	0.04626308230500778
2999	0.09947134226806525	0.04848808358345639	0.04633727942752976	0.6570885136683229	-1	0	0	0.3	3	0.8461538461538461	11	0.38461538461538464	0.8461538461538461	14	11	0	0	0	0.23076923076923078	3	13	15	0.0	1.0	0.481317344959307	0.9030100362915621	0.7146080017166767	0.9314821841363244	0.4047519173303272	0.890686785690899	0.8440269880175985	0.9099366490486768	0	0	0.0	0.04633727942752976	0.04633727942752976
3386	0.10150881885905705	0.0495282258313812	0.04797590676584011	0.6404050669986179	-1	0	0	0.3	3	0.8461538461538461	11	0.38461538461538464	0.8461538461538461	14	11	0	0	0	0.23076923076923078	3	13	15	0.0	1.0	0.3958253182977438	0.888295750687061	0.7146080017166767	0.9314821841363244	0.5193797392797788	0.9002878012737787	0.8100321267681114	0.9084221621241428	0	0	0.0	0.04797590676584011	0.04797590676584011
3815	0.09713646439190463	0.05076031543627888	0.047579304143945296	0.6337105958726923	-1	0	0	0.3	3	0.8461538461538461	11	0.38461538461538464	0.8461538461538461	14	11	0	0	0	0.23076923076923078	3	13	15	0.0	1.0	0.481317344959307	0.9030100362915621	0.7146080017166767	0.9314821841363244	0.4047519173303272	0.890686785690899	0.8440269880175985	0.9099366490486768	0	0	0.0	0.047579304143945296	0.047579304143945296
4638	0.10293343238170458	0.050449641147139394	0.050317495884486335	0.6431351141875193	-1	0	0	0.3	3	0.8461538461538461	11	0.38461538461538464	0.8461538461538461	14	11	0	0	0	0.23076923076923078	3	13	15	0.0	1.0	0.31989593956912	0.8857700495603478	0.7146080017166767	0.9314821841363244	0.5193797392797788	0.9002878012737787	0.8009548789639526	0.9077207819268358	0	0	0.0	0.050317495884486335	0.050317495884486335
2203	0.10155182602387179	0.03824114301244572	0.037256749430990936	0.6218681389054588	-1	0	0	0.3	3	0.8461538461538461	11	0.38461538461538464	0.8461538461538461	14	11	0	0	0	0.23076923076923078	3	13	15	0.0	1.0	0.3135019124333599	0.8992675179145454	0.7146080017166767	0.9314821841363244	0.5193797392797788	0.9002878012737787	0.8124863148335506	0.9115794217840991	0	0	0.0	0.037256749430990936	0.037256749430990936
1321	0.10057153376478273	0.05060628572628286	0.04559438941938648	0.6288647919226522	-1	0	0	0.3	3	0.8461538461538461	11	0.38461538461538464	0.8461538461538461	14	11	0	0	0	0.23076923076923078	3	13	15	0.0	1.0	0.3958253182977438	0.888295750687061	0.7146080017166767	0.9314821841363244	0.4922031394134523	0.9077940124813674	0.8100321267681114	0.9107945511538708	0	0	0.0	0.04559438941938648	0.04559438941938648
141	0.005319737764937503	0.0010079869385253226	0.0010027918804819988	0.9904861639235704	-1	0	0	0.25	1	1.0	4	0.5	0.75	4	3	1	4	0	0.75	3	4	6	0.8	0	0.5244296062840716	0.9653337233581588	0.36550757409554346	0.9282980161518483	0.4176597417163834	0.8784605906930811	0.7305438456657964	0.9322530256115622	0.375	0.5	0.0	0.0010027918804819988	0.0010027918804819988
3608	0.0988034208929675	0.05000828464221717	0.04677165765393333	0.6412688168633666	-1	0	0	0.3	3	0.8461538461538461	11	0.38461538461538464	0.8461538461538461	14	11	0	0	0	0.23076923076923078	3	13	15	0.0	1.0	0.481317344959307	0.9030100362915621	0.7146080017166767	0.9314821841363244	0.4047519173303272	0.890686785690899	0.8440269880175985	0.9099366490486768	0	0	0.0	0.04677165765393333	0.04677165765393333
3448	0.09962194465709831	0.043182495377570136	0.04317369131777274	0.6534410474406198	-1	0	0	0.3	3	0.8461538461538461	11	0.38461538461538464	0.8461538461538461	14	11	0	0	0	0.23076923076923078	3	13	15	0.0	1.0	0.481317344959307	0.9006995696410585	0.7146080017166767	0.9314821841363244	0.368103685519466	0.8908162797454713	0.8440269880175985	0.9092576056469412	0	0	0.0	0.04317369131777274	0.04317369131777274
3340	0.036853331440806186	0.011452476944850352	0.0009479337197861418	0.9156763354335428	-1	0	0	0.3	3	0.8461538461538461	11	0.26785714285714285	0.7692307692307693	13	10	1	1	0	0.875	7	8	15	0.3333333333333333	0.2857142857142857	0.25693336660174737	0.8941226639693098	0.8172297047098986	0.9397901556419036	0.3314554537086047	0.906116479992081	0.8440269880175985	0.9155087415193279	1.0	0.07692307692307693	0.0	0.0009479337197861418	0.0009479337197861418
1205	0.09649007369258007	0.021212515023082402	0.020956856093276414	0.6591865023920602	-1	0	0	0.3	3	0.8461538461538461	11	0.38461538461538464	0.8461538461538461	14	11	0	0	0	0.23076923076923078	3	13	15	0.0	1.0	0.3135019124333599	0.8873219266892765	0.6875371873446777	0.9234771540886857	0.368103685519466	0.907649332977488	0.8514076897137575	0.9071928727882164	0	0	0.0	0.020956856093276414	0.020956856093276414
3330	0.09908593774048466	0.049273133467819884	0.04662261128788223	0.6450695808256905	-1	0	0	0.3	3	0.8461538461538461	11	0.38461538461538464	0.8461538461538461	14	11	0	0	0	0.23076923076923078	3	13	15	0.0	1.0	0.481317344959307	0.9030100362915621	0.7146080017166767	0.9314821841363244	0.4047519173303272	0.890686785690899	0.8440269880175985	0.9099366490486768	0	0	0.0	0.04662261128788223	0.04662261128788223
1868	0.10432251250041354	0.05204519938802651	0.045447898948303596	0.6350380764230028	-1	0	0	0.3	3	0.8461538461538461	11	0.38461538461538464	0.8461538461538461	14	11	0	0	0	0.23076923076923078	3	13	15	0.0	1.0	0.3958253182977438	0.888295750687061	0.7146080017166767	0.9314821841363244	0.4047519173303272	0.890686785690899	0.8417555469356229	0.9055355476155101	0	0	0.0	0.045447898948303596	0.045447898948303596
3582	0.09584721814765813	0.04874075148191674	0.04637475502454778	0.6584358141417432	-1	0	0	0.3	3	0.8461538461538461	11	0.38461538461538464	0.8461538461538461	14	11	0	0	0	0.23076923076923078	3	13	15	0.0	1.0	0.481317344959307	0.9030100362915621	0.7146080017166767	0.9314821841363244	0.4047519173303272	0.890686785690899	0.8440269880175985	0.9099366490486768	0	0	0.0	0.04637475502454778	0.04637475502454778
1028	0.09662755382935727	0.032582430689995584	0.03124188361001043	0.6417683462840784	-1	0	0	0.3	3	0.8461538461538461	11	0.38461538461538464	0.8461538461538461	14	11	0	0	0	0.23076923076923078	3	13	15	0.0	1.0	0.23287030219391447	0.8955929396772158	0.667488446493218	0.9256557655279924	0.3489204818458006	0.9103764742012231	0.8514076897137575	0.9113104694779134	0	0	0.0	0.03124188361001043	0.03124188361001043
447	0.06746947933666035	0.007945596038252869	-0.007925291622337545	0.7960027684419722	-1	0	0	0.2	2	0.9230769230769231	12	1.0	0.9230769230769231	14	12	0	0	0	0.06666666666666667	15	1	15	0.0	0.14285714285714285	0.47324338723557613	0.9280983411058075	0.38450934383371704	0.8454790137785664	0.6426210131542831	0.9109119319682631	0.8755140286689344	0.8997164092855249	0	0	0.0	-0.0007925291622337546	-0.0007925291622337546
3658	0.098082594668453	0.05167537255916307	0.049452422533347834	0.6429369507078133	-1	0	0	0.3	3	0.8461538461538461	11	0.38461538461538464	0.8461538461538461	14	11	0	0	0	0.23076923076923078	3	13	15	0.0	1.0	0.481317344959307	0.9030100362915621	0.7146080017166767	0.9314821841363244	0.4047519173303272	0.890686785690899	0.8440269880175985	0.9099366490486768	0	0	0.0	0.049452422533347834	0.049452422533347834
4735	0.102798272267767	0.05060366483662414	0.05037726859152279	0.6495471160491961	-1	0	0	0.3	3	0.8461538461538461	11	0.38461538461538464	0.8461538461538461	14	11	0	0	0	0.23076923076923078	3	13	15	0.0	1.0	0.31989593956912	0.8857700495603478	0.7146080017166767	0.9314821841363244	0.5193797392797788	0.9002878012737787	0.8009548789639526	0.9077207819268358	0	0	0.0	0.05037726859152279	0.05037726859152279
138	0.02749242478575808	0.0038526900345927993	-0.0015956945259779124	0.8319325577335123	-1	0	0	0.3333333333333333	2	0.8571428571428571	6	0.5625	0.8571428571428571	8	6	0	0	0	0.25	2	8	9	0.0	0	0.5220391548467005	0.8202472558391964	0.7490879292753562	0.9428744266831949	0.5255192300402859	0.9303952898383004	0.8277452569004543	0.9092760506989916	0	0	0.0	-0.00015956945259779125	-0.00015956945259779125
2243	0.05763108778857738	0.016338809734267306	-0.016337946673710135	0.8137693792290716	-1	0	0	0.2	2	0.9230769230769231	12	0.2727272727272727	0.8461538461538461	13	11	1	1	0	0.45454545454545453	11	5	15	0.25	0.14285714285714285	0.37797317967612487	0.901074908749981	0.8172297047098986	0.9343007223427641	0.4047519173303272	0.9141564538652247	0.8440269880175985	0.9175718395942624	1.0	0	0.0	-0.0016337946673710135	-0.0016337946673710135
4476	0.1009192482437788	0.05250988307846329	0.04922014149679045	0.688529987736938	-1	0	0	0.3	3	0.8461538461538461	11	0.38461538461538464	0.8461538461538461	14	11	0	0	0	0.23076923076923078	3	13	15	0.0	1.0	0.31989593956912	0.8857700495603478	0.7146080017166767	0.9314821841363244	0.5193797392797788	0.898927868565764	0.8009548789639526	0.9072994794006626	0	0	0.0	0.04922014149679045	0.04922014149679045
626	0.10895116601297276	0.025761398258351907	0.012911031829612554	0.6817520130180483	-1	0	0	0.3	3	0.8461538461538461	11	0.38461538461538464	0.8461538461538461	14	11	0	0	0	0.23076923076923078	3	13	15	0.0	1.0	0.3513914354825495	0.9320576687413439	0.5488101063599536	0.9303668302890902	0.4047519173303272	0.8856176436935647	0.8453551381632942	0.9182850287336587	0	0	0.0	0.012911031829612554	0.012911031829612554
4802	0.10115731377665486	0.050447020243474465	0.05010006456739058	0.6473721310275291	-1	0	0	0.3	3	0.8461538461538461	11	0.38461538461538464	0.8461538461538461	14	11	0	0	0	0.23076923076923078	3	13	15	0.0	1.0	0.3178494065528816	0.8859222863408788	0.7146080017166767	0.9314821841363244	0.5193797392797788	0.9002878012737787	0.8010715668321063	0.9077628078163111	0	0	0.0	0.05010006456739058	0.05010006456739058
3249	0.09104109537525713	0.04577012528119959	0.029900804041134276	0.6174032005339307	-1	0	0	0.3	3	0.8461538461538461	11	0.38461538461538464	0.8461538461538461	14	11	0	0	0	0.23076923076923078	3	13	15	0.0	1.0	0.4100093440845119	0.888746565979962	0.7146080017166767	0.9314821841363244	0.5193797392797788	0.9002878012737787	0.8124863148335506	0.9085482945356077	0	0	0.0	0.029900804041134276	0.029900804041134276
3859	0.089565000224859	0.03849407408898464	0.037557850208728344	0.6384886339583128	-1	0	0	0.3	3	0.8461538461538461	11	0.38461538461538464	0.8461538461538461	14	11	0	0	0	0.23076923076923078	3	13	15	0.0	1.0	0.481317344959307	0.9030100362915621	0.7146080017166767	0.9314821841363244	0.5193797392797788	0.9002878012737787	0.8124863148335506	0.9127017413860243	0	0	0.0	0.037557850208728344	0.037557850208728344
414	0.041996874580750944	0.00026852680484238143	0.00016834959579352564	0.9964147110856637	-1	0.25	1	0.3	3	0.7692307692307693	10	0.2727272727272727	0.7692307692307693	12	10	2	0	0	0.45454545454545453	5	11	15	0.0	0.2	0.79294029832675	0.9274758618020655	0.7182689634447688	0.9333334652281098	0.5466874220913918	0.9488265318891232	0.7195601030107817	0.9371761917423181	0	0	0.0	0.00016834959579352564	0.00016834959579352564
277	0.06958411663588855	0.008821447208251527	0.00816251843174734	0.7076013364111765	-1	0	0	0.2222222222222222	2	0.8181818181818182	9	0.5416666666666666	0.8181818181818182	11	9	1	1	0	0.16666666666666666	2	12	13	0.25	0.18181818181818182	0.4197303076008797	0.8995751193753966	0.7906847701814093	0.93762630397246	0.4915541921318872	0.8744662164273588	0.8302727834393767	0.9073124776573126	1.0	0.2727272727272727	0.0	0.00816251843174734	0.00816251843174734
2797	0.09796883395966996	0.04380545680934704	0.03192379620736589	0.6471409825139594	-1	0	0	0.3	3	0.8461538461538461	11	0.38461538461538464	0.8461538461538461	14	11	0	0	0	0.23076923076923078	3	13	15	0.0	1.0	0.4100093440845119	0.888746565979962	0.7146080017166767	0.9314821841363244	0.4697418257136386	0.896497321362399	0.8094002460234863	0.9073915896093402	0	0	0.0	0.03192379620736589	0.03192379620736589
2590	0.09593930116798206	0.03719823608613952	0.034887508305291706	0.6119949979432406	-1	0	0	0.3	3	0.8461538461538461	11	0.38461538461538464	0.8461538461538461	14	11	0	0	0	0.23076923076923078	3	13	15	0.0	1.0	0.39787185131398217	0.8883451985430186	0.7146080017166767	0.9314821841363244	0.5193797392797788	0.9002878012737787	0.8105983440372664	0.9084359828744915	0	0	0.0	0.034887508305291706	0.034887508305291706
4505	0.10427251703543794	0.05402818122628464	0.04676086072758437	0.6881482635209724	-1	0	0	0.3	3	0.8461538461538461	11	0.38461538461538464	0.8461538461538461	14	11	0	0	0	0.23076923076923078	3	13	15	0.0	1.0	0.4445633136660726	0.8870790540145421	0.7146080017166767	0.9314821841363244	0.5193797392797788	0.9002878012737787	0.8124863148335506	0.9080831806394783	0	0	0.0	0.04676086072758437	0.04676086072758437
1480	0.09825305078437976	0.04677832289098572	0.03729064810178053	0.6514093601711761	-1	0	0	0.3	3	0.8461538461538461	11	0.38461538461538464	0.8461538461538461	14	11	0	0	0	0.23076923076923078	3	13	15	0.0	1.0	0.3958253182977438	0.888295750687061	0.7146080017166767	0.9314821841363244	0.4922031394134523	0.9077940124813674	0.8100321267681114	0.9107945511538708	0	0	0.0	0.03729064810178053	0.03729064810178053
4493	0.09884690725444122	0.052423406537112575	0.05121134438632361	0.6959006648890027	-1	0	0	0.3	3	0.8461538461538461	11	0.38461538461538464	0.8461538461538461	14	11	0	0	0	0.23076923076923078	3	13	15	0.0	1.0	0.31989593956912	0.8857700495603478	0.7146080017166767	0.9314821841363244	0.5193797392797788	0.9002878012737787	0.8009548789639526	0.9077207819268358	0	0	0.0	0.05121134438632361	0.05121134438632361
3155	0.1032944232099585	0.030862576950044733	0.02871901955872248	0.6017323855803742	-1	0	0	0.3	3	0.8461538461538461	11	0.38461538461538464	0.8461538461538461	14	11	0	0	0	0.23076923076923078	3	13	15	0.0	1.0	0.3135019124333599	0.8950025529139172	0.7146080017166767	0.9380746782066991	0.39466222409680085	0.902273499541148	0.8821350835795513	0.9138186715795581	0	0	0.0	0.02871901955872248	0.02871901955872248
2694	0.0959845770352111	0.0338523349967255	0.03367419283815105	0.6432969059563687	-1	0	0	0.3	3	0.8461538461538461	11	0.38461538461538464	0.8461538461538461	14	11	0	0	0	0.23076923076923078	3	13	15	0.0	1.0	0.481317344959307	0.9006995696410585	0.7146080017166767	0.9314821841363244	0.5193797392797788	0.9002878012737787	0.8124863148335506	0.9120059404650567	0	0	0.0	0.03367419283815105	0.03367419283815105
4449	0.10004799797008584	0.04515295581871563	0.03860912788151709	0.6539462859095835	-1	0	0	0.3	3	0.8461538461538461	11	0.38461538461538464	0.8461538461538461	14	11	0	0	0	0.23076923076923078	3	13	15	0.0	1.0	0.4100093440845119	0.888746565979962	0.7146080017166767	0.9314821841363244	0.4047519173303272	0.890686785690899	0.8432753043311638	0.9056652429662306	0	0	0.0	0.03860912788151709	0.03860912788151709
2851	0.09964112336087572	0.03160532523272079	0.03160167843177378	0.6600841863960503	-1	0	0	0.3	3	0.8461538461538461	11	0.38461538461538464	0.8461538461538461	14	11	0	0	0	0.23076923076923078	3	13	15	0.0	1.0	0.4120558771007502	0.8888323446050013	0.7511094293179789	0.9297745141540621	0.4047519173303272	0.890686785690899	0.8440269880175985	0.9049341042640422	0	0	0.0	0.03160167843177378	0.03160167843177378
1669	0.10029490342134204	0.04553074131490433	0.044063558456492985	0.6560967931413327	-1	0	0	0.3	3	0.8461538461538461	11	0.38461538461538464	0.8461538461538461	14	11	0	0	0	0.23076923076923078	3	13	15	0.0	1.0	0.3958253182977438	0.888295750687061	0.7146080017166767	0.9314821841363244	0.4047519173303272	0.890686785690899	0.8417555469356229	0.9055355476155101	0	0	0.0	0.044063558456492985	0.044063558456492985
4699	0.09988962330472327	0.052487868834817784	0.049816467049967415	0.6487036999664181	-1	0	0	0.3	3	0.8461538461538461	11	0.38461538461538464	0.8461538461538461	14	11	0	0	0	0.23076923076923078	3	13	15	0.0	1.0	0.3178494065528816	0.8859222863408788	0.7146080017166767	0.9314821841363244	0.5193797392797788	0.9002878012737787	0.8010715668321063	0.9077628078163111	0	0	0.0	0.049816467049967415	0.049816467049967415
1998	0.09192448112345715	0.03796758583464615	0.03689446351213316	0.6394006579210083	-1	0	0	0.3	3	0.8461538461538461	11	0.38461538461538464	0.8461538461538461	14	11	0	0	0	0.23076923076923078	3	13	15	0.0	1.0	0.481317344959307	0.9030100362915621	0.7146080017166767	0.9314821841363244	0.4047519173303272	0.890686785690899	0.8440269880175985	0.9099366490486768	0	0	0.0	0.03689446351213316	0.03689446351213316
781	0.09690461650685152	0.034076107396612716	0.034006354005412735	0.6216628024326557	-1	0	0	0.3	3	0.8461538461538461	11	0.38461538461538464	0.8461538461538461	14	11	0	0	0	0.23076923076923078	3	13	15	0.0	1.0	0.3999183843302206	0.8922128433305337	0.7459198791913337	0.9320521734239858	0.3489204818458006	0.9085090082195562	0.8440269880175985	0.9123431465640205	0	0	0.0	0.034006354005412735	0.034006354005412735
1245	0.07641194956976954	0.019405333672009407	0.01940508394022747	0.6637201366388619	-1	0	0	0.3	3	0.8461538461538461	11	0.38461538461538464	0.8461538461538461	14	11	0	0	0	0.23076923076923078	3	13	15	0.0	1.0	0.38730150350199033	0.8919374321538297	0.7834248363307239	0.9268697174104714	0.3489204818458006	0.9085090082195562	0.8440269880175985	0.9101341047854662	0	0	0.0	0.01940508394022747	0.01940508394022747
767	0.08014977221540855	0.008251883024637438	0.007187777226606823	0.6822460990572814	-1	0	0	0.3	3	0.8461538461538461	11	0.38461538461538464	0.8461538461538461	13	11	1	0	0	0.23076923076923078	3	13	15	0.0	1.0	0.5846615102424891	0.9052379374481412	0.6736224299429159	0.8949814763266505	0.4047519173303272	0.8651611036734382	0.8440269880175985	0.8895457954283927	0	0	0.0	0.007187777226606823	0.007187777226606823
798	0.0840321957385021	0.023924359961369997	0.02257078862500957	0.6239812520055692	-1	0	0	0.3	3	0.8461538461538461	11	0.38461538461538464	0.8461538461538461	14	11	0	0	0	0.23076923076923078	3	13	15	0.0	1.0	0.5101903933907361	0.9002840610808398	0.6633445914861827	0.9325008263485551	0.38825485839862406	0.8886213467751408	0.8417555469356229	0.9089563769963964	0	0	0.0	0.02257078862500957	0.02257078862500957
448	0.003439712193810174	0.0002483190236519277	-7.24330172813233e-05	0.99547382758191	-1	0	0	0.375	3	0.8	8	0.42857142857142855	0.6	9	6	2	3	0	0.5714285714285714	7	4	12	0.6	0.5	0.7110101401561304	0.9185255159909215	0.34860551855552196	0.9223090254157127	0.4848622355006086	0.8316594752252966	0.8167684008373024	0.8970330905244892	0.1111111111111111	0.6666666666666666	0.0	-7.2433017281323295e-06	-7.2433017281323295e-06
1353	0.08057703940455373	0.02052565789602037	0.01720388238503725	0.6602247935694567	-1	0	0	0.3	3	0.8461538461538461	11	0.38461538461538464	0.8461538461538461	14	11	0	0	0	0.23076923076923078	3	13	15	0.0	1.0	0.3135019124333599	0.9026518290061861	0.7459198791913337	0.9376132649878358	0.3489204818458006	0.9224486996498125	0.8440269880175985	0.9220865135196834	0	0	0.0	0.01720388238503725	0.01720388238503725
1492	0.08884302230589468	0.0254145681577662	0.02235753293618524	0.6416593556643669	-1	0	0	0.3	3	0.8461538461538461	11	0.38461538461538464	0.8461538461538461	13	11	1	0	0	0.23076923076923078	3	13	15	0.0	1.0	0.37797317967612487	0.9050565550032009	0.8172297047098986	0.9433077626352647	0.4047519173303272	0.9244550092557353	0.8440269880175985	0.9257831704700692	0	0	0.0	0.02235753293618524	0.02235753293618524
274	None	None	None	None	None	0	0	0.2	2	0.8461538461538461	11	0.4166666666666667	0.5384615384615384	9	7	5	2	0	0.4444444444444444	4	9	15	0.16666666666666666	0	0.4024421286871787	0.7777738773654331	0.7317340823226032	0.8514426034084592	0.4985402168191869	0.9332578630517158	0.8915666359161304	0.8674788317892472	0.5555555555555556	0.2222222222222222	0.0	None	None
3663	0.09338005698223589	0.046274754094839915	0.04563528786695307	0.6620656847549965	-1	0	0	0.3	3	0.8461538461538461	11	0.38461538461538464	0.8461538461538461	14	11	0	0	0	0.23076923076923078	3	13	15	0.0	1.0	0.481317344959307	0.9030100362915621	0.7146080017166767	0.9314821841363244	0.4047519173303272	0.890686785690899	0.8440269880175985	0.9099366490486768	0	0	0.0	0.04563528786695307	0.04563528786695307
1089	0.10769639678879367	0.027910506773681988	0.024382735166266933	0.6534295522513986	-1	0	0	0.3	3	0.8461538461538461	11	0.38461538461538464	0.8461538461538461	14	11	0	0	0	0.23076923076923078	3	13	15	0.0	1.0	0.37221416307824295	0.8873972688848311	0.7878647615337497	0.947019582089619	0.368103685519466	0.9008711917854109	0.8440269880175985	0.915670290493354	0	0	0.0	0.024382735166266933	0.024382735166266933
4143	0.08934817435075283	0.0376490240524959	0.03667093934355627	0.6409942299944527	-1	0	0	0.3	3	0.8461538461538461	11	0.38461538461538464	0.8461538461538461	14	11	0	0	0	0.23076923076923078	3	13	15	0.0	1.0	0.481317344959307	0.9030100362915621	0.7146080017166767	0.9314821841363244	0.4047519173303272	0.890686785690899	0.8440269880175985	0.9099366490486768	0	0	0.0	0.03667093934355627	0.03667093934355627
2803	0.09248551654394091	0.03931980672164808	0.03787503600579784	0.6267319166929259	-1	0	0	0.3	3	0.8461538461538461	11	0.38461538461538464	0.8461538461538461	14	11	0	0	0	0.23076923076923078	3	13	15	0.0	1.0	0.481317344959307	0.9030100362915621	0.7146080017166767	0.9314821841363244	0.4047519173303272	0.890686785690899	0.8440269880175985	0.9099366490486768	0	0	0.0	0.03787503600579784	0.03787503600579784
3046	0.08876682423363466	0.04125358127721507	0.03959688607907967	0.6201120805549475	-1	0	0	0.3	3	0.8461538461538461	11	0.38461538461538464	0.8461538461538461	14	11	0	0	0	0.23076923076923078	3	13	15	0.0	1.0	0.481317344959307	0.9030100362915621	0.7146080017166767	0.9314821841363244	0.368103685519466	0.8908162797454713	0.8440269880175985	0.9099729934047351	0	0	0.0	0.03959688607907967	0.03959688607907967
2926	0.09417735795502319	0.03713241805374993	0.03629976098217721	0.6396681925942398	-1	0	0	0.3	3	0.8461538461538461	11	0.38461538461538464	0.8461538461538461	14	11	0	0	0	0.23076923076923078	3	13	15	0.0	1.0	0.481317344959307	0.9030100362915621	0.7146080017166767	0.9314821841363244	0.5193797392797788	0.9002878012737787	0.8124863148335506	0.9127017413860243	0	0	0.0	0.03629976098217721	0.03629976098217721
238	0.04560944191691808	0.0006389082031643063	-0.00021228805929432846	0.923198077068977	-1	0	0	0.3	3	0.6923076923076923	9	0.3	0.6153846153846154	10	8	4	3	0	0.5	5	10	15	0.3	0	0.33798531814636645	0.9027883085721502	0.3164360068354318	0.9363576823738402	0.6004680183062423	0.9505514720338994	0.8857388545319747	0.9324202568196279	0.1	0.5	0.0	-2.1228805929432847e-05	-2.1228805929432847e-05
836	0.09852298913591608	0.04193613802251274	0.03726233176681828	0.6341044085229517	-1	0	0	0.3	3	0.8461538461538461	11	0.38461538461538464	0.8461538461538461	14	11	0	0	0	0.23076923076923078	3	13	15	0.0	1.0	0.3958253182977438	0.888295750687061	0.7146080017166767	0.9320138447667886	0.368103685519466	0.8908162797454713	0.8440269880175985	0.9058115118539806	0	0	0.0	0.03726233176681828	0.03726233176681828
4734	0.10116353851734733	0.05226455604805023	0.051192224282306464	0.65248931461295	-1	0	0	0.3	3	0.8461538461538461	11	0.38461538461538464	0.8461538461538461	14	11	0	0	0	0.23076923076923078	3	13	15	0.0	1.0	0.3178494065528816	0.8859222863408788	0.7146080017166767	0.9314821841363244	0.5193797392797788	0.9002878012737787	0.8010715668321063	0.9077628078163111	0	0	0.0	0.051192224282306464	0.051192224282306464
4082	0.09732541578981693	0.049201063696834434	0.047641464155818825	0.6459422097876537	-1	0	0	0.3	3	0.8461538461538461	11	0.38461538461538464	0.8461538461538461	14	11	0	0	0	0.23076923076923078	3	13	15	0.0	1.0	0.481317344959307	0.9030100362915621	0.7146080017166767	0.9314821841363244	0.4047519173303272	0.890686785690899	0.8440269880175985	0.9099366490486768	0	0	0.0	0.047641464155818825	0.047641464155818825
95	0.0011029712565666738	0.00023692583742415912	0.00023692565306119727	0.9981623380774021	-1	0	0	1.0	1	0	0	1.0	0	1	0	0	1	0	0.5	1	2	2	0.3333333333333333	0	0	0	0	0	0	0	0	0	0	0	0	0.00023692565306119727	0.00023692565306119727
2549	0.09371718943421653	0.04672086660616151	0.04341662561434754	0.6291660677331278	-1	0	0	0.3	3	0.8461538461538461	11	0.38461538461538464	0.8461538461538461	14	11	0	0	0	0.23076923076923078	3	13	15	0.0	1.0	0.481317344959307	0.9030100362915621	0.7146080017166767	0.9314821841363244	0.4047519173303272	0.890686785690899	0.8440269880175985	0.9099366490486768	0	0	0.0	0.04341662561434754	0.04341662561434754
2905	0.09576176020293374	0.048508784848914424	0.04754887474123795	0.643725191316437	-1	0	0	0.3	3	0.8461538461538461	11	0.38461538461538464	0.8461538461538461	14	11	0	0	0	0.23076923076923078	3	13	15	0.0	1.0	0.481317344959307	0.9030100362915621	0.7146080017166767	0.9314821841363244	0.4047519173303272	0.890686785690899	0.8440269880175985	0.9099366490486768	0	0	0.0	0.04754887474123795	0.04754887474123795
3375	0.048269445776605295	0.0032037862603075456	0.0031390709182797477	0.8583938664962085	-1	0	0	0.3	3	0.8461538461538461	11	0.3	0.7692307692307693	13	10	1	1	0	0.5	5	10	15	0.3333333333333333	0.4	0.2527765047476639	0.8878425820144055	0.6119862987234549	0.9411294997463766	0.3314554537086047	0.928113412643782	0.8363472318518584	0.9217403896030524	1.0	0	0.0	0.0031390709182797477	0.0031390709182797477
1722	0.0941755543881046	0.03462454990196157	0.03409602198118756	0.627307352754201	-1	0	0	0.3	3	0.8461538461538461	11	0.38461538461538464	0.8461538461538461	14	11	0	0	0	0.23076923076923078	3	13	15	0.0	1.0	0.3135019124333599	0.8994676577551287	0.7146080017166767	0.9314821841363244	0.4697418257136386	0.896497321362399	0.8094002460234863	0.9105173521385166	0	0	0.0	0.03409602198118756	0.03409602198118756
1763	0.10125366773370933	0.04345450432724604	0.03777693696302967	0.6431969342721395	-1	0	0	0.3	3	0.8461538461538461	11	0.38461538461538464	0.8461538461538461	14	11	0	0	0	0.23076923076923078	3	13	15	0.0	1.0	0.3958253182977438	0.888295750687061	0.7146080017166767	0.9314821841363244	0.368103685519466	0.8908162797454713	0.8440269880175985	0.9055734836981145	0	0	0.0	0.03777693696302967	0.03777693696302967
4444	0.09403044133631414	0.037096762634344305	0.03567599068842445	0.6286665084277272	-1	0	0	0.3	3	0.8461538461538461	11	0.38461538461538464	0.8461538461538461	14	11	0	0	0	0.23076923076923078	3	13	15	0.0	1.0	0.481317344959307	0.9033544277804756	0.7146080017166767	0.9314821841363244	0.4047519173303272	0.890686785690899	0.8440269880175985	0.9100441783078781	0	0	0.0	0.03567599068842445	0.03567599068842445
3736	0.08974856204997728	0.04019420186229821	0.03797886018044276	0.6449345216587596	-1	0	0	0.3	3	0.8461538461538461	11	0.38461538461538464	0.8461538461538461	14	11	0	0	0	0.23076923076923078	3	13	15	0.0	1.0	0.481317344959307	0.9030100362915621	0.7146080017166767	0.9314821841363244	0.4047519173303272	0.890686785690899	0.8440269880175985	0.9099366490486768	0	0	0.0	0.03797886018044276	0.03797886018044276
534	0.05591554668471342	0.010854466711498756	0.01080031297802905	0.6900220404290114	-1	0	0	0.4	4	0.6923076923076923	9	0.45454545454545453	0.6923076923076923	13	9	1	1	0	0.2727272727272727	3	11	15	0.5	1.0	0.5846615102424891	0.9206011548672777	0.8172297047098986	0.9329639138432358	0.4047519173303272	0.9130613972794858	0.8406397251456705	0.9226155303762542	1.0	0.07692307692307693	0.0	0.01080031297802905	0.01080031297802905
1922	0.10177612992361798	0.04962103225765204	0.04554577758507252	0.6319565044263497	-1	0	0	0.3	3	0.8461538461538461	11	0.38461538461538464	0.8461538461538461	14	11	0	0	0	0.23076923076923078	3	13	15	0.0	1.0	0.3958253182977438	0.888295750687061	0.7146080017166767	0.9314821841363244	0.4047519173303272	0.890686785690899	0.8417555469356229	0.9055355476155101	0	0	0.0	0.04554577758507252	0.04554577758507252
507	0.05809604274721493	0.011656903467921679	0.011646637709671046	0.7698628683438161	-1	0	0	0.2	2	0.8461538461538461	11	0.5357142857142857	0.8461538461538461	13	11	1	2	0	0.14285714285714285	14	2	15	0.5	0	0.5887234112804376	0.8664173365533306	0.44216300251120194	0.8968038975219405	0.2040933694801895	0.9280159189920127	0.8352045856064557	0.8999034337830402	0.5384615384615385	0.23076923076923078	0.0	0.011646637709671046	0.011646637709671046
3215	0.09522830032615931	0.045286029599819304	0.04497429068841911	0.6338235773792813	-1	0	0	0.3	3	0.8461538461538461	11	0.38461538461538464	0.8461538461538461	14	11	0	0	0	0.23076923076923078	3	13	15	0.0	1.0	0.481317344959307	0.9030100362915621	0.7146080017166767	0.9314821841363244	0.5193797392797788	0.9002878012737787	0.8124863148335506	0.9127017413860243	0	0	0.0	0.04497429068841911	0.04497429068841911
1212	0.09112366112077147	0.03732966468984691	0.02841711232706834	0.6409866214220021	-1	0	0	0.3	3	0.8461538461538461	11	0.38461538461538464	0.8461538461538461	14	11	0	0	0	0.23076923076923078	3	13	15	0.0	1.0	0.23287030219391447	0.892322484930673	0.6746100536727688	0.9256201804708729	0.3489204818458006	0.9103764742012231	0.8514076897137575	0.9103624771135126	0	0	0.0	0.02841711232706834	0.02841711232706834
130	0.016456575762173416	0.0021098271327057126	0.0016083366471048317	0.9907861007054984	-1	0	0	0.6	6	0.38461538461538464	5	0.46875	0.3076923076923077	5	4	9	1	0	0.5	8	4	15	0.047619047619047616	0.3076923076923077	0.6205006789708891	0.9035749738651978	0.7115806741279024	0.8959342274601799	0.5788631726404915	0.5060698058462887	0.6351113200140691	0.8132962859526908	1.0	0.6	0.0	0.0016083366471048317	0.0016083366471048317
216	0.04691192281347333	0.0023566076606307044	0.0022830355344124194	0.6621669701794322	-1	0	0	0.25	2	0.8	8	0.4	0.8	10	8	1	2	0	0.3	10	3	12	0.5	0	0.5399651106372877	0.9489438502021526	0.4651930688478405	0.851464050101725	0.14801293630299073	0.8835972126100335	0.9380544753164853	0.9030719176133968	0.55	0.2	0.0	0.0022830355344124194	0.0022830355344124194
785	0.09039210177843417	0.03220620087985866	0.032186982250295204	0.6178566219821886	-1	0	0	0.3	3	0.8461538461538461	11	0.38461538461538464	0.8461538461538461	14	11	0	0	0	0.23076923076923078	3	13	15	0.0	1.0	0.481317344959307	0.8995286242376541	0.7459198791913337	0.9310958514161486	0.3489204818458006	0.9085090082195562	0.8440269880175985	0.9140198665698491	0	0	0.0	0.032186982250295204	0.032186982250295204
2623	0.034750915384480455	0.00808395043190166	0.0014236525203521362	0.943070310034291	-1	0	0	0.3	3	0.8461538461538461	11	0.2777777777777778	0.7692307692307693	13	10	1	1	0	0.6666666666666666	9	6	15	0.3333333333333333	0.2222222222222222	0.37797317967612487	0.8904900554601399	0.8172297047098986	0.9334589998654621	0.4047519173303272	0.868149088118235	0.8440269880175985	0.9008920383080518	1.0	0	0.0	0.0014236525203521362	0.0014236525203521362
4165	0.04803879554340775	0.0013588157048729868	-0.0013586517724935852	0.9802666177424061	-1	0	0	0.3	3	0.8461538461538461	11	0.4166666666666667	0.7692307692307693	13	10	1	0	0	0.25	3	12	15	0.0	0.6666666666666666	0.24903064519059487	0.8784692423712468	0.8172297047098986	0.9217277460080004	0.3314554537086047	0.8666261907720442	0.8394573187531187	0.891405053649064	0	0	0.0	-0.00013586517724935852	-0.00013586517724935852
3641	0.09134707681033438	0.0428609630206779	0.040032954045727945	0.6240841824167442	-1	0	0	0.3	3	0.8461538461538461	11	0.38461538461538464	0.8461538461538461	14	11	0	0	0	0.23076923076923078	3	13	15	0.0	1.0	0.481317344959307	0.9033544277804756	0.7146080017166767	0.9314821841363244	0.4047519173303272	0.890686785690899	0.8440269880175985	0.9100441783078781	0	0	0.0	0.040032954045727945	0.040032954045727945
2396	0.09561684112208814	0.04788264779913174	0.046889617075772404	0.6437604756035287	-1	0	0	0.3	3	0.8461538461538461	11	0.38461538461538464	0.8461538461538461	14	11	0	0	0	0.23076923076923078	3	13	15	0.0	1.0	0.481317344959307	0.9030100362915621	0.7146080017166767	0.9314821841363244	0.4047519173303272	0.890686785690899	0.8440269880175985	0.9099366490486768	0	0	0.0	0.046889617075772404	0.046889617075772404
3545	0.0948745389432854	0.04854183978984914	0.04740847941647885	0.6355141581306564	-1	0	0	0.3	3	0.8461538461538461	11	0.38461538461538464	0.8461538461538461	14	11	0	0	0	0.23076923076923078	3	13	15	0.0	1.0	0.481317344959307	0.9030100362915621	0.7146080017166767	0.9314821841363244	0.4047519173303272	0.890686785690899	0.8440269880175985	0.9099366490486768	0	0	0.0	0.04740847941647885	0.04740847941647885
2843	0.09543696424899366	0.04686381788316838	0.045010022455165034	0.6324817539819558	-1	0	0	0.3	3	0.8461538461538461	11	0.38461538461538464	0.8461538461538461	14	11	0	0	0	0.23076923076923078	3	13	15	0.0	1.0	0.3958253182977438	0.888295750687061	0.7146080017166767	0.9314821841363244	0.4047519173303272	0.890686785690899	0.8417555469356229	0.9055355476155101	0	0	0.0	0.045010022455165034	0.045010022455165034
721	0.1181787371986738	0.04121613181728185	0.03489427408295559	0.6231108696048511	-1	0	0	0.3	3	0.8461538461538461	11	0.38461538461538464	0.8461538461538461	14	11	0	0	0	0.23076923076923078	3	13	15	0.0	1.0	0.3958253182977438	0.891911293552062	0.7459198791913337	0.9316426165929507	0.3489204818458006	0.9065227351377457	0.8440269880175985	0.9114527945122879	0	0	0.0	0.03489427408295559	0.03489427408295559
4571	0.09754296119337613	0.05180557362812939	0.04618251810507143	0.7028310939906643	-1	0	0	0.3	3	0.8461538461538461	11	0.38461538461538464	0.8461538461538461	14	11	0	0	0	0.23076923076923078	3	13	15	0.0	1.0	0.3178494065528816	0.8859222863408788	0.7146080017166767	0.9314821841363244	0.5193797392797788	0.9002878012737787	0.8010715668321063	0.9077628078163111	0	0	0.0	0.04618251810507143	0.04618251810507143
2325	0.1019490847399606	0.04447759765536694	0.04383989113343438	0.6312552318334768	-1	0	0	0.3	3	0.8461538461538461	11	0.38461538461538464	0.8461538461538461	14	11	0	0	0	0.23076923076923078	3	13	15	0.0	1.0	0.3958253182977438	0.888295750687061	0.7146080017166767	0.9314821841363244	0.4697418257136386	0.896497321362399	0.8094002460234863	0.907264024681099	0	0	0.0	0.04383989113343438	0.04383989113343438
3364	0.09714395360579911	0.05029099581948494	0.0485521345114578	0.6388262201319642	-1	0	0	0.3	3	0.8461538461538461	11	0.38461538461538464	0.8461538461538461	14	11	0	0	0	0.23076923076923078	3	13	15	0.0	1.0	0.481317344959307	0.9030100362915621	0.7146080017166767	0.9314821841363244	0.4047519173303272	0.890686785690899	0.8440269880175985	0.9099366490486768	0	0	0.0	0.0485521345114578	0.0485521345114578
1357	0.09984523231643692	0.04900801634862848	0.04540446078294891	0.6339133491294775	-1	0	0	0.3	3	0.8461538461538461	11	0.38461538461538464	0.8461538461538461	14	11	0	0	0	0.23076923076923078	3	13	15	0.0	1.0	0.3958253182977438	0.888295750687061	0.7146080017166767	0.9314821841363244	0.368103685519466	0.8908162797454713	0.8440269880175985	0.9055734836981145	0	0	0.0	0.04540446078294891	0.04540446078294891
2284	0.0998641803745266	0.050215547993806904	0.047388039611020685	0.6410690698512251	-1	0	0	0.3	3	0.8461538461538461	11	0.38461538461538464	0.8461538461538461	14	11	0	0	0	0.23076923076923078	3	13	15	0.0	1.0	0.3958253182977438	0.888295750687061	0.7146080017166767	0.9314821841363244	0.4697418257136386	0.896497321362399	0.8094002460234863	0.907264024681099	0	0	0.0	0.047388039611020685	0.047388039611020685
2634	0.09858549844018018	0.04475739063162087	0.03848749967951499	0.6485576705021067	-1	0	0	0.3	3	0.8461538461538461	11	0.38461538461538464	0.8461538461538461	14	11	0	0	0	0.23076923076923078	3	13	15	0.0	1.0	0.4100093440845119	0.888746565979962	0.7146080017166767	0.9314821841363244	0.368103685519466	0.8908162797454713	0.8440269880175985	0.9057031323880946	0	0	0.0	0.03848749967951499	0.03848749967951499
3468	0.10087337775188555	0.040293383043174376	0.04006138907783543	0.6523308396091443	-1	0	0	0.3	3	0.8461538461538461	11	0.38461538461538464	0.8461538461538461	14	11	0	0	0	0.23076923076923078	3	13	15	0.0	1.0	0.481317344959307	0.9006995696410585	0.7146080017166767	0.9314821841363244	0.5193797392797788	0.9002878012737787	0.8124863148335506	0.9120059404650567	0	0	0.0	0.04006138907783543	0.04006138907783543
4000	0.09230865900179157	0.04063938216674569	0.03755420049099709	0.6443898299043677	-1	0	0	0.3	3	0.8461538461538461	11	0.38461538461538464	0.8461538461538461	14	11	0	0	0	0.23076923076923078	3	13	15	0.0	1.0	0.481317344959307	0.9030100362915621	0.7146080017166767	0.9314821841363244	0.4047519173303272	0.890686785690899	0.8440269880175985	0.9099366490486768	0	0	0.0	0.03755420049099709	0.03755420049099709
2861	0.10119442565016208	0.050833837902579455	0.04854674743774168	0.6458268434608421	-1	0	0	0.3	3	0.8461538461538461	11	0.38461538461538464	0.8461538461538461	14	11	0	0	0	0.23076923076923078	3	13	15	0.0	1.0	0.481317344959307	0.9030100362915621	0.7146080017166767	0.9314821841363244	0.4047519173303272	0.890686785690899	0.8440269880175985	0.9099366490486768	0	0	0.0	0.04854674743774168	0.04854674743774168
3430	0.04588934527814399	0.0009478462806991069	-0.0006905207196176439	0.9598201028116278	-1	0	0	0.2	2	0.9230769230769231	12	0.3333333333333333	0.7692307692307693	12	10	2	2	0	0.5555555555555556	5	9	15	0.3333333333333333	0.14285714285714285	0.2406709098879376	0.8814709729162892	0.7146080017166767	0.9344567030731179	0.368103685519466	0.9107424956554243	0.8770851323751964	0.9112349474156712	0.5416666666666666	0.08333333333333333	0.0	-6.905207196176439e-05	-6.905207196176439e-05
3999	0.09877141165183473	0.05303500192838754	0.04951482840977296	0.6524468434688242	-1	0	0	0.3	3	0.8461538461538461	11	0.38461538461538464	0.8461538461538461	14	11	0	0	0	0.23076923076923078	3	13	15	0.0	1.0	0.481317344959307	0.9026683213488794	0.7146080017166767	0.9314821841363244	0.5193797392797788	0.8743930604264318	0.8124863148335506	0.9054322098455347	0	0	0.0	0.04951482840977296	0.04951482840977296
4379	0.1007168557254019	0.05027352474120282	0.050079679756486334	0.6479009668799205	-1	0	0	0.3	3	0.8461538461538461	11	0.38461538461538464	0.8461538461538461	14	11	0	0	0	0.23076923076923078	3	13	15	0.0	1.0	0.3178494065528816	0.8859222863408788	0.7146080017166767	0.9314821841363244	0.4047519173303272	0.890686785690899	0.8417555469356229	0.9048575866019286	0	0	0.0	0.050079679756486334	0.050079679756486334
961	0.09255823055708544	0.03455606217410438	0.03413439957365219	0.6213166924363358	-1	0	0	0.3	3	0.8461538461538461	11	0.38461538461538464	0.8461538461538461	14	11	0	0	0	0.23076923076923078	3	13	15	0.0	1.0	0.481317344959307	0.9068512776568556	0.7459198791913337	0.9310958514161486	0.3489204818458006	0.9085090082195562	0.8440269880175985	0.9161894089000258	0	0	0.0	0.03413439957365219	0.03413439957365219
4862	0.0988135079084522	0.04818105941090862	0.04241510753340948	0.719251258209884	-1	0	0	0.3	3	0.8461538461538461	11	0.38461538461538464	0.8461538461538461	14	11	0	0	0	0.23076923076923078	3	13	15	0.0	1.0	0.3376006017128309	0.8846735092434975	0.7146080017166767	0.9314821841363244	0.5193797392797788	0.9002878012737787	0.8007669716430578	0.9074190037097629	0	0	0.0	0.04241510753340948	0.04241510753340948
842	0.09928138909295474	0.03065990188978866	0.03033691774515135	0.634914413653571	-1	0	0	0.3	3	0.8461538461538461	11	0.38461538461538464	0.8461538461538461	14	11	0	0	0	0.23076923076923078	3	13	15	0.0	1.0	0.481317344959307	0.9021615883536719	0.8172297047098986	0.9386412184417735	0.4047519173303272	0.9139234234918846	0.8440269880175985	0.9196223509413338	0	0	0.0	0.03033691774515135	0.03033691774515135
2657	0.09829574200637307	0.04680059569133674	0.045818987861651325	0.6479482968419046	-1	0	0	0.3	3	0.8461538461538461	11	0.38461538461538464	0.8461538461538461	14	11	0	0	0	0.23076923076923078	3	13	15	0.0	1.0	0.3958253182977438	0.888295750687061	0.7146080017166767	0.9314821841363244	0.4697418257136386	0.896497321362399	0.8094002460234863	0.907264024681099	0	0	0.0	0.045818987861651325	0.045818987861651325
2180	0.07406278432588265	0.010625796381004728	0.01057718534496836	0.6342588303844543	-1	0	0	0.3	3	0.8461538461538461	11	0.4166666666666667	0.7692307692307693	13	10	1	0	0	0.25	3	12	15	0.0	0.6666666666666666	0.24903064519059487	0.9400979039457135	0.6119862987234549	0.9181488039195916	0.4047519173303272	0.9145311984280682	0.8440269880175985	0.9250941194163953	0	0	0.0	0.01057718534496836	0.01057718534496836
1095	0.09064052223986195	0.03389859378768449	0.033222799154462336	0.6248949912537314	-1	0	0	0.3	3	0.8461538461538461	11	0.38461538461538464	0.8461538461538461	14	11	0	0	0	0.23076923076923078	3	13	15	0.0	1.0	0.481317344959307	0.900967154400138	0.7459198791913337	0.9310958514161486	0.3489204818458006	0.9085090082195562	0.8440269880175985	0.9144385771711215	0	0	0.0	0.033222799154462336	0.033222799154462336
1269	0.0996593386867686	0.05164693267682453	0.04607821555661205	0.6295640565412786	-1	0	0	0.3	3	0.8461538461538461	11	0.38461538461538464	0.8461538461538461	14	11	0	0	0	0.23076923076923078	3	13	15	0.0	1.0	0.3958253182977438	0.888295750687061	0.7146080017166767	0.9314821841363244	0.368103685519466	0.8908162797454713	0.8440269880175985	0.9055734836981145	0	0	0.0	0.04607821555661205	0.04607821555661205
851	0.09576316245005678	0.03841105122855659	0.03570229709299799	0.6279734442365841	-1	0	0	0.3	3	0.8461538461538461	11	0.38461538461538464	0.8461538461538461	14	11	0	0	0	0.23076923076923078	3	13	15	0.0	1.0	0.4141024101169887	0.8927494680407181	0.7459198791913337	0.9310958514161486	0.3489204818458006	0.9085090082195562	0.8440269880175985	0.9120919586066006	0	0	0.0	0.03570229709299799	0.03570229709299799
3591	0.09391131839246805	0.04778117856771696	0.04662547873478916	0.6358022046767887	-1	0	0	0.3	3	0.8461538461538461	11	0.38461538461538464	0.8461538461538461	14	11	0	0	0	0.23076923076923078	3	13	15	0.0	1.0	0.481317344959307	0.9030100362915621	0.7146080017166767	0.9314821841363244	0.4047519173303272	0.890686785690899	0.8440269880175985	0.9099366490486768	0	0	0.0	0.04662547873478916	0.04662547873478916
1999	0.10185839325908254	0.04771265506831405	0.04453382117105525	0.6511115828506259	-1	0	0	0.3	3	0.8461538461538461	11	0.38461538461538464	0.8461538461538461	14	11	0	0	0	0.23076923076923078	3	13	15	0.0	1.0	0.3958253182977438	0.888295750687061	0.7146080017166767	0.9314821841363244	0.368103685519466	0.8908162797454713	0.8440269880175985	0.9055734836981145	0	0	0.0	0.04453382117105525	0.04453382117105525
3821	0.09462910530463074	0.04743424699365625	0.04584636178352837	0.6497583761523122	-1	0	0	0.3	3	0.8461538461538461	11	0.38461538461538464	0.8461538461538461	14	11	0	0	0	0.23076923076923078	3	13	15	0.0	1.0	0.481317344959307	0.9026683213488794	0.7146080017166767	0.9314821841363244	0.4047519173303272	0.890686785690899	0.8440269880175985	0.9098301778896766	0	0	0.0	0.04584636178352837	0.04584636178352837
1047	0.10915187673140954	0.045270926093918355	0.038516132643030734	0.6146255834435164	-1	0	0	0.3	3	0.8461538461538461	11	0.38461538461538464	0.8461538461538461	14	11	0	0	0	0.23076923076923078	3	13	15	0.0	1.0	0.3958253182977438	0.891911293552062	0.7459198791913337	0.9316426165929507	0.3489204818458006	0.9065227351377457	0.8440269880175985	0.9114527945122879	0	0	0.0	0.038516132643030734	0.038516132643030734
2653	0.09861334130615201	0.03039339539325875	0.030338958668006448	0.6179272287140897	-1	0	0	0.3	3	0.8461538461538461	11	0.38461538461538464	0.8461538461538461	14	11	0	0	0	0.23076923076923078	3	13	15	0.0	1.0	0.481317344959307	0.9039071189445433	0.8172297047098986	0.9386412184417735	0.5193797392797788	0.9184045984822431	0.7821600351269229	0.9215303538838407	0	0	0.0	0.030338958668006448	0.030338958668006448
4349	0.09913468268171417	0.05110399213848954	0.04789086781272855	0.6419985072582608	-1	0	0	0.3	3	0.8461538461538461	11	0.38461538461538464	0.8461538461538461	14	11	0	0	0	0.23076923076923078	3	13	15	0.0	1.0	0.5846615102424891	0.8526895014382161	0.540023759314692	0.9211920850073526	0.5675277221878028	0.8267932678953875	0.7821600351269229	0.8727903590481643	0	0	0.0	0.04789086781272855	0.04789086781272855
2295	0.09079337920214757	0.041856545622561706	0.03872447878943937	0.6198168075045388	-1	0	0	0.3	3	0.8461538461538461	11	0.38461538461538464	0.8461538461538461	14	11	0	0	0	0.23076923076923078	3	13	15	0.0	1.0	0.481317344959307	0.9030100362915621	0.7146080017166767	0.9314821841363244	0.4047519173303272	0.890686785690899	0.8440269880175985	0.9099366490486768	0	0	0.0	0.03872447878943937	0.03872447878943937
2230	0.09518723130360622	0.04902099985441951	0.04785111504652039	0.643121451879124	-1	0	0	0.3	3	0.8461538461538461	11	0.38461538461538464	0.8461538461538461	14	11	0	0	0	0.23076923076923078	3	13	15	0.0	1.0	0.481317344959307	0.9030100362915621	0.7146080017166767	0.9314821841363244	0.4047519173303272	0.890686785690899	0.8440269880175985	0.9099366490486768	0	0	0.0	0.04785111504652039	0.04785111504652039
3004	0.10015815004940712	0.04750488113912528	0.03895457751331412	0.6496268217828397	-1	0	0	0.3	3	0.8461538461538461	11	0.38461538461538464	0.8461538461538461	14	11	0	0	0	0.23076923076923078	3	13	15	0.0	1.0	0.4100093440845119	0.888746565979962	0.7146080017166767	0.9314821841363244	0.4697418257136386	0.896497321362399	0.8094002460234863	0.9073915896093402	0	0	0.0	0.03895457751331412	0.03895457751331412
2542	0.10139402723122469	0.04202490223076238	0.03910244801581301	0.6352600762901808	-1	0	0	0.3	3	0.8461538461538461	11	0.38461538461538464	0.8461538461538461	14	11	0	0	0	0.23076923076923078	3	13	15	0.0	1.0	0.3958253182977438	0.888295750687061	0.7146080017166767	0.9314821841363244	0.4697418257136386	0.896497321362399	0.8094002460234863	0.907264024681099	0	0	0.0	0.03910244801581301	0.03910244801581301
3365	0.09527470031230312	0.05171503895955433	0.04853900577468325	0.641094591059858	-1	0	0	0.3	3	0.8461538461538461	11	0.38461538461538464	0.8461538461538461	14	11	0	0	0	0.23076923076923078	3	13	15	0.0	1.0	0.481317344959307	0.9026683213488794	0.7146080017166767	0.9314821841363244	0.4047519173303272	0.890686785690899	0.8440269880175985	0.9098301778896766	0	0	0.0	0.04853900577468325	0.04853900577468325
3226	0.09627915663731358	0.046157494507976	0.04465955543888082	0.6287764244998746	-1	0	0	0.3	3	0.8461538461538461	11	0.38461538461538464	0.8461538461538461	14	11	0	0	0	0.23076923076923078	3	13	15	0.0	1.0	0.481317344959307	0.9030100362915621	0.7146080017166767	0.9314821841363244	0.4047519173303272	0.890686785690899	0.8440269880175985	0.9099366490486768	0	0	0.0	0.04465955543888082	0.04465955543888082
3107	0.09942218735807011	0.05418605975747096	0.0475328776796996	0.6381434243319117	-1	0	0	0.3	3	0.8461538461538461	11	0.38461538461538464	0.8461538461538461	14	11	0	0	0	0.23076923076923078	3	13	15	0.0	1.0	0.481317344959307	0.9030100362915621	0.7146080017166767	0.9314821841363244	0.4047519173303272	0.890686785690899	0.8440269880175985	0.9099366490486768	0	0	0.0	0.0475328776796996	0.0475328776796996
2499	0.09026060916334806	0.03900570452044983	0.037649131412047974	0.6306433175479107	-1	0	0	0.3	3	0.8461538461538461	11	0.38461538461538464	0.8461538461538461	14	11	0	0	0	0.23076923076923078	3	13	15	0.0	1.0	0.481317344959307	0.9030100362915621	0.7146080017166767	0.9314821841363244	0.4047519173303272	0.890686785690899	0.8440269880175985	0.9099366490486768	0	0	0.0	0.037649131412047974	0.037649131412047974
2399	0.09952357778440177	0.049320364773465755	0.04544519436401764	0.6337756269839562	-1	0	0	0.3	3	0.8461538461538461	11	0.38461538461538464	0.8461538461538461	14	11	0	0	0	0.23076923076923078	3	13	15	0.0	1.0	0.3958253182977438	0.888295750687061	0.7146080017166767	0.9314821841363244	0.368103685519466	0.8908162797454713	0.8440269880175985	0.9055734836981145	0	0	0.0	0.04544519436401764	0.04544519436401764
4037	0.04943010749168393	0.0013976735331530945	-0.0007454288989768946	0.6425278285969641	-1	0	0	0.3	3	0.8461538461538461	11	0.4166666666666667	0.7692307692307693	13	10	1	0	0	0.25	3	12	15	0.0	0.6666666666666666	0.24903064519059487	0.8813794614218331	0.8172297047098986	0.9300902114482228	0.3314554537086047	0.8802551894731587	0.8571736805333774	0.8999042512467982	0	0	0.0	-7.454288989768945e-05	-7.454288989768945e-05
539	0.09594985260034021	0.014431190454929618	0.01386022654109476	0.617650687781444	-1	0	0	0.3	3	0.8461538461538461	11	0.38461538461538464	0.8461538461538461	14	11	0	0	0	0.23076923076923078	3	13	15	0.0	1.0	0.43092652643062124	0.8979817437663564	0.6769905650293546	0.9287311757256285	0.368103685519466	0.9016823502808451	0.8440269880175985	0.9104769415725391	0	0	0.0	0.01386022654109476	0.01386022654109476
3374	0.09782170684064115	0.0511320435704585	0.04836557780388094	0.6457682275267316	-1	0	0	0.3	3	0.8461538461538461	11	0.38461538461538464	0.8461538461538461	14	11	0	0	0	0.23076923076923078	3	13	15	0.0	1.0	0.481317344959307	0.9030100362915621	0.7146080017166767	0.9314821841363244	0.4047519173303272	0.890686785690899	0.8440269880175985	0.9099366490486768	0	0	0.0	0.04836557780388094	0.04836557780388094
681	0.08580574319983454	0.022062898952563643	0.003237721119034596	0.6555270007744394	-1	0	0	0.3	3	0.8461538461538461	11	0.38461538461538464	0.8461538461538461	13	11	1	0	0	0.23076923076923078	3	13	15	0.0	1.0	0.36645514648036104	0.8867427200225517	0.7584998183576008	0.9507468608204247	0.4047519173303272	0.8998724100531819	0.8440269880175985	0.9171818430965226	0	0	0.0	0.003237721119034596	0.003237721119034596
20	0.025591696572055768	0.004843985350657079	0.00329932980222395	0.808546758169671	-1	0	0	0.25	2	0.7777777777777778	7	0.4074074074074074	0.7777777777777778	9	7	1	2	0	0.3333333333333333	9	3	11	0.5	0	0.5887234112804376	0.9551535026106409	0.46118863221987355	0.862821821229263	0.14801293630299073	0.8619648602454573	0.9380544753164853	0.904052544475072	0.5555555555555556	0.2222222222222222	0.0	0.00329932980222395	0.00329932980222395
1180	0.1130883545108212	0.047452467250868366	0.04033667448115798	0.6130391147226603	-1	0	0	0.3	3	0.8461538461538461	11	0.38461538461538464	0.8461538461538461	14	11	0	0	0	0.23076923076923078	3	13	15	0.0	1.0	0.3958253182977438	0.891911293552062	0.7459198791913337	0.9316426165929507	0.3489204818458006	0.9065227351377457	0.8440269880175985	0.9114527945122879	0	0	0.0	0.04033667448115798	0.04033667448115798
435	None	None	None	None	None	0	0	0.5	5	0.5384615384615384	7	0.4166666666666667	0.38461538461538464	9	5	5	1	0	1.0	6	6	15	0.1	0.15384615384615385	0.586831745700059	0.9442153126472902	0.45603814174793333	0.9277875655331201	0.8218666900997992	0.7781116444362145	0.8818672923751585	0.9013439176178554	1.0	0.1111111111111111	0.0	None	None
1484	0.11335128816725526	0.046819017028620985	0.03953190914680547	0.6171925391587401	-1	0	0	0.3	3	0.8461538461538461	11	0.38461538461538464	0.8461538461538461	14	11	0	0	0	0.23076923076923078	3	13	15	0.0	1.0	0.481317344959307	0.9002417178449414	0.7459198791913337	0.9310958514161486	0.3489204818458006	0.9065227351377457	0.8440269880175985	0.913606352249039	0	0	0.0	0.03953190914680547	0.03953190914680547
3224	0.09803443015920633	0.04925426730806988	0.048092239210328215	0.6436413544706857	-1	0	0	0.3	3	0.8461538461538461	11	0.38461538461538464	0.8461538461538461	14	11	0	0	0	0.23076923076923078	3	13	15	0.0	1.0	0.481317344959307	0.9030100362915621	0.7146080017166767	0.9314821841363244	0.368103685519466	0.8908162797454713	0.8440269880175985	0.9099729934047351	0	0	0.0	0.048092239210328215	0.048092239210328215
3812	0.06573567514101034	0.010044784533786365	0.008970797232261952	0.7135471904785154	-1	0	0	0.3	3	0.8461538461538461	11	0.3409090909090909	0.7692307692307693	13	10	1	1	0	0.36363636363636365	4	11	15	0.3333333333333333	0.5	0.5846615102424891	0.835468000805803	0.4680612199059292	0.9147440026238326	0.4047519173303272	0.8668965405642068	0.7555546734324545	0.8762319829036558	1.0	0	0.0	0.008970797232261952	0.008970797232261952
2513	0.10318868500335684	0.02754814604150911	0.0271517537520109	0.6135311739274623	-1	0	0	0.3	3	0.8461538461538461	11	0.38461538461538464	0.8461538461538461	14	11	0	0	0	0.23076923076923078	3	13	15	0.0	1.0	0.481317344959307	0.897388474657237	0.8172297047098986	0.9386412184417735	0.5193797392797788	0.9140261730659154	0.7821600351269229	0.9183409919856396	0	0	0.0	0.0271517537520109	0.0271517537520109
1955	0.09979428074493114	0.050315148988096116	0.045009775524890015	0.6268703605297716	-1	0	0	0.3	3	0.8461538461538461	11	0.38461538461538464	0.8461538461538461	14	11	0	0	0	0.23076923076923078	3	13	15	0.0	1.0	0.3958253182977438	0.888295750687061	0.7146080017166767	0.9314821841363244	0.4047519173303272	0.890686785690899	0.8417555469356229	0.9055355476155101	0	0	0.0	0.045009775524890015	0.045009775524890015
1942	0.10067730667645669	0.05049636652776071	0.046696290845210695	0.6475548102524966	-1	0	0	0.3	3	0.8461538461538461	11	0.38461538461538464	0.8461538461538461	14	11	0	0	0	0.23076923076923078	3	13	15	0.0	1.0	0.3958253182977438	0.888295750687061	0.7146080017166767	0.9314821841363244	0.4047519173303272	0.890686785690899	0.8417555469356229	0.9055355476155101	0	0	0.0	0.046696290845210695	0.046696290845210695
293	0.016654683828545434	0.000990607202965677	0.0007677217306528943	0.9676326513970496	-1	0	0	0.2857142857142857	2	0.75	6	0.625	0.625	6	5	3	4	0	0.25	2	8	10	0.4444444444444444	0.25	0.3779107766659412	0.9401254669989016	0.5714099677093617	0.8717335190136231	0.46678575333977773	0.7865015295351835	0.7116724611014682	0.87988768027502	0.41666666666666663	0.5	0.0	0.0007677217306528943	0.0007677217306528943
3291	0.04766420823317413	0.0010740409356426851	-0.0009584208662930583	0.9099472455995641	-1	0	0	0.3	3	0.8461538461538461	11	0.2777777777777778	0.7692307692307693	13	10	1	0	0	0.6666666666666666	9	6	15	0.0	0.2222222222222222	0.5846615102424891	0.9030195246791587	0.8172297047098986	0.9371371222547624	0.4047519173303272	0.9086609926973755	0.8440269880175985	0.9175993461737794	0	0	0.0	-9.584208662930583e-05	-9.584208662930583e-05
4555	0.10065644820036186	0.05105472289664985	0.04968866425148177	0.6490450620740057	-1	0	0	0.3	3	0.8461538461538461	11	0.38461538461538464	0.8461538461538461	14	11	0	0	0	0.23076923076923078	3	13	15	0.0	1.0	0.3178494065528816	0.8859222863408788	0.7146080017166767	0.9314821841363244	0.5193797392797788	0.9002878012737787	0.8010715668321063	0.9077628078163111	0	0	0.0	0.04968866425148177	0.04968866425148177
2018	0.10088775599053607	0.04953219282531289	0.04563088980193705	0.6439386324155691	-1	0	0	0.3	3	0.8461538461538461	11	0.38461538461538464	0.8461538461538461	14	11	0	0	0	0.23076923076923078	3	13	15	0.0	1.0	0.3958253182977438	0.888295750687061	0.7146080017166767	0.9314821841363244	0.4047519173303272	0.890686785690899	0.8417555469356229	0.9055355476155101	0	0	0.0	0.04563088980193705	0.04563088980193705
1358	0.07078582970294345	0.036219523692391196	-0.03138398515799837	0.717768147216209	-1	0	0	0.2	2	0.9230769230769231	12	1.0	0.9230769230769231	13	12	1	0	0	0.06666666666666667	15	1	15	0.0	0.14285714285714285	0.37388011364364815	0.90402858849124	0.8172297047098986	0.9329567998123819	0.4047519173303272	0.9041418662550565	0.8440269880175985	0.9147697855027989	0	0	0.0	-0.0031383985157998366	-0.0031383985157998366
4447	0.1037007924756075	0.038963324414167486	0.03895946283586034	0.6824584643607934	-1	0	0	0.3	3	0.8461538461538461	11	0.38461538461538464	0.8461538461538461	14	11	0	0	0	0.23076923076923078	3	13	15	0.0	1.0	0.4445633136660726	0.8870790540145421	0.7146080017166767	0.9314821841363244	0.5193797392797788	0.9002878012737787	0.8124863148335506	0.9080831806394783	0	0	0.0	0.03895946283586034	0.03895946283586034
4040	0.09675306854287322	0.051513402756444934	0.04888473283399128	0.6381251480224999	-1	0	0	0.3	3	0.8461538461538461	11	0.38461538461538464	0.8461538461538461	14	11	0	0	0	0.23076923076923078	3	13	15	0.0	1.0	0.481317344959307	0.9030100362915621	0.7146080017166767	0.9314821841363244	0.4047519173303272	0.890686785690899	0.8440269880175985	0.9099366490486768	0	0	0.0	0.04888473283399128	0.04888473283399128
21	0.044854087556555955	0.003920239749945384	0.0007254938882862732	0.7603214662052635	-1	0	0	0.3	3	0.8461538461538461	11	0.5769230769230769	0.7692307692307693	11	10	3	1	0	0.15384615384615385	13	2	15	0.1111111111111111	0.15384615384615385	0.5339347513653017	0.9011250837003527	0.6453660150738645	0.9124182074910778	0.29530072013910547	0.9122356566970984	0.8975877991146797	0.9087266613114459	1.0	0.2727272727272727	0.0	0.0007254938882862732	0.0007254938882862732
4353	0.09477310875307042	0.04426575206149464	0.03657476508919692	0.7095809969092257	-1	0	0	0.3	3	0.8461538461538461	11	0.38461538461538464	0.8461538461538461	14	11	0	0	0	0.23076923076923078	3	13	15	0.0	1.0	0.4486563796985495	0.8872067755234814	0.7146080017166767	0.9314821841363244	0.5193797392797788	0.9002878012737787	0.8124863148335506	0.9081186673437119	0	0	0.0	0.03657476508919692	0.03657476508919692
4423	0.09901164900777117	0.029310685425149287	0.029303860247238703	0.6417230987059009	-1	0	0	0.2	2	0.9230769230769231	12	0.5357142857142857	0.9230769230769231	14	12	0	0	0	0.14285714285714285	2	14	15	0.0	0	0.416846077716542	0.9031352688700656	0.8172297047098986	0.922544123701037	0.4047519173303272	0.9051759592334467	0.8440269880175985	0.9106851942105728	0	0	0.0	0.029303860247238703	0.029303860247238703
1239	0.11472669892301295	0.04758786575643972	0.04031231279771501	0.619438746002076	-1	0	0	0.3	3	0.8461538461538461	11	0.38461538461538464	0.8461538461538461	14	11	0	0	0	0.23076923076923078	3	13	15	0.0	1.0	0.481317344959307	0.8988388325712547	0.7459198791913337	0.9310958514161486	0.3489204818458006	0.9065227351377457	0.8440269880175985	0.9131970301946418	0	0	0.0	0.04031231279771501	0.04031231279771501
1986	0.0988385918325179	0.045883987282362135	0.04586164919979816	0.6404961619991336	-1	0	0	0.3	3	0.8461538461538461	11	0.38461538461538464	0.8461538461538461	14	11	0	0	0	0.23076923076923078	3	13	15	0.0	1.0	0.3958253182977438	0.888295750687061	0.7146080017166767	0.9314821841363244	0.4697418257136386	0.896497321362399	0.8094002460234863	0.907264024681099	0	0	0.0	0.04586164919979816	0.04586164919979816
2881	0.10065402357986213	0.04884603836394094	0.04707392641201757	0.6441996961640413	-1	0	0	0.3	3	0.8461538461538461	11	0.38461538461538464	0.8461538461538461	14	11	0	0	0	0.23076923076923078	3	13	15	0.0	1.0	0.3958253182977438	0.888295750687061	0.7146080017166767	0.9314821841363244	0.4697418257136386	0.896497321362399	0.8094002460234863	0.907264024681099	0	0	0.0	0.04707392641201757	0.04707392641201757
1993	0.10111360641857652	0.049906816693760056	0.045919462328898764	0.6544023846311723	-1	0	0	0.3	3	0.8461538461538461	11	0.38461538461538464	0.8461538461538461	14	11	0	0	0	0.23076923076923078	3	13	15	0.0	1.0	0.3958253182977438	0.888295750687061	0.7146080017166767	0.9314821841363244	0.5193797392797788	0.9002878012737787	0.8100321267681114	0.9084221621241428	0	0	0.0	0.045919462328898764	0.045919462328898764
1664	0.10992423855195477	0.03757491650082962	0.037132475579622126	0.6358352983497046	-1	0	0	0.3	3	0.8461538461538461	11	0.38461538461538464	0.8461538461538461	14	11	0	0	0	0.23076923076923078	3	13	15	0.0	1.0	0.41266447116684707	0.888460039810058	0.7146080017166767	0.9314821841363244	0.4047519173303272	0.890686785690899	0.8440184224350387	0.9055827774393532	0	0	0.0	0.037132475579622126	0.037132475579622126
1769	0.10155310463282566	0.049470285372473145	0.04485317853242893	0.6485402175197803	-1	0	0	0.3	3	0.8461538461538461	11	0.38461538461538464	0.8461538461538461	14	11	0	0	0	0.23076923076923078	3	13	15	0.0	1.0	0.3958253182977438	0.888295750687061	0.7146080017166767	0.9314821841363244	0.4047519173303272	0.890686785690899	0.8417555469356229	0.9055355476155101	0	0	0.0	0.04485317853242893	0.04485317853242893
3573	0.09649265371898033	0.04972919935737763	0.046744514613374484	0.6598867585694592	-1	0	0	0.3	3	0.8461538461538461	11	0.38461538461538464	0.8461538461538461	14	11	0	0	0	0.23076923076923078	3	13	15	0.0	1.0	0.481317344959307	0.9030100362915621	0.7146080017166767	0.9314821841363244	0.4047519173303272	0.890686785690899	0.8440269880175985	0.9099366490486768	0	0	0.0	0.046744514613374484	0.046744514613374484
4198	0.1006272690161801	0.047612251281450906	0.04672548308274316	0.6437207184988971	-1	0	0	0.3	3	0.8461538461538461	11	0.38461538461538464	0.8461538461538461	14	11	0	0	0	0.23076923076923078	3	13	15	0.0	1.0	0.481317344959307	0.9030100362915621	0.7146080017166767	0.9314821841363244	0.4047519173303272	0.890686785690899	0.8440269880175985	0.9099366490486768	0	0	0.0	0.04672548308274316	0.04672548308274316
350	0.07203809929256104	0.008722893623200601	0.007235996205537176	0.7021733347697088	-1	0	0	0.2	2	0.8461538461538461	11	0.5357142857142857	0.7692307692307693	11	10	3	0	0	0.14285714285714285	14	2	15	0.0	0	0.5050602759900188	0.7201652138514056	0.7334898461536625	0.9339627807725267	0.3943734070513514	0.818466640914473	0.8659384977949042	0.845556177134372	0	0	0.0	0.007235996205537176	0.007235996205537176
2583	0.09970739467538689	0.04483591725330334	0.03702505250565903	0.6572755248665447	-1	0	0	0.3	3	0.8461538461538461	11	0.38461538461538464	0.8461538461538461	14	11	0	0	0	0.23076923076923078	3	13	15	0.0	1.0	0.4100093440845119	0.888746565979962	0.7146080017166767	0.9314821841363244	0.4697418257136386	0.896497321362399	0.8094002460234863	0.9073915896093402	0	0	0.0	0.03702505250565903	0.03702505250565903
2585	0.10033442365873618	0.045432904340115814	0.044020768639657606	0.648237730026511	-1	0	0	0.3	3	0.8461538461538461	11	0.38461538461538464	0.8461538461538461	14	11	0	0	0	0.23076923076923078	3	13	15	0.0	1.0	0.3958253182977438	0.888295750687061	0.7146080017166767	0.9314821841363244	0.4047519173303272	0.890686785690899	0.8417555469356229	0.9055355476155101	0	0	0.0	0.044020768639657606	0.044020768639657606
3698	0.095737106047133	0.05224298047274174	0.04787591194458581	0.6467646957392854	-1	0	0	0.3	3	0.8461538461538461	11	0.38461538461538464	0.8461538461538461	14	11	0	0	0	0.23076923076923078	3	13	15	0.0	1.0	0.481317344959307	0.9026683213488794	0.7146080017166767	0.9314821841363244	0.4047519173303272	0.890686785690899	0.8440269880175985	0.9098301778896766	0	0	0.0	0.04787591194458581	0.04787591194458581
3596	0.09809138386131919	0.03563930852907199	0.034085212692465686	0.6361112977794158	-1	0	0	0.3	3	0.8461538461538461	11	0.38461538461538464	0.8461538461538461	14	11	0	0	0	0.23076923076923078	3	13	15	0.0	1.0	0.481317344959307	0.9030100362915621	0.7146080017166767	0.9277869456104244	0.4047519173303272	0.890686785690899	0.8440269880175985	0.9083812033805753	0	0	0.0	0.034085212692465686	0.034085212692465686
4732	0.07423895155640475	0.04344824546748942	0.03921136861053823	0.699878477523545	-1	0	0	0.3	3	0.8461538461538461	11	0.3409090909090909	0.7692307692307693	13	10	1	1	0	0.36363636363636365	4	11	15	0.3333333333333333	0.5	0.5846615102424891	0.8741002239683772	0.6119862987234549	0.8969134092186086	0.5193797392797788	0.8720539474110732	0.7821600351269229	0.881507149412553	1.0	0.07692307692307693	0.0	0.03921136861053823	0.03921136861053823
3685	0.09412423823893865	0.04964959363275871	0.04841335146565362	0.6388391152583496	-1	0	0	0.3	3	0.8461538461538461	11	0.38461538461538464	0.8461538461538461	14	11	0	0	0	0.23076923076923078	3	13	15	0.0	1.0	0.481317344959307	0.9030100362915621	0.7146080017166767	0.9314821841363244	0.4047519173303272	0.890686785690899	0.8440269880175985	0.9099366490486768	0	0	0.0	0.04841335146565362	0.04841335146565362
2684	0.09821040390231311	0.0385826743176761	0.03633370128714935	0.6411001839074222	-1	0	0	0.3	3	0.8461538461538461	11	0.38461538461538464	0.8461538461538461	14	11	0	0	0	0.23076923076923078	3	13	15	0.0	1.0	0.39787185131398217	0.8883451985430186	0.7146080017166767	0.9314821841363244	0.4047519173303272	0.890686785690899	0.8417555469356229	0.9055497587136528	0	0	0.0	0.03633370128714935	0.03633370128714935
4193	0.08720588853150796	0.026644780753872496	0.025758085811759226	0.6410920110029779	-1	0.25	1	0.4	4	0.7692307692307693	10	0.38461538461538464	0.7692307692307693	14	10	0	0	0	0.23076923076923078	3	13	15	0.0	1.0	0.481317344959307	0.9030100362915621	0.7146080017166767	0.9314821841363244	0.4047519173303272	0.890686785690899	0.8440269880175985	0.9099366490486768	0	0	0.0	0.025758085811759226	0.025758085811759226
4020	0.09648671445544789	0.05169850888870973	0.04819625053727151	0.640570910378604	-1	0	0	0.3	3	0.8461538461538461	11	0.38461538461538464	0.8461538461538461	14	11	0	0	0	0.23076923076923078	3	13	15	0.0	1.0	0.481317344959307	0.9030100362915621	0.7146080017166767	0.9314821841363244	0.4047519173303272	0.890686785690899	0.8440269880175985	0.9099366490486768	0	0	0.0	0.04819625053727151	0.04819625053727151
1395	0.11790953529368954	0.04191716021976989	0.035950892810286295	0.6250707865439378	-1	0	0	0.3	3	0.8461538461538461	11	0.38461538461538464	0.8461538461538461	14	11	0	0	0	0.23076923076923078	3	13	15	0.0	1.0	0.3958253182977438	0.891911293552062	0.7459198791913337	0.9316426165929507	0.3489204818458006	0.9065227351377457	0.8440269880175985	0.9114527945122879	0	0	0.0	0.035950892810286295	0.035950892810286295
3492	0.09139256770887773	0.042952043867727066	0.039671016767829394	0.6226704099024334	-1	0	0	0.3	3	0.8461538461538461	11	0.38461538461538464	0.8461538461538461	14	11	0	0	0	0.23076923076923078	3	13	15	0.0	1.0	0.481317344959307	0.9030100362915621	0.7146080017166767	0.9314821841363244	0.4047519173303272	0.890686785690899	0.8440269880175985	0.9099366490486768	0	0	0.0	0.039671016767829394	0.039671016767829394
2928	0.07879055417127724	0.016671635479207112	0.016506926193056257	0.6544194025315624	-1	0	0	0.3	3	0.8461538461538461	11	0.38461538461538464	0.8461538461538461	14	11	0	0	0	0.23076923076923078	3	13	15	0.0	1.0	0.4991694835809259	0.8892110856182179	0.8172297047098986	0.9325828830834636	0.5193797392797788	0.9106180700166414	0.7821600351269229	0.9124287576644333	0	0	0.0	0.016506926193056257	0.016506926193056257
4592	0.11129454712965452	0.04331627278427987	0.043032574773252355	0.6436442675894926	-1	0	0	0.3	3	0.8461538461538461	11	0.38461538461538464	0.8461538461538461	14	11	0	0	0	0.23076923076923078	3	13	15	0.0	1.0	0.3158028735366432	0.886312633751712	0.7146080017166767	0.9314821841363244	0.5193797392797788	0.9002878012737787	0.8012077346328048	0.907870710466247	0	0	0.0	0.043032574773252355	0.043032574773252355
2774	0.10451510634795062	0.050219249333613394	0.048475165952430434	0.649768693713234	-1	0	0	0.3	3	0.8461538461538461	11	0.38461538461538464	0.8461538461538461	14	11	0	0	0	0.23076923076923078	3	13	15	0.0	1.0	0.3958253182977438	0.888295750687061	0.7146080017166767	0.9314821841363244	0.4697418257136386	0.896497321362399	0.8094002460234863	0.907264024681099	0	0	0.0	0.048475165952430434	0.048475165952430434
1135	0.09166279762017403	0.03620016268254788	0.036125426780479225	0.6195927910309897	-1	0	0	0.3	3	0.8461538461538461	11	0.38461538461538464	0.8461538461538461	14	11	0	0	0	0.23076923076923078	3	13	15	0.0	1.0	0.3999183843302206	0.8922128433305337	0.7459198791913337	0.9310958514161486	0.3489204818458006	0.9085090082195562	0.8440269880175985	0.911942380709453	0	0	0.0	0.036125426780479225	0.036125426780479225
2962	0.09991909986082566	0.04320429908252845	0.039444753560493	0.6423071148325966	-1	0	0	0.3	3	0.8461538461538461	11	0.38461538461538464	0.8461538461538461	14	11	0	0	0	0.23076923076923078	3	13	15	0.0	1.0	0.3958253182977438	0.888295750687061	0.7146080017166767	0.9314821841363244	0.4697418257136386	0.896497321362399	0.8094002460234863	0.907264024681099	0	0	0.0	0.039444753560493	0.039444753560493
3206	0.047596001417461946	0.002232462087702277	-0.0021494541506440193	0.9127860645461213	-1	0	0	0.3	3	0.8461538461538461	11	0.2777777777777778	0.7692307692307693	13	10	1	0	0	0.6666666666666666	9	6	15	0.0	0.2222222222222222	0.5846615102424891	0.9049961274467625	0.8172297047098986	0.9371371222547624	0.4047519173303272	0.9086609926973755	0.8440269880175985	0.9181716291447742	0	0	0.0	-0.00021494541506440193	-0.00021494541506440193
1954	0.09956453252713075	0.04649660982391127	0.04500873944723761	0.6616193630613132	-1	0	0	0.3	3	0.8461538461538461	11	0.38461538461538464	0.8461538461538461	14	11	0	0	0	0.23076923076923078	3	13	15	0.0	1.0	0.3958253182977438	0.888295750687061	0.7146080017166767	0.9314821841363244	0.5193797392797788	0.9002878012737787	0.8100321267681114	0.9084221621241428	0	0	0.0	0.04500873944723761	0.04500873944723761
119	0.026085638511009097	0.0014416486627964102	0.0007159314581715307	0.9133660994384913	-1	0	0	0.2222222222222222	2	0.8181818181818182	9	0.3611111111111111	0.5454545454545454	7	6	5	1	0	0.4444444444444444	9	4	13	0.07692307692307693	0	0.6920449462940769	0.8870426697228173	0.7606182895716865	0.9176062617853603	0.7699655205886747	0.8272138067074585	0.8054417664563399	0.8820911346153232	1.0	0.42857142857142855	0.0	0.0007159314581715307	0.0007159314581715307
3043	0.0989297624328811	0.052955699351610375	0.04678085555060869	0.6335601653073095	-1	0	0	0.3	3	0.8461538461538461	11	0.38461538461538464	0.8461538461538461	14	11	0	0	0	0.23076923076923078	3	13	15	0.0	1.0	0.481317344959307	0.9030100362915621	0.7146080017166767	0.9314821841363244	0.5193797392797788	0.9002878012737787	0.8124863148335506	0.9127017413860243	0	0	0.0	0.04678085555060869	0.04678085555060869
4035	0.09492483659766039	0.04810247261867062	0.046874280175482105	0.6528557930945569	-1	0	0	0.3	3	0.8461538461538461	11	0.38461538461538464	0.8461538461538461	14	11	0	0	0	0.23076923076923078	3	13	15	0.0	1.0	0.481317344959307	0.9030100362915621	0.7146080017166767	0.9314821841363244	0.4047519173303272	0.890686785690899	0.8440269880175985	0.9099366490486768	0	0	0.0	0.046874280175482105	0.046874280175482105
4847	0.10396790472891415	0.05108599745664016	0.05043766938031724	0.6447270233009692	-1	0	0	0.3	3	0.8461538461538461	11	0.38461538461538464	0.8461538461538461	14	11	0	0	0	0.23076923076923078	3	13	15	0.0	1.0	0.31989593956912	0.8857700495603478	0.7146080017166767	0.9314821841363244	0.5193797392797788	0.9002878012737787	0.8009548789639526	0.9077207819268358	0	0	0.0	0.05043766938031724	0.05043766938031724
918	0.09189465125860531	0.031311774760656615	0.029687769224795574	0.6225145112770121	-1	0	0	0.3	3	0.8461538461538461	11	0.38461538461538464	0.8461538461538461	14	11	0	0	0	0.23076923076923078	3	13	15	0.0	1.0	0.4141024101169887	0.8927494680407181	0.7459198791913337	0.9310958514161486	0.3489204818458006	0.9085090082195562	0.8440269880175985	0.9120919586066006	0	0	0.0	0.029687769224795574	0.029687769224795574
2456	0.0962323767377108	0.040484860625354856	0.030870390538174315	0.6388477572603479	-1	0	0	0.3	3	0.8461538461538461	11	0.38461538461538464	0.8461538461538461	14	11	0	0	0	0.23076923076923078	3	13	15	0.0	1.0	0.4100093440845119	0.888746565979962	0.7146080017166767	0.9314821841363244	0.4047519173303272	0.890686785690899	0.8432753043311638	0.9056652429662306	0	0	0.0	0.030870390538174315	0.030870390538174315
1832	0.04073339861467533	0.0037887647950661497	0.003350223606554451	0.9204746818691905	-1	0	0	0.3	3	0.8461538461538461	11	0.26785714285714285	0.7692307692307693	12	10	2	1	0	0.875	7	8	15	0.16666666666666666	0.2857142857142857	0.16046287968717327	0.8630007222759981	0.7965861718962948	0.9464546326798512	0.31227225003493936	0.8827509871787854	0.9532516972354516	0.9041137219241511	1.0	0.16666666666666666	0.0	0.003350223606554451	0.003350223606554451
217	None	None	None	None	None	0	0	0.2	2	0.9230769230769231	12	0.6	0.6923076923076923	10	9	4	0	0	1.0	5	5	15	0.0	0.8333333333333334	0.7319260307997697	0.9186118272421382	0.47223978912727943	0.902998799707984	0.4057630249872462	0.8960477703820406	0.9456147440317701	0.9063248292862367	0	0	0.0	None	None
845	0.08731358891824985	0.027755128720574337	0.02031151034632619	0.6678430559472834	-1	0	0	0.3	3	0.8461538461538461	11	0.38461538461538464	0.8461538461538461	13	11	1	0	0	0.23076923076923078	3	13	15	0.0	1.0	0.35835982057794535	0.8875135041387662	0.7584998183576008	0.9507468608204247	0.4047519173303272	0.8998724100531819	0.8440269880175985	0.9173765390839731	0	0	0.0	0.02031151034632619	0.02031151034632619
1743	0.10021791748579544	0.04940844522539829	0.04591921682995898	0.6441965611507672	-1	0	0	0.3	3	0.8461538461538461	11	0.38461538461538464	0.8461538461538461	14	11	0	0	0	0.23076923076923078	3	13	15	0.0	1.0	0.3958253182977438	0.888295750687061	0.7146080017166767	0.9314821841363244	0.4047519173303272	0.890686785690899	0.8417555469356229	0.9055355476155101	0	0	0.0	0.04591921682995898	0.04591921682995898
4283	0.10135859971161414	0.050725378429499236	0.05068425475930241	0.6538917141507312	-1	0	0	0.3	3	0.8461538461538461	11	0.38461538461538464	0.8461538461538461	14	11	0	0	0	0.23076923076923078	3	13	15	0.0	1.0	0.3135019124333599	0.8866715640515193	0.7146080017166767	0.9314821841363244	0.5193797392797788	0.9002878012737787	0.8018369024079256	0.9079701134305141	0	0	0.0	0.05068425475930241	0.05068425475930241
3653	0.09736005233407448	0.05066619200701171	0.0478597036387073	0.6338016588012699	-1	0	0	0.3	3	0.8461538461538461	11	0.38461538461538464	0.8461538461538461	14	11	0	0	0	0.23076923076923078	3	13	15	0.0	1.0	0.481317344959307	0.9030100362915621	0.7146080017166767	0.9314821841363244	0.4047519173303272	0.890686785690899	0.8440269880175985	0.9099366490486768	0	0	0.0	0.0478597036387073	0.0478597036387073
846	0.09295876444519638	0.0346414829997007	0.03252339760223309	0.6186286725911425	-1	0	0	0.3	3	0.8461538461538461	11	0.38461538461538464	0.8461538461538461	14	11	0	0	0	0.23076923076923078	3	13	15	0.0	1.0	0.3959544916574738	0.8925254385009801	0.7459198791913337	0.9310958514161486	0.3489204818458006	0.9085090082195562	0.8440269880175985	0.9120294610628158	0	0	0.0	0.03252339760223309	0.03252339760223309
4218	0.10186406177422798	0.05452783037291124	0.04900067833533271	0.6937531951733835	-1	0	0	0.3	3	0.8461538461538461	11	0.38461538461538464	0.8461538461538461	14	11	0	0	0	0.23076923076923078	3	13	15	0.0	1.0	0.3178494065528816	0.8859222863408788	0.7146080017166767	0.9314821841363244	0.5193797392797788	0.9002878012737787	0.8010715668321063	0.9077628078163111	0	0	0.0	0.04900067833533271	0.04900067833533271
4188	0.0947342673358703	0.05064555800883313	0.04797040651785882	0.6469326006557852	-1	0	0	0.3	3	0.8461538461538461	11	0.38461538461538464	0.8461538461538461	14	11	0	0	0	0.23076923076923078	3	13	15	0.0	1.0	0.481317344959307	0.9030100362915621	0.7146080017166767	0.9314821841363244	0.4047519173303272	0.890686785690899	0.8440269880175985	0.9099366490486768	0	0	0.0	0.04797040651785882	0.04797040651785882
3044	0.09655141746060296	0.049990111536550697	0.04787985818318536	0.6505780498976517	-1	0	0	0.3	3	0.8461538461538461	11	0.38461538461538464	0.8461538461538461	14	11	0	0	0	0.23076923076923078	3	13	15	0.0	1.0	0.481317344959307	0.9030100362915621	0.7146080017166767	0.9314821841363244	0.4047519173303272	0.890686785690899	0.8440269880175985	0.9099366490486768	0	0	0.0	0.04787985818318536	0.04787985818318536
2481	0.10058770681172591	0.048206635288326034	0.04556426544696397	0.6549867724830711	-1	0	0	0.3	3	0.8461538461538461	11	0.38461538461538464	0.8461538461538461	14	11	0	0	0	0.23076923076923078	3	13	15	0.0	1.0	0.3958253182977438	0.888295750687061	0.7146080017166767	0.9314821841363244	0.4697418257136386	0.896497321362399	0.8094002460234863	0.907264024681099	0	0	0.0	0.04556426544696397	0.04556426544696397
4997	0.11289661048685347	0.05000028735712612	0.050000282108384794	0.6664484469324663	-1	0	0	0.3	3	0.8461538461538461	11	0.38461538461538464	0.8461538461538461	14	11	0	0	0	0.23076923076923078	3	13	15	0.0	1.0	0.3158028735366432	0.886312633751712	0.7146080017166767	0.9314821841363244	0.5193797392797788	0.9002878012737787	0.8012077346328048	0.907870710466247	0	0	0.0	0.050000282108384794	0.050000282108384794
3481	0.09272360913460288	0.039398166528378895	0.03702625454714998	0.6480856463217223	-1	0	0	0.3	3	0.8461538461538461	11	0.38461538461538464	0.8461538461538461	14	11	0	0	0	0.23076923076923078	3	13	15	0.0	1.0	0.481317344959307	0.9006995696410585	0.7146080017166767	0.9314821841363244	0.4697418257136386	0.896497321362399	0.8094002460234863	0.9108886793465183	0	0	0.0	0.03702625454714998	0.03702625454714998
4924	0.10546038423272917	0.04979044388162877	0.048107302281885984	0.6454607193905499	-1	0	0	0.3	3	0.8461538461538461	11	0.38461538461538464	0.8461538461538461	14	11	0	0	0	0.23076923076923078	3	13	15	0.0	1.0	0.3135019124333599	0.8900617019260062	0.7146080017166767	0.9314821841363244	0.5193797392797788	0.9002878012737787	0.8073991199554568	0.9089179226411231	0	0	0.0	0.048107302281885984	0.048107302281885984
1974	0.09724756259939399	0.04405757103515581	0.037249459514477286	0.636191088562279	-1	0	0	0.3	3	0.8461538461538461	11	0.38461538461538464	0.8461538461538461	14	11	0	0	0	0.23076923076923078	3	13	15	0.0	1.0	0.39377878528150545	0.8882515925845406	0.7146080017166767	0.9314821841363244	0.368103685519466	0.8850709929891762	0.8440269880175985	0.9039015435344999	0	0	0.0	0.037249459514477286	0.037249459514477286
4210	0.09557863769835853	0.04920981972031647	0.04779852074069216	0.6526072328606499	-1	0	0	0.3	3	0.8461538461538461	11	0.38461538461538464	0.8461538461538461	14	11	0	0	0	0.23076923076923078	3	13	15	0.0	1.0	0.481317344959307	0.9030100362915621	0.7146080017166767	0.9314821841363244	0.4047519173303272	0.890686785690899	0.8440269880175985	0.9099366490486768	0	0	0.0	0.04779852074069216	0.04779852074069216
2204	0.1002745845256863	0.04633264233277464	0.04473382675321	0.6570631522137426	-1	0	0	0.3	3	0.8461538461538461	11	0.38461538461538464	0.8461538461538461	14	11	0	0	0	0.23076923076923078	3	13	15	0.0	1.0	0.3958253182977438	0.888295750687061	0.7146080017166767	0.9314821841363244	0.4047519173303272	0.890686785690899	0.8417555469356229	0.9055355476155101	0	0	0.0	0.04473382675321	0.04473382675321
4642	0.10567127668271889	0.04556928688742205	0.04504864677444672	0.6970290447341183	-1	0	0	0.3	3	0.8461538461538461	11	0.38461538461538464	0.8461538461538461	14	11	0	0	0	0.23076923076923078	3	13	15	0.0	1.0	0.33336726186440246	0.884503220740681	0.7146080017166767	0.9314821841363244	0.4047519173303272	0.890686785690899	0.8417555469356229	0.9044560568500191	0	0	0.0	0.04504864677444672	0.04504864677444672
4632	0.10185208197211292	0.048852425726089464	0.04883776335108964	0.6452532648392726	-1	0	0	0.3	3	0.8461538461538461	11	0.38461538461538464	0.8461538461538461	14	11	0	0	0	0.23076923076923078	3	13	15	0.0	1.0	0.3178494065528816	0.8859222863408788	0.7146080017166767	0.9314821841363244	0.5193797392797788	0.9002878012737787	0.8010715668321063	0.9077628078163111	0	0	0.0	0.04883776335108964	0.04883776335108964
1695	0.0998169668580909	0.04789762716796749	0.04652954970368803	0.6544888132956022	-1	0	0	0.3	3	0.8461538461538461	11	0.38461538461538464	0.8461538461538461	14	11	0	0	0	0.23076923076923078	3	13	15	0.0	1.0	0.3958253182977438	0.888295750687061	0.7146080017166767	0.9314821841363244	0.4697418257136386	0.896497321362399	0.8094002460234863	0.907264024681099	0	0	0.0	0.04652954970368803	0.04652954970368803
3741	0.10268051023236893	0.029652060890828766	0.0272423894552187	0.6558117021953431	-1	0	0	0.3	3	0.8461538461538461	11	0.38461538461538464	0.8461538461538461	14	11	0	0	0	0.23076923076923078	3	13	15	0.0	1.0	0.481317344959307	0.9026683213488794	0.4680612199059292	0.9496090672017706	0.4047519173303272	0.890686785690899	0.8417555469356229	0.9183708695007087	0	0	0.0	0.0272423894552187	0.0272423894552187
1883	0.10302698444052492	0.05067059767159333	0.04822384502039984	0.6368682965663442	-1	0	0	0.3	3	0.8461538461538461	11	0.38461538461538464	0.8461538461538461	14	11	0	0	0	0.23076923076923078	3	13	15	0.0	1.0	0.3958253182977438	0.888295750687061	0.7146080017166767	0.9314821841363244	0.4047519173303272	0.890686785690899	0.8417555469356229	0.9055355476155101	0	0	0.0	0.04822384502039984	0.04822384502039984
518	0.0283311526885055	0.011322338971572036	0.010695360814032906	0.925577537365535	-1	0	0	0.5	5	0.5384615384615384	7	0.45454545454545453	0.38461538461538464	9	5	5	4	0	0.2727272727272727	11	3	15	0.4	0.3076923076923077	0.18144890636711047	0.9693990021161918	0.5323357698700593	0.835641973475521	0.6175087466374116	0.9617162591563406	0.8595442440321915	0.9409495293718572	0.16666666666666666	0.3333333333333333	0.0	0.010695360814032906	0.010695360814032906
2688	0.09945406274808473	0.04981475193492739	0.04529627758232196	0.6264405764756311	-1	0	0	0.3	3	0.8461538461538461	11	0.38461538461538464	0.8461538461538461	14	11	0	0	0	0.23076923076923078	3	13	15	0.0	1.0	0.3958253182977438	0.888295750687061	0.7146080017166767	0.9314821841363244	0.4697418257136386	0.896497321362399	0.8094002460234863	0.907264024681099	0	0	0.0	0.04529627758232196	0.04529627758232196
3793	0.03468691147155975	0.008211070376906243	0.0008939683201600005	0.9441187609386721	-1	0	0	0.3	3	0.8461538461538461	11	0.2777777777777778	0.7692307692307693	13	10	1	1	0	0.6666666666666666	9	6	15	0.3333333333333333	0.2222222222222222	0.37797317967612487	0.8904900554601399	0.8172297047098986	0.9334589998654621	0.4047519173303272	0.8845771200789808	0.8440269880175985	0.9053195813966322	1.0	0	0.0	0.0008939683201600005	0.0008939683201600005
3950	0.11599203778964494	0.03721363440474633	0.036918038894806465	0.6490338119765626	-1	0	0	0.3	3	0.8461538461538461	11	0.38461538461538464	0.8461538461538461	14	11	0	0	0	0.23076923076923078	3	13	15	0.0	1.0	0.481317344959307	0.903092262787456	0.7146080017166767	0.9314821841363244	0.4047519173303272	0.890686785690899	0.8440269880175985	0.909962302101821	0	0	0.0	0.036918038894806465	0.036918038894806465
3819	0.09498935821583236	0.047776291891575055	0.0467266303160982	0.6414666870632704	-1	0	0	0.3	3	0.8461538461538461	11	0.38461538461538464	0.8461538461538461	14	11	0	0	0	0.23076923076923078	3	13	15	0.0	1.0	0.481317344959307	0.9030100362915621	0.7146080017166767	0.9314821841363244	0.4047519173303272	0.890686785690899	0.8440269880175985	0.9099366490486768	0	0	0.0	0.0467266303160982	0.0467266303160982
265	0.08682845558980383	0.008297842227706636	-0.004300329206385589	0.7245189652164619	-1	0	0	0.1	1	1.0	13	1.0	1.0	13	13	1	0	0	0.06666666666666667	15	1	15	0.0	0	0.5179261929373572	0.7059890700967819	0.5864255813713478	0.9134313317904041	0.3943734070513514	0.8542217411441415	0.8659384977949042	0.8411468045169731	0	0	0.0	-0.0004300329206385589	-0.0004300329206385589
5016	0.10340234988235182	0.05025401145070163	0.05014707846662547	0.6552928930966653	-1	0	0	0.3	3	0.8461538461538461	11	0.38461538461538464	0.8461538461538461	14	11	0	0	0	0.23076923076923078	3	13	15	0.0	1.0	0.31989593956912	0.8857700495603478	0.7146080017166767	0.9314821841363244	0.5193797392797788	0.9002878012737787	0.8009548789639526	0.9077207819268358	0	0	0.0	0.05014707846662547	0.05014707846662547
1308	0.11241854249860447	0.04755228430442533	0.038737403637324794	0.6144240765237797	-1	0	0	0.3	3	0.8461538461538461	11	0.38461538461538464	0.8461538461538461	14	11	0	0	0	0.23076923076923078	3	13	15	0.0	1.0	0.3958253182977438	0.891911293552062	0.7459198791913337	0.9316426165929507	0.3489204818458006	0.9065227351377457	0.8440269880175985	0.9114527945122879	0	0	0.0	0.038737403637324794	0.038737403637324794
3969	0.0965643267612157	0.050658137921401405	0.047326270245676046	0.6465251825567506	-1	0	0	0.3	3	0.8461538461538461	11	0.38461538461538464	0.8461538461538461	14	11	0	0	0	0.23076923076923078	3	13	15	0.0	1.0	0.481317344959307	0.9030100362915621	0.7146080017166767	0.9314821841363244	0.4047519173303272	0.890686785690899	0.8440269880175985	0.9099366490486768	0	0	0.0	0.047326270245676046	0.047326270245676046
874	0.09428789428434528	0.03128072952196255	0.03126904991610782	0.6202873118162755	-1	0	0	0.3	3	0.8461538461538461	11	0.38461538461538464	0.8461538461538461	14	11	0	0	0	0.23076923076923078	3	13	15	0.0	1.0	0.3999183843302206	0.8922128433305337	0.7459198791913337	0.9310958514161486	0.3489204818458006	0.9085090082195562	0.8440269880175985	0.911942380709453	0	0	0.0	0.03126904991610782	0.03126904991610782
2952	0.07353945974328732	0.019723187210343558	0.018779577480206398	0.7233910783685835	-1	0	0	0.3	3	0.8461538461538461	11	0.38461538461538464	0.8461538461538461	14	11	0	0	0	0.23076923076923078	3	13	15	0.0	1.0	0.41245417081351476	0.8622960462857387	0.5890210532967585	0.9396549829183849	0.4047519173303272	0.9122064955424081	0.8417555469356229	0.909449788192992	0	0	0.0	0.018779577480206398	0.018779577480206398
3600	0.09850076625963389	0.05154433261985142	0.047935362781245945	0.6361701877275447	-1	0	0	0.3	3	0.8461538461538461	11	0.38461538461538464	0.8461538461538461	14	11	0	0	0	0.23076923076923078	3	13	15	0.0	1.0	0.481317344959307	0.9030100362915621	0.7146080017166767	0.9314821841363244	0.4047519173303272	0.890686785690899	0.8440269880175985	0.9099366490486768	0	0	0.0	0.047935362781245945	0.047935362781245945
4237	0.09916642185871116	0.049614572934841145	0.04813205150056733	0.6573114621049007	-1	0	0	0.3	3	0.8461538461538461	11	0.38461538461538464	0.8461538461538461	14	11	0	0	0	0.23076923076923078	3	13	15	0.0	1.0	0.3178494065528816	0.8859222863408788	0.7146080017166767	0.9314821841363244	0.5193797392797788	0.9002878012737787	0.8010715668321063	0.9077628078163111	0	0	0.0	0.04813205150056733	0.04813205150056733
3216	0.09460186136693138	0.049355640538599824	0.04806340256573698	0.6412421941597869	-1	0	0	0.3	3	0.8461538461538461	11	0.38461538461538464	0.8461538461538461	14	11	0	0	0	0.23076923076923078	3	13	15	0.0	1.0	0.481317344959307	0.9030100362915621	0.7146080017166767	0.9314821841363244	0.4047519173303272	0.890686785690899	0.8440269880175985	0.9099366490486768	0	0	0.0	0.04806340256573698	0.04806340256573698
4433	0.10134605432113894	0.05155696641976612	0.05136129442428784	0.6554037539127691	-1	0	0	0.3	3	0.8461538461538461	11	0.38461538461538464	0.8461538461538461	14	11	0	0	0	0.23076923076923078	3	13	15	0.0	1.0	0.3135019124333599	0.8866715640515193	0.7146080017166767	0.9314821841363244	0.5193797392797788	0.9002878012737787	0.8018369024079256	0.9079701134305141	0	0	0.0	0.05136129442428784	0.05136129442428784
4059	0.09678497514961726	0.050420354452296916	0.048003091667494745	0.6410732898941606	-1	0	0	0.3	3	0.8461538461538461	11	0.38461538461538464	0.8461538461538461	14	11	0	0	0	0.23076923076923078	3	13	15	0.0	1.0	0.481317344959307	0.9030100362915621	0.7146080017166767	0.9314821841363244	0.4047519173303272	0.890686785690899	0.8440269880175985	0.9099366490486768	0	0	0.0	0.048003091667494745	0.048003091667494745
2017	0.09792187645460425	0.051558458425410784	0.04791477775476326	0.6530370386391227	-1	0	0	0.3	3	0.8461538461538461	11	0.38461538461538464	0.8461538461538461	14	11	0	0	0	0.23076923076923078	3	13	15	0.0	1.0	0.481317344959307	0.9030100362915621	0.7146080017166767	0.9314821841363244	0.4047519173303272	0.890686785690899	0.8440269880175985	0.9099366490486768	0	0	0.0	0.04791477775476326	0.04791477775476326
4483	0.05021376159103082	0.0004555450207023578	0.0004433953686290687	0.9798116914983467	-1	0	0	0.3	3	0.8461538461538461	11	0.38461538461538464	0.8461538461538461	14	11	0	0	0	0.23076923076923078	3	13	15	0.0	1.0	0.18464304049845823	0.8759143487329324	0.8172297047098986	0.9483445794794972	0.3185257630819319	0.8633483105133177	0.8540138375961406	0.9034303046378291	0	0	0.0	0.0004433953686290687	0.0004433953686290687
2649	0.09332246371250287	0.03857720305541554	0.03629574032910251	0.6436523437128099	-1	0	0	0.3	3	0.8461538461538461	11	0.38461538461538464	0.8461538461538461	14	11	0	0	0	0.23076923076923078	3	13	15	0.0	1.0	0.481317344959307	0.9030100362915621	0.7146080017166767	0.9314821841363244	0.4047519173303272	0.890686785690899	0.8440269880175985	0.9099366490486768	0	0	0.0	0.03629574032910251	0.03629574032910251
167	0.01782515356877213	0.0023696202264936596	0.00011623432941214457	0.9903210912361913	-1	0	0	0.2857142857142857	2	0.875	7	0.5555555555555556	0.5	4	4	5	2	0	0.2222222222222222	9	2	10	0.14285714285714285	0	0.1402377111901128	0.8720234940499634	0.7258373886598259	0.6006305273577636	0.4844107359615154	0.9203430696134496	0.918992745023534	0.830807365273775	0.625	0.5	0.0	0.00011623432941214457	0.00011623432941214457
1483	0.09352915883489293	0.02402980922602976	0.023681354129134205	0.6165566860969958	-1	0	0	0.3	3	0.8461538461538461	11	0.38461538461538464	0.8461538461538461	14	11	0	0	0	0.23076923076923078	3	13	15	0.0	1.0	0.3135019124333599	0.9010237115730255	0.7146080017166767	0.9380746782066991	0.368103685519466	0.9089526985208553	0.8440269880175985	0.9175227728877418	0	0	0.0	0.023681354129134205	0.023681354129134205
1502	0.09807508164133971	0.050062402532129596	0.045235290078511736	0.6388172521181125	-1	0	0	0.3	3	0.8461538461538461	11	0.38461538461538464	0.8461538461538461	14	11	0	0	0	0.23076923076923078	3	13	15	0.0	1.0	0.3958253182977438	0.888295750687061	0.7146080017166767	0.9314821841363244	0.368103685519466	0.8908162797454713	0.8440269880175985	0.9055734836981145	0	0	0.0	0.045235290078511736	0.045235290078511736
72	0.00907228958209272	0.00032083111350666646	4.101764448844907e-05	0.9465649138872454	-1	0	0	0.25	1	1.0	4	0.5	0.75	4	3	1	2	0	0.75	4	3	6	0.4	0	0.8498065393687322	0.9711788029472413	0.6547778826397794	0.6849571150779304	0.40583457244143756	0.9188617872259117	0.9401797358093814	0.9038142695721292	0.625	0.25	0.0	4.101764448844907e-05	4.101764448844907e-05
1289	0.07784059004615441	0.018809689239421647	0.017067001644051744	0.6389742884967031	-1	0	0	0.3	3	0.8461538461538461	11	0.38461538461538464	0.8461538461538461	14	11	0	0	0	0.23076923076923078	3	13	15	0.0	1.0	0.3135019124333599	0.9037568035726566	0.7167285332680058	0.9322432201654877	0.3489204818458006	0.9224486996498125	0.8440269880175985	0.9202548302171158	0	0	0.0	0.017067001644051744	0.017067001644051744
4151	0.09255857690243423	0.03901281537232881	0.037780061265218	0.6309285708336003	-1	0	0	0.3	3	0.8461538461538461	11	0.38461538461538464	0.8461538461538461	14	11	0	0	0	0.23076923076923078	3	13	15	0.0	1.0	0.481317344959307	0.9026683213488794	0.7146080017166767	0.9314821841363244	0.5193797392797788	0.8743930604264318	0.8124863148335506	0.9054322098455347	0	0	0.0	0.037780061265218	0.037780061265218
1505	0.10311698801750824	0.04746166297423015	0.04518089051276725	0.6483378658742802	-1	0	0	0.3	3	0.8461538461538461	11	0.38461538461538464	0.8461538461538461	14	11	0	0	0	0.23076923076923078	3	13	15	0.0	1.0	0.3958253182977438	0.888295750687061	0.7146080017166767	0.9314821841363244	0.4047519173303272	0.890686785690899	0.8417555469356229	0.9055355476155101	0	0	0.0	0.04518089051276725	0.04518089051276725
3630	0.07777875333972854	0.03217202277437833	0.007540636046420781	0.7271647733315847	-1	0	0	0.2	2	0.9230769230769231	12	1.0	0.9230769230769231	14	12	0	0	0	0.06666666666666667	15	1	15	0.0	0.14285714285714285	0.27770586062031855	0.8962789709397603	0.7146080017166767	0.9471125861586781	0.4570016921971515	0.9020860259044958	0.8577716315278442	0.9184002183174005	0	0	0.0	0.007540636046420781	0.007540636046420781
2297	0.1015306632940893	0.050325826960046685	0.04672985322102498	0.6374977060484965	-1	0	0	0.3	3	0.8461538461538461	11	0.38461538461538464	0.8461538461538461	14	11	0	0	0	0.23076923076923078	3	13	15	0.0	1.0	0.3958253182977438	0.888295750687061	0.7146080017166767	0.9314821841363244	0.4697418257136386	0.896497321362399	0.8094002460234863	0.907264024681099	0	0	0.0	0.04672985322102498	0.04672985322102498
1871	0.09600990477384862	0.03434480515049196	0.03208279901223163	0.6268561063553131	-1	0	0	0.3	3	0.8461538461538461	11	0.38461538461538464	0.8461538461538461	14	11	0	0	0	0.23076923076923078	3	13	15	0.0	1.0	0.3958253182977438	0.888295750687061	0.7146080017166767	0.9314821841363244	0.4047519173303272	0.890686785690899	0.8417555469356229	0.9055355476155101	0	0	0.0	0.03208279901223163	0.03208279901223163
273	None	None	None	None	None	0	0	0.5	5	0.46153846153846156	6	0.4166666666666667	0.38461538461538464	9	5	5	0	0	1.0	6	6	15	0.0	0	0.5028017803016948	0.9355825923806647	0.4623291365971401	0.9243264628782846	0.8218666900997992	0.6913399046657315	0.826122230186207	0.8802645497311912	0	0	0.0	None	None
4478	0.10108414249801898	0.04980537686937972	0.04958874033520449	0.663224453986786	-1	0	0	0.3	3	0.8461538461538461	11	0.38461538461538464	0.8461538461538461	14	11	0	0	0	0.23076923076923078	3	13	15	0.0	1.0	0.31989593956912	0.8857700495603478	0.7146080017166767	0.9314821841363244	0.4047519173303272	0.890686785690899	0.8417555469356229	0.9048143758108553	0	0	0.0	0.04958874033520449	0.04958874033520449
4139	0.09568425102452804	0.04358876098309132	0.042328540751898305	0.7184573988305435	-1	0	0	0.3	3	0.8461538461538461	11	0.38461538461538464	0.8461538461538461	14	11	0	0	0	0.23076923076923078	3	13	15	0.0	1.0	0.4486563796985495	0.8872067755234814	0.7146080017166767	0.9314821841363244	0.5193797392797788	0.9002878012737787	0.8124863148335506	0.9081186673437119	0	0	0.0	0.042328540751898305	0.042328540751898305
1995	0.09854782351921647	0.04725584063262219	0.04722902359026397	0.6660083426516363	-1	0	0	0.3	3	0.8461538461538461	11	0.38461538461538464	0.8461538461538461	14	11	0	0	0	0.23076923076923078	3	13	15	0.0	1.0	0.481317344959307	0.9006995696410585	0.7146080017166767	0.9314821841363244	0.5193797392797788	0.8743930604264318	0.8124863148335506	0.9047964301480352	0	0	0.0	0.04722902359026397	0.04722902359026397
1730	0.04234694966309307	0.0024234354354066077	-0.0023793857732360394	0.8958152656885034	-1	0	0	0.4	4	0.6923076923076923	9	0.3125	0.6153846153846154	12	8	2	1	0	0.75	6	8	15	0.25	0.25	0.491887692771299	0.8916852664545447	0.4680612199059292	0.9000933897349566	0.437999291842664	0.9065034603937546	0.7148502911793135	0.8995891941128168	1.0	0.08333333333333333	0.0	-0.00023793857732360395	-0.00023793857732360395
2260	0.09503919052799364	0.03943107566349305	0.03608686603934873	0.6449110724385682	-1	0	0	0.3	3	0.8461538461538461	11	0.38461538461538464	0.8461538461538461	14	11	0	0	0	0.23076923076923078	3	13	15	0.0	1.0	0.481317344959307	0.9006995696410585	0.7146080017166767	0.9314821841363244	0.4047519173303272	0.890686785690899	0.8440269880175985	0.9092210012965216	0	0	0.0	0.03608686603934873	0.03608686603934873
4534	0.11315998453816695	0.04587814154663149	0.04381605264166512	0.6511333892425919	-1	0	0	0.3	3	0.8461538461538461	11	0.38461538461538464	0.8461538461538461	14	11	0	0	0	0.23076923076923078	3	13	15	0.0	1.0	0.3270654003060446	0.8887654953586325	0.7459198791913337	0.9310958514161486	0.42541759649419175	0.9041814016881397	0.8007008264893214	0.9096035578235481	0	0	0.0	0.04381605264166512	0.04381605264166512
3901	0.10068437492674179	0.04545422967531312	0.04516747908524036	0.7032036763561016	-1	0	0	0.3	3	0.8461538461538461	11	0.38461538461538464	0.8461538461538461	14	11	0	0	0	0.23076923076923078	3	13	15	0.0	1.0	0.31989593956912	0.8857700495603478	0.7146080017166767	0.9314821841363244	0.4047519173303272	0.890686785690899	0.8417555469356229	0.9048143758108553	0	0	0.0	0.04516747908524036	0.04516747908524036
509	0.07585893999790372	0.03423578058165779	0.03422874909114919	0.7116644831919197	-1	0	0	0.1	1	1.0	13	1.0	0.9230769230769231	13	12	1	0	0	0.06666666666666667	15	1	15	0.0	0	0.5625065735011455	0.9145225340184079	0.4680612199059292	0.9537072298685247	0.36078781888993483	0.9170136714004952	0.8440269880175985	0.9308179484342132	0	0	0.0	0.03422874909114919	0.03422874909114919
2599	0.09318835156074178	0.03569679456694871	0.025525312552093102	0.6343755754885373	-1	0	0	0.3	3	0.8461538461538461	11	0.38461538461538464	0.8461538461538461	14	11	0	0	0	0.23076923076923078	3	13	15	0.0	1.0	0.4100093440845119	0.888746565979962	0.7146080017166767	0.9314821841363244	0.4697418257136386	0.896497321362399	0.8094002460234863	0.9073915896093402	0	0	0.0	0.025525312552093102	0.025525312552093102
330	4.096213003762138e-07	7.50804384069707e-09	7.01812132176648e-09	0.99999936665699	-1	0	0	1.0	1	0	0	1.0	0	1	0	0	3	0	0.5	2	1	2	1.0	0	0	0	0	0	0	0	0	0	0	0	0	7.01812132176648e-09	7.01812132176648e-09
4021	0.09034638609131854	0.03833719953770653	0.036771588526011256	0.6297790615166319	-1	0	0	0.3	3	0.8461538461538461	11	0.38461538461538464	0.8461538461538461	14	11	0	0	0	0.23076923076923078	3	13	15	0.0	1.0	0.481317344959307	0.9033544277804756	0.7146080017166767	0.9314821841363244	0.4047519173303272	0.890686785690899	0.8440269880175985	0.9100441783078781	0	0	0.0	0.036771588526011256	0.036771588526011256
3762	0.09144043994929216	0.039289508437858015	0.0375859002181148	0.6319279828248354	-1	0	0	0.3	3	0.8461538461538461	11	0.38461538461538464	0.8461538461538461	14	11	0	0	0	0.23076923076923078	3	13	15	0.0	1.0	0.481317344959307	0.9030100362915621	0.7146080017166767	0.9314821841363244	0.4047519173303272	0.890686785690899	0.8440269880175985	0.9099366490486768	0	0	0.0	0.0375859002181148	0.0375859002181148
1222	0.03649257618320283	0.0046484422288930495	-0.004130688969421385	0.9135730604843753	-1	0	0	0.5	5	0.5384615384615384	7	0.5	0.5384615384615384	12	7	2	0	0	0.3	3	10	15	0.0	0.5714285714285714	0.481317344959307	0.9143965017632475	0.6426454623079139	0.9438200275951034	0.373190932679698	0.896873145637906	0.8440269880175985	0.9206313309804043	0	0	0.0	-0.00041306889694213845	-0.00041306889694213845
4812	0.09965433801795896	0.05353354051389263	0.05048618824614015	0.7000341825203463	-1	0	0	0.3	3	0.8461538461538461	11	0.38461538461538464	0.8461538461538461	14	11	0	0	0	0.23076923076923078	3	13	15	0.0	1.0	0.31989593956912	0.8857700495603478	0.7146080017166767	0.9314821841363244	0.5193797392797788	0.9002878012737787	0.8009548789639526	0.9077207819268358	0	0	0.0	0.05048618824614015	0.05048618824614015
4434	0.10511684753473538	0.04933160636056737	0.04877425361052468	0.6901562597577635	-1	0	0	0.3	3	0.8461538461538461	11	0.38461538461538464	0.8461538461538461	14	11	0	0	0	0.23076923076923078	3	13	15	0.0	1.0	0.4077721819777217	0.884393437508148	0.7146080017166767	0.9314821841363244	0.5193797392797788	0.9002878012737787	0.8124863148335506	0.9073421845952301	0	0	0.0	0.04877425361052468	0.04877425361052468
4591	0.10030805538219387	0.049522589125806364	0.048699306238180015	0.6867706948547248	-1	0	0	0.3	3	0.8461538461538461	11	0.38461538461538464	0.8461538461538461	14	11	0	0	0	0.23076923076923078	3	13	15	0.0	1.0	0.3178494065528816	0.8859222863408788	0.7146080017166767	0.9314821841363244	0.5193797392797788	0.9002878012737787	0.8010715668321063	0.9077628078163111	0	0	0.0	0.048699306238180015	0.048699306238180015
1715	0.09815934054066194	0.04846781596006236	0.04555005311557534	0.6393005922766357	-1	0	0	0.3	3	0.8461538461538461	11	0.38461538461538464	0.8461538461538461	14	11	0	0	0	0.23076923076923078	3	13	15	0.0	1.0	0.3958253182977438	0.888295750687061	0.7146080017166767	0.9314821841363244	0.4047519173303272	0.890686785690899	0.8417555469356229	0.9055355476155101	0	0	0.0	0.04555005311557534	0.04555005311557534
2914	0.0970823392996022	0.049721785662547646	0.04752717646018456	0.6335019702971303	-1	0	0	0.3	3	0.8461538461538461	11	0.38461538461538464	0.8461538461538461	14	11	0	0	0	0.23076923076923078	3	13	15	0.0	1.0	0.481317344959307	0.9030100362915621	0.7146080017166767	0.9314821841363244	0.4047519173303272	0.890686785690899	0.8440269880175985	0.9099366490486768	0	0	0.0	0.04752717646018456	0.04752717646018456
622	0.09124757594722652	0.03243695735760516	0.03243431874144708	0.6174160087731453	-1	0	0	0.3	3	0.8461538461538461	11	0.38461538461538464	0.8461538461538461	14	11	0	0	0	0.23076923076923078	3	13	15	0.0	1.0	0.481317344959307	0.8995286242376541	0.7459198791913337	0.9310958514161486	0.3489204818458006	0.9085090082195562	0.8440269880175985	0.9140198665698491	0	0	0.0	0.03243431874144708	0.03243431874144708
88	0.059194166202990936	0.009223813584530368	-0.008912348392226469	0.8914825872759735	-1	0	0	0.1	1	1.0	13	0.5357142857142857	0.8461538461538461	12	11	2	1	0	0.14285714285714285	14	2	15	0.14285714285714285	0	0.7881001834136505	0.9427663595067831	0.583484988609869	0.7692486708396217	0.3755712505362333	0.957308584985457	0.8427943078356392	0.9146639245703684	1.0	0.08333333333333333	0.0	-0.0008912348392226469	-0.0008912348392226469
3314	0.09878266384399223	0.05230651312868961	0.05131743828705633	0.6968922902465253	-1	0	0	0.3	3	0.8461538461538461	11	0.38461538461538464	0.8461538461538461	14	11	0	0	0	0.23076923076923078	3	13	15	0.0	1.0	0.31989593956912	0.8857700495603478	0.7146080017166767	0.9314821841363244	0.4047519173303272	0.890686785690899	0.8417555469356229	0.9048143758108553	0	0	0.0	0.05131743828705633	0.05131743828705633
4879	0.041000380889259495	0.002363602842981821	0.00022717840253305547	0.9879947765754817	-1	0	0	0.3	3	0.8461538461538461	11	0.3409090909090909	0.7692307692307693	13	10	1	1	0	0.36363636363636365	4	11	15	0.3333333333333333	0.5	0.19827797169090805	0.8856645178167817	0.8172297047098986	0.9217277460080004	0.3314554537086047	0.8802699036082144	0.867458896367572	0.8974691957007928	1.0	0.07692307692307693	0.0	0.00022717840253305547	0.00022717840253305547
3507	0.09064468038674066	0.041262975417687565	0.03928299075825359	0.6168819955760162	-1	0	0	0.3	3	0.8461538461538461	11	0.38461538461538464	0.8461538461538461	14	11	0	0	0	0.23076923076923078	3	13	15	0.0	1.0	0.481317344959307	0.9030100362915621	0.7146080017166767	0.9314821841363244	0.4047519173303272	0.890686785690899	0.8440269880175985	0.9099366490486768	0	0	0.0	0.03928299075825359	0.03928299075825359
4108	0.09404026694984713	0.053599399372949046	0.04767603581548926	0.6373061633960182	-1	0	0	0.3	3	0.8461538461538461	11	0.38461538461538464	0.8461538461538461	14	11	0	0	0	0.23076923076923078	3	13	15	0.0	1.0	0.481317344959307	0.9026683213488794	0.7146080017166767	0.9314821841363244	0.4047519173303272	0.890686785690899	0.8440269880175985	0.9098301778896766	0	0	0.0	0.04767603581548926	0.04767603581548926
3990	0.09735488755870589	0.04931024462243514	0.046479544946624575	0.6550285049204714	-1	0	0	0.3	3	0.8461538461538461	11	0.38461538461538464	0.8461538461538461	14	11	0	0	0	0.23076923076923078	3	13	15	0.0	1.0	0.481317344959307	0.9030100362915621	0.7146080017166767	0.9314821841363244	0.4047519173303272	0.890686785690899	0.8440269880175985	0.9099366490486768	0	0	0.0	0.046479544946624575	0.046479544946624575
2818	0.09033731165067703	0.03982636286209425	0.029741410305250276	0.6273025784053943	-1	0	0	0.3	3	0.8461538461538461	11	0.38461538461538464	0.8461538461538461	14	11	0	0	0	0.23076923076923078	3	13	15	0.0	1.0	0.4100093440845119	0.888746565979962	0.7146080017166767	0.9314821841363244	0.5193797392797788	0.9002878012737787	0.8124863148335506	0.9085482945356077	0	0	0.0	0.029741410305250276	0.029741410305250276
2088	0.09620416881393312	0.038763309411116824	0.03617102097365716	0.6119715875683243	-1	0	0	0.3	3	0.8461538461538461	11	0.38461538461538464	0.8461538461538461	14	11	0	0	0	0.23076923076923078	3	13	15	0.0	1.0	0.3958253182977438	0.888295750687061	0.7146080017166767	0.9314821841363244	0.368103685519466	0.8908162797454713	0.8440269880175985	0.9055734836981145	0	0	0.0	0.03617102097365716	0.03617102097365716
582	0.033994176742958016	0.001008654166256157	-0.0007202099960554613	0.9445909942842234	-1	0.25	1	0.5	5	0.6153846153846154	8	0.375	0.6153846153846154	12	8	2	1	0	0.4	10	4	15	0.25	0.8	0.5203955536947323	0.937203898085991	0.6416317345382955	0.9402730612911312	0.44685328908717875	0.8752742249237316	0.7929563093406612	0.9219593710791146	1.0	0.16666666666666666	0.0	-7.202099960554613e-05	-7.202099960554613e-05
2820	0.09902720325747513	0.05088138327356657	0.04483215044975097	0.637595817394697	-1	0	0	0.3	3	0.8461538461538461	11	0.38461538461538464	0.8461538461538461	14	11	0	0	0	0.23076923076923078	3	13	15	0.0	1.0	0.3958253182977438	0.888295750687061	0.7146080017166767	0.9314821841363244	0.368103685519466	0.8908162797454713	0.8440269880175985	0.9055734836981145	0	0	0.0	0.04483215044975097	0.04483215044975097
2372	0.09654040107439014	0.04805628102345787	0.0395606392805922	0.6461701784343881	-1	0	0	0.3	3	0.8461538461538461	11	0.38461538461538464	0.8461538461538461	14	11	0	0	0	0.23076923076923078	3	13	15	0.0	1.0	0.4100093440845119	0.888746565979962	0.7146080017166767	0.9314821841363244	0.4047519173303272	0.890686785690899	0.8432753043311638	0.9056652429662306	0	0	0.0	0.0395606392805922	0.0395606392805922
1429	0.11405815466770973	0.04216467028252718	0.04208686550268706	0.6139835196254737	-1	0	0	0.3	3	0.8461538461538461	11	0.38461538461538464	0.8461538461538461	14	11	0	0	0	0.23076923076923078	3	13	15	0.0	1.0	0.481317344959307	0.8986663354029328	0.7459198791913337	0.9310958514161486	0.3489204818458006	0.9065227351377457	0.8440269880175985	0.9131469288737959	0	0	0.0	0.04208686550268706	0.04208686550268706
3171	0.09769932762981741	0.049024198329249334	0.04780559326332247	0.6422939896400592	-1	0	0	0.3	3	0.8461538461538461	11	0.38461538461538464	0.8461538461538461	14	11	0	0	0	0.23076923076923078	3	13	15	0.0	1.0	0.481317344959307	0.9030100362915621	0.7146080017166767	0.9314821841363244	0.4047519173303272	0.890686785690899	0.8440269880175985	0.9099366490486768	0	0	0.0	0.04780559326332247	0.04780559326332247
4786	0.10432587098701442	0.05029314133430968	0.05028849630524731	0.6549669554014148	-1	0	0	0.3	3	0.8461538461538461	11	0.38461538461538464	0.8461538461538461	14	11	0	0	0	0.23076923076923078	3	13	15	0.0	1.0	0.31989593956912	0.8857700495603478	0.7146080017166767	0.9314821841363244	0.5193797392797788	0.9002878012737787	0.8009548789639526	0.9077207819268358	0	0	0.0	0.05028849630524731	0.05028849630524731
4078	0.09826024817543065	0.047600113300493484	0.04630875644982906	0.6325025184844746	-1	0	0	0.3	3	0.8461538461538461	11	0.38461538461538464	0.8461538461538461	14	11	0	0	0	0.23076923076923078	3	13	15	0.0	1.0	0.481317344959307	0.9030100362915621	0.7146080017166767	0.9314821841363244	0.4047519173303272	0.890686785690899	0.8440269880175985	0.9099366490486768	0	0	0.0	0.04630875644982906	0.04630875644982906
75	7.870755853838393e-09	7.438861528621634e-09	6.4965505293527224e-09	0.9999990942166617	-1	0	0	1.0	1	0	0	1.0	0	0	0	1	1	0	0.5	1	2	2	0.16666666666666666	0	0	0	0	0	0	0	0	0	0	0	0	-0.1	-0.1
2536	0.09806664958415368	0.0397811650280199	0.03921426378162362	0.6444524187093746	-1	0	0	0.3	3	0.8461538461538461	11	0.38461538461538464	0.8461538461538461	14	11	0	0	0	0.23076923076923078	3	13	15	0.0	1.0	0.481317344959307	0.89491660508341	0.7146080017166767	0.9314821841363244	0.5193797392797788	0.9002878012737787	0.8124863148335506	0.9103047809420248	0	0	0.0	0.03921426378162362	0.03921426378162362
1813	0.10220280455636338	0.046924479823643894	0.04495199940018308	0.657779257991369	-1	0	0	0.3	3	0.8461538461538461	11	0.38461538461538464	0.8461538461538461	14	11	0	0	0	0.23076923076923078	3	13	15	0.0	1.0	0.3958253182977438	0.888295750687061	0.7146080017166767	0.9314821841363244	0.4047519173303272	0.890686785690899	0.8417555469356229	0.9055355476155101	0	0	0.0	0.04495199940018308	0.04495199940018308
1065	0.09093647982327914	0.03740146840713082	0.03703360441168011	0.6206463140630003	-1	0	0	0.3	3	0.8461538461538461	11	0.38461538461538464	0.8461538461538461	14	11	0	0	0	0.23076923076923078	3	13	15	0.0	1.0	0.3999183843302206	0.8922128433305337	0.7459198791913337	0.9316426165929507	0.3489204818458006	0.9085090082195562	0.8440269880175985	0.9121710802200484	0	0	0.0	0.03703360441168011	0.03703360441168011
4129	0.09807110892948137	0.048016039869952426	0.04714999234843086	0.6562482401998875	-1	0	0	0.3	3	0.8461538461538461	11	0.38461538461538464	0.8461538461538461	14	11	0	0	0	0.23076923076923078	3	13	15	0.0	1.0	0.481317344959307	0.9030100362915621	0.7146080017166767	0.9314821841363244	0.5193797392797788	0.9002878012737787	0.8124863148335506	0.9127017413860243	0	0	0.0	0.04714999234843086	0.04714999234843086
1834	0.10074973418861716	0.05074003490571559	0.046765764479075426	0.6302840276083758	-1	0	0	0.3	3	0.8461538461538461	11	0.38461538461538464	0.8461538461538461	14	11	0	0	0	0.23076923076923078	3	13	15	0.0	1.0	0.3958253182977438	0.888295750687061	0.7146080017166767	0.9314821841363244	0.4047519173303272	0.890686785690899	0.8417555469356229	0.9055355476155101	0	0	0.0	0.046765764479075426	0.046765764479075426
774	0.07350294873966147	0.022556323300956013	0.012256435429045582	0.7052161523719884	-1	0	0	0.1	1	1.0	13	1.0	0.9230769230769231	13	12	1	0	0	0.06666666666666667	15	1	15	0.0	0	0.5846615102424891	0.9207848797250597	0.8172297047098986	0.9399069274834301	0.4047519173303272	0.9231829513007038	0.8440269880175985	0.9284496963474507	0	0	0.0	0.012256435429045582	0.012256435429045582
4443	0.10236317962476232	0.05390195164805409	0.05056334710719244	0.6908737589154729	-1	0	0	0.3	3	0.8461538461538461	11	0.38461538461538464	0.8461538461538461	14	11	0	0	0	0.23076923076923078	3	13	15	0.0	1.0	0.3178494065528816	0.8859222863408788	0.7146080017166767	0.9314821841363244	0.5193797392797788	0.9002878012737787	0.8010715668321063	0.9077628078163111	0	0	0.0	0.05056334710719244	0.05056334710719244
3966	0.03688354408107501	0.005324497019934388	-0.0023941478878171606	0.9398447430659168	-1	0	0	0.3	3	0.8461538461538461	11	0.2777777777777778	0.7692307692307693	13	10	1	1	0	0.6666666666666666	9	6	15	0.3333333333333333	0.2222222222222222	0.37797317967612487	0.8774069069047061	0.8172297047098986	0.9334589998654621	0.5193797392797788	0.8872593138319018	0.7821600351269229	0.9023907422362542	1.0	0	0.0	-0.00023941478878171607	-0.00023941478878171607
3445	0.10003426847683101	0.050983464396652654	0.04699176217897134	0.6552552145414344	-1	0	0	0.3	3	0.8461538461538461	11	0.38461538461538464	0.8461538461538461	14	11	0	0	0	0.23076923076923078	3	13	15	0.0	1.0	0.481317344959307	0.9030100362915621	0.7146080017166767	0.9314821841363244	0.4047519173303272	0.890686785690899	0.8440269880175985	0.9099366490486768	0	0	0.0	0.04699176217897134	0.04699176217897134
4133	0.09283825954417994	0.03249321117622827	0.03081266723406414	0.660529681420463	-1	0	0	0.3	3	0.8461538461538461	11	0.38461538461538464	0.8461538461538461	14	11	0	0	0	0.23076923076923078	3	13	15	0.0	1.0	0.481317344959307	0.910327317959772	0.7146080017166767	0.9314821841363244	0.4047519173303272	0.890686785690899	0.8440269880175985	0.9122721506341538	0	0	0.0	0.03081266723406414	0.03081266723406414
3239	0.0901422715296042	0.03494312814279357	0.03310230131167279	0.6348918129276846	-1	0	0	0.3	3	0.8461538461538461	11	0.38461538461538464	0.8461538461538461	14	11	0	0	0	0.23076923076923078	3	13	15	0.0	1.0	0.481317344959307	0.9006995696410585	0.7146080017166767	0.9314821841363244	0.4047519173303272	0.890686785690899	0.8440269880175985	0.9092210012965216	0	0	0.0	0.03310230131167279	0.03310230131167279
2837	0.1004146457046033	0.04977981376701503	0.04790526455747059	0.6450839339380002	-1	0	0	0.3	3	0.8461538461538461	11	0.38461538461538464	0.8461538461538461	14	11	0	0	0	0.23076923076923078	3	13	15	0.0	1.0	0.3958253182977438	0.888295750687061	0.7146080017166767	0.9314821841363244	0.4697418257136386	0.896497321362399	0.8094002460234863	0.907264024681099	0	0	0.0	0.04790526455747059	0.04790526455747059
2175	0.09975757308516948	0.04217236908129412	0.0421311155252276	0.65468120145839	-1	0	0	0.3	3	0.8461538461538461	11	0.38461538461538464	0.8461538461538461	14	11	0	0	0	0.23076923076923078	3	13	15	0.0	1.0	0.481317344959307	0.9006995696410585	0.7146080017166767	0.9314821841363244	0.4047519173303272	0.890686785690899	0.8440269880175985	0.9092210012965216	0	0	0.0	0.0421311155252276	0.0421311155252276
1209	0.08350396332347636	0.003314391730230896	-0.0032759249767797117	0.7094880752577768	-1	0	0	0.2	2	0.9230769230769231	12	1.0	0.9230769230769231	14	12	0	0	0	0.06666666666666667	15	1	15	0.0	0.14285714285714285	0.30945424948215206	0.9055341232294745	0.6141068302747839	0.9323240744571885	0.3107897745447402	0.9193473005605651	0.8505141359185155	0.9197471099834694	0	0	0.0	-0.0003275924976779712	-0.0003275924976779712
1588	0.10350700695051436	0.05106707040883535	0.04625484849470511	0.6232782692758735	-1	0	0	0.3	3	0.8461538461538461	11	0.38461538461538464	0.8461538461538461	14	11	0	0	0	0.23076923076923078	3	13	15	0.0	1.0	0.3958253182977438	0.888295750687061	0.7146080017166767	0.9314821841363244	0.368103685519466	0.8908162797454713	0.8440269880175985	0.9055734836981145	0	0	0.0	0.04625484849470511	0.04625484849470511
29	0.02890826013697464	0.0017496497153495917	0.0008818940547567491	0.8989405423975867	-1	0	0	0.125	1	1.0	10	0.2857142857142857	0.8	9	8	2	1	0	0.8571428571428571	7	6	12	0.14285714285714285	0	0.8196365619982551	0.9428990260824774	0.6685078594029079	0.9525066915562878	0.4614725653398655	0.8913289515096009	0.9036935451908791	0.9331227655521283	1.0	0.1111111111111111	0.0	0.0008818940547567491	0.0008818940547567491
2046	0.10328759091250328	0.04779894963619889	0.04415017265282186	0.6261267924088254	-1	0	0	0.3	3	0.8461538461538461	11	0.38461538461538464	0.8461538461538461	14	11	0	0	0	0.23076923076923078	3	13	15	0.0	1.0	0.3958253182977438	0.888295750687061	0.7146080017166767	0.9314821841363244	0.4047519173303272	0.890686785690899	0.8417555469356229	0.9055355476155101	0	0	0.0	0.04415017265282186	0.04415017265282186
510	0.09623935932687464	0.02377786769043358	0.02295332245599831	0.6388906165753789	-1	0	0	0.3	3	0.8461538461538461	11	0.38461538461538464	0.8461538461538461	14	11	0	0	0	0.23076923076923078	3	13	15	0.0	1.0	0.43092652643062124	0.8976320388860037	0.6769905650293546	0.9287311757256285	0.368103685519466	0.9016823502808451	0.8440269880175985	0.910373330390674	0	0	0.0	0.02295332245599831	0.02295332245599831
3416	0.09327064482279146	0.03995058760228965	0.03781867346077883	0.6470548591801304	-1	0	0	0.3	3	0.8461538461538461	11	0.38461538461538464	0.8461538461538461	14	11	0	0	0	0.23076923076923078	3	13	15	0.0	1.0	0.481317344959307	0.9030100362915621	0.7146080017166767	0.9314821841363244	0.4047519173303272	0.890686785690899	0.8440269880175985	0.9099366490486768	0	0	0.0	0.03781867346077883	0.03781867346077883
2067	0.09180405870304188	0.038010078749344825	0.03660510877589731	0.6411296378538645	-1	0	0	0.3	3	0.8461538461538461	11	0.38461538461538464	0.8461538461538461	14	11	0	0	0	0.23076923076923078	3	13	15	0.0	1.0	0.481317344959307	0.9030100362915621	0.7146080017166767	0.9314821841363244	0.4047519173303272	0.890686785690899	0.8440269880175985	0.9099366490486768	0	0	0.0	0.03660510877589731	0.03660510877589731
4490	0.10152217967151599	0.05012484777668027	0.049027442916179505	0.6531125230942296	-1	0	0	0.3	3	0.8461538461538461	11	0.38461538461538464	0.8461538461538461	14	11	0	0	0	0.23076923076923078	3	13	15	0.0	1.0	0.4077721819777217	0.884393437508148	0.7146080017166767	0.9314821841363244	0.5193797392797788	0.9002878012737787	0.8124863148335506	0.9073421845952301	0	0	0.0	0.049027442916179505	0.049027442916179505
1098	0.09441453497180781	0.029803212695001472	0.029652132392468042	0.6153306948004057	-1	0	0	0.3	3	0.8461538461538461	11	0.38461538461538464	0.8461538461538461	14	11	0	0	0	0.23076923076923078	3	13	15	0.0	1.0	0.481317344959307	0.9008337338568614	0.7459198791913337	0.9310958514161486	0.3489204818458006	0.9085090082195562	0.8440269880175985	0.9143995941765644	0	0	0.0	0.029652132392468042	0.029652132392468042
1754	0.10136107031380966	0.04911529628796333	0.045542130290698764	0.637449181546285	-1	0	0	0.3	3	0.8461538461538461	11	0.38461538461538464	0.8461538461538461	14	11	0	0	0	0.23076923076923078	3	13	15	0.0	1.0	0.3958253182977438	0.888295750687061	0.7146080017166767	0.9314821841363244	0.4047519173303272	0.890686785690899	0.8417555469356229	0.9055355476155101	0	0	0.0	0.045542130290698764	0.045542130290698764
1221	0.09927903953398247	0.0360367479066741	0.036005401523123315	0.6169933318051173	-1	0	0	0.3	3	0.8461538461538461	11	0.38461538461538464	0.8461538461538461	14	11	0	0	0	0.23076923076923078	3	13	15	0.0	1.0	0.481317344959307	0.895656706142029	0.7146080017166767	0.9430739176652293	0.4047519173303272	0.8991388674915192	0.8440269880175985	0.9154174006863812	0	0	0.0	0.036005401523123315	0.036005401523123315
2827	0.09688304425824466	0.05212841121311182	0.048430081967171405	0.6382696405628773	-1	0	0	0.3	3	0.8461538461538461	11	0.38461538461538464	0.8461538461538461	14	11	0	0	0	0.23076923076923078	3	13	15	0.0	1.0	0.481317344959307	0.9030100362915621	0.7146080017166767	0.9314821841363244	0.4047519173303272	0.890686785690899	0.8440269880175985	0.9099366490486768	0	0	0.0	0.048430081967171405	0.048430081967171405
2425	0.055595783212289154	0.017887601284244697	-0.017838233830185905	0.8158755427836157	-1	0	0	0.2	2	0.9230769230769231	12	0.2727272727272727	0.8461538461538461	13	11	1	1	0	0.45454545454545453	11	5	15	0.25	0.14285714285714285	0.37797317967612487	0.901074908749981	0.8172297047098986	0.9343007223427641	0.5193797392797788	0.90932884216942	0.7821600351269229	0.916046275226093	1.0	0	0.0	-0.0017838233830185905	-0.0017838233830185905
2206	0.10527792868952694	0.0344634163290312	0.03397824327883677	0.6288283686586938	-1	0	0	0.3	3	0.8461538461538461	11	0.38461538461538464	0.8461538461538461	14	11	0	0	0	0.23076923076923078	3	13	15	0.0	1.0	0.3892188305098325	0.8884232611804961	0.7146080017166767	0.9314821841363244	0.4047519173303272	0.890686785690899	0.8417555469356229	0.9055722008787181	0	0	0.0	0.03397824327883677	0.03397824327883677
2048	0.09758835523872972	0.04611709863268901	0.04471819536647085	0.6583698700696461	-1	0	0	0.3	3	0.8461538461538461	11	0.38461538461538464	0.8461538461538461	14	11	0	0	0	0.23076923076923078	3	13	15	0.0	1.0	0.3958253182977438	0.888295750687061	0.7146080017166767	0.9314821841363244	0.5193797392797788	0.9002878012737787	0.8100321267681114	0.9084221621241428	0	0	0.0	0.04471819536647085	0.04471819536647085
1537	0.09939480817077785	0.047678152559748735	0.04560865148810986	0.6443902770865021	-1	0	0	0.3	3	0.8461538461538461	11	0.38461538461538464	0.8461538461538461	14	11	0	0	0	0.23076923076923078	3	13	15	0.0	1.0	0.3958253182977438	0.888295750687061	0.7146080017166767	0.9314821841363244	0.4047519173303272	0.890686785690899	0.8417555469356229	0.9055355476155101	0	0	0.0	0.04560865148810986	0.04560865148810986
4698	0.10371566712498442	0.05351504912605182	0.0505800134650319	0.6964121561895519	-1	0	0	0.3	3	0.8461538461538461	11	0.38461538461538464	0.8461538461538461	14	11	0	0	0	0.23076923076923078	3	13	15	0.0	1.0	0.3178494065528816	0.8859222863408788	0.7146080017166767	0.9314821841363244	0.5193797392797788	0.9002878012737787	0.8010715668321063	0.9077628078163111	0	0	0.0	0.0505800134650319	0.0505800134650319
4535	0.10103517362691922	0.049184124519842894	0.04872591629969638	0.6446866747564046	-1	0	0	0.3	3	0.8461538461538461	11	0.38461538461538464	0.8461538461538461	14	11	0	0	0	0.23076923076923078	3	13	15	0.0	1.0	0.31989593956912	0.8857700495603478	0.7146080017166767	0.9314821841363244	0.5193797392797788	0.9002878012737787	0.8009548789639526	0.9077207819268358	0	0	0.0	0.04872591629969638	0.04872591629969638
4852	0.09964541273469828	0.051655317433019154	0.051554711398042116	0.6487678576908543	-1	0	0	0.3	3	0.8461538461538461	11	0.38461538461538464	0.8461538461538461	14	11	0	0	0	0.23076923076923078	3	13	15	0.0	1.0	0.31989593956912	0.8857700495603478	0.7146080017166767	0.9314821841363244	0.4047519173303272	0.890686785690899	0.8417555469356229	0.9048143758108553	0	0	0.0	0.051554711398042116	0.051554711398042116
3172	0.10202643680920262	0.04900378741508055	0.04654159860848508	0.6416950380419906	-1	0	0	0.3	3	0.8461538461538461	11	0.38461538461538464	0.8461538461538461	14	11	0	0	0	0.23076923076923078	3	13	15	0.0	1.0	0.3958253182977438	0.888295750687061	0.7146080017166767	0.9314821841363244	0.5193797392797788	0.9002878012737787	0.8100321267681114	0.9084221621241428	0	0	0.0	0.04654159860848508	0.04654159860848508
3059	0.09818219826664479	0.04844116217441749	0.04586182249749142	0.6591372151466395	-1	0	0	0.3	3	0.8461538461538461	11	0.38461538461538464	0.8461538461538461	14	11	0	0	0	0.23076923076923078	3	13	15	0.0	1.0	0.481317344959307	0.9006995696410585	0.7146080017166767	0.9314821841363244	0.4697418257136386	0.896497321362399	0.8094002460234863	0.9108886793465183	0	0	0.0	0.04586182249749142	0.04586182249749142
4324	0.09187960325820507	0.03643343803212023	0.03527313046211431	0.6304540153796473	-1	0	0	0.3	3	0.8461538461538461	11	0.38461538461538464	0.8461538461538461	14	11	0	0	0	0.23076923076923078	3	13	15	0.0	1.0	0.481317344959307	0.9026683213488794	0.7146080017166767	0.9314821841363244	0.5193797392797788	0.8743930604264318	0.8124863148335506	0.9054322098455347	0	0	0.0	0.03527313046211431	0.03527313046211431
1740	0.09803654323174886	0.048414997508263315	0.04528959682720871	0.6457517552202692	-1	0	0	0.3	3	0.8461538461538461	11	0.38461538461538464	0.8461538461538461	14	11	0	0	0	0.23076923076923078	3	13	15	0.0	1.0	0.3958253182977438	0.888295750687061	0.7146080017166767	0.9314821841363244	0.4047519173303272	0.890686785690899	0.8417555469356229	0.9055355476155101	0	0	0.0	0.04528959682720871	0.04528959682720871
3563	0.0989048755048088	0.04558534936795064	0.04496974067825751	0.6503256276534859	-1	0	0	0.3	3	0.8461538461538461	11	0.38461538461538464	0.8461538461538461	14	11	0	0	0	0.23076923076923078	3	13	15	0.0	1.0	0.481317344959307	0.9030100362915621	0.7146080017166767	0.9314821841363244	0.4047519173303272	0.890686785690899	0.8440269880175985	0.9099366490486768	0	0	0.0	0.04496974067825751	0.04496974067825751
4261	0.09609715626855615	0.04755521804256675	0.046942784790942126	0.6580241973827727	-1	0	0	0.3	3	0.8461538461538461	11	0.38461538461538464	0.8461538461538461	14	11	0	0	0	0.23076923076923078	3	13	15	0.0	1.0	0.481317344959307	0.9026683213488794	0.7146080017166767	0.9314821841363244	0.5193797392797788	0.9002878012737787	0.8124863148335506	0.9125982250854792	0	0	0.0	0.046942784790942126	0.046942784790942126
914	0.0811273288289913	0.03857376844795281	0.03257336962413986	0.661023362959286	-1	0	0	0.3	3	0.8461538461538461	11	0.38461538461538464	0.8461538461538461	14	11	0	0	0	0.23076923076923078	3	13	15	0.0	1.0	0.5846615102424891	0.9084317135322871	0.8172297047098986	0.9343850752177457	0.4047519173303272	0.909851165750331	0.8440269880175985	0.9184031951253917	0	0	0.0	0.03257336962413986	0.03257336962413986
1572	0.10095773312207494	0.04480480948133852	0.04047742924838806	0.6544491198603739	-1	0	0	0.3	3	0.8461538461538461	11	0.38461538461538464	0.8461538461538461	14	11	0	0	0	0.23076923076923078	3	13	15	0.0	1.0	0.3958253182977438	0.888295750687061	0.7146080017166767	0.9314821841363244	0.4047519173303272	0.890686785690899	0.8417555469356229	0.9055355476155101	0	0	0.0	0.04047742924838806	0.04047742924838806
4121	0.09240270329730021	0.03960183922694345	0.03759980781818252	0.646348478811775	-1	0	0	0.3	3	0.8461538461538461	11	0.38461538461538464	0.8461538461538461	14	11	0	0	0	0.23076923076923078	3	13	15	0.0	1.0	0.481317344959307	0.9030100362915621	0.7146080017166767	0.9314821841363244	0.4047519173303272	0.890686785690899	0.8440269880175985	0.9099366490486768	0	0	0.0	0.03759980781818252	0.03759980781818252
4636	0.08199150018012626	0.029159514432828625	0.0011461137746960552	0.736588722598795	-1	0	0	0.2	2	0.9230769230769231	12	1.0	0.9230769230769231	14	12	0	0	0	0.06666666666666667	15	1	15	0.0	0.14285714285714285	0.30428591868019683	0.8936854962645505	0.6119862987234549	0.9498989080156284	0.4570016921971515	0.8884515575267251	0.8485281560251351	0.9154517573417075	0	0	0.0	0.0011461137746960552	0.0011461137746960552
3684	0.09282265475408767	0.0409730260346255	0.03905747775662361	0.6258368416029405	-1	0	0	0.3	3	0.8461538461538461	11	0.38461538461538464	0.8461538461538461	14	11	0	0	0	0.23076923076923078	3	13	15	0.0	1.0	0.481317344959307	0.9033544277804756	0.7146080017166767	0.9314821841363244	0.4047519173303272	0.890686785690899	0.8440269880175985	0.9100441783078781	0	0	0.0	0.03905747775662361	0.03905747775662361
1436	0.10371561483204322	0.049293892314011725	0.04743561168653609	0.6474744150525746	-1	0	0	0.3	3	0.8461538461538461	11	0.38461538461538464	0.8461538461538461	14	11	0	0	0	0.23076923076923078	3	13	15	0.0	1.0	0.3958253182977438	0.888295750687061	0.7146080017166767	0.9314821841363244	0.4047519173303272	0.890686785690899	0.8417555469356229	0.9055355476155101	0	0	0.0	0.04743561168653609	0.04743561168653609
1016	0.11428631726362493	0.04110898092018298	0.037285880572696356	0.6291080786775443	-1	0	0	0.3	3	0.8461538461538461	11	0.38461538461538464	0.8461538461538461	14	11	0	0	0	0.23076923076923078	3	13	15	0.0	1.0	0.3958253182977438	0.891911293552062	0.7459198791913337	0.9310958514161486	0.3489204818458006	0.9065227351377457	0.8440269880175985	0.9112224066767085	0	0	0.0	0.037285880572696356	0.037285880572696356
2160	0.09573652232884662	0.050246697645869094	0.04875699950418411	0.6435891368782551	-1	0	0	0.3	3	0.8461538461538461	11	0.38461538461538464	0.8461538461538461	14	11	0	0	0	0.23076923076923078	3	13	15	0.0	1.0	0.481317344959307	0.9030100362915621	0.7146080017166767	0.9314821841363244	0.4047519173303272	0.890686785690899	0.8440269880175985	0.9099366490486768	0	0	0.0	0.04875699950418411	0.04875699950418411
4743	0.09273988637447224	0.03808745747031686	0.03527950406249446	0.701336400987125	-1	0	0	0.3	3	0.8461538461538461	11	0.38461538461538464	0.8461538461538461	14	11	0	0	0	0.23076923076923078	3	13	15	0.0	1.0	0.3135019124333599	0.8958581673611763	0.7146080017166767	0.9380746782066991	0.5193797392797788	0.9083994298897996	0.8124863148335506	0.915912158475439	0	0	0.0	0.03527950406249446	0.03527950406249446
2587	0.09520798871808477	0.04982951412118944	0.04001645830018521	0.6375087289340806	-1	0	0	0.3	3	0.8461538461538461	11	0.38461538461538464	0.8461538461538461	14	11	0	0	0	0.23076923076923078	3	13	15	0.0	1.0	0.4100093440845119	0.888746565979962	0.7146080017166767	0.9314821841363244	0.368103685519466	0.8908162797454713	0.8440269880175985	0.9057031323880946	0	0	0.0	0.04001645830018521	0.04001645830018521
540	0.038942914663759924	0.003137762456342861	0.0028504204461885173	0.9548026842346224	-1	0	0	0.4	4	0.6923076923076923	9	0.4166666666666667	0.5384615384615384	11	7	3	1	0	0.4444444444444444	4	9	15	0.16666666666666666	0.4	0.49120680999413774	0.9465775988192806	0.38450934383371704	0.9365594292514549	0.5549070538654768	0.8083185630822609	0.8591770461099347	0.9117574352166027	1.0	0.09090909090909091	0.0	0.0028504204461885173	0.0028504204461885173
1317	0.03449949662807165	0.006426135536979687	-0.0028253667240536236	0.9498265354041172	-1	0	0	0.3	3	0.8461538461538461	11	0.2777777777777778	0.7692307692307693	13	10	1	1	0	0.6666666666666666	9	6	15	0.3333333333333333	0.2222222222222222	0.37797317967612487	0.9021225303248981	0.8172297047098986	0.9334589998654621	0.4650265395471257	0.9080642840693264	0.7821600351269229	0.9156077718526102	1.0	0.07692307692307693	0.0	-0.00028253667240536235	-0.00028253667240536235
436	0.04976430451055108	0.009581326538567357	0.008678892579854587	0.7046394003189282	-1	0.25	1	0.5	5	0.6153846153846154	8	0.45454545454545453	0.6153846153846154	13	8	1	1	0	0.2727272727272727	3	11	15	1.0	1.0	0.5846615102424891	0.9206011548672777	0.8172297047098986	0.9329639138432358	0.4047519173303272	0.9130613972794858	0.8406397251456705	0.9226155303762542	1.0	0.07692307692307693	0.0	0.008678892579854587	0.008678892579854587
1765	0.10050023939595773	0.05002690465138065	0.04732442993829259	0.6350320034586152	-1	0	0	0.3	3	0.8461538461538461	11	0.38461538461538464	0.8461538461538461	14	11	0	0	0	0.23076923076923078	3	13	15	0.0	1.0	0.3958253182977438	0.888295750687061	0.7146080017166767	0.9314821841363244	0.4697418257136386	0.896497321362399	0.8094002460234863	0.907264024681099	0	0	0.0	0.04732442993829259	0.04732442993829259
731	0.09070075236352362	0.034647252178526815	0.034621766151012645	0.6171330619409783	-1	0	0	0.3	3	0.8461538461538461	11	0.38461538461538464	0.8461538461538461	14	11	0	0	0	0.23076923076923078	3	13	15	0.0	1.0	0.481317344959307	0.8995286242376541	0.7459198791913337	0.9310958514161486	0.3489204818458006	0.9085090082195562	0.8440269880175985	0.9140198665698491	0	0	0.0	0.034621766151012645	0.034621766151012645
1153	0.1124370967940364	0.04205366423231593	0.0408987715551425	0.6327735283983489	-1	0	0	0.3	3	0.8461538461538461	11	0.38461538461538464	0.8461538461538461	14	11	0	0	0	0.23076923076923078	3	13	15	0.0	1.0	0.481317344959307	0.9062926291787754	0.7459198791913337	0.9310958514161486	0.3489204818458006	0.9065227351377457	0.8440269880175985	0.915411577202694	0	0	0.0	0.0408987715551425	0.0408987715551425
597	0.08592987968513585	0.009832516096473306	0.009756108998537077	0.748168306844432	-1	0	0	0.3	3	0.8461538461538461	11	0.38461538461538464	0.8461538461538461	14	11	0	0	0	0.23076923076923078	3	13	15	0.0	1.0	0.43092652643062124	0.8893541258571576	0.49052590484173386	0.9374547979427073	0.31227225003493936	0.926677247805798	0.8499114864762932	0.9200277919530924	0	0	0.0	0.009756108998537077	0.009756108998537077
930	0.09040126495954053	0.033494134332976454	0.03341833859858577	0.6203218517370114	-1	0	0	0.3	3	0.8461538461538461	11	0.38461538461538464	0.8461538461538461	14	11	0	0	0	0.23076923076923078	3	13	15	0.0	1.0	0.46247180249428854	0.8963014986621065	0.7459198791913337	0.9377865340811992	0.3489204818458006	0.9085090082195562	0.8440269880175985	0.915941135872003	0	0	0.0	0.03341833859858577	0.03341833859858577
4343	0.0965948658661587	0.04937133676988897	0.04675273874289676	0.6984259683622767	-1	0	0	0.3	3	0.8461538461538461	11	0.38461538461538464	0.8461538461538461	14	11	0	0	0	0.23076923076923078	3	13	15	0.0	1.0	0.3135019124333599	0.8958581673611763	0.7146080017166767	0.9380746782066991	0.5193797392797788	0.8610080444556726	0.8124863148335506	0.9030169858683593	0	0	0.0	0.04675273874289676	0.04675273874289676
1742	0.09255789515972633	0.022924342942378467	0.02068222134268699	0.6835879825389144	-1	0	0	0.3	3	0.8461538461538461	11	0.38461538461538464	0.8461538461538461	14	11	0	0	0	0.23076923076923078	3	13	15	0.0	1.0	0.3135019124333599	0.8992675179145454	0.8172297047098986	0.9348255318542901	0.368103685519466	0.8908162797454712	0.8440269880175985	0.9102891195363528	0	0	0.0	0.02068222134268699	0.02068222134268699
3935	0.09644801711749966	0.0501221787869666	0.0479884621301742	0.6411488327130828	-1	0	0	0.3	3	0.8461538461538461	11	0.38461538461538464	0.8461538461538461	14	11	0	0	0	0.23076923076923078	3	13	15	0.0	1.0	0.481317344959307	0.9030100362915621	0.7146080017166767	0.9314821841363244	0.4047519173303272	0.890686785690899	0.8440269880175985	0.9099366490486768	0	0	0.0	0.0479884621301742	0.0479884621301742
4039	0.030493928167152386	0.004444747311122739	0.004024015664990552	0.9416590908080945	-1	0.25	1	0.4	4	0.7692307692307693	10	0.2777777777777778	0.6923076923076923	13	9	1	1	0	0.6666666666666666	9	6	15	0.5	0.2222222222222222	0.25693336660174737	0.8941226639693098	0.8172297047098986	0.9397901556419036	0.3314554537086047	0.8921912496653737	0.8440269880175985	0.9114579648072515	1.0	0.07692307692307693	0.0	0.004024015664990552	0.004024015664990552
3413	0.09708209561467315	0.04840760806930123	0.04778012891833273	0.6415805516395019	-1	0	0	0.3	3	0.8461538461538461	11	0.38461538461538464	0.8461538461538461	14	11	0	0	0	0.23076923076923078	3	13	15	0.0	1.0	0.481317344959307	0.9030100362915621	0.7146080017166767	0.9314821841363244	0.4047519173303272	0.890686785690899	0.8440269880175985	0.9099366490486768	0	0	0.0	0.04778012891833273	0.04778012891833273
384	0.04665476811845443	0.003005289158005796	-0.002668793966613838	0.9503671192345426	-1	0	0	0.2	2	0.8461538461538461	11	0.38461538461538464	0.7692307692307693	12	10	2	0	0	0.23076923076923078	13	3	15	0.0	0	0.7323617094206429	0.9513874784155727	0.7493435941206287	0.9213509344599563	0.21383437679158207	0.8873804263715023	0.9314954837930813	0.9241218094547597	0	0	0.0	-0.0002668793966613838	-0.0002668793966613838
2218	0.09957551017403866	0.05037967073746532	0.04656975972008699	0.6350743828296805	-1	0	0	0.3	3	0.8461538461538461	11	0.38461538461538464	0.8461538461538461	14	11	0	0	0	0.23076923076923078	3	13	15	0.0	1.0	0.3958253182977438	0.888295750687061	0.7146080017166767	0.9314821841363244	0.4047519173303272	0.890686785690899	0.8417555469356229	0.9055355476155101	0	0	0.0	0.04656975972008699	0.04656975972008699
259	0.08029074389380773	0.012812348144744587	0.010748838496118185	0.6703893669236369	-1	0	0	0.3	3	0.8461538461538461	11	0.38461538461538464	0.8461538461538461	14	11	0	0	0	0.23076923076923078	3	13	15	0.0	1.0	0.3934411025507054	0.874401219802611	0.49052590484173386	0.9374547979427073	0.38992609189916355	0.9037376790415582	0.8440269880175985	0.9085227251769067	0	0	0.0	0.010748838496118185	0.010748838496118185
4247	0.09625587699105612	0.0499152276935203	0.04821541141426269	0.6402589673950146	-1	0	0	0.3	3	0.8461538461538461	11	0.38461538461538464	0.8461538461538461	14	11	0	0	0	0.23076923076923078	3	13	15	0.0	1.0	0.481317344959307	0.9030100362915621	0.7146080017166767	0.9314821841363244	0.4047519173303272	0.890686785690899	0.8440269880175985	0.9099366490486768	0	0	0.0	0.04821541141426269	0.04821541141426269
5049	0.10460959993976715	0.05199216306144398	0.051373514212324396	0.6572503148379791	-1	0	0	0.3	3	0.8461538461538461	11	0.38461538461538464	0.8461538461538461	14	11	0	0	0	0.23076923076923078	3	13	15	0.0	1.0	0.31989593956912	0.8857700495603478	0.7146080017166767	0.9314821841363244	0.5193797392797788	0.9002878012737787	0.8009548789639526	0.9077207819268358	0	0	0.0	0.051373514212324396	0.051373514212324396
2168	0.10192313815520569	0.035861125441402936	0.03584952965756189	0.6473994993933345	-1	0	0	0.3	3	0.8461538461538461	11	0.38461538461538464	0.8461538461538461	14	11	0	0	0	0.23076923076923078	3	13	15	0.0	1.0	0.3958253182977438	0.888295750687061	0.7146080017166767	0.9314821841363244	0.4047519173303272	0.8673244630764322	0.8440269880175985	0.8990651228036161	0	0	0.0	0.03584952965756189	0.03584952965756189
2415	0.09747729753345911	0.05036669858009976	0.04894288624840451	0.6396628885408148	-1	0	0	0.3	3	0.8461538461538461	11	0.38461538461538464	0.8461538461538461	14	11	0	0	0	0.23076923076923078	3	13	15	0.0	1.0	0.481317344959307	0.9030100362915621	0.7146080017166767	0.9314821841363244	0.4047519173303272	0.890686785690899	0.8440269880175985	0.9099366490486768	0	0	0.0	0.04894288624840451	0.04894288624840451
3333	0.09954909900016622	0.04958181989460575	0.04492939408159182	0.6539960871928262	-1	0	0	0.3	3	0.8461538461538461	11	0.38461538461538464	0.8461538461538461	14	11	0	0	0	0.23076923076923078	3	13	15	0.0	1.0	0.3958253182977438	0.888295750687061	0.7146080017166767	0.9314821841363244	0.4047519173303272	0.890686785690899	0.8417555469356229	0.9055355476155101	0	0	0.0	0.04492939408159182	0.04492939408159182
2197	0.09885793577305785	0.04081186981310085	0.040709707834855835	0.6541534631394019	-1	0	0	0.3	3	0.8461538461538461	11	0.38461538461538464	0.8461538461538461	14	11	0	0	0	0.23076923076923078	3	13	15	0.0	1.0	0.481317344959307	0.9006995696410585	0.7146080017166767	0.9314821841363244	0.4047519173303272	0.890686785690899	0.8440269880175985	0.9092210012965216	0	0	0.0	0.040709707834855835	0.040709707834855835
2090	0.10394672855712594	0.05131917170452924	0.04900681913157353	0.6416621408182407	-1	0	0	0.3	3	0.8461538461538461	11	0.38461538461538464	0.8461538461538461	14	11	0	0	0	0.23076923076923078	3	13	15	0.0	1.0	0.3958253182977438	0.888295750687061	0.7146080017166767	0.9314821841363244	0.4697418257136386	0.896497321362399	0.8094002460234863	0.907264024681099	0	0	0.0	0.04900681913157353	0.04900681913157353
772	0.0754779991923962	0.024778220193968872	0.02450853461864719	0.701351452352162	-1	0	0	0.1	1	1.0	13	1.0	0.9230769230769231	13	12	1	0	0	0.06666666666666667	15	1	15	0.0	0	0.5625065735011455	0.9006545579901184	0.7584998183576008	0.9354191286868834	0.4047519173303272	0.9043105144015688	0.8440269880175985	0.9148661593545869	0	0	0.0	0.02450853461864719	0.02450853461864719
1920	0.09922879818530185	0.051481568168111065	0.04648988873842516	0.6311221383839827	-1	0	0	0.3	3	0.8461538461538461	11	0.38461538461538464	0.8461538461538461	14	11	0	0	0	0.23076923076923078	3	13	15	0.0	1.0	0.3958253182977438	0.888295750687061	0.7146080017166767	0.9314821841363244	0.4047519173303272	0.890686785690899	0.8417555469356229	0.9055355476155101	0	0	0.0	0.04648988873842516	0.04648988873842516
3800	0.09008337194698629	0.03974216870388593	0.039067567522255146	0.626493391475716	-1	0	0	0.3	3	0.8461538461538461	11	0.38461538461538464	0.8461538461538461	14	11	0	0	0	0.23076923076923078	3	13	15	0.0	1.0	0.481317344959307	0.9030100362915621	0.7146080017166767	0.9314821841363244	0.4047519173303272	0.890686785690899	0.8440269880175985	0.9099366490486768	0	0	0.0	0.039067567522255146	0.039067567522255146
73	0.031194463638735858	0.0017924561061935967	9.3282553048128e-05	0.9139161856306665	-1	0	0	0.2	2	0.8461538461538461	11	0.5357142857142857	0.6153846153846154	10	8	4	5	0	0.14285714285714285	14	2	15	0.5	0.15384615384615385	0.3090506940628851	0.9060626455414917	0.23188303296638463	0.8493813027380631	0.6017147872492872	0.9506770468796389	0.8640593994886607	0.9103846552830386	0.1	0.2	0.0	9.3282553048128e-05	9.3282553048128e-05
634	0.06854641150926633	0.022557588108860927	0.016040833213196923	0.7232691892247569	-1	0	0	0.1	1	1.0	13	1.0	1.0	13	13	1	0	0	0.06666666666666667	15	1	15	0.0	0	0.5557709123535043	0.893978906880004	0.6746100536727688	0.924190859963569	0.4047519173303272	0.9181485866193879	0.8491891633867863	0.9129394607880404	0	0	0.0	0.016040833213196923	0.016040833213196923
3227	0.09441692908090248	0.033963978869955044	0.03364981504357837	0.6416238047717704	-1	0	0	0.3	3	0.8461538461538461	11	0.38461538461538464	0.8461538461538461	14	11	0	0	0	0.23076923076923078	3	13	15	0.0	1.0	0.481317344959307	0.9006995696410585	0.7146080017166767	0.9314821841363244	0.4047519173303272	0.890686785690899	0.8440269880175985	0.9092210012965216	0	0	0.0	0.03364981504357837	0.03364981504357837
2541	0.0990257122886484	0.04664766330006557	0.04489054377363591	0.6424142871180004	-1	0	0	0.3	3	0.8461538461538461	11	0.38461538461538464	0.8461538461538461	14	11	0	0	0	0.23076923076923078	3	13	15	0.0	1.0	0.3958253182977438	0.888295750687061	0.7146080017166767	0.9314821841363244	0.4047519173303272	0.890686785690899	0.8417555469356229	0.9055355476155101	0	0	0.0	0.04489054377363591	0.04489054377363591
1678	0.09809561970230381	0.049609029871711736	0.04482157726349676	0.6465755874774628	-1	0	0	0.3	3	0.8461538461538461	11	0.38461538461538464	0.8461538461538461	14	11	0	0	0	0.23076923076923078	3	13	15	0.0	1.0	0.481317344959307	0.89491660508341	0.7146080017166767	0.9314821841363244	0.4922031394134523	0.9077940124813674	0.8107357252251945	0.9126330898709101	0	0	0.0	0.04482157726349676	0.04482157726349676
2420	0.0903067335269677	0.040704819295015245	0.03840798784670731	0.6463687658326044	-1	0	0	0.3	3	0.8461538461538461	11	0.38461538461538464	0.8461538461538461	14	11	0	0	0	0.23076923076923078	3	13	15	0.0	1.0	0.481317344959307	0.9030100362915621	0.7146080017166767	0.9314821841363244	0.368103685519466	0.8908162797454713	0.8440269880175985	0.9099729934047351	0	0	0.0	0.03840798784670731	0.03840798784670731
1481	0.09186088306732149	0.021264114407519227	0.019888738988278126	0.6728035493720241	-1	0	0	0.3	3	0.8461538461538461	11	0.38461538461538464	0.8461538461538461	14	11	0	0	0	0.23076923076923078	3	13	15	0.0	1.0	0.3135019124333599	0.8992675179145454	0.8172297047098986	0.9348255318542901	0.4047519173303272	0.890686785690899	0.8440269880175985	0.9102528902151713	0	0	0.0	0.019888738988278126	0.019888738988278126
3106	0.04822145972928296	0.0021314962210771107	0.0020252792202300938	0.8655245729462027	-1	0	0	0.3	3	0.8461538461538461	11	0.3	0.7692307692307693	13	10	1	1	0	0.5	5	10	15	0.3333333333333333	0.4	0.21670995919723413	0.8958259463976632	0.6119862987234549	0.9411294997463766	0.3314554537086047	0.9177430546242883	0.8571736805333774	0.9202071152783992	1.0	0.15384615384615385	0.0	0.0020252792202300938	0.0020252792202300938
1562	0.035376000268254076	0.006255773346556235	-0.0025998704169216858	0.9498792032977919	-1	0	0	0.3	3	0.8461538461538461	11	0.2777777777777778	0.7692307692307693	13	10	1	1	0	0.6666666666666666	9	6	15	0.3333333333333333	0.2222222222222222	0.37797317967612487	0.9019421322141888	0.8172297047098986	0.9334589998654621	0.4047519173303272	0.8845771200789808	0.8440269880175985	0.9087825367487503	1.0	0.07692307692307693	0.0	-0.0002599870416921686	-0.0002599870416921686
1383	0.10209024969423375	0.0485447611333772	0.04663574764727128	0.6394105779860424	-1	0	0	0.3	3	0.8461538461538461	11	0.38461538461538464	0.8461538461538461	14	11	0	0	0	0.23076923076923078	3	13	15	0.0	1.0	0.3958253182977438	0.888295750687061	0.7146080017166767	0.9314821841363244	0.4047519173303272	0.890686785690899	0.8417555469356229	0.9055355476155101	0	0	0.0	0.04663574764727128	0.04663574764727128
701	0.0941640256251833	0.014298713678186956	0.013762560200608918	0.6182629579276098	-1	0	0	0.3	3	0.8461538461538461	11	0.38461538461538464	0.8461538461538461	14	11	0	0	0	0.23076923076923078	3	13	15	0.0	1.0	0.43092652643062124	0.8979817437663564	0.6769905650293546	0.9287311757256285	0.368103685519466	0.9016823502808451	0.8440269880175985	0.9104769415725391	0	0	0.0	0.013762560200608918	0.013762560200608918
4056	0.0996144142103524	0.04941750452248264	0.04704390998478773	0.6385938553809085	-1	0	0	0.3	3	0.8461538461538461	11	0.38461538461538464	0.8461538461538461	14	11	0	0	0	0.23076923076923078	3	13	15	0.0	1.0	0.481317344959307	0.9030100362915621	0.7146080017166767	0.9314821841363244	0.4047519173303272	0.890686785690899	0.8440269880175985	0.9099366490486768	0	0	0.0	0.04704390998478773	0.04704390998478773
1133	0.10953669319285728	0.04678967017725923	0.04069807457462675	0.6173472339179321	-1	0	0	0.3	3	0.8461538461538461	11	0.38461538461538464	0.8461538461538461	14	11	0	0	0	0.23076923076923078	3	13	15	0.0	1.0	0.4100093440845119	0.8923791003979035	0.7459198791913337	0.9310958514161486	0.3489204818458006	0.9065227351377457	0.8440269880175985	0.91135341812028	0	0	0.0	0.04069807457462675	0.04069807457462675
529	0.07372778731051692	0.014818976518947263	-0.011564411435636383	0.784015631404864	-1	0	0	0.2	2	0.9230769230769231	12	1.0	0.9230769230769231	13	12	1	2	0	0.06666666666666667	15	1	15	0.4	0.14285714285714285	0.5203955536947323	0.9329540928609779	0.6736224299429159	0.9245240112184582	0.5558936881819554	0.8497457083755624	0.7931597683662014	0.9080746949472362	0.5384615384615385	0.6923076923076923	0.0	-0.0011564411435636382	-0.0011564411435636382
4719	0.10194538093237049	0.05172131449630473	0.05171785235573361	0.6522679265323493	-1	0	0	0.3	3	0.8461538461538461	11	0.38461538461538464	0.8461538461538461	14	11	0	0	0	0.23076923076923078	3	13	15	0.0	1.0	0.31989593956912	0.8857700495603478	0.7146080017166767	0.9314821841363244	0.5193797392797788	0.9002878012737787	0.8009548789639526	0.9077207819268358	0	0	0.0	0.05171785235573361	0.05171785235573361
4748	0.10207512954026013	0.05122439683369159	0.05058280991692971	0.7008653370680018	-1	0	0	0.3	3	0.8461538461538461	11	0.38461538461538464	0.8461538461538461	14	11	0	0	0	0.23076923076923078	3	13	15	0.0	1.0	0.31989593956912	0.8857700495603478	0.7146080017166767	0.9314821841363244	0.5193797392797788	0.9002878012737787	0.8009548789639526	0.9077207819268358	0	0	0.0	0.05058280991692971	0.05058280991692971
4515	0.10001508267758966	0.048521066348456786	0.04799466604076106	0.638494306415466	-1	0	0	0.3	3	0.8461538461538461	11	0.38461538461538464	0.8461538461538461	14	11	0	0	0	0.23076923076923078	3	13	15	0.0	1.0	0.3178494065528816	0.8859222863408788	0.7146080017166767	0.9314821841363244	0.5193797392797788	0.9002878012737787	0.8010715668321063	0.9077628078163111	0	0	0.0	0.04799466604076106	0.04799466604076106
3621	0.09763765101245536	0.051578563518282036	0.04887193226071349	0.6361713111423093	-1	0	0	0.3	3	0.8461538461538461	11	0.38461538461538464	0.8461538461538461	14	11	0	0	0	0.23076923076923078	3	13	15	0.0	1.0	0.481317344959307	0.9026683213488794	0.7146080017166767	0.9314821841363244	0.4047519173303272	0.890686785690899	0.8440269880175985	0.9098301778896766	0	0	0.0	0.04887193226071349	0.04887193226071349
1924	0.09970553312260837	0.04946285743126836	0.04584706607089684	0.638989800258648	-1	0	0	0.3	3	0.8461538461538461	11	0.38461538461538464	0.8461538461538461	14	11	0	0	0	0.23076923076923078	3	13	15	0.0	1.0	0.3958253182977438	0.888295750687061	0.7146080017166767	0.9314821841363244	0.5193797392797788	0.9002878012737787	0.8100321267681114	0.9084221621241428	0	0	0.0	0.04584706607089684	0.04584706607089684
1185	0.11021304552176361	0.04342582920768984	0.03970378869754039	0.6119340094581203	-1	0	0	0.3	3	0.8461538461538461	11	0.38461538461538464	0.8461538461538461	14	11	0	0	0	0.23076923076923078	3	13	15	0.0	1.0	0.481317344959307	0.8988388325712547	0.7459198791913337	0.9310958514161486	0.3489204818458006	0.9065227351377457	0.8440269880175985	0.9131970301946418	0	0	0.0	0.03970378869754039	0.03970378869754039
2074	0.10315460818514177	0.04945999336693226	0.04451987410286513	0.649371045576711	-1	0	0	0.3	3	0.8461538461538461	11	0.38461538461538464	0.8461538461538461	14	11	0	0	0	0.23076923076923078	3	13	15	0.0	1.0	0.3958253182977438	0.888295750687061	0.7146080017166767	0.9314821841363244	0.368103685519466	0.8908162797454713	0.8440269880175985	0.9055734836981145	0	0	0.0	0.04451987410286513	0.04451987410286513
1100	0.09208827714249457	0.036752589237301805	0.036502972086172224	0.620073379994913	-1	0	0	0.3	3	0.8461538461538461	11	0.38461538461538464	0.8461538461538461	14	11	0	0	0	0.23076923076923078	3	13	15	0.0	1.0	0.3999183843302206	0.8922128433305337	0.7459198791913337	0.9316426165929507	0.3489204818458006	0.9085090082195562	0.8440269880175985	0.9121710802200484	0	0	0.0	0.036502972086172224	0.036502972086172224
3332	0.09842890141886551	0.05045838771219545	0.04796529869679627	0.6367138499400509	-1	0	0	0.3	3	0.8461538461538461	11	0.38461538461538464	0.8461538461538461	14	11	0	0	0	0.23076923076923078	3	13	15	0.0	1.0	0.481317344959307	0.9033544277804756	0.7146080017166767	0.9314821841363244	0.4047519173303272	0.890686785690899	0.8440269880175985	0.9100441783078781	0	0	0.0	0.04796529869679627	0.04796529869679627
1497	0.06905697110165308	0.023814451189365152	0.01669293849112843	0.6425723334668365	-1	0	0	0.2	2	0.9230769230769231	12	0.38461538461538464	0.8461538461538461	13	11	1	0	0	0.23076923076923078	3	13	15	0.0	0	0.21670995919723413	0.895504728039327	0.6119862987234549	0.9194383667026924	0.26196398990376535	0.9129198431250061	0.8584976873504796	0.9097786366108074	0	0	0.0	0.01669293849112843	0.01669293849112843
1793	0.10131188757881701	0.040319251985470386	0.030747844338789677	0.622301582189709	-1	0	0	0.3	3	0.8461538461538461	11	0.38461538461538464	0.8461538461538461	14	11	0	0	0	0.23076923076923078	3	13	15	0.0	1.0	0.3135019124333599	0.8867945259251465	0.7459198791913337	0.9272647488185869	0.42541759649419175	0.9169310686118831	0.8752239469621056	0.9117394559091528	0	0	0.0	0.030747844338789677	0.030747844338789677
2788	0.09194733625888715	0.03609346612263003	0.033950704484679545	0.6332952540914822	-1	0	0	0.3	3	0.8461538461538461	11	0.38461538461538464	0.8461538461538461	14	11	0	0	0	0.23076923076923078	3	13	15	0.0	1.0	0.481317344959307	0.9006995696410585	0.7146080017166767	0.9314821841363244	0.4047519173303272	0.890686785690899	0.8440269880175985	0.9092210012965216	0	0	0.0	0.033950704484679545	0.033950704484679545
2273	0.08882367921779608	0.04002179869941126	0.03803617806200083	0.6297453979699641	-1	0	0	0.3	3	0.8461538461538461	11	0.38461538461538464	0.8461538461538461	14	11	0	0	0	0.23076923076923078	3	13	15	0.0	1.0	0.481317344959307	0.9030100362915621	0.7146080017166767	0.9314821841363244	0.4047519173303272	0.890686785690899	0.8440269880175985	0.9099366490486768	0	0	0.0	0.03803617806200083	0.03803617806200083
4851	0.10075713382895146	0.04906427322805848	0.049017716679463356	0.6959241061961641	-1	0	0	0.3	3	0.8461538461538461	11	0.38461538461538464	0.8461538461538461	14	11	0	0	0	0.23076923076923078	3	13	15	0.0	1.0	0.31989593956912	0.8857700495603478	0.7146080017166767	0.9314821841363244	0.5193797392797788	0.9002878012737787	0.8009548789639526	0.9077207819268358	0	0	0.0	0.049017716679463356	0.049017716679463356
2808	0.0933501652157614	0.042543453880995355	0.02956595751802984	0.6301637891185887	-1	0	0	0.3	3	0.8461538461538461	11	0.38461538461538464	0.8461538461538461	14	11	0	0	0	0.23076923076923078	3	13	15	0.0	1.0	0.4100093440845119	0.888746565979962	0.7146080017166767	0.9314821841363244	0.5193797392797788	0.9002878012737787	0.8124863148335506	0.9085482945356077	0	0	0.0	0.02956595751802984	0.02956595751802984
2300	0.09120667498954456	0.0381378486397602	0.037407525270571416	0.631597086147507	-1	0	0	0.3	3	0.8461538461538461	11	0.38461538461538464	0.8461538461538461	14	11	0	0	0	0.23076923076923078	3	13	15	0.0	1.0	0.481317344959307	0.9030100362915621	0.7146080017166767	0.9314821841363244	0.5193797392797788	0.9002878012737787	0.8124863148335506	0.9127017413860243	0	0	0.0	0.037407525270571416	0.037407525270571416
4765	0.10088435846570307	0.05176124431522526	0.05093706673645074	0.6922432340386888	-1	0	0	0.3	3	0.8461538461538461	11	0.38461538461538464	0.8461538461538461	14	11	0	0	0	0.23076923076923078	3	13	15	0.0	1.0	0.3178494065528816	0.8859222863408788	0.7146080017166767	0.9314821841363244	0.5193797392797788	0.9002878012737787	0.8010715668321063	0.9077628078163111	0	0	0.0	0.05093706673645074	0.05093706673645074
4938	0.09934551878211019	0.05093848881666449	0.049614064349076226	0.6975418282386037	-1	0	0	0.3	3	0.8461538461538461	11	0.38461538461538464	0.8461538461538461	14	11	0	0	0	0.23076923076923078	3	13	15	0.0	1.0	0.3178494065528816	0.8859222863408788	0.7146080017166767	0.9314821841363244	0.5193797392797788	0.9002878012737787	0.8010715668321063	0.9077628078163111	0	0	0.0	0.049614064349076226	0.049614064349076226
3592	0.09365852320543228	0.03313711738149623	0.03221519948808385	0.6503056444317666	-1	0	0	0.3	3	0.8461538461538461	11	0.38461538461538464	0.8461538461538461	14	11	0	0	0	0.23076923076923078	3	13	15	0.0	1.0	0.39787185131398217	0.8883451985430186	0.7146080017166767	0.9314821841363244	0.4047519173303272	0.890686785690899	0.8417555469356229	0.9055497587136528	0	0	0.0	0.03221519948808385	0.03221519948808385
4117	0.09316420234071314	0.033314538989469324	0.032323823209944064	0.6340540122295306	-1	0	0	0.3	3	0.8461538461538461	11	0.38461538461538464	0.8461538461538461	14	11	0	0	0	0.23076923076923078	3	13	15	0.0	1.0	0.481317344959307	0.9006995696410585	0.7146080017166767	0.9314821841363244	0.368103685519466	0.8908162797454713	0.8440269880175985	0.9092576056469412	0	0	0.0	0.032323823209944064	0.032323823209944064
4205	0.08702196534864522	0.035012436705719865	0.03446873527129756	0.7140004269131357	-1	0	0	0.3	3	0.8461538461538461	11	0.38461538461538464	0.8461538461538461	14	11	0	0	0	0.23076923076923078	3	13	15	0.0	1.0	0.24076125848188626	0.8833430552582038	0.7459198791913337	0.9272647488185869	0.42541759649419175	0.9169310686118831	0.8752239469621056	0.9108250124132299	0	0	0.0	0.03446873527129756	0.03446873527129756
1264	0.10797604460968305	0.02867363889202449	0.02863658032288093	0.6026805297742093	-1	0	0	0.3	3	0.8461538461538461	11	0.38461538461538464	0.8461538461538461	14	11	0	0	0	0.23076923076923078	3	13	15	0.0	1.0	0.3474506212784008	0.8865677953202883	0.571335636789349	0.9397228309654395	0.4047519173303272	0.926102331918802	0.8440269880175985	0.9200992099878632	0	0	0.0	0.02863658032288093	0.02863658032288093
1819	0.0400734790137888	0.01669343389382391	-0.009862416023723435	0.9154849766789083	-1	0	0	0.3	3	0.8461538461538461	11	0.3333333333333333	0.6923076923076923	12	9	2	1	0	0.5555555555555556	5	9	15	0.2	0.3333333333333333	0.2226376371127227	0.9410641215531964	0.7146080017166767	0.9185517524978957	0.4047519173303272	0.9273820194359609	0.8894606736510376	0.9295751560599413	1.0	0.08333333333333333	0.0	-0.0009862416023723435	-0.0009862416023723435
266	0.015472759711467457	0.0006937530585552294	-0.0006921621757103455	0.9645776058961307	-1	0.3333333333333333	1	0.5555555555555556	5	0.5454545454545454	6	0.5416666666666666	0.36363636363636365	6	4	6	1	0	0.375	8	3	13	0.07142857142857142	0.8	0.7081126227706527	0.9662842275594499	0.4734443455099867	0.9447618531624	0.7559505495309177	0.9350452954945141	0.7927231056821706	0.9504471159793634	1.0	0	0.0	-6.921621757103455e-05	-6.921621757103455e-05
1235	0.09394931501822093	0.03488715445463157	0.03371239004817644	0.632157703947873	-1	0	0	0.3	3	0.8461538461538461	11	0.38461538461538464	0.8461538461538461	14	11	0	0	0	0.23076923076923078	3	13	15	0.0	1.0	0.3999183843302206	0.8922128433305337	0.7459198791913337	0.9316426165929507	0.3489204818458006	0.9085090082195562	0.8440269880175985	0.9121710802200484	0	0	0.0	0.03371239004817644	0.03371239004817644
3095	0.10053152412071262	0.051186378664421835	0.047139068027725786	0.6601085033983505	-1	0	0	0.3	3	0.8461538461538461	11	0.38461538461538464	0.8461538461538461	14	11	0	0	0	0.23076923076923078	3	13	15	0.0	1.0	0.481317344959307	0.9010243266193689	0.7146080017166767	0.9314821841363244	0.5193797392797788	0.9002878012737787	0.8124863148335506	0.9121031643794681	0	0	0.0	0.047139068027725786	0.047139068027725786
3733	0.09839748900043487	0.05214876077557998	0.05013647479702385	0.6603017544486824	-1	0	0	0.3	3	0.8461538461538461	11	0.38461538461538464	0.8461538461538461	14	11	0	0	0	0.23076923076923078	3	13	15	0.0	1.0	0.31989593956912	0.8857700495603478	0.7146080017166767	0.9314821841363244	0.5193797392797788	0.9002878012737787	0.8009548789639526	0.9077207819268358	0	0	0.0	0.05013647479702385	0.05013647479702385
4986	0.10012824126675632	0.053367948264429574	0.052892816106164156	0.6547645647722369	-1	0	0	0.3	3	0.8461538461538461	11	0.38461538461538464	0.8461538461538461	14	11	0	0	0	0.23076923076923078	3	13	15	0.0	1.0	0.3135019124333599	0.8866715640515193	0.7146080017166767	0.9314821841363244	0.5193797392797788	0.9002878012737787	0.8018369024079256	0.9079701134305141	0	0	0.0	0.052892816106164156	0.052892816106164156
535	0.014595878806829079	0.0009336558662229247	0.00039119258984319475	0.9787390964029663	-1	0.25	1	0.5	5	0.6153846153846154	8	0.35714285714285715	0.38461538461538464	10	5	4	2	0	0.8571428571428571	7	6	15	0.2857142857142857	0.36363636363636365	0.4798978972211293	0.9297661705662826	0.5448357625403721	0.9415068717028003	0.481585816629125	0.9572306767839934	0.9259476343500174	0.9439219793350646	0.55	0.2	0.0	0.00039119258984319475	0.00039119258984319475
1146	0.08904493193415289	0.03897704535969786	0.034763545142664304	0.6343176698314925	-1	0	0	0.3	3	0.8461538461538461	11	0.38461538461538464	0.8461538461538461	14	11	0	0	0	0.23076923076923078	3	13	15	0.0	1.0	0.23287030219391447	0.8955929396772158	0.6746100536727688	0.9256201804708729	0.3489204818458006	0.9103764742012231	0.8514076897137575	0.911296540362511	0	0	0.0	0.034763545142664304	0.034763545142664304
2022	0.10112642789480616	0.04562184440937501	0.0405633432888536	0.6231057043706069	-1	0	0	0.3	3	0.8461538461538461	11	0.38461538461538464	0.8461538461538461	14	11	0	0	0	0.23076923076923078	3	13	15	0.0	1.0	0.3958253182977438	0.888295750687061	0.7146080017166767	0.9314821841363244	0.4047519173303272	0.890686785690899	0.8417555469356229	0.9055355476155101	0	0	0.0	0.0405633432888536	0.0405633432888536
4720	0.10374359379207072	0.05258143488311537	0.052482391485451016	0.6532700431369672	-1	0	0	0.3	3	0.8461538461538461	11	0.38461538461538464	0.8461538461538461	14	11	0	0	0	0.23076923076923078	3	13	15	0.0	1.0	0.31989593956912	0.8857700495603478	0.7146080017166767	0.9314821841363244	0.5193797392797788	0.9002878012737787	0.8009548789639526	0.9077207819268358	0	0	0.0	0.052482391485451016	0.052482391485451016
1628	0.04783595099768735	0.0014147934239392606	-0.0011064658748843722	0.9800329002449544	-1	0	0	0.3	3	0.8461538461538461	11	0.38461538461538464	0.8461538461538461	14	11	0	0	0	0.23076923076923078	3	13	15	0.0	1.0	0.23287030219391447	0.880768824241967	0.8172297047098986	0.9167067530593933	0.31227225003493936	0.82693666838012	0.9100111427096257	0.8794685612776513	0	0	0.0	-0.00011064658748843722	-0.00011064658748843722
2753	0.09827557169980769	0.03018310152767375	0.02266300366988981	0.6911870525173953	-1	0	0	0.3	3	0.8461538461538461	11	0.38461538461538464	0.8461538461538461	14	11	0	0	0	0.23076923076923078	3	13	15	0.0	1.0	0.3135019124333599	0.8999516520728537	0.7459198791913337	0.9272647488185869	0.368103685519466	0.9183619017105792	0.8770851323751964	0.9158664639018671	0	0	0.0	0.02266300366988981	0.02266300366988981
176	0.009030470829872975	0.0016974144757937383	0.001694535986064334	0.9530337688113355	-1	0	0	0.5	3	0.5714285714285714	4	0.45	0.42857142857142855	6	3	2	2	0	0.8	5	4	9	0.4	0	0.40353086123521037	0.9651693882798765	0.25182525293956204	0.7953058647316422	0.40850268487060337	0.878360955326979	0.8933186938569276	0.9019137916620275	0.5833333333333334	0.6666666666666666	0.0	0.001694535986064334	0.001694535986064334
2097	0.09974312239330312	0.04495797668481863	0.044455909949091287	0.6569287733964431	-1	0	0	0.3	3	0.8461538461538461	11	0.38461538461538464	0.8461538461538461	14	11	0	0	0	0.23076923076923078	3	13	15	0.0	1.0	0.481317344959307	0.9030100362915621	0.7146080017166767	0.9314821841363244	0.4047519173303272	0.890686785690899	0.8440269880175985	0.9099366490486768	0	0	0.0	0.044455909949091287	0.044455909949091287
4243	0.10021338185846411	0.049785350426126515	0.04920941987336827	0.6847526519286551	-1	0	0	0.3	3	0.8461538461538461	11	0.38461538461538464	0.8461538461538461	14	11	0	0	0	0.23076923076923078	3	13	15	0.0	1.0	0.3178494065528816	0.8859222863408788	0.7146080017166767	0.9314821841363244	0.5193797392797788	0.9002878012737787	0.8010715668321063	0.9077628078163111	0	0	0.0	0.04920941987336827	0.04920941987336827
1202	0.0996412341505231	0.04910454995382106	0.04557279947409095	0.6551776263811596	-1	0	0	0.3	3	0.8461538461538461	11	0.38461538461538464	0.8461538461538461	14	11	0	0	0	0.23076923076923078	3	13	15	0.0	1.0	0.3958253182977438	0.888295750687061	0.7146080017166767	0.9314821841363244	0.4047519173303272	0.890686785690899	0.8417555469356229	0.9055355476155101	0	0	0.0	0.04557279947409095	0.04557279947409095
1349	0.11784035472592048	0.04646925945986048	0.037764225179663886	0.6221289133955519	-1	0	0	0.3	3	0.8461538461538461	11	0.38461538461538464	0.8461538461538461	14	11	0	0	0	0.23076923076923078	3	13	15	0.0	1.0	0.3958253182977438	0.891911293552062	0.7459198791913337	0.9316426165929507	0.3489204818458006	0.9065227351377457	0.8440269880175985	0.9114527945122879	0	0	0.0	0.037764225179663886	0.037764225179663886
1296	0.11343227348413183	0.04657672638571897	0.0385312246336066	0.6226980198607874	-1	0	0	0.3	3	0.8461538461538461	11	0.38461538461538464	0.8461538461538461	14	11	0	0	0	0.23076923076923078	3	13	15	0.0	1.0	0.3958253182977438	0.891911293552062	0.7459198791913337	0.9316426165929507	0.3489204818458006	0.9065227351377457	0.8440269880175985	0.9114527945122879	0	0	0.0	0.0385312246336066	0.0385312246336066
1850	0.1021123900757376	0.04983462440144477	0.04698416774583353	0.637157602525843	-1	0	0	0.3	3	0.8461538461538461	11	0.38461538461538464	0.8461538461538461	14	11	0	0	0	0.23076923076923078	3	13	15	0.0	1.0	0.3958253182977438	0.888295750687061	0.7146080017166767	0.9314821841363244	0.4047519173303272	0.890686785690899	0.8417555469356229	0.9055355476155101	0	0	0.0	0.04698416774583353	0.04698416774583353
2427	0.10263582071090736	0.05124381357693284	0.0467322310219932	0.6290202244372162	-1	0	0	0.3	3	0.8461538461538461	11	0.38461538461538464	0.8461538461538461	14	11	0	0	0	0.23076923076923078	3	13	15	0.0	1.0	0.3958253182977438	0.888295750687061	0.7146080017166767	0.9314821841363244	0.4047519173303272	0.890686785690899	0.8417555469356229	0.9055355476155101	0	0	0.0	0.0467322310219932	0.0467322310219932
2400	0.10168387114972562	0.0491445145544671	0.047525244637566175	0.64995445930985	-1	0	0	0.3	3	0.8461538461538461	11	0.38461538461538464	0.8461538461538461	14	11	0	0	0	0.23076923076923078	3	13	15	0.0	1.0	0.3958253182977438	0.888295750687061	0.7146080017166767	0.9314821841363244	0.4697418257136386	0.896497321362399	0.8094002460234863	0.907264024681099	0	0	0.0	0.047525244637566175	0.047525244637566175
1297	0.11388918505765978	0.047104879474880415	0.03820702928744045	0.6145491070656579	-1	0	0	0.3	3	0.8461538461538461	11	0.38461538461538464	0.8461538461538461	14	11	0	0	0	0.23076923076923078	3	13	15	0.0	1.0	0.3958253182977438	0.891911293552062	0.7459198791913337	0.9316426165929507	0.3517574861490328	0.9055186937643092	0.8440269880175985	0.9111350520493704	0	0	0.0	0.03820702928744045	0.03820702928744045
96	0.009233468846930869	0.0007864838877976284	0.00023911707805745287	0.9968472901426625	-1	0	0	0.3333333333333333	2	0.8333333333333334	5	0.5714285714285714	0.3333333333333333	2	2	5	2	0	0.2857142857142857	7	2	8	0.14285714285714285	0	0.3874698063960977	0.8749844192985944	0.738337695084115	0.5186575370100822	0.7205935289667587	0.8345302306114748	0.869371950718802	0.7708006547161192	0.75	1.0	0.4396128049105692	0.00023911707805745287	0.00023911707805745287
3083	0.09892378968303095	0.04210662056337385	0.03461355668115678	0.6385247001489928	-1	0	0	0.3	3	0.8461538461538461	11	0.38461538461538464	0.8461538461538461	14	11	0	0	0	0.23076923076923078	3	13	15	0.0	1.0	0.4100093440845119	0.888746565979962	0.7146080017166767	0.9314821841363244	0.4697418257136386	0.896497321362399	0.8094002460234863	0.9073915896093402	0	0	0.0	0.03461355668115678	0.03461355668115678
2674	0.09292268178650188	0.03275001668117447	0.03180086313224501	0.6325779564150675	-1	0	0	0.3	3	0.8461538461538461	11	0.38461538461538464	0.8461538461538461	14	11	0	0	0	0.23076923076923078	3	13	15	0.0	1.0	0.481317344959307	0.9006995696410585	0.7146080017166767	0.9314821841363244	0.4047519173303272	0.890686785690899	0.8440269880175985	0.9092210012965216	0	0	0.0	0.03180086313224501	0.03180086313224501
2655	0.09975537741478042	0.04898580747478568	0.04712773719281504	0.6321140355065878	-1	0	0	0.3	3	0.8461538461538461	11	0.38461538461538464	0.8461538461538461	14	11	0	0	0	0.23076923076923078	3	13	15	0.0	1.0	0.39787185131398217	0.8883451985430186	0.7146080017166767	0.9314821841363244	0.4047519173303272	0.890686785690899	0.8417555469356229	0.9055497587136528	0	0	0.0	0.04712773719281504	0.04712773719281504
1469	0.08212486090824626	0.042906273910367124	0.03287997673168954	0.6127095788662731	-1	0	0	0.2	2	0.9230769230769231	12	0.5357142857142857	0.9230769230769231	14	12	0	0	0	0.14285714285714285	2	14	15	0.0	0	0.5846615102424891	0.9379733504646511	0.8172297047098986	0.9045115402284002	0.5193797392797788	0.9174281683383897	0.8227592931550928	0.921107039998097	0	0	0.0	0.03287997673168954	0.03287997673168954
4442	0.10497842018122924	0.050059599114624556	0.04763118648593301	0.6587785230760436	-1	0	0	0.3	3	0.8461538461538461	11	0.38461538461538464	0.8461538461538461	14	11	0	0	0	0.23076923076923078	3	13	15	0.0	1.0	0.3178494065528816	0.8859222863408788	0.7146080017166767	0.9314821841363244	0.5193797392797788	0.9002878012737787	0.8010715668321063	0.9077628078163111	0	0	0.0	0.04763118648593301	0.04763118648593301
4655	0.10166485754231887	0.04516150122381283	0.04513842982330492	0.7173980526648489	-1	0	0	0.3	3	0.8461538461538461	11	0.38461538461538464	0.8461538461538461	14	11	0	0	0	0.23076923076923078	3	13	15	0.0	1.0	0.31989593956912	0.8857700495603478	0.7146080017166767	0.9314821841363244	0.5193797392797788	0.8482584397868067	0.8117225111126415	0.8934343110412767	0	0	0.0	0.04513842982330492	0.04513842982330492
2875	0.09065996868062831	0.03963166175027858	0.027049080380936934	0.6138733654847377	-1	0	0	0.2	2	0.9230769230769231	12	0.5357142857142857	0.9230769230769231	14	12	0	0	0	0.14285714285714285	2	14	15	0.0	0	0.481317344959307	0.8986945408628843	0.8172297047098986	0.9231599388391228	0.4047519173303272	0.8967986539487732	0.8440269880175985	0.9069549993925097	0	0	0.0	0.027049080380936934	0.027049080380936934
4400	0.07953582042256156	0.02929358207125462	0.005117097237334467	0.7398859211973843	-1	0	0	0.2	2	0.9230769230769231	12	1.0	0.9230769230769231	14	12	0	0	0	0.06666666666666667	15	1	15	0.0	0.14285714285714285	0.30428591868019683	0.8965376707547357	0.6119862987234549	0.9498989080156284	0.4570016921971515	0.8884515575267251	0.8485281560251351	0.9162322829193092	0	0	0.0	0.005117097237334467	0.005117097237334467
2477	0.09810776673437253	0.05172041079353702	0.04583553646392605	0.6599163393558263	-1	0	0	0.3	3	0.8461538461538461	11	0.38461538461538464	0.8461538461538461	14	11	0	0	0	0.23076923076923078	3	13	15	0.0	1.0	0.481317344959307	0.9030100362915621	0.7146080017166767	0.9314821841363244	0.4047519173303272	0.890686785690899	0.8440269880175985	0.9099366490486768	0	0	0.0	0.04583553646392605	0.04583553646392605
3096	0.07390131305390701	0.01387019021710023	0.013731063214578218	0.6970244056059929	-1	0	0	0.3	3	0.8461538461538461	11	0.4166666666666667	0.7692307692307693	13	10	1	0	0	0.25	3	12	15	0.0	0.6666666666666666	0.3145672081149956	0.8879450306796433	0.6119862987234549	0.932323264750172	0.4047519173303272	0.8947769568232137	0.8440269880175985	0.9070202621510994	0	0	0.0	0.013731063214578218	0.013731063214578218
2922	0.10379880099757699	0.03228079672371455	0.03227444050088379	0.6205539028301961	-1	0	0	0.3	3	0.8461538461538461	11	0.38461538461538464	0.8461538461538461	14	11	0	0	0	0.23076923076923078	3	13	15	0.0	1.0	0.481317344959307	0.897146635354459	0.8172297047098986	0.9386412184417735	0.4047519173303272	0.9139234234918846	0.8440269880175985	0.9182426893482909	0	0	0.0	0.03227444050088379	0.03227444050088379
4710	0.10305258247137511	0.05255791243317121	0.0520883672761768	0.6942123884226935	-1	0	0	0.3	3	0.8461538461538461	11	0.38461538461538464	0.8461538461538461	14	11	0	0	0	0.23076923076923078	3	13	15	0.0	1.0	0.31989593956912	0.8857700495603478	0.7146080017166767	0.9314821841363244	0.5193797392797788	0.9002878012737787	0.8009548789639526	0.9077207819268358	0	0	0.0	0.0520883672761768	0.0520883672761768
4995	0.10136886545240999	0.051254733857313585	0.0511862663542026	0.6550908195155009	-1	0	0	0.3	3	0.8461538461538461	11	0.38461538461538464	0.8461538461538461	14	11	0	0	0	0.23076923076923078	3	13	15	0.0	1.0	0.31989593956912	0.8857700495603478	0.7146080017166767	0.9314821841363244	0.5193797392797788	0.9002878012737787	0.8009548789639526	0.9077207819268358	0	0	0.0	0.0511862663542026	0.0511862663542026
1873	0.06549564495119434	0.014121516928629473	0.011669639119923839	0.6971971608641475	-1	0	0	0.3	3	0.8461538461538461	11	0.3409090909090909	0.7692307692307693	13	10	1	1	0	0.36363636363636365	4	11	15	0.3333333333333333	0.5	0.5846615102424891	0.8683919641983618	0.4680612199059292	0.8911953287880898	0.4047519173303272	0.8711737605596919	0.7349939513210927	0.8772957454651178	1.0	0.15384615384615385	0.0	0.011669639119923839	0.011669639119923839
1900	0.10296326318748453	0.029944937045187907	0.029899664499681438	0.6196293833472496	-1	0	0	0.3	3	0.8461538461538461	11	0.38461538461538464	0.8461538461538461	14	11	0	0	0	0.23076923076923078	3	13	15	0.0	1.0	0.481317344959307	0.9039071189445433	0.8172297047098986	0.9386412184417735	0.5193797392797788	0.9140261730659154	0.7821600351269229	0.9201441760524774	0	0	0.0	0.029899664499681438	0.029899664499681438
4715	0.10150409585517003	0.05218853987800297	0.051778364001367594	0.6858743221832251	-1	0	0	0.3	3	0.8461538461538461	11	0.38461538461538464	0.8461538461538461	14	11	0	0	0	0.23076923076923078	3	13	15	0.0	1.0	0.31989593956912	0.8857700495603478	0.7146080017166767	0.9314821841363244	0.5193797392797788	0.9002878012737787	0.8009548789639526	0.9077207819268358	0	0	0.0	0.051778364001367594	0.051778364001367594
1169	0.09327557848694491	0.0345942213085871	0.03383187260499405	0.6209929702004933	-1	0	0	0.3	3	0.8461538461538461	11	0.38461538461538464	0.8461538461538461	14	11	0	0	0	0.23076923076923078	3	13	15	0.0	1.0	0.3999183843302206	0.8922128433305337	0.7459198791913337	0.9316426165929507	0.3489204818458006	0.9085090082195562	0.8440269880175985	0.9121710802200484	0	0	0.0	0.03383187260499405	0.03383187260499405
4281	0.09728100314399714	0.049728622701796114	0.04684599294477882	0.6478813758764577	-1	0	0	0.3	3	0.8461538461538461	11	0.38461538461538464	0.8461538461538461	14	11	0	0	0	0.23076923076923078	3	13	15	0.0	1.0	0.481317344959307	0.9026683213488794	0.7146080017166767	0.9314821841363244	0.4047519173303272	0.890686785690899	0.8440269880175985	0.9098301778896766	0	0	0.0	0.04684599294477882	0.04684599294477882
1430	0.11302340296726107	0.049047199778870856	0.0392736538156338	0.6140492258364074	-1	0	0	0.3	3	0.8461538461538461	11	0.38461538461538464	0.8461538461538461	14	11	0	0	0	0.23076923076923078	3	13	15	0.0	1.0	0.3958253182977438	0.891911293552062	0.7459198791913337	0.9310958514161486	0.3517574861490328	0.9124811093790602	0.8440269880175985	0.9131558154343584	0	0	0.0	0.0392736538156338	0.0392736538156338
3133	0.0961537494204957	0.04810083604779461	0.04718723106234719	0.6551027931914917	-1	0	0	0.3	3	0.8461538461538461	11	0.38461538461538464	0.8461538461538461	14	11	0	0	0	0.23076923076923078	3	13	15	0.0	1.0	0.481317344959307	0.9030100362915621	0.7146080017166767	0.9314821841363244	0.4047519173303272	0.890686785690899	0.8440269880175985	0.9099366490486768	0	0	0.0	0.04718723106234719	0.04718723106234719
4225	0.10729329178438021	0.032381037144672574	0.03138849887393884	0.6197744867403571	-1	0	0	0.3	3	0.8461538461538461	11	0.38461538461538464	0.8461538461538461	14	11	0	0	0	0.23076923076923078	3	13	15	0.0	1.0	0.3135019124333599	0.9018413957566425	0.7146080017166767	0.9380746782066991	0.5193797392797788	0.9083994298897996	0.8124863148335506	0.9175867111788668	0	0	0.0	0.03138849887393884	0.03138849887393884
4609	0.10171584665127723	0.04827579917554063	0.04809301544452227	0.7020547488874578	-1	0	0	0.3	3	0.8461538461538461	11	0.38461538461538464	0.8461538461538461	14	11	0	0	0	0.23076923076923078	3	13	15	0.0	1.0	0.4057256489614833	0.8843086428686755	0.7146080017166767	0.9314821841363244	0.5193797392797788	0.9002878012737787	0.8124863148335506	0.9073189474491332	0	0	0.0	0.04809301544452227	0.04809301544452227
477	0.01863595124341711	0.0030283946663923586	0.0027280230698062077	0.7114079898828838	-1	0	0	0.3333333333333333	2	0.6666666666666666	4	0.5714285714285714	0.6666666666666666	5	4	2	1	0	0.2857142857142857	7	2	8	0.14285714285714285	0	0.4994479822343859	0.8158365003978342	0.8852167840909935	0.7261143934472741	0.8325542310466478	0.9601247405754485	0.8687494228392959	0.867790752021856	1.0	0.2	0.0	0.0027280230698062077	0.0027280230698062077
4509	0.10375222475419452	0.053819050290413874	0.053129385348939004	0.6941923438341806	-1	0	0	0.3	3	0.8461538461538461	11	0.38461538461538464	0.8461538461538461	14	11	0	0	0	0.23076923076923078	3	13	15	0.0	1.0	0.31989593956912	0.8857700495603478	0.7146080017166767	0.9314821841363244	0.5193797392797788	0.9002878012737787	0.8009548789639526	0.9077207819268358	0	0	0.0	0.053129385348939004	0.053129385348939004
1531	0.07572433391471742	0.012915433828850645	0.012495704279232293	0.6665690726581016	-1	0	0	0.3	3	0.8461538461538461	11	0.4166666666666667	0.7692307692307693	13	10	1	0	0	0.25	3	12	15	0.0	0.6666666666666666	0.24903064519059487	0.8982004407517381	0.6119862987234549	0.9325101999739837	0.3314554537086047	0.8950462044274379	0.8440269880175985	0.9101566182129831	0	0	0.0	0.012495704279232293	0.012495704279232293
993	0.09221452863570827	0.03216664641082567	0.0321305812267539	0.6190861793923841	-1	0	0	0.3	3	0.8461538461538461	11	0.38461538461538464	0.8461538461538461	14	11	0	0	0	0.23076923076923078	3	13	15	0.0	1.0	0.481317344959307	0.900967154400138	0.7459198791913337	0.942078703722464	0.3489204818458006	0.9085090082195562	0.8440269880175985	0.9191505940206172	0	0	0.0	0.0321305812267539	0.0321305812267539
1956	0.10027007216172937	0.050443594616465574	0.04540955522301221	0.6356257143903612	-1	0	0	0.3	3	0.8461538461538461	11	0.38461538461538464	0.8461538461538461	14	11	0	0	0	0.23076923076923078	3	13	15	0.0	1.0	0.3958253182977438	0.888295750687061	0.7146080017166767	0.9314821841363244	0.4047519173303272	0.890686785690899	0.8417555469356229	0.9055355476155101	0	0	0.0	0.04540955522301221	0.04540955522301221
2125	0.09417929143543771	0.050332351651670486	0.04870750763470457	0.6390236476533735	-1	0	0	0.3	3	0.8461538461538461	11	0.38461538461538464	0.8461538461538461	14	11	0	0	0	0.23076923076923078	3	13	15	0.0	1.0	0.481317344959307	0.9030100362915621	0.7146080017166767	0.9314821841363244	0.4047519173303272	0.890686785690899	0.8440269880175985	0.9099366490486768	0	0	0.0	0.04870750763470457	0.04870750763470457
329	0.005079028815009597	0.00031758369400919557	-0.00018728902862989104	0.9841936658340912	-1	0	0	0.5555555555555556	5	0.45454545454545453	5	0.52	0.18181818181818182	3	2	9	1	0	1.0	5	5	13	0.047619047619047616	0.18181818181818182	0.43943749148053757	0.8238773835171742	0.4507253085923649	0.5849314987704564	0.29156902778633004	0.6334695973780037	0.7054698188440116	0.692324189325217	1.0	1.0	0.0	-1.8728902862989105e-05	-1.8728902862989105e-05
4923	0.09983781295599689	0.05485772695948061	0.05404019639241559	0.6492725379068924	-1	0	0	0.3	3	0.8461538461538461	11	0.38461538461538464	0.8461538461538461	14	11	0	0	0	0.23076923076923078	3	13	15	0.0	1.0	0.31989593956912	0.8857700495603478	0.7146080017166767	0.9314821841363244	0.5193797392797788	0.9002878012737787	0.8009548789639526	0.9077207819268358	0	0	0.0	0.05404019639241559	0.05404019639241559
4100	0.10061999385540156	0.05108532755676648	0.050155029828046864	0.6448052469366399	-1	0	0	0.3	3	0.8461538461538461	11	0.38461538461538464	0.8461538461538461	14	11	0	0	0	0.23076923076923078	3	13	15	0.0	1.0	0.4466098466823111	0.8870170131130082	0.7146080017166767	0.9314821841363244	0.4047519173303272	0.890686785690899	0.8440269880175985	0.9051692806334738	0	0	0.0	0.050155029828046864	0.050155029828046864
3651	0.09693510940208615	0.046135444115051265	0.04558594039886135	0.6527399587002286	-1	0	0	0.3	3	0.8461538461538461	11	0.38461538461538464	0.8461538461538461	14	11	0	0	0	0.23076923076923078	3	13	15	0.0	1.0	0.481317344959307	0.9030100362915621	0.7146080017166767	0.9314821841363244	0.4047519173303272	0.890686785690899	0.8440269880175985	0.9099366490486768	0	0	0.0	0.04558594039886135	0.04558594039886135
3017	0.09968580228973152	0.04263671840607464	0.04251820717172848	0.6613848969040204	-1	0	0	0.3	3	0.8461538461538461	11	0.38461538461538464	0.8461538461538461	14	11	0	0	0	0.23076923076923078	3	13	15	0.0	1.0	0.481317344959307	0.9006995696410585	0.7146080017166767	0.9314821841363244	0.4047519173303272	0.890686785690899	0.8440269880175985	0.9092210012965216	0	0	0.0	0.04251820717172848	0.04251820717172848
3318	0.070316400485825	0.014513929302189017	0.014385522818147709	0.7128368683282751	-1	0	0	0.3	3	0.8461538461538461	11	0.3409090909090909	0.7692307692307693	13	10	1	1	0	0.36363636363636365	4	11	15	0.3333333333333333	0.5	0.5846615102424891	0.8416094437130942	0.4680612199059292	0.8911953287880898	0.4047519173303272	0.8711737605596919	0.7349939513210927	0.8693108877277512	1.0	0	0.0	0.014385522818147709	0.014385522818147709
166	9.59379354236795e-05	3.641212438851885e-05	-3.3732030527122847e-07	0.9990144652343889	-1	0	0	0.5	1	1.0	1	1.0	0	1	0	1	1	0	0.3333333333333333	3	1	3	0.2	0	0	0	0	0	0	0	0	0	0	0	0	-3.373203052712285e-08	-3.373203052712285e-08
668	0.10077832476735303	0.02930437900528676	0.02930051329761596	0.6193723964944393	-1	0	0	0.3	3	0.8461538461538461	11	0.38461538461538464	0.8461538461538461	14	11	0	0	0	0.23076923076923078	3	13	15	0.0	1.0	0.481317344959307	0.8949394729773379	0.8172297047098986	0.9380213035892119	0.4047519173303272	0.9139234234918846	0.8440269880175985	0.9173774952499599	0	0	0.0	0.02930051329761596	0.02930051329761596
4556	0.09911143645833725	0.05047144107150171	0.04992696718620561	0.648987956692467	-1	0	0	0.3	3	0.8461538461538461	11	0.38461538461538464	0.8461538461538461	14	11	0	0	0	0.23076923076923078	3	13	15	0.0	1.0	0.3178494065528816	0.8859222863408788	0.7146080017166767	0.9314821841363244	0.5193797392797788	0.9002878012737787	0.8010715668321063	0.9077628078163111	0	0	0.0	0.04992696718620561	0.04992696718620561
3250	0.09530302015200434	0.04199746369153452	0.02974106268634799	0.6627145278133578	-1	0	0	0.3	3	0.8461538461538461	11	0.38461538461538464	0.8461538461538461	14	11	0	0	0	0.23076923076923078	3	13	15	0.0	1.0	0.3135019124333599	0.902341865919157	0.7459198791913337	0.9272647488185869	0.368103685519466	0.9183619017105792	0.8770851323751964	0.9165531118830519	0	0	0.0	0.02974106268634799	0.02974106268634799
394	0.08043834628504215	0.012225047496533218	0.012224637210392174	0.7594868746227942	-1	0	0	0.3	3	0.8461538461538461	11	0.38461538461538464	0.8461538461538461	14	11	0	0	0	0.23076923076923078	3	13	15	0.0	1.0	0.3934411025507054	0.874401219802611	0.49052590484173386	0.9374547979427073	0.31227225003493936	0.926677247805798	0.8477264147519941	0.916431453376191	0	0	0.0	0.012224637210392174	0.012224637210392174
4182	0.08088469655865525	0.01688770919502427	0.01686015322158019	0.6604265222554861	-1	0	0	0.3	3	0.8461538461538461	11	0.38461538461538464	0.8461538461538461	14	11	0	0	0	0.23076923076923078	3	13	15	0.0	1.0	0.5846615102424891	0.9013277125592613	0.8172297047098986	0.9325828830834636	0.5193797392797788	0.9058696011856661	0.7821600351269229	0.9143370922805674	0	0	0.0	0.01686015322158019	0.01686015322158019
3029	0.09582718347902369	0.04852449214340389	0.04713327129664422	0.6465508469818584	-1	0	0	0.3	3	0.8461538461538461	11	0.38461538461538464	0.8461538461538461	14	11	0	0	0	0.23076923076923078	3	13	15	0.0	1.0	0.481317344959307	0.9030100362915621	0.7146080017166767	0.9314821841363244	0.4047519173303272	0.890686785690899	0.8440269880175985	0.9099366490486768	0	0	0.0	0.04713327129664422	0.04713327129664422
532	0.04054284286885531	0.005264311455024763	0.0033090174028529216	0.8140513593434259	-1	0	0	0.3333333333333333	3	0.8181818181818182	9	0.3939393939393939	0.7272727272727273	11	8	1	1	0	0.2727272727272727	3	11	13	0.3333333333333333	1.0	0.47716781651987905	0.8609127921394522	0.9390982136466774	0.9278234341315134	0.8325542310466478	0.9353702121353158	0.8671576497344436	0.912904683451585	1.0	0.09090909090909091	0.0	0.0033090174028529216	0.0033090174028529216
4249	0.09618852454110716	0.04667877747711846	0.04184348518920972	0.7143293145676657	-1	0	0	0.3	3	0.8461538461538461	11	0.38461538461538464	0.8461538461538461	14	11	0	0	0	0.23076923076923078	3	13	15	0.0	1.0	0.4466098466823111	0.8870170131130082	0.7146080017166767	0.9314821841363244	0.5193797392797788	0.9002878012737787	0.8124863148335506	0.908065951121741	0	0	0.0	0.04184348518920972	0.04184348518920972
229	0.009013423649572005	0.00048474363589038694	-0.00042522151988764036	0.9944202310384099	-1	0.5	1	0.6666666666666666	4	0.2857142857142857	2	0.5625	0.2857142857142857	5	2	3	0	0	1.0	4	4	9	0.0	0.8	0.6965844126952531	0.9579804902468024	0.5332128553248295	0.7479688017275631	0.40314544260595075	0.9575171244393081	0.8941363749147825	0.9200662934761389	0	0	0.0	-4.252215198876403e-05	-4.252215198876403e-05
3794	0.09181311480098876	0.04348842287022328	0.04005731410191879	0.6239870678529116	-1	0	0	0.3	3	0.8461538461538461	11	0.38461538461538464	0.8461538461538461	14	11	0	0	0	0.23076923076923078	3	13	15	0.0	1.0	0.481317344959307	0.9030100362915621	0.7146080017166767	0.9314821841363244	0.4047519173303272	0.890686785690899	0.8440269880175985	0.9099366490486768	0	0	0.0	0.04005731410191879	0.04005731410191879
742	0.07413083852065262	0.028741316552103376	0.024870181126713777	0.7208006124810955	-1	0	0	0.1	1	1.0	13	1.0	0.9230769230769231	13	12	1	0	0	0.06666666666666667	15	1	15	0.0	0	0.5625065735011455	0.886881092965627	0.5660558078700622	0.9485373151903139	0.4047519173303272	0.9195571692830057	0.7919489617264548	0.9220041183066742	0	0	0.0	0.024870181126713777	0.024870181126713777
386	0.09384576278040455	0.014107324258479834	0.013370842150771256	0.6182140610845102	-1	0	0	0.3	3	0.8461538461538461	11	0.38461538461538464	0.8461538461538461	14	11	0	0	0	0.23076923076923078	3	13	15	0.0	1.0	0.43092652643062124	0.8979817437663564	0.6769905650293546	0.9287311757256285	0.368103685519466	0.9016823502808451	0.8440269880175985	0.9104769415725391	0	0	0.0	0.013370842150771256	0.013370842150771256
3891	0.09537951937817905	0.05166060949538513	0.04784915759884044	0.6423858748438998	-1	0	0	0.3	3	0.8461538461538461	11	0.38461538461538464	0.8461538461538461	14	11	0	0	0	0.23076923076923078	3	13	15	0.0	1.0	0.481317344959307	0.9030100362915621	0.7146080017166767	0.9314821841363244	0.4047519173303272	0.890686785690899	0.8440269880175985	0.9099366490486768	0	0	0.0	0.04784915759884044	0.04784915759884044
4628	0.1054928125745982	0.05222446723373063	0.04984125078070622	0.6525135729620979	-1	0	0	0.3	3	0.8461538461538461	11	0.38461538461538464	0.8461538461538461	14	11	0	0	0	0.23076923076923078	3	13	15	0.0	1.0	0.3158028735366432	0.8860797029696413	0.7146080017166767	0.9314821841363244	0.5193797392797788	0.9002878012737787	0.8012077346328048	0.9078062969345136	0	0	0.0	0.04984125078070622	0.04984125078070622
2241	0.04174389197758321	0.003964017753483144	-0.0009668815014804126	0.9880754380905228	-1	0	0	0.3	3	0.8461538461538461	11	0.3409090909090909	0.7692307692307693	13	10	1	1	0	0.36363636363636365	4	11	15	0.3333333333333333	0.5	0.21670995919723413	0.8853491151808748	0.8172297047098986	0.9217277460080004	0.3314554537086047	0.8459957131216569	0.8339572685838161	0.8880749767598801	1.0	0.07692307692307693	0.0	-9.668815014804126e-05	-9.668815014804126e-05
1841	0.10091662708635271	0.04629936802030401	0.045085346807035305	0.658268322250958	-1	0	0	0.3	3	0.8461538461538461	11	0.38461538461538464	0.8461538461538461	14	11	0	0	0	0.23076923076923078	3	13	15	0.0	1.0	0.3958253182977438	0.888295750687061	0.7146080017166767	0.9314821841363244	0.5193797392797788	0.9002878012737787	0.8100321267681114	0.9084221621241428	0	0	0.0	0.045085346807035305	0.045085346807035305
4315	0.11021938989271297	0.050690208795188825	0.04085652740348425	0.6490542273795271	-1	0	0	0.3	3	0.8461538461538461	11	0.38461538461538464	0.8461538461538461	14	11	0	0	0	0.23076923076923078	3	13	15	0.0	1.0	0.3270654003060446	0.8909447566689296	0.7146080017166767	0.9314821841363244	0.5193797392797788	0.9002878012737787	0.8007300228921957	0.9091675275664844	0	0	0.0	0.04085652740348425	0.04085652740348425
1603	0.1014754690158798	0.04882658006536826	0.04620264043023652	0.653141408371849	-1	0	0	0.3	3	0.8461538461538461	11	0.38461538461538464	0.8461538461538461	14	11	0	0	0	0.23076923076923078	3	13	15	0.0	1.0	0.3958253182977438	0.888295750687061	0.7146080017166767	0.9314821841363244	0.4047519173303272	0.890686785690899	0.8417555469356229	0.9055355476155101	0	0	0.0	0.04620264043023652	0.04620264043023652
41	0.0001880727008648006	2.633057883073794e-05	-5.041291234156852e-06	0.9979689637367739	-1	0	0	0	0	0	0	1.0	0	0	0	0	4	0	1.0	1	1	1	1.0	0	0	0	0	0	0	0	0	0	0	0	0	-0.1	-0.1
3266	0.0974201555206383	0.04887048830734512	0.04752748285413707	0.6390421534507744	-1	0	0	0.3	3	0.8461538461538461	11	0.38461538461538464	0.8461538461538461	14	11	0	0	0	0.23076923076923078	3	13	15	0.0	1.0	0.481317344959307	0.9033544277804756	0.7146080017166767	0.9314821841363244	0.4047519173303272	0.890686785690899	0.8440269880175985	0.9100441783078781	0	0	0.0	0.04752748285413707	0.04752748285413707
4306	0.0881681707260916	0.03809479959215801	0.03044208532791577	0.7031301817425232	-1	0	0	0.3	3	0.8461538461538461	11	0.38461538461538464	0.8461538461538461	14	11	0	0	0	0.23076923076923078	3	13	15	0.0	1.0	0.3135019124333599	0.8961963453729036	0.8172297047098986	0.9348255318542901	0.5193797392797788	0.9002878012737787	0.8124863148335506	0.9121194386462184	0	0	0.0	0.03044208532791577	0.03044208532791577
2913	0.10060875310117287	0.051777883467240646	0.04514470834994942	0.6306517073833431	-1	0	0	0.3	3	0.8461538461538461	11	0.38461538461538464	0.8461538461538461	14	11	0	0	0	0.23076923076923078	3	13	15	0.0	1.0	0.3221331016759103	0.8900383258136151	0.7146080017166767	0.9314821841363244	0.368103685519466	0.8908162797454713	0.8440269880175985	0.9060762954099196	0	0	0.0	0.04514470834994942	0.04514470834994942
4334	0.09614986155925256	0.045265845683253515	0.04253111143901731	0.6977044895460333	-1	0	0	0.3	3	0.8461538461538461	11	0.38461538461538464	0.8461538461538461	14	11	0	0	0	0.23076923076923078	3	13	15	0.0	1.0	0.4445633136660726	0.8868322140542193	0.7146080017166767	0.9314821841363244	0.5193797392797788	0.9002878012737787	0.8124863148335506	0.9080146618621479	0	0	0.0	0.04253111143901731	0.04253111143901731
2727	0.0975842539069828	0.048181586305513543	0.04696505211517415	0.6480750997292288	-1	0	0	0.3	3	0.8461538461538461	11	0.38461538461538464	0.8461538461538461	14	11	0	0	0	0.23076923076923078	3	13	15	0.0	1.0	0.481317344959307	0.9030100362915621	0.7146080017166767	0.9314821841363244	0.4047519173303272	0.890686785690899	0.8440269880175985	0.9099366490486768	0	0	0.0	0.04696505211517415	0.04696505211517415
4041	0.09204876523147197	0.03765262064326401	0.03702154267697914	0.6389955812060985	-1	0	0	0.3	3	0.8461538461538461	11	0.38461538461538464	0.8461538461538461	14	11	0	0	0	0.23076923076923078	3	13	15	0.0	1.0	0.481317344959307	0.9026683213488794	0.7146080017166767	0.9314821841363244	0.5193797392797788	0.9002878012737787	0.8124863148335506	0.9125982250854792	0	0	0.0	0.03702154267697914	0.03702154267697914
2643	0.09586134651044481	0.04824686862787529	0.0471134428426935	0.6451717875587736	-1	0	0	0.3	3	0.8461538461538461	11	0.38461538461538464	0.8461538461538461	14	11	0	0	0	0.23076923076923078	3	13	15	0.0	1.0	0.481317344959307	0.9030100362915621	0.7146080017166767	0.9314821841363244	0.4047519173303272	0.890686785690899	0.8440269880175985	0.9099366490486768	0	0	0.0	0.0471134428426935	0.0471134428426935
4960	0.10727320586118726	0.05692950456661261	0.054542796012169055	0.6727900184456856	-1	0	0	0.3	3	0.8461538461538461	11	0.38461538461538464	0.8461538461538461	14	11	0	0	0	0.23076923076923078	3	13	15	0.0	1.0	0.4445633136660726	0.8870790540145421	0.7146080017166767	0.9314821841363244	0.5193797392797788	0.9002878012737787	0.8124863148335506	0.9080831806394783	0	0	0.0	0.054542796012169055	0.054542796012169055
2984	0.0977395858137285	0.05174246117308911	0.048089134898307184	0.654019529440238	-1	0	0	0.3	3	0.8461538461538461	11	0.38461538461538464	0.8461538461538461	14	11	0	0	0	0.23076923076923078	3	13	15	0.0	1.0	0.481317344959307	0.9030100362915621	0.7146080017166767	0.9314821841363244	0.4047519173303272	0.890686785690899	0.8440269880175985	0.9099366490486768	0	0	0.0	0.048089134898307184	0.048089134898307184
1128	0.1130352150595428	0.03842604090217978	0.03350817983370839	0.6231379761005758	-1	0	0	0.3	3	0.8461538461538461	11	0.38461538461538464	0.8461538461538461	14	11	0	0	0	0.23076923076923078	3	13	15	0.0	1.0	0.3958253182977438	0.891911293552062	0.7459198791913337	0.9316426165929507	0.3489204818458006	0.9065227351377457	0.8440269880175985	0.9114527945122879	0	0	0.0	0.03350817983370839	0.03350817983370839
2141	0.0951806936461639	0.03540531522969699	0.0349449375328122	0.6418351672206396	-1	0	0	0.3	3	0.8461538461538461	11	0.38461538461538464	0.8461538461538461	14	11	0	0	0	0.23076923076923078	3	13	15	0.0	1.0	0.481317344959307	0.9006995696410585	0.7146080017166767	0.9314821841363244	0.5193797392797788	0.9002878012737787	0.8124863148335506	0.9120059404650567	0	0	0.0	0.0349449375328122	0.0349449375328122
3247	0.09255319755041688	0.0383635396290024	0.03776832011771106	0.6295070495220035	-1	0	0	0.3	3	0.8461538461538461	11	0.38461538461538464	0.8461538461538461	14	11	0	0	0	0.23076923076923078	3	13	15	0.0	1.0	0.481317344959307	0.9030100362915621	0.7146080017166767	0.9314821841363244	0.5193797392797788	0.9002878012737787	0.8124863148335506	0.9127017413860243	0	0	0.0	0.03776832011771106	0.03776832011771106
779	0.09230018686500685	0.02934256521417357	0.018916674935826622	0.6712697819671136	-1	0	0	0.3	3	0.8461538461538461	11	0.38461538461538464	0.8461538461538461	13	11	1	0	0	0.23076923076923078	3	13	15	0.0	1.0	0.36645514648036104	0.8867427200225517	0.7584998183576008	0.9507468608204247	0.4047519173303272	0.8998724100531819	0.8440269880175985	0.9171818430965226	0	0	0.0	0.018916674935826622	0.018916674935826622
3768	0.09612739856459598	0.049751079723764975	0.04905790005563423	0.6418904371720785	-1	0	0	0.3	3	0.8461538461538461	11	0.38461538461538464	0.8461538461538461	14	11	0	0	0	0.23076923076923078	3	13	15	0.0	1.0	0.481317344959307	0.9026683213488794	0.7146080017166767	0.9314821841363244	0.5193797392797788	0.9002878012737787	0.8124863148335506	0.9125982250854792	0	0	0.0	0.04905790005563423	0.04905790005563423
996	0.094480947770962	0.02973382723113818	0.028918806222941257	0.6348927266152578	-1	0	0	0.3	3	0.8461538461538461	11	0.38461538461538464	0.8461538461538461	14	11	0	0	0	0.23076923076923078	3	13	15	0.0	1.0	0.481317344959307	0.9040300744889657	0.8172297047098986	0.9386412184417735	0.4047519173303272	0.9178743387357415	0.8440269880175985	0.9213943288454581	0	0	0.0	0.028918806222941257	0.028918806222941257
2850	0.0806930995273753	0.020636881002062967	0.019046615580001973	0.6451868906465843	-1	0	0	0.3	3	0.8461538461538461	11	0.38461538461538464	0.8461538461538461	14	11	0	0	0	0.23076923076923078	3	13	15	0.0	1.0	0.5846615102424891	0.9016452368277159	0.8172297047098986	0.9325828830834636	0.4047519173303272	0.8968835282422473	0.8440269880175985	0.9117550879660017	0	0	0.0	0.019046615580001973	0.019046615580001973
2182	0.1019951552582283	0.05257806810824361	0.04774777800137109	0.6382923906786697	-1	0	0	0.3	3	0.8461538461538461	11	0.38461538461538464	0.8461538461538461	14	11	0	0	0	0.23076923076923078	3	13	15	0.0	1.0	0.3958253182977438	0.888295750687061	0.7146080017166767	0.9314821841363244	0.4047519173303272	0.890686785690899	0.8417555469356229	0.9055355476155101	0	0	0.0	0.04774777800137109	0.04774777800137109
4622	0.10465745962425338	0.04036591519364847	0.04016693617428859	0.6841806911557102	-1	0	0	0.3	3	0.8461538461538461	11	0.38461538461538464	0.8461538461538461	14	11	0	0	0	0.23076923076923078	3	13	15	0.0	1.0	0.3158028735366432	0.886312633751712	0.7146080017166767	0.9314821841363244	0.5193797392797788	0.9002878012737787	0.8012077346328048	0.907870710466247	0	0	0.0	0.04016693617428859	0.04016693617428859
627	0.06227781895170769	0.011705296715943128	0.0066364117691151804	0.6761930629376396	-1	0	0	0.3	3	0.8461538461538461	11	0.38461538461538464	0.8461538461538461	14	11	0	0	0	0.23076923076923078	3	13	15	0.0	1.0	0.47708807227687017	0.9070406644441975	0.3939593564606377	0.8976396090816448	0.41648463047649836	0.9180777922956667	0.7545545794626637	0.9079286516087888	0	0	0.0	0.0066364117691151804	0.0066364117691151804
3440	0.1006171037810422	0.04824481737780487	0.0466281720097199	0.6465618443734187	-1	0	0	0.3	3	0.8461538461538461	11	0.38461538461538464	0.8461538461538461	14	11	0	0	0	0.23076923076923078	3	13	15	0.0	1.0	0.481317344959307	0.9033544277804756	0.7146080017166767	0.9314821841363244	0.4047519173303272	0.890686785690899	0.8440269880175985	0.9100441783078781	0	0	0.0	0.0466281720097199	0.0466281720097199
4597	0.11565462310902752	0.052749988316098576	0.05273307577629321	0.6758652967623777	-1	0	0	0.3	3	0.8461538461538461	11	0.38461538461538464	0.8461538461538461	14	11	0	0	0	0.23076923076923078	3	13	15	0.0	1.0	0.3178494065528816	0.8861559333030542	0.7146080017166767	0.9314821841363244	0.5193797392797788	0.9002878012737787	0.8010715668321063	0.9078273691007748	0	0	0.0	0.05273307577629321	0.05273307577629321
3783	0.09301467840255011	0.050210950590366066	0.048895643882166204	0.6577312490119347	-1	0	0	0.3	3	0.8461538461538461	11	0.38461538461538464	0.8461538461538461	14	11	0	0	0	0.23076923076923078	3	13	15	0.0	1.0	0.481317344959307	0.9030100362915621	0.7146080017166767	0.9314821841363244	0.4047519173303272	0.890686785690899	0.8440269880175985	0.9099366490486768	0	0	0.0	0.048895643882166204	0.048895643882166204
360	0.027576329431395683	0.0023421057994207376	0.0023388806540544016	0.937589677108762	-1	0.25	1	0.4	4	0.7692307692307693	10	0.375	0.6923076923076923	12	9	2	1	0	0.4	10	4	15	0.2	0.4	0.5058011818444351	0.9100730158990981	0.6303426546350839	0.9268075351645748	0.378451557469684	0.8232023565117861	0.7918514311547152	0.893828557546967	1.0	0.25	0.0	0.0023388806540544016	0.0023388806540544016
520	0.06805645606033367	0.021856108785791962	0.02181348045712928	0.7256758611616352	-1	0	0	0.1	1	1.0	13	0.38461538461538464	0.8461538461538461	12	11	2	0	0	0.23076923076923078	13	3	15	0.0	0	0.5735840418718173	0.9262805183756349	0.7878647615337497	0.9455696853805438	0.46515984217199247	0.9013182230150639	0.8440269880175985	0.9263943451481934	0	0	0.0	0.02181348045712928	0.02181348045712928
3326	0.0986532510545481	0.043370013812328446	0.03753125731658686	0.6390301579153805	-1	0	0	0.3	3	0.8461538461538461	11	0.38461538461538464	0.8461538461538461	14	11	0	0	0	0.23076923076923078	3	13	15	0.0	1.0	0.4100093440845119	0.888746565979962	0.7146080017166767	0.9314821841363244	0.4047519173303272	0.890686785690899	0.8432753043311638	0.9056652429662306	0	0	0.0	0.03753125731658686	0.03753125731658686
1404	0.10105686736883161	0.05024010565189584	0.04699058423262701	0.6440006955969015	-1	0	0	0.3	3	0.8461538461538461	11	0.38461538461538464	0.8461538461538461	14	11	0	0	0	0.23076923076923078	3	13	15	0.0	1.0	0.3958253182977438	0.888295750687061	0.7146080017166767	0.9314821841363244	0.4047519173303272	0.890686785690899	0.8417555469356229	0.9055355476155101	0	0	0.0	0.04699058423262701	0.04699058423262701
928	0.09253429680492223	0.02778354573114263	0.02732265579869135	0.6553730413579999	-1	0	0	0.3	3	0.8461538461538461	11	0.38461538461538464	0.8461538461538461	14	11	0	0	0	0.23076923076923078	3	13	15	0.0	1.0	0.23287030219391447	0.8923770072213828	0.6432981761981118	0.9296321616082737	0.3489204818458006	0.900328785353793	0.8417555469356229	0.9087994390249364	0	0	0.0	0.02732265579869135	0.02732265579869135
3781	0.09610196453523777	0.04949652028612723	0.04733804804944862	0.6540917950415612	-1	0	0	0.3	3	0.8461538461538461	11	0.38461538461538464	0.8461538461538461	14	11	0	0	0	0.23076923076923078	3	13	15	0.0	1.0	0.481317344959307	0.9026683213488794	0.7146080017166767	0.9314821841363244	0.4047519173303272	0.890686785690899	0.8440269880175985	0.9098301778896766	0	0	0.0	0.04733804804944862	0.04733804804944862
3403	0.0908913454581269	0.04195802499943964	0.03961816486561603	0.6164335393541353	-1	0	0	0.3	3	0.8461538461538461	11	0.38461538461538464	0.8461538461538461	14	11	0	0	0	0.23076923076923078	3	13	15	0.0	1.0	0.481317344959307	0.9030100362915621	0.7146080017166767	0.9314821841363244	0.4047519173303272	0.890686785690899	0.8440269880175985	0.9099366490486768	0	0	0.0	0.03961816486561603	0.03961816486561603
1557	0.09877707590863384	0.04759560422740843	0.04594866582222407	0.6362351649192507	-1	0	0	0.3	3	0.8461538461538461	11	0.38461538461538464	0.8461538461538461	14	11	0	0	0	0.23076923076923078	3	13	15	0.0	1.0	0.3958253182977438	0.888295750687061	0.7146080017166767	0.9314821841363244	0.4047519173303272	0.890686785690899	0.8417555469356229	0.9055355476155101	0	0	0.0	0.04594866582222407	0.04594866582222407
3509	0.09435939979592325	0.04637908648641297	0.0426273798125764	0.657708158738767	-1	0	0	0.3	3	0.8461538461538461	11	0.38461538461538464	0.8461538461538461	14	11	0	0	0	0.23076923076923078	3	13	15	0.0	1.0	0.481317344959307	0.9006995696410585	0.7146080017166767	0.9363994029282314	0.4047519173303272	0.890686785690899	0.8440269880175985	0.9113910250105294	0	0	0.0	0.0426273798125764	0.0426273798125764
4754	0.09936371201349706	0.05301870231325514	0.05137954592992516	0.6936004285855196	-1	0	0	0.3	3	0.8461538461538461	11	0.38461538461538464	0.8461538461538461	14	11	0	0	0	0.23076923076923078	3	13	15	0.0	1.0	0.31989593956912	0.8857700495603478	0.7146080017166767	0.9314821841363244	0.5193797392797788	0.9002878012737787	0.8009548789639526	0.9077207819268358	0	0	0.0	0.05137954592992516	0.05137954592992516
4605	0.10278699056702838	0.04969108277440147	0.0495663477540462	0.6549760527509723	-1	0	0	0.3	3	0.8461538461538461	11	0.38461538461538464	0.8461538461538461	14	11	0	0	0	0.23076923076923078	3	13	15	0.0	1.0	0.31989593956912	0.8857700495603478	0.7146080017166767	0.9314821841363244	0.5193797392797788	0.9002878012737787	0.8009548789639526	0.9077207819268358	0	0	0.0	0.0495663477540462	0.0495663477540462
4430	0.0990934783014432	0.051744349337033056	0.050968846950782236	0.6513249134679083	-1	0	0	0.3	3	0.8461538461538461	11	0.38461538461538464	0.8461538461538461	14	11	0	0	0	0.23076923076923078	3	13	15	0.0	1.0	0.3178494065528816	0.8859222863408788	0.7146080017166767	0.9314821841363244	0.5193797392797788	0.9002878012737787	0.8010715668321063	0.9077628078163111	0	0	0.0	0.050968846950782236	0.050968846950782236
2809	0.0998586478924047	0.04820285695515085	0.04543030399794823	0.6295931156562911	-1	0	0	0.3	3	0.8461538461538461	11	0.38461538461538464	0.8461538461538461	14	11	0	0	0	0.23076923076923078	3	13	15	0.0	1.0	0.39787185131398217	0.8883451985430186	0.7146080017166767	0.9314821841363244	0.4047519173303272	0.890686785690899	0.8417555469356229	0.9055497587136528	0	0	0.0	0.04543030399794823	0.04543030399794823
832	0.06298720405667092	0.03430794493340577	-0.033803227480082944	0.7379296160495304	-1	0	0	0.2	2	0.9230769230769231	12	1.0	0.9230769230769231	14	12	0	0	0	0.06666666666666667	15	1	15	0.0	0.14285714285714285	0.5702162112979967	0.9098948098570638	0.7459198791913337	0.9235757703422999	0.4047519173303272	0.9174969746448447	0.8926619834013878	0.9171601493870084	0	0	0.0	-0.0033803227480082945	-0.0033803227480082945
1258	0.10156450876904156	0.03378421181933442	0.03303785766121248	0.6657169684565423	-1	0	0	0.3	3	0.8461538461538461	11	0.38461538461538464	0.8461538461538461	14	11	0	0	0	0.23076923076923078	3	13	15	0.0	1.0	0.3958253182977438	0.888295750687061	0.6854166557933488	0.9318511330921253	0.4047519173303272	0.897560987352782	0.8417555469356229	0.9077483754318092	0	0	0.0	0.03303785766121248	0.03303785766121248
2662	0.09777207802622898	0.03813780033702303	0.03738249963493965	0.6510919676191467	-1	0	0	0.3	3	0.8461538461538461	11	0.38461538461538464	0.8461538461538461	14	11	0	0	0	0.23076923076923078	3	13	15	0.0	1.0	0.481317344959307	0.9006995696410585	0.7146080017166767	0.9314821841363244	0.4047519173303272	0.890686785690899	0.8440269880175985	0.9092210012965216	0	0	0.0	0.03738249963493965	0.03738249963493965
3947	0.09521601406167923	0.048264215052105895	0.0465604734507581	0.660315287267822	-1	0	0	0.3	3	0.8461538461538461	11	0.38461538461538464	0.8461538461538461	14	11	0	0	0	0.23076923076923078	3	13	15	0.0	1.0	0.481317344959307	0.9030100362915621	0.7146080017166767	0.9314821841363244	0.4047519173303272	0.890686785690899	0.8440269880175985	0.9099366490486768	0	0	0.0	0.0465604734507581	0.0465604734507581
308	0.05881233375331519	0.0034784802756349926	-0.0014006392995598734	0.8238082861874121	-1	0	0	0.2	2	0.8461538461538461	11	0.35714285714285715	0.6923076923076923	10	9	4	0	0	0.8571428571428571	7	6	15	0.0	0.46153846153846156	0.6328521703547845	0.9024552773894214	0.34222918495617244	0.9584303089449582	0.4205903690942286	0.8755091984809873	0.9205659875499386	0.9196624210533991	0	0	0.0	-0.00014006392995598733	-0.00014006392995598733
970	0.04887927733040141	0.0020049492091888327	0.0007462641058078719	0.9781962034398247	-1	0	0	0.3	3	0.8461538461538461	11	0.38461538461538464	0.8461538461538461	14	11	0	0	0	0.23076923076923078	3	13	15	0.0	1.0	0.21670995919723413	0.8578106254092038	0.8172297047098986	0.9175451389234368	0.2549583390602136	0.8430137078524143	0.8891431877102418	0.8768032215382169	0	0	0.0	0.0007462641058078719	0.0007462641058078719
2010	0.10398608491660724	0.04685160401150578	0.04366446209901697	0.6476938249859735	-1	0	0	0.3	3	0.8461538461538461	11	0.38461538461538464	0.8461538461538461	14	11	0	0	0	0.23076923076923078	3	13	15	0.0	1.0	0.3958253182977438	0.888295750687061	0.7146080017166767	0.9340962814860316	0.4047519173303272	0.890686785690899	0.8417555469356229	0.9067179216443116	0	0	0.0	0.04366446209901697	0.04366446209901697
579	0.04114386088762392	0.005292782991389154	0.0037371298666789986	0.8673500475622664	-1	0	0	0.2	2	0.8461538461538461	11	0.4166666666666667	0.7692307692307693	11	10	3	3	0	0.25	12	3	15	0.3333333333333333	0	0.5855070707891967	0.8317278895332725	0.4507253085923649	0.7428274197140898	0.640507328253754	0.9501826877944383	0.8199602841203821	0.8663398647227121	0.09090909090909091	0.6363636363636364	0.0	0.0037371298666789986	0.0037371298666789986
1087	0.10345859438166839	0.032518443496181035	0.03250205938179849	0.619883217941898	-1	0	0	0.3	3	0.8461538461538461	11	0.38461538461538464	0.8461538461538461	14	11	0	0	0	0.23076923076923078	3	13	15	0.0	1.0	0.481317344959307	0.899378599497496	0.8172297047098986	0.9386412184417735	0.4047519173303272	0.9139234234918846	0.8440269880175985	0.9188518097374146	0	0	0.0	0.03250205938179849	0.03250205938179849
3142	0.09554575667955786	0.034115359107617434	0.03292806806199392	0.6334733360705015	-1	0	0	0.3	3	0.8461538461538461	11	0.38461538461538464	0.8461538461538461	14	11	0	0	0	0.23076923076923078	3	13	15	0.0	1.0	0.481317344959307	0.9006995696410585	0.7146080017166767	0.9314821841363244	0.4047519173303272	0.890686785690899	0.8440269880175985	0.9092210012965216	0	0	0.0	0.03292806806199392	0.03292806806199392
2724	0.09571946301775955	0.04995654879685358	0.04282490291659584	0.6505070787025298	-1	0	0	0.3	3	0.8461538461538461	11	0.38461538461538464	0.8461538461538461	14	11	0	0	0	0.23076923076923078	3	13	15	0.0	1.0	0.4100093440845119	0.888746565979962	0.7146080017166767	0.9314821841363244	0.4922031394134523	0.9077940124813674	0.8107357252251945	0.9109177364400189	0	0	0.0	0.04282490291659584	0.04282490291659584
3405	0.09782375458279022	0.051380299866322296	0.04818783484073139	0.6351216934367815	-1	0	0	0.3	3	0.8461538461538461	11	0.38461538461538464	0.8461538461538461	14	11	0	0	0	0.23076923076923078	3	13	15	0.0	1.0	0.481317344959307	0.9030100362915621	0.7146080017166767	0.9314821841363244	0.4047519173303272	0.890686785690899	0.8440269880175985	0.9099366490486768	0	0	0.0	0.04818783484073139	0.04818783484073139
2605	0.1116148959468065	0.04548775344165234	0.0404668108203273	0.620796776119872	-1	0	0	0.3	3	0.8461538461538461	11	0.38461538461538464	0.8461538461538461	14	11	0	0	0	0.23076923076923078	3	13	15	0.0	1.0	0.481317344959307	0.9062926291787754	0.7459198791913337	0.9310958514161486	0.368103685519466	0.9016823502808451	0.8440269880175985	0.9139591208867467	0	0	0.0	0.0404668108203273	0.0404668108203273
3823	0.0973718889605708	0.0496845335120629	0.04838414280140941	0.6434069167890952	-1	0	0	0.3	3	0.8461538461538461	11	0.38461538461538464	0.8461538461538461	14	11	0	0	0	0.23076923076923078	3	13	15	0.0	1.0	0.481317344959307	0.9030100362915621	0.7146080017166767	0.9314821841363244	0.4047519173303272	0.890686785690899	0.8440269880175985	0.9099366490486768	0	0	0.0	0.04838414280140941	0.04838414280140941
2915	0.10177875679026406	0.04924085910708452	0.0473389308564745	0.6414025970639257	-1	0	0	0.3	3	0.8461538461538461	11	0.38461538461538464	0.8461538461538461	14	11	0	0	0	0.23076923076923078	3	13	15	0.0	1.0	0.3958253182977438	0.888295750687061	0.7146080017166767	0.9314821841363244	0.4697418257136386	0.896497321362399	0.8094002460234863	0.907264024681099	0	0	0.0	0.0473389308564745	0.0473389308564745
630	0.09867821149823076	0.03036962855630942	0.030026565302916586	0.6160522185704097	-1	0	0	0.3	3	0.8461538461538461	11	0.38461538461538464	0.8461538461538461	14	11	0	0	0	0.23076923076923078	3	13	15	0.0	1.0	0.481317344959307	0.9040300744889657	0.8172297047098986	0.9386412184417735	0.4047519173303272	0.9178743387357415	0.8440269880175985	0.9213943288454581	0	0	0.0	0.030026565302916586	0.030026565302916586
3650	0.09559008751418059	0.04943110258816968	0.048011849168226206	0.6441672194805879	-1	0	0	0.3	3	0.8461538461538461	11	0.38461538461538464	0.8461538461538461	14	11	0	0	0	0.23076923076923078	3	13	15	0.0	1.0	0.481317344959307	0.9030100362915621	0.7146080017166767	0.9314821841363244	0.4047519173303272	0.890686785690899	0.8440269880175985	0.9099366490486768	0	0	0.0	0.048011849168226206	0.048011849168226206
2957	0.09703748594996636	0.02599415220907253	0.024753805801471258	0.6163563004445195	-1	0	0	0.3	3	0.8461538461538461	11	0.38461538461538464	0.8461538461538461	14	11	0	0	0	0.23076923076923078	3	13	15	0.0	1.0	0.3135019124333599	0.8947865907592436	0.7146080017166767	0.9380746782066991	0.4922031394134523	0.9159256905707169	0.8107357252251945	0.9180073927838384	0	0	0.0	0.024753805801471258	0.024753805801471258
4774	0.06087078268186295	0.005806304397608262	-0.0029357588544280037	0.7100641404027195	-1	0	0	0.3	3	0.8461538461538461	11	0.4166666666666667	0.7692307692307693	13	10	1	0	0	0.25	12	3	15	0.0	0.16666666666666666	0.24903064519059487	0.8737714220543227	0.5660558078700622	0.948990712781227	0.3314554537086047	0.8979494116121991	0.8394573187531187	0.9124763881556619	0	0	0.0	-0.00029357588544280037	-0.00029357588544280037
2579	0.10869578913389576	0.04444858153856483	0.038607649570963735	0.6292009382638994	-1	0	0	0.3	3	0.8461538461538461	11	0.38461538461538464	0.8461538461538461	14	11	0	0	0	0.23076923076923078	3	13	15	0.0	1.0	0.481317344959307	0.9062926291787754	0.7459198791913337	0.9310958514161486	0.368103685519466	0.9016823502808451	0.8440269880175985	0.9139591208867467	0	0	0.0	0.038607649570963735	0.038607649570963735
4654	0.1071901231805082	0.04907268432934956	0.04845564596412086	0.646612509211832	-1	0	0	0.3	3	0.8461538461538461	11	0.38461538461538464	0.8461538461538461	14	11	0	0	0	0.23076923076923078	3	13	15	0.0	1.0	0.3178494065528816	0.8861559333030542	0.7146080017166767	0.9314821841363244	0.5193797392797788	0.9002878012737787	0.8010715668321063	0.9078273691007748	0	0	0.0	0.04845564596412086	0.04845564596412086
1144	0.08525450199206988	0.005488640630859339	0.001393423551986945	0.731481670907847	-1	0	0	0.2	2	0.9230769230769231	12	1.0	0.9230769230769231	14	12	0	0	0	0.06666666666666667	15	1	15	0.0	0.14285714285714285	0.3135019124333599	0.9076832421133039	0.7459198791913337	0.9372145351824895	0.3107897745447402	0.9263322165565494	0.8505141359185155	0.924620074389868	0	0	0.0	0.001393423551986945	0.001393423551986945
4503	0.09928455170803958	0.05274860692016665	0.05238740958515456	0.6505589361763358	-1	0	0	0.3	3	0.8461538461538461	11	0.38461538461538464	0.8461538461538461	14	11	0	0	0	0.23076923076923078	3	13	15	0.0	1.0	0.31989593956912	0.8857700495603478	0.7146080017166767	0.9314821841363244	0.5193797392797788	0.9002878012737787	0.8009548789639526	0.9077207819268358	0	0	0.0	0.05238740958515456	0.05238740958515456
1629	0.09550804012489846	0.03238215748422863	0.030458355562638446	0.6284419048245319	-1	0	0	0.3	3	0.8461538461538461	11	0.38461538461538464	0.8461538461538461	14	11	0	0	0	0.23076923076923078	3	13	15	0.0	1.0	0.3958253182977438	0.888295750687061	0.7146080017166767	0.9314821841363244	0.4047519173303272	0.890686785690899	0.8417555469356229	0.9055355476155101	0	0	0.0	0.030458355562638446	0.030458355562638446
1318	0.09899255160782056	0.039007816861599785	0.038129327827967685	0.6428560034823549	-1	0	0	0.3	3	0.8461538461538461	11	0.38461538461538464	0.8461538461538461	14	11	0	0	0	0.23076923076923078	3	13	15	0.0	1.0	0.3958253182977438	0.888295750687061	0.7146080017166767	0.9320138447667886	0.4047519173303272	0.890686785690899	0.8417555469356229	0.9057736614494832	0	0	0.0	0.038129327827967685	0.038129327827967685
4345	0.11300484636195111	0.03383941173191323	0.03313267601852064	0.6863848406386268	-1	0	0	0.3	3	0.8461538461538461	11	0.38461538461538464	0.8461538461538461	14	11	0	0	0	0.23076923076923078	3	13	15	0.0	1.0	0.3178494065528816	0.8893568810100413	0.7459198791913337	0.9310958514161486	0.42541759649419175	0.9041814016881397	0.8010715668321063	0.909767761636	0	0	0.0	0.03313267601852064	0.03313267601852064
4084	0.0914983622291852	0.03981135888738005	0.038676705609025294	0.6460299181536724	-1	0	0	0.3	3	0.8461538461538461	11	0.38461538461538464	0.8461538461538461	14	11	0	0	0	0.23076923076923078	3	13	15	0.0	1.0	0.481317344959307	0.9030100362915621	0.7146080017166767	0.9314821841363244	0.5193797392797788	0.9002878012737787	0.8124863148335506	0.9127017413860243	0	0	0.0	0.038676705609025294	0.038676705609025294
3708	0.0925353694822284	0.03988190148033144	0.037945532400440816	0.6376600583855156	-1	0	0	0.3	3	0.8461538461538461	11	0.38461538461538464	0.8461538461538461	14	11	0	0	0	0.23076923076923078	3	13	15	0.0	1.0	0.481317344959307	0.9030100362915621	0.7146080017166767	0.9314821841363244	0.4047519173303272	0.890686785690899	0.8440269880175985	0.9099366490486768	0	0	0.0	0.037945532400440816	0.037945532400440816
264	0.0007296110126034137	9.208266255931587e-05	9.18381424681839e-05	0.99770205977252	-1	0.5	1	0.6666666666666666	4	0.5	3	0.4	0.3333333333333333	5	2	2	0	0	0.8	5	4	8	0.0	0.6666666666666666	0.24903064519059487	0.8443228413763079	0.6677390465401501	0.946643537544116	0.5099470238181119	0.878156250247477	0.8394573187531187	0.898492685902701	0	0	0.0	9.18381424681839e-05	9.18381424681839e-05
2057	0.09951422716109064	0.051191686297745974	0.04684334970455561	0.6308247848184345	-1	0	0	0.3	3	0.8461538461538461	11	0.38461538461538464	0.8461538461538461	14	11	0	0	0	0.23076923076923078	3	13	15	0.0	1.0	0.3958253182977438	0.888295750687061	0.7146080017166767	0.9314821841363244	0.4697418257136386	0.896497321362399	0.8094002460234863	0.907264024681099	0	0	0.0	0.04684334970455561	0.04684334970455561
3476	0.09905691393331222	0.04050403206818562	0.040421505730411866	0.6637462174568065	-1	0	0	0.3	3	0.8461538461538461	11	0.38461538461538464	0.8461538461538461	14	11	0	0	0	0.23076923076923078	3	13	15	0.0	1.0	0.481317344959307	0.9006995696410585	0.7146080017166767	0.9314821841363244	0.4047519173303272	0.890686785690899	0.8440269880175985	0.9092210012965216	0	0	0.0	0.040421505730411866	0.040421505730411866
4617	0.0770980150042707	0.02472866603891594	-0.021540507399683693	0.7622389593867192	-1	0	0	0.2	2	0.9230769230769231	12	1.0	0.9230769230769231	14	12	0	0	0	0.06666666666666667	15	1	15	0.0	0.14285714285714285	0.41040763779727635	0.8728471987448044	0.6203329307714155	0.9406700215375167	0.48862436688238786	0.9093878591993824	0.7870955371503783	0.9114936818129096	0	0	0.0	-0.0021540507399683694	-0.0021540507399683694
1282	0.11118509843458849	0.04392253733919136	0.04049287723143932	0.6247943403810161	-1	0	0	0.3	3	0.8461538461538461	11	0.38461538461538464	0.8461538461538461	14	11	0	0	0	0.23076923076923078	3	13	15	0.0	1.0	0.4241933698712799	0.8930845449904177	0.7459198791913337	0.9310958514161486	0.3489204818458006	0.9065227351377457	0.8440269880175985	0.9115515987838988	0	0	0.0	0.04049287723143932	0.04049287723143932
2226	0.09558695888975662	0.03671536048965966	0.03090506863129227	0.6259620403380677	-1	0	0	0.3	3	0.8461538461538461	11	0.38461538461538464	0.8461538461538461	14	11	0	0	0	0.23076923076923078	3	13	15	0.0	1.0	0.34939943138461255	0.89372955749492	0.7146080017166767	0.9314821841363244	0.4047519173303272	0.890686785690899	0.8440269880175985	0.9071193153216195	0	0	0.0	0.03090506863129227	0.03090506863129227
4002	0.09414078702142385	0.04072767366376456	0.03896532145781136	0.6183048255241127	-1	0	0	0.3	3	0.8461538461538461	11	0.38461538461538464	0.8461538461538461	14	11	0	0	0	0.23076923076923078	3	13	15	0.0	1.0	0.481317344959307	0.9030100362915621	0.7146080017166767	0.9314821841363244	0.4047519173303272	0.890686785690899	0.8440269880175985	0.9099366490486768	0	0	0.0	0.03896532145781136	0.03896532145781136
4115	0.09820379313842405	0.051378914611675694	0.04853905498302428	0.6402410992093552	-1	0	0	0.3	3	0.8461538461538461	11	0.38461538461538464	0.8461538461538461	14	11	0	0	0	0.23076923076923078	3	13	15	0.0	1.0	0.481317344959307	0.9030100362915621	0.7146080017166767	0.9314821841363244	0.4047519173303272	0.890686785690899	0.8440269880175985	0.9099366490486768	0	0	0.0	0.04853905498302428	0.04853905498302428
2709	0.09184569391744073	0.039962271179749036	0.028974156088065754	0.6371850767617129	-1	0	0	0.3	3	0.8461538461538461	11	0.38461538461538464	0.8461538461538461	14	11	0	0	0	0.23076923076923078	3	13	15	0.0	1.0	0.4100093440845119	0.888746565979962	0.7146080017166767	0.9314821841363244	0.5193797392797788	0.9002878012737787	0.8124863148335506	0.9085482945356077	0	0	0.0	0.028974156088065754	0.028974156088065754
2933	0.09685037451704534	0.05094999013640176	0.04810570234436638	0.6390924185099451	-1	0	0	0.3	3	0.8461538461538461	11	0.38461538461538464	0.8461538461538461	14	11	0	0	0	0.23076923076923078	3	13	15	0.0	1.0	0.481317344959307	0.9030100362915621	0.7146080017166767	0.9314821841363244	0.4047519173303272	0.890686785690899	0.8440269880175985	0.9099366490486768	0	0	0.0	0.04810570234436638	0.04810570234436638
1086	0.05982505371023135	0.006262610348557055	-0.004755614240411319	0.8542372664480335	-1	0	0	0.3	3	0.8461538461538461	11	0.38461538461538464	0.8461538461538461	14	11	0	0	0	0.23076923076923078	3	13	15	0.0	1.0	0.41245417081351476	0.8649922715478983	0.5170585138879956	0.9383207668975089	0.3551739948927932	0.9292812943848311	0.8382099333944907	0.9156823384169349	0	0	0.0	-0.00047556142404113196	-0.00047556142404113196
1288	0.11399330441703769	0.046389356612812176	0.03847384589901994	0.6113508168613182	-1	0	0	0.3	3	0.8461538461538461	11	0.38461538461538464	0.8461538461538461	14	11	0	0	0	0.23076923076923078	3	13	15	0.0	1.0	0.3958253182977438	0.891911293552062	0.7459198791913337	0.9316426165929507	0.3489204818458006	0.9065227351377457	0.8440269880175985	0.9114527945122879	0	0	0.0	0.03847384589901994	0.03847384589901994
289	0.0584369050464276	0.004554626533029629	-0.00420778545888169	0.5420630575819547	-1	0	0	0.2	2	0.8461538461538461	11	0.2727272727272727	0.7692307692307693	10	10	4	2	0	0.45454545454545453	5	11	15	0.16666666666666666	0	0.7723231327595746	0.9770671195938794	0.5255696859638931	0.9330172313742393	0.5826506871976052	0.9061158480144427	0.9240691998951875	0.9470678162486933	0.55	0.3	0.0	-0.000420778545888169	-0.000420778545888169
2470	0.10315187138041255	0.051639026065536074	0.047332048786584195	0.6327166518791367	-1	0	0	0.3	3	0.8461538461538461	11	0.38461538461538464	0.8461538461538461	14	11	0	0	0	0.23076923076923078	3	13	15	0.0	1.0	0.3958253182977438	0.888295750687061	0.7146080017166767	0.9314821841363244	0.4047519173303272	0.890686785690899	0.8417555469356229	0.9055355476155101	0	0	0.0	0.047332048786584195	0.047332048786584195
557	0.07171685017767991	0.0327064350826502	0.018544203871211733	0.7178090082801967	-1	0	0	0.1	1	1.0	13	1.0	1.0	14	13	0	0	0	0.06666666666666667	15	1	15	0.0	0	0.5702162112979967	0.9206459427298722	0.7459198791913337	0.9082854992422872	0.368103685519466	0.9204560313924225	0.8466258585858216	0.9166388491704365	0	0	0.0	0.018544203871211733	0.018544203871211733
124	0.0007073105554687724	0.00012070480774179148	0.00012068985990195901	0.9959331168220317	-1	0	0	0.5	1	1.0	1	1.0	1.0	2	1	0	1	0	0.3333333333333333	1	3	3	0.3333333333333333	0	0.37373774787381314	0.8430099984747949	0.6491638709272729	0.7035980713224149	0.5118098423607584	0.9656655067683597	0.9216055074750747	0.8766034458649439	1.0	0.5	0.0	0.00012068985990195901	0.00012068985990195901
4933	0.09761828784646671	0.04835853181891328	0.045542272662342405	0.7144493240741552	-1	0	0	0.3	3	0.8461538461538461	11	0.38461538461538464	0.8461538461538461	14	11	0	0	0	0.23076923076923078	3	13	15	0.0	1.0	0.31989593956912	0.8857700495603478	0.7146080017166767	0.9314821841363244	0.5193797392797788	0.870091512094987	0.8124863148335506	0.8990365466670469	0	0	0.0	0.045542272662342405	0.045542272662342405
4570	0.10137246036901928	0.05175995437290755	0.05126264111445992	0.6932588966596375	-1	0	0	0.3	3	0.8461538461538461	11	0.38461538461538464	0.8461538461538461	14	11	0	0	0	0.23076923076923078	3	13	15	0.0	1.0	0.31989593956912	0.8857700495603478	0.7146080017166767	0.9314821841363244	0.5193797392797788	0.9002878012737787	0.8009548789639526	0.9077207819268358	0	0	0.0	0.05126264111445992	0.05126264111445992
1843	0.09824459273825382	0.048390301741253285	0.04509207030054229	0.6482896290859788	-1	0	0	0.3	3	0.8461538461538461	11	0.38461538461538464	0.8461538461538461	14	11	0	0	0	0.23076923076923078	3	13	15	0.0	1.0	0.3958253182977438	0.888295750687061	0.7146080017166767	0.9314821841363244	0.368103685519466	0.8908162797454713	0.8440269880175985	0.9055734836981145	0	0	0.0	0.04509207030054229	0.04509207030054229
1462	0.1082782549096019	0.05121810078648481	0.043204170685901884	0.6310093877533249	-1	0	0	0.3	3	0.8461538461538461	11	0.38461538461538464	0.8461538461538461	14	11	0	0	0	0.23076923076923078	3	13	15	0.0	1.0	0.3593963517368733	0.8894486725813727	0.6854166557933488	0.9318511330921253	0.4047519173303272	0.897560987352782	0.8417555469356229	0.9080736653765961	0	0	0.0	0.043204170685901884	0.043204170685901884
2028	0.10184698023179835	0.04984330204827974	0.04657252622934408	0.6345110764466898	-1	0	0	0.3	3	0.8461538461538461	11	0.38461538461538464	0.8461538461538461	14	11	0	0	0	0.23076923076923078	3	13	15	0.0	1.0	0.3958253182977438	0.888295750687061	0.7146080017166767	0.9314821841363244	0.4047519173303272	0.890686785690899	0.8417555469356229	0.9055355476155101	0	0	0.0	0.04657252622934408	0.04657252622934408
610	0.0583526474299775	0.011751831882920767	0.011687885054739907	0.5610534540586012	-1	0	0	0.4	4	0.6923076923076923	9	0.45454545454545453	0.6923076923076923	13	9	1	1	0	0.2727272727272727	3	11	15	0.5	1.0	0.5846615102424891	0.9249822845193151	0.8172297047098986	0.9220161597533997	0.4047519173303272	0.9130613972794858	0.8440269880175985	0.9201635159765204	1.0	0.07692307692307693	0.0	0.011687885054739907	0.011687885054739907
4980	0.09893367027830781	0.0542100817234061	0.051646772447977905	0.6445124730483343	-1	0	0	0.3	3	0.8461538461538461	11	0.38461538461538464	0.8461538461538461	14	11	0	0	0	0.23076923076923078	3	13	15	0.0	1.0	0.3178494065528816	0.8859222863408788	0.7146080017166767	0.9314821841363244	0.5193797392797788	0.9002878012737787	0.8010715668321063	0.9077628078163111	0	0	0.0	0.051646772447977905	0.051646772447977905
4291	0.09606069896901674	0.05518549913170328	0.05038486516038681	0.6875248021273066	-1	0	0	0.3	3	0.8461538461538461	11	0.38461538461538464	0.8461538461538461	14	11	0	0	0	0.23076923076923078	3	13	15	0.0	1.0	0.3178494065528816	0.8859222863408788	0.7146080017166767	0.9314821841363244	0.5193797392797788	0.9002878012737787	0.8010715668321063	0.9077628078163111	0	0	0.0	0.05038486516038681	0.05038486516038681
1646	0.047804813692922166	0.0017683384729006966	-0.0016634530738679583	0.9794232532260015	-1	0	0	0.3	3	0.8461538461538461	11	0.38461538461538464	0.8461538461538461	13	11	1	0	0	0.23076923076923078	3	13	15	0.0	1.0	0.1710081093060084	0.8738853264110542	0.8172297047098986	0.9267330157455088	0.3314554537086047	0.8355535234859125	0.9173839469856236	0.8842124944575532	0	0	0.0	-0.00016634530738679582	-0.00016634530738679582
3974	0.04700915289320626	0.003422477550334285	0.0034118660465671602	0.8689194263548566	-1	0	0	0.3	3	0.8461538461538461	11	0.3	0.7692307692307693	13	10	1	1	0	0.5	5	10	15	0.3333333333333333	0.4	0.21670995919723413	0.8953396635197817	0.6119862987234549	0.9411294997463766	0.3314554537086047	0.928113412643782	0.8363472318518584	0.9235858547492243	1.0	0.07692307692307693	0.0	0.0034118660465671602	0.0034118660465671602
2086	0.10268018068393099	0.05131594719718529	0.046530513518089	0.634586833999904	-1	0	0	0.3	3	0.8461538461538461	11	0.38461538461538464	0.8461538461538461	14	11	0	0	0	0.23076923076923078	3	13	15	0.0	1.0	0.3958253182977438	0.888295750687061	0.7146080017166767	0.9314821841363244	0.4047519173303272	0.890686785690899	0.8417555469356229	0.9055355476155101	0	0	0.0	0.046530513518089	0.046530513518089
4440	0.09619391564109891	0.05242516866557711	0.050875280403602514	0.6412954278362404	-1	0	0	0.3	3	0.8461538461538461	11	0.38461538461538464	0.8461538461538461	14	11	0	0	0	0.23076923076923078	3	13	15	0.0	1.0	0.3178494065528816	0.8859222863408788	0.7146080017166767	0.9314821841363244	0.5193797392797788	0.9002878012737787	0.8010715668321063	0.9077628078163111	0	0	0.0	0.050875280403602514	0.050875280403602514
4561	0.11141367511494196	0.04376821612672447	0.04036351281138614	0.6972129047355393	-1	0	0	0.3	3	0.8461538461538461	11	0.38461538461538464	0.8461538461538461	14	11	0	0	0	0.23076923076923078	3	13	15	0.0	1.0	0.4466098466823111	0.8872635364246301	0.7146080017166767	0.9314821841363244	0.5193797392797788	0.9002878012737787	0.8124863148335506	0.9081344453432779	0	0	0.0	0.04036351281138614	0.04036351281138614
677	0.09692775286417295	0.03395249607939791	0.03074300529020094	0.6251210733996352	-1	0	0	0.3	3	0.8461538461538461	11	0.38461538461538464	0.8461538461538461	14	11	0	0	0	0.23076923076923078	3	13	15	0.0	1.0	0.3959544916574738	0.8925254385009801	0.7459198791913337	0.9320521734239858	0.3489204818458006	0.9085090082195562	0.8440269880175985	0.9124298686560649	0	0	0.0	0.03074300529020094	0.03074300529020094
967	0.11581955795730287	0.048589702239873654	0.03877352969159105	0.6156779045187415	-1	0	0	0.3	3	0.8461538461538461	11	0.38461538461538464	0.8461538461538461	14	11	0	0	0	0.23076923076923078	3	13	15	0.0	1.0	0.3958253182977438	0.891911293552062	0.7459198791913337	0.9316426165929507	0.3489204818458006	0.9065227351377457	0.8440269880175985	0.9114527945122879	0	0	0.0	0.03877352969159105	0.03877352969159105
750	0.07276232845388264	0.02922633132216805	0.028333514845553638	0.7006441621521506	-1	0	0	0.1	1	1.0	13	1.0	0.9230769230769231	13	12	1	0	0	0.06666666666666667	15	1	15	0.0	0	0.5625065735011455	0.921179540107441	0.8172297047098986	0.9399069274834301	0.4047519173303272	0.9231829513007038	0.8440269880175985	0.9285696906139659	0	0	0.0	0.028333514845553638	0.028333514845553638
1346	0.11531172928058003	0.045239076020891396	0.03973593336805373	0.6164391881566827	-1	0	0	0.3	3	0.8461538461538461	11	0.38461538461538464	0.8461538461538461	14	11	0	0	0	0.23076923076923078	3	13	15	0.0	1.0	0.3958253182977438	0.891911293552062	0.7459198791913337	0.9316426165929507	0.3489204818458006	0.9065227351377457	0.8440269880175985	0.9114527945122879	0	0	0.0	0.03973593336805373	0.03973593336805373
251	0.028015438087578535	0.0010940923956121787	0.0005529937496886142	0.9364210464130942	-1	0.25	1	0.5	5	0.6153846153846154	8	0.45454545454545453	0.46153846153846156	7	6	7	2	0	0.2727272727272727	11	3	15	0.11764705882352941	0.5	0.6080149808957126	0.9424181757092481	0.44268950224387665	0.9301934101614345	0.5255677670136578	0.7339273776380003	0.8167684008373024	0.8940867409625608	0.5714285714285714	0.2857142857142857	0.0	0.0005529937496886142	0.0005529937496886142
2459	0.0822959268876954	0.016545010582655444	0.016383353648886483	0.6384560707184552	-1	0	0	0.3	3	0.8461538461538461	11	0.4166666666666667	0.7692307692307693	13	10	1	0	0	0.25	3	12	15	0.0	0.6666666666666666	0.5846615102424891	0.8422912675301842	0.6119862987234549	0.8969134092186086	0.4109720441382024	0.8379777240891518	0.8440269880175985	0.8614446872880739	0	0	0.0	0.016383353648886483	0.016383353648886483
3461	0.09959842370766564	0.048747673052897005	0.04753226135631604	0.6406706672156264	-1	0	0	0.3	3	0.8461538461538461	11	0.38461538461538464	0.8461538461538461	14	11	0	0	0	0.23076923076923078	3	13	15	0.0	1.0	0.481317344959307	0.9030100362915621	0.7146080017166767	0.9314821841363244	0.4047519173303272	0.890686785690899	0.8440269880175985	0.9099366490486768	0	0	0.0	0.04753226135631604	0.04753226135631604
2993	0.08932411740283173	0.043054403775902944	0.039627519077585785	0.6256499928112593	-1	0	0	0.3	3	0.8461538461538461	11	0.38461538461538464	0.8461538461538461	14	11	0	0	0	0.23076923076923078	3	13	15	0.0	1.0	0.481317344959307	0.9030100362915621	0.7146080017166767	0.9314821841363244	0.4047519173303272	0.890686785690899	0.8440269880175985	0.9099366490486768	0	0	0.0	0.039627519077585785	0.039627519077585785
1827	0.08489266845602961	0.041425311488423135	0.02873246658412787	0.6094824447760792	-1	0	0	0.2	2	0.9230769230769231	12	0.5357142857142857	0.9230769230769231	14	12	0	0	0	0.14285714285714285	2	14	15	0.0	0	0.481317344959307	0.9052543303132253	0.8172297047098986	0.9231599388391228	0.4047519173303272	0.8967986539487732	0.8440269880175985	0.909021749191827	0	0	0.0	0.02873246658412787	0.02873246658412787
5001	0.09741136575315676	0.049644047461986765	0.04111322363765081	0.6296275697601396	-1	0	0	0.3	3	0.8461538461538461	11	0.38461538461538464	0.8461538461538461	14	11	0	0	0	0.23076923076923078	3	13	15	0.0	1.0	0.3158028735366432	0.886312633751712	0.7146080017166767	0.9314821841363244	0.5193797392797788	0.9002878012737787	0.8012077346328048	0.907870710466247	0	0	0.0	0.04111322363765081	0.04111322363765081
3636	0.09652405788192286	0.05166385555341706	0.04807290912900619	0.6544728615440203	-1	0	0	0.3	3	0.8461538461538461	11	0.38461538461538464	0.8461538461538461	14	11	0	0	0	0.23076923076923078	3	13	15	0.0	1.0	0.481317344959307	0.9030100362915621	0.7146080017166767	0.9314821841363244	0.4047519173303272	0.890686785690899	0.8440269880175985	0.9099366490486768	0	0	0.0	0.04807290912900619	0.04807290912900619
2503	0.11135432635239276	0.03934405540639947	0.03934084117239524	0.6557046133625279	-1	0	0	0.3	3	0.8461538461538461	11	0.38461538461538464	0.8461538461538461	14	11	0	0	0	0.23076923076923078	3	13	15	0.0	1.0	0.481317344959307	0.9007830553842919	0.7146080017166767	0.9314821841363244	0.5193797392797788	0.9002878012737787	0.8124863148335506	0.9120309161727493	0	0	0.0	0.03934084117239524	0.03934084117239524
573	0.09104476660277391	0.010637545324214417	0.007255550911111086	0.6260946401078097	-1	0	0	0.3	3	0.8461538461538461	11	0.38461538461538464	0.8461538461538461	14	11	0	0	0	0.23076923076923078	3	13	15	0.0	1.0	0.47660347425981087	0.8920252875579843	0.6911386953240768	0.9268897122291143	0.38825485839862406	0.8886213467751408	0.8417555469356229	0.9040218366573304	0	0	0.0	0.007255550911111086	0.007255550911111086
4467	0.10143592793102803	0.05218740095676279	0.05149200847667696	0.6984706325166784	-1	0	0	0.3	3	0.8461538461538461	11	0.38461538461538464	0.8461538461538461	14	11	0	0	0	0.23076923076923078	3	13	15	0.0	1.0	0.31989593956912	0.8857700495603478	0.7146080017166767	0.9314821841363244	0.5193797392797788	0.9002878012737787	0.8009548789639526	0.9077207819268358	0	0	0.0	0.05149200847667696	0.05149200847667696
3814	0.12626736798377852	0.039889634625931064	0.039293074299126235	0.6571099217221327	-1	0	0	0.3	3	0.8461538461538461	11	0.38461538461538464	0.8461538461538461	14	11	0	0	0	0.23076923076923078	3	13	15	0.0	1.0	0.4445633136660726	0.8906239162384455	0.7459198791913337	0.9310958514161486	0.368103685519466	0.9016823502808451	0.8440269880175985	0.9093407177885603	0	0	0.0	0.039293074299126235	0.039293074299126235
3248	0.08856010825402397	0.038744455365470755	0.037238128200242554	0.6398560172215633	-1	0	0	0.3	3	0.8461538461538461	11	0.38461538461538464	0.8461538461538461	14	11	0	0	0	0.23076923076923078	3	13	15	0.0	1.0	0.481317344959307	0.9030100362915621	0.7146080017166767	0.9314821841363244	0.4047519173303272	0.890686785690899	0.8440269880175985	0.9099366490486768	0	0	0.0	0.037238128200242554	0.037238128200242554
1247	0.09972265869609252	0.03142120516355433	0.03124175236486333	0.6167977269214739	-1	0	0	0.3	3	0.8461538461538461	11	0.38461538461538464	0.8461538461538461	14	11	0	0	0	0.23076923076923078	3	13	15	0.0	1.0	0.481317344959307	0.9039071189445433	0.8172297047098986	0.9386412184417735	0.4047519173303272	0.9139234234918846	0.8440269880175985	0.9201121619844372	0	0	0.0	0.03124175236486333	0.03124175236486333
839	0.08219556824783533	0.024711318066399972	0.024378252618091536	0.6537275951166448	-1	0	0	0.2	2	0.9230769230769231	12	0.5357142857142857	0.9230769230769231	14	12	0	0	0	0.14285714285714285	2	14	15	0.0	0	0.43092652643062124	0.8995359000018469	0.8172297047098986	0.9482490768155887	0.31227225003493936	0.8940982511334707	0.8440269880175985	0.9176763080983222	0	0	0.0	0.024378252618091536	0.024378252618091536
2464	0.09750241319082374	0.04916164279635015	0.04682430977821603	0.6270706623974243	-1	0	0	0.3	3	0.8461538461538461	11	0.38461538461538464	0.8461538461538461	14	11	0	0	0	0.23076923076923078	3	13	15	0.0	1.0	0.481317344959307	0.9030100362915621	0.7146080017166767	0.9314821841363244	0.4047519173303272	0.890686785690899	0.8440269880175985	0.9099366490486768	0	0	0.0	0.04682430977821603	0.04682430977821603
4192	0.09939923230351375	0.03549547877618625	0.03098502084034492	0.6759834421830658	-1	0	0	0.3	3	0.8461538461538461	11	0.38461538461538464	0.8461538461538461	14	11	0	0	0	0.23076923076923078	3	13	15	0.0	1.0	0.3135019124333599	0.902341865919157	0.7459198791913337	0.9272647488185869	0.42541759649419175	0.9169310686118831	0.8752239469621056	0.9160691292129615	0	0	0.0	0.03098502084034492	0.03098502084034492
4827	0.04219055324351972	0.005361060603123944	0.002096144615374021	0.9160962749752457	-1	0	0	0.3	3	0.8461538461538461	11	0.2777777777777778	0.7692307692307693	13	10	1	1	0	0.6666666666666666	9	6	15	0.3333333333333333	0.2222222222222222	0.5846615102424891	0.909195631675933	0.8172297047098986	0.9371371222547624	0.5193797392797788	0.8817363393746002	0.7821600351269229	0.9119944809603118	1.0	0.07692307692307693	0.0	0.002096144615374021	0.002096144615374021
680	0.049248041156453204	0.00862736624346977	-0.006773615465484584	0.6243144455090383	-1	0	0	0.2	2	0.8461538461538461	11	0.3125	0.7692307692307693	12	10	2	0	0	0.3333333333333333	12	4	15	0.0	0.6666666666666666	0.4826403861876587	0.9226043673763326	0.45996140703408617	0.8778295061999632	0.4085683973999939	0.9088485769949062	0.7953509838413279	0.904649424344616	0	0	0.0	-0.0006773615465484584	-0.0006773615465484584
653	0.07318705421816786	0.028862592607703578	0.028754969757196134	0.7434902517565642	-1	0	0	0.1	1	1.0	13	0.5357142857142857	0.8461538461538461	12	11	2	0	0	0.14285714285714285	14	2	15	0.0	0	0.5735840418718173	0.9070653190080884	0.7878647615337497	0.9390047441096742	0.38276986811013103	0.9119578287728094	0.8440269880175985	0.9205643721280854	0	0	0.0	0.028754969757196134	0.028754969757196134
1835	0.08497938827834658	0.02027906218409233	0.01972497474550155	0.6074769311578703	-1	0	0	0.3	3	0.8461538461538461	11	0.38461538461538464	0.8461538461538461	14	11	0	0	0	0.23076923076923078	3	13	15	0.0	1.0	0.3135019124333599	0.9010237115730255	0.7146080017166767	0.9380746782066991	0.5193797392797788	0.9175578042747472	0.8124863148335506	0.920223672286238	0	0	0.0	0.01972497474550155	0.01972497474550155
98	0.04891613577142835	0.006361403761279813	0.00041822626641711553	0.9457924101622278	-1	0	0	0.1	1	1.0	13	0.3	0.6923076923076923	10	9	4	1	0	0.5	5	10	15	0.09090909090909091	0	0.28855423090815063	0.8750591086257916	0.44527117207377936	0.9487053445980802	0.1918680469499366	0.5955283593749952	0.8746597676659065	0.8519876843557769	1.0	0.3	0.0	0.00041822626641711553	0.00041822626641711553
590	0.07819655589627714	0.006081267474885938	-0.006080987704276544	0.6888015721386256	-1	0	0	0.1	1	1.0	12	1.0	1.0	13	12	0	1	0	0.07142857142857142	14	1	14	0.3333333333333333	0	0.4293176890445256	0.9059167336828867	0.6747564853285695	0.9199612565657308	0.3989630238739071	0.9318177389592478	0.8693574915987067	0.919864953932201	1.0	0.3076923076923077	0.0	-0.0006080987704276543	-0.0006080987704276543
1456	0.08221687019184898	0.04341145786437266	0.02515319259302251	0.6317661429814466	-1	0	0	0.2	2	0.9230769230769231	12	0.5357142857142857	0.9230769230769231	14	12	0	0	0	0.14285714285714285	2	14	15	0.0	0	0.481317344959307	0.9081836834474183	0.8172297047098986	0.9220491794351425	0.368103685519466	0.9074754855230776	0.8440269880175985	0.9128114768007307	0	0	0.0	0.02515319259302251	0.02515319259302251
570	0.11472243162422961	0.033136271659312086	0.024033376642542053	0.6839903743864024	-1	0	0	0.3	3	0.8461538461538461	11	0.38461538461538464	0.8461538461538461	14	11	0	0	0	0.23076923076923078	3	13	15	0.0	1.0	0.3513914354825495	0.9320576687413439	0.5488101063599536	0.9303668302890902	0.4047519173303272	0.8856176436935647	0.8453551381632942	0.9182850287336587	0	0	0.0	0.024033376642542053	0.024033376642542053
2941	0.095666600994801	0.05327542441570583	0.04698228808981289	0.6329223973319873	-1	0	0	0.3	3	0.8461538461538461	11	0.38461538461538464	0.8461538461538461	14	11	0	0	0	0.23076923076923078	3	13	15	0.0	1.0	0.481317344959307	0.9026683213488794	0.7146080017166767	0.9314821841363244	0.4047519173303272	0.890686785690899	0.8440269880175985	0.9098301778896766	0	0	0.0	0.04698228808981289	0.04698228808981289
4968	0.10505142809559181	0.050269664754594684	0.05025579276929153	0.6556607478047535	-1	0	0	0.3	3	0.8461538461538461	11	0.38461538461538464	0.8461538461538461	14	11	0	0	0	0.23076923076923078	3	13	15	0.0	1.0	0.31989593956912	0.8857700495603478	0.7146080017166767	0.9314821841363244	0.5193797392797788	0.9002878012737787	0.8009548789639526	0.9077207819268358	0	0	0.0	0.05025579276929153	0.05025579276929153
1559	0.1016232273733116	0.04811680432062734	0.04490154741030717	0.6530744519743265	-1	0	0	0.3	3	0.8461538461538461	11	0.38461538461538464	0.8461538461538461	14	11	0	0	0	0.23076923076923078	3	13	15	0.0	1.0	0.3958253182977438	0.888295750687061	0.7146080017166767	0.9314821841363244	0.368103685519466	0.8908162797454713	0.8440269880175985	0.9055734836981145	0	0	0.0	0.04490154741030717	0.04490154741030717
1351	0.10929801211460262	0.040444016658710814	0.0386022796110188	0.6306526130508008	-1	0	0	0.3	3	0.8461538461538461	11	0.38461538461538464	0.8461538461538461	14	11	0	0	0	0.23076923076923078	3	13	15	0.0	1.0	0.3958253182977438	0.891962773559298	0.7167285332680058	0.9316252639700288	0.368103685519466	0.9016823502808451	0.8440269880175985	0.9099461975761504	0	0	0.0	0.0386022796110188	0.0386022796110188
2594	0.0625276936848986	0.009962653606625054	0.00868833273505277	0.7494788414021015	-1	0	0	0.3	3	0.8461538461538461	11	0.3409090909090909	0.7692307692307693	13	10	1	1	0	0.36363636363636365	4	11	15	0.3333333333333333	0.5	0.5846615102424891	0.835468000805803	0.4680612199059292	0.9147440026238326	0.4047519173303272	0.8668965405642068	0.7555546734324545	0.8762319829036558	1.0	0	0.0	0.00868833273505277	0.00868833273505277
4269	0.10162733414334792	0.05403751593233242	0.04915423637503688	0.6534402022865742	-1	0	0	0.3	3	0.8461538461538461	11	0.38461538461538464	0.8461538461538461	14	11	0	0	0	0.23076923076923078	3	13	15	0.0	1.0	0.3178494065528816	0.8859222863408788	0.7146080017166767	0.9314821841363244	0.5193797392797788	0.9002878012737787	0.8010715668321063	0.9077628078163111	0	0	0.0	0.04915423637503688	0.04915423637503688
707	0.10155985997386711	0.009790663987764141	0.001888950497401197	0.6987507840024026	-1	0.25	1	0.4	4	0.7692307692307693	10	0.38461538461538464	0.7692307692307693	14	10	0	0	0	0.23076923076923078	3	13	15	0.0	1.0	0.3135019124333599	0.8670923818238823	0.47067177362299395	0.9454750720119178	0.38992609189916355	0.9333834713979695	0.8477264147519941	0.9210084304025757	0	0	0.0	0.001888950497401197	0.001888950497401197
1627	0.09380374218570907	0.03774095766223168	0.03619883964520529	0.6312681588903362	-1	0	0	0.3	3	0.8461538461538461	11	0.38461538461538464	0.8461538461538461	14	11	0	0	0	0.23076923076923078	3	13	15	0.0	1.0	0.3958253182977438	0.888295750687061	0.7146080017166767	0.9314821841363244	0.4047519173303272	0.9012281479223254	0.8440269880175985	0.9087134497753857	0	0	0.0	0.03619883964520529	0.03619883964520529
4452	0.10767003069280222	0.04519718118237371	0.02973787557579918	0.6312940437400163	-1	0	0	0.3	3	0.8461538461538461	11	0.38461538461538464	0.8461538461538461	14	11	0	0	0	0.23076923076923078	3	13	15	0.0	1.0	0.3270654003060446	0.8909447566689296	0.7146080017166767	0.9314821841363244	0.5193797392797788	0.8441340848895014	0.8007300228921957	0.8940829311278697	0	0	0.0	0.02973787557579918	0.02973787557579918
3208	0.09619314891698139	0.04995729266860812	0.04788649690285077	0.6514018728349318	-1	0	0	0.3	3	0.8461538461538461	11	0.38461538461538464	0.8461538461538461	14	11	0	0	0	0.23076923076923078	3	13	15	0.0	1.0	0.481317344959307	0.9030100362915621	0.7146080017166767	0.9314821841363244	0.4047519173303272	0.890686785690899	0.8440269880175985	0.9099366490486768	0	0	0.0	0.04788649690285077	0.04788649690285077
2192	0.09880646949115714	0.050574784332869945	0.04587148758449442	0.6482803711884131	-1	0	0	0.3	3	0.8461538461538461	11	0.38461538461538464	0.8461538461538461	14	11	0	0	0	0.23076923076923078	3	13	15	0.0	1.0	0.3958253182977438	0.888295750687061	0.7146080017166767	0.9314821841363244	0.5193797392797788	0.8743930604264318	0.8100321267681114	0.9009509158528706	0	0	0.0	0.04587148758449442	0.04587148758449442
2142	0.0440516727518558	0.0027106755196275533	0.001251134865014809	0.7657968276558746	-1	0	0	0.4	4	0.6923076923076923	9	0.45454545454545453	0.6923076923076923	12	9	2	1	0	0.2727272727272727	3	11	15	0.2	1.0	0.37219266897776715	0.916359053969644	0.8172297047098986	0.8875487529180363	0.5193797392797788	0.8708790028539781	0.8462589419028069	0.8931050177281331	1.0	0.16666666666666666	0.0	0.001251134865014809	0.001251134865014809
2245	0.09262126932852408	0.02979125326947997	0.0296174802837595	0.6539603308452713	-1	0	0	0.3	3	0.8461538461538461	11	0.38461538461538464	0.8461538461538461	14	11	0	0	0	0.23076923076923078	3	13	15	0.0	1.0	0.4991694835809259	0.9262508332434679	0.7146080017166767	0.9188744903998656	0.5193797392797788	0.9290762983291575	0.8100321267681114	0.9248448408025091	0	0	0.0	0.0296174802837595	0.0296174802837595
931	0.09237419413902148	0.0350586175706737	0.03217104283758512	0.6290804449076342	-1	0	0	0.3	3	0.8461538461538461	11	0.38461538461538464	0.8461538461538461	14	11	0	0	0	0.23076923076923078	3	13	15	0.0	1.0	0.4141024101169887	0.8927494680407181	0.7459198791913337	0.9310958514161486	0.3489204818458006	0.9085090082195562	0.8440269880175985	0.9120919586066006	0	0	0.0	0.03217104283758512	0.03217104283758512
1550	0.10110288180589591	0.05184891899640918	0.045093232858644916	0.6323159713746529	-1	0	0	0.3	3	0.8461538461538461	11	0.38461538461538464	0.8461538461538461	14	11	0	0	0	0.23076923076923078	3	13	15	0.0	1.0	0.3958253182977438	0.888295750687061	0.7146080017166767	0.9314821841363244	0.4047519173303272	0.897560987352782	0.8417555469356229	0.9075864800773052	0	0	0.0	0.045093232858644916	0.045093232858644916
120	0.018791671571062846	0.003178179145816802	0.00010773297894854223	0.9361933403986887	-1	0.3333333333333333	1	0.5	4	0.7	7	0.4	0.7	10	7	1	0	0	0.3	10	3	12	0.0	1.0	0.79660657194538	0.8655213508059229	0.5702963090499773	0.9282986202614883	0.8109543985678023	0.9187625607971682	0.83960057309018	0.9074430933820186	0	0	0.0	0.00010773297894854223	0.00010773297894854223
1186	0.08447034157914195	0.002327822090841548	-0.00216756385070455	0.7144073737599724	-1	0	0	0.2	2	0.9230769230769231	12	1.0	0.9230769230769231	14	12	0	0	0	0.06666666666666667	15	1	15	0.0	0.14285714285714285	0.36177250243252823	0.9000725353906257	0.7167285332680058	0.932119736027049	0.3107897745447402	0.9232702785084334	0.8505141359185155	0.919466957267132	0	0	0.0	-0.000216756385070455	-0.000216756385070455
83	2.6014346114245503e-06	1.6404955261114062e-08	-1.6046300657226128e-08	0.9999990792607549	-1	0	0	1.0	1	0	0	1.0	0	1	0	0	0	0	0.5	2	1	2	0.0	0	0	0	0	0	0	0	0	0	0	0	0	-1.6046300657226128e-09	-1.6046300657226128e-09
4835	0.06739633501284617	0.014886055848584682	0.013317146394338564	0.8293512009524706	-1	0	0	0.3	3	0.8461538461538461	11	0.4166666666666667	0.7692307692307693	13	10	1	0	0	0.25	3	12	15	0.0	0.6666666666666666	0.24903064519059487	0.9382937446531647	0.6119862987234549	0.9181488039195916	0.5193797392797788	0.9117858685746069	0.8571736805333774	0.9235501949633718	0	0	0.0	0.013317146394338564	0.013317146394338564
4455	0.06612585725054959	0.005040226675082875	-0.001256072565179645	0.7540043862517665	-1	0	0	0.2	2	0.9230769230769231	12	0.2727272727272727	0.8461538461538461	13	11	1	1	0	0.45454545454545453	11	5	15	0.25	0.14285714285714285	0.3595411921697988	0.9042704442875111	0.8172297047098986	0.9343007223427641	0.4047519173303272	0.9141564538652247	0.8440269880175985	0.9184842907170728	1.0	0.07692307692307693	0.0	-0.0001256072565179645	-0.0001256072565179645
22	2.9490033506488384e-06	2.267492116243159e-09	-1.793651729259616e-09	0.9999936741867099	-1	0	0	0.8	4	0.0	0	0.7	0	2	0	4	4	0	0.4	5	2	7	0.4	0.3333333333333333	0	0	0	0	0	0	0	0	0	0	0	-1.793651729259616e-10	-1.793651729259616e-10
3618	0.09566735840687564	0.0476755854412369	0.04637751064482528	0.6454043193579377	-1	0	0	0.3	3	0.8461538461538461	11	0.38461538461538464	0.8461538461538461	14	11	0	0	0	0.23076923076923078	3	13	15	0.0	1.0	0.481317344959307	0.9030100362915621	0.7146080017166767	0.9314821841363244	0.4047519173303272	0.890686785690899	0.8440269880175985	0.9099366490486768	0	0	0.0	0.04637751064482528	0.04637751064482528
3995	0.09793810618078125	0.05087746379834782	0.04819098116725626	0.642225149257273	-1	0	0	0.3	3	0.8461538461538461	11	0.38461538461538464	0.8461538461538461	14	11	0	0	0	0.23076923076923078	3	13	15	0.0	1.0	0.481317344959307	0.9030100362915621	0.7146080017166767	0.9314821841363244	0.4047519173303272	0.890686785690899	0.8440269880175985	0.9099366490486768	0	0	0.0	0.04819098116725626	0.04819098116725626
4006	0.10559797329268036	0.047237523097119136	0.04407993964480509	0.6549883883081099	-1	0	0	0.3	3	0.8461538461538461	11	0.38461538461538464	0.8461538461538461	14	11	0	0	0	0.23076923076923078	3	13	15	0.0	1.0	0.3135019124333599	0.8869305329677126	0.7146080017166767	0.9314821841363244	0.5193797392797788	0.8504206138136416	0.8124863148335506	0.8943328331355941	0	0	0.0	0.04407993964480509	0.04407993964480509
4025	0.09560196556954519	0.05024350400252596	0.048610587419672835	0.6656960293282701	-1	0	0	0.3	3	0.8461538461538461	11	0.38461538461538464	0.8461538461538461	14	11	0	0	0	0.23076923076923078	3	13	15	0.0	1.0	0.481317344959307	0.9030100362915621	0.7146080017166767	0.9314821841363244	0.4047519173303272	0.890686785690899	0.8440269880175985	0.9099366490486768	0	0	0.0	0.048610587419672835	0.048610587419672835
1187	0.03958013764351714	0.0013160302323818177	0.0004308803388526845	0.9742747245283899	-1	0	0	0.3	3	0.8461538461538461	11	0.38461538461538464	0.8461538461538461	14	11	0	0	0	0.23076923076923078	3	13	15	0.0	1.0	0.16536596850952678	0.8873154793778985	0.8992078748895167	0.9182645148506671	0.16929025497220374	0.8346181185995218	0.9617370112675442	0.8842978039869168	0	0	0.0	0.0004308803388526845	0.0004308803388526845
4236	0.09858344600007024	0.04608182156367508	0.04494938485323131	0.6319789742394615	-1	0	0	0.3	3	0.8461538461538461	11	0.38461538461538464	0.8461538461538461	14	11	0	0	0	0.23076923076923078	3	13	15	0.0	1.0	0.481317344959307	0.9030100362915621	0.7146080017166767	0.9314821841363244	0.4047519173303272	0.8673244630764322	0.8440269880175985	0.9037356346224937	0	0	0.0	0.04494938485323131	0.04494938485323131
3645	0.09732019787675988	0.051595518660688997	0.04882569435256196	0.638441845033502	-1	0	0	0.3	3	0.8461538461538461	11	0.38461538461538464	0.8461538461538461	14	11	0	0	0	0.23076923076923078	3	13	15	0.0	1.0	0.481317344959307	0.9030100362915621	0.7146080017166767	0.9314821841363244	0.4047519173303272	0.890686785690899	0.8440269880175985	0.9099366490486768	0	0	0.0	0.04882569435256196	0.04882569435256196
2985	0.10067631035535836	0.048692999579709594	0.04724350581336203	0.6398694722350918	-1	0	0	0.3	3	0.8461538461538461	11	0.38461538461538464	0.8461538461538461	14	11	0	0	0	0.23076923076923078	3	13	15	0.0	1.0	0.3958253182977438	0.888295750687061	0.7146080017166767	0.9314821841363244	0.4697418257136386	0.896497321362399	0.8094002460234863	0.907264024681099	0	0	0.0	0.04724350581336203	0.04724350581336203
4792	0.09902602876607619	0.05269374215060911	0.05012393847881554	0.6399854724251968	-1	0	0	0.3	3	0.8461538461538461	11	0.38461538461538464	0.8461538461538461	14	11	0	0	0	0.23076923076923078	3	13	15	0.0	1.0	0.3178494065528816	0.8859222863408788	0.7146080017166767	0.9314821841363244	0.5193797392797788	0.9002878012737787	0.8010715668321063	0.9077628078163111	0	0	0.0	0.05012393847881554	0.05012393847881554
4023	0.03447509075132115	0.008202466257919027	0.0017237056673164595	0.9451698971999223	-1	0	0	0.3	3	0.8461538461538461	11	0.2777777777777778	0.7692307692307693	13	10	1	1	0	0.6666666666666666	9	6	15	0.3333333333333333	0.2222222222222222	0.37797317967612487	0.8904900554601399	0.8172297047098986	0.9334589998654621	0.4047519173303272	0.8845771200789808	0.8440269880175985	0.9053195813966322	1.0	0	0.0	0.0017237056673164595	0.0017237056673164595
1493	0.10308924945563464	0.050343791748527225	0.04557120316231234	0.6434443785124309	-1	0	0	0.3	3	0.8461538461538461	11	0.38461538461538464	0.8461538461538461	14	11	0	0	0	0.23076923076923078	3	13	15	0.0	1.0	0.3958253182977438	0.888295750687061	0.7146080017166767	0.9314821841363244	0.4047519173303272	0.890686785690899	0.8417555469356229	0.9055355476155101	0	0	0.0	0.04557120316231234	0.04557120316231234
28	0.000755159753280603	0.00019988978496450678	-0.0001763313346009184	0.9984853997255649	-1	0.5	2	0.6	6	0.5384615384615384	7	0.375	0.46153846153846156	10	6	4	0	0	0.625	5	8	15	0.0	0.4	0.5399020012032018	0.9392018806984087	0.6183536053098819	0.8996056366740377	0.565281339374882	0.9487665934148526	0.8578809973753078	0.9319073643491395	0	0	0.0	-1.763313346009184e-05	-1.763313346009184e-05
2780	0.09628292303195705	0.052271028608760414	0.04908216724994018	0.6405833493030351	-1	0	0	0.3	3	0.8461538461538461	11	0.38461538461538464	0.8461538461538461	14	11	0	0	0	0.23076923076923078	3	13	15	0.0	1.0	0.481317344959307	0.9030100362915621	0.7146080017166767	0.9314821841363244	0.4047519173303272	0.890686785690899	0.8440269880175985	0.9099366490486768	0	0	0.0	0.04908216724994018	0.04908216724994018
3835	0.0971975469882848	0.049336980766336934	0.0483985908646109	0.6378329105275198	-1	0	0	0.3	3	0.8461538461538461	11	0.38461538461538464	0.8461538461538461	14	11	0	0	0	0.23076923076923078	3	13	15	0.0	1.0	0.481317344959307	0.9030100362915621	0.7146080017166767	0.9314821841363244	0.4047519173303272	0.890686785690899	0.8440269880175985	0.9099366490486768	0	0	0.0	0.0483985908646109	0.0483985908646109
636	None	None	None	None	None	0	0	0.625	5	0.4	4	0.6666666666666666	0.3	5	3	6	6	0	0.5	6	3	12	0.42857142857142855	0.4444444444444444	0.8681174308388732	0.832094639093962	0.5520241602650356	0.9002027383344615	0.7007948821590795	0.9100753912392607	0.7054698188440116	0.884749199257014	0.2	0.6	0.0	None	None
2102	0.046697688922455294	0.00304225112597891	-0.002246356561065926	0.9096199660387971	-1	0	0	0.3	3	0.8461538461538461	11	0.2777777777777778	0.7692307692307693	13	10	1	0	0	0.6666666666666666	9	6	15	0.0	0.2222222222222222	0.5846615102424891	0.9049961274467625	0.8172297047098986	0.9371371222547624	0.4047519173303272	0.9086609926973755	0.8440269880175985	0.9181716291447742	0	0	0.0	-0.0002246356561065926	-0.0002246356561065926
2895	0.09328980404268994	0.0377964424545643	0.03535701804525623	0.6115045924572788	-1	0	0	0.3	3	0.8461538461538461	11	0.38461538461538464	0.8461538461538461	14	11	0	0	0	0.23076923076923078	3	13	15	0.0	1.0	0.39787185131398217	0.8883451985430186	0.7146080017166767	0.9314821841363244	0.5193797392797788	0.9002878012737787	0.8105983440372664	0.9084359828744915	0	0	0.0	0.03535701804525623	0.03535701804525623
1139	0.11195554177325455	0.04917127447954768	0.042017794976429455	0.6270870557149535	-1	0	0	0.3	3	0.8461538461538461	11	0.38461538461538464	0.8461538461538461	14	11	0	0	0	0.23076923076923078	3	13	15	0.0	1.0	0.481317344959307	0.9002417178449414	0.7459198791913337	0.9310958514161486	0.3489204818458006	0.9065227351377457	0.8440269880175985	0.913606352249039	0	0	0.0	0.042017794976429455	0.042017794976429455
302	0.06569737360466021	0.01296533320875556	0.011910422714442863	0.7535572555619537	-1	0	0	0.1	1	1.0	13	0.38461538461538464	0.8461538461538461	12	11	2	0	0	0.23076923076923078	13	3	15	0.0	0	0.49863523922982206	0.8760209968660926	0.7878647615337497	0.9488088927146481	0.38276986811013103	0.9157889232833641	0.8567525415006993	0.9183742053599311	0	0	0.0	0.011910422714442863	0.011910422714442863
1076	0.09635611429900608	0.03711430937502672	0.03571499142150503	0.6305930867598237	-1	0	0	0.3	3	0.8461538461538461	11	0.38461538461538464	0.8461538461538461	14	11	0	0	0	0.23076923076923078	3	13	15	0.0	1.0	0.3999183843302206	0.8922128433305337	0.7459198791913337	0.9320521734239858	0.3489204818458006	0.9085090082195562	0.8440269880175985	0.9123431465640205	0	0	0.0	0.03571499142150503	0.03571499142150503
2005	0.1010029318258384	0.048977308074983815	0.04544862854989473	0.6567143019666037	-1	0	0	0.3	3	0.8461538461538461	11	0.38461538461538464	0.8461538461538461	14	11	0	0	0	0.23076923076923078	3	13	15	0.0	1.0	0.3958253182977438	0.888295750687061	0.7146080017166767	0.9314821841363244	0.4047519173303272	0.890686785690899	0.8417555469356229	0.9055355476155101	0	0	0.0	0.04544862854989473	0.04544862854989473
4388	0.10223646984935562	0.04944794193054935	0.04922101459330835	0.6520258410691265	-1	0	0	0.3	3	0.8461538461538461	11	0.38461538461538464	0.8461538461538461	14	11	0	0	0	0.23076923076923078	3	13	15	0.0	1.0	0.3178494065528816	0.8859222863408788	0.7146080017166767	0.9314821841363244	0.4047519173303272	0.890686785690899	0.8417555469356229	0.9048575866019286	0	0	0.0	0.04922101459330835	0.04922101459330835
2347	0.10143788440667528	0.04986253195540517	0.04593961493353447	0.6373074816516366	-1	0	0	0.3	3	0.8461538461538461	11	0.38461538461538464	0.8461538461538461	14	11	0	0	0	0.23076923076923078	3	13	15	0.0	1.0	0.3958253182977438	0.888295750687061	0.7146080017166767	0.9314821841363244	0.4047519173303272	0.890686785690899	0.8417555469356229	0.9055355476155101	0	0	0.0	0.04593961493353447	0.04593961493353447
3001	0.10016673988516003	0.0417111689876713	0.04169444039305212	0.6482557989810778	-1	0	0	0.3	3	0.8461538461538461	11	0.38461538461538464	0.8461538461538461	14	11	0	0	0	0.23076923076923078	3	13	15	0.0	1.0	0.481317344959307	0.9006995696410585	0.7146080017166767	0.9314821841363244	0.5193797392797788	0.9002878012737787	0.8124863148335506	0.9120059404650567	0	0	0.0	0.04169444039305212	0.04169444039305212
1565	0.10098533514483442	0.04698577411885739	0.04508976158535974	0.6309788558201961	-1	0	0	0.3	3	0.8461538461538461	11	0.38461538461538464	0.8461538461538461	14	11	0	0	0	0.23076923076923078	3	13	15	0.0	1.0	0.3958253182977438	0.888295750687061	0.7146080017166767	0.9314821841363244	0.4047519173303272	0.890686785690899	0.8417555469356229	0.9055355476155101	0	0	0.0	0.04508976158535974	0.04508976158535974
833	0.09965549516416825	0.03248635683396045	0.0324781116850381	0.6421443369314523	-1	0	0	0.3	3	0.8461538461538461	11	0.38461538461538464	0.8461538461538461	14	11	0	0	0	0.23076923076923078	3	13	15	0.0	1.0	0.481317344959307	0.9039071189445433	0.8172297047098986	0.9310728093089861	0.4047519173303272	0.9139234234918846	0.8440269880175985	0.9170103247285682	0	0	0.0	0.0324781116850381	0.0324781116850381
2718	0.10638934503637883	0.02652643118168716	-0.005558619197477319	0.6047262434110703	-1	0	0	0.3	3	0.8461538461538461	11	0.38461538461538464	0.8461538461538461	14	11	0	0	0	0.23076923076923078	3	13	15	0.0	1.0	0.3958253182977438	0.888295750687061	0.7146080017166767	0.9597453028009473	0.4697418257136386	0.896497321362399	0.8162090112753506	0.9218627663322662	0	0	0.0	-0.0005558619197477319	-0.0005558619197477319
90	7.312205456287361e-05	1.3754389026121652e-06	-1.37543274838503e-06	0.9999985414498016	-1	0.3333333333333333	1	0.625	5	0.5	5	0.375	0.4	7	4	4	0	0	0.5	8	4	12	0.0	0.75	0.9302945825453879	0.8752868543243845	0.8216035046283409	0.9606984234897772	0.32376795995812163	0.9720998378708549	0.8353412343855134	0.9477764824437309	0	0	0.0	-1.37543274838503e-07	-1.37543274838503e-07
4126	0.09709119296987978	0.04488093467327536	0.04428159874486407	0.6532777926815322	-1	0	0	0.3	3	0.8461538461538461	11	0.38461538461538464	0.8461538461538461	14	11	0	0	0	0.23076923076923078	3	13	15	0.0	1.0	0.481317344959307	0.9010243266193689	0.7146080017166767	0.9314821841363244	0.4047519173303272	0.890686785690899	0.8440269880175985	0.9093209963215434	0	0	0.0	0.04428159874486407	0.04428159874486407
1906	0.09370574276458934	0.018665354363698136	0.018439164909562017	0.6204914210836399	-1	0	0	0.3	3	0.8461538461538461	11	0.38461538461538464	0.8461538461538461	14	11	0	0	0	0.23076923076923078	3	13	15	0.0	1.0	0.3135019124333599	0.9010237115730255	0.7146080017166767	0.9380746782066991	0.4047519173303272	0.9082070206798877	0.8417555469356229	0.9172960367646124	0	0	0.0	0.018439164909562017	0.018439164909562017
3752	0.09093316411539479	0.043113467815637206	0.0394529503900914	0.6309449920438238	-1	0	0	0.3	3	0.8461538461538461	11	0.38461538461538464	0.8461538461538461	14	11	0	0	0	0.23076923076923078	3	13	15	0.0	1.0	0.481317344959307	0.9026683213488794	0.7146080017166767	0.9314821841363244	0.5193797392797788	0.9002878012737787	0.8124863148335506	0.9125982250854792	0	0	0.0	0.0394529503900914	0.0394529503900914
4451	0.09768874294739936	0.05207496666501875	0.050707196942359915	0.641108885613898	-1	0	0	0.3	3	0.8461538461538461	11	0.38461538461538464	0.8461538461538461	14	11	0	0	0	0.23076923076923078	3	13	15	0.0	1.0	0.3178494065528816	0.8859222863408788	0.7146080017166767	0.9314821841363244	0.5193797392797788	0.9002878012737787	0.8010715668321063	0.9077628078163111	0	0	0.0	0.050707196942359915	0.050707196942359915
4235	0.09439250121776249	0.04919029940877678	0.04727746661653362	0.6311491402023355	-1	0	0	0.3	3	0.8461538461538461	11	0.38461538461538464	0.8461538461538461	14	11	0	0	0	0.23076923076923078	3	13	15	0.0	1.0	0.481317344959307	0.9030100362915621	0.7146080017166767	0.9314821841363244	0.4047519173303272	0.890686785690899	0.8440269880175985	0.9099366490486768	0	0	0.0	0.04727746661653362	0.04727746661653362
485	0.03366280310852922	0.0005387021665478133	-5.004721640825586e-07	0.9414252267847255	-1	0	0	0.4	4	0.6923076923076923	9	0.3409090909090909	0.6153846153846154	12	8	2	0	0	0.36363636363636365	4	11	15	0.0	0.5	0.4621044041898254	0.8851802021645933	0.8852167840909935	0.9349256478680162	0.8272104605732234	0.9315254979212398	0.8671576497344436	0.9197711698731618	0	0	0.0	-5.004721640825585e-08	-5.004721640825585e-08
1945	0.10015235084883174	0.047851794634831316	0.046217358911855	0.6312621741458138	-1	0	0	0.3	3	0.8461538461538461	11	0.38461538461538464	0.8461538461538461	14	11	0	0	0	0.23076923076923078	3	13	15	0.0	1.0	0.3958253182977438	0.888295750687061	0.7146080017166767	0.9314821841363244	0.4047519173303272	0.890686785690899	0.8417555469356229	0.9055355476155101	0	0	0.0	0.046217358911855	0.046217358911855
4441	0.08567952948732648	0.030505446048573682	0.03040856800016871	0.7794644181528718	-1	0	0	0.3	3	0.8461538461538461	11	0.38461538461538464	0.8461538461538461	14	11	0	0	0	0.23076923076923078	3	13	15	0.0	1.0	0.24076125848188626	0.8833430552582038	0.7459198791913337	0.9272647488185869	0.42541759649419175	0.9169310686118831	0.8752239469621056	0.9108250124132299	0	0	0.0	0.03040856800016871	0.03040856800016871
4419	0.10144824742726619	0.05213303438718284	0.047423781532456244	0.6587215026906366	-1	0	0	0.3	3	0.8461538461538461	11	0.38461538461538464	0.8461538461538461	14	11	0	0	0	0.23076923076923078	3	13	15	0.0	1.0	0.3178494065528816	0.8859222863408788	0.7146080017166767	0.9314821841363244	0.5193797392797788	0.9002878012737787	0.8010715668321063	0.9077628078163111	0	0	0.0	0.047423781532456244	0.047423781532456244
1079	0.09559612440807998	0.036261239264633066	0.03233678047789992	0.6559000781878717	-1	0	0	0.3	3	0.8461538461538461	11	0.38461538461538464	0.8461538461538461	14	11	0	0	0	0.23076923076923078	3	13	15	0.0	1.0	0.481317344959307	0.9006995696410585	0.7146080017166767	0.9320138447667886	0.368103685519466	0.8908162797454713	0.8440269880175985	0.9094872751815126	0	0	0.0	0.03233678047789992	0.03233678047789992
687	0.07190203211033189	0.004607166803752075	-0.004024603502314288	0.6334554860326453	-1	0	0	0.3	3	0.8461538461538461	11	0.38461538461538464	0.8461538461538461	14	11	0	0	0	0.23076923076923078	3	13	15	0.0	1.0	0.4702962713686228	0.9554784349571667	0.3803312169820767	0.9193057976074601	0.3194375094703116	0.9068582025437821	0.8734399757822199	0.9303244905911483	0	0	0.0	-0.0004024603502314288	-0.0004024603502314288
2523	0.0979829300452361	0.042429403065281354	0.036533797949918775	0.641149310134874	-1	0	0	0.3	3	0.8461538461538461	11	0.38461538461538464	0.8461538461538461	14	11	0	0	0	0.23076923076923078	3	13	15	0.0	1.0	0.4100093440845119	0.888746565979962	0.7146080017166767	0.9314821841363244	0.5193797392797788	0.9002878012737787	0.8124863148335506	0.9085482945356077	0	0	0.0	0.036533797949918775	0.036533797949918775
3959	0.032554904653507064	0.0051319904090138275	0.005112045033959055	0.9386545786701643	-1	0	0	0.3	3	0.7692307692307693	10	0.3	0.7692307692307693	12	10	2	0	0	0.5	10	5	15	0.0	0.2	0.29734156943667955	0.8985679215551973	0.8172297047098986	0.928371124301824	0.42541759649419175	0.9076334890953762	0.8248939375946034	0.9123608251455552	0	0	0.0	0.005112045033959055	0.005112045033959055
2063	0.09855940046338305	0.049273133467819884	0.04662261128788223	0.6450695808256905	-1	0	0	0.3	3	0.8461538461538461	11	0.38461538461538464	0.8461538461538461	14	11	0	0	0	0.23076923076923078	3	13	15	0.0	1.0	0.481317344959307	0.9030100362915621	0.7146080017166767	0.9314821841363244	0.4047519173303272	0.890686785690899	0.8440269880175985	0.9099366490486768	0	0	0.0	0.04662261128788223	0.04662261128788223
1869	0.10046449287382421	0.050559392979181626	0.048364311787292176	0.6386594446702427	-1	0	0	0.3	3	0.8461538461538461	11	0.38461538461538464	0.8461538461538461	14	11	0	0	0	0.23076923076923078	3	13	15	0.0	1.0	0.3958253182977438	0.888295750687061	0.7146080017166767	0.9314821841363244	0.4697418257136386	0.896497321362399	0.8094002460234863	0.907264024681099	0	0	0.0	0.048364311787292176	0.048364311787292176
2589	0.09811055986628325	0.0490653780041449	0.03834400965809955	0.6405187592212142	-1	0	0	0.3	3	0.8461538461538461	11	0.38461538461538464	0.8461538461538461	14	11	0	0	0	0.23076923076923078	3	13	15	0.0	1.0	0.4100093440845119	0.888746565979962	0.7146080017166767	0.9314821841363244	0.4047519173303272	0.890686785690899	0.8432753043311638	0.9056652429662306	0	0	0.0	0.03834400965809955	0.03834400965809955
2535	0.10007042798228201	0.045277210696012274	0.04527211519893258	0.648435929064531	-1	0	0	0.3	3	0.8461538461538461	11	0.38461538461538464	0.8461538461538461	14	11	0	0	0	0.23076923076923078	3	13	15	0.0	1.0	0.481317344959307	0.9006995696410585	0.7146080017166767	0.9314821841363244	0.368103685519466	0.8908162797454713	0.8440269880175985	0.9092576056469412	0	0	0.0	0.04527211519893258	0.04527211519893258
2739	0.09851088855008783	0.05057356564304482	0.047493468825650205	0.636290586957178	-1	0	0	0.3	3	0.8461538461538461	11	0.38461538461538464	0.8461538461538461	14	11	0	0	0	0.23076923076923078	3	13	15	0.0	1.0	0.481317344959307	0.9030100362915621	0.7146080017166767	0.9314821841363244	0.4047519173303272	0.890686785690899	0.8440269880175985	0.9099366490486768	0	0	0.0	0.047493468825650205	0.047493468825650205
358	0.08279769673282461	0.029629374040993788	0.02762741383351914	0.7551528826080176	-1	0	0	0.1	1	1.0	13	1.0	0.9230769230769231	13	12	1	0	0	0.06666666666666667	15	1	15	0.0	0	0.5625065735011455	0.8753441376434208	0.7584998183576008	0.945694271498867	0.4047519173303272	0.9083619701448389	0.8440269880175985	0.9142537253722297	0	0	0.0	0.02762741383351914	0.02762741383351914
4022	0.07651199976217699	0.012255242159744792	0.01176035591044348	0.6456452841033564	-1	0	0	0.3	3	0.8461538461538461	11	0.4166666666666667	0.7692307692307693	13	10	1	0	0	0.25	3	12	15	0.0	0.6666666666666666	0.3145672081149956	0.8879450306796433	0.6119862987234549	0.932323264750172	0.4047519173303272	0.8947769568232137	0.8440269880175985	0.9070202621510994	0	0	0.0	0.01176035591044348	0.01176035591044348
1795	0.10267089679171199	0.04808288058846856	0.04552373923022118	0.6299074483529565	-1	0	0	0.3	3	0.8461538461538461	11	0.38461538461538464	0.8461538461538461	14	11	0	0	0	0.23076923076923078	3	13	15	0.0	1.0	0.3958253182977438	0.888295750687061	0.7146080017166767	0.9314821841363244	0.4047519173303272	0.890686785690899	0.8417555469356229	0.9055355476155101	0	0	0.0	0.04552373923022118	0.04552373923022118
591	0.06209096197573791	0.01391709576713986	0.012599498609915258	0.5691492876433264	-1	0	0	0.4	4	0.6923076923076923	9	0.45454545454545453	0.6923076923076923	13	9	1	1	0	0.2727272727272727	3	11	15	0.5	1.0	0.5846615102424891	0.9165466513924644	0.8172297047098986	0.9220161597533997	0.4047519173303272	0.9130613972794858	0.8440269880175985	0.9172833691449699	1.0	0.07692307692307693	0.0	0.012599498609915258	0.012599498609915258
2025	0.08006560448772222	0.01875189357885678	0.01846414911712878	0.6672594558421369	-1	0	0	0.3	3	0.8461538461538461	11	0.38461538461538464	0.8461538461538461	14	11	0	0	0	0.23076923076923078	3	13	15	0.0	1.0	0.5846615102424891	0.8995091317770855	0.8172297047098986	0.9325828830834636	0.4047519173303272	0.8968835282422473	0.8440269880175985	0.911113140579079	0	0	0.0	0.01846414911712878	0.01846414911712878
2461	0.10275487145236663	0.0507379139497802	0.04666284516218045	0.643929420775785	-1	0	0	0.3	3	0.8461538461538461	11	0.38461538461538464	0.8461538461538461	14	11	0	0	0	0.23076923076923078	3	13	15	0.0	1.0	0.3958253182977438	0.888295750687061	0.7146080017166767	0.9314821841363244	0.4047519173303272	0.890686785690899	0.8417555469356229	0.9055355476155101	0	0	0.0	0.04666284516218045	0.04666284516218045
2095	0.10339518277799342	0.0518909678011669	0.046964431548475065	0.6393057569819627	-1	0	0	0.3	3	0.8461538461538461	11	0.38461538461538464	0.8461538461538461	14	11	0	0	0	0.23076923076923078	3	13	15	0.0	1.0	0.3958253182977438	0.888295750687061	0.7146080017166767	0.9314821841363244	0.4047519173303272	0.890686785690899	0.8417555469356229	0.9055355476155101	0	0	0.0	0.046964431548475065	0.046964431548475065
4005	0.09766906565962802	0.04679677830361842	0.046776661276068006	0.7176969569274185	-1	0	0	0.3	3	0.8461538461538461	11	0.38461538461538464	0.8461538461538461	14	11	0	0	0	0.23076923076923078	3	13	15	0.0	1.0	0.31989593956912	0.8857700495603478	0.7146080017166767	0.9314821841363244	0.4047519173303272	0.8176255972889234	0.8440269880175985	0.8862258654811038	0	0	0.0	0.046776661276068006	0.046776661276068006
2890	0.09425010269451567	0.03488581751310288	0.0340915630137336	0.6283233304332818	-1	0	0	0.3	3	0.8461538461538461	11	0.38461538461538464	0.8461538461538461	14	11	0	0	0	0.23076923076923078	3	13	15	0.0	1.0	0.5846615102424891	0.9351143474386375	0.7146080017166767	0.9182638764626182	0.4047519173303272	0.910741015589077	0.8440269880175985	0.9220057131046693	0	0	0.0	0.0340915630137336	0.0340915630137336
364	0.017931794280884594	0.0013979638740406696	-0.0009504361108868301	0.8449036659368552	-1	0	0	0.16666666666666666	1	1.0	7	1.0	1.0	8	7	0	1	0	0.1111111111111111	9	1	9	0.3333333333333333	0	0.8424382102509202	0.7141639589622959	0.4544826940558956	0.8705368043960051	0.4260687408281562	0.8279278660280804	0.8732486454613256	0.8121650537516028	1.0	0.375	0.0	-9.504361108868301e-05	-9.504361108868301e-05
1003	0.10340838577494539	0.031126104526516936	0.0311246541650347	0.6187535258627667	-1	0	0	0.3	3	0.8461538461538461	11	0.38461538461538464	0.8461538461538461	14	11	0	0	0	0.23076923076923078	3	13	15	0.0	1.0	0.481317344959307	0.899229776456979	0.7459198791913337	0.942078703722464	0.3489204818458006	0.9085090082195562	0.8440269880175985	0.9186706874256381	0	0	0.0	0.0311246541650347	0.0311246541650347
1777	0.10249579911100408	0.046474269447677616	0.044970278885303965	0.6474906039335415	-1	0	0	0.3	3	0.8461538461538461	11	0.38461538461538464	0.8461538461538461	14	11	0	0	0	0.23076923076923078	3	13	15	0.0	1.0	0.3958253182977438	0.888295750687061	0.7146080017166767	0.9314821841363244	0.4047519173303272	0.890686785690899	0.8417555469356229	0.9055355476155101	0	0	0.0	0.044970278885303965	0.044970278885303965
5040	0.04418172531340201	0.005400570290921306	0.00403429267628955	0.8769495459346931	-1	0	0	0.3	3	0.8461538461538461	11	0.3	0.7692307692307693	13	10	1	1	0	0.5	5	10	15	0.3333333333333333	0.4	0.19827797169090805	0.9020404657460523	0.6119862987234549	0.9411294997463766	0.3314554537086047	0.9177430546242883	0.867458896367572	0.9218657942995536	1.0	0.07692307692307693	0.0	0.00403429267628955	0.00403429267628955
1431	0.10326578583570951	0.04744867228194202	0.04556400386917863	0.632516046163794	-1	0	0	0.3	3	0.8461538461538461	11	0.38461538461538464	0.8461538461538461	14	11	0	0	0	0.23076923076923078	3	13	15	0.0	1.0	0.3958253182977438	0.888295750687061	0.7146080017166767	0.9314821841363244	0.4047519173303272	0.890686785690899	0.8417555469356229	0.9055355476155101	0	0	0.0	0.04556400386917863	0.04556400386917863
830	0.0840999565344119	0.019389873390255517	0.019081501135655057	0.6734587128190372	-1	0.25	1	0.4	4	0.7692307692307693	10	0.38461538461538464	0.7692307692307693	14	10	0	0	0	0.23076923076923078	3	13	15	0.0	1.0	0.3999183843302206	0.8922128433305337	0.7459198791913337	0.9310958514161486	0.3489204818458006	0.9085090082195562	0.8440269880175985	0.911942380709453	0	0	0.0	0.019081501135655057	0.019081501135655057
1084	0.11412405091771739	0.04691025367898325	0.039647002198344425	0.6132450427338021	-1	0	0	0.3	3	0.8461538461538461	11	0.38461538461538464	0.8461538461538461	14	11	0	0	0	0.23076923076923078	3	13	15	0.0	1.0	0.3958253182977438	0.891911293552062	0.7459198791913337	0.9316426165929507	0.3489204818458006	0.9065227351377457	0.8440269880175985	0.9114527945122879	0	0	0.0	0.039647002198344425	0.039647002198344425
4472	0.09647312830353864	0.044504527782905305	0.04447884145173314	0.6320190652450448	-1	0	0	0.3	3	0.8461538461538461	11	0.38461538461538464	0.8461538461538461	14	11	0	0	0	0.23076923076923078	3	13	15	0.0	1.0	0.481317344959307	0.8967602090040148	0.7146080017166767	0.9314821841363244	0.4047519173303272	0.890686785690899	0.8440269880175985	0.9080229854039231	0	0	0.0	0.04447884145173314	0.04447884145173314
744	0.0707982578805883	0.022343134579827454	0.014293277310433705	0.7290728052550348	-1	0	0	0.1	1	1.0	13	1.0	1.0	13	13	1	0	0	0.06666666666666667	15	1	15	0.0	0	0.5557709123535043	0.893978906880004	0.6746100536727688	0.924190859963569	0.4047519173303272	0.9000218798113601	0.8491891633867863	0.906932010377849	0	0	0.0	0.014293277310433705	0.014293277310433705
[truncated: 4,074 more rows]
