# Supplementary material for: Environmental influences on evolvable robots
Source: PLoS One. 2020 May 29;15(5):e0233848. doi: 10.1371/journal.pone.0233848 (PMC7259730; doi:10.1371/journal.pone.0233848)
Supplement: S1 Dataset — (ZIP) [file pone.0233848.s003.zip › data_plosone/all_measures_flat_18.tsv]

robot_id	velocity	displacement_velocity	displacement_velocity_hill	head_balance	contacts	branching	branching_modules_count	limbs	extremities	length_of_limbs	extensiveness	coverage	joints	hinge_count	active_hinges_count	brick_count	touch_sensor_count	brick_sensor_count	proportion	width	height	absolute_size	sensors	symmetry	avg_period	dev_period	avg_phase_offset	dev_phase_offset	avg_amplitude	dev_amplitude	avg_intra_dev_params	avg_inter_dev_params	sensors_reach	recurrence	synaptic_reception	fitness	cons_fitness
3233	0.07840647268657107	0.032362611356939734	0.03045591685831864	0.6737635645826252	-1	0	0	0.2	2	0.9230769230769231	12	1.0	0.9230769230769231	13	12	1	2	0	0.06666666666666667	1	15	15	0.4	0.14285714285714285	0.36797241726389884	0.8482478511721224	0.4982507795061547	0.8980766387037984	0.38229905348306853	0.9368164857296208	0.8474359677810133	0.9000518514082377	0.6538461538461539	0.6923076923076923	0.0	0.03045591685831864	0.03045591685831864
766	0.009532369267884486	0.0014925648833298132	-0.00038764462882065937	0.9754562027029395	-1	0	0	0.4	4	0.6153846153846154	8	0.375	0.3076923076923077	7	4	7	1	0	0.4	4	10	15	0.06666666666666667	0	0.7525254234011849	0.8623878076540674	0.41593077473707796	0.8861249299071519	0.37674405387689125	0.8846395370433389	0.8592970494175967	0.878116474075237	1.0	0.42857142857142855	0.0	-3.876446288206594e-05	-3.876446288206594e-05
2016	0.05174210147997584	0.00912191223889928	0.0074916302833403555	0.5809465432045493	-1	0	0	0.3	3	0.8333333333333334	10	0.3888888888888889	0.8333333333333334	13	10	0	1	0	0.25	3	12	14	1.0	0.18181818181818182	0.36797241726389884	0.9135933604131886	0.6103282347944656	0.9179143490184224	0.3400234992075551	0.915094748338018	0.900653758388783	0.915551483679884	1.0	0.7692307692307693	0.0	0.0074916302833403555	0.0074916302833403555
3343	0.04367536456331086	0.007548030959148073	0.007505141446254874	0.9583286795059156	-1	0.25	1	0.4	4	0.6923076923076923	9	0.26785714285714285	0.6153846153846154	12	8	2	1	0	0.875	7	8	15	0.25	0.2857142857142857	0.39406119948109447	0.8737887099869048	0.5769447468097494	0.9145664486295112	0.38229905348306853	0.950545125243441	0.8474359677810133	0.9183789172549119	1.0	0.6666666666666666	0.0	0.007505141446254874	0.007505141446254874
184	0.0264868748412096	0.010355432918529474	-0.0022932256451232065	0.962903959980644	-1	0	0	0.5	5	0.46153846153846156	6	0.46875	0.38461538461538464	8	5	6	0	0	0.5	4	8	15	0.0	0	0.730408427424116	0.7110595621274963	0.8045644178757906	0.9490385077714958	0.25032634111581464	0.9302627195647001	0.939166295297732	0.8945938565394351	0	0	0.0	-0.00022932256451232063	-0.00022932256451232063
3339	0.04629906876508541	0.0032492306096435658	-0.0032487673233259576	0.6908554934331682	-1	0	0	0.3	3	0.8333333333333334	10	0.3888888888888889	0.8333333333333334	13	10	0	1	0	0.25	3	12	14	1.0	0.18181818181818182	0.4201499816982901	0.9211760910870314	0.7821767600198207	0.9203398942764681	0.3400234992075551	0.9312625907129266	0.900653758388783	0.9244137642435141	1.0	0.7692307692307693	0.0	-0.00032487673233259575	-0.00032487673233259575
3489	0.07392556383482897	0.03376647197378482	0.018018002531639293	0.6856953802891319	-1	0	0	0.2	2	0.9230769230769231	12	1.0	0.9230769230769231	13	12	1	2	0	0.06666666666666667	1	15	15	0.4	0.14285714285714285	0.36797241726389884	0.8749033289234742	0.4982507795061547	0.8947863794823196	0.38229905348306853	0.9421091019373529	0.76489520090625	0.9081895163966544	0.6538461538461539	0.5384615384615384	0.0	0.018018002531639293	0.018018002531639293
545	0.05388772474494184	0.0062272925934732624	-0.003149919048926392	0.6327974559694232	-1	0	0	0.125	1	1.0	10	1.0	1.0	11	10	0	1	0	0.08333333333333333	1	12	12	0.3333333333333333	0	0.628728866459449	0.8917985074982052	0.32371358942101963	0.8718002104206692	0.44208412074364895	0.9267276035655297	0.8103858175685441	0.899157385053062	1.0	0.45454545454545453	0.0	-0.0003149919048926392	-0.0003149919048926392
4860	0.07997425263727434	0.020952210157810156	0.009682120115067638	0.6895966137177136	-1	0	0	0.2	2	0.9230769230769231	12	1.0	0.9230769230769231	13	12	1	2	0	0.06666666666666667	1	15	15	0.4	0.14285714285714285	0.36797241726389884	0.8749033289234742	0.43837171970533334	0.9009450020305652	0.38229905348306853	0.9421091019373529	0.7628262738687575	0.9100396236667926	0.6538461538461539	0.5384615384615384	0.0	0.009682120115067638	0.009682120115067638
231	0.02191675821932837	0.0015214814570092671	-0.0009334526434921659	0.9177903968674312	-1	0.25	1	0.5	5	0.5384615384615384	7	0.375	0.38461538461538464	8	5	6	1	0	0.4	10	4	15	0.07692307692307693	0.16666666666666666	0.6961068427877762	0.9160163358454865	0.3651626517255277	0.8478585274487892	0.3641302605831588	0.9452798102409774	0.8893590348735549	0.9104265579623618	1.0	0.25	0.0	-9.334526434921658e-05	-9.334526434921658e-05
1511	0.08558742192754139	0.016636256218649934	0.016583630172072657	0.702082146174251	-1	0	0	0.2	2	0.9230769230769231	12	1.0	0.9230769230769231	14	12	0	2	0	0.06666666666666667	1	15	15	1.0	0.14285714285714285	0.36797241726389884	0.8575091574505452	0.49902377252244595	0.9141064669529522	0.38229905348306853	0.9376229109824668	0.7668043163088776	0.9080382811783924	0.6785714285714286	0.5714285714285714	0.0	0.016583630172072657	0.016583630172072657
523	0.04933945074831437	0.0056136243116766	0.003496176907609975	0.8323665672345807	-1	0	0	0.2	2	0.9230769230769231	12	1.0	0.7692307692307693	10	10	4	0	0	0.06666666666666667	15	1	15	0.0	0.14285714285714285	0.7713006071316908	0.9010901361121	0.653863711630117	0.9169974186528257	0.7386467183037685	0.9291188796477089	0.739826452799488	0.9164417068950427	0	0	0.0	0.003496176907609975	0.003496176907609975
4227	0.06896196572376415	0.023479191771287003	0.014697540573969705	0.6292623394581747	-1	0	0	0.2	2	0.9230769230769231	12	1.0	0.9230769230769231	13	12	1	2	0	0.06666666666666667	1	15	15	0.4	0.14285714285714285	0.36797241726389884	0.8730917177933634	0.5769447468097494	0.9001445193706313	0.38229905348306853	0.9474491400898026	0.8474359677810133	0.9121200323629738	0.7307692307692308	0.6153846153846154	0.0	0.014697540573969705	0.014697540573969705
2368	0.09103658674895286	0.014969827066658514	0.007502793057621039	0.5971968736976964	-1	0	0	0.1	1	1.0	13	1.0	1.0	14	13	0	1	0	0.06666666666666667	1	15	15	0.3333333333333333	0	0.36797241726389884	0.8709664823042186	0.5076582332575413	0.9092482557206727	0.3611612763453118	0.9239957985333503	0.8147166736343546	0.9035505967624662	1.0	0.42857142857142855	0.0	0.007502793057621039	0.007502793057621039
2689	0.07821218344416145	0.028301652492261267	0.02554292460670717	0.631575009948232	-1	0	0	0.2	2	0.9230769230769231	12	0.5357142857142857	0.9230769230769231	14	12	0	1	0	0.14285714285714285	2	14	15	0.5	0	0.435333126359217	0.9181884278207514	0.5936364908021075	0.9100960835626373	0.3611612763453118	0.9413290262551395	0.8764864442303136	0.9243318209907351	1.0	0.7142857142857143	0.0	0.02554292460670717	0.02554292460670717
4170	0.08427381023345219	0.008880560425573716	0.005694241827553968	0.6537594468594097	-1	0	0	0.1	1	1.0	13	1.0	1.0	14	13	0	1	0	0.06666666666666667	1	15	15	0.3333333333333333	0	0.36797241726389884	0.853413163444919	0.5769447468097494	0.9104751396086993	0.38229905348306853	0.9460168067944731	0.809562385264496	0.9101025632509421	1.0	0.42857142857142855	0.0	0.005694241827553968	0.005694241827553968
14	0.001264456791889293	0.00028845166941431896	0.00028561237528989733	0.9869421669027542	-1	0	0	0.6	3	0.6	3	0.5833333333333334	0.4	3	2	3	2	0	0.75	4	3	7	0.2222222222222222	0.5	0.8708905061509011	0.9158678435696231	0.1	0.6275017800386892	0.6062572673252752	0.8731116825744406	0.9637940677832932	0.8337699076820799	0.6666666666666666	0.6666666666666666	0.0	0.00028561237528989733	0.00028561237528989733
3157	0.07267460992989112	0.032678067678845034	0.01719569653886031	0.6458213637645507	-1	0	0	0.2	2	0.9230769230769231	12	1.0	0.9230769230769231	13	12	1	2	0	0.06666666666666667	1	15	15	0.4	0.14285714285714285	0.36797241726389884	0.8749033289234742	0.4982507795061547	0.8947863794823196	0.38229905348306853	0.9421091019373529	0.76489520090625	0.9081895163966544	0.6538461538461539	0.6923076923076923	0.0	0.01719569653886031	0.01719569653886031
1097	0.07033208421310529	0.005331025364702965	0.005096952378277207	0.9131685451420797	-1	0	0	0.2	2	0.9230769230769231	12	0.25	0.8461538461538461	12	11	2	1	0	0.6	10	6	15	0.14285714285714285	0	0.37792000024901257	0.8955019068744161	0.6136170868705021	0.7942927395135712	0.43706222362517594	0.8853306235390012	0.7319250191039335	0.8638576802679939	1.0	0.25	0.0	0.005096952378277207	0.005096952378277207
4994	0.07516785667305392	0.03826724097724095	0.02645122410463821	0.6637815715293391	-1	0	0	0.2	2	0.9230769230769231	12	1.0	0.9230769230769231	13	12	1	2	0	0.06666666666666667	1	15	15	0.4	0.14285714285714285	0.36797241726389884	0.8749033289234742	0.4982507795061547	0.8947863794823196	0.38229905348306853	0.9421091019373529	0.76489520090625	0.9081895163966544	0.6538461538461539	0.5384615384615384	0.0	0.02645122410463821	0.02645122410463821
1251	0.07126087779569237	0.015138729022541764	0.013470754155683905	0.7156691021036331	-1	0	0	0.2	2	0.9230769230769231	12	1.0	0.9230769230769231	14	12	0	2	0	0.06666666666666667	1	15	15	1.0	0.14285714285714285	0.36797241726389884	0.909317190585855	0.568310286074654	0.9161701089631377	0.38229905348306853	0.9495082255696548	0.8139834327492692	0.9271440074713733	0.6785714285714286	0.6428571428571429	0.0	0.013470754155683905	0.013470754155683905
2998	0.03948357949275739	0.004381751608544205	0.0041573545080351975	0.6993435449245045	-1	0	0	0.2222222222222222	2	0.9090909090909091	10	0.3939393939393939	0.9090909090909091	12	10	0	2	0	0.2727272727272727	3	11	13	1.0	0	0.4174634232683199	0.9148044912107115	0.7821767600198207	0.912269414252253	0.3400234992075551	0.9268095337341922	0.900653758388783	0.9181923726647093	0.625	0.8333333333333334	0.0	0.0041573545080351975	0.0041573545080351975
749	0.05224122145135851	0.016956841791364415	0.012250972881073616	0.781185016555558	-1	0	0	0.3	3	0.7692307692307693	10	0.5769230769230769	0.46153846153846156	8	6	6	1	0	0.15384615384615385	2	13	15	0.07142857142857142	0	0.7597556562999234	0.8384802491432078	0.30848265886855825	0.8579778270938516	0.4156784138188887	0.8709988580762456	0.8783119952678833	0.8563286724829382	1.0	0.25	0.0	0.012250972881073616	0.012250972881073616
3135	0.050800608903881	0.004608272187509737	0.0028952664934844947	0.749253723991868	-1	0	0	0.125	1	1.0	10	1.0	1.0	11	10	0	3	0	0.08333333333333333	12	1	12	1.0	0	0.4198442096321077	0.9296339114696308	0.7443891594543792	0.8966106243819103	0.3400234992075551	0.9376057826048311	0.9132785627958593	0.9229901545958642	0.5454545454545454	0.7272727272727273	0.0	0.0028952664934844947	0.0028952664934844947
3895	0.07066053729518773	0.015187175365353179	0.011085728545059693	0.6217903776566157	-1	0	0	0.2	2	0.9230769230769231	12	1.0	0.9230769230769231	13	12	1	2	0	0.06666666666666667	1	15	15	0.4	0.14285714285714285	0.3676666451977165	0.8805885129904678	0.4982507795061547	0.8947863794823196	0.38229905348306853	0.9421091019373529	0.8474359677810133	0.9096516855340432	0.6153846153846154	0.5384615384615384	0.0	0.011085728545059693	0.011085728545059693
4542	0.07369589139098329	0.03599190697400765	0.03477138729942759	0.6590551872375408	-1	0	0	0.2	2	0.9230769230769231	12	1.0	0.9230769230769231	13	12	1	2	0	0.06666666666666667	1	15	15	0.4	0.14285714285714285	0.36797241726389884	0.8749033289234742	0.4982507795061547	0.8947863794823196	0.38229905348306853	0.9421091019373529	0.76489520090625	0.9081895163966544	0.6538461538461539	0.5384615384615384	0.0	0.03477138729942759	0.03477138729942759
3848	0.07468658478889668	0.021606849020705882	0.01873926358178583	0.656654941918953	-1	0	0	0.1	1	1.0	13	1.0	1.0	13	13	1	2	0	0.06666666666666667	1	15	15	0.3333333333333333	0	0.3676666451977165	0.8805885129904678	0.4982507795061547	0.8947863794823196	0.38229905348306853	0.9421091019373529	0.8474359677810133	0.9096516855340432	0.6153846153846154	0.6153846153846154	0.0	0.01873926358178583	0.01873926358178583
632	0.048294838903909544	0.010754776298122201	0.009035853610816815	0.834206442405456	-1	0	0	0.2	2	0.8461538461538461	11	0.4166666666666667	0.7692307692307693	12	10	2	1	0	0.25	3	12	15	0.16666666666666666	0	0.45112274988437945	0.8227098025986572	0.3545798799194676	0.8019432774729033	0.43253636464370704	0.8768709803239663	0.7429074042988202	0.8364629119618698	1.0	0.3333333333333333	0.0	0.009035853610816815	0.009035853610816815
2224	0.08227041380074795	0.026080817130132015	0.026008268753120248	0.6589795248467389	-1	0	0	0.2	2	0.9230769230769231	12	1.0	0.9230769230769231	14	12	0	2	0	0.06666666666666667	1	15	15	1.0	0.14285714285714285	0.36797241726389884	0.8717150999961465	0.568310286074654	0.9241338127970072	0.3611612763453118	0.9299519543758739	0.8764864442303136	0.9116552776019959	0.6785714285714286	0.7142857142857143	0.0	0.026008268753120248	0.026008268753120248
3439	0.07381673456781145	0.030859297920711456	0.030856778830883388	0.6292666408876304	-1	0	0	0.2	2	0.9230769230769231	12	1.0	0.9230769230769231	13	12	1	2	0	0.06666666666666667	1	15	15	0.4	0.14285714285714285	0.36797241726389884	0.8749033289234742	0.4982507795061547	0.8947863794823196	0.38229905348306853	0.9421091019373529	0.76489520090625	0.9081895163966544	0.6538461538461539	0.6153846153846154	0.0	0.030856778830883388	0.030856778830883388
1784	0.0827309123808801	0.024187922371545333	0.023818348819313374	0.6449876051852177	-1	0	0	0.2	2	0.9230769230769231	12	1.0	0.9230769230769231	14	12	0	2	0	0.06666666666666667	1	15	15	1.0	0.14285714285714285	0.36797241726389884	0.8717150999961465	0.568310286074654	0.9241338127970072	0.3611612763453118	0.9299519543758739	0.8764864442303136	0.9116552776019959	0.6785714285714286	0.7857142857142857	0.0	0.023818348819313374	0.023818348819313374
3755	0.07493519899246068	0.03601868774571703	0.03572105217467001	0.6378133970718818	-1	0	0	0.2	2	0.9230769230769231	12	1.0	0.9230769230769231	13	12	1	2	0	0.06666666666666667	1	15	15	0.4	0.14285714285714285	0.36797241726389884	0.8749033289234742	0.4982507795061547	0.8947863794823196	0.38229905348306853	0.9421091019373529	0.76489520090625	0.9081895163966544	0.6538461538461539	0.38461538461538464	0.0	0.03572105217467001	0.03572105217467001
3699	0.07554171125155207	0.025486806626618418	0.01827692704085975	0.6613123183097522	-1	0	0	0.2	2	0.9230769230769231	12	1.0	0.9230769230769231	13	12	1	2	0	0.06666666666666667	1	15	15	0.4	0.14285714285714285	0.36797241726389884	0.8749033289234742	0.4982507795061547	0.8947863794823196	0.38229905348306853	0.9421091019373529	0.76489520090625	0.9081895163966544	0.6538461538461539	0.6923076923076923	0.0	0.01827692704085975	0.01827692704085975
1156	0.029737991397494088	0.004982153506013252	0.004952805002778234	0.9392516030873254	-1	0	0	0.4	4	0.6153846153846154	8	0.3409090909090909	0.5384615384615384	10	7	4	3	0	0.36363636363636365	4	11	15	0.3333333333333333	0	0.4656978265888293	0.8791113761418794	0.5076582332575413	0.8425294027618204	0.5383878422732014	0.928243165655009	0.8144936133514411	0.8883246022876821	0.2	0.4	0.0	0.004952805002778234	0.004952805002778234
4015	0.07511790864840222	0.03596023776182418	0.035926816961267954	0.6676398851465282	-1	0	0	0.2	2	0.9230769230769231	12	1.0	0.9230769230769231	13	12	1	2	0	0.06666666666666667	1	15	15	0.4	0.14285714285714285	0.36797241726389884	0.8749033289234742	0.4982507795061547	0.8947863794823196	0.38229905348306853	0.9421091019373529	0.76489520090625	0.9081895163966544	0.6538461538461539	0.5384615384615384	0.0	0.035926816961267954	0.035926816961267954
3934	0.09278573842291178	0.02343883015797663	0.01874634536465259	0.5936018504796623	-1	0	0	0.1	1	1.0	13	1.0	1.0	14	13	0	1	0	0.06666666666666667	1	15	15	0.3333333333333333	0	0.36797241726389884	0.8660793390741705	0.537597763157952	0.9029230720555819	0.38229905348306853	0.9442596733272349	0.8531910753359836	0.9096076167127753	1.0	0.5	0.0	0.01874634536465259	0.01874634536465259
1605	0.0536927192941173	0.014209949520327187	0.003077377517939902	0.7121485430253884	-1	0	0	0.25	2	0.9	9	1.0	0.9	11	9	0	2	0	0.08333333333333333	1	12	12	1.0	0.18181818181818182	0.36797241726389884	0.9227768547325064	0.7821767600198207	0.9224527544895111	0.3400234992075551	0.8861805840065542	0.900653758388783	0.9118456556018709	0.7272727272727273	0.9090909090909091	0.0	0.003077377517939902	0.003077377517939902
1667	0.0816571777917401	0.010354409514819403	0.00809605678502298	0.6682198542702765	-1	0	0	0.2	2	0.9230769230769231	12	1.0	0.9230769230769231	14	12	0	2	0	0.06666666666666667	1	15	15	1.0	0.14285714285714285	0.3678195312308077	0.8978782901351552	0.49902377252244595	0.9145915579361763	0.3611612763453118	0.9312590369590014	0.8139834327492692	0.9155757178916735	0.6785714285714286	0.6428571428571429	0.0	0.00809605678502298	0.00809605678502298
1025	0.05889177116077469	0.020662184511960273	0.019814284665708625	0.656519171860678	-1	0	0	0.3	3	0.7692307692307693	10	0.38461538461538464	0.6923076923076923	11	9	3	2	0	0.23076923076923078	3	13	15	0.25	0	0.48087938215751463	0.9065557651916446	0.5769447468097494	0.8868172157407516	0.38229905348306853	0.9234070218188971	0.76489520090625	0.9066580508489732	0.5909090909090909	0.5454545454545454	0.0	0.019814284665708625	0.019814284665708625
4507	0.07440135857285039	0.03586605596432647	0.0356914389993955	0.6638775428354731	-1	0	0	0.2	2	0.9230769230769231	12	1.0	0.9230769230769231	13	12	1	2	0	0.06666666666666667	1	15	15	0.4	0.14285714285714285	0.36797241726389884	0.8749033289234742	0.4982507795061547	0.8947863794823196	0.38229905348306853	0.9421091019373529	0.76489520090625	0.9081895163966544	0.6538461538461539	0.5384615384615384	0.0	0.0356914389993955	0.0356914389993955
4793	0.07447014095882303	0.034410621996368844	0.02431940440157644	0.6508951556243676	-1	0	0	0.2	2	0.9230769230769231	12	1.0	0.9230769230769231	13	12	1	2	0	0.06666666666666667	1	15	15	0.4	0.14285714285714285	0.36797241726389884	0.8749033289234742	0.4982507795061547	0.8947863794823196	0.38229905348306853	0.9421091019373529	0.76489520090625	0.9081895163966544	0.6538461538461539	0.5384615384615384	0.0	0.02431940440157644	0.02431940440157644
4053	0.07354285364765924	0.03331729193977013	0.03327489176463016	0.6438410646977046	-1	0	0	0.2	2	0.9230769230769231	12	1.0	0.9230769230769231	13	12	1	2	0	0.06666666666666667	1	15	15	0.4	0.14285714285714285	0.36797241726389884	0.8749033289234742	0.4982507795061547	0.8947863794823196	0.38229905348306853	0.9421091019373529	0.76489520090625	0.9081895163966544	0.6538461538461539	0.5384615384615384	0.0	0.03327489176463016	0.03327489176463016
400	0.060204131735853095	0.001078885635048765	0.0010711411765401773	0.7653894166395759	-1	0	0	0.3	3	0.8461538461538461	11	0.5357142857142857	0.7692307692307693	13	10	1	0	0	0.14285714285714285	14	2	15	0.0	0.15384615384615385	0.7175584727234188	0.8766898946670105	0.7821767600198207	0.961265443455922	0.31182067670165114	0.9260506499912278	0.9360666756255768	0.9286966815244504	0	0	0.0	0.0010711411765401773	0.0010711411765401773
3167	0.08085185015599995	0.034537322563394576	0.03018615250731152	0.6780000706060888	-1	0	0	0.2	2	0.9230769230769231	12	0.5357142857142857	0.9230769230769231	14	12	0	1	0	0.14285714285714285	2	14	15	0.5	0	0.435333126359217	0.9067885971275988	0.5936364908021075	0.9100960835626373	0.3611612763453118	0.9413290262551395	0.8764864442303136	0.9209310702294127	1.0	0.7142857142857143	0.0	0.03018615250731152	0.03018615250731152
5050	0.07519566701998447	0.03593947673957054	0.03584189529259186	0.6661715432870475	-1	0	0	0.2	2	0.9230769230769231	12	1.0	0.9230769230769231	13	12	1	2	0	0.06666666666666667	1	15	15	0.4	0.14285714285714285	0.36797241726389884	0.8749033289234742	0.4982507795061547	0.8947863794823196	0.38229905348306853	0.9421091019373529	0.76489520090625	0.9081895163966544	0.6538461538461539	0.5384615384615384	0.0	0.03584189529259186	0.03584189529259186
4405	0.0726357503720015	0.033856382677888194	0.02191727290032871	0.6595595667828185	-1	0	0	0.2	2	0.9230769230769231	12	1.0	0.9230769230769231	13	12	1	2	0	0.06666666666666667	1	15	15	0.4	0.14285714285714285	0.36797241726389884	0.8749033289234742	0.4982507795061547	0.8947863794823196	0.38229905348306853	0.9421091019373529	0.76489520090625	0.9081895163966544	0.6538461538461539	0.5384615384615384	0.0	0.02191727290032871	0.02191727290032871
2609	0.07597308247306571	0.010831818280489095	-0.000705386967055065	0.692356100107588	-1	0	0	0.2	2	0.9166666666666666	11	0.5384615384615384	0.9166666666666666	13	11	0	1	0	0.15384615384615385	2	13	14	0.5	0	0.36797241726389884	0.8969502939873576	0.5769447468097494	0.9125804303263363	0.38229905348306853	0.945918998255728	0.8474359677810133	0.9210723281364576	1.0	0.6923076923076923	0.0	-7.05386967055065e-05	-7.05386967055065e-05
2460	0.07683238171242969	0.03290788601464783	0.030159336841950213	0.6887511035457973	-1	0	0	0.2	2	0.9230769230769231	12	1.0	0.9230769230769231	13	12	1	2	0	0.06666666666666667	1	15	15	0.4	0.14285714285714285	0.36797241726389884	0.8482478511721224	0.4982507795061547	0.8980766387037984	0.38229905348306853	0.9368164857296208	0.8474359677810133	0.9000518514082377	0.6153846153846154	0.6153846153846154	0.0	0.030159336841950213	0.030159336841950213
3675	0.07564830174849597	0.03649047060738003	0.036463289702918913	0.689536630562512	-1	0	0	0.2	2	0.9230769230769231	12	1.0	0.9230769230769231	13	12	1	2	0	0.06666666666666667	1	15	15	0.4	0.14285714285714285	0.36797241726389884	0.8749033289234742	0.4982507795061547	0.8947863794823196	0.38229905348306853	0.9421091019373529	0.76489520090625	0.9081895163966544	0.6538461538461539	0.5384615384615384	0.0	0.036463289702918913	0.036463289702918913
3519	0.015097709029162396	0.00026759166613561956	0.00026370312193124413	0.9547636504805461	-1	0	0	0.42857142857142855	3	0.75	6	0.35714285714285715	0.75	9	6	0	1	0	0.5714285714285714	4	7	10	1.0	0.3333333333333333	0.36797241726389884	0.9380310499681663	0.6275971562646564	0.9293732817079825	0.3400234992075551	0.9343951722220621	0.900653758388783	0.9340212971875285	1.0	0.5555555555555556	0.0	0.00026370312193124413	0.00026370312193124413
1129	0.05399942970786259	0.009489068734323787	0.00843188268681529	0.6999121499142019	-1	0	0	0.3	3	0.7692307692307693	10	0.38461538461538464	0.6923076923076923	11	9	3	1	0	0.23076923076923078	3	13	15	0.125	0	0.48087938215751463	0.9081802175283028	0.5769447468097494	0.8868172157407516	0.38229905348306853	0.9234070218188971	0.76489520090625	0.9072018441737435	1.0	0.5454545454545454	0.0	0.00843188268681529	0.00843188268681529
4481	0.04755488499681094	0.003716386211593503	0.000900194905360127	0.8080792647991177	-1	0	0	0.2	2	0.9166666666666666	11	1.0	0.9166666666666666	12	11	1	2	0	0.07142857142857142	1	14	14	0.4	0.15384615384615385	0.3676666451977165	0.9241252443400307	0.468311249605744	0.8690875002249628	0.38229905348306853	0.9262650522299148	0.809562385264496	0.909519926307027	0.6666666666666667	0.4166666666666667	0.0	0.000900194905360127	0.000900194905360127
3840	0.07243538450416541	0.0266246522411342	0.019504196555638748	0.6806373274270401	-1	0	0	0.2	2	0.9230769230769231	12	1.0	0.9230769230769231	13	12	1	2	0	0.06666666666666667	1	15	15	0.4	0.14285714285714285	0.36797241726389884	0.8749033289234742	0.4982507795061547	0.8947863794823196	0.38229905348306853	0.9421091019373529	0.76489520090625	0.9081895163966544	0.6538461538461539	0.5384615384615384	0.0	0.019504196555638748	0.019504196555638748
3089	0.07431043516029169	0.01991427391614239	0.019657341272656458	0.6316231393495526	-1	0	0	0.2	2	0.9230769230769231	12	1.0	0.9230769230769231	13	12	1	2	0	0.06666666666666667	1	15	15	0.4	0.14285714285714285	0.36797241726389884	0.8763403252307773	0.4982507795061547	0.8947863794823196	0.38229905348306853	0.9421091019373529	0.76489520090625	0.9085555887689576	0.6538461538461539	0.5384615384615384	0.0	0.019657341272656458	0.019657341272656458
2811	0.07723700762973294	0.028334542942622908	0.028295755034028487	0.6388088539429474	-1	0	0	0.2	2	0.9230769230769231	12	1.0	0.9230769230769231	13	12	1	2	0	0.06666666666666667	1	15	15	0.4	0.14285714285714285	0.36797241726389884	0.8888240503944291	0.5596758253395586	0.9111352636840646	0.38229905348306853	0.9354901197593033	0.8587652671687518	0.9137419218418952	0.6153846153846154	0.6923076923076923	0.0	0.028295755034028487	0.028295755034028487
2174	0.08461742823511732	0.024209466992245354	0.021349181527569875	0.6932255724100542	-1	0	0	0.2	2	0.9230769230769231	12	0.5357142857142857	0.9230769230769231	14	12	0	1	0	0.14285714285714285	2	14	15	0.5	0	0.4369571227399434	0.9071171847897141	0.5936364908021075	0.9100960835626373	0.38229905348306853	0.9387866134569827	0.8764864442303136	0.9199244751912229	1.0	0.5	0.0	0.021349181527569875	0.021349181527569875
3153	0.07889094541301145	0.0304155321564273	0.028336223945320156	0.6831773649768136	-1	0	0	0.2	2	0.9230769230769231	12	1.0	0.9230769230769231	13	12	1	2	0	0.06666666666666667	1	15	15	0.4	0.14285714285714285	0.36797241726389884	0.8482478511721224	0.4982507795061547	0.8980766387037984	0.38229905348306853	0.9368164857296208	0.8474359677810133	0.9000518514082377	0.6538461538461539	0.6923076923076923	0.0	0.028336223945320156	0.028336223945320156
2116	0.047374813317917215	0.002853943952443243	0.0019527470513199653	0.7544689845572972	-1	0	0	0.125	1	1.0	9	1.0	1.0	10	9	0	3	0	0.09090909090909091	11	1	11	1.0	0	0.36797241726389884	0.9341634023956971	0.7632829597371	0.9047889158052501	0.3400234992075551	0.8820319268939973	0.9284779643159113	0.9093148960382025	0.5	0.8	0.0	0.0019527470513199653	0.0019527470513199653
5026	0.07538355993934327	0.03763041050486536	0.037412439082647374	0.6470995997353901	-1	0	0	0.2	2	0.9230769230769231	12	1.0	0.9230769230769231	13	12	1	2	0	0.06666666666666667	1	15	15	0.4	0.14285714285714285	0.36797241726389884	0.8749033289234742	0.4982507795061547	0.8947863794823196	0.38229905348306853	0.9421091019373529	0.76489520090625	0.9081895163966544	0.6538461538461539	0.6153846153846154	0.0	0.037412439082647374	0.037412439082647374
4468	0.07629210521413746	0.016998727741777946	0.016070691642796234	0.6048329973426241	-1	0	0	0.3	3	0.8461538461538461	11	0.5357142857142857	0.8461538461538461	13	11	1	1	0	0.14285714285714285	2	14	15	0.25	0.15384615384615385	0.36797241726389884	0.8549309399236068	0.7821767600198207	0.9227111818859	0.3400234992075551	0.9327509380229159	0.8474359677810133	0.9084153178166653	1.0	0.6153846153846154	0.0	0.016070691642796234	0.016070691642796234
2326	0.07054254034968384	0.02069160959913805	0.02058370237887595	0.6613574161411738	-1	0	0	0.2	2	0.9230769230769231	12	0.5357142857142857	0.9230769230769231	14	12	0	1	0	0.14285714285714285	2	14	15	0.5	0	0.4092443441420214	0.9082380867656287	0.5936364908021075	0.9100960835626373	0.3611612763453118	0.9413290262551395	0.8764864442303136	0.9213492379750245	1.0	0.7142857142857143	0.0	0.02058370237887595	0.02058370237887595
4742	0.07527293562206878	0.03310111593207716	0.03227984416653218	0.6446380692944014	-1	0	0	0.2	2	0.9230769230769231	12	1.0	0.9230769230769231	13	12	1	2	0	0.06666666666666667	1	15	15	0.4	0.14285714285714285	0.36797241726389884	0.8749033289234742	0.4982507795061547	0.8947863794823196	0.38229905348306853	0.9421091019373529	0.76489520090625	0.9081895163966544	0.6538461538461539	0.5384615384615384	0.0	0.03227984416653218	0.03227984416653218
4463	0.08199537673324686	0.02163327301140548	0.020471690498129455	0.6379632013455769	-1	0	0	0.2	2	0.9230769230769231	12	1.0	0.9230769230769231	13	12	1	2	0	0.06666666666666667	1	15	15	0.4	0.14285714285714285	0.36797241726389884	0.8749033289234742	0.43837171970533334	0.9246137114441946	0.38229905348306853	0.9421091019373529	0.7628262738687575	0.9178720330548379	0.7307692307692308	0.5384615384615384	0.0	0.020471690498129455	0.020471690498129455
43	None	None	None	None	None	0	0	0.4444444444444444	4	0.45454545454545453	5	0.43333333333333335	0.36363636363636365	5	4	7	10	0	0.8333333333333334	5	6	13	0.5882352941176471	0.18181818181818182	0.9015728163989136	0.8913737282826801	0.3300481001576858	0.7420874737071406	0.3402545098293136	0.740891974139822	0.9015861007213343	0.802834055133498	0.2	0.6	0.0	None	None
3414	0.04758805093402641	0.003992606959535666	0.00029135193644682234	0.669915272222797	-1	0	0	0.3333333333333333	3	0.8181818181818182	9	0.3939393939393939	0.8181818181818182	12	9	0	1	0	0.2727272727272727	3	11	13	1.0	0.2	0.39406119948109447	0.8935161906044411	0.6962524974071431	0.9204981832444868	0.3400234992075551	0.929449936523977	0.900653758388783	0.9156654165494714	1.0	0.75	0.0	0.00029135193644682234	0.00029135193644682234
4172	0.07921716009828098	0.029341834608663256	0.029301261343097622	0.6438076132838579	-1	0	0	0.2	2	0.9230769230769231	12	1.0	0.9230769230769231	13	12	1	2	0	0.06666666666666667	1	15	15	0.4	0.14285714285714285	0.36797241726389884	0.8749033289234742	0.4982507795061547	0.8947863794823196	0.38229905348306853	0.9421091019373529	0.76489520090625	0.9081895163966544	0.6538461538461539	0.6153846153846154	0.0	0.029301261343097622	0.029301261343097622
2318	0.07423570805286121	0.027994356135783816	0.023448932207186152	0.6447432409868283	-1	0	0	0.2	2	0.9230769230769231	12	0.5357142857142857	0.8461538461538461	13	11	1	1	0	0.14285714285714285	2	14	15	0.25	0	0.4505162710201439	0.9258854996842244	0.5769447468097494	0.90874862040219	0.38229905348306853	0.9385809769356003	0.8474359677810133	0.9253075003705831	1.0	0.6923076923076923	0.0	0.023448932207186152	0.023448932207186152
3054	0.026231426755097827	0.002530486424656868	-0.0015259744437857434	0.7258954856901882	-1	0	0	0.3	3	0.8461538461538461	11	0.2727272727272727	0.8461538461538461	14	11	0	1	0	0.45454545454545453	5	11	15	1.0	0.2	0.435333126359217	0.9121933466002697	0.7004767209333463	0.8981945606940935	0.3611612763453118	0.953929205805888	0.9071586133914407	0.9252662245994514	1.0	0.6428571428571429	0.0	-0.00015259744437857433	-0.00015259744437857433
3269	0.07394888266097775	0.03354938118690426	0.023987784649470954	0.6766203117987388	-1	0	0	0.2	2	0.9230769230769231	12	1.0	0.9230769230769231	13	12	1	2	0	0.06666666666666667	1	15	15	0.4	0.14285714285714285	0.36797241726389884	0.8749033289234742	0.4982507795061547	0.8947863794823196	0.38229905348306853	0.9421091019373529	0.76489520090625	0.9081895163966544	0.6538461538461539	0.5384615384615384	0.0	0.023987784649470954	0.023987784649470954
3160	0.07176650697264782	0.009662797627416682	0.0014110882848535245	0.6245768088202253	-1	0	0	0.2	2	0.9230769230769231	12	0.5357142857142857	0.9230769230769231	14	12	0	1	0	0.14285714285714285	2	14	15	0.5	0	0.48087938215751463	0.9177860332489001	0.5936364908021075	0.9119006495670219	0.3611612763453118	0.9413290262551395	0.8699067501463206	0.9247251768495031	1.0	0.35714285714285715	0.0	0.0014110882848535245	0.0014110882848535245
429	None	None	None	None	None	0	0	0.4	4	0.6153846153846154	8	0.625	0.46153846153846156	9	6	5	0	0	0.6666666666666666	4	6	15	0.0	0.18181818181818182	0.6657052027096266	0.677937658191022	0.8045644178757906	0.9034807066605761	0.6297132531601604	0.9426573423790058	0.7639652023784768	0.8728977664310469	0	0	0.0	None	None
3498	0.0618047155266845	0.014548252718153572	0.014352372334285534	0.718648080233647	-1	0	0	0.2222222222222222	2	0.9090909090909091	10	1.0	0.9090909090909091	11	10	1	2	0	0.07692307692307693	1	13	13	0.4	0.16666666666666666	0.3676666451977165	0.7805682868601103	0.43837171970533334	0.8791208156649594	0.38229905348306853	0.9410444637956998	0.76489520090625	0.8816107722946147	0.6818181818181819	0.6363636363636364	0.0	0.014352372334285534	0.014352372334285534
4079	0.07359317227365195	0.03570674885961719	0.03566966100351097	0.6539705089008012	-1	0	0	0.2	2	0.9230769230769231	12	1.0	0.9230769230769231	13	12	1	2	0	0.06666666666666667	1	15	15	0.4	0.14285714285714285	0.36797241726389884	0.8749033289234742	0.4982507795061547	0.8947863794823196	0.38229905348306853	0.9421091019373529	0.76489520090625	0.9081895163966544	0.7307692307692308	0.5384615384615384	0.0	0.03566966100351097	0.03566966100351097
1013	0.03796226521355149	0.004271171031393102	0.003632538200432261	0.7160647963320921	-1	0	0	0.3	3	0.7692307692307693	10	0.5769230769230769	0.6923076923076923	12	9	2	0	0	0.15384615384615385	2	13	15	0.0	0	0.715329413395354	0.9128184905447977	0.34887708136052725	0.8984182047294155	0.4403599977714226	0.9216678765022375	0.8676627240305929	0.9114267304383469	0	0	0.0	0.003632538200432261	0.003632538200432261
4301	0.07065198480291139	0.011275296976724539	-0.008768871364832962	0.7017421732606136	-1	0	0	0.2	2	0.9230769230769231	12	1.0	0.9230769230769231	13	12	1	2	0	0.06666666666666667	1	15	15	0.4	0.14285714285714285	0.3676666451977165	0.8785282491272848	0.4982507795061547	0.8737904851266489	0.38229905348306853	0.9425528024379956	0.8462651096563895	0.9035287689793358	0.6923076923076923	0.38461538461538464	0.0	-0.0008768871364832961	-0.0008768871364832961
4626	0.0695942363786095	0.028519159925904855	0.022742845245997362	0.6779341590570558	-1	0	0	0.2	2	0.9230769230769231	12	1.0	0.9230769230769231	13	12	1	2	0	0.06666666666666667	1	15	15	0.4	0.14285714285714285	0.36797241726389884	0.8749033289234742	0.4982507795061547	0.8947863794823196	0.38229905348306853	0.9421091019373529	0.76489520090625	0.9081895163966544	0.7307692307692308	0.6153846153846154	0.0	0.022742845245997362	0.022742845245997362
154	0.027384410386547486	0.0012298217483418213	0.0006992521049119781	0.9718901330049848	-1	0	0	0.4	4	0.6923076923076923	9	0.42857142857142855	0.5384615384615384	8	7	6	2	0	0.7142857142857143	5	7	15	0.13333333333333333	0.25	0.8215905169051059	0.9726762030763454	0.3107131486070932	0.9494108799229314	0.3736158437652288	0.8785364069944763	0.8963999220314169	0.9441534198300706	0.5625	0.25	0.0	0.0006992521049119781	0.0006992521049119781
595	0.062039149290388985	0.008104426150113664	0.006564583589745623	0.7369678415057028	-1	0	0	0.2	2	0.9230769230769231	12	0.5357142857142857	0.8461538461538461	13	11	1	1	0	0.14285714285714285	2	14	15	0.25	0	0.4505162710201439	0.9361497383526902	0.4839058348504581	0.822621785672614	0.6686934471197727	0.9079140294182965	0.8474359677810133	0.897457772274501	1.0	0.38461538461538464	0.0	0.006564583589745623	0.006564583589745623
740	0.02575826402741822	0.0009400706638828775	0.0009014426960465377	0.9496159432284109	-1	0.25	1	0.5	5	0.6153846153846154	8	0.4166666666666667	0.46153846153846156	10	6	4	1	0	1.0	6	6	15	0.125	0.16666666666666666	0.7198135993259834	0.9542301532904622	0.6869244335955068	0.9177869561427199	0.4584795556960467	0.9178603159683776	0.935810661924225	0.9322126204250868	1.0	0.3	0.0	0.0009014426960465377	0.0009014426960465377
877	0.08219988148426083	0.01554180241293804	-0.007727489073225409	0.7197898906515199	-1	0	0	0.2	2	0.9230769230769231	12	0.5357142857142857	0.9230769230769231	14	12	0	1	0	0.14285714285714285	2	14	15	0.5	0	0.498350641861674	0.9132113806956788	0.8200438440102047	0.9267927056365958	0.5060920450711641	0.9304938089309149	0.8149775202625833	0.923819330687579	1.0	0.7142857142857143	0.0	-0.0007727489073225409	-0.0007727489073225409
4784	0.07782617585485695	0.035474364046454765	0.03485010838090521	0.6547111531537448	-1	0	0	0.2	2	0.9230769230769231	12	1.0	0.9230769230769231	13	12	1	2	0	0.06666666666666667	1	15	15	0.4	0.14285714285714285	0.36797241726389884	0.8749033289234742	0.4982507795061547	0.8947863794823196	0.38229905348306853	0.9421091019373529	0.76489520090625	0.9081895163966544	0.6538461538461539	0.6153846153846154	0.0	0.03485010838090521	0.03485010838090521
4196	0.07463586596251026	0.03405932589733956	0.03403137186789951	0.6443710993694295	-1	0	0	0.2	2	0.9230769230769231	12	1.0	0.9230769230769231	13	12	1	2	0	0.06666666666666667	1	15	15	0.4	0.14285714285714285	0.36797241726389884	0.8749033289234742	0.4982507795061547	0.8947863794823196	0.38229905348306853	0.9421091019373529	0.76489520090625	0.9081895163966544	0.6538461538461539	0.5384615384615384	0.0	0.03403137186789951	0.03403137186789951
4136	0.07476508120791155	0.026978870266749014	0.018342225781866707	0.67641310050533	-1	0	0	0.2	2	0.9230769230769231	12	1.0	0.9230769230769231	13	12	1	2	0	0.06666666666666667	1	15	15	0.4	0.14285714285714285	0.3676666451977165	0.8796826686348733	0.4982507795061547	0.8947863794823196	0.38229905348306853	0.9421091019373529	0.8474359677810133	0.9094161813049737	0.6153846153846154	0.5384615384615384	0.0	0.018342225781866707	0.018342225781866707
4085	0.08164040855022375	0.00810886419879429	0.007323400533175456	0.6331342367253434	-1	0	0	0.2	2	0.9230769230769231	12	1.0	0.9230769230769231	13	12	1	2	0	0.06666666666666667	1	15	15	0.4	0.14285714285714285	0.36797241726389884	0.8763403252307773	0.5596758253395586	0.907892768957583	0.38229905348306853	0.9421091019373529	0.76489520090625	0.9125613841733298	0.6538461538461539	0.6153846153846154	0.0	0.007323400533175456	0.007323400533175456
450	0.010464386723469799	0.002491494821558726	-0.0008153697311588014	0.9908587395757645	-1	0	0	0.42857142857142855	3	0.75	6	0.35714285714285715	0.625	8	5	1	1	0	0.5714285714285714	7	4	10	0.3333333333333333	0.5	0.7847293899686433	0.9044499383639888	0.659259380253703	0.9429071791857581	0.15816449429228524	0.9527467769568376	0.9534145292721848	0.9361515339202058	1.0	0.25	0.0	-8.153697311588014e-05	-8.153697311588014e-05
1240	0.005354233254185351	0.0009522997588140221	-0.00023201866548313294	0.9959455468646891	-1	0	0	0.5	2	0.6666666666666666	2	1.0	0.6666666666666666	4	2	0	2	0	0.2	1	5	5	1.0	0.5	0.20096443043975606	0.7681214463154009	0.625001626364797	0.9424142054775366	0.20264784832409127	0.7118722106938573	0.8764133575684128	0.8365071481746239	0.75	1.0	0.11040366835426395	-2.3201866548313293e-05	-2.3201866548313293e-05
498	0.019242287684923785	0.001923094650094881	0.001815821043390458	0.9602113720618324	-1	0.25	1	0.6	6	0.38461538461538464	5	0.375	0.38461538461538464	8	5	6	1	0	0.625	5	8	15	0.07692307692307693	0.18181818181818182	0.7873385484169297	0.8801451319668387	0.7913028978681091	0.9556160907750788	0.813874613716661	0.9111008422381642	0.9213270237167328	0.9215415347990432	1.0	0.375	0.0	0.001815821043390458	0.001815821043390458
1107	0.07858918977917843	0.027533822843053064	0.025423435888438692	0.6362232544318802	-1	0	0	0.2	2	0.9230769230769231	12	1.0	0.9230769230769231	14	12	0	2	0	0.06666666666666667	1	15	15	1.0	0.14285714285714285	0.36797241726389884	0.9108844752041838	0.610274239862577	0.9290309992810148	0.3400234992075551	0.8629094513356823	0.900653758388783	0.9042486678095736	0.6071428571428571	0.7142857142857143	0.0	0.025423435888438692	0.025423435888438692
3778	0.07365878860013594	0.034985767357042126	0.03498576664052065	0.650615932061958	-1	0	0	0.2	2	0.9230769230769231	12	1.0	0.9230769230769231	13	12	1	2	0	0.06666666666666667	1	15	15	0.4	0.14285714285714285	0.36797241726389884	0.8749033289234742	0.4982507795061547	0.8947863794823196	0.38229905348306853	0.9421091019373529	0.76489520090625	0.9081895163966544	0.6538461538461539	0.5384615384615384	0.0	0.03498576664052065	0.03498576664052065
4394	0.07327034863242647	0.015020435919609668	0.009357211411755568	0.6121950668678926	-1	0	0	0.2	2	0.9230769230769231	12	1.0	0.9230769230769231	13	12	1	2	0	0.06666666666666667	1	15	15	0.4	0.14285714285714285	0.36797241726389884	0.8746490732971703	0.4982507795061547	0.8947863794823196	0.38229905348306853	0.9421091019373529	0.76489520090625	0.9081249849310669	0.7307692307692308	0.5384615384615384	0.0	0.009357211411755568	0.009357211411755568
4069	0.07692439976231687	0.027714145816746583	0.027636233207764874	0.618999687156639	-1	0	0	0.2	2	0.9230769230769231	12	1.0	0.9230769230769231	13	12	1	2	0	0.06666666666666667	1	15	15	0.4	0.14285714285714285	0.36797241726389884	0.8749033289234742	0.4982507795061547	0.8947863794823196	0.38229905348306853	0.9421091019373529	0.76489520090625	0.9081895163966544	0.7307692307692308	0.5384615384615384	0.0	0.027636233207764874	0.027636233207764874
1478	0.039818816805636245	0.0047704564456799055	-0.00108090170348645	0.8307776937150204	-1	0	0	0.375	3	0.8	8	0.5454545454545454	0.8	11	8	0	1	0	0.18181818181818182	2	11	12	1.0	0.2	0.48087938215751463	0.9086981287961218	0.5769447468097494	0.9211755284018722	0.38229905348306853	0.9475558326645186	0.8474359677810133	0.9275825947949755	1.0	0.6363636363636364	0.0	-0.00010809017034864501	-0.00010809017034864501
2989	0.024810491984843	0.0037656406028405086	0.003604024212341948	0.780930637896001	-1	0	0	0.25	2	0.8888888888888888	8	0.4074074074074074	0.8888888888888888	10	8	0	2	0	0.3333333333333333	3	9	11	1.0	0	0.39406119948109447	0.9310934379520184	0.7821767600198207	0.8986884024165893	0.3400234992075551	0.9326579203304148	0.9321984051830874	0.9221218751139191	0.6	0.8	0.0	0.003604024212341948	0.003604024212341948
952	0.0373171892470192	0.004821440497860926	-0.0048211552978860055	0.9526224425111994	-1	0	0	0.25	2	0.9	9	0.34285714285714286	0.6	8	6	3	2	0	0.7142857142857143	7	5	12	0.25	0	0.37792000024901257	0.9366297579079934	0.6136170868705021	0.8530751878021188	0.43945467754743195	0.9001863280529452	0.8053370522474605	0.901781028126217	0.5625	0.25	0.0	-0.00048211552978860055	-0.00048211552978860055
594	0.024808618574128142	0.005153539191615703	0.0048079334248184655	0.929263094584186	-1	0	0	0.4	4	0.6153846153846154	8	0.42857142857142855	0.46153846153846156	8	6	6	2	0	0.7142857142857143	5	7	15	0.14285714285714285	0	0.5529166638201146	0.8119471373867886	0.41593077473707796	0.9520924076758783	0.7916119629007754	0.9360313024337323	0.8592970494175967	0.9151693149101524	0.5625	0.375	0.0	0.0048079334248184655	0.0048079334248184655
1045	0.060035541477407126	0.005017431375849729	0.00336528622344466	0.6879967699889203	-1	0	0	0.3	3	0.7692307692307693	10	0.5769230769230769	0.6153846153846154	9	8	5	2	0	0.15384615384615385	2	13	15	0.15384615384615385	0	0.4505162710201439	0.8959616161874688	0.43837171970533334	0.8744857665610469	0.6944766310633343	0.9272562091496396	0.76489520090625	0.9014298392236635	0.5555555555555556	0.4444444444444444	0.0	0.00336528622344466	0.00336528622344466
3192	0.08693523717422454	0.03174152097518769	0.020897113143163382	0.6640534048092832	-1	0	0	0.2	2	0.9230769230769231	12	0.5357142857142857	0.9230769230769231	14	12	0	1	0	0.14285714285714285	2	14	15	0.5	0	0.435333126359217	0.8975323641269919	0.5936364908021075	0.9100960835626373	0.3611612763453118	0.9413290262551395	0.8764864442303136	0.9183462053263844	1.0	0.7142857142857143	0.0	0.020897113143163382	0.020897113143163382
2366	0.03343325559674396	0.001867645600038447	-0.0006664001141443882	0.8882982011436393	-1	0	0	0.25	2	0.8888888888888888	8	0.55	0.8888888888888888	10	8	0	2	0	0.2	10	2	11	1.0	0	0.3856079909459308	0.9242266141521425	0.7719174204721954	0.9156162731529575	0.3400234992075551	0.9165304581308868	0.900653758388783	0.9188767319496339	0.65	0.6	0.0	-6.664001141443882e-05	-6.664001141443882e-05
2173	0.0724695622262835	0.02037752223703507	0.020167267857003263	0.6621392434844673	-1	0	0	0.2	2	0.9230769230769231	12	0.5357142857142857	0.9230769230769231	14	12	0	1	0	0.14285714285714285	2	14	15	0.5	0	0.4092443441420214	0.9082380867656287	0.5936364908021075	0.9100960835626373	0.4361505300276761	0.9107891265745958	0.8946059806961163	0.9097135292769193	1.0	0.5714285714285714	0.0	0.020167267857003263	0.020167267857003263
1698	0.07919618628041347	0.017518380354042094	0.011293260450291208	0.6736755117616817	-1	0	0	0.2	2	0.9166666666666666	11	1.0	0.9166666666666666	13	11	0	2	0	0.07142857142857142	1	14	14	1.0	0.15384615384615385	0.36797241726389884	0.7254626257640477	0.43837171970533334	0.9182050108015899	0.38229905348306853	0.9368164857296208	0.76489520090625	0.883786888389935	0.5384615384615385	0.5384615384615384	0.0	0.011293260450291208	0.011293260450291208
3914	0.07546986494718416	0.03283521747361943	0.016565890459753378	0.6613200116562521	-1	0	0	0.2	2	0.9230769230769231	12	1.0	0.9230769230769231	13	12	1	2	0	0.06666666666666667	1	15	15	0.4	0.14285714285714285	0.36797241726389884	0.8749033289234742	0.4982507795061547	0.8947863794823196	0.38229905348306853	0.9421091019373529	0.76489520090625	0.9081895163966544	0.6538461538461539	0.6923076923076923	0.0	0.016565890459753378	0.016565890459753378
550	0.03326181794932266	0.003324476068740972	0.003240412227071734	0.9673633824690202	-1	0	0	0.3	3	0.7692307692307693	10	0.375	0.6923076923076923	11	9	3	0	0	0.4	10	4	15	0.0	0	0.6687118440234787	0.9232405722620712	0.33490845798430574	0.9675380929499525	0.7659976366068131	0.9732246264674509	0.9188357261751192	0.9592362616470006	0	0	0.0	0.003240412227071734	0.003240412227071734
1447	0.08206559790892082	0.023800703132506068	0.023787236750387984	0.6890872531197227	-1	0	0	0.2	2	0.9230769230769231	12	1.0	0.9230769230769231	14	12	0	2	0	0.06666666666666667	1	15	15	1.0	0.14285714285714285	0.3678195312308077	0.9037965816235388	0.49902377252244595	0.9145915579361763	0.3611612763453118	0.9312590369590014	0.8139834327492692	0.917267610215208	0.6785714285714286	0.6428571428571429	0.0	0.023787236750387984	0.023787236750387984
460	0.028504044587000402	0.0013046602985550503	-0.0013046523932120871	0.9593715740943565	-1	0	0	0.4	4	0.6153846153846154	8	0.4166666666666667	0.46153846153846156	10	6	4	2	0	0.4444444444444444	4	9	15	0.25	0	0.9407581704440687	0.9422166356141778	0.4472931416122625	0.9082891702232073	0.3553773732570493	0.9444456297949831	0.9240199655329244	0.9333441295944691	0.6	0.2	0.0	-0.0001304652393212087	-0.0001304652393212087
651	0.05758025887827126	0.006404313502954943	0.006059938356664674	0.7144267011019232	-1	0	0	0.4	4	0.6153846153846154	8	0.4166666666666667	0.5384615384615384	9	7	5	2	0	0.25	3	12	15	0.16666666666666666	0	0.4505162710201439	0.8834016850543872	0.43837171970533334	0.8850310084911549	0.6944766310633343	0.9449629029465398	0.76489520090625	0.9091291485596406	0.5555555555555556	0.4444444444444444	0.0	0.006059938356664674	0.006059938356664674
2438	0.06433494325072962	0.017413350472733954	0.013199046875226257	0.7137928822508808	-1	0	0	0.2	2	0.9230769230769231	12	0.5357142857142857	0.9230769230769231	13	12	1	1	0	0.14285714285714285	2	14	15	0.2	0	0.36797241726389884	0.8478715279500518	0.4982507795061547	0.8988468688529446	0.38229905348306853	0.9358006879408746	0.8474359677810133	0.8997061330208848	1.0	0.6153846153846154	0.0	0.013199046875226257	0.013199046875226257
125	0.014241157608282094	0.002724714957990114	-0.0026418769214482294	0.9949479926492064	-1	0.25	1	0.7	7	0.23076923076923078	3	0.7142857142857143	0.15384615384615385	6	2	8	0	0	0.42857142857142855	3	7	15	0.0	0.16666666666666666	0.8034623104830659	0.8543652856574513	0.6205255759027558	0.9686993127321921	0.3746093259238884	0.9061783076471621	0.9306480661900511	0.9234239327280651	0	0	0.0	-0.00026418769214482294	-0.00026418769214482294
209	0.017600122465948442	0.00048685528920464966	0.00024079656646649412	0.9951020294419417	-1	0.25	1	0.5	5	0.46153846153846156	6	0.375	0.46153846153846156	8	6	6	3	0	0.625	8	5	15	0.21428571428571427	0	0.7367382126734668	0.9203259171907612	0.9205576850925066	0.8977992885096854	0.2106691995811893	0.9411931519562359	0.9701353004469377	0.9215956500559012	0.375	0.625	0.0	0.00024079656646649412	0.00024079656646649412
657	0.04776487472826672	0.002616884941172335	0.0018346662897679535	0.9696940206473019	-1	0	0	0.3	3	0.8461538461538461	11	0.3333333333333333	0.6923076923076923	12	9	2	1	0	0.5555555555555556	5	9	15	0.2	0.15384615384615385	0.37792000024901257	0.9135446942846855	0.6136170868705021	0.9278909148997382	0.39604803830871604	0.9205386888227832	0.9152410110733279	0.9208565720488142	1.0	0.25	0.0	0.0018346662897679535	0.0018346662897679535
4486	0.06713597343910915	0.010710420744698825	0.010628703117993533	0.6253335863554031	-1	0	0	0.2	2	0.9230769230769231	12	1.0	0.9230769230769231	13	12	1	2	0	0.06666666666666667	1	15	15	0.4	0.14285714285714285	0.36797241726389884	0.8765577675927341	0.4982507795061547	0.8947863794823196	0.38229905348306853	0.9421091019373529	0.76489520090625	0.9086111843321629	0.6538461538461539	0.5384615384615384	0.0	0.010628703117993533	0.010628703117993533
841	0.051348595066438414	0.0004152807815745954	0.00017421362155162055	0.7715601059436091	-1	0	0	0.2	2	0.9230769230769231	12	0.5357142857142857	0.6923076923076923	11	9	3	2	0	0.14285714285714285	2	14	15	0.25	0	0.7201627059982357	0.9274677229273026	0.4799220422273053	0.9552701567150075	0.2725136714688265	0.9649559105849098	0.9576221621030745	0.9514357740387386	0.6363636363636364	0.36363636363636365	0.0	0.00017421362155162055	0.00017421362155162055
3349	0.07257651685253765	0.021249038832649537	0.01833329274657781	0.6766863735761349	-1	0	0	0.2	2	0.9230769230769231	12	1.0	0.9230769230769231	13	12	1	2	0	0.06666666666666667	1	15	15	0.4	0.14285714285714285	0.36797241726389884	0.8823262193398251	0.4982507795061547	0.9079826028130621	0.38229905348306853	0.9421091019373529	0.76489520090625	0.9140786833961081	0.6538461538461539	0.5384615384615384	0.0	0.01833329274657781	0.01833329274657781
2944	0.07624975586527363	0.027281863367247212	0.027255778412983763	0.6293873376752903	-1	0	0	0.2	2	0.9230769230769231	12	1.0	0.9230769230769231	13	12	1	2	0	0.06666666666666667	1	15	15	0.4	0.14285714285714285	0.36797241726389884	0.8888240503944291	0.5596758253395586	0.9111352636840646	0.38229905348306853	0.9371039589283447	0.8587652671687518	0.9144501777446782	0.6538461538461539	0.6923076923076923	0.0	0.027255778412983763	0.027255778412983763
1582	0.043690385833324505	0.012213538773174165	0.011879141997839383	0.9553204482040331	-1	0.25	1	0.4	4	0.6923076923076923	9	0.26785714285714285	0.6153846153846154	12	8	2	1	0	0.875	7	8	15	0.25	0.2857142857142857	0.36797241726389884	0.875107045181222	0.5769447468097494	0.9145664486295112	0.38229905348306853	0.950545125243441	0.8474359677810133	0.9186784519310571	1.0	0.6666666666666666	0.0	0.011879141997839383	0.011879141997839383
2395	0.06983168335338999	0.005481455430380839	0.0027503620157112744	0.6187380345769818	-1	0	0	0.2	2	0.9230769230769231	12	0.5357142857142857	0.9230769230769231	14	12	0	1	0	0.14285714285714285	2	14	15	0.5	0	0.36797241726389884	0.9355651831538705	0.5936364908021075	0.9200437712221722	0.3400234992075551	0.9331253524960259	0.8764864442303136	0.9298716482358261	1.0	0.7142857142857143	0.0	0.0027503620157112744	0.0027503620157112744
923	None	None	None	None	None	0	0	0.3333333333333333	3	0.6363636363636364	7	0.3611111111111111	0.5454545454545454	9	6	3	1	0	0.4444444444444444	9	4	13	0.14285714285714285	0	0.7296307119207208	0.9206284244048893	0.7010826452304803	0.9626426496249233	0.665538817724722	0.9321192477187616	0.9573950647992312	0.9412135683782645	1.0	0	0.0	None	None
2320	0.07109637875665868	0.027034442701926138	0.02684131281423589	0.6435690000253658	-1	0	0	0.2	2	0.9230769230769231	12	0.5357142857142857	0.9230769230769231	14	12	0	1	0	0.14285714285714285	2	14	15	0.5	0	0.4092443441420214	0.9082380867656287	0.5936364908021075	0.9100960835626373	0.3611612763453118	0.9413290262551395	0.8764864442303136	0.9213492379750245	1.0	0.7142857142857143	0.0	0.02684131281423589	0.02684131281423589
4350	0.06873638120495397	0.0153225048290775	-0.008736608308124066	0.6996479815906138	-1	0	0	0.2	2	0.9230769230769231	12	1.0	0.9230769230769231	13	12	1	2	0	0.06666666666666667	1	15	15	0.4	0.14285714285714285	0.3676666451977165	0.8785282491272848	0.4982507795061547	0.8737904851266489	0.38229905348306853	0.9425528024379956	0.8462651096563895	0.9035287689793358	0.7692307692307693	0.46153846153846156	0.0	-0.0008736608308124066	-0.0008736608308124066
4695	0.07172278884920678	0.035882227941600425	0.03586087567994863	0.6687332589924088	-1	0	0	0.2	2	0.9230769230769231	12	1.0	0.9230769230769231	13	12	1	2	0	0.06666666666666667	1	15	15	0.4	0.14285714285714285	0.36797241726389884	0.8749033289234742	0.4982507795061547	0.8947863794823196	0.38229905348306853	0.9421091019373529	0.76489520090625	0.9081895163966544	0.6538461538461539	0.5384615384615384	0.0	0.03586087567994863	0.03586087567994863
4721	0.07309239989682297	0.03277951729055422	0.0321062487362239	0.6345785091733844	-1	0	0	0.2	2	0.9230769230769231	12	1.0	0.9230769230769231	13	12	1	2	0	0.06666666666666667	1	15	15	0.4	0.14285714285714285	0.36797241726389884	0.8749033289234742	0.4982507795061547	0.8947863794823196	0.38229905348306853	0.9421091019373529	0.76489520090625	0.9081895163966544	0.6538461538461539	0.5384615384615384	0.0	0.0321062487362239	0.0321062487362239
5006	0.06733337112026157	0.01448947796928203	0.01437855314788698	0.6440305853050796	-1	0	0	0.2	2	0.9230769230769231	12	0.5357142857142857	0.9230769230769231	13	12	1	1	0	0.14285714285714285	2	14	15	0.2	0	0.36797241726389884	0.8744370687069659	0.4982507795061547	0.895591603297661	0.38229905348306853	0.9421091019373529	0.8474359677810133	0.9083097599450785	1.0	0.46153846153846156	0.0	0.01437855314788698	0.01437855314788698
2414	0.0834020012973014	0.023928678481108315	0.023577007284259464	0.6454399844409041	-1	0	0	0.2	2	0.9230769230769231	12	1.0	0.9230769230769231	14	12	0	2	0	0.06666666666666667	1	15	15	1.0	0.14285714285714285	0.36797241726389884	0.8717150999961465	0.568310286074654	0.9241338127970072	0.3611612763453118	0.9299519543758739	0.8764864442303136	0.9116552776019959	0.6785714285714286	0.7142857142857143	0.0	0.023577007284259464	0.023577007284259464
4575	0.07184329031739203	0.030071649302578773	0.030032728101594738	0.6556516601722193	-1	0	0	0.2	2	0.9230769230769231	12	1.0	0.9230769230769231	13	12	1	2	0	0.06666666666666667	1	15	15	0.4	0.14285714285714285	0.36797241726389884	0.8749033289234742	0.4982507795061547	0.8947863794823196	0.38229905348306853	0.9421091019373529	0.76489520090625	0.9081895163966544	0.6538461538461539	0.5384615384615384	0.0	0.030032728101594738	0.030032728101594738
391	0.04900728894275418	0.007822427092650363	0.0016295910808647738	0.7670338505020562	-1	0	0	0.1	1	1.0	13	1.0	0.8461538461538461	12	11	2	1	0	0.06666666666666667	15	1	15	0.14285714285714285	0	0.6431056215477915	0.868837339862728	0.3004637859659057	0.9245033929829468	0.718226173661891	0.9632347573479538	0.9038255511732339	0.927833542518241	1.0	0.3333333333333333	0.0	0.0016295910808647738	0.0016295910808647738
4378	0.07362425264021992	0.03551178238472104	0.035498083318613906	0.6566572578752062	-1	0	0	0.2	2	0.9230769230769231	12	1.0	0.9230769230769231	13	12	1	2	0	0.06666666666666667	1	15	15	0.4	0.14285714285714285	0.36797241726389884	0.8749033289234742	0.4982507795061547	0.8947863794823196	0.38229905348306853	0.9421091019373529	0.76489520090625	0.9081895163966544	0.6538461538461539	0.5384615384615384	0.0	0.035498083318613906	0.035498083318613906
1474	0.05110758114194213	0.007243621981334437	0.00695188056471946	0.5902949654193215	-1	0	0	0.3	3	0.8333333333333334	10	0.3888888888888889	0.8333333333333334	13	10	0	1	0	0.25	3	12	14	1.0	0.18181818181818182	0.36797241726389884	0.9135933604131886	0.6103282347944656	0.9179143490184224	0.3400234992075551	0.915094748338018	0.900653758388783	0.915551483679884	1.0	0.7692307692307693	0.0	0.00695188056471946	0.00695188056471946
3546	0.07748065487158798	0.011006178262245571	0.007975078991073074	0.6732816013352378	-1	0	0	0.1	1	1.0	13	1.0	1.0	14	13	0	3	0	0.06666666666666667	15	1	15	1.0	0	0.4092443441420214	0.9177498518209015	0.5769447468097494	0.8919134650037492	0.38229905348306853	0.9349316258773837	0.8703777878891606	0.9165123735846277	0.5	0.5	0.0	0.007975078991073074	0.007975078991073074
757	0.06850157384998799	0.005199986759935602	-0.0037541423035338532	0.9075096767423527	-1	0	0	0.2	2	0.9230769230769231	12	0.25	0.8461538461538461	12	11	2	1	0	0.6	10	6	15	0.14285714285714285	0	0.37792000024901257	0.9148727469882871	0.6136170868705021	0.820079106905934	0.43706222362517594	0.8853306235390012	0.7319250191039335	0.8785186605189192	1.0	0.25	0.0	-0.0003754142303533853	-0.0003754142303533853
4081	0.06994890393442581	0.03278392641298887	0.032593876586964776	0.6377143365726307	-1	0	0	0.2	2	0.9230769230769231	12	1.0	0.9230769230769231	13	12	1	2	0	0.06666666666666667	1	15	15	0.4	0.14285714285714285	0.36797241726389884	0.8749033289234742	0.4982507795061547	0.8947863794823196	0.38229905348306853	0.9421091019373529	0.76489520090625	0.9081895163966544	0.6538461538461539	0.6153846153846154	0.0	0.032593876586964776	0.032593876586964776
4457	0.07383848117912177	0.03637782662270692	0.03630147977560866	0.6341325828147226	-1	0	0	0.2	2	0.9230769230769231	12	1.0	0.9230769230769231	13	12	1	2	0	0.06666666666666667	1	15	15	0.4	0.14285714285714285	0.36797241726389884	0.8749033289234742	0.4982507795061547	0.8947863794823196	0.38229905348306853	0.9421091019373529	0.76489520090625	0.9081895163966544	0.6538461538461539	0.5384615384615384	0.0	0.03630147977560866	0.03630147977560866
3725	5.938400656841036e-09	5.664364866126167e-09	-5.663798373572671e-09	0.9999993868766632	-1	0	0	1.0	1	0	0	1.0	0	0	0	1	3	0	0.5	1	2	2	0.5	0	0	0	0	0	0	0	0	0	0	0	0	-0.1	-0.1
2032	0.0784204809146759	0.012587993355826497	0.011422454522160964	0.6478629284838049	-1	0	0	0.3	3	0.8461538461538461	11	0.5357142857142857	0.8461538461538461	13	11	1	1	0	0.14285714285714285	2	14	15	0.25	0.15384615384615385	0.36797241726389884	0.8183664434442591	0.5769447468097494	0.9258292432256318	0.38229905348306853	0.9354901197593033	0.8474359677810133	0.9033165094826309	1.0	0.6153846153846154	0.0	0.011422454522160964	0.011422454522160964
2136	0.047356766609201954	0.0012137925114612906	-0.00044984314005495766	0.5229217531532064	-1	0	0	0.2222222222222222	2	0.9090909090909091	10	1.0	0.9090909090909091	12	10	0	2	0	0.07692307692307693	1	13	13	1.0	0.16666666666666666	0.4410617297417077	0.9040766351775337	0.5076582332575413	0.9213769032493027	0.38229905348306853	0.9253203131239122	0.8129187929902738	0.9173721690461385	0.7083333333333334	0.5833333333333334	0.0	-4.498431400549577e-05	-4.498431400549577e-05
1141	0.009627216684081017	0.001262069842990042	-9.558106623989014e-05	0.970397104287668	-1	0	0	0.5	3	0.6666666666666666	4	0.4444444444444444	0.6666666666666666	6	4	1	3	0	0.5	6	3	8	0.75	0.4	0.5451540265527787	0.9008473029234104	0.40706222979670603	0.9443438485862823	0.5624057903303998	0.926206121284644	0.9098134988127129	0.9257109053715379	0.3333333333333333	0.3333333333333333	0.0	-9.558106623989013e-06	-9.558106623989013e-06
3308	0.08479983904979424	0.031750188346056134	0.03174730004267941	0.6518201471608023	-1	0	0	0.2	2	0.9230769230769231	12	1.0	0.9230769230769231	14	12	0	2	0	0.06666666666666667	1	15	15	1.0	0.14285714285714285	0.39406119948109447	0.871826647859491	0.568310286074654	0.9241338127970072	0.3611612763453118	0.9299519543758739	0.8764864442303136	0.9116820632885644	0.6785714285714286	0.5	0.0	0.03174730004267941	0.03174730004267941
1168	0.06059689978348265	0.0028327559554497225	0.0022720984061703653	0.6050430503633608	-1	0	0	0.3	3	0.7692307692307693	10	0.38461538461538464	0.7692307692307693	12	10	2	2	0	0.23076923076923078	3	13	15	0.3333333333333333	0.14285714285714285	0.6781334033895231	0.859449443313399	0.3698221820790488	0.9344552110957054	0.43239455191774906	0.8726849610395985	0.8149775202625833	0.8938756266616542	0.5416666666666666	0.6666666666666666	0.0	0.0022720984061703653	0.0022720984061703653
2455	0.060871341093755006	0.0050408536863510295	0.0007418390926018941	0.6812873106088843	-1	0	0	0.2	2	0.9230769230769231	12	0.5357142857142857	0.9230769230769231	14	12	0	2	0	0.14285714285714285	2	14	15	1.0	0	0.36797241726389884	0.8975327255186201	0.6962524974071431	0.9124316226420784	0.38229905348306853	0.953994551561008	0.880666086666809	0.925202798222724	0.6428571428571428	0.7142857142857143	0.0	0.0007418390926018941	0.0007418390926018941
3664	0.08110325879920482	0.007763238287562935	0.007203787511605333	0.6443945638461863	-1	0	0	0.2	2	0.9230769230769231	12	1.0	0.9230769230769231	13	12	1	2	0	0.06666666666666667	1	15	15	0.4	0.14285714285714285	0.36797241726389884	0.8763403252307773	0.5596758253395586	0.907892768957583	0.38229905348306853	0.9421091019373529	0.76489520090625	0.9125613841733298	0.6538461538461539	0.5384615384615384	0.0	0.007203787511605333	0.007203787511605333
2045	0.08562970218520584	0.011749130401863785	0.009439831326926301	0.6153965352539577	-1	0	0	0.2	2	0.9230769230769231	12	1.0	0.9230769230769231	14	12	0	2	0	0.06666666666666667	1	15	15	1.0	0.14285714285714285	0.36797241726389884	0.8842687046041552	0.49902377252244595	0.9162968518940504	0.3611612763453118	0.9312590369590014	0.809562385264496	0.9124759909306869	0.6785714285714286	0.7142857142857143	0.0	0.009439831326926301	0.009439831326926301
899	0.06717960976590989	0.016517208199909178	0.005889537253905225	0.693182433190449	-1	0	0	0.2	2	0.9230769230769231	12	0.5357142857142857	0.9230769230769231	13	12	1	1	0	0.14285714285714285	14	2	15	0.2	0	0.36797241726389884	0.8165332071283937	0.49598578752523836	0.9110337544343597	0.38229905348306853	0.9419383396018248	0.76489520090625	0.9004227236429928	1.0	0.46153846153846156	0.0	0.005889537253905225	0.005889537253905225
2892	0.08232572816597084	0.03611228645916002	0.030333662628247684	0.6785274087950031	-1	0	0	0.2	2	0.9230769230769231	12	0.5357142857142857	0.9230769230769231	14	12	0	1	0	0.14285714285714285	2	14	15	0.5	0	0.435333126359217	0.9067885971275988	0.5936364908021075	0.9100960835626373	0.3611612763453118	0.9413290262551395	0.8764864442303136	0.9209310702294127	1.0	0.7142857142857143	0.0	0.030333662628247684	0.030333662628247684
1265	0.05492976177763639	0.020690289280314182	0.018991521442859594	0.6543255677678153	-1	0	0	0.3	3	0.7692307692307693	10	0.38461538461538464	0.6923076923076923	11	9	3	2	0	0.23076923076923078	3	13	15	0.25	0	0.48087938215751463	0.9103420922849718	0.5769447468097494	0.8868172157407516	0.38229905348306853	0.9234070218188971	0.76489520090625	0.9079345753383261	0.5909090909090909	0.5454545454545454	0.0	0.018991521442859594	0.018991521442859594
3222	0.0852500930813794	0.031562761727730156	0.029615178172091958	0.6281833838725897	-1	0	0	0.2	2	0.9230769230769231	12	1.0	0.9230769230769231	13	12	1	2	0	0.06666666666666667	1	15	15	0.4	0.14285714285714285	0.36797241726389884	0.889310271065349	0.5596758253395586	0.9111352636840646	0.38229905348306853	0.9354901197593033	0.8587652671687518	0.9138713551757174	0.6153846153846154	0.6923076923076923	0.0	0.029615178172091958	0.029615178172091958
1263	0.06384063997218477	0.009556910868889882	-0.0013926576434906577	0.719235486155801	-1	0	0	0.2	2	0.9230769230769231	12	0.38461538461538464	0.8461538461538461	12	11	2	2	0	0.23076923076923078	3	13	15	0.2857142857142857	0.14285714285714285	0.4508195104522617	0.8815577356038958	0.4271512472212057	0.8786931702390025	0.4074177090633878	0.8834813873592505	0.7822521444592775	0.8812581620395958	0.625	0.5	0.0	-0.00013926576434906577	-0.00013926576434906577
1143	0.04378915964263541	0.0033850684812950834	-0.0021079585331113208	0.8962718836216157	-1	0	0	0.3	3	0.7692307692307693	10	0.5555555555555556	0.6923076923076923	12	9	2	2	0	0.3333333333333333	9	3	15	0.4	0	0.37658623427661114	0.9314548527188783	0.5842293945427067	0.9323131444594402	0.5019673975968774	0.9480100455593253	0.9253075139207201	0.9377183119543476	0.5833333333333334	0.5	0.0	-0.00021079585331113207	-0.00021079585331113207
4977	0.07631826860929128	0.035427295343157805	0.03506294783731849	0.6608325573572125	-1	0	0	0.2	2	0.9230769230769231	12	1.0	0.9230769230769231	13	12	1	2	0	0.06666666666666667	1	15	15	0.4	0.14285714285714285	0.36797241726389884	0.8749033289234742	0.4982507795061547	0.8947863794823196	0.38229905348306853	0.9421091019373529	0.76489520090625	0.9081895163966544	0.6538461538461539	0.5384615384615384	0.0	0.03506294783731849	0.03506294783731849
4380	0.07651439957214078	0.031631560029837996	0.031115940375921004	0.6725128823917975	-1	0	0	0.2	2	0.9230769230769231	12	1.0	0.9230769230769231	13	12	1	2	0	0.06666666666666667	1	15	15	0.4	0.14285714285714285	0.36797241726389884	0.8749033289234742	0.4982507795061547	0.8947863794823196	0.38229905348306853	0.9421091019373529	0.76489520090625	0.9081895163966544	0.7307692307692308	0.5384615384615384	0.0	0.031115940375921004	0.031115940375921004
2620	0.0838364878347379	0.02843554891111068	0.024571128254586783	0.6668859277028386	-1	0	0	0.2	2	0.9230769230769231	12	1.0	0.9230769230769231	14	12	0	2	0	0.06666666666666667	1	15	15	1.0	0.14285714285714285	0.39406119948109447	0.871826647859491	0.568310286074654	0.9241338127970072	0.3611612763453118	0.9299519543758739	0.8764864442303136	0.9116820632885644	0.6785714285714286	0.7142857142857143	0.0	0.024571128254586783	0.024571128254586783
4517	0.07271012525137173	0.0329253562829749	0.032890083024064425	0.6420988183055283	-1	0	0	0.2	2	0.9230769230769231	12	1.0	0.9230769230769231	13	12	1	2	0	0.06666666666666667	1	15	15	0.4	0.14285714285714285	0.36797241726389884	0.8749033289234742	0.4982507795061547	0.8947863794823196	0.38229905348306853	0.9421091019373529	0.76489520090625	0.9081895163966544	0.6538461538461539	0.5384615384615384	0.0	0.032890083024064425	0.032890083024064425
3048	0.04499338713726638	0.005013264220218632	0.00468959887441327	0.7000273430411961	-1	0	0	0.2222222222222222	2	0.9090909090909091	10	0.3939393939393939	0.9090909090909091	12	10	0	2	0	0.2727272727272727	3	11	13	1.0	0	0.4092443441420214	0.9145854207393821	0.7821767600198207	0.8984223826176462	0.3400234992075551	0.9348499380569092	0.900653758388783	0.917194214735234	0.625	0.6666666666666666	0.0	0.00468959887441327	0.00468959887441327
466	0.05567638725435165	0.009145220686297991	0.009142853629890936	0.8040646127660295	-1	0	0	0.2	2	0.9230769230769231	12	0.3125	0.7692307692307693	12	10	2	3	0	0.3333333333333333	4	12	15	0.5	0	0.4656978265888293	0.9080762654302611	0.5076582332575413	0.8962492623688704	0.38229905348306853	0.9238885835317794	0.76489520090625	0.9100568996467395	0.16666666666666666	0.5	0.0	0.009142853629890936	0.009142853629890936
341	0.03645451261782674	0.007080388072418332	0.004910737486705198	0.8621382126969609	-1	0	0	0.4	4	0.6153846153846154	8	0.45454545454545453	0.5384615384615384	11	7	3	2	0	0.2727272727272727	3	11	15	0.3333333333333333	0.14285714285714285	0.48087938215751463	0.9081892440222171	0.41593077473707796	0.8470290005276957	0.43253636464370704	0.9300659142451022	0.8474359677810133	0.8999771512885554	0.7272727272727273	0.36363636363636365	0.0	0.004910737486705198	0.004910737486705198
3438	0.07566360552800959	0.034122399493300225	0.03393221805073372	0.6508064393232236	-1	0	0	0.2	2	0.9230769230769231	12	1.0	0.9230769230769231	13	12	1	2	0	0.06666666666666667	1	15	15	0.4	0.14285714285714285	0.36797241726389884	0.8749033289234742	0.4982507795061547	0.8947863794823196	0.38229905348306853	0.9421091019373529	0.76489520090625	0.9081895163966544	0.6538461538461539	0.6153846153846154	0.0	0.03393221805073372	0.03393221805073372
3408	0.06754637462844362	0.014719463865069475	0.014703977788998887	0.6746524149565845	-1	0	0	0.2	2	0.9230769230769231	12	1.0	0.9230769230769231	13	12	1	2	0	0.06666666666666667	1	15	15	0.4	0.14285714285714285	0.36797241726389884	0.8655795039447587	0.5596758253395586	0.9077958369913478	0.38229905348306853	0.9426176274060352	0.8587652671687518	0.9102034315173314	0.6153846153846154	0.46153846153846156	0.0	0.014703977788998887	0.014703977788998887
3443	0.0742706731242546	0.021768790494806994	0.021065213184198055	0.6453938017789198	-1	0	0	0.2	2	0.9230769230769231	12	1.0	0.9230769230769231	13	12	1	2	0	0.06666666666666667	1	15	15	0.4	0.14285714285714285	0.36797241726389884	0.8763403252307773	0.4982507795061547	0.8947863794823196	0.38229905348306853	0.9421091019373529	0.76489520090625	0.9085555887689576	0.6538461538461539	0.6923076923076923	0.0	0.021065213184198055	0.021065213184198055
1856	0.07508936858085975	0.009206504981612032	0.0016461192736107572	0.6841184570999518	-1	0	0	0.2	2	0.9230769230769231	12	0.5357142857142857	0.9230769230769231	14	12	0	1	0	0.14285714285714285	2	14	15	0.5	0	0.37950405825710376	0.9218902118216007	0.7821767600198207	0.9255951181517291	0.3062685853381908	0.9394094555036949	0.9335451211083866	0.9293521179853	1.0	0.5	0.0	0.0016461192736107572	0.0016461192736107572
1978	0.05819386152899896	0.003590968914664663	0.001755628194322437	0.7575620870042272	-1	0	0	0.4	4	0.6923076923076923	9	0.3409090909090909	0.6923076923076923	13	9	1	1	0	0.36363636363636365	4	11	15	0.5	0.15384615384615385	0.3852000512893234	0.9232181763942595	0.32805564676718246	0.9310883556269095	0.6216357417106861	0.9463924946515995	0.9093185107983087	0.9342447121637776	1.0	0.46153846153846156	0.0	0.001755628194322437	0.001755628194322437
541	0.04489609230449004	0.00601803958530494	0.0012401576461702874	0.5501949622642448	-1	0	0	0.3	3	0.7692307692307693	10	0.5769230769230769	0.7692307692307693	12	10	2	0	0	0.15384615384615385	2	13	15	0.0	0	0.48221155268568533	0.9410955122579806	0.5671906562656399	0.8893674896071365	0.7233468708963811	0.8845632193977178	0.9085345011495184	0.908650269800326	0	0	0.0	0.0012401576461702874	0.0012401576461702874
2504	0.08289483839705261	0.028360985090404186	0.025874571155047665	0.6056463356367052	-1	0	0	0.2	2	0.9230769230769231	12	1.0	0.9230769230769231	14	12	0	2	0	0.06666666666666667	1	15	15	1.0	0.14285714285714285	0.36797241726389884	0.876099038004921	0.49902377252244595	0.9162968518940504	0.3611612763453118	0.9312590369590014	0.809562385264496	0.9103909274057769	0.7142857142857143	0.7857142857142857	0.0	0.025874571155047665	0.025874571155047665
2233	0.07173979543980455	0.02692915128234391	0.026923043228579396	0.6451415793840385	-1	0	0	0.2	2	0.9230769230769231	12	0.5357142857142857	0.9230769230769231	14	12	0	1	0	0.14285714285714285	2	14	15	0.5	0	0.4092443441420214	0.9082380867656287	0.5936364908021075	0.9100960835626373	0.3611612763453118	0.9434730554194781	0.8764864442303136	0.9222981466541883	1.0	0.7142857142857143	0.0	0.026923043228579396	0.026923043228579396
3116	0.08255988558872929	0.0168590824647914	0.002615008099091377	0.6191697822392608	-1	0	0	0.2	2	0.9230769230769231	12	0.5357142857142857	0.9230769230769231	14	12	0	1	0	0.14285714285714285	2	14	15	0.5	0	0.4656978265888293	0.944047087654338	0.5936364908021075	0.8781766404840171	0.4917648939793032	0.9442838490178779	0.8777713327634908	0.9271490867917199	1.0	0.7142857142857143	0.0	0.002615008099091377	0.002615008099091377
598	0.047267851622744425	0.006000121557169186	-0.0018457873387906435	0.9311468621310788	-1	0	0	0.3	3	0.6923076923076923	9	0.625	0.46153846153846156	9	6	5	0	0	0.6666666666666666	6	4	15	0.0	0	0.378438701528652	0.9530271127241274	0.2661538889633221	0.9312617023573081	0.5618693919748601	0.9634583130055011	0.933741115369934	0.95086469884056	0	0	0.0	-0.00018457873387906436	-0.00018457873387906436
1859	0.05380254133674433	0.000517166165860028	-0.000510229407928075	0.743429933363901	-1	0	0	0.125	1	1.0	9	1.0	1.0	10	9	0	3	0	0.09090909090909091	11	1	11	1.0	0	0.36797241726389884	0.9341634023956971	0.7632829597371	0.9047889158052501	0.3400234992075551	0.9147023589573291	0.9335451211083866	0.9187520661620139	0.5	0.5	0.0	-5.1022940792807496e-05	-5.1022940792807496e-05
3139	0.082435312215838	0.035989159138470526	0.030536696560891544	0.6801173189246699	-1	0	0	0.2	2	0.9230769230769231	12	0.5357142857142857	0.9230769230769231	14	12	0	1	0	0.14285714285714285	2	14	15	0.5	0	0.435333126359217	0.9067885971275988	0.5936364908021075	0.9100960835626373	0.3611612763453118	0.9413290262551395	0.8764864442303136	0.9209310702294127	1.0	0.5714285714285714	0.0	0.030536696560891544	0.030536696560891544
4959	0.0881921605581276	0.02037239272371466	0.01980895521570314	0.619533797971453	-1	0	0	0.2	2	0.9230769230769231	12	1.0	0.9230769230769231	13	12	1	2	0	0.06666666666666667	1	15	15	0.4	0.14285714285714285	0.36797241726389884	0.8749033289234742	0.43837171970533334	0.9246137114441946	0.38229905348306853	0.9421091019373529	0.7628262738687575	0.9178720330548379	0.6538461538461539	0.5384615384615384	0.0	0.01980895521570314	0.01980895521570314
1441	0.06183511923705947	0.02530117205371782	0.022354299291836653	0.6744883943434727	-1	0	0	0.3	3	0.7692307692307693	10	0.38461538461538464	0.6923076923076923	11	9	3	2	0	0.23076923076923078	3	13	15	0.25	0	0.48087938215751463	0.9065557651916446	0.5769447468097494	0.8868172157407516	0.38229905348306853	0.9234070218188971	0.76489520090625	0.9066580508489732	0.5454545454545454	0.5454545454545454	0.0	0.022354299291836653	0.022354299291836653
2330	0.08397808902323846	0.03378615648056583	0.03363120235575319	0.6279023234575674	-1	0	0	0.2	2	0.9230769230769231	12	1.0	0.9230769230769231	13	12	1	2	0	0.06666666666666667	1	15	15	0.4	0.14285714285714285	0.36797241726389884	0.8888240503944291	0.5596758253395586	0.9111352636840646	0.38229905348306853	0.9354901197593033	0.8587652671687518	0.9137419218418952	0.6153846153846154	0.6923076923076923	0.0	0.03363120235575319	0.03363120235575319
2613	0.07457823079299017	0.03371189872065954	0.03349944316594228	0.6447111871508782	-1	0	0	0.2	2	0.9230769230769231	12	1.0	0.9230769230769231	13	12	1	2	0	0.06666666666666667	1	15	15	0.4	0.14285714285714285	0.36797241726389884	0.8749033289234742	0.4982507795061547	0.8947863794823196	0.38229905348306853	0.9421091019373529	0.76489520090625	0.9081895163966544	0.6538461538461539	0.6153846153846154	0.0	0.03349944316594228	0.03349944316594228
939	0.06362193345390885	0.009750650796330394	0.009643068683597269	0.6052732052194285	-1	0	0	0.2	2	0.9230769230769231	12	0.38461538461538464	0.6923076923076923	11	9	3	3	0	0.23076923076923078	3	13	15	0.375	0	0.48087938215751463	0.9065557651916446	0.5769447468097494	0.9012033732191177	0.38229905348306853	0.9234070218188971	0.76489520090625	0.910859371662532	0.18181818181818182	0.5454545454545454	0.0	0.009643068683597269	0.009643068683597269
1688	0.06529870006845431	0.013617711916447485	0.008125836745796845	0.5644241186529391	-1	0	0	0.2	2	0.9230769230769231	12	1.0	0.9230769230769231	14	12	0	2	0	0.06666666666666667	1	15	15	1.0	0.14285714285714285	0.36797241726389884	0.8989840651188539	0.7821767600198207	0.9402142933539506	0.3400234992075551	0.8718732726350097	0.900653758388783	0.9077375027719553	0.6428571428571429	0.7142857142857143	0.0	0.008125836745796845	0.008125836745796845
2595	0.08265362431421125	0.035227317899047705	0.030670902474393896	0.6822033438945796	-1	0	0	0.2	2	0.9230769230769231	12	0.5357142857142857	0.9230769230769231	14	12	0	1	0	0.14285714285714285	2	14	15	0.5	0	0.435333126359217	0.9067885971275988	0.5936364908021075	0.9100960835626373	0.3611612763453118	0.9413290262551395	0.8764864442303136	0.9209310702294127	1.0	0.7142857142857143	0.0	0.030670902474393896	0.030670902474393896
1450	0.06931305257841303	0.022122381574395677	0.020765036190944323	0.6386772656579516	-1	0	0	0.2	2	0.9230769230769231	12	0.5357142857142857	0.8461538461538461	13	11	1	1	0	0.14285714285714285	2	14	15	0.25	0	0.4505162710201439	0.9258854996842244	0.5769447468097494	0.903180392651454	0.38229905348306853	0.9385809769356003	0.8474359677810133	0.9237873111343415	1.0	0.6923076923076923	0.0	0.020765036190944323	0.020765036190944323
3717	0.07702193381393263	0.033884087374270754	0.03347743529491851	0.6749447488916112	-1	0	0	0.2	2	0.9230769230769231	12	1.0	0.9230769230769231	13	12	1	2	0	0.06666666666666667	1	15	15	0.4	0.14285714285714285	0.36797241726389884	0.8749033289234742	0.4982507795061547	0.8947863794823196	0.38229905348306853	0.9421091019373529	0.76489520090625	0.9081895163966544	0.6538461538461539	0.5384615384615384	0.0	0.03347743529491851	0.03347743529491851
1799	0.08468675513076056	0.012613224703018943	0.009830349556690595	0.6806382398525286	-1	0	0	0.2	2	0.9230769230769231	12	1.0	0.9230769230769231	14	12	0	2	0	0.06666666666666667	1	15	15	1.0	0.14285714285714285	0.36797241726389884	0.8672017850459852	0.49902377252244595	0.9108220525443422	0.3611612763453118	0.9239957985333503	0.809562385264496	0.9031470193267066	0.7142857142857143	0.6428571428571429	0.0	0.009830349556690595	0.009830349556690595
4302	0.07219988077943892	0.03431266086213569	0.026678017027494928	0.6645110407563497	-1	0	0	0.2	2	0.9230769230769231	12	1.0	0.9230769230769231	13	12	1	2	0	0.06666666666666667	1	15	15	0.4	0.14285714285714285	0.36797241726389884	0.8749033289234742	0.4982507795061547	0.8947863794823196	0.38229905348306853	0.9421091019373529	0.76489520090625	0.9081895163966544	0.6538461538461539	0.5384615384615384	0.0	0.026678017027494928	0.026678017027494928
1373	0.029544275985304628	0.00538432573330683	0.005008585163208503	0.861978586926923	-1	0	0	0.14285714285714285	1	1.0	8	1.0	1.0	9	8	0	3	0	0.1	10	1	10	1.0	0	0.36797241726389884	0.9447658688708664	0.7443891594543792	0.9051955561521514	0.3400234992075551	0.9139449917456967	0.900653758388783	0.9231657397804308	0.4444444444444444	0.7777777777777778	0.0	0.005008585163208503	0.005008585163208503
2520	0.08091205833391087	0.03500707552298342	0.030348250407815525	0.6921840225604527	-1	0	0	0.2	2	0.9230769230769231	12	0.5357142857142857	0.9230769230769231	14	12	0	1	0	0.14285714285714285	2	14	15	0.5	0	0.435333126359217	0.9067885971275988	0.5936364908021075	0.9100960835626373	0.3611612763453118	0.9413290262551395	0.8764864442303136	0.9209310702294127	1.0	0.7142857142857143	0.0	0.030348250407815525	0.030348250407815525
2864	0.0804267868409204	0.03456015302322701	0.030132951431947094	0.6777175631810624	-1	0	0	0.2	2	0.9230769230769231	12	0.5357142857142857	0.9230769230769231	14	12	0	1	0	0.14285714285714285	2	14	15	0.5	0	0.435333126359217	0.9067885971275988	0.5936364908021075	0.9100960835626373	0.3611612763453118	0.9413290262551395	0.8764864442303136	0.9209310702294127	1.0	0.7142857142857143	0.0	0.030132951431947094	0.030132951431947094
4087	0.07048246042674816	0.013124702323849487	-0.003576334651687785	0.6282985978161028	-1	0	0	0.2	2	0.9230769230769231	12	1.0	0.9230769230769231	13	12	1	2	0	0.06666666666666667	1	15	15	0.4	0.14285714285714285	0.4505162710201439	0.8805618889820849	0.43837171970533334	0.8569449084292079	0.6944766310633343	0.9230103678041355	0.76489520090625	0.8899886465791663	0.6538461538461539	0.38461538461538464	0.0	-0.0003576334651687785	-0.0003576334651687785
3368	0.07417963632385892	0.034511419276214324	0.03187218605195049	0.6645268386660491	-1	0	0	0.2	2	0.9230769230769231	12	1.0	0.9230769230769231	13	12	1	2	0	0.06666666666666667	1	15	15	0.4	0.14285714285714285	0.36797241726389884	0.8749033289234742	0.4982507795061547	0.8947863794823196	0.38229905348306853	0.9421091019373529	0.76489520090625	0.9081895163966544	0.6538461538461539	0.6153846153846154	0.0	0.03187218605195049	0.03187218605195049
2815	0.06764314184300518	0.01340536890628502	0.009306016178144066	0.6682562274507461	-1	0	0	0.2	2	0.9230769230769231	12	0.5357142857142857	0.9230769230769231	14	12	0	1	0	0.14285714285714285	2	14	15	0.5	0	0.4505162710201439	0.9135680654272986	0.5936364908021075	0.9100960835626373	0.3611612763453118	0.9413290262551395	0.8474359677810133	0.9229214420417011	1.0	0.7142857142857143	0.0	0.009306016178144066	0.009306016178144066
1523	0.08712889581501682	0.02456060037046387	-0.0005522689313654217	0.6408567501035155	-1	0	0	0.2	2	0.9230769230769231	12	1.0	0.9230769230769231	14	12	0	2	0	0.06666666666666667	1	15	15	1.0	0.14285714285714285	0.36797241726389884	0.8852733149429173	0.5862866847566869	0.9182039240398054	0.3611612763453118	0.9299519543758739	0.8764864442303136	0.9128675842481963	0.6785714285714286	0.7142857142857143	0.0	-5.522689313654217e-05	-5.522689313654217e-05
2568	0.05256635476786822	0.01353283653160628	0.008653046428313665	0.6001875072371068	-1	0	0	0.25	2	0.9	9	0.5454545454545454	0.9	11	9	0	1	0	0.18181818181818182	2	11	12	0.5	0	0.4505162710201439	0.9347011704196548	0.5769447468097494	0.8890816695804056	0.38229905348306853	0.9287584194492856	0.8474359677810133	0.9195912716470587	1.0	0.6363636363636364	0.0	0.008653046428313665	0.008653046428313665
3040	0.08224641573275401	0.03689231992995312	0.030815004311663837	0.6834472104817222	-1	0	0	0.2	2	0.9230769230769231	12	0.5357142857142857	0.9230769230769231	14	12	0	1	0	0.14285714285714285	2	14	15	0.5	0	0.435333126359217	0.9067885971275988	0.5936364908021075	0.9100960835626373	0.3611612763453118	0.9434730554194781	0.8764864442303136	0.9218845962900778	1.0	0.7142857142857143	0.0	0.030815004311663837	0.030815004311663837
2551	0.07261023027710153	0.026265347542090672	0.026158255270226357	0.6336908947418239	-1	0	0	0.2	2	0.9230769230769231	12	0.5357142857142857	0.9230769230769231	14	12	0	1	0	0.14285714285714285	2	14	15	0.5	0	0.4092443441420214	0.9082380867656287	0.5936364908021075	0.9100960835626373	0.4239169438991467	0.9364518225252116	0.8535550530976739	0.9192702175470635	1.0	0.7142857142857143	0.0	0.026158255270226357	0.026158255270226357
4686	0.07343449028735231	0.02092572405242127	0.008529510948235296	0.6484774764629504	-1	0	0	0.2	2	0.9230769230769231	12	1.0	0.9230769230769231	13	12	1	2	0	0.06666666666666667	1	15	15	0.4	0.14285714285714285	0.36797241726389884	0.8735363624095034	0.5596758253395586	0.9067293332004924	0.38229905348306853	0.94535036847457	0.8513786714835865	0.9131339629567619	0.6153846153846154	0.6153846153846154	0.0	0.008529510948235296	0.008529510948235296
40	0.008981549943248174	0.0007478232094586785	-9.291034737671392e-05	0.965863791296875	-1	0	0	0.5	4	0.6	6	0.5	0.4	7	4	4	5	0	0.6666666666666666	6	4	12	0.5555555555555556	0.2222222222222222	0.4505931751791879	0.7366175394511398	0.7145409971330996	0.8319983420201359	0.8160592697936098	0.8484489668792234	0.7921243791608353	0.8100397649416788	0.14285714285714285	0.14285714285714285	0.0	-9.291034737671391e-06	-9.291034737671391e-06
3695	0.07365672976234322	0.03594075335745718	0.03594062917660757	0.6520769332572243	-1	0	0	0.2	2	0.9230769230769231	12	1.0	0.9230769230769231	13	12	1	2	0	0.06666666666666667	1	15	15	0.4	0.14285714285714285	0.36797241726389884	0.8749033289234742	0.4982507795061547	0.8947863794823196	0.38229905348306853	0.9421091019373529	0.76489520090625	0.9081895163966544	0.6538461538461539	0.6153846153846154	0.0	0.03594062917660757	0.03594062917660757
4250	0.07444021598045145	0.03588338141907746	0.03588161503218803	0.6719284730640447	-1	0	0	0.2	2	0.9230769230769231	12	1.0	0.9230769230769231	13	12	1	2	0	0.06666666666666667	1	15	15	0.4	0.14285714285714285	0.36797241726389884	0.8749033289234742	0.4982507795061547	0.8947863794823196	0.38229905348306853	0.9421091019373529	0.76489520090625	0.9081895163966544	0.7307692307692308	0.5384615384615384	0.0	0.03588161503218803	0.03588161503218803
2023	0.03602753875548536	0.004700793664673802	-0.004003043894423813	0.8970526553783896	-1	0.25	1	0.3	3	0.7692307692307693	10	0.25	0.7692307692307693	13	10	1	3	0	0.6	10	6	15	1.0	0.4	0.48087938215751463	0.9527419243765556	0.32805564676718246	0.9330397718393445	0.6216357417106861	0.930360098200113	0.9093185107983087	0.9395414826079516	0.46153846153846156	0.38461538461538464	0.0	-0.0004003043894423813	-0.0004003043894423813
4091	0.07389149715924505	0.031120015371657508	0.023507718188862183	0.6537410922113777	-1	0	0	0.2	2	0.9230769230769231	12	1.0	0.9230769230769231	13	12	1	2	0	0.06666666666666667	1	15	15	0.4	0.14285714285714285	0.36797241726389884	0.8749033289234742	0.4982507795061547	0.8947863794823196	0.38229905348306853	0.9421091019373529	0.76489520090625	0.9081895163966544	0.7307692307692308	0.5384615384615384	0.0	0.023507718188862183	0.023507718188862183
440	0.03294962950804724	0.0037625683236627108	0.003579135171765135	0.9671984500299099	-1	0	0	0.3	3	0.7692307692307693	10	0.375	0.6923076923076923	11	9	3	0	0	0.4	10	4	15	0.0	0	0.6687118440234787	0.9232405722620712	0.33490845798430574	0.9675380929499525	0.7659976366068131	0.9732246264674509	0.9188357261751192	0.9592362616470006	0	0	0.0	0.003579135171765135	0.003579135171765135
792	0.07313639932060842	0.019560930610319077	0.01839520075869006	0.5731944079019677	-1	0	0	0.2	2	0.9230769230769231	12	0.5357142857142857	0.8461538461538461	13	11	1	1	0	0.14285714285714285	2	14	15	0.25	0	0.4505162710201439	0.9258854996842244	0.5769447468097494	0.9068081327526545	0.38229905348306853	0.9385809769356003	0.8474359677810133	0.9247717258793379	1.0	0.6923076923076923	0.0	0.01839520075869006	0.01839520075869006
4581	0.07580857102447291	0.03730174179507723	0.03724842192477754	0.6467158744206849	-1	0	0	0.2	2	0.9230769230769231	12	1.0	0.9230769230769231	13	12	1	2	0	0.06666666666666667	1	15	15	0.4	0.14285714285714285	0.36797241726389884	0.8749033289234742	0.4982507795061547	0.8947863794823196	0.38229905348306853	0.9421091019373529	0.76489520090625	0.9081895163966544	0.6538461538461539	0.5384615384615384	0.0	0.03724842192477754	0.03724842192477754
4013	0.07349629433955143	0.02761934480670123	0.018565445824591558	0.6624549406186372	-1	0	0	0.2	2	0.9230769230769231	12	1.0	0.9230769230769231	13	12	1	2	0	0.06666666666666667	1	15	15	0.4	0.14285714285714285	0.36797241726389884	0.8749033289234742	0.4982507795061547	0.8947863794823196	0.38229905348306853	0.9421091019373529	0.76489520090625	0.9081895163966544	0.6538461538461539	0.5384615384615384	0.0	0.018565445824591558	0.018565445824591558
3559	0.09239550839508308	0.02350061037917361	0.021074662094633278	0.6422997756585289	-1	0	0	0.2	2	0.9230769230769231	12	1.0	0.9230769230769231	14	12	0	2	0	0.06666666666666667	1	15	15	1.0	0.14285714285714285	0.39406119948109447	0.8749829855088375	0.568310286074654	0.9241338127970072	0.3611612763453118	0.9299519543758739	0.8764864442303136	0.912445266474524	0.6785714285714286	0.7142857142857143	0.0	0.021074662094633278	0.021074662094633278
1638	0.027792440294087162	0.002555040729906741	0.002021380176384875	0.6246370525371737	-1	0	0	0.3	3	0.8461538461538461	11	0.2727272727272727	0.7692307692307693	13	10	1	2	0	0.45454545454545453	5	11	15	0.6666666666666666	0.2	0.4505162710201439	0.9070067822932409	0.5769447468097494	0.9055065072780055	0.38229905348306853	0.9522894943803839	0.8474359677810133	0.9248701064693214	0.6538461538461539	0.5384615384615384	0.0	0.002021380176384875	0.002021380176384875
2976	0.0765015815591836	0.026345153820446766	0.026123580387648376	0.6568561174389891	-1	0	0	0.2	2	0.9230769230769231	12	1.0	0.9230769230769231	13	12	1	2	0	0.06666666666666667	1	15	15	0.4	0.14285714285714285	0.36797241726389884	0.8888240503944291	0.5596758253395586	0.9111352636840646	0.38229905348306853	0.9354901197593033	0.8587652671687518	0.9137419218418952	0.6153846153846154	0.6923076923076923	0.0	0.026123580387648376	0.026123580387648376
1851	0.08192442880120869	0.014620302223083277	0.01136029769276356	0.7042456311935418	-1	0	0	0.2	2	0.9230769230769231	12	1.0	0.9230769230769231	14	12	0	2	0	0.06666666666666667	1	15	15	1.0	0.14285714285714285	0.36797241726389884	0.8914471572583967	0.49902377252244595	0.9162968518940504	0.3611612763453118	0.9299100314304578	0.809562385264496	0.913830357662055	0.6428571428571429	0.7142857142857143	0.0	0.01136029769276356	0.01136029769276356
4454	0.0775490549895058	0.03664868126876001	0.036506504925204554	0.703143516696336	-1	0	0	0.2	2	0.9230769230769231	12	1.0	0.9230769230769231	13	12	1	2	0	0.06666666666666667	1	15	15	0.4	0.14285714285714285	0.36797241726389884	0.8749033289234742	0.4982507795061547	0.8947863794823196	0.38229905348306853	0.9421091019373529	0.76489520090625	0.9081895163966544	0.6538461538461539	0.5384615384615384	0.0	0.036506504925204554	0.036506504925204554
66	0.011270219258314116	0.002050875024715188	-0.0020505595589894936	0.9945665205112231	-1	0.5	2	0.7	7	0.3076923076923077	4	0.625	0.15384615384615385	5	2	9	0	0	0.6666666666666666	4	6	15	0.0	0.2	0.9204290178891682	0.8478849960259827	0.3555104464417325	0.9660408228615	0.6297132531601604	0.9237498455992674	0.762702182763258	0.9255453097393165	0	0	0.0	-0.00020505595589894934	-0.00020505595589894934
3069	0.041336575407571054	0.002143289217107935	0.0009355109276850292	0.7071316569637844	-1	0	0	0.3333333333333333	3	0.8181818181818182	9	0.3939393939393939	0.8181818181818182	12	9	0	1	0	0.2727272727272727	3	11	13	1.0	0.2	0.39406119948109447	0.9209194107829056	0.6962524974071431	0.9204981832444868	0.3400234992075551	0.929449936523977	0.900653758388783	0.9237274206056051	1.0	0.6666666666666666	0.0	0.0009355109276850292	0.0009355109276850292
4909	0.07612838681586526	0.036652365332698965	0.03657386584104699	0.6460233382971596	-1	0	0	0.2	2	0.9230769230769231	12	1.0	0.9230769230769231	13	12	1	2	0	0.06666666666666667	1	15	15	0.4	0.14285714285714285	0.36797241726389884	0.8749033289234742	0.4982507795061547	0.8947863794823196	0.38229905348306853	0.9421091019373529	0.76489520090625	0.9081895163966544	0.6538461538461539	0.6153846153846154	0.0	0.03657386584104699	0.03657386584104699
3875	0.07140479366984137	0.010500928031934937	0.009473226471219693	0.5928167177665922	-1	0	0	0.2	2	0.9230769230769231	12	1.0	0.9230769230769231	13	12	1	2	0	0.06666666666666667	1	15	15	0.4	0.14285714285714285	0.36797241726389884	0.8744370687069659	0.4982507795061547	0.895591603297661	0.38229905348306853	0.9421091019373529	0.8474359677810133	0.9083097599450785	0.6153846153846154	0.46153846153846156	0.0	0.009473226471219693	0.009473226471219693
1938	0.08071460663346006	0.026211663582107022	0.02524788862594981	0.7301455126423659	-1	0	0	0.2	2	0.9230769230769231	12	0.5357142857142857	0.9230769230769231	14	12	0	1	0	0.14285714285714285	2	14	15	0.5	0	0.41086834052274773	0.9075606927642654	0.5936364908021075	0.9100960835626373	0.3611612763453118	0.9413290262551395	0.8764864442303136	0.9211533341075144	1.0	0.7857142857142857	0.0	0.02524788862594981	0.02524788862594981
3779	0.08023154251729056	0.007683384125080974	0.006380111628499794	0.6486416846936921	-1	0	0	0.2	2	0.9230769230769231	12	1.0	0.9230769230769231	13	12	1	2	0	0.06666666666666667	1	15	15	0.4	0.14285714285714285	0.36797241726389884	0.8749033289234742	0.5278024327590837	0.8929692748561728	0.38229905348306853	0.9421091019373529	0.76489520090625	0.9076557089878664	0.6538461538461539	0.5384615384615384	0.0	0.006380111628499794	0.006380111628499794
1595	0.04894690988245386	0.007872503035609577	-0.006125888761567494	0.7504425279238697	-1	0	0	0.3333333333333333	3	0.8181818181818182	9	0.5416666666666666	0.8181818181818182	12	9	0	1	0	0.16666666666666666	2	12	13	1.0	0.18181818181818182	0.5120780248111443	0.8689045706410268	0.5936364908021075	0.9272675764728628	0.3611612763453118	0.9390580102855149	0.868236921704632	0.9161055788887454	1.0	0.6666666666666666	0.0	-0.0006125888761567494	-0.0006125888761567494
3051	0.07055160852539752	0.023714424440190254	0.01210928055972808	0.6881896536869332	-1	0	0	0.1	1	1.0	13	1.0	1.0	14	13	0	3	0	0.06666666666666667	1	15	15	1.0	0	0.36797241726389884	0.8820496698604707	0.568310286074654	0.9133532226716378	0.3611612763453118	0.9361390655755651	0.8812991906308005	0.9129957784804035	0.2857142857142857	0.7142857142857143	0.0	0.01210928055972808	0.01210928055972808
1968	0.07020561198716135	0.026303485577862305	0.026137487907240034	0.6383852254435165	-1	0	0	0.2	2	0.9230769230769231	12	0.5357142857142857	0.9230769230769231	14	12	0	1	0	0.14285714285714285	2	14	15	0.5	0	0.4092443441420214	0.9082380867656287	0.5936364908021075	0.9100960835626373	0.3611612763453118	0.9413290262551395	0.8764864442303136	0.9213492379750245	1.0	0.7142857142857143	0.0	0.026137487907240034	0.026137487907240034
4805	0.07619670932909506	0.013700043628783907	0.0076048520147151315	0.6304889385553145	-1	0	0	0.2	2	0.9230769230769231	12	1.0	0.9230769230769231	13	12	1	2	0	0.06666666666666667	1	15	15	0.4	0.14285714285714285	0.36797241726389884	0.8799665377048326	0.4982507795061547	0.8947863794823196	0.38229905348306853	0.9421091019373529	0.76489520090625	0.9094898765572835	0.7307692307692308	0.5384615384615384	0.0	0.0076048520147151315	0.0076048520147151315
2799	0.08486017402462719	0.01508046590008241	0.015054898643911602	0.6819269242993757	-1	0	0	0.2	2	0.9230769230769231	12	0.5357142857142857	0.9230769230769231	13	12	1	1	0	0.14285714285714285	2	14	15	0.2	0	0.3676666451977165	0.8344992230668745	0.43837171970533334	0.912089485923783	0.38229905348306853	0.9295554477778973	0.7768282519870511	0.8983525126206118	1.0	0.6153846153846154	0.0	0.015054898643911602	0.015054898643911602
3584	0.07397580780001535	0.037969394427740125	0.03793999984245779	0.6500114817658248	-1	0	0	0.2	2	0.9230769230769231	12	1.0	0.9230769230769231	13	12	1	2	0	0.06666666666666667	1	15	15	0.4	0.14285714285714285	0.36797241726389884	0.8749033289234742	0.4982507795061547	0.8947863794823196	0.38229905348306853	0.9421091019373529	0.76489520090625	0.9081895163966544	0.6538461538461539	0.5384615384615384	0.0	0.03793999984245779	0.03793999984245779
423	0.007136319645219648	0.0001322294258053731	-2.9486396595290393e-05	0.9859552296786362	-1	0	0	0.3333333333333333	2	0.6666666666666666	4	0.5333333333333333	0.5	4	3	3	1	0	0.6	5	3	8	0.1111111111111111	0	0.47467503936407507	0.9587873774611494	0.6095401048234179	0.9540557406009672	0.28560028889257605	0.7240555004072422	0.929443934391841	0.9154156331050739	1.0	0.25	0.0	-2.9486396595290394e-06	-2.9486396595290394e-06
637	0.05076588618941089	0.011482136195756753	-0.0042632813800352045	0.8671184823032863	-1	0	0	0.1	1	1.0	13	0.42857142857142855	0.7692307692307693	10	10	4	2	0	0.7142857142857143	5	7	15	0.16666666666666666	0	0.37792000024901257	0.92493705537963	0.6136170868705021	0.8318383205497604	0.43706222362517594	0.7532990555004335	0.8016904586552511	0.8509576799450868	0.55	0.2	0.0	-0.00042632813800352046	-0.00042632813800352046
4631	0.0754323913252311	0.03577030570322769	0.035768831071403114	0.6685460597972356	-1	0	0	0.2	2	0.9230769230769231	12	1.0	0.9230769230769231	13	12	1	2	0	0.06666666666666667	1	15	15	0.4	0.14285714285714285	0.36797241726389884	0.8749033289234742	0.4982507795061547	0.8947863794823196	0.38229905348306853	0.9421091019373529	0.76489520090625	0.9081895163966544	0.6538461538461539	0.6153846153846154	0.0	0.035768831071403114	0.035768831071403114
1408	0.07285552280537667	0.024228297870255027	0.019858605116743432	0.6529771915399234	-1	0	0	0.2	2	0.9230769230769231	12	0.5357142857142857	0.8461538461538461	13	11	1	1	0	0.14285714285714285	2	14	15	0.25	0	0.4505162710201439	0.9258854996842244	0.5769447468097494	0.90874862040219	0.38229905348306853	0.9385809769356003	0.8474359677810133	0.9253075003705831	1.0	0.6923076923076923	0.0	0.019858605116743432	0.019858605116743432
1553	0.08193073341966133	0.023305188126331942	0.022963316546175408	0.6490067233303101	-1	0	0	0.2	2	0.9230769230769231	12	1.0	0.9230769230769231	14	12	0	2	0	0.06666666666666667	1	15	15	1.0	0.14285714285714285	0.36797241726389884	0.8717150999961465	0.568310286074654	0.9241338127970072	0.3611612763453118	0.9299519543758739	0.8764864442303136	0.9116552776019959	0.6785714285714286	0.7142857142857143	0.0	0.022963316546175408	0.022963316546175408
4927	0.07335312919479582	0.036617608331406475	0.036374402705958916	0.6437758485023468	-1	0	0	0.2	2	0.9230769230769231	12	1.0	0.9230769230769231	13	12	1	2	0	0.06666666666666667	1	15	15	0.4	0.14285714285714285	0.36797241726389884	0.8749033289234742	0.4982507795061547	0.8947863794823196	0.38229905348306853	0.9421091019373529	0.76489520090625	0.9081895163966544	0.6538461538461539	0.5384615384615384	0.0	0.036374402705958916	0.036374402705958916
675	0.03718464388419734	0.003121825615178997	0.0026483379314813636	0.9329914331821236	-1	0	0	0.3	3	0.7692307692307693	10	0.2777777777777778	0.6923076923076923	12	9	2	1	0	0.6666666666666666	6	9	15	0.2	0	0.3246776632654177	0.9515549786041455	0.2937141996969406	0.8447574572411553	0.48407298989062386	0.9342719839759784	0.8182178604023033	0.9199737452287577	1.0	0.25	0.0	0.0026483379314813636	0.0026483379314813636
3906	0.08577418786550679	0.01375871574152274	0.013193977937407397	0.6303934418767639	-1	0	0	0.2	2	0.9230769230769231	12	1.0	0.9230769230769231	13	12	1	2	0	0.06666666666666667	1	15	15	0.4	0.14285714285714285	0.36797241726389884	0.8749033289234742	0.43837171970533334	0.9246137114441946	0.38229905348306853	0.9421091019373529	0.7628262738687575	0.9178720330548379	0.6538461538461539	0.5384615384615384	0.0	0.013193977937407397	0.013193977937407397
2950	0.07757377947157605	0.033729644956391226	0.030757514619038494	0.6924115539637266	-1	0	0	0.2	2	0.9230769230769231	12	0.5357142857142857	0.9230769230769231	14	12	0	1	0	0.14285714285714285	2	14	15	0.5	0	0.435333126359217	0.910141061554994	0.5936364908021075	0.9100960835626373	0.3611612763453118	0.9413290262551395	0.8764864442303136	0.9219041926522538	1.0	0.5714285714285714	0.0	0.030757514619038494	0.030757514619038494
1183	0.05091895108834601	0.004782892073412943	-0.001857343300942331	0.9622960004143676	-1	0	0	0.4	4	0.6153846153846154	8	0.45454545454545453	0.6153846153846154	11	8	3	1	0	0.2727272727272727	3	11	15	0.14285714285714285	0	0.37792000024901257	0.9029043463827167	0.6136170868705021	0.9140319448641426	0.43466976970291993	0.9036005819616115	0.8603533862696593	0.906973795747306	1.0	0.45454545454545453	0.0	-0.0001857343300942331	-0.0001857343300942331
1325	0.06814846736578534	0.019336836561108992	0.016906802331565406	0.6311628820547702	-1	0	0	0.2	2	0.9166666666666666	11	1.0	0.9166666666666666	13	11	0	2	0	0.07142857142857142	1	14	14	1.0	0.15384615384615385	0.36797241726389884	0.8441150074454904	0.5596758253395586	0.9225553393233286	0.38229905348306853	0.9354901197593033	0.8474359677810133	0.9072352769424284	0.6923076923076923	0.6923076923076923	0.0	0.016906802331565406	0.016906802331565406
1527	0.03267818006956557	0.003787324464806092	0.0037854561972329895	0.8535993961554702	-1	0	0	0.375	3	0.8	8	0.4	0.7	10	7	1	3	0	0.3	10	3	12	1.0	0.2857142857142857	0.48087938215751463	0.9365800281973256	0.5769447468097494	0.8667246418522009	0.5383878422732014	0.9409620671221202	0.8592312274921516	0.9201578934240608	0.4	0.5	0.0	0.0037854561972329895	0.0037854561972329895
1085	0.031557864682576334	0.0007915148217782441	0.000764035907405184	0.9741049556094403	-1	0	0	0.5	5	0.5384615384615384	7	0.4166666666666667	0.46153846153846156	11	6	3	3	0	0.4444444444444444	9	4	15	0.6	0.3333333333333333	0.48087938215751463	0.9350297762784171	0.5769447468097494	0.8401471535190688	0.38229905348306853	0.9516781889491189	0.8474359677810133	0.9194900810948751	0.6363636363636364	0.5454545454545454	0.0	0.000764035907405184	0.000764035907405184
3006	0.0808433953288135	0.006756403526412118	-0.0012526419827638467	0.6275932577561882	-1	0	0	0.2	2	0.9230769230769231	12	0.5357142857142857	0.9230769230769231	14	12	0	1	0	0.14285714285714285	2	14	15	0.5	0	0.4092443441420214	0.8894442166623605	0.5936364908021075	0.914800008126943	0.3611612763453118	0.9471659554723199	0.8474359677810133	0.9204419081675456	1.0	0.6428571428571429	0.0	-0.00012526419827638466	-0.00012526419827638466
1584	0.07648693638921586	0.009635765678626756	0.006882009426012061	0.6253432731646723	-1	0	0	0.3	3	0.7692307692307693	10	0.5357142857142857	0.6923076923076923	11	9	3	4	0	0.14285714285714285	2	14	15	0.5	0.14285714285714285	0.4505162710201439	0.885255238845104	0.4211027982351426	0.8849416226516074	0.38229905348306853	0.9187609214121242	0.7561540016124843	0.8974885444949839	0.2727272727272727	0.45454545454545453	0.0	0.006882009426012061	0.006882009426012061
3853	0.075903419362689	0.03641970658146267	0.03604700808425369	0.6395221293515092	-1	0	0	0.2	2	0.9230769230769231	12	1.0	0.9230769230769231	13	12	1	2	0	0.06666666666666667	1	15	15	0.4	0.14285714285714285	0.36797241726389884	0.8749033289234742	0.4982507795061547	0.8947863794823196	0.38229905348306853	0.9421091019373529	0.76489520090625	0.9081895163966544	0.6538461538461539	0.5384615384615384	0.0	0.03604700808425369	0.03604700808425369
1705	0.07164724860976251	0.02208699412327058	0.015552241763137981	0.6504313907493462	-1	0	0	0.2	2	0.9230769230769231	12	0.5357142857142857	0.9230769230769231	13	12	1	1	0	0.14285714285714285	2	14	15	0.2	0	0.36797241726389884	0.8478715279500518	0.4982507795061547	0.8988468688529446	0.38229905348306853	0.9368164857296208	0.8587652671687518	0.900217325088411	1.0	0.6153846153846154	0.0	0.015552241763137981	0.015552241763137981
2155	0.06665794851837224	0.008640692456303195	0.008591547352133343	0.6279937820826077	-1	0	0	0.2	2	0.9230769230769231	12	0.5357142857142857	0.8461538461538461	13	11	1	1	0	0.14285714285714285	2	14	15	0.25	0	0.48087938215751463	0.9134789622773635	0.5769447468097494	0.9068081327526545	0.38229905348306853	0.9385809769356003	0.8474359677810133	0.9207755180410363	1.0	0.7692307692307693	0.0	0.008591547352133343	0.008591547352133343
4950	0.05899338136782254	0.01599377426252506	0.013079065609571353	0.6640482350495249	-1	0	0	0.2	2	0.9230769230769231	12	1.0	0.9230769230769231	13	12	1	2	0	0.06666666666666667	1	15	15	0.4	0.14285714285714285	0.3676666451977165	0.9078310860940865	0.4982507795061547	0.8913157458896485	0.38229905348306853	0.9410470905010776	0.76489520090625	0.9158547884959701	0.7307692307692308	0.46153846153846156	0.0	0.013079065609571353	0.013079065609571353
2647	0.06953380038610989	0.004401931242039106	0.004209423366656813	0.6358567140243369	-1	0	0	0.2	2	0.9230769230769231	12	1.0	0.9230769230769231	13	12	1	2	0	0.06666666666666667	1	15	15	0.4	0.14285714285714285	0.36797241726389884	0.875056143730816	0.4982507795061547	0.8947863794823196	0.38229905348306853	0.9421091019373529	0.76489520090625	0.9082283360841991	0.6153846153846154	0.5384615384615384	0.0	0.004209423366656813	0.004209423366656813
1650	0.08331199033787733	0.022358257444283797	0.021472963835091986	0.7175926228632084	-1	0	0	0.2	2	0.9230769230769231	12	1.0	0.9230769230769231	14	12	0	2	0	0.06666666666666667	1	15	15	1.0	0.14285714285714285	0.3678195312308077	0.9037965816235388	0.49902377252244595	0.9145915579361763	0.3611612763453118	0.9312590369590014	0.8139834327492692	0.917267610215208	0.6785714285714286	0.6428571428571429	0.0	0.021472963835091986	0.021472963835091986
3278	0.08019145896544158	0.007562468584331478	0.005730593477894055	0.6396218786029387	-1	0	0	0.2	2	0.9230769230769231	12	1.0	0.9230769230769231	13	12	1	2	0	0.06666666666666667	1	15	15	0.4	0.14285714285714285	0.4311982346945271	0.8521190684246539	0.4982507795061547	0.8947863794823196	0.38229905348306853	0.9421091019373529	0.7852939402575958	0.90266187818901	0.6538461538461539	0.6153846153846154	0.0	0.005730593477894055	0.005730593477894055
3052	0.0816894253430808	0.036149754873096226	0.032258671388724784	0.6899770952428874	-1	0	0	0.2	2	0.9230769230769231	12	0.5357142857142857	0.9230769230769231	14	12	0	1	0	0.14285714285714285	2	14	15	0.5	0	0.435333126359217	0.9067885971275988	0.5936364908021075	0.9100960835626373	0.3611612763453118	0.9413290262551395	0.8764864442303136	0.9209310702294127	1.0	0.7142857142857143	0.0	0.032258671388724784	0.032258671388724784
4943	0.07539751289100681	0.03525418992686466	0.03522837251529856	0.6328509626629528	-1	0	0	0.2	2	0.9230769230769231	12	1.0	0.9230769230769231	13	12	1	2	0	0.06666666666666667	1	15	15	0.4	0.14285714285714285	0.36797241726389884	0.8749033289234742	0.4982507795061547	0.8947863794823196	0.38229905348306853	0.9421091019373529	0.76489520090625	0.9081895163966544	0.6538461538461539	0.5384615384615384	0.0	0.03522837251529856	0.03522837251529856
3865	0.07539621723869587	0.02418927483775667	0.02017731303626851	0.6332501238546703	-1	0	0	0.2	2	0.9230769230769231	12	1.0	0.9230769230769231	13	12	1	2	0	0.06666666666666667	1	15	15	0.4	0.14285714285714285	0.36797241726389884	0.8749033289234742	0.4982507795061547	0.8947863794823196	0.38229905348306853	0.9421091019373529	0.76489520090625	0.9081895163966544	0.6538461538461539	0.38461538461538464	0.0	0.02017731303626851	0.02017731303626851
554	0.027429282801288955	0.004491843146949854	0.002884574826521018	0.9148967606261111	-1	0	0	0.3	3	0.6923076923076923	9	0.2777777777777778	0.6153846153846154	9	8	5	1	0	0.6666666666666666	6	9	15	0.07692307692307693	0.15384615384615385	0.5413716003433551	0.9535624677648432	0.5780077720937984	0.9031243254979361	0.7951710402366847	0.9164917890773893	0.886746863167603	0.9275765789552766	1.0	0.2222222222222222	0.0	0.002884574826521018	0.002884574826521018
44	3.272341454482305e-05	9.286730546019e-07	-6.2696441964292e-07	0.999996040324927	-1	0	0	0.6	3	0.6	3	0.5833333333333334	0.2	3	1	3	2	0	0.75	3	4	7	0.25	0.4	0.5943983706523812	0.7492467377368842	0.684158169324213	0.8159378697976278	0.5374930245953748	0.6351794766757575	0.6465125978573236	0.7400166859170607	0.6666666666666666	1.0	0.0	-6.2696441964292e-08	-6.2696441964292e-08
4224	0.07672055276592692	0.0364545304577913	0.03637996975188138	0.6601310696187476	-1	0	0	0.2	2	0.9230769230769231	12	1.0	0.9230769230769231	13	12	1	2	0	0.06666666666666667	1	15	15	0.4	0.14285714285714285	0.36797241726389884	0.8749033289234742	0.4982507795061547	0.8947863794823196	0.38229905348306853	0.9421091019373529	0.76489520090625	0.9081895163966544	0.6153846153846154	0.5384615384615384	0.0	0.03637996975188138	0.03637996975188138
1414	0.05498960141836935	0.012297312926220095	0.01196508602408213	0.6413466730660995	-1	0	0	0.3	3	0.7692307692307693	10	0.38461538461538464	0.6923076923076923	11	9	3	2	0	0.23076923076923078	3	13	15	0.25	0	0.48087938215751463	0.9065557651916446	0.5769447468097494	0.8848035444424056	0.38229905348306853	0.9234070218188971	0.76489520090625	0.9060949291182523	0.5909090909090909	0.5454545454545454	0.0	0.01196508602408213	0.01196508602408213
4780	0.07560780145109013	0.036357117804947624	0.036296305300420016	0.6428011639086755	-1	0	0	0.2	2	0.9230769230769231	12	1.0	0.9230769230769231	13	12	1	2	0	0.06666666666666667	1	15	15	0.4	0.14285714285714285	0.36797241726389884	0.8749033289234742	0.4982507795061547	0.8947863794823196	0.38229905348306853	0.9421091019373529	0.76489520090625	0.9081895163966544	0.6538461538461539	0.5384615384615384	0.0	0.036296305300420016	0.036296305300420016
1519	0.07329095742640854	0.01634801485882027	0.013715132649717007	0.6060801191958347	-1	0	0	0.2	2	0.9166666666666666	11	1.0	0.9166666666666666	12	11	1	2	0	0.07142857142857142	1	14	14	0.4	0.15384615384615385	0.4090914581089303	0.9201885657380998	0.43837171970533334	0.8910474202676302	0.38229905348306853	0.9136423799322609	0.7700586772769835	0.9090243207352582	0.6666666666666666	0.5833333333333334	0.0	0.013715132649717007	0.013715132649717007
4138	0.08320715490900603	0.015314485280540309	0.015062147212375835	0.7020148055288802	-1	0	0	0.3	3	0.8461538461538461	11	0.5357142857142857	0.8461538461538461	13	11	1	1	0	0.14285714285714285	2	14	15	0.25	0.15384615384615385	0.36797241726389884	0.8609926603354686	0.5769447468097494	0.9176429065228333	0.38229905348306853	0.9537605489173101	0.8474359677810133	0.9183617961219754	1.0	0.38461538461538464	0.0	0.015062147212375835	0.015062147212375835
3826	0.0687000428806424	0.013990021884616531	0.013361564662683328	0.7126142170913139	-1	0	0	0.2	2	0.9230769230769231	12	1.0	0.9230769230769231	13	12	1	2	0	0.06666666666666667	1	15	15	0.4	0.14285714285714285	0.36797241726389884	0.8533736591332822	0.5769447468097494	0.865033533310348	0.3400234992075551	0.9633507668695351	0.8587652671687518	0.9085473527234202	0.6923076923076923	0.6923076923076923	0.0	0.013361564662683328	0.013361564662683328
2348	0.05547038028103473	0.00983759338258902	0.009623643124176958	0.5576963627627816	-1	0	0	0.3	3	0.8461538461538461	11	0.38461538461538464	0.8461538461538461	14	11	0	1	0	0.23076923076923078	3	13	15	1.0	0.16666666666666666	0.4092443441420214	0.9347374567444651	0.6962524974071431	0.9100329817123706	0.3400234992075551	0.8985287872930048	0.900653758388783	0.9157243883056575	1.0	0.7857142857142857	0.0	0.009623643124176958	0.009623643124176958
2292	0.08063422524906506	0.032338018972773455	0.031158328016023883	0.6720084968783078	-1	0	0	0.2	2	0.9230769230769231	12	1.0	0.9230769230769231	13	12	1	2	0	0.06666666666666667	1	15	15	0.4	0.14285714285714285	0.36797241726389884	0.8482478511721224	0.4982507795061547	0.8980766387037984	0.38229905348306853	0.9368164857296208	0.8474359677810133	0.9000518514082377	0.6538461538461539	0.6153846153846154	0.0	0.031158328016023883	0.031158328016023883
444	0.036629521166619286	0.006910677618458712	0.004266360229709559	0.8753150276281958	-1	0	0	0.4	4	0.6153846153846154	8	0.45454545454545453	0.5384615384615384	11	7	3	2	0	0.2727272727272727	3	11	15	0.3333333333333333	0.14285714285714285	0.48087938215751463	0.9081892440222171	0.41593077473707796	0.8470290005276957	0.43253636464370704	0.9300659142451022	0.8474359677810133	0.8999771512885554	0.7272727272727273	0.36363636363636365	0.0	0.004266360229709559	0.004266360229709559
255	0.030048178264913992	0.001616919546554575	0.0010272738892669905	0.8950085649075628	-1	0.25	1	0.5	5	0.5384615384615384	7	0.35714285714285715	0.46153846153846156	10	6	4	0	0	0.8571428571428571	6	7	15	0.0	0.3333333333333333	0.7399308696054188	0.9401191156395399	0.653436499524491	0.9601861634826745	0.7285522606451067	0.9033047025763259	0.8307337569616396	0.9384098997794814	0	0	0.0	0.0010272738892669905	0.0010272738892669905
284	0.053094806813230706	0.00881341896312819	0.005844372094487552	0.9431060110785965	-1	0	0	0.2	2	0.8333333333333334	10	0.3888888888888889	0.75	11	9	2	1	0	0.4444444444444444	4	9	14	0.16666666666666666	0	0.4480810438209895	0.9437928681282401	0.8134550321557885	0.9547166303329605	0.5855513164900884	0.8861692816864039	0.9365508036770158	0.9334237347342624	1.0	0.18181818181818182	0.0	0.005844372094487552	0.005844372094487552
2133	0.0932714686590412	0.013342450683031028	0.011100061693159349	0.6310579656861203	-1	0	0	0.2	2	0.9230769230769231	12	1.0	0.9230769230769231	14	12	0	2	0	0.06666666666666667	1	15	15	1.0	0.14285714285714285	0.36797241726389884	0.888691144243164	0.49902377252244595	0.9162968518940504	0.3611612763453118	0.9312590369590014	0.809562385264496	0.9136389710878708	0.6785714285714286	0.7142857142857143	0.0	0.011100061693159349	0.011100061693159349
221	0.031904658784585926	0.000650006240439214	-0.0005092367100148341	0.9380775651520306	-1	0	0	0.4	4	0.6153846153846154	8	0.26785714285714285	0.38461538461538464	9	5	5	3	0	0.875	7	8	15	0.3	0	0.7059626775189783	0.9254120183396994	0.5777937392246065	0.9105765043360662	0.322234371259429	0.8676614398852548	0.7903492716711984	0.9037668401379452	0.2222222222222222	0.2222222222222222	0.0	-5.092367100148341e-05	-5.092367100148341e-05
4917	0.07169524393818702	0.00626240668636685	0.005272529088304282	0.6502827902217236	-1	0	0	0.2	2	0.9230769230769231	12	1.0	0.9230769230769231	13	12	1	2	0	0.06666666666666667	1	15	15	0.4	0.14285714285714285	0.3676666451977165	0.8859541459163116	0.4982507795061547	0.8947863794823196	0.38229905348306853	0.9421091019373529	0.76489520090625	0.9110674934212091	0.6538461538461539	0.38461538461538464	0.0	0.005272529088304282	0.005272529088304282
4788	0.07607306426866299	0.013790826993383676	0.01074024982021118	0.615060178522522	-1	0	0	0.2	2	0.9230769230769231	12	1.0	0.9230769230769231	13	12	1	2	0	0.06666666666666667	1	15	15	0.4	0.14285714285714285	0.36797241726389884	0.8799665377048326	0.4982507795061547	0.8947863794823196	0.38229905348306853	0.9421091019373529	0.76489520090625	0.9094898765572835	0.6538461538461539	0.6153846153846154	0.0	0.01074024982021118	0.01074024982021118
3027	0.08106171915867097	0.035379732862952165	0.030491489084560144	0.6858836905728334	-1	0	0	0.2	2	0.9230769230769231	12	0.5357142857142857	0.9230769230769231	14	12	0	1	0	0.14285714285714285	2	14	15	0.5	0	0.435333126359217	0.9067885971275988	0.5936364908021075	0.9100960835626373	0.3611612763453118	0.9413290262551395	0.8764864442303136	0.9209310702294127	1.0	0.7142857142857143	0.0	0.030491489084560144	0.030491489084560144
1327	0.0696925509655926	0.018657499706630037	0.017561183090186172	0.5619795835125283	-1	0	0	0.2	2	0.9230769230769231	12	0.5357142857142857	0.8461538461538461	13	11	1	1	0	0.14285714285714285	2	14	15	0.25	0	0.4505162710201439	0.9275457042072452	0.5769447468097494	0.9068081327526545	0.38229905348306853	0.9385809769356003	0.8474359677810133	0.9253366786256609	1.0	0.6923076923076923	0.0	0.017561183090186172	0.017561183090186172
89	0.0006298449682052223	0.0001588422193208658	-0.00015763076205087333	0.9974295767854614	-1	0	0	0.3333333333333333	1	1.0	2	0.6666666666666666	0.5	2	1	1	0	0	0.6666666666666666	2	3	4	0.0	0	0.2592559285525788	0.8259758049932852	0.24626946981110226	0.6269361540748848	0.5263119318861248	0.9539035297853239	0.8477244783558537	0.8458084793432404	0	0	0.0	-1.5763076205087333e-05	-1.5763076205087333e-05
3435	0.07707730395745076	0.01056078869936846	0.010291430737033444	0.651474333023211	-1	0	0	0.2	2	0.9230769230769231	12	1.0	0.9230769230769231	14	12	0	2	0	0.06666666666666667	1	15	15	1.0	0.14285714285714285	0.36797241726389884	0.8630945529381283	0.5076582332575413	0.9166055425289797	0.38229905348306853	0.9387167751717536	0.77091633245656	0.9107189908886754	0.6071428571428572	0.5714285714285714	0.0	0.010291430737033444	0.010291430737033444
5024	0.05492947602295952	0.0034715785087024464	-0.003158903688616358	0.8166812651777656	-1	0	0	0.2222222222222222	2	0.9090909090909091	10	1.0	0.9090909090909091	11	10	1	2	0	0.07692307692307693	1	13	13	0.4	0.16666666666666666	0.36797241726389884	0.8903589339823235	0.5769447468097494	0.8971541714515084	0.38229905348306853	0.9499578480936647	0.8513786714835865	0.9169279370773425	0.5909090909090909	0.6363636363636364	0.0	-0.00031589036886163583	-0.00031589036886163583
563	0.03551533777412285	0.0020550481552415226	0.001981534658217002	0.9359217231050964	-1	0	0	0.3	3	0.7692307692307693	10	0.5	0.5384615384615384	9	7	5	1	0	0.8333333333333334	6	5	15	0.08333333333333333	0.16666666666666666	0.4265632371980491	0.9292459194938916	0.48119796933751313	0.9115926466336173	0.6216357417106861	0.9277475757910607	0.8820708473611947	0.9232253159156664	1.0	0.2222222222222222	0.0	0.001981534658217002	0.001981534658217002
1467	0.07876102109961258	0.024472571351941825	0.023555925709649976	0.6557535117012963	-1	0	0	0.2	2	0.9230769230769231	12	0.5769230769230769	0.8461538461538461	13	11	1	1	0	0.15384615384615385	2	13	15	0.25	0	0.4505162710201439	0.9250831902816702	0.43837171970533334	0.9214321996929649	0.6216357417106861	0.9368357512204778	0.8474359677810133	0.9280700206744291	1.0	0.38461538461538464	0.0	0.023555925709649976	0.023555925709649976
857	0.05387949582120252	0.0038820935844845013	0.0024407309869714103	0.5976716027713196	-1	0	0	0.3	3	0.8461538461538461	11	0.38461538461538464	0.8461538461538461	14	11	0	0	0	0.23076923076923078	13	3	15	0.0	0.16666666666666666	0.3752090967822873	0.9220704502139072	0.2802374594677686	0.912968681620051	0.40382890760473006	0.9558811759680275	0.870687855022599	0.9329136684453255	0	0	0.0	0.0024407309869714103	0.0024407309869714103
814	0.05914609283570327	0.012760792581868664	0.009304933498429436	0.7787987720500076	-1	0	0	0.2	2	0.9230769230769231	12	0.5357142857142857	0.8461538461538461	13	11	1	1	0	0.14285714285714285	2	14	15	0.25	0	0.48087938215751463	0.924049172377485	0.43837171970533334	0.8791888736290414	0.38229905348306853	0.9157899506720173	0.8474359677810133	0.9080433148168836	1.0	0.6153846153846154	0.0	0.009304933498429436	0.009304933498429436
4271	0.07565977252945247	0.034805781606268404	0.03470871669690717	0.6609111294021607	-1	0	0	0.2	2	0.9230769230769231	12	1.0	0.9230769230769231	13	12	1	2	0	0.06666666666666667	1	15	15	0.4	0.14285714285714285	0.36797241726389884	0.8749033289234742	0.4982507795061547	0.8947863794823196	0.38229905348306853	0.9421091019373529	0.76489520090625	0.9081895163966544	0.6538461538461539	0.5384615384615384	0.0	0.03470871669690717	0.03470871669690717
1665	0.06391562052212608	0.013373273705904366	0.010186821844652538	0.7626884710262882	-1	0	0	0.3	3	0.7692307692307693	10	0.38461538461538464	0.6923076923076923	11	9	3	2	0	0.23076923076923078	3	13	15	0.25	0	0.48087938215751463	0.9065557651916446	0.5769447468097494	0.8890816695804056	0.38229905348306853	0.9234070218188971	0.76489520090625	0.9072981298802377	0.5909090909090909	0.5454545454545454	0.0	0.010186821844652538	0.010186821844652538
4935	0.0739558418216699	0.03616456349949065	0.03604328992434094	0.6686740782829679	-1	0	0	0.2	2	0.9230769230769231	12	1.0	0.9230769230769231	13	12	1	2	0	0.06666666666666667	1	15	15	0.4	0.14285714285714285	0.36797241726389884	0.8749033289234742	0.4982507795061547	0.8947863794823196	0.38229905348306853	0.9421091019373529	0.76489520090625	0.9081895163966544	0.6538461538461539	0.5384615384615384	0.0	0.03604328992434094	0.03604328992434094
3488	0.04484489122718434	0.0027782600370226157	-0.0024046576282814084	0.6922932161118371	-1	0	0	0.3333333333333333	3	0.8181818181818182	9	0.3939393939393939	0.8181818181818182	12	9	0	1	0	0.2727272727272727	3	11	13	1.0	0.2	0.39406119948109447	0.9214359538268357	0.6962524974071431	0.9204981832444868	0.3400234992075551	0.929449936523977	0.900653758388783	0.9238943258534718	1.0	0.75	0.0	-0.00024046576282814083	-0.00024046576282814083
344	1.2200815313311781e-05	7.885293094242426e-09	-6.471587208166827e-10	0.9999993847127895	-1	0	0	1.0	3	0.0	0	0.6666666666666666	0	3	0	0	1	0	0.6666666666666666	2	3	4	1.0	1.0	0	0	0	0	0	0	0	0	0	0	0	-6.471587208166827e-11	-6.471587208166827e-11
3666	0.0046568059761906795	0.0007465256774460741	-0.0006951875468842624	0.9915355068448505	-1	0	0	0.5	2	0.75	3	1.0	0.75	5	3	0	2	0	0.16666666666666666	1	6	6	1.0	0.4	0.348757562640844	0.7830166031327731	0.5769447468097494	0.8977974432368847	0.38229905348306853	0.9533873782743639	0.956077926933411	0.8964285548801377	0.7	1.0	0.0	-6.951875468842623e-05	-6.951875468842623e-05
4673	0.07258398783531676	0.03648235107543432	0.0363609394100507	0.6546157242777859	-1	0	0	0.2	2	0.9230769230769231	12	1.0	0.9230769230769231	13	12	1	2	0	0.06666666666666667	1	15	15	0.4	0.14285714285714285	0.36797241726389884	0.8749033289234742	0.4982507795061547	0.8947863794823196	0.38229905348306853	0.9421091019373529	0.76489520090625	0.9081895163966544	0.6538461538461539	0.5384615384615384	0.0	0.0363609394100507	0.0363609394100507
4373	0.07240937468892585	0.035548700465769426	0.034158360174638844	0.6669183017952514	-1	0	0	0.2	2	0.9230769230769231	12	1.0	0.9230769230769231	13	12	1	2	0	0.06666666666666667	1	15	15	0.4	0.14285714285714285	0.36797241726389884	0.8749033289234742	0.4982507795061547	0.8947863794823196	0.38229905348306853	0.9421091019373529	0.76489520090625	0.9081895163966544	0.6538461538461539	0.5384615384615384	0.0	0.034158360174638844	0.034158360174638844
2104	0.034377174037815456	0.002623307768467183	0.002382306228091457	0.7091133197147127	-1	0	0	0.3333333333333333	3	0.8181818181818182	9	0.3939393939393939	0.8181818181818182	12	9	0	1	0	0.2727272727272727	3	11	13	1.0	0.2	0.36797241726389884	0.9277392307345141	0.5936364908021075	0.9156913204114603	0.3400234992075551	0.9147395830833062	0.8868789735890977	0.9195955412161511	1.0	0.75	0.0	0.002382306228091457	0.002382306228091457
3599	0.0734523689255663	0.035281915214938585	0.0340696834320186	0.6526356746387529	-1	0	0	0.2	2	0.9230769230769231	12	1.0	0.9230769230769231	13	12	1	2	0	0.06666666666666667	1	15	15	0.4	0.14285714285714285	0.36797241726389884	0.8749033289234742	0.4982507795061547	0.8947863794823196	0.38229905348306853	0.9421091019373529	0.76489520090625	0.9081895163966544	0.6538461538461539	0.5384615384615384	0.0	0.0340696834320186	0.0340696834320186
4864	0.07324358983546349	0.01848246186559194	0.01183570488960358	0.6287723938888234	-1	0	0	0.2	2	0.9230769230769231	12	1.0	0.9230769230769231	13	12	1	2	0	0.06666666666666667	1	15	15	0.4	0.14285714285714285	0.3676666451977165	0.8796826686348733	0.4982507795061547	0.8947863794823196	0.38229905348306853	0.9421091019373529	0.8474359677810133	0.9094161813049737	0.6153846153846154	0.6153846153846154	0.0	0.01183570488960358	0.01183570488960358
4477	0.07406288388377147	0.03495246337919691	0.03495128972144639	0.6366255413703834	-1	0	0	0.2	2	0.9230769230769231	12	1.0	0.9230769230769231	13	12	1	2	0	0.06666666666666667	1	15	15	0.4	0.14285714285714285	0.36797241726389884	0.8749033289234742	0.4982507795061547	0.8947863794823196	0.38229905348306853	0.9487005244312626	0.8474359677810133	0.9116817198475295	0.7307692307692308	0.6153846153846154	0.0	0.03495128972144639	0.03495128972144639
3539	0.07757201304800485	0.029492319679403384	0.01552059882105836	0.623498286843558	-1	0	0	0.2	2	0.9230769230769231	12	0.5357142857142857	0.9230769230769231	14	12	0	1	0	0.14285714285714285	2	14	15	0.5	0	0.435333126359217	0.9067885971275988	0.5936364908021075	0.9100960835626373	0.3611612763453118	0.9413290262551395	0.8764864442303136	0.9209310702294127	1.0	0.5714285714285714	0.0	0.01552059882105836	0.01552059882105836
4667	0.07807580980876035	0.02576101788510878	0.020715682458645458	0.6436154334714979	-1	0	0	0.2	2	0.9230769230769231	12	1.0	0.9230769230769231	13	12	1	2	0	0.06666666666666667	1	15	15	0.4	0.14285714285714285	0.3676666451977165	0.8793459966673166	0.4982507795061547	0.8947863794823196	0.38229905348306853	0.9421091019373529	0.8474359677810133	0.9093289024081204	0.6538461538461539	0.5384615384615384	0.0	0.020715682458645458	0.020715682458645458
3728	0.0784882383705088	0.02175710090311161	0.018199594617690502	0.6341553822649931	-1	0	0	0.2	2	0.9230769230769231	12	1.0	0.9230769230769231	13	12	1	2	0	0.06666666666666667	1	15	15	0.4	0.14285714285714285	0.36797241726389884	0.8749033289234742	0.4982507795061547	0.8947863794823196	0.38229905348306853	0.9421091019373529	0.76489520090625	0.9081895163966544	0.6538461538461539	0.6153846153846154	0.0	0.018199594617690502	0.018199594617690502
808	0.0370240135477258	0.0028163605448225893	0.002813666395403494	0.8084381342218411	-1	0	0	0.3	3	0.7692307692307693	10	0.38461538461538464	0.6153846153846154	10	8	4	1	0	0.23076923076923078	3	13	15	0.1	0	0.4656978265888293	0.9111751437939813	0.3668341238359555	0.9151587356467549	0.8516346541997791	0.954737773968356	0.8130496025037645	0.9298975061517382	1.0	0.3	0.0	0.002813666395403494	0.002813666395403494
3659	0.07793287187593294	0.01088763184009874	0.00625697212733277	0.6397083693381328	-1	0	0	0.2	2	0.9230769230769231	12	1.0	0.9230769230769231	14	12	0	2	0	0.06666666666666667	1	15	15	1.0	0.14285714285714285	0.39406119948109447	0.8473946456189032	0.568310286074654	0.9345836129553016	0.3611612763453118	0.9371690387165164	0.8764864442303136	0.9136220948146502	0.6785714285714286	0.6428571428571429	0.0	0.00625697212733277	0.00625697212733277
4816	0.0769995404330114	0.03211998458323732	0.03173405167949926	0.6297115829159408	-1	0	0	0.2	2	0.9230769230769231	12	1.0	0.9230769230769231	13	12	1	2	0	0.06666666666666667	1	15	15	0.4	0.14285714285714285	0.36797241726389884	0.8749033289234742	0.4982507795061547	0.8947863794823196	0.38229905348306853	0.9421091019373529	0.76489520090625	0.9081895163966544	0.6153846153846154	0.5384615384615384	0.0	0.03173405167949926	0.03173405167949926
2795	0.08131735472870463	0.035485217153180156	0.030075962450005888	0.6792783336923298	-1	0	0	0.2	2	0.9230769230769231	12	0.5357142857142857	0.9230769230769231	14	12	0	1	0	0.14285714285714285	2	14	15	0.5	0	0.435333126359217	0.9067885971275988	0.5936364908021075	0.9100960835626373	0.3611612763453118	0.9413290262551395	0.8764864442303136	0.9209310702294127	1.0	0.7142857142857143	0.0	0.030075962450005888	0.030075962450005888
4916	0.07709919633352463	0.03620529031752901	0.035890711145301034	0.6396154348821486	-1	0	0	0.2	2	0.9230769230769231	12	1.0	0.9230769230769231	13	12	1	2	0	0.06666666666666667	1	15	15	0.4	0.14285714285714285	0.36797241726389884	0.8749033289234742	0.4982507795061547	0.8947863794823196	0.38229905348306853	0.9421091019373529	0.76489520090625	0.9081895163966544	0.6538461538461539	0.5384615384615384	0.0	0.035890711145301034	0.035890711145301034
768	0.048359090228003325	0.004156448121857946	-7.972076378942709e-06	0.9169573834999851	-1	0	0	0.3	3	0.7692307692307693	10	0.3125	0.6153846153846154	10	8	4	1	0	0.75	8	6	15	0.1	0	0.37792000024901257	0.9462176023638726	0.6136170868705021	0.9072508448078758	0.43466976970291993	0.8806750641067824	0.8395490707748133	0.915467210070919	1.0	0.3	0.0	-7.972076378942708e-07	-7.972076378942708e-07
2178	0.08269998916636731	0.014085139964449133	0.012064386270555054	0.6983987663889726	-1	0	0	0.2	2	0.9230769230769231	12	1.0	0.9230769230769231	14	12	0	2	0	0.06666666666666667	1	15	15	1.0	0.14285714285714285	0.36797241726389884	0.8914471572583967	0.49902377252244595	0.9162968518940504	0.3611612763453118	0.9312590369590014	0.809562385264496	0.9143769479700093	0.6428571428571429	0.7142857142857143	0.0	0.012064386270555054	0.012064386270555054
446	0.02742549665395584	0.006705618892965164	0.006356020026841906	0.9375516095837404	-1	0.25	1	0.4	4	0.6923076923076923	9	0.2777777777777778	0.6153846153846154	11	8	3	1	0	0.6666666666666666	9	6	15	0.14285714285714285	0.2222222222222222	0.8295572360938575	0.9494587214241504	0.431939835048005	0.9203883648105012	0.3400234992075551	0.9235199778916586	0.863912097966961	0.9323881960257072	1.0	0.45454545454545453	0.0	0.006356020026841906	0.006356020026841906
4320	0.07431501355054487	0.03668729782430063	0.03665740286008284	0.6429692374026516	-1	0	0	0.2	2	0.9230769230769231	12	1.0	0.9230769230769231	13	12	1	2	0	0.06666666666666667	1	15	15	0.4	0.14285714285714285	0.36797241726389884	0.8749033289234742	0.4982507795061547	0.8947863794823196	0.38229905348306853	0.9421091019373529	0.76489520090625	0.9081895163966544	0.7307692307692308	0.5384615384615384	0.0	0.03665740286008284	0.03665740286008284
175	0.030002209091405645	0.010821803488694465	-0.0031847068834541877	0.937109754462896	-1	0	0	0.4	4	0.6923076923076923	9	0.25	0.6153846153846154	12	8	2	1	0	0.6	6	10	15	0.25	0.16666666666666666	0.6858303239111695	0.9398515299635678	0.5397817784790521	0.9689808492976132	0.6322543447675721	0.9235752978287043	0.8897667271196676	0.9475571930821363	1.0	0.08333333333333333	0.0	-0.00031847068834541876	-0.00031847068834541876
1014	0.031163978129232283	0.0015080663139896689	-0.001451925033396908	0.9744597195771856	-1	0	0	0.5	5	0.5384615384615384	7	0.4166666666666667	0.46153846153846156	11	6	3	3	0	0.4444444444444444	9	4	15	0.6	0.3333333333333333	0.48087938215751463	0.9350297762784171	0.5769447468097494	0.8401471535190688	0.38229905348306853	0.9516781889491189	0.8474359677810133	0.9194900810948751	0.6363636363636364	0.5454545454545454	0.0	-0.0001451925033396908	-0.0001451925033396908
1598	0.07406128457014718	0.022141498327416003	0.01981706068835026	0.5692260917335398	-1	0	0	0.2	2	0.9230769230769231	12	0.5357142857142857	0.8461538461538461	13	11	1	1	0	0.14285714285714285	2	14	15	0.25	0	0.4505162710201439	0.9258854996842244	0.5769447468097494	0.9068081327526545	0.38229905348306853	0.9385809769356003	0.8474359677810133	0.9247717258793379	1.0	0.6923076923076923	0.0	0.01981706068835026	0.01981706068835026
1068	0.05514262806226098	0.0033799702992831403	0.001996312005247761	0.8697600624704488	-1	0	0	0.3	3	0.7692307692307693	10	0.3	0.7692307692307693	12	10	2	1	0	0.5	5	10	15	0.16666666666666666	0	0.4508195104522617	0.8744392231586186	0.3587998048624135	0.8091886396686992	0.50267913097308	0.908922189421134	0.809562385264496	0.8693656539538883	1.0	0.25	0.0	0.001996312005247761	0.001996312005247761
3687	0.07586509864069015	0.037667325000988024	0.037633938471926656	0.681506545187422	-1	0	0	0.2	2	0.9230769230769231	12	1.0	0.9230769230769231	13	12	1	2	0	0.06666666666666667	1	15	15	0.4	0.14285714285714285	0.36797241726389884	0.8749033289234742	0.4982507795061547	0.8947863794823196	0.38229905348306853	0.9421091019373529	0.76489520090625	0.9081895163966544	0.6538461538461539	0.5384615384615384	0.0	0.037633938471926656	0.037633938471926656
2635	0.07868094839741703	0.025215681605649406	0.024881852671523323	0.6991709719804917	-1	0	0	0.2	2	0.9230769230769231	12	0.5357142857142857	0.9230769230769231	14	12	0	1	0	0.14285714285714285	2	14	15	0.5	0	0.4092443441420214	0.9048052599496584	0.5936364908021075	0.9100960835626373	0.4239169438991467	0.9365387985731778	0.8554869566777769	0.9182988885943364	1.0	0.7142857142857143	0.0	0.024881852671523323	0.024881852671523323
2349	0.0710954990231988	0.02665000819322288	0.026615990057933293	0.6463760342747651	-1	0	0	0.2	2	0.9230769230769231	12	0.5357142857142857	0.9230769230769231	14	12	0	1	0	0.14285714285714285	2	14	15	0.5	0	0.4092443441420214	0.9082380867656287	0.5936364908021075	0.9100960835626373	0.3611612763453118	0.9434730554194781	0.8764864442303136	0.9222981466541883	1.0	0.8571428571428571	0.0	0.026615990057933293	0.026615990057933293
2159	0.051502763266008306	0.003320986851742001	0.0010693176460211291	0.7785675630445612	-1	0	0	0.2	2	0.8461538461538461	11	0.3125	0.8461538461538461	13	11	1	3	0	0.3333333333333333	12	4	15	0.75	0	0.3852000512893234	0.9494975111408293	0.32805564676718246	0.9437893764544449	0.6216357417106861	0.9327555992194517	0.9093185107983087	0.9423962954286984	0.46153846153846156	0.38461538461538464	0.0	0.0010693176460211291	0.0010693176460211291
1370	0.04699761234137805	0.00408281754113351	0.0032184177999709713	0.5444855697223926	-1	0	0	0.2	2	0.9230769230769231	12	0.3	0.7692307692307693	12	10	2	2	0	0.5	10	5	15	0.3333333333333333	0	0.6964203308384815	0.8171488581573161	0.39626122737147484	0.9266372592537488	0.43239455191774906	0.871343269501359	0.838359662028395	0.8789006959202895	0.5416666666666666	0.6666666666666666	0.0	0.0032184177999709713	0.0032184177999709713
858	0.02392832558836058	0.010407940555937448	0.010194221468127087	0.9437311848827508	-1	0	0	0.4	4	0.5384615384615384	7	0.46875	0.46153846153846156	8	6	6	1	0	0.5	8	4	15	0.07142857142857142	0	0.8248428467139611	0.8844821610276739	0.8821607469500179	0.9609309909211292	0.3596704744907613	0.9260089980904178	0.8370153282016097	0.9301089175598994	1.0	0.75	0.0	0.010194221468127087	0.010194221468127087
4854	0.07275905621253886	0.013711268689200843	0.009942451750008003	0.7536652114417945	-1	0	0	0.2	2	0.9230769230769231	12	1.0	0.9230769230769231	13	12	1	2	0	0.06666666666666667	1	15	15	0.4	0.14285714285714285	0.4505162710201439	0.8529860497558914	0.4982507795061547	0.8947863794823196	0.38229905348306853	0.9421091019373529	0.76489520090625	0.902863685637901	0.6538461538461539	0.5384615384615384	0.0	0.009942451750008003	0.009942451750008003
4073	0.05808539967321178	0.01078223543992483	0.008026213268489877	0.7730851966186463	-1	0	0	0.2222222222222222	2	0.9090909090909091	10	1.0	0.9090909090909091	11	10	1	2	0	0.07692307692307693	1	13	13	0.4	0.16666666666666666	0.3676666451977165	0.8281286252522382	0.43837171970533334	0.9187794822460328	0.38229905348306853	0.9233104201075998	0.76489520090625	0.8968002451989558	0.5909090909090909	0.6363636363636364	0.0	0.008026213268489877	0.008026213268489877
1972	0.055007556885682284	0.0012857085056514142	0.0002768151552711981	0.5728024220913756	-1	0	0	0.25	2	0.9	9	1.0	0.9	11	9	0	2	0	0.08333333333333333	1	12	12	1.0	0.18181818181818182	0.36797241726389884	0.9135029338727655	0.5596758253395586	0.9179385008329244	0.3400234992075551	0.9467366900330733	0.8976520154368712	0.9275647988647219	0.7727272727272727	0.8181818181818182	0.0	0.0002768151552711981	0.0002768151552711981
3583	0.08614914055885672	0.01994112246210154	0.017183880804745907	0.6455887728792536	-1	0	0	0.2	2	0.9230769230769231	12	1.0	0.9230769230769231	13	12	1	2	0	0.06666666666666667	1	15	15	0.4	0.14285714285714285	0.36797241726389884	0.8634466087484325	0.5769447468097494	0.9171437993065155	0.38229905348306853	0.9426176274060352	0.8587652671687518	0.9128626013292308	0.6923076923076923	0.6153846153846154	0.0	0.017183880804745907	0.017183880804745907
1323	0.07812594636613547	0.023444760896849912	0.021586573178185534	0.7122457619682183	-1	0	0	0.2	2	0.9230769230769231	12	1.0	0.9230769230769231	14	12	0	2	0	0.06666666666666667	1	15	15	1.0	0.14285714285714285	0.36797241726389884	0.909317190585855	0.568310286074654	0.9161701089631377	0.38229905348306853	0.9481788826507505	0.8139834327492692	0.9265249224236592	0.6785714285714286	0.6428571428571429	0.0	0.021586573178185534	0.021586573178185534
3962	0.0650987472687379	0.024405150078147402	0.015447815558369804	0.6227031400338958	-1	0	0	0.2	2	0.9230769230769231	12	1.0	0.9230769230769231	13	12	1	2	0	0.06666666666666667	1	15	15	0.4	0.14285714285714285	0.36797241726389884	0.8730917177933634	0.5769447468097494	0.9001445193706313	0.38229905348306853	0.9474491400898026	0.8474359677810133	0.9121200323629738	0.6538461538461539	0.6153846153846154	0.0	0.015447815558369804	0.015447815558369804
3472	0.07272439982410198	0.00573077383594222	0.001616327162085898	0.7017134562948976	-1	0	0	0.2	2	0.9230769230769231	12	1.0	0.9230769230769231	13	12	1	2	0	0.06666666666666667	1	15	15	0.4	0.14285714285714285	0.36797241726389884	0.8984068779955713	0.5769447468097494	0.8575320811041828	0.3400234992075551	0.9587243851330245	0.8881673731013716	0.9147690428306858	0.6923076923076923	0.5384615384615384	0.0	0.001616327162085898	0.001616327162085898
1387	0.08050043058669304	0.017137880226532672	0.012860861557521664	0.6420451099103439	-1	0	0	0.2	2	0.9230769230769231	12	0.5357142857142857	0.9230769230769231	13	12	1	0	0	0.14285714285714285	2	14	15	0.0	0	0.36797241726389884	0.8941730901000607	0.43837171970533334	0.9224176029822106	0.3400234992075551	0.9122702119387656	0.76489520090625	0.910286837086959	0	0	0.0	0.012860861557521664	0.012860861557521664
1997	0.03551965956650677	0.005703825594896415	0.0055111138258708775	0.5866267726412799	-1	0	0	0.3	3	0.8461538461538461	11	0.38461538461538464	0.7692307692307693	13	10	1	3	0	0.23076923076923078	13	3	15	1.0	0.2	0.48087938215751463	0.9205436347271762	0.5769447468097494	0.8926292931554144	0.38229905348306853	0.951446701955061	0.8894994267319004	0.92513967198886	0.38461538461538464	0.46153846153846156	0.0	0.0055111138258708775	0.0055111138258708775
4800	0.07396808302768414	0.036524962766179746	0.03646155034687194	0.6607851804009159	-1	0	0	0.2	2	0.9230769230769231	12	1.0	0.9230769230769231	13	12	1	2	0	0.06666666666666667	1	15	15	0.4	0.14285714285714285	0.36797241726389884	0.8749033289234742	0.4982507795061547	0.8947863794823196	0.38229905348306853	0.9421091019373529	0.76489520090625	0.9081895163966544	0.6538461538461539	0.5384615384615384	0.0	0.03646155034687194	0.03646155034687194
198	0.039740690145954265	0.002592964260748676	-0.002585562457839461	0.6112938402996009	-1	0	0	0.3	3	0.7692307692307693	10	0.5769230769230769	0.6923076923076923	12	9	2	1	0	0.15384615384615385	2	13	15	0.2	0	0.7986354103731135	0.8129687886258796	0.6721558619788894	0.972037706150031	0.1595002587190942	0.8630994614361669	0.9622857432876697	0.9077452529029416	1.0	0.25	0.0	-0.0002585562457839461	-0.0002585562457839461
2319	0.08176239090277117	0.029435552953021745	0.026838999120754173	0.6007508693488317	-1	0	0	0.2	2	0.9230769230769231	12	1.0	0.9230769230769231	14	12	0	2	0	0.06666666666666667	1	15	15	1.0	0.14285714285714285	0.36797241726389884	0.876099038004921	0.49902377252244595	0.9162968518940504	0.3611612763453118	0.9312590369590014	0.809562385264496	0.9103909274057769	0.6785714285714286	0.7142857142857143	0.0	0.026838999120754173	0.026838999120754173
1331	0.02143713827857578	0.0022656813158231136	-0.0016860426555929326	0.9796146278060688	-1	0	0	0.4444444444444444	4	0.6363636363636364	7	0.5909090909090909	0.6363636363636364	11	7	1	2	0	0.18181818181818182	2	11	13	1.0	0.18181818181818182	0.43405319260519243	0.9038108177073031	0.7821767600198207	0.9177372235314447	0.3400234992075551	0.9439940299258223	0.900653758388783	0.9236015983670496	0.6363636363636364	0.8181818181818182	0.0	-0.00016860426555929327	-0.00016860426555929327
3954	0.07531377757304922	0.034576953631677176	0.03428719454520887	0.6280071885213105	-1	0	0	0.2	2	0.9230769230769231	12	1.0	0.9230769230769231	13	12	1	2	0	0.06666666666666667	1	15	15	0.4	0.14285714285714285	0.36797241726389884	0.8749033289234742	0.4982507795061547	0.8947863794823196	0.38229905348306853	0.9421091019373529	0.76489520090625	0.9081895163966544	0.6538461538461539	0.6153846153846154	0.0	0.03428719454520887	0.03428719454520887
449	0.03540477305440452	0.007720116301495194	0.003336377990431366	0.5540656245385754	-1	0	0	0.4	4	0.6153846153846154	8	0.4166666666666667	0.38461538461538464	8	5	6	1	0	0.25	3	12	15	0.07692307692307693	0	0.7164056598485234	0.7849963488971564	0.9007523284836264	0.935273974817257	0.2816211430911504	0.9597306518483386	0.9431633168982437	0.9152057183806794	1.0	0.5	0.0	0.003336377990431366	0.003336377990431366
2492	0.03639290520837628	0.01266066878084007	-0.010804637402731916	0.5889717849039062	-1	0	0	0.125	1	1.0	9	1.0	1.0	10	9	0	3	0	0.09090909090909091	11	1	11	1.0	0	0.4092443441420214	0.9308365851493446	0.6789835759369524	0.9021219381310701	0.32197249176940435	0.9169375895846843	0.9032614139587577	0.9173869756811999	0.2	0.8	0.0	-0.0010804637402731915	-0.0010804637402731915
819	0.04965758958553593	0.006498290729832336	0.005024303058920763	0.9204452183774234	-1	0	0	0.3	3	0.7692307692307693	10	0.30612244897959184	0.6923076923076923	12	9	2	1	0	1.0	7	7	15	0.2	0	0.37792000024901257	0.9106464132214376	0.6136170868705021	0.8500620089125808	0.43706222362517594	0.8978141834578123	0.7656623204078925	0.8886082963750688	1.0	0.25	0.0	0.005024303058920763	0.005024303058920763
26	0.009292171473128124	0.0001827665646431123	9.161332915077659e-05	0.9870169089781956	-1	0.25	1	0.5	5	0.5384615384615384	7	0.5	0.3076923076923077	4	4	10	2	0	0.8333333333333334	5	6	15	0.08333333333333333	0.18181818181818182	0.4671533459459898	0.8317032004963578	0.7882199402469928	0.5711621709558831	0.3020574622649444	0.9538205840246334	0.8841615806597982	0.837184585955726	0.625	0.25	0.0	9.161332915077659e-05	9.161332915077659e-05
24	0.022492962663801176	0.003772842365877589	7.94476773469486e-05	0.9177732976688524	-1	0	0	0.4	4	0.5384615384615384	7	0.4166666666666667	0.5384615384615384	8	7	6	1	0	0.25	3	12	15	0.06666666666666667	0.15384615384615385	0.6269514292864484	0.9609148027101806	0.5650939821400456	0.8944108329253849	0.8034519800262221	0.9086504270941895	0.9032935574201049	0.9272597871701238	1.0	0.25	0.0	7.94476773469486e-05	7.94476773469486e-05
2539	0.032012290442733606	0.005029836210854796	0.0017670421949125931	0.6948472789454938	-1	0	0	0.3333333333333333	3	0.8181818181818182	9	0.3939393939393939	0.8181818181818182	12	9	0	1	0	0.2727272727272727	3	11	13	1.0	0.2	0.39406119948109447	0.9235099019155443	0.5936364908021075	0.9156913204114603	0.3400234992075551	0.9147395830833062	0.8764864442303136	0.9180679589028529	1.0	0.75	0.0	0.0017670421949125931	0.0017670421949125931
1575	0.08406532360281672	0.024074181448523507	0.024003105222273113	0.6494226643810176	-1	0	0	0.2	2	0.9230769230769231	12	1.0	0.9230769230769231	14	12	0	2	0	0.06666666666666667	1	15	15	1.0	0.14285714285714285	0.36797241726389884	0.8717150999961465	0.568310286074654	0.9241338127970072	0.3611612763453118	0.9299519543758739	0.8764864442303136	0.9116552776019959	0.6785714285714286	0.7142857142857143	0.0	0.024003105222273113	0.024003105222273113
3041	0.07487697898806285	0.03507966517458249	0.03498935670939665	0.6718266153044669	-1	0	0	0.2	2	0.9230769230769231	12	1.0	0.9230769230769231	13	12	1	2	0	0.06666666666666667	1	15	15	0.4	0.14285714285714285	0.36797241726389884	0.8749033289234742	0.4982507795061547	0.8947863794823196	0.38229905348306853	0.9421091019373529	0.76489520090625	0.9081895163966544	0.6538461538461539	0.6153846153846154	0.0	0.03498935670939665	0.03498935670939665
3978	0.07517567186274042	0.013227964954700062	-0.011900252191428828	0.748974687632287	-1	0	0	0.3	3	0.8461538461538461	11	0.5357142857142857	0.8461538461538461	13	11	1	1	0	0.14285714285714285	2	14	15	0.25	0.15384615384615385	0.4198442096321077	0.8742769070925782	0.43837171970533334	0.9064661794383927	0.38229905348306853	0.9336042152951611	0.76489520090625	0.9075981738621303	1.0	0.46153846153846156	0.0	-0.0011900252191428828	-0.0011900252191428828
531	0.0696576413375516	0.012977171669210433	0.012642008986515314	0.6588611791168945	-1	0	0	0.3	3	0.7692307692307693	10	0.38461538461538464	0.6923076923076923	11	9	3	2	0	0.23076923076923078	3	13	15	0.25	0	0.48087938215751463	0.9065557651916446	0.5769447468097494	0.8997557876792673	0.38229905348306853	0.9234070218188971	0.76489520090625	0.9104212127724564	0.5909090909090909	0.5454545454545454	0.0	0.012642008986515314	0.012642008986515314
3319	0.07042697290318048	0.03098631161852375	0.030964381325526785	0.6611560194329638	-1	0	0	0.2	2	0.9230769230769231	12	1.0	0.9230769230769231	13	12	1	2	0	0.06666666666666667	1	15	15	0.4	0.14285714285714285	0.36797241726389884	0.8749033289234742	0.4982507795061547	0.8947863794823196	0.38229905348306853	0.9421091019373529	0.76489520090625	0.9081895163966544	0.6538461538461539	0.5384615384615384	0.0	0.030964381325526785	0.030964381325526785
2269	0.08000331375257481	0.018239648337888714	0.01822445504913085	0.6435072204530471	-1	0	0	0.2	2	0.9230769230769231	12	0.5357142857142857	0.8461538461538461	13	11	1	1	0	0.14285714285714285	2	14	15	0.25	0	0.4505162710201439	0.9227571408822871	0.5769447468097494	0.9131109769793199	0.38229905348306853	0.9385809769356003	0.8474359677810133	0.9255156692156401	1.0	0.6923076923076923	0.0	0.01822445504913085	0.01822445504913085
2512	0.07903166113032552	0.01642777792469045	0.016421359873700383	0.7171655454390905	-1	0	0	0.3	3	0.8461538461538461	11	0.5357142857142857	0.8461538461538461	13	11	1	1	0	0.14285714285714285	2	14	15	0.25	0.15384615384615385	0.36797241726389884	0.8462501302781104	0.43837171970533334	0.912089485923783	0.38229905348306853	0.9337175897378798	0.8474359677810133	0.9029159197703173	1.0	0.46153846153846156	0.0	0.016421359873700383	0.016421359873700383
203	0.010342480998226544	0.00030026714838595235	-3.805359434722769e-05	0.9958911457576193	-1	0	0	0.4	4	0.6666666666666666	8	0.4666666666666667	0.25	3	3	10	8	0	0.8333333333333334	6	5	14	0.3333333333333333	0.18181818181818182	0.1	0.5445167236807607	0.31769278444643956	0.9252513904313167	0.25575660809254186	0.8717212690619874	0.6782752363928888	0.8230155065711221	0.3333333333333333	0.6666666666666666	0.1969983429677185	-3.8053594347227686e-06	-3.8053594347227686e-06
1746	0.0744037547405059	0.0219163179233472	0.02191617118025823	0.658087314765573	-1	0	0	0.2	2	0.9230769230769231	12	0.5357142857142857	0.8461538461538461	13	11	1	1	0	0.14285714285714285	2	14	15	0.25	0	0.4505162710201439	0.9227868562325785	0.5769447468097494	0.9068081327526545	0.38229905348306853	0.9385809769356003	0.8474359677810133	0.9237377049946006	1.0	0.6923076923076923	0.0	0.02191617118025823	0.02191617118025823
2999	0.03963346111520714	0.006501131371959975	0.0015758395739264215	0.6117940398064858	-1	0	0	0.2222222222222222	2	0.9090909090909091	10	0.3939393939393939	0.9090909090909091	12	10	0	2	0	0.2727272727272727	3	11	13	1.0	0	0.4092443441420214	0.9367130915855233	0.7821767600198207	0.8984223826176462	0.3400234992075551	0.9348499380569092	0.8941727564704682	0.925029861635874	0.625	0.75	0.0	0.0015758395739264215	0.0015758395739264215
3386	0.08183279246119586	0.024569849764447694	0.017924730080994298	0.7011650979166544	-1	0	0	0.2	2	0.9230769230769231	12	1.0	0.9230769230769231	14	12	0	2	0	0.06666666666666667	1	15	15	1.0	0.14285714285714285	0.39406119948109447	0.871826647859491	0.568310286074654	0.924904129381519	0.3611612763453118	0.9299519543758739	0.8764864442303136	0.9119778865348925	0.6785714285714286	0.5	0.0	0.017924730080994298	0.017924730080994298
3815	0.07590212129438145	0.03744989335794046	0.03742717522017047	0.6776329655439304	-1	0	0	0.2	2	0.9230769230769231	12	1.0	0.9230769230769231	13	12	1	2	0	0.06666666666666667	1	15	15	0.4	0.14285714285714285	0.36797241726389884	0.8749033289234742	0.4982507795061547	0.8947863794823196	0.38229905348306853	0.9421091019373529	0.76489520090625	0.9081895163966544	0.6538461538461539	0.5384615384615384	0.0	0.03742717522017047	0.03742717522017047
4638	0.0747754225774052	0.035692484934796744	0.034685579500502994	0.6534318933346619	-1	0	0	0.2	2	0.9230769230769231	12	1.0	0.9230769230769231	13	12	1	2	0	0.06666666666666667	1	15	15	0.4	0.14285714285714285	0.36797241726389884	0.8749033289234742	0.4982507795061547	0.8947863794823196	0.38229905348306853	0.9421091019373529	0.76489520090625	0.9081895163966544	0.6538461538461539	0.5384615384615384	0.0	0.034685579500502994	0.034685579500502994
2203	0.08456229846169482	0.02480608524113222	0.024799385242541196	0.6484522526865545	-1	0	0	0.2	2	0.9230769230769231	12	1.0	0.9230769230769231	14	12	0	2	0	0.06666666666666667	1	15	15	1.0	0.14285714285714285	0.36797241726389884	0.8717150999961465	0.568310286074654	0.9241338127970072	0.3611612763453118	0.9299519543758739	0.8764864442303136	0.9116552776019959	0.6785714285714286	0.7142857142857143	0.0	0.024799385242541196	0.024799385242541196
1321	0.044218710622654256	0.0008062758384052766	-0.0004495020574659077	0.8894918823535619	-1	0	0	0.3	3	0.7692307692307693	10	0.5555555555555556	0.6923076923076923	12	9	2	2	0	0.3333333333333333	9	3	15	0.4	0	0.37658623427661114	0.9314548527188783	0.5842293945427067	0.9323131444594402	0.5019673975968774	0.9480100455593253	0.9253075139207201	0.9377183119543476	0.5833333333333334	0.5	0.0	-4.4950205746590766e-05	-4.4950205746590766e-05
141	1.4702391926600597e-05	1.9516190212243252e-07	-4.199576136602276e-08	0.9999954613414653	-1	1.0	1	0.75	3	0.25	1	0.5	0.25	4	1	1	1	0	0.75	3	4	6	0.3333333333333333	0.6666666666666666	0.4016888806631186	0.9359140696763533	0.6753372516103305	0.9098432000974821	0.41091378120205013	0.7795041173471416	0.8240198064704087	0.8894628971739263	1.0	0.5	0.0	-4.1995761366022765e-09	-4.1995761366022765e-09
3608	0.05710013435464563	0.005633631898677612	0.005600130661590866	0.774992911624357	-1	0	0	0.2222222222222222	2	0.9090909090909091	10	1.0	0.9090909090909091	11	10	1	2	0	0.07692307692307693	1	13	13	0.4	0.16666666666666666	0.3676666451977165	0.8291608852505398	0.43837171970533334	0.9187794822460328	0.38229905348306853	0.9233104201075998	0.76489520090625	0.8970243029264813	0.5909090909090909	0.7272727272727273	0.0	0.005600130661590866	0.005600130661590866
3448	0.06959537123415638	0.02774016737166484	0.020667645954105057	0.6842470660768583	-1	0	0	0.2	2	0.9230769230769231	12	1.0	0.9230769230769231	13	12	1	2	0	0.06666666666666667	1	15	15	0.4	0.14285714285714285	0.36797241726389884	0.8749033289234742	0.4982507795061547	0.8947863794823196	0.38229905348306853	0.9421091019373529	0.76489520090625	0.9081895163966544	0.6538461538461539	0.5384615384615384	0.0	0.020667645954105057	0.020667645954105057
3340	0.08271790242950841	0.034372317736548995	0.03016415096019164	0.6827176070415382	-1	0	0	0.2	2	0.9230769230769231	12	0.5357142857142857	0.9230769230769231	14	12	0	1	0	0.14285714285714285	2	14	15	0.5	0	0.435333126359217	0.9067885971275988	0.5936364908021075	0.9100960835626373	0.3611612763453118	0.9413290262551395	0.8764864442303136	0.9209310702294127	1.0	0.5714285714285714	0.0	0.03016415096019164	0.03016415096019164
1205	0.05491814959001543	0.009826914798436568	-0.003805942541933376	0.6711711399870598	-1	0	0	0.25	2	0.8888888888888888	8	1.0	0.8888888888888888	10	8	0	2	0	0.09090909090909091	1	11	11	1.0	0.2	0.4345405547425628	0.8947179258128822	0.679560753414785	0.8972512610528486	0.3400234992075551	0.9473082941322581	0.900653758388783	0.9167276403303535	0.75	0.9	0.0	-0.0003805942541933376	-0.0003805942541933376
3330	0.0705819684727575	0.015508754372853692	-0.008466986170750168	0.7248125574518148	-1	0	0	0.2	2	0.9230769230769231	12	1.0	0.9230769230769231	13	12	1	2	0	0.06666666666666667	1	15	15	0.4	0.14285714285714285	0.3676666451977165	0.8785282491272848	0.4982507795061547	0.8737904851266489	0.38229905348306853	0.9425528024379956	0.8462651096563895	0.9035287689793358	0.6923076923076923	0.5384615384615384	0.0	-0.0008466986170750168	-0.0008466986170750168
1868	0.0714326992227099	0.014602438015586318	0.00961578690155426	0.582254945352648	-1	0	0	0.2	2	0.9166666666666666	11	1.0	0.9166666666666666	13	11	0	2	0	0.07142857142857142	1	14	14	1.0	0.15384615384615385	0.36797241726389884	0.8790516852452643	0.7821767600198207	0.9079316735969664	0.3400234992075551	0.9429661977984602	0.9271869863292707	0.9136602182499395	0.6153846153846154	0.6923076923076923	0.0	0.00961578690155426	0.00961578690155426
3582	0.07408414159713074	0.03131178112063343	0.030765635763029226	0.6709303222696319	-1	0	0	0.2	2	0.9230769230769231	12	1.0	0.9230769230769231	13	12	1	2	0	0.06666666666666667	1	15	15	0.4	0.14285714285714285	0.36797241726389884	0.8749033289234742	0.4982507795061547	0.8947863794823196	0.38229905348306853	0.9421091019373529	0.76489520090625	0.9081895163966544	0.6538461538461539	0.5384615384615384	0.0	0.030765635763029226	0.030765635763029226
1028	0.032172555427164365	0.0013554180738775022	-0.0012814183307695614	0.8343356379488749	-1	0	0	0.4	4	0.6153846153846154	8	0.4166666666666667	0.5384615384615384	9	7	5	0	0	0.25	3	12	15	0.0	0	0.8295572360938575	0.7881474971810419	0.41593077473707796	0.9010346992631383	0.4280314736321745	0.8860708596033465	0.9023896105010308	0.8650554778616875	0	0	0.0	-0.00012814183307695613	-0.00012814183307695613
447	0.06029586829260313	0.007636922823670163	-0.003339674247105539	0.8047475470726104	-1	0	0	0.2	2	0.9230769230769231	12	0.38461538461538464	0.6923076923076923	10	9	4	0	0	0.23076923076923078	3	13	15	0.0	0	0.3586262348894513	0.872495743018482	0.5238726628403662	0.9306031745148765	0.4033403243485975	0.882677954027699	0.8677771208033492	0.8983550211331269	0	0	0.0	-0.0003339674247105539	-0.0003339674247105539
3658	0.07435502162790772	0.02223874932286701	0.016832211032907645	0.6363249504522884	-1	0	0	0.2	2	0.9230769230769231	12	1.0	0.9230769230769231	13	12	1	2	0	0.06666666666666667	1	15	15	0.4	0.14285714285714285	0.36797241726389884	0.8749033289234742	0.4982507795061547	0.8947863794823196	0.38229905348306853	0.9421091019373529	0.76489520090625	0.9081895163966544	0.6538461538461539	0.38461538461538464	0.0	0.016832211032907645	0.016832211032907645
4735	0.07477436962210353	0.03372484318561676	0.03364932546830479	0.675226250830667	-1	0	0	0.2	2	0.9230769230769231	12	1.0	0.9230769230769231	13	12	1	2	0	0.06666666666666667	1	15	15	0.4	0.14285714285714285	0.36797241726389884	0.8749033289234742	0.4982507795061547	0.8947863794823196	0.38229905348306853	0.9421091019373529	0.76489520090625	0.9081895163966544	0.6538461538461539	0.5384615384615384	0.0	0.03364932546830479	0.03364932546830479
138	0.017138514503836275	0.003532602779303444	-0.0029068956936419183	0.9569930437749844	-1	0.5	2	0.7	7	0.38461538461538464	5	0.35714285714285715	0.38461538461538464	8	5	6	0	0	0.8571428571428571	7	6	15	0.0	0.5	0.7059628382245025	0.7882041796113234	0.43065638169731146	0.8746414053857942	0.6100754554393253	0.7898025401514593	0.7590158946976185	0.8215427967750707	0	0	0.0	-0.0002906895693641918	-0.0002906895693641918
2243	0.08500912601373668	0.013366387655535293	0.013294935982547574	0.709660647039704	-1	0	0	0.2	2	0.9230769230769231	12	1.0	0.9230769230769231	14	12	0	2	0	0.06666666666666667	1	15	15	1.0	0.14285714285714285	0.4092443441420214	0.869906081095771	0.568310286074654	0.9241338127970072	0.3611612763453118	0.9299519543758739	0.8243788492032622	0.9112226173503525	0.6785714285714286	0.6428571428571429	0.0	0.013294935982547574	0.013294935982547574
4476	0.08188174997680416	0.013290599669714886	0.005036836428202374	0.6599460243933961	-1	0	0	0.2	2	0.9230769230769231	12	1.0	0.9230769230769231	13	12	1	2	0	0.06666666666666667	1	15	15	0.4	0.14285714285714285	0.36797241726389884	0.874930592967707	0.4982507795061547	0.8964257628298655	0.38229905348306853	0.9421091019373529	0.7852939402575958	0.9086825992095837	0.576923076923077	0.6923076923076923	0.0	0.005036836428202374	0.005036836428202374
626	0.05218323648372852	0.009728727959847765	0.009248737354352051	0.8570796402564554	-1	0	0	0.2	2	0.9230769230769231	12	0.25	0.8461538461538461	12	11	2	1	0	0.6	10	6	15	0.14285714285714285	0	0.37792000024901257	0.9026349397156372	0.6136170868705021	0.820079106905934	0.43945467754743195	0.8878440093455195	0.8016904586552511	0.8740823603751084	1.0	0.16666666666666666	0.0	0.009248737354352051	0.009248737354352051
4802	0.04107376388495206	0.007806724072326662	0.0022162210915846804	0.6797551405823021	-1	0	0	0.2857142857142857	2	0.875	7	1.0	0.875	9	7	0	2	0	0.1	1	10	10	1.0	0.2222222222222222	0.36797241726389884	0.933078565136137	0.7821767600198207	0.8709022145011934	0.3400234992075551	0.9484317458850292	0.9188735772883416	0.9231032685171721	0.6666666666666666	0.6666666666666666	0.0	0.0022162210915846804	0.0022162210915846804
3249	0.07098120432896537	0.016626110950605684	0.009309350365660253	0.5798252863315023	-1	0	0	0.2	2	0.9230769230769231	12	1.0	0.9230769230769231	13	12	1	2	0	0.06666666666666667	1	15	15	0.4	0.14285714285714285	0.3676666451977165	0.8796826686348733	0.4982507795061547	0.8947863794823196	0.38229905348306853	0.9421091019373529	0.8474359677810133	0.9094161813049737	0.6153846153846154	0.5384615384615384	0.0	0.009309350365660253	0.009309350365660253
3859	0.07638884072398129	0.03713834663112102	0.03694881108129599	0.6921522747336583	-1	0	0	0.2	2	0.9230769230769231	12	1.0	0.9230769230769231	13	12	1	2	0	0.06666666666666667	1	15	15	0.4	0.14285714285714285	0.36797241726389884	0.8749033289234742	0.4982507795061547	0.8947863794823196	0.38229905348306853	0.9421091019373529	0.76489520090625	0.9081895163966544	0.6538461538461539	0.5384615384615384	0.0	0.03694881108129599	0.03694881108129599
414	0.060889798146259624	0.020075904460800837	0.019312551234699084	0.6671596368791968	-1	0	0	0.3	3	0.7692307692307693	10	0.38461538461538464	0.6923076923076923	11	9	3	2	0	0.23076923076923078	3	13	15	0.25	0	0.48087938215751463	0.9065557651916446	0.5769447468097494	0.8868172157407516	0.38229905348306853	0.9234070218188971	0.76489520090625	0.9066580508489732	0.5909090909090909	0.5454545454545454	0.0	0.019312551234699084	0.019312551234699084
277	0.06135517006680172	0.008245176912158893	0.0032877474667364847	0.7017625877434188	-1	0	0	0.2	2	0.9230769230769231	12	0.5357142857142857	0.6153846153846154	10	8	4	2	0	0.14285714285714285	2	14	15	0.2	0	0.6567960560352779	0.8276927421771417	0.6721782690157212	0.9798252459009447	0.3706958315138912	0.8961802726259492	0.8933718085888555	0.926622586412136	0.6000000000000001	0.2	0.0	0.0032877474667364847	0.0032877474667364847
2797	0.08265269758068094	0.034523030647819315	0.0300677957821282	0.6801141710397547	-1	0	0	0.2	2	0.9230769230769231	12	0.5357142857142857	0.9230769230769231	14	12	0	1	0	0.14285714285714285	2	14	15	0.5	0	0.435333126359217	0.9067885971275988	0.5936364908021075	0.9100960835626373	0.3611612763453118	0.9413290262551395	0.8764864442303136	0.9209310702294127	1.0	0.7142857142857143	0.0	0.0300677957821282	0.0300677957821282
2590	0.05358114456785039	0.006082502205147894	0.0029207534545736135	0.653361394675466	-1	0	0	0.3333333333333333	3	0.8181818181818182	9	0.5416666666666666	0.8181818181818182	12	9	0	1	0	0.16666666666666666	2	12	13	1.0	0.18181818181818182	0.42442589971070677	0.8878311751807137	0.5936364908021075	0.9249167444873674	0.3611612763453118	0.949281279914846	0.8562356363307508	0.9243586867092062	1.0	0.6666666666666666	0.0	0.0029207534545736135	0.0029207534545736135
4505	0.07897783956477457	0.018183568567718477	0.014351552185284307	0.6517579375191758	-1	0	0	0.2	2	0.9230769230769231	12	1.0	0.9230769230769231	13	12	1	2	0	0.06666666666666667	1	15	15	0.4	0.14285714285714285	0.36797241726389884	0.8799665377048326	0.4982507795061547	0.8947863794823196	0.38229905348306853	0.9421091019373529	0.76489520090625	0.9094898765572835	0.6538461538461539	0.5384615384615384	0.0	0.014351552185284307	0.014351552185284307
1480	0.08481335637935704	0.021953649195018726	0.021814439756226964	0.7124823350597645	-1	0	0	0.2	2	0.9230769230769231	12	1.0	0.9230769230769231	14	12	0	2	0	0.06666666666666667	1	15	15	1.0	0.14285714285714285	0.3678195312308077	0.9037965816235388	0.49902377252244595	0.9145915579361763	0.3611612763453118	0.9312590369590014	0.8139834327492692	0.917267610215208	0.6785714285714286	0.6428571428571429	0.0	0.021814439756226964	0.021814439756226964
4493	0.07260911846689433	0.03396614806418537	0.019041505004004894	0.6708966029102603	-1	0	0	0.2	2	0.9230769230769231	12	1.0	0.9230769230769231	13	12	1	2	0	0.06666666666666667	1	15	15	0.4	0.14285714285714285	0.36797241726389884	0.8749033289234742	0.4982507795061547	0.8947863794823196	0.38229905348306853	0.9451787572330513	0.8356290942230498	0.9097816444681707	0.6538461538461539	0.5384615384615384	0.0	0.019041505004004894	0.019041505004004894
3155	0.07316273437956902	0.019162042101410644	0.019085519656671896	0.6652778904919947	-1	0	0	0.2	2	0.9166666666666666	11	1.0	0.9166666666666666	12	11	1	2	0	0.07142857142857142	1	14	14	0.4	0.15384615384615385	0.36797241726389884	0.7824960316665222	0.5289633024228566	0.9106762769067965	0.38229905348306853	0.9481674137958714	0.8531910753359836	0.8974832320361632	0.625	0.6666666666666666	0.0	0.019085519656671896	0.019085519656671896
2694	0.08125687248916114	0.02855264347761008	0.027777041231875542	0.6685539158377981	-1	0	0	0.2	2	0.9230769230769231	12	0.5357142857142857	0.9230769230769231	14	12	0	1	0	0.14285714285714285	2	14	15	0.5	0	0.435333126359217	0.9075065095313822	0.5936364908021075	0.9100960835626373	0.3611612763453118	0.9434730554194781	0.8764864442303136	0.9220889457977622	1.0	0.7142857142857143	0.0	0.027777041231875542	0.027777041231875542
4449	0.05960800304725429	0.003796583284859107	0.0024152002378190936	0.7148960054537726	-1	0	0	0.2	2	0.8461538461538461	11	0.5357142857142857	0.8461538461538461	12	11	2	2	0	0.14285714285714285	2	14	15	0.2857142857142857	0	0.3678195312308077	0.8358942138988096	0.468311249605744	0.9122820432049973	0.38229905348306853	0.9466177269491962	0.809562385264496	0.907353700689485	0.75	0.5833333333333334	0.0	0.0024152002378190936	0.0024152002378190936
2851	0.07882087388816564	0.021890558068051343	0.01668340302127077	0.6705869392429227	-1	0	0	0.2	2	0.9230769230769231	12	0.5357142857142857	0.9230769230769231	14	12	0	1	0	0.14285714285714285	2	14	15	0.5	0	0.4092443441420214	0.9227882994972817	0.6022709515372029	0.9091768289980812	0.3611612763453118	0.9413290262551395	0.8764864442303136	0.9255279566315652	1.0	0.6428571428571429	0.0	0.01668340302127077	0.01668340302127077
1669	0.08409039344040758	0.02457475169411641	0.019585690694609224	0.6284100368302842	-1	0	0	0.2	2	0.9230769230769231	12	1.0	0.9230769230769231	14	12	0	2	0	0.06666666666666667	1	15	15	1.0	0.14285714285714285	0.36797241726389884	0.8796200646853679	0.568310286074654	0.9241338127970072	0.3611612763453118	0.9299519543758739	0.8764864442303136	0.913585765586674	0.6785714285714286	0.7142857142857143	0.0	0.019585690694609224	0.019585690694609224
4699	0.06454015129513939	0.01418755558348375	0.014165903892342195	0.7149328622005686	-1	0	0	0.3	3	0.8461538461538461	11	0.38461538461538464	0.8461538461538461	14	11	0	1	0	0.23076923076923078	3	13	15	1.0	1.0	0.37499923089113085	0.896885351194911	0.568310286074654	0.8850007205150315	0.38229905348306853	0.9395091120714267	0.8474359677810133	0.910155738538912	1.0	0.35714285714285715	0.0	0.014165903892342195	0.014165903892342195
1998	0.078162605272584	0.02313615066313771	0.0207226291645628	0.6488673615659434	-1	0	0	0.2	2	0.9230769230769231	12	0.5357142857142857	0.9230769230769231	14	12	0	1	0	0.14285714285714285	2	14	15	0.5	0	0.4092443441420214	0.9096441112196857	0.5936364908021075	0.9152484846719611	0.3611612763453118	0.9413290262551395	0.8764864442303136	0.9232990398989128	1.0	0.7142857142857143	0.0	0.0207226291645628	0.0207226291645628
781	0.02856338687137908	0.004391528062116636	-0.0005180259937323727	0.8408165132758425	-1	0	0	0.3	3	0.6923076923076923	9	0.25	0.6923076923076923	12	9	2	0	0	0.6	10	6	15	0.0	0	0.6781334033895231	0.6888219343618303	0.32371358942101963	0.943045401987384	0.4777675138387375	0.9186675593942232	0.8197951695384257	0.8816990464818003	0	0	0.0	-5.180259937323727e-05	-5.180259937323727e-05
1245	0.04736011031104244	0.00045071784999156043	0.0004489642343671797	0.9046175417007577	-1	0	0	0.3	3	0.7692307692307693	10	0.26785714285714285	0.6153846153846154	10	8	4	5	0	0.875	7	8	15	0.5	0.14285714285714285	0.42427301367761555	0.9045688777555441	0.5594585083278787	0.8758716641981775	0.38229905348306853	0.9209348840117576	0.8207625370187658	0.9019744718552902	0.3	0.2	0.0	0.0004489642343671797	0.0004489642343671797
767	0.06476368929888422	0.013682236600505727	-0.004483403917456227	0.6247063771825785	-1	0	0	0.1	1	1.0	12	1.0	0.6666666666666666	8	8	5	4	0	0.07142857142857142	1	14	14	0.2857142857142857	0	0.3664423937364839	0.8703310628835331	0.30289721726931285	0.899591283200281	0.5383878422732014	0.961522285922187	0.809562385264496	0.9197045641862915	0.125	0.375	0.0	-0.0004483403917456227	-0.0004483403917456227
798	0.06105240488126774	0.0040745167339232636	-0.0009578176166920076	0.8153001247437849	-1	0	0	0.2	2	0.9230769230769231	12	0.5357142857142857	0.9230769230769231	14	12	0	0	0	0.14285714285714285	2	14	15	0.0	0	0.7041412950293828	0.9160732479403071	0.757020677067662	0.8948448842724831	0.6073175410559902	0.9449803807236624	0.7899696424180038	0.9211648483887517	0	0	0.0	-9.578176166920076e-05	-9.578176166920076e-05
448	0.05329363653911558	0.010636624272016958	-0.009475075265626937	0.648867941681492	-1	0	0	0.2	2	0.8461538461538461	11	0.25	0.8461538461538461	13	11	1	1	0	0.6	6	10	15	0.25	0.4	0.3652181422752513	0.8916128269849569	0.5603662765013098	0.9479122159053958	0.43945467754743195	0.9632951997471452	0.9188357261751192	0.9404029297221628	1.0	0.15384615384615385	0.0	-0.0009475075265626936	-0.0009475075265626936
1353	0.08650621875556709	0.014442454163777102	0.014231648932814629	0.6061589872907682	-1	0	0	0.2	2	0.9230769230769231	12	1.0	0.9230769230769231	14	12	0	2	0	0.06666666666666667	1	15	15	1.0	0.14285714285714285	0.3678195312308077	0.902242515183188	0.5769447468097494	0.9193982912098162	0.3611612763453118	0.9299519543758739	0.8751115537940578	0.9179023461224639	0.6785714285714286	0.6428571428571429	0.0	0.014231648932814629	0.014231648932814629
1492	0.07830307553955737	0.029170643771282215	0.029166578582766924	0.6809723386194428	-1	0	0	0.2	2	0.9230769230769231	12	1.0	0.9230769230769231	14	12	0	2	0	0.06666666666666667	1	15	15	1.0	0.14285714285714285	0.36797241726389884	0.9108844752041838	0.610274239862577	0.9290309992810148	0.3400234992075551	0.8629094513356823	0.900653758388783	0.9042486678095736	0.6071428571428571	0.7142857142857143	0.0	0.029166578582766924	0.029166578582766924
274	0.0023405904317219234	8.299663354735945e-05	8.169587338861554e-05	0.997454430371548	-1	0	0	0.6666666666666666	2	0.5	1	1.0	0.5	3	1	0	2	0	0.25	1	4	4	1.0	0.6666666666666666	0.5403112528289127	0.943857241741287	0.6099656842762514	0.8091007187728776	0.7321150452447416	0.658404393875103	0.6256442792958956	0.8376458671818755	0.6666666666666666	0.6666666666666666	0.0	8.169587338861554e-05	8.169587338861554e-05
3663	0.004326395538860463	0.0007634303874800245	0.0007620056328559581	0.993768854982027	-1	0	0	0.4	2	0.8	4	0.4375	0.8	6	4	0	2	0	1.0	4	4	7	1.0	0	0.19741793377086964	0.7325205942699098	0.42309574420385576	0.9208454253835832	0.20264784832409127	0.7562154616322679	0.7563465342681559	0.8221711006235	0.6666666666666666	0.6666666666666666	0.0	0.0007620056328559581	0.0007620056328559581
1089	0.03307531981220954	0.0019197074183076566	-0.00011066518975233431	0.9684391286750246	-1	0	0	0.5	5	0.5384615384615384	7	0.26785714285714285	0.5384615384615384	11	7	3	2	0	0.875	8	7	15	0.3333333333333333	0.3333333333333333	0.36797241726389884	0.9266442556564594	0.5769447468097494	0.9224996781404978	0.38229905348306853	0.9507958180014822	0.9093185107983087	0.9345099993228134	0.7272727272727273	0.45454545454545453	0.0	-1.1066518975233431e-05	-1.1066518975233431e-05
4143	0.0728435579321478	0.03638691306706849	0.03632257786931477	0.6590052245139932	-1	0	0	0.2	2	0.9230769230769231	12	1.0	0.9230769230769231	13	12	1	2	0	0.06666666666666667	1	15	15	0.4	0.14285714285714285	0.36797241726389884	0.8749033289234742	0.4982507795061547	0.8947863794823196	0.38229905348306853	0.9421091019373529	0.76489520090625	0.9081895163966544	0.6538461538461539	0.5384615384615384	0.0	0.03632257786931477	0.03632257786931477
2803	0.07488406289390752	0.03301990688804886	0.03301977386906058	0.6443891171733301	-1	0	0	0.2	2	0.9230769230769231	12	1.0	0.9230769230769231	13	12	1	2	0	0.06666666666666667	1	15	15	0.4	0.14285714285714285	0.36797241726389884	0.8749033289234742	0.4982507795061547	0.8947863794823196	0.38229905348306853	0.9421091019373529	0.76489520090625	0.9081895163966544	0.6538461538461539	0.5384615384615384	0.0	0.03301977386906058	0.03301977386906058
3046	0.07067550336095586	0.026058560437908936	0.025810431112403907	0.636036974456483	-1	0	0	0.2	2	0.9230769230769231	12	0.5357142857142857	0.9230769230769231	14	12	0	1	0	0.14285714285714285	2	14	15	0.5	0	0.4092443441420214	0.9082380867656287	0.5936364908021075	0.9100960835626373	0.3611612763453118	0.9413290262551395	0.8764864442303136	0.9213492379750245	1.0	0.5714285714285714	0.0	0.025810431112403907	0.025810431112403907
2926	0.0855838618575406	0.029687908619123734	0.0295453313674461	0.6675346960252713	-1	0	0	0.2	2	0.9230769230769231	12	0.5357142857142857	0.9230769230769231	14	12	0	1	0	0.14285714285714285	2	14	15	0.5	0	0.435333126359217	0.9075065095313822	0.6022709515372029	0.9091768289980812	0.3611612763453118	0.9413290262551395	0.8764864442303136	0.9208664739246003	1.0	0.7142857142857143	0.0	0.0295453313674461	0.0295453313674461
238	0.033303959523415104	0.003425384333493399	0.003325315579609314	0.9673769074593335	-1	0	0	0.3	3	0.7692307692307693	10	0.375	0.6923076923076923	11	9	3	0	0	0.4	10	4	15	0.0	0	0.6687118440234787	0.9232405722620712	0.33490845798430574	0.9675380929499525	0.7659976366068131	0.9732246264674509	0.9188357261751192	0.9592362616470006	0	0	0.0	0.003325315579609314	0.003325315579609314
836	0.04914404392703803	0.0038908159042158807	0.002529056965017523	0.7393277416182902	-1	0	0	0.3	3	0.7692307692307693	10	0.38461538461538464	0.7692307692307693	13	10	1	1	0	0.23076923076923078	13	3	15	0.3333333333333333	0	0.4505162710201439	0.9279001665905261	0.43837171970533334	0.902410922672952	0.6216357417106861	0.9211791218459613	0.8400707115753088	0.9177793970214931	1.0	0.46153846153846156	0.0	0.002529056965017523	0.002529056965017523
4734	0.0006262292686269149	0.0005780113410772545	9.547259408362e-06	0.9984454480430961	-1	0	0	0.3333333333333333	1	1.0	2	1.0	1.0	3	2	0	3	0	0.25	4	1	4	1.0	0	0.1	0.7557515398070112	0.41409845671272283	0.9266870419782476	0.38229905348306853	0.765955101102718	0.8040346082689666	0.8344277629580146	0.3333333333333333	1.0	0.0	9.547259408362e-06	9.547259408362e-06
4082	0.07076130736072538	0.018321425972321413	-0.009230469576047489	0.7268376044989677	-1	0	0	0.2	2	0.9230769230769231	12	1.0	0.9230769230769231	13	12	1	2	0	0.06666666666666667	1	15	15	0.4	0.14285714285714285	0.3676666451977165	0.8785282491272848	0.4982507795061547	0.8737904851266489	0.38229905348306853	0.9425528024379956	0.8462651096563895	0.9035287689793358	0.6923076923076923	0.46153846153846156	0.0	-0.0009230469576047489	-0.0009230469576047489
95	0.05158010101681718	0.009575195222521536	0.008992058462328763	0.8577037943733056	-1	0	0	0.2	2	0.9230769230769231	12	0.25	0.8461538461538461	12	11	2	1	0	0.6	10	6	15	0.14285714285714285	0	0.37792000024901257	0.9026349397156372	0.6136170868705021	0.820079106905934	0.43945467754743195	0.8878440093455195	0.8016904586552511	0.8740823603751084	1.0	0.25	0.0	0.008992058462328763	0.008992058462328763
2549	0.0875500783074559	0.03431741766755565	0.033245077890006136	0.633758049725256	-1	0	0	0.2	2	0.9230769230769231	12	1.0	0.9230769230769231	14	12	0	2	0	0.06666666666666667	1	15	15	1.0	0.14285714285714285	0.39406119948109447	0.871826647859491	0.568310286074654	0.9241338127970072	0.3611612763453118	0.9299519543758739	0.8764864442303136	0.9116820632885644	0.6785714285714286	0.7142857142857143	0.0	0.033245077890006136	0.033245077890006136
2905	0.08035246395945908	0.034678851039951976	0.02922679597361002	0.6810249850849104	-1	0	0	0.2	2	0.9230769230769231	12	0.5357142857142857	0.9230769230769231	14	12	0	1	0	0.14285714285714285	2	14	15	0.5	0	0.435333126359217	0.9067885971275988	0.5936364908021075	0.9100960835626373	0.3611612763453118	0.9413290262551395	0.8764864442303136	0.9209310702294127	1.0	0.7142857142857143	0.0	0.02922679597361002	0.02922679597361002
3375	0.07682267032637875	0.02184345776289848	0.018582336011457343	0.6067189316885053	-1	0	0	0.2	2	0.9230769230769231	12	0.5357142857142857	0.9230769230769231	14	12	0	1	0	0.14285714285714285	2	14	15	0.5	0	0.435333126359217	0.9067885971275988	0.5936364908021075	0.9100960835626373	0.3611612763453118	0.9413290262551395	0.8764864442303136	0.9209310702294127	1.0	0.7142857142857143	0.0	0.018582336011457343	0.018582336011457343
1722	0.07039233775078492	0.02598849256423422	0.025590849445472595	0.6407121430281544	-1	0	0	0.2	2	0.9230769230769231	12	0.5357142857142857	0.9230769230769231	14	12	0	1	0	0.14285714285714285	2	14	15	0.5	0	0.4092443441420214	0.9082380867656287	0.5936364908021075	0.9100960835626373	0.3611612763453118	0.9413290262551395	0.8764864442303136	0.9213492379750245	1.0	0.5714285714285714	0.0	0.025590849445472595	0.025590849445472595
1763	0.08367882800263889	0.025026970320259464	0.024628886458005646	0.6222377748989962	-1	0	0	0.2	2	0.9166666666666666	11	1.0	0.9166666666666666	13	11	0	2	0	0.07142857142857142	1	14	14	1.0	0.15384615384615385	0.36797241726389884	0.9108790330590245	0.5596758253395586	0.9113685952314735	0.3400234992075551	0.9372120194709583	0.8474359677810133	0.9207567880605	0.6923076923076923	0.6923076923076923	0.0	0.024628886458005646	0.024628886458005646
4444	0.07394678786312135	0.033686919707541715	0.03368460225419891	0.6453876543085151	-1	0	0	0.2	2	0.9230769230769231	12	1.0	0.9230769230769231	13	12	1	2	0	0.06666666666666667	1	15	15	0.4	0.14285714285714285	0.36797241726389884	0.8749033289234742	0.4982507795061547	0.8947863794823196	0.38229905348306853	0.9421091019373529	0.76489520090625	0.9081895163966544	0.6538461538461539	0.5384615384615384	0.0	0.03368460225419891	0.03368460225419891
3736	0.07751932651303933	0.029729947248026755	0.029715860010004515	0.6351728321732306	-1	0	0	0.2	2	0.9230769230769231	12	1.0	0.9230769230769231	13	12	1	2	0	0.06666666666666667	1	15	15	0.4	0.14285714285714285	0.36797241726389884	0.8749033289234742	0.4982507795061547	0.8947863794823196	0.38229905348306853	0.9421091019373529	0.76489520090625	0.9081895163966544	0.6538461538461539	0.38461538461538464	0.0	0.029715860010004515	0.029715860010004515
534	0.032487330636160175	0.010417150535511545	-0.008097959959129679	0.9163329320234898	-1	0.25	1	0.5	5	0.5384615384615384	7	0.3125	0.5384615384615384	11	7	3	0	0	0.75	6	8	15	0.0	0.2857142857142857	0.7669858891986617	0.9567585952875266	0.6504754776808219	0.9424973145921408	0.5267893737296261	0.9399252884614162	0.9436276042312236	0.9469103195000629	0	0	0.0	-0.0008097959959129679	-0.0008097959959129679
1922	0.0727450116747316	0.02382603884094085	0.023428546537271614	0.6648742868797424	-1	0	0	0.2	2	0.9230769230769231	12	0.5357142857142857	0.9230769230769231	14	12	0	1	0	0.14285714285714285	2	14	15	0.5	0	0.4092443441420214	0.9082380867656287	0.5936364908021075	0.9090991274911655	0.3611612763453118	0.9413290262551395	0.8764864442303136	0.9210558810682572	1.0	0.8571428571428571	0.0	0.023428546537271614	0.023428546537271614
507	0.029651799107844153	0.007094453144836846	0.004563097510633304	0.9441682088760023	-1	0.25	1	0.6	6	0.3076923076923077	4	0.5357142857142857	0.3076923076923077	7	4	7	2	0	0.5714285714285714	4	7	15	0.13333333333333333	0	0.8706585360785507	0.8900838519526472	0.5777937392246065	0.9600294441772558	0.6162791077620474	0.9031956391548307	0.8977679256879426	0.9242274401608951	0.5714285714285714	0.42857142857142855	0.0	0.004563097510633304	0.004563097510633304
3215	0.07234250489384307	0.03690598110353543	0.03686528309228071	0.6654881552609767	-1	0	0	0.2	2	0.9230769230769231	12	1.0	0.9230769230769231	13	12	1	2	0	0.06666666666666667	1	15	15	0.4	0.14285714285714285	0.36797241726389884	0.8749033289234742	0.4982507795061547	0.8947863794823196	0.38229905348306853	0.9421091019373529	0.76489520090625	0.9081895163966544	0.6538461538461539	0.6153846153846154	0.0	0.03686528309228071	0.03686528309228071
1212	0.029039928779962438	0.0018673293616436914	0.00034010024122320864	0.9639066522666468	-1	0	0	0.4	4	0.6923076923076923	9	0.3	0.6923076923076923	12	9	2	1	0	0.5	10	5	15	0.2	0.4	0.4095774190945457	0.9077225336391076	0.7819170864847043	0.9444172747781114	0.3125775352694133	0.9280357689671233	0.8387860882228259	0.928147715984183	1.0	0.4166666666666667	0.0	0.00034010024122320864	0.00034010024122320864
130	0.0	0.0	0.0	1.0	-1	0	0	0	0	0	0	1.0	0	0	0	0	0	0	1.0	1	1	1	0.0	0	0	0	0	0	0	0	0	0	0	0	0	-0.1	-0.1
216	0.02478470278261413	0.001987596942294056	0.001985634142542152	0.9449321170628887	-1	0.25	1	0.5	5	0.6153846153846154	8	0.375	0.46153846153846156	11	6	3	3	0	0.625	8	5	15	0.6	0.5	0.6399416618741564	0.855250857508775	0.3060434708255929	0.9750810843810349	0.36598658701011344	0.9444467750658232	0.9626285934553771	0.9404111081363876	0.45454545454545453	0.18181818181818182	0.0	0.001985634142542152	0.001985634142542152
785	0.06725522015363739	0.010877898821661508	0.008121428007243534	0.6024260680333371	-1	0	0	0.2	2	0.8461538461538461	11	0.5357142857142857	0.6923076923076923	10	9	4	2	0	0.14285714285714285	2	14	15	0.18181818181818182	0	0.4656978265888293	0.8495800680416761	0.5076582332575413	0.89310437553141	0.5383878422732014	0.9161874370011737	0.7706553852984416	0.8891347496831056	0.6	0.7	0.0	0.008121428007243534	0.008121428007243534
2623	0.060517756444846194	0.0071606425032410504	0.006974607051440006	0.6835349928187235	-1	0	0	0.1	1	1.0	12	1.0	1.0	13	12	0	1	0	0.07142857142857142	1	14	14	0.3333333333333333	0	0.43160718846327145	0.8626924859040029	0.5769447468097494	0.9150244540153055	0.38229905348306853	0.942910323431616	0.8474359677810133	0.9121032314201629	1.0	0.6153846153846154	0.0	0.006974607051440006	0.006974607051440006
4165	0.06257434241925484	0.021800024320873804	0.007498094036662733	0.6104252613169434	-1	0	0	0.2	2	0.9230769230769231	12	1.0	0.9230769230769231	13	12	1	2	0	0.06666666666666667	1	15	15	0.4	0.14285714285714285	0.36797241726389884	0.8730917177933634	0.5769447468097494	0.9001445193706313	0.38229905348306853	0.9474491400898026	0.8474359677810133	0.9121200323629738	0.7307692307692308	0.6153846153846154	0.0	0.007498094036662733	0.007498094036662733
3641	0.07449834554033508	0.010715203572827504	0.010540587477616018	0.7291707905167191	-1	0	0	0.2	2	0.9230769230769231	12	1.0	0.9230769230769231	13	12	1	2	0	0.06666666666666667	1	15	15	0.4	0.14285714285714285	0.4201499816982901	0.8635663217643947	0.5769447468097494	0.9112175635296238	0.3400234992075551	0.9474990799770626	0.8474359677810133	0.9133788498555507	0.5769230769230769	0.6153846153846154	0.0	0.010540587477616018	0.010540587477616018
2396	0.08344458098153189	0.027079107598524606	0.026232759591562578	0.6727572106445134	-1	0	0	0.2	2	0.9230769230769231	12	0.5357142857142857	0.9230769230769231	14	12	0	1	0	0.14285714285714285	2	14	15	0.5	0	0.4092443441420214	0.9082380867656287	0.5936364908021075	0.9100960835626373	0.3611612763453118	0.9413290262551395	0.8764864442303136	0.9213492379750245	1.0	0.5714285714285714	0.0	0.026232759591562578	0.026232759591562578
3545	0.07848561343785751	0.028419825419402845	0.019933302241775107	0.6728389488377714	-1	0	0	0.2	2	0.9230769230769231	12	1.0	0.9230769230769231	13	12	1	2	0	0.06666666666666667	1	15	15	0.4	0.14285714285714285	0.3676666451977165	0.8951581888620008	0.4982507795061547	0.8897442057673722	0.38229905348306853	0.9295554477778973	0.8587652671687518	0.9064341651181153	0.6538461538461539	0.5384615384615384	0.0	0.019933302241775107	0.019933302241775107
2843	0.04445885899272977	0.0032083058942727343	-0.0027425510015435793	0.745245738203133	-1	0	0	0.125	1	1.0	9	1.0	1.0	10	9	0	3	0	0.09090909090909091	11	1	11	1.0	0	0.41999709566519894	0.9432927866041549	0.7146760130008369	0.8954904950970822	0.3611612763453118	0.9361789124708608	0.9071586133914407	0.9274680106784347	0.5	0.7	0.0	-0.00027425510015435795	-0.00027425510015435795
721	0.03311302551496848	0.000579201184731107	0.0005741471163913434	0.9373048897707409	-1	0	0	0.2	2	0.8461538461538461	11	0.5	0.6153846153846154	8	8	6	1	0	0.8333333333333334	5	6	15	0.0625	0.2	0.8713559011808496	0.9665121168658606	0.18655277462620193	0.876627256428104	0.4043174732268958	0.931200503161618	0.9632922631795984	0.9335712085459212	1.0	0.125	0.0	0.0005741471163913434	0.0005741471163913434
4571	0.07444303194472532	0.03565863179202796	0.035441119606768136	0.6645843889086142	-1	0	0	0.2	2	0.9230769230769231	12	1.0	0.9230769230769231	13	12	1	2	0	0.06666666666666667	1	15	15	0.4	0.14285714285714285	0.36797241726389884	0.8749033289234742	0.4982507795061547	0.8947863794823196	0.38229905348306853	0.9421091019373529	0.76489520090625	0.9081895163966544	0.6538461538461539	0.5384615384615384	0.0	0.035441119606768136	0.035441119606768136
2325	0.041963463268397734	0.005238372312069516	0.004184847792004317	0.7240692135099434	-1	0	0	0.125	1	1.0	9	1.0	1.0	10	9	0	3	0	0.09090909090909091	11	1	11	1.0	0	0.3939083134480033	0.9380900550831155	0.7632829597371	0.9047889158052501	0.3400234992075551	0.9147023589573291	0.9368649785707434	0.9203716559411236	0.5	0.8	0.0	0.004184847792004317	0.004184847792004317
3364	0.04205470821609166	0.0011295486086122276	0.0008791721122423609	0.7130580744608603	-1	0	0	0.3333333333333333	3	0.8181818181818182	9	0.3939393939393939	0.8181818181818182	12	9	0	1	0	0.2727272727272727	3	11	13	1.0	0.2	0.39406119948109447	0.9209194107829056	0.6962524974071431	0.9204981832444868	0.3400234992075551	0.929449936523977	0.900653758388783	0.9237274206056051	1.0	0.75	0.0	0.0008791721122423609	0.0008791721122423609
1357	0.04536473189519838	0.0012573402059078487	0.0010534831130796743	0.6686241709854353	-1	0	0	0.125	1	1.0	9	1.0	1.0	10	9	0	3	0	0.09090909090909091	11	1	11	1.0	0	0.36797241726389884	0.9341634023956971	0.7632829597371	0.9047889158052501	0.3400234992075551	0.9147023589573291	0.9335451211083866	0.9187520661620139	0.5	0.8	0.0	0.0010534831130796743	0.0010534831130796743
2284	0.08976403124471624	0.016521242655201954	0.015572928406003	0.6261087220780049	-1	0	0	0.2	2	0.9230769230769231	12	1.0	0.9230769230769231	14	12	0	2	0	0.06666666666666667	1	15	15	1.0	0.14285714285714285	0.36797241726389884	0.8842687046041552	0.49902377252244595	0.9162968518940504	0.3611612763453118	0.9312590369590014	0.809562385264496	0.9124759909306869	0.6428571428571429	0.7142857142857143	0.0	0.015572928406003	0.015572928406003
2634	0.07539166105692748	0.02695454104405421	0.023027710510796492	0.6425023807066179	-1	0	0	0.2	2	0.9230769230769231	12	1.0	0.9230769230769231	13	12	1	2	0	0.06666666666666667	1	15	15	0.4	0.14285714285714285	0.3676666451977165	0.8796826686348733	0.4982507795061547	0.8947863794823196	0.38229905348306853	0.9421091019373529	0.8474359677810133	0.9094161813049737	0.6153846153846154	0.5384615384615384	0.0	0.023027710510796492	0.023027710510796492
3468	0.08158794130976599	0.015397770213598347	0.015383933948505893	0.6056319461389847	-1	0	0	0.2	2	0.9230769230769231	12	0.5357142857142857	0.9230769230769231	14	12	0	1	0	0.14285714285714285	2	14	15	0.5	0	0.4092443441420214	0.9079055280210969	0.5936364908021075	0.9100960835626373	0.3611612763453118	0.9434730554194781	0.8764864442303136	0.9222029273730418	1.0	0.5714285714285714	0.0	0.015383933948505893	0.015383933948505893
4000	0.08969520394662928	0.013518377299593013	0.010365666438920616	0.6813028899568492	-1	0	0	0.1	1	1.0	13	1.0	1.0	14	13	0	0	0	0.06666666666666667	1	15	15	0.0	0	0.435333126359217	0.8894572581244574	0.5076582332575413	0.9009369306748184	0.38229905348306853	0.9393952515636677	0.76489520090625	0.9125027397763905	0	0	0.0	0.010365666438920616	0.010365666438920616
2861	0.08142614982756494	0.03473075828442778	0.030403133490683416	0.6867898564114432	-1	0	0	0.2	2	0.9230769230769231	12	0.5357142857142857	0.9230769230769231	14	12	0	1	0	0.14285714285714285	2	14	15	0.5	0	0.435333126359217	0.9067885971275988	0.5936364908021075	0.9100960835626373	0.3611612763453118	0.9413290262551395	0.8764864442303136	0.9209310702294127	1.0	0.5714285714285714	0.0	0.030403133490683416	0.030403133490683416
3430	0.06272351061888876	0.007352540166031481	0.0069003711424768435	0.7093952090379635	-1	0	0	0.2	2	0.9230769230769231	12	1.0	0.9230769230769231	13	12	1	2	0	0.06666666666666667	1	15	15	0.4	0.14285714285714285	0.36797241726389884	0.8498465549441568	0.5769447468097494	0.8859472750804759	0.38229905348306853	0.9508211751371104	0.8486305621562997	0.9045140894107463	0.576923076923077	0.6153846153846154	0.0	0.0069003711424768435	0.0069003711424768435
3999	0.06049016013565886	0.00936322040955754	0.007896416808662803	0.749621594181149	-1	0	0	0.2222222222222222	2	0.9090909090909091	10	1.0	0.9090909090909091	11	10	1	2	0	0.07692307692307693	1	13	13	0.4	0.16666666666666666	0.3676666451977165	0.8291608852505398	0.43837171970533334	0.9187794822460328	0.38229905348306853	0.9233104201075998	0.76489520090625	0.8970243029264813	0.5909090909090909	0.6363636363636364	0.0	0.007896416808662803	0.007896416808662803
4379	9.825516395099803e-05	2.334033140029493e-06	2.294576520140891e-06	0.9993592862920117	-1	0	0	0.5	2	0.6666666666666666	2	1.0	0.6666666666666666	3	2	1	2	0	0.2	1	5	5	0.4	0.5	0.1	0.5	0.48098185803596394	0.8612126121551741	0.2725136714688265	0.9577472235436604	0.8486305621562997	0.8387248355412734	0.6666666666666666	1.0	0.0	2.294576520140891e-06	2.294576520140891e-06
961	0.07751937836721529	0.01571119858099297	0.012469695207180696	0.6992882198998771	-1	0	0	0.2	2	0.9230769230769231	12	0.5357142857142857	0.8461538461538461	13	11	1	1	0	0.14285714285714285	2	14	15	0.25	0	0.36797241726389884	0.8983472545564791	0.5769447468097494	0.9125804303263363	0.38229905348306853	0.945918998255728	0.8474359677810133	0.9214400044893514	1.0	0.6923076923076923	0.0	0.012469695207180696	0.012469695207180696
4862	0.07492541099574616	0.03737865911039536	0.03729948869897677	0.6572520211708722	-1	0	0	0.2	2	0.9230769230769231	12	1.0	0.9230769230769231	13	12	1	2	0	0.06666666666666667	1	15	15	0.4	0.14285714285714285	0.36797241726389884	0.8749033289234742	0.4982507795061547	0.8947863794823196	0.38229905348306853	0.9421091019373529	0.76489520090625	0.9081895163966544	0.7307692307692308	0.5384615384615384	0.0	0.03729948869897677	0.03729948869897677
842	0.08042733723381489	0.011031244239851348	0.003681477461324516	0.6489812075641348	-1	0	0	0.2	2	0.9230769230769231	12	0.25	0.8461538461538461	12	11	2	1	0	0.6	10	6	15	0.14285714285714285	0	0.37792000024901257	0.9030146585057733	0.6136170868705021	0.8413443908850922	0.43466976970291993	0.8411926928705733	0.7656623204078925	0.8647744324021988	1.0	0.25	0.0	0.003681477461324516	0.003681477461324516
2657	0.07734840969264695	0.03140899345420487	0.027700724041263183	0.6809098427596844	-1	0	0	0.2	2	0.9230769230769231	12	0.5357142857142857	0.9230769230769231	14	12	0	1	0	0.14285714285714285	2	14	15	0.5	0	0.435333126359217	0.910141061554994	0.5936364908021075	0.9100960835626373	0.3611612763453118	0.9413290262551395	0.8764864442303136	0.9219041926522538	1.0	0.7142857142857143	0.0	0.027700724041263183	0.027700724041263183
2180	0.07951582922045909	0.01602346461153606	0.014986889816697792	0.6852947481359339	-1	0	0	0.2	2	0.9230769230769231	12	1.0	0.9230769230769231	14	12	0	2	0	0.06666666666666667	1	15	15	1.0	0.14285714285714285	0.36797241726389884	0.860557006049836	0.49902377252244595	0.9040497365153145	0.38229905348306853	0.93941679305126	0.809562385264496	0.9061981406301894	0.7142857142857143	0.6428571428571429	0.0	0.014986889816697792	0.014986889816697792
1095	0.07432867472171917	0.01089150131955945	0.009447741398096031	0.8023568558551417	-1	0	0	0.2	2	0.9230769230769231	12	0.25	0.8461538461538461	12	11	2	2	0	0.6	10	6	15	0.2857142857142857	0	0.37792000024901257	0.8955019068744161	0.6136170868705021	0.820079106905934	0.43706222362517594	0.8853306235390012	0.7319250191039335	0.8702309617330595	0.5416666666666666	0.25	0.0	0.009447741398096031	0.009447741398096031
1269	0.07609538751531775	0.014449334879643805	0.011757570472928636	0.700263118590669	-1	0	0	0.2	2	0.9230769230769231	12	0.5357142857142857	0.8461538461538461	13	11	1	1	0	0.14285714285714285	2	14	15	0.25	0	0.36797241726389884	0.8983472545564791	0.5769447468097494	0.9125804303263363	0.38229905348306853	0.945918998255728	0.8474359677810133	0.9214400044893514	1.0	0.6923076923076923	0.0	0.011757570472928636	0.011757570472928636
851	0.0533448607539459	0.006631756199034836	0.006399316350819317	0.6705324450885017	-1	0	0	0.3	3	0.7692307692307693	10	0.38461538461538464	0.6923076923076923	11	9	3	1	0	0.23076923076923078	3	13	15	0.125	0	0.48087938215751463	0.9081802175283028	0.5769447468097494	0.8868172157407516	0.38229905348306853	0.9234070218188971	0.76489520090625	0.9072018441737435	1.0	0.5454545454545454	0.0	0.006399316350819317	0.006399316350819317
3591	0.07958313225153875	0.017871605627822695	0.017802095809461765	0.6474602952058827	-1	0	0	0.2	2	0.9230769230769231	12	0.5357142857142857	0.9230769230769231	14	12	0	1	0	0.14285714285714285	2	14	15	0.5	0	0.435333126359217	0.9042849081006543	0.6022709515372029	0.9091768289980812	0.3611612763453118	0.9413290262551395	0.8764864442303136	0.919943559169562	1.0	0.7142857142857143	0.0	0.017802095809461765	0.017802095809461765
1999	0.0750129723081218	0.019471869676038134	0.019462780352047213	0.6690688698425096	-1	0	0	0.2	2	0.9230769230769231	12	0.5357142857142857	0.9230769230769231	14	12	0	1	0	0.14285714285714285	2	14	15	0.5	0	0.4092443441420214	0.9096441112196857	0.5936364908021075	0.9100960835626373	0.3611612763453118	0.9413290262551395	0.8764864442303136	0.9217586045759923	1.0	0.7142857142857143	0.0	0.019462780352047213	0.019462780352047213
3821	0.0012755476243995754	0.0007328819836667604	-9.148609578151838e-05	0.99872260018612	-1	0	0	0.5	2	0.6666666666666666	2	1.0	0.6666666666666666	3	2	1	2	0	0.2	1	5	5	0.4	0.5	0.1	0.7214974802579832	0.48098185803596394	0.8764321759617062	0.2725136714688265	0.9577472235436604	0.8486305621562997	0.8819084668738115	0.6666666666666666	1.0	0.0	-9.148609578151837e-06	-9.148609578151837e-06
1047	0.034269991333238756	0.0058345349629457	-0.004986990076700745	0.9425238179365771	-1	0	0	0.3	3	0.8461538461538461	11	0.2727272727272727	0.6923076923076923	12	9	2	3	0	0.45454545454545453	11	5	15	0.6	0.18181818181818182	0.44228473181266814	0.9412281602669734	0.42973725897023796	0.9257345670679377	0.6216357417106861	0.9360930510110057	0.9093185107983087	0.9346399703082083	0.25	0.5833333333333334	0.0	-0.0004986990076700744	-0.0004986990076700744
2653	0.07904343959392622	0.02869512060350877	0.014182089786504351	0.6246980023062899	-1	0	0	0.2	2	0.9230769230769231	12	0.5357142857142857	0.9230769230769231	14	12	0	1	0	0.14285714285714285	2	14	15	0.5	0	0.435333126359217	0.9067885971275988	0.5936364908021075	0.9100960835626373	0.3611612763453118	0.9413290262551395	0.8764864442303136	0.9209310702294127	1.0	0.7142857142857143	0.0	0.014182089786504351	0.014182089786504351
4349	0.07586948586171988	0.03697567300819529	0.03675381055981554	0.6465647114725945	-1	0	0	0.2	2	0.9230769230769231	12	1.0	0.9230769230769231	13	12	1	2	0	0.06666666666666667	1	15	15	0.4	0.14285714285714285	0.36797241726389884	0.8749033289234742	0.4982507795061547	0.8947863794823196	0.38229905348306853	0.9421091019373529	0.76489520090625	0.9081895163966544	0.6538461538461539	0.5384615384615384	0.0	0.03675381055981554	0.03675381055981554
2295	0.033953342646060466	0.0008573245828660247	0.0004127504556177742	0.9151684150879853	-1	0	0	0.25	2	0.9	9	0.4	0.9	11	9	0	2	0	0.3	3	10	12	1.0	0	0.36797241726389884	0.9219169153660812	0.7821767600198207	0.8993010122375702	0.3400234992075551	0.9348786786717334	0.900653758388783	0.9198843070879464	0.6363636363636364	0.7272727272727273	0.0	0.0004127504556177742	0.0004127504556177742
2230	0.06752928571386657	0.025085542801847598	0.024975983277337226	0.6245514311908955	-1	0	0	0.2	2	0.9230769230769231	12	0.5357142857142857	0.9230769230769231	14	12	0	1	0	0.14285714285714285	2	14	15	0.5	0	0.4092443441420214	0.9207423442414462	0.6962524974071431	0.9097461340152249	0.3400234992075551	0.9372828587316425	0.900653758388783	0.9233756975641965	1.0	0.7142857142857143	0.0	0.024975983277337226	0.024975983277337226
3004	0.020461982602621814	0.0035985119077001264	0.002898349508168901	0.73861489933207	-1	0	0	0.2857142857142857	2	0.875	7	0.4166666666666667	0.875	9	7	0	2	0	0.375	3	8	10	1.0	0	0.36797241726389884	0.8973842501461506	0.6103282347944656	0.9109873381512449	0.38229905348306853	0.9490041084977899	0.9542358641157173	0.9222011736968615	0.6666666666666666	0.7777777777777778	0.0	0.002898349508168901	0.002898349508168901
2542	0.0743462006304509	0.014669750726540042	0.012936785240554655	0.6161837846380188	-1	0	0	0.1	1	1.0	13	1.0	0.9230769230769231	13	12	1	1	0	0.06666666666666667	1	15	15	0.2	0	0.43160718846327145	0.853952696559653	0.5769447468097494	0.9150244540153055	0.38229905348306853	0.942910323431616	0.8474359677810133	0.9101630005735315	1.0	0.6153846153846154	0.0	0.012936785240554655	0.012936785240554655
3365	0.0750842396723883	0.013211170085902571	0.013180224375696435	0.7382930841292588	-1	0	0	0.2	2	0.9230769230769231	12	1.0	0.9230769230769231	13	12	1	2	0	0.06666666666666667	1	15	15	0.4	0.14285714285714285	0.4201499816982901	0.8635663217643947	0.5769447468097494	0.9112175635296238	0.3400234992075551	0.9474990799770626	0.8474359677810133	0.9133788498555507	0.5769230769230769	0.6153846153846154	0.0	0.013180224375696435	0.013180224375696435
3226	0.08458327037300399	0.031081908819756657	0.02601750318067934	0.6535211117976525	-1	0	0	0.2	2	0.9230769230769231	12	0.5357142857142857	0.9230769230769231	14	12	0	1	0	0.14285714285714285	2	14	15	0.5	0	0.435333126359217	0.9005881279121484	0.5936364908021075	0.9100960835626373	0.3611612763453118	0.9413290262551395	0.8764864442303136	0.9191839680250147	1.0	0.7142857142857143	0.0	0.02601750318067934	0.02601750318067934
3107	0.08122648228972411	0.03488703618917175	0.030692614843954403	0.6933653379002562	-1	0	0	0.2	2	0.9230769230769231	12	0.5357142857142857	0.9230769230769231	14	12	0	1	0	0.14285714285714285	2	14	15	0.5	0	0.435333126359217	0.9067885971275988	0.5936364908021075	0.9100960835626373	0.3611612763453118	0.9413290262551395	0.8764864442303136	0.9209310702294127	1.0	0.7142857142857143	0.0	0.030692614843954403	0.030692614843954403
2499	0.06927192436047709	0.025383245963973535	0.025041882810365658	0.6333296374410768	-1	0	0	0.2	2	0.9230769230769231	12	0.5357142857142857	0.9230769230769231	14	12	0	1	0	0.14285714285714285	2	14	15	0.5	0	0.4092443441420214	0.9082380867656287	0.5936364908021075	0.9100960835626373	0.3611612763453118	0.9413290262551395	0.8764864442303136	0.9213492379750245	1.0	0.5714285714285714	0.0	0.025041882810365658	0.025041882810365658
2399	0.06606063799802368	0.005804891137499914	0.003995059775733524	0.6577004843487791	-1	0	0	0.2	2	0.9230769230769231	12	1.0	0.9230769230769231	13	12	1	2	0	0.06666666666666667	1	15	15	0.4	0.14285714285714285	0.36797241726389884	0.8749033289234742	0.3802862672844164	0.9006824858476767	0.38229905348306853	0.9421091019373529	0.8310520353589693	0.9099594125571304	0.6538461538461539	0.5384615384615384	0.0	0.003995059775733524	0.003995059775733524
4037	0.07300778550906509	0.03358029387583718	0.03356049143386667	0.6381157146360656	-1	0	0	0.2	2	0.9230769230769231	12	1.0	0.9230769230769231	13	12	1	2	0	0.06666666666666667	1	15	15	0.4	0.14285714285714285	0.36797241726389884	0.8749033289234742	0.4982507795061547	0.8947863794823196	0.38229905348306853	0.9421091019373529	0.76489520090625	0.9081895163966544	0.6538461538461539	0.5384615384615384	0.0	0.03356049143386667	0.03356049143386667
539	0.0572020764811204	0.007733790296420759	-0.0023317950599660254	0.9049964892482792	-1	0.25	1	0.3	3	0.7692307692307693	10	0.2777777777777778	0.6923076923076923	12	9	2	1	0	0.6666666666666666	6	9	15	0.2	0	0.628728866459449	0.9334632289976184	0.6705314710287882	0.9646462015663414	0.7466679013161522	0.966595415765911	0.958445721154813	0.9570655118782079	1.0	0.6666666666666666	0.0	-0.00023317950599660255	-0.00023317950599660255
3374	0.08134027181438261	0.035677724812022506	0.03102254494231059	0.6874923029321237	-1	0	0	0.2	2	0.9230769230769231	12	0.5357142857142857	0.9230769230769231	14	12	0	1	0	0.14285714285714285	2	14	15	0.5	0	0.435333126359217	0.9067885971275988	0.5936364908021075	0.9100960835626373	0.3611612763453118	0.9413290262551395	0.8764864442303136	0.9209310702294127	1.0	0.5714285714285714	0.0	0.03102254494231059	0.03102254494231059
681	0.05587012174267663	0.006341543475224298	0.0030999866198672603	0.4797791688565429	-1	0	0	0.3	3	0.7692307692307693	10	0.26785714285714285	0.6923076923076923	11	9	3	1	0	0.875	8	7	15	0.125	0.2222222222222222	0.37792000024901257	0.9247633950672264	0.6136170868705021	0.8561325784375359	0.43945467754743195	0.8683020005078704	0.7319250191039335	0.8869027314191543	1.0	0.18181818181818182	0.0	0.0030999866198672603	0.0030999866198672603
20	0.0013272325856073788	0.00011610234905680194	-5.8840648059598314e-05	0.9963337588214174	-1	0	0	0.8	4	0.2	1	0.5833333333333334	0.2	2	1	4	1	0	0.75	3	4	7	0.09090909090909091	0.5	0.9445839927054219	0.6337028881945611	0.4866060168159276	0.9295922731981495	0.6418763221401753	0.7847667360614852	0.9163235746561857	0.8136768665903438	1.0	0.5	0.0	-5.884064805959832e-06	-5.884064805959832e-06
1180	0.07576262437637162	0.01035993976002226	0.009658716887736436	0.6985933295902144	-1	0	0	0.2	2	0.9166666666666666	11	0.5384615384615384	0.9166666666666666	13	11	0	1	0	0.15384615384615385	2	13	14	0.5	0	0.48087938215751463	0.8656811262679108	0.5769447468097494	0.9112286569346981	0.38229905348306853	0.945918998255728	0.8474359677810133	0.9130323143607919	1.0	0.5384615384615384	0.0	0.009658716887736436	0.009658716887736436
435	0.017240576674890876	0.00465736111165368	-0.003280636644961188	0.993143258314823	-1	0	0	0.5714285714285714	4	0.375	3	0.4166666666666667	0.375	6	3	3	3	0	0.6666666666666666	4	6	10	0.42857142857142855	0.2222222222222222	0.2615024040021209	0.893511103644624	0.3322291474694748	0.9677621857866208	0.3910341992732278	0.9135946693408683	0.9179626193924748	0.9327111269346388	0.3333333333333333	0.5	0.0	-0.0003280636644961188	-0.0003280636644961188
1484	0.06440606440250395	0.011159085301567624	-0.0013183101795959042	0.6230035426164542	-1	0	0	0.2	2	0.9230769230769231	12	1.0	0.9230769230769231	14	12	0	2	0	0.06666666666666667	1	15	15	1.0	0.14285714285714285	0.3676666451977165	0.8888989454765572	0.5076582332575413	0.909573229595284	0.3611612763453118	0.9239957985333503	0.8346005149970416	0.9084869669525019	0.7142857142857143	0.5714285714285714	0.0	-0.00013183101795959042	-0.00013183101795959042
3224	0.07761983600157087	0.024343892300101914	0.021572709865846824	0.6538012426388963	-1	0	0	0.2	2	0.9230769230769231	12	1.0	0.9230769230769231	13	12	1	2	0	0.06666666666666667	1	15	15	0.4	0.14285714285714285	0.36797241726389884	0.8482478511721224	0.4982507795061547	0.8980766387037984	0.38229905348306853	0.9368164857296208	0.8474359677810133	0.9000518514082377	0.6538461538461539	0.46153846153846156	0.0	0.021572709865846824	0.021572709865846824
3812	0.08200203408070893	0.02664109696868094	0.0266354904697771	0.6541964618853582	-1	0	0	0.2	2	0.9230769230769231	12	0.5357142857142857	0.9230769230769231	14	12	0	1	0	0.14285714285714285	2	14	15	0.5	0	0.435333126359217	0.9067885971275988	0.6022709515372029	0.9091768289980812	0.3611612763453118	0.9413290262551395	0.8764864442303136	0.9206591939395088	1.0	0.7142857142857143	0.0	0.0266354904697771	0.0266354904697771
2513	0.08136713296934343	0.035136137174082246	0.030968359341733996	0.6932126862901296	-1	0	0	0.2	2	0.9230769230769231	12	0.5357142857142857	0.9230769230769231	14	12	0	1	0	0.14285714285714285	2	14	15	0.5	0	0.435333126359217	0.9067885971275988	0.5936364908021075	0.9100960835626373	0.3611612763453118	0.9413290262551395	0.8764864442303136	0.9209310702294127	1.0	0.7142857142857143	0.0	0.030968359341733996	0.030968359341733996
1955	0.08373072686620708	0.007666066538902154	0.0019055156296238244	0.658827864183539	-1	0	0	0.2	2	0.9230769230769231	12	1.0	0.9230769230769231	14	12	0	2	0	0.06666666666666667	1	15	15	1.0	0.14285714285714285	0.39013714844374825	0.8683325627877554	0.568310286074654	0.9241338127970072	0.3611612763453118	0.9299519543758739	0.8764864442303136	0.9108488937700862	0.6785714285714286	0.7142857142857143	0.0	0.0019055156296238244	0.0019055156296238244
1942	0.081167455936275	0.01552962055349335	-0.0037164192826332114	0.6415935204059726	-1	0	0	0.2	2	0.9230769230769231	12	1.0	0.9230769230769231	14	12	0	2	0	0.06666666666666667	1	15	15	1.0	0.14285714285714285	0.48890644448061826	0.8696289153450937	0.6046282254879088	0.9078091193035189	0.3611612763453118	0.9299519543758739	0.8764864442303136	0.9052470910991023	0.6785714285714286	0.42857142857142855	0.0	-0.00037164192826332116	-0.00037164192826332116
293	0.01912340664481218	0.0006763223844144157	0.0005369758301363081	0.962211565730553	-1	0.25	1	0.6	6	0.38461538461538464	5	0.375	0.38461538461538464	8	5	6	1	0	0.625	5	8	15	0.07692307692307693	0.18181818181818182	0.7873385484169297	0.8801451319668387	0.7913028978681091	0.9556160907750788	0.813874613716661	0.9111008422381642	0.9213270237167328	0.9215415347990432	1.0	0.375	0.0	0.0005369758301363081	0.0005369758301363081
3291	0.0743902445606883	0.03252024959999616	0.03237674616695352	0.6397675307436281	-1	0	0	0.2	2	0.9230769230769231	12	1.0	0.9230769230769231	13	12	1	2	0	0.06666666666666667	1	15	15	0.4	0.14285714285714285	0.36797241726389884	0.8749033289234742	0.4982507795061547	0.8947863794823196	0.38229905348306853	0.9421091019373529	0.76489520090625	0.9081895163966544	0.6538461538461539	0.5384615384615384	0.0	0.03237674616695352	0.03237674616695352
4555	0.07485199777568755	0.005862510696845459	0.0006758316793054329	0.6839372376750293	-1	0	0	0.2	2	0.9230769230769231	12	1.0	0.9230769230769231	13	12	1	2	0	0.06666666666666667	1	15	15	0.4	0.14285714285714285	0.36797241726389884	0.8749033289234742	0.5897456137639818	0.9060752480324329	0.38229905348306853	0.9421091019373529	0.730916564201083	0.9116329789246677	0.6538461538461539	0.5384615384615384	0.0	0.0006758316793054329	0.0006758316793054329
2018	0.08005754800657916	0.03172815478438054	0.02952927448186875	0.6936250047374255	-1	0	0	0.2	2	0.9230769230769231	12	1.0	0.9230769230769231	13	12	1	2	0	0.06666666666666667	1	15	15	0.4	0.14285714285714285	0.36797241726389884	0.8482478511721224	0.4982507795061547	0.8980766387037984	0.38229905348306853	0.9368164857296208	0.8474359677810133	0.9000518514082377	0.6153846153846154	0.6153846153846154	0.0	0.02952927448186875	0.02952927448186875
1358	0.07555471935045532	0.02500913466573433	0.024677373929707758	0.6255494259339169	-1	0	0	0.2	2	0.9230769230769231	12	0.5769230769230769	0.8461538461538461	13	11	1	1	0	0.15384615384615385	2	13	15	0.25	0	0.4505162710201439	0.9250831902816702	0.43837171970533334	0.9214321996929649	0.6216357417106861	0.9368357512204778	0.8474359677810133	0.9280700206744291	1.0	0.46153846153846156	0.0	0.024677373929707758	0.024677373929707758
4447	0.07065784962365859	0.0275488098162763	0.020244936154220655	0.6934217987550599	-1	0	0	0.2	2	0.9230769230769231	12	1.0	0.9230769230769231	13	12	1	2	0	0.06666666666666667	1	15	15	0.4	0.14285714285714285	0.36797241726389884	0.8749033289234742	0.4982507795061547	0.8947863794823196	0.38229905348306853	0.9421091019373529	0.76489520090625	0.9081895163966544	0.6538461538461539	0.5384615384615384	0.0	0.020244936154220655	0.020244936154220655
4040	0.06843618031741594	0.015742686055723334	0.008003823496550344	0.6545608422889169	-1	0	0	0.2	2	0.9230769230769231	12	1.0	0.9230769230769231	13	12	1	2	0	0.06666666666666667	1	15	15	0.4	0.14285714285714285	0.36797241726389884	0.872582780471607	0.4982507795061547	0.8982956152999869	0.38229905348306853	0.9421091019373529	0.7665245474335959	0.9086554019077963	0.6538461538461539	0.6153846153846154	0.0	0.008003823496550344	0.008003823496550344
21	0.051145946512665394	0.0053328047248249475	9.250085866135846e-05	0.6704683431143463	-1	0	0	0.2	2	0.9230769230769231	12	0.5357142857142857	0.8461538461538461	13	11	1	1	0	0.14285714285714285	2	14	15	0.25	0	0.8224385082651459	0.9247976810046509	0.6634441366649824	0.9229446671812164	0.6913649164536253	0.9171889463264996	0.757106712817577	0.9217041813419782	1.0	0.23076923076923078	0.0	9.250085866135846e-05	9.250085866135846e-05
4353	0.07520653538522809	0.033393878852762356	0.03335636187315508	0.6340907729510838	-1	0	0	0.2	2	0.9230769230769231	12	1.0	0.9230769230769231	13	12	1	2	0	0.06666666666666667	1	15	15	0.4	0.14285714285714285	0.36797241726389884	0.8749033289234742	0.4982507795061547	0.8947863794823196	0.38229905348306853	0.9421091019373529	0.76489520090625	0.9081895163966544	0.6538461538461539	0.5384615384615384	0.0	0.03335636187315508	0.03335636187315508
4423	0.07527902311854592	0.036610403537956436	0.03659246941954644	0.6375027819765215	-1	0	0	0.2	2	0.9230769230769231	12	1.0	0.9230769230769231	13	12	1	2	0	0.06666666666666667	1	15	15	0.4	0.14285714285714285	0.36797241726389884	0.8749033289234742	0.4982507795061547	0.8947863794823196	0.38229905348306853	0.9421091019373529	0.76489520090625	0.9081895163966544	0.7307692307692308	0.6153846153846154	0.0	0.03659246941954644	0.03659246941954644
1239	0.05681159585995078	0.004449689176272547	0.000576844687498268	0.7448193926500984	-1	0	0	0.4	4	0.6923076923076923	9	0.4166666666666667	0.6923076923076923	13	9	1	2	0	0.25	12	3	15	1.0	0.16666666666666666	0.48087938215751463	0.892200875984178	0.7821767600198207	0.8678173780148238	0.3400234992075551	0.9365540599549557	0.900653758388783	0.9028306107939215	0.6923076923076923	0.6923076923076923	0.0	0.000576844687498268	0.000576844687498268
1986	0.08047460225096535	0.023214170361252666	0.021389627865169836	0.6530229675694681	-1	0	0	0.2	2	0.9230769230769231	12	1.0	0.9230769230769231	14	12	0	2	0	0.06666666666666667	1	15	15	1.0	0.14285714285714285	0.36797241726389884	0.8717150999961465	0.568310286074654	0.9241338127970072	0.3611612763453118	0.9299519543758739	0.8764864442303136	0.9116552776019959	0.6785714285714286	0.7857142857142857	0.0	0.021389627865169836	0.021389627865169836
2881	0.08283220458548499	0.03421595689119983	0.029994384236559455	0.6800576502421659	-1	0	0	0.2	2	0.9230769230769231	12	0.5357142857142857	0.9230769230769231	14	12	0	1	0	0.14285714285714285	2	14	15	0.5	0	0.435333126359217	0.9067885971275988	0.5936364908021075	0.9100960835626373	0.3611612763453118	0.9413290262551395	0.8764864442303136	0.9209310702294127	1.0	0.7142857142857143	0.0	0.029994384236559455	0.029994384236559455
1993	0.03978792327592098	0.002898610406756454	0.002753177944845424	0.7359482428833686	-1	0	0	0.25	2	0.9	9	0.5454545454545454	0.9	10	9	1	1	0	0.18181818181818182	2	11	12	0.2	0	0.4092443441420214	0.8872916117929496	0.5769447468097494	0.8126453995819469	0.5172500651354447	0.9576883719630208	0.8895342002900175	0.9017398374247131	1.0	0.8	0.0	0.002753177944845424	0.002753177944845424
1664	0.07765386418876952	0.02205436012262444	0.01924066608203705	0.6615154650907247	-1	0	0	0.2	2	0.9230769230769231	12	0.5357142857142857	0.9230769230769231	13	12	1	1	0	0.14285714285714285	2	14	15	0.2	0	0.36797241726389884	0.889398586213481	0.5769447468097494	0.899061421994039	0.38229905348306853	0.9354901197593033	0.8587652671687518	0.9101309317252194	1.0	0.6153846153846154	0.0	0.01924066608203705	0.01924066608203705
1769	0.003536704891203173	0.002031028391313722	-0.001743505463071586	0.9989189943893242	-1	0	0	0.3333333333333333	1	1.0	2	1.0	1.0	3	2	0	3	0	0.25	1	4	4	1.0	0	0.1	0.7718285208765688	0.48098185803596394	0.9639566848923221	0.13278202517935603	0.6600324893384603	0.8486305621562997	0.8484903812697856	0.3333333333333333	1.0	0.0	-0.00017435054630715862	-0.00017435054630715862
3573	0.0739877140392885	0.020121622948057194	0.0039032733997400896	0.6884206959789572	-1	0	0	0.2	2	0.9230769230769231	12	1.0	0.9230769230769231	13	12	1	2	0	0.06666666666666667	1	15	15	0.4	0.14285714285714285	0.3676666451977165	0.8975401691664504	0.4982507795061547	0.8897442057673722	0.38229905348306853	0.9295554477778973	0.8587652671687518	0.9071564842145831	0.6923076923076923	0.46153846153846156	0.0	0.0039032733997400896	0.0039032733997400896
4198	0.07369347333864376	0.02981935060551534	0.025476260921333434	0.6695376265404731	-1	0	0	0.2	2	0.9230769230769231	12	1.0	0.9230769230769231	13	12	1	2	0	0.06666666666666667	1	15	15	0.4	0.14285714285714285	0.36797241726389884	0.8749033289234742	0.4982507795061547	0.8947863794823196	0.38229905348306853	0.9421091019373529	0.76489520090625	0.9081895163966544	0.6538461538461539	0.5384615384615384	0.0	0.025476260921333434	0.025476260921333434
350	0.08321246616292408	0.00126399876784152	-0.0012003783927441493	0.6328754641603972	-1	0	0	0.3	3	0.8461538461538461	11	0.38461538461538464	0.7692307692307693	12	10	2	1	0	0.23076923076923078	3	13	15	0.16666666666666666	0.15384615384615385	0.4635134062207835	0.8930144721843931	0.6136170868705021	0.7999258439591028	0.7023435026395337	0.8918957950198089	0.7343546723914488	0.866766294753307	1.0	0.16666666666666666	0.0	-0.00012003783927441493	-0.00012003783927441493
2583	0.06710036065000802	0.012263389380750925	-0.002247532136390338	0.6249711125741755	-1	0	0	0.3	3	0.8461538461538461	11	0.5357142857142857	0.8461538461538461	14	11	0	1	0	0.14285714285714285	2	14	15	1.0	0.15384615384615385	0.4092443441420214	0.9189588954620251	0.5936364908021075	0.9022549409312656	0.3611612763453118	0.9376536617923099	0.8764864442303136	0.9208412040538556	1.0	0.5714285714285714	0.0	-0.00022475321363903377	-0.00022475321363903377
2585	0.0437582745353791	0.010040064175425162	0.009288466437389677	0.7075731010404782	-1	0	0	0.3333333333333333	3	0.8181818181818182	9	0.5416666666666666	0.8181818181818182	12	9	0	1	0	0.16666666666666666	2	12	13	1.0	0.18181818181818182	0.36797241726389884	0.9127178440322498	0.6962524974071431	0.9352842034755353	0.3062685853381908	0.9223915513910055	0.8819855884339114	0.9239879016185517	1.0	0.8333333333333334	0.0	0.009288466437389677	0.009288466437389677
3698	0.08056581020263162	0.03179345629034313	0.02935504527656235	0.6659513531908909	-1	0	0	0.2	2	0.9230769230769231	12	0.5357142857142857	0.9230769230769231	14	12	0	1	0	0.14285714285714285	2	14	15	0.5	0	0.435333126359217	0.910141061554994	0.5936364908021075	0.9119006495670219	0.3611612763453118	0.9413290262551395	0.8764864442303136	0.9224366732082598	1.0	0.5	0.0	0.02935504527656235	0.02935504527656235
3596	0.08193910060748712	0.019838202397296723	0.019738045439041108	0.6479045612532415	-1	0	0	0.2	2	0.9230769230769231	12	1.0	0.9230769230769231	14	12	0	2	0	0.06666666666666667	1	15	15	1.0	0.14285714285714285	0.36797241726389884	0.876099038004921	0.49902377252244595	0.9162968518940504	0.3611612763453118	0.9312590369590014	0.809562385264496	0.9103909274057769	0.6785714285714286	0.7142857142857143	0.0	0.019738045439041108	0.019738045439041108
4732	0.07227930511653556	0.026035685052632613	0.021957348502859627	0.6658567079400277	-1	0	0	0.2	2	0.9230769230769231	12	1.0	0.9230769230769231	13	12	1	2	0	0.06666666666666667	1	15	15	0.4	0.14285714285714285	0.36797241726389884	0.8749033289234742	0.4982507795061547	0.8947863794823196	0.38229905348306853	0.9421091019373529	0.76489520090625	0.9081895163966544	0.6538461538461539	0.5384615384615384	0.0	0.021957348502859627	0.021957348502859627
3685	0.06786676249383032	0.009246030671596643	-0.003815329753478252	0.6316369246750776	-1	0	0	0.2	2	0.9230769230769231	12	1.0	0.9230769230769231	13	12	1	2	0	0.06666666666666667	1	15	15	0.4	0.14285714285714285	0.36797241726389884	0.8743391894020812	0.48098185803596394	0.8952447215777963	0.38229905348306853	0.9421091019373529	0.8082104136561123	0.908182106885045	0.6538461538461539	0.46153846153846156	0.0	-0.0003815329753478252	-0.0003815329753478252
2684	0.08020706929134834	0.0358621031493998	0.030042948822987525	0.6816031544517602	-1	0	0	0.2	2	0.9230769230769231	12	0.5357142857142857	0.9230769230769231	14	12	0	1	0	0.14285714285714285	2	14	15	0.5	0	0.435333126359217	0.9067885971275988	0.5936364908021075	0.9100960835626373	0.3611612763453118	0.9434730554194781	0.8764864442303136	0.9218845962900778	1.0	0.7142857142857143	0.0	0.030042948822987525	0.030042948822987525
4193	0.06470286007181142	0.021831164762851143	0.007479195696363262	0.6146259200827545	-1	0	0	0.2	2	0.9230769230769231	12	1.0	0.9230769230769231	13	12	1	2	0	0.06666666666666667	1	15	15	0.4	0.14285714285714285	0.36797241726389884	0.8730917177933634	0.5769447468097494	0.9001445193706313	0.38229905348306853	0.9474491400898026	0.8474359677810133	0.9121200323629738	0.6538461538461539	0.6153846153846154	0.0	0.007479195696363262	0.007479195696363262
4020	0.07638036785760861	0.02585670313349951	0.015745538254328822	0.6300996432581094	-1	0	0	0.2	2	0.9230769230769231	12	1.0	0.9230769230769231	13	12	1	2	0	0.06666666666666667	1	15	15	0.4	0.14285714285714285	0.36797241726389884	0.8728704367496063	0.5596758253395586	0.9163493538900545	0.38229905348306853	0.9474491400898026	0.8474359677810133	0.9171399398290149	0.6153846153846154	0.6923076923076923	0.0	0.015745538254328822	0.015745538254328822
1395	0.07625594468390229	0.017362412346180436	0.01735466073908509	0.6899512835097438	-1	0	0	0.2	2	0.9230769230769231	12	0.5357142857142857	0.8461538461538461	13	11	1	1	0	0.14285714285714285	2	14	15	0.25	0	0.48087938215751463	0.8656811262679108	0.5769447468097494	0.9125804303263363	0.38229905348306853	0.945918998255728	0.8474359677810133	0.9134766646654155	1.0	0.6923076923076923	0.0	0.01735466073908509	0.01735466073908509
3492	0.07109831193295481	0.027525186181976344	0.027366508999809958	0.6466054801495197	-1	0	0	0.2	2	0.9230769230769231	12	0.5357142857142857	0.9230769230769231	14	12	0	1	0	0.14285714285714285	2	14	15	0.5	0	0.4092443441420214	0.9082380867656287	0.5936364908021075	0.9100960835626373	0.3611612763453118	0.9413290262551395	0.8764864442303136	0.9213492379750245	1.0	0.5714285714285714	0.0	0.027366508999809958	0.027366508999809958
2928	0.08271744507602481	0.031238919908020867	0.030777162029951233	0.6865670418405062	-1	0	0	0.2	2	0.9230769230769231	12	0.5357142857142857	0.9230769230769231	14	12	0	1	0	0.14285714285714285	2	14	15	0.5	0	0.435333126359217	0.9067885971275988	0.6022709515372029	0.9091768289980812	0.3611612763453118	0.9413290262551395	0.8764864442303136	0.9206591939395088	1.0	0.7142857142857143	0.0	0.030777162029951233	0.030777162029951233
4592	0.07352508297602513	0.03622333146685026	0.036205757400518394	0.6576449219853038	-1	0	0	0.2	2	0.9230769230769231	12	1.0	0.9230769230769231	13	12	1	2	0	0.06666666666666667	1	15	15	0.4	0.14285714285714285	0.36797241726389884	0.8749033289234742	0.4982507795061547	0.8947863794823196	0.38229905348306853	0.9421091019373529	0.76489520090625	0.9081895163966544	0.6538461538461539	0.5384615384615384	0.0	0.036205757400518394	0.036205757400518394
2774	0.08235246099611121	0.036191930817399305	0.030426132007810327	0.6848813682172403	-1	0	0	0.2	2	0.9230769230769231	12	0.5357142857142857	0.9230769230769231	14	12	0	1	0	0.14285714285714285	2	14	15	0.5	0	0.435333126359217	0.9067885971275988	0.5936364908021075	0.9100960835626373	0.3611612763453118	0.9434730554194781	0.8764864442303136	0.9218845962900778	1.0	0.7142857142857143	0.0	0.030426132007810327	0.030426132007810327
1135	0.06028264408492703	0.02060507122279034	0.020028074877319155	0.6665090919737694	-1	0	0	0.3	3	0.7692307692307693	10	0.38461538461538464	0.6923076923076923	11	9	3	2	0	0.23076923076923078	3	13	15	0.25	0	0.48087938215751463	0.9065557651916446	0.5769447468097494	0.8868172157407516	0.38229905348306853	0.9234070218188971	0.76489520090625	0.9066580508489732	0.5909090909090909	0.5454545454545454	0.0	0.020028074877319155	0.020028074877319155
2962	0.051751014441520284	0.006801275751349733	0.0027341011800574573	0.6354098579893656	-1	0	0	0.3	3	0.8333333333333334	10	0.5384615384615384	0.8333333333333334	13	10	0	1	0	0.15384615384615385	2	13	14	1.0	0.16666666666666666	0.4201499816982901	0.8861338426184429	0.6275971562646564	0.9287301037813421	0.3400234992075551	0.9263986304510012	0.8646088423274686	0.9155946648186282	1.0	0.8461538461538461	0.0	0.0027341011800574573	0.0027341011800574573
3206	0.03809190469652439	0.0011200686875258038	-0.0008843815665961198	0.8973588567211505	-1	0	0	0.375	3	0.8	8	0.5454545454545454	0.8	11	8	0	1	0	0.18181818181818182	2	11	12	1.0	0.2	0.36797241726389884	0.9129615783216285	0.5769447468097494	0.9251994138313854	0.3400234992075551	0.9245987271580252	0.8603533862696593	0.9210976080204589	1.0	0.7272727272727273	0.0	-8.843815665961198e-05	-8.843815665961198e-05
1954	0.07565718509898434	0.028443910006766448	0.027630800731541588	0.6412494648764333	-1	0	0	0.2	2	0.9230769230769231	12	0.5357142857142857	0.8461538461538461	13	11	1	1	0	0.14285714285714285	2	14	15	0.25	0	0.4505162710201439	0.9258854996842244	0.5769447468097494	0.9131109769793199	0.38229905348306853	0.9385809769356003	0.8474359677810133	0.9265369617997576	1.0	0.6923076923076923	0.0	0.027630800731541588	0.027630800731541588
119	9.915400732776697e-06	1.617148589763245e-07	-1.6129799144272066e-07	0.9999964219264718	-1	0	0	0.6666666666666666	2	0.5	1	0.6666666666666666	0.5	2	1	1	1	0	0.6666666666666666	3	2	4	0.2	0	0.616354138614429	0.9272614241053578	0.3161300274064929	0.7429351063263925	0.6693590743307031	0.6608541962280935	0.8981831268636371	0.8060557735715664	1.0	0.5	0.0	-1.6129799144272066e-08	-1.6129799144272066e-08
3043	0.08050365137722991	0.03495373272363541	0.03090218284950299	0.6839042767700132	-1	0	0	0.2	2	0.9230769230769231	12	0.5357142857142857	0.9230769230769231	14	12	0	1	0	0.14285714285714285	2	14	15	0.5	0	0.435333126359217	0.9067885971275988	0.5936364908021075	0.9100960835626373	0.3611612763453118	0.9434730554194781	0.8764864442303136	0.9218845962900778	1.0	0.7142857142857143	0.0	0.03090218284950299	0.03090218284950299
4035	0.07449624439936785	0.028919267820110253	0.02283820647005692	0.7113119395408124	-1	0	0	0.2	2	0.9230769230769231	12	1.0	0.9230769230769231	13	12	1	2	0	0.06666666666666667	1	15	15	0.4	0.14285714285714285	0.36797241726389884	0.8749033289234742	0.4982507795061547	0.8947863794823196	0.38229905348306853	0.9421091019373529	0.76489520090625	0.9081895163966544	0.6538461538461539	0.5384615384615384	0.0	0.02283820647005692	0.02283820647005692
4847	0.07465332654032182	0.035818187692085765	0.03580560759074766	0.6327261453341367	-1	0	0	0.2	2	0.9230769230769231	12	1.0	0.9230769230769231	13	12	1	2	0	0.06666666666666667	1	15	15	0.4	0.14285714285714285	0.36797241726389884	0.8749033289234742	0.4982507795061547	0.8947863794823196	0.38229905348306853	0.9421091019373529	0.76489520090625	0.9081895163966544	0.6538461538461539	0.5384615384615384	0.0	0.03580560759074766	0.03580560759074766
918	0.07497657465222295	0.00941863717714469	0.004698342560786604	0.9231857502757047	-1	0	0	0.2	2	0.9230769230769231	12	0.2777777777777778	0.7692307692307693	12	10	2	1	0	0.6666666666666666	9	6	15	0.16666666666666666	0	0.37792000024901257	0.920008801197223	0.6136170868705021	0.8601146316633262	0.43466976970291993	0.8912607262818047	0.7319250191039335	0.8929082281749477	1.0	0.25	0.0	0.004698342560786604	0.004698342560786604
2456	0.07393545917318183	0.02054472672399264	0.01643337285216195	0.657739563702799	-1	0	0	0.2	2	0.9230769230769231	12	0.5357142857142857	0.9230769230769231	14	12	0	1	0	0.14285714285714285	2	14	15	0.5	0	0.4092443441420214	0.9096441112196857	0.5936364908021075	0.9119006495670219	0.3611612763453118	0.9413290262551395	0.8764864442303136	0.9222919941226954	1.0	0.7142857142857143	0.0	0.01643337285216195	0.01643337285216195
1832	0.0662411147256688	0.00690978023930125	-0.00287680807777589	0.7206570995594308	-1	0	0	0.2	2	0.9230769230769231	12	0.5357142857142857	0.9230769230769231	13	12	1	1	0	0.14285714285714285	14	2	15	0.2	0	0.36797241726389884	0.8165332071283937	0.49598578752523836	0.9146560147049925	0.38229905348306853	0.9419383396018248	0.76489520090625	0.9017753956548549	1.0	0.46153846153846156	0.0	-0.000287680807777589	-0.000287680807777589
217	0.03586669063507736	0.00806105710798084	0.00037219472079880216	0.5453743387260936	-1	0.25	1	0.4	4	0.7692307692307693	10	0.45454545454545453	0.5384615384615384	9	7	5	1	0	0.2727272727272727	11	3	15	0.08333333333333333	0.3333333333333333	0.7069486177534078	0.8023686077037896	0.8027305516570242	0.9160788410223643	0.843309070874924	0.8544198465855228	0.757643739997805	0.8645603552434881	1.0	0.4444444444444444	0.0	0.00037219472079880216	0.00037219472079880216
845	0.001218807597129803	0.00027365407268745254	-1.4477552648564245e-06	0.9806238516736441	-1	0	0	0.75	3	0.5	2	0.5	0.5	4	2	1	4	0	0.75	4	3	6	1.0	1.0	0.6534311349244861	0.961891376992182	0.7830048986307938	0.8842056566968297	0.6313684846213868	0.9561379030754183	0.9138641392044793	0.941643838916037	0.25	0.5	0.1040067965934138	-1.4477552648564245e-07	-1.4477552648564245e-07
1743	0.08027140982836484	0.021993110505136824	0.019364372788431644	0.6769881071788719	-1	0	0	0.2	2	0.9230769230769231	12	1.0	0.9230769230769231	14	12	0	2	0	0.06666666666666667	1	15	15	1.0	0.14285714285714285	0.36797241726389884	0.8875958958337005	0.5076582332575413	0.9158028119732557	0.3611612763453118	0.9312590369590014	0.8139834327492692	0.9131789387939832	0.5714285714285714	0.6428571428571429	0.0	0.019364372788431644	0.019364372788431644
4283	0.07261938181220075	0.027361317891785336	0.022492105810025143	0.6348893085206324	-1	0	0	0.2	2	0.9230769230769231	12	1.0	0.9230769230769231	13	12	1	2	0	0.06666666666666667	1	15	15	0.4	0.14285714285714285	0.36797241726389884	0.8749033289234742	0.4982507795061547	0.8947863794823196	0.38229905348306853	0.9421091019373529	0.76489520090625	0.9081895163966544	0.6538461538461539	0.5384615384615384	0.0	0.022492105810025143	0.022492105810025143
3653	0.04763192854440377	0.00836675811281737	-0.0003703303718134428	0.831750092910361	-1	0	0	0.25	2	0.9	9	1.0	0.9	10	9	1	2	0	0.08333333333333333	1	12	12	0.4	0.18181818181818182	0.3678195312308077	0.8386724780358652	0.468311249605744	0.916525004247428	0.3274063624759475	0.9314794242511681	0.8164367131178942	0.9018562560533915	0.6	0.7	0.0	-3.703303718134428e-05	-3.703303718134428e-05
846	0.04213878895740276	0.0028371520433704057	-0.001949643261131343	0.9488474382662987	-1	0	0	0.2	2	0.9166666666666666	11	0.3111111111111111	0.6666666666666666	10	8	3	2	0	0.5555555555555556	9	5	14	0.25	0	0.37792000024901257	0.935924863525353	0.6136170868705021	0.9133557131518129	0.43945467754743195	0.9345602910436512	0.8694604412357876	0.9285911461556609	0.55	0.2	0.0	-0.0001949643261131343	-0.0001949643261131343
4218	0.05575054397719847	0.00032637936927391474	0.0002908892481074913	0.6224712201310192	-1	0	0	0.2222222222222222	2	0.9090909090909091	10	1.0	0.9090909090909091	11	10	1	2	0	0.07692307692307693	1	13	13	0.4	0.16666666666666666	0.36797241726389884	0.8817423201984448	0.5769447468097494	0.8695968856767833	0.3400234992075551	0.9595996636885669	0.8681693976484209	0.913570939397887	0.7727272727272727	0.6363636363636364	0.0	0.0002908892481074913	0.0002908892481074913
4188	0.06697205276082449	0.006728838290912921	0.005386943314037838	0.7273201363719488	-1	0	0	0.2	2	0.9230769230769231	12	1.0	0.9230769230769231	13	12	1	2	0	0.06666666666666667	1	15	15	0.4	0.14285714285714285	0.4505162710201439	0.8805618889820849	0.43837171970533334	0.8569449084292079	0.6944766310633343	0.9230103678041355	0.76489520090625	0.8899886465791663	0.7307692307692308	0.5384615384615384	0.0	0.005386943314037838	0.005386943314037838
3044	0.0844076930937783	0.01306224044027408	0.0049196460144522326	0.6353968027783294	-1	0	0	0.2	2	0.9230769230769231	12	1.0	0.9230769230769231	13	12	1	2	0	0.06666666666666667	1	15	15	0.4	0.14285714285714285	0.3676666451977165	0.857162690928029	0.48098185803596394	0.8985150446922098	0.38229905348306853	0.9368164857296208	0.8486305621562997	0.902301816974503	0.6153846153846154	0.6153846153846154	0.0	0.0049196460144522326	0.0049196460144522326
2481	0.08277172299346164	0.022163864801006253	0.021047689751681347	0.6730829524228834	-1	0	0	0.2	2	0.9230769230769231	12	1.0	0.9230769230769231	14	12	0	2	0	0.06666666666666667	1	15	15	1.0	0.14285714285714285	0.36797241726389884	0.8717150999961465	0.568310286074654	0.9241338127970072	0.3611612763453118	0.9299519543758739	0.8764864442303136	0.9116552776019959	0.6785714285714286	0.7142857142857143	0.0	0.021047689751681347	0.021047689751681347
4997	0.05166430392404775	0.010319759764121639	0.009741150134905245	0.5565395653028423	-1	0	0	0.2222222222222222	2	0.9090909090909091	10	1.0	0.9090909090909091	11	10	1	2	0	0.07692307692307693	1	13	13	0.4	0.16666666666666666	0.3676666451977165	0.7805682868601103	0.43837171970533334	0.8791208156649594	0.38229905348306853	0.9508963958618493	0.8474359677810133	0.8881711479405678	0.7727272727272727	0.6363636363636364	0.0	0.009741150134905245	0.009741150134905245
3481	0.09012000456105718	0.023528017803944326	0.015484172448746964	0.5893676261853836	-1	0	0	0.1	1	1.0	13	1.0	1.0	14	13	0	1	0	0.06666666666666667	1	15	15	0.3333333333333333	0	0.36797241726389884	0.8660793390741705	0.537597763157952	0.9029230720555819	0.38229905348306853	0.9442596733272349	0.8531910753359836	0.9096076167127753	1.0	0.5	0.0	0.015484172448746964	0.015484172448746964
4924	0.0749751371888675	0.03562836173268406	0.03557081997006848	0.6626063532999422	-1	0	0	0.2	2	0.9230769230769231	12	1.0	0.9230769230769231	13	12	1	2	0	0.06666666666666667	1	15	15	0.4	0.14285714285714285	0.36797241726389884	0.8749033289234742	0.4982507795061547	0.8947863794823196	0.38229905348306853	0.9421091019373529	0.76489520090625	0.9081895163966544	0.6153846153846154	0.5384615384615384	0.0	0.03557081997006848	0.03557081997006848
1974	0.04692893861173932	0.008237079931187509	0.00707851563975837	0.5768561785991301	-1	0	0	0.3	3	0.8333333333333334	10	0.3888888888888889	0.8333333333333334	13	10	0	1	0	0.25	3	12	14	1.0	0.18181818181818182	0.36797241726389884	0.9135933604131886	0.6103282347944656	0.9179143490184224	0.3400234992075551	0.915094748338018	0.900653758388783	0.915551483679884	1.0	0.7692307692307693	0.0	0.00707851563975837	0.00707851563975837
4210	0.07249991682056009	0.035904334514645954	0.03581812615451146	0.6560249919077641	-1	0	0	0.2	2	0.9230769230769231	12	1.0	0.9230769230769231	13	12	1	2	0	0.06666666666666667	1	15	15	0.4	0.14285714285714285	0.36797241726389884	0.8749033289234742	0.4982507795061547	0.8947863794823196	0.38229905348306853	0.9421091019373529	0.76489520090625	0.9081895163966544	0.7307692307692308	0.5384615384615384	0.0	0.03581812615451146	0.03581812615451146
2204	0.0809732748566698	0.023231833840681216	0.023147086240812683	0.658341103373191	-1	0	0	0.2	2	0.9230769230769231	12	0.5769230769230769	0.8461538461538461	13	11	1	1	0	0.15384615384615385	2	13	15	0.25	0	0.4505162710201439	0.9250831902816702	0.43837171970533334	0.9214321996929649	0.6216357417106861	0.9368357512204778	0.8474359677810133	0.9280700206744291	1.0	0.46153846153846156	0.0	0.023147086240812683	0.023147086240812683
4642	0.07477756053012069	0.03685374666937981	0.0364290420519255	0.6461263316585227	-1	0	0	0.2	2	0.9230769230769231	12	1.0	0.9230769230769231	13	12	1	2	0	0.06666666666666667	1	15	15	0.4	0.14285714285714285	0.36797241726389884	0.8749033289234742	0.4982507795061547	0.8947863794823196	0.38229905348306853	0.9421091019373529	0.76489520090625	0.9081895163966544	0.6538461538461539	0.5384615384615384	0.0	0.0364290420519255	0.0364290420519255
4632	0.07486224977786814	0.03454722535527287	0.03323966068268988	0.6469593638919819	-1	0	0	0.2	2	0.9230769230769231	12	1.0	0.9230769230769231	13	12	1	2	0	0.06666666666666667	1	15	15	0.4	0.14285714285714285	0.36797241726389884	0.8749033289234742	0.4982507795061547	0.8947863794823196	0.38229905348306853	0.9421091019373529	0.76489520090625	0.9081895163966544	0.6538461538461539	0.5384615384615384	0.0	0.03323966068268988	0.03323966068268988
1695	0.07028245321125623	0.02575331623247513	0.025527361807424504	0.6360625276163379	-1	0	0	0.2	2	0.9230769230769231	12	0.5357142857142857	0.9230769230769231	14	12	0	1	0	0.14285714285714285	2	14	15	0.5	0	0.4092443441420214	0.9082380867656287	0.5936364908021075	0.9100960835626373	0.3611612763453118	0.9413290262551395	0.8764864442303136	0.9213492379750245	1.0	0.7142857142857143	0.0	0.025527361807424504	0.025527361807424504
3741	0.07154396134569001	0.03236898926733027	0.03227568359143337	0.6551628416989885	-1	0	0	0.2	2	0.9230769230769231	12	1.0	0.9230769230769231	13	12	1	2	0	0.06666666666666667	1	15	15	0.4	0.14285714285714285	0.36797241726389884	0.8749033289234742	0.4982507795061547	0.8947863794823196	0.38229905348306853	0.9421091019373529	0.76489520090625	0.9081895163966544	0.6538461538461539	0.5384615384615384	0.0	0.03227568359143337	0.03227568359143337
1883	0.08236755143524506	0.025694142669894338	0.02561951437977071	0.6608967634301803	-1	0	0	0.2	2	0.9230769230769231	12	1.0	0.9230769230769231	14	12	0	2	0	0.06666666666666667	1	15	15	1.0	0.14285714285714285	0.36797241726389884	0.8717150999961465	0.568310286074654	0.9241338127970072	0.3611612763453118	0.9299519543758739	0.8764864442303136	0.9116552776019959	0.6785714285714286	0.7142857142857143	0.0	0.02561951437977071	0.02561951437977071
518	0.032878920895330614	0.002343969358821092	0.0014506076990863288	0.9733843505005292	-1	0	0	0.3	3	0.8333333333333334	10	0.3888888888888889	0.8333333333333334	13	10	0	1	0	0.25	12	3	14	1.0	1.0	0.5350148877902592	0.9603184922917261	0.6613355949271982	0.9539750676343017	0.5472644868747939	0.9187419134277047	0.9385361553392124	0.9469026683181279	1.0	0.23076923076923078	0.0	0.0014506076990863288	0.0014506076990863288
2688	0.02648173147488708	0.0018564970510555122	-0.0014366452083067627	0.7179571389342245	-1	0	0	0.3	3	0.8461538461538461	11	0.2727272727272727	0.8461538461538461	14	11	0	1	0	0.45454545454545453	5	11	15	1.0	0.2	0.435333126359217	0.9121933466002697	0.7004767209333463	0.8981945606940935	0.3611612763453118	0.9548565682258537	0.9071586133914407	0.9257558397572332	1.0	0.6428571428571429	0.0	-0.00014366452083067627	-0.00014366452083067627
3793	0.08349359631773799	0.03496508055943432	0.031573721003439734	0.6952088116304611	-1	0	0	0.2	2	0.9230769230769231	12	0.5357142857142857	0.9230769230769231	14	12	0	1	0	0.14285714285714285	2	14	15	0.5	0	0.435333126359217	0.9067885971275988	0.5936364908021075	0.9100960835626373	0.3611612763453118	0.9413290262551395	0.8764864442303136	0.9209310702294127	1.0	0.5714285714285714	0.0	0.031573721003439734	0.031573721003439734
3950	0.07302974930292061	0.03321504629920534	0.019506936613947222	0.6570062105391274	-1	0	0	0.2	2	0.9230769230769231	12	1.0	0.9230769230769231	13	12	1	2	0	0.06666666666666667	1	15	15	0.4	0.14285714285714285	0.36797241726389884	0.8749033289234742	0.4982507795061547	0.8947863794823196	0.38229905348306853	0.9421091019373529	0.76489520090625	0.9081895163966544	0.6538461538461539	0.6153846153846154	0.0	0.019506936613947222	0.019506936613947222
3819	0.07451272565005315	0.011682051603961359	0.011658649472922633	0.6188428276436952	-1	0	0	0.3	3	0.8461538461538461	11	0.5357142857142857	0.8461538461538461	13	11	1	1	0	0.14285714285714285	2	14	15	0.25	0.15384615384615385	0.36797241726389884	0.8549309399236068	0.7821767600198207	0.9227111818859	0.3400234992075551	0.9327509380229159	0.8474359677810133	0.9084153178166653	1.0	0.5384615384615384	0.0	0.011658649472922633	0.011658649472922633
265	0.06189714362249326	0.00604582997623272	-0.005697063401292261	0.7372544637227292	-1	0	0	0.2	2	0.9230769230769231	12	0.5357142857142857	0.8461538461538461	13	11	1	1	0	0.14285714285714285	14	2	15	0.25	0.14285714285714285	0.6250736517798808	0.9326675253165018	0.46788794594736044	0.8781012515260918	0.5799313509505372	0.8971515826324998	0.7541170805866152	0.9051938888915337	1.0	0.38461538461538464	0.0	-0.0005697063401292261	-0.0005697063401292261
5016	0.08901264987340257	0.00964766261687519	0.004800825135763915	0.6507868915272577	-1	0	0	0.1	1	1.0	13	1.0	1.0	14	13	0	0	0	0.06666666666666667	1	15	15	0.0	0	0.435333126359217	0.8894572581244574	0.5076582332575413	0.9009369306748184	0.4806842884343355	0.9493021818994754	0.8474359677810133	0.9174032921798394	0	0	0.0	0.004800825135763915	0.004800825135763915
1308	0.06904887944229669	0.008644297185144914	0.006607614138148178	0.7650209375699426	-1	0	0	0.3	3	0.8461538461538461	11	0.5357142857142857	0.8461538461538461	13	11	1	1	0	0.14285714285714285	2	14	15	0.25	0.15384615384615385	0.36797241726389884	0.9037123003622675	0.5769447468097494	0.9125950954198171	0.38229905348306853	0.9459826092687244	0.7768282519870511	0.9229136772828085	1.0	0.6153846153846154	0.0	0.006607614138148178	0.006607614138148178
3969	0.07434665305373547	0.0371132839037288	0.03706437056819977	0.6486807616094832	-1	0	0	0.2	2	0.9230769230769231	12	1.0	0.9230769230769231	13	12	1	2	0	0.06666666666666667	1	15	15	0.4	0.14285714285714285	0.36797241726389884	0.8749033289234742	0.4982507795061547	0.8947863794823196	0.38229905348306853	0.9421091019373529	0.76489520090625	0.9081895163966544	0.6538461538461539	0.5384615384615384	0.0	0.03706437056819977	0.03706437056819977
874	0.05409295088440948	0.006552155128182033	-0.000794355716983247	0.6257889971507652	-1	0	0	0.2	2	0.9230769230769231	12	0.5357142857142857	0.7692307692307693	12	10	2	1	0	0.14285714285714285	2	14	15	0.16666666666666666	0	0.48087938215751463	0.8547470824810507	0.47045311392816974	0.9006819594733413	0.6736915127831316	0.9338637128516918	0.809562385264496	0.9009884281705485	1.0	0.3333333333333333	0.0	-7.943557169832471e-05	-7.943557169832471e-05
2952	0.08081996042804208	0.035545298813589817	0.03018714616620019	0.6805085453948962	-1	0	0	0.2	2	0.9230769230769231	12	0.5357142857142857	0.9230769230769231	14	12	0	1	0	0.14285714285714285	2	14	15	0.5	0	0.435333126359217	0.9067885971275988	0.5936364908021075	0.9100960835626373	0.3611612763453118	0.9413290262551395	0.8764864442303136	0.9209310702294127	1.0	0.7142857142857143	0.0	0.03018714616620019	0.03018714616620019
3600	0.07996885074896033	0.024325298180169392	0.024267462242269527	0.6727668528161654	-1	0	0	0.2	2	0.9230769230769231	12	0.5357142857142857	0.9230769230769231	14	12	0	1	0	0.14285714285714285	2	14	15	0.5	0	0.435333126359217	0.9076394848725261	0.5936364908021075	0.9100960835626373	0.3611612763453118	0.9413290262551395	0.8764864442303136	0.9211760774026277	1.0	0.7142857142857143	0.0	0.024267462242269527	0.024267462242269527
4237	0.07420805028387109	0.03688787393885094	0.03678036815573914	0.6467888444784553	-1	0	0	0.2	2	0.9230769230769231	12	1.0	0.9230769230769231	13	12	1	2	0	0.06666666666666667	1	15	15	0.4	0.14285714285714285	0.36797241726389884	0.8749033289234742	0.4982507795061547	0.8947863794823196	0.38229905348306853	0.9421091019373529	0.76489520090625	0.9081895163966544	0.6538461538461539	0.5384615384615384	0.0	0.03678036815573914	0.03678036815573914
3216	0.08282601818746822	0.027481603357593688	0.024101691688761404	0.6656169122659337	-1	0	0	0.2	2	0.9230769230769231	12	0.5357142857142857	0.9230769230769231	14	12	0	1	0	0.14285714285714285	2	14	15	0.5	0	0.435333126359217	0.9181884278207514	0.5936364908021075	0.9100960835626373	0.3611612763453118	0.9413290262551395	0.8764864442303136	0.9243318209907351	1.0	0.7142857142857143	0.0	0.024101691688761404	0.024101691688761404
4433	0.07885454639306383	0.017504276577397233	0.017278848695760463	0.6793838727826816	-1	0	0	0.2	2	0.9230769230769231	12	1.0	0.9230769230769231	13	12	1	2	0	0.06666666666666667	1	15	15	0.4	0.14285714285714285	0.36797241726389884	0.8745054206685177	0.4982507795061547	0.8947863794823196	0.38229905348306853	0.9421091019373529	0.76489520090625	0.9080885566832523	0.6538461538461539	0.6153846153846154	0.0	0.017278848695760463	0.017278848695760463
4059	0.07030751532604794	0.008230625770098967	-0.0027800396603325237	0.7453642104337063	-1	0	0	0.2	2	0.9166666666666666	11	1.0	0.9166666666666666	12	11	1	2	0	0.07142857142857142	1	14	14	0.4	0.15384615384615385	0.36797241726389884	0.808113073246075	0.568310286074654	0.8942118117455885	0.3274063624759475	0.9594460796427782	0.8531910753359836	0.9042479061762633	0.7083333333333334	0.6666666666666666	0.0	-0.0002780039660332524	-0.0002780039660332524
2017	0.06879267968714627	0.008863471750842816	0.006064010822657016	0.6710561900007426	-1	0	0	0.2	2	0.9230769230769231	12	1.0	0.9230769230769231	13	12	1	2	0	0.06666666666666667	1	15	15	0.4	0.14285714285714285	0.3676666451977165	0.8354094997560046	0.4982507795061547	0.9030415139789411	0.38229905348306853	0.9368164857296208	0.8587652671687518	0.8988153319097479	0.6538461538461539	0.6153846153846154	0.0	0.006064010822657016	0.006064010822657016
4483	0.07507259881174637	0.02632120174727726	0.022417206993470072	0.6568762609554681	-1	0	0	0.2	2	0.9230769230769231	12	1.0	0.9230769230769231	13	12	1	2	0	0.06666666666666667	1	15	15	0.4	0.14285714285714285	0.36797241726389884	0.8749033289234742	0.4982507795061547	0.8947863794823196	0.38229905348306853	0.9421091019373529	0.76489520090625	0.9081895163966544	0.6538461538461539	0.5384615384615384	0.0	0.022417206993470072	0.022417206993470072
2649	0.08648019006745952	0.005727862582063972	0.004532163747621787	0.6614648417497877	-1	0	0	0.2	2	0.9230769230769231	12	1.0	0.9230769230769231	14	12	0	2	0	0.06666666666666667	1	15	15	1.0	0.14285714285714285	0.4505162710201439	0.8523335052452238	0.5076582332575413	0.9172153916578378	0.3611612763453118	0.9299100314304578	0.809562385264496	0.9044614600628815	0.6428571428571429	0.5714285714285714	0.0	0.004532163747621787	0.004532163747621787
167	0.025261559117248193	0.004407960940983002	0.004286156509213774	0.6599029867606556	-1	0	0	0.25	2	0.8888888888888888	8	1.0	0.7777777777777778	8	7	2	1	0	0.09090909090909091	11	1	11	0.14285714285714285	0.4	0.5812606628270705	0.8695469697249486	0.4898323768762194	0.8779845270918285	0.6264450241021311	0.8976367881793769	0.8520216262396945	0.882248031682588	1.0	0.125	0.0	0.004286156509213774	0.004286156509213774
1483	0.08220640985896005	0.025751629747966433	0.025437824716217684	0.6648563381754078	-1	0	0	0.2	2	0.9230769230769231	12	1.0	0.9230769230769231	14	12	0	2	0	0.06666666666666667	1	15	15	1.0	0.14285714285714285	0.36797241726389884	0.8717150999961465	0.568310286074654	0.9241338127970072	0.3611612763453118	0.9299519543758739	0.8764864442303136	0.9116552776019959	0.6785714285714286	0.7142857142857143	0.0	0.025437824716217684	0.025437824716217684
1502	0.07895717032525916	0.018833972777524906	0.018026426000945943	0.6307251098807576	-1	0	0	0.2	2	0.9230769230769231	12	1.0	0.9230769230769231	14	12	0	2	0	0.06666666666666667	1	15	15	1.0	0.14285714285714285	0.36797241726389884	0.877001758372465	0.5076582332575413	0.9174082964523164	0.3611612763453118	0.9312590369590014	0.809562385264496	0.9110122945704936	0.5714285714285714	0.7142857142857143	0.0	0.018026426000945943	0.018026426000945943
72	0.047806013761651306	0.00416956300477478	0.0017251958948095536	0.8992228896258478	-1	0	0	0.2	2	0.8333333333333334	10	0.7777777777777778	0.5	8	6	5	2	0	0.5	6	3	14	0.16666666666666666	0	0.8725264945737965	0.9577774704130182	0.36510821921653736	0.9591615100315432	0.2636391050210348	0.9245932158647735	0.938695009189211	0.9492222259009816	0.5625	0.125	0.0	0.0017251958948095536	0.0017251958948095536
1289	0.0878589236462329	0.013827954450333784	0.01326224806159956	0.6894803908319929	-1	0	0	0.2	2	0.9230769230769231	12	0.5357142857142857	0.9230769230769231	13	12	1	0	0	0.14285714285714285	2	14	15	0.0	0	0.41069544041985384	0.9053025691838168	0.5769447468097494	0.9087623629422696	0.38229905348306853	0.9409246421032668	0.8474359677810133	0.9199314405157296	0	0	0.0	0.01326224806159956	0.01326224806159956
4151	0.07348488787593109	0.03708619899919097	0.03703875716815052	0.6582988724877943	-1	0	0	0.2	2	0.9230769230769231	12	1.0	0.9230769230769231	13	12	1	2	0	0.06666666666666667	1	15	15	0.4	0.14285714285714285	0.36797241726389884	0.8749033289234742	0.4982507795061547	0.8947863794823196	0.38229905348306853	0.9421091019373529	0.76489520090625	0.9081895163966544	0.6538461538461539	0.38461538461538464	0.0	0.03703875716815052	0.03703875716815052
1505	0.07559079939756523	0.012054029225541517	0.010503097717787385	0.647797881941176	-1	0	0	0.3	3	0.8461538461538461	11	0.5357142857142857	0.8461538461538461	13	11	1	1	0	0.14285714285714285	2	14	15	0.25	0.15384615384615385	0.36797241726389884	0.8183664434442591	0.5769447468097494	0.9258292432256318	0.38229905348306853	0.9354901197593033	0.8474359677810133	0.9033165094826309	1.0	0.6153846153846154	0.0	0.010503097717787385	0.010503097717787385
3630	0.07171755946747167	0.015596423965488828	0.0078018538448642065	0.7182078144671982	-1	0	0	0.2	2	0.9230769230769231	12	1.0	0.9230769230769231	13	12	1	2	0	0.06666666666666667	1	15	15	0.4	0.14285714285714285	0.4505162710201439	0.8529860497558914	0.4982507795061547	0.8947863794823196	0.38229905348306853	0.9421091019373529	0.76489520090625	0.902863685637901	0.6538461538461539	0.5384615384615384	0.0	0.0078018538448642065	0.0078018538448642065
2297	0.07399013258642508	0.024657574394738493	0.024359690204319443	0.6234897214241368	-1	0	0	0.2	2	0.9230769230769231	12	0.5357142857142857	0.8461538461538461	13	11	1	1	0	0.14285714285714285	2	14	15	0.25	0	0.4505162710201439	0.9258854996842244	0.5769447468097494	0.9131109769793199	0.38229905348306853	0.9385809769356003	0.8474359677810133	0.9265369617997576	1.0	0.6923076923076923	0.0	0.024359690204319443	0.024359690204319443
1871	0.0738305039602787	0.02330009086252725	0.021717682730196305	0.6514060612116328	-1	0	0	0.2	2	0.9230769230769231	12	1.0	0.9230769230769231	13	12	1	2	0	0.06666666666666667	1	15	15	0.4	0.14285714285714285	0.36797241726389884	0.8482478511721224	0.4982507795061547	0.8980766387037984	0.38229905348306853	0.9368164857296208	0.8474359677810133	0.9000518514082377	0.6538461538461539	0.6153846153846154	0.0	0.021717682730196305	0.021717682730196305
273	0.04677881608176024	0.0008770450639626746	5.9159478198758844e-05	0.8719518845390317	-1	0	0	0.3	3	0.8333333333333334	10	0.3181818181818182	0.8333333333333334	11	10	2	1	0	0.36363636363636365	11	4	14	0.14285714285714285	0.6666666666666666	0.48087938215751463	0.8193379510813467	0.43837171970533334	0.8582376320576395	0.7742025228512094	0.8987325946178925	0.76489520090625	0.8619926049476553	1.0	0.2727272727272727	0.0	5.9159478198758844e-05	5.9159478198758844e-05
4478	0.07270213399745576	0.0326741498503182	0.03230820688648629	0.6349044852798879	-1	0	0	0.2	2	0.9230769230769231	12	1.0	0.9230769230769231	13	12	1	2	0	0.06666666666666667	1	15	15	0.4	0.14285714285714285	0.36797241726389884	0.8749033289234742	0.4982507795061547	0.8947863794823196	0.38229905348306853	0.9421091019373529	0.76489520090625	0.9081895163966544	0.6538461538461539	0.5384615384615384	0.0	0.03230820688648629	0.03230820688648629
4139	0.07643494915456585	0.03790125359568017	0.037842255213614395	0.6893989767344753	-1	0	0	0.2	2	0.9230769230769231	12	1.0	0.9230769230769231	13	12	1	2	0	0.06666666666666667	1	15	15	0.4	0.14285714285714285	0.36797241726389884	0.8749033289234742	0.4982507795061547	0.8947863794823196	0.38229905348306853	0.9421091019373529	0.76489520090625	0.9081895163966544	0.6538461538461539	0.5384615384615384	0.0	0.037842255213614395	0.037842255213614395
1995	0.07944920862336352	0.014200646180310491	0.012970077675976424	0.5552999950906696	-1	0	0	0.2	2	0.9166666666666666	11	1.0	0.9166666666666666	13	11	0	2	0	0.07142857142857142	1	14	14	1.0	0.15384615384615385	0.3676666451977165	0.9101866650998062	0.5596758253395586	0.9192576458376098	0.3400234992075551	0.9295781324669953	0.8474359677810133	0.9200344707262833	0.6923076923076923	0.6153846153846154	0.0	0.012970077675976424	0.012970077675976424
1730	0.07687438021663184	0.024356619502021493	0.023759813614271905	0.6721478686362514	-1	0	0	0.2	2	0.9166666666666666	11	1.0	0.9166666666666666	13	11	0	2	0	0.07142857142857142	1	14	14	1.0	0.15384615384615385	0.36797241726389884	0.8994075442024768	0.7821767600198207	0.9364415911179022	0.3400234992075551	0.8703605284943704	0.900653758388783	0.9056503454517333	0.6538461538461539	0.7692307692307693	0.0	0.023759813614271905	0.023759813614271905
2260	0.08048639503830657	0.020745092999860316	0.01870012504932882	0.6832624119636227	-1	0	0	0.2	2	0.9230769230769231	12	1.0	0.9230769230769231	14	12	0	2	0	0.06666666666666667	1	15	15	1.0	0.14285714285714285	0.36797241726389884	0.8316981010346238	0.568310286074654	0.9206321575398876	0.38229905348306853	0.9445681091401398	0.8474359677810133	0.9084413056179209	0.7142857142857143	0.6428571428571429	0.0	0.01870012504932882	0.01870012504932882
4534	0.07498919182939544	0.036614699847318195	0.036603628748450974	0.6705098553021047	-1	0	0	0.2	2	0.9230769230769231	12	1.0	0.9230769230769231	13	12	1	2	0	0.06666666666666667	1	15	15	0.4	0.14285714285714285	0.36797241726389884	0.8749033289234742	0.4982507795061547	0.8947863794823196	0.38229905348306853	0.9421091019373529	0.76489520090625	0.9081895163966544	0.7307692307692308	0.5384615384615384	0.0	0.036603628748450974	0.036603628748450974
3901	0.07393723150606683	0.019507161085880437	0.013584804923698273	0.6761607456429533	-1	0	0	0.2	2	0.9230769230769231	12	1.0	0.9230769230769231	13	12	1	2	0	0.06666666666666667	1	15	15	0.4	0.14285714285714285	0.36797241726389884	0.8749033289234742	0.4982507795061547	0.8947863794823196	0.38229905348306853	0.9421091019373529	0.76489520090625	0.9081895163966544	0.6538461538461539	0.38461538461538464	0.0	0.013584804923698273	0.013584804923698273
509	0.049911399544899135	0.01073743537217134	0.009376675892507683	0.8550083068471073	-1	0	0	0.2	2	0.8461538461538461	11	0.4166666666666667	0.7692307692307693	12	10	2	1	0	0.25	3	12	15	0.16666666666666666	0	0.45112274988437945	0.8227098025986572	0.3545798799194676	0.8019432774729033	0.43253636464370704	0.8768709803239663	0.7429074042988202	0.8364629119618698	1.0	0.3333333333333333	0.0	0.009376675892507683	0.009376675892507683
2599	0.07943303039950439	0.03500870791961111	0.030308469763703386	0.6857296208283761	-1	0	0	0.2	2	0.9230769230769231	12	0.5357142857142857	0.9230769230769231	14	12	0	1	0	0.14285714285714285	2	14	15	0.5	0	0.435333126359217	0.9067885971275988	0.5936364908021075	0.9100960835626373	0.3611612763453118	0.9413290262551395	0.8764864442303136	0.9209310702294127	1.0	0.7142857142857143	0.0	0.030308469763703386	0.030308469763703386
330	0.03741013047856224	0.0029993870648352423	0.0024895429217591672	0.6478244436205516	-1	0	0	0.3	3	0.8333333333333334	10	0.3181818181818182	0.8333333333333334	11	10	2	1	0	0.36363636363636365	11	4	14	0.14285714285714285	0.6666666666666666	0.48087938215751463	0.8192601336890143	0.43837171970533334	0.8582376320576395	0.7742025228512094	0.8987325946178925	0.76489520090625	0.8619717607124145	1.0	0.2727272727272727	0.0	0.0024895429217591672	0.0024895429217591672
4021	0.07471911776299024	0.033462709247305336	0.0332374173303179	0.6524699302226156	-1	0	0	0.2	2	0.9230769230769231	12	1.0	0.9230769230769231	13	12	1	2	0	0.06666666666666667	1	15	15	0.4	0.14285714285714285	0.36797241726389884	0.8749033289234742	0.4982507795061547	0.8947863794823196	0.38229905348306853	0.9421091019373529	0.76489520090625	0.9081895163966544	0.6538461538461539	0.5384615384615384	0.0	0.0332374173303179	0.0332374173303179
3762	0.07316049395466906	0.03217167174251529	0.03214172535048069	0.6429690623807325	-1	0	0	0.2	2	0.9230769230769231	12	1.0	0.9230769230769231	13	12	1	2	0	0.06666666666666667	1	15	15	0.4	0.14285714285714285	0.36797241726389884	0.8749033289234742	0.4982507795061547	0.8947863794823196	0.38229905348306853	0.9421091019373529	0.76489520090625	0.9081895163966544	0.6538461538461539	0.5384615384615384	0.0	0.03214172535048069	0.03214172535048069
1222	0.06283388023473532	0.019683158615496	0.01866995144736046	0.6303823977067737	-1	0	0	0.3	3	0.7692307692307693	10	0.38461538461538464	0.6923076923076923	11	9	3	2	0	0.23076923076923078	3	13	15	0.25	0	0.48087938215751463	0.9065557651916446	0.5769447468097494	0.8868172157407516	0.38229905348306853	0.9234070218188971	0.76489520090625	0.9066580508489732	0.5909090909090909	0.5454545454545454	0.0	0.01866995144736046	0.01866995144736046
4812	0.0762573759377756	0.0191114942816907	0.018793049188242324	0.6118433188325734	-1	0	0	0.2	2	0.9230769230769231	12	1.0	0.9230769230769231	13	12	1	2	0	0.06666666666666667	1	15	15	0.4	0.14285714285714285	0.36797241726389884	0.8763403252307773	0.4982507795061547	0.8947863794823196	0.38229905348306853	0.9421091019373529	0.76489520090625	0.9085555887689576	0.6538461538461539	0.6153846153846154	0.0	0.018793049188242324	0.018793049188242324
4434	0.07551589781340738	0.0322391021134763	0.03196063858715994	0.6720111508242157	-1	0	0	0.2	2	0.9230769230769231	12	1.0	0.9230769230769231	13	12	1	2	0	0.06666666666666667	1	15	15	0.4	0.14285714285714285	0.36797241726389884	0.8749033289234742	0.4982507795061547	0.8947863794823196	0.38229905348306853	0.9421091019373529	0.76489520090625	0.9081895163966544	0.6538461538461539	0.5384615384615384	0.0	0.03196063858715994	0.03196063858715994
4591	0.09217992903709785	0.021599766156258342	0.018260516377664654	0.5822299072371141	-1	0	0	0.1	1	1.0	13	1.0	1.0	14	13	0	1	0	0.06666666666666667	1	15	15	0.3333333333333333	0	0.36797241726389884	0.8660793390741705	0.537597763157952	0.9029230720555819	0.38229905348306853	0.9442596733272349	0.8531910753359836	0.9096076167127753	1.0	0.5	0.0	0.018260516377664654	0.018260516377664654
1715	0.08072039890802962	0.010966571659784789	0.01030777027713517	0.6465580368272583	-1	0	0	0.2	2	0.9230769230769231	12	0.5357142857142857	0.9230769230769231	13	12	1	1	0	0.14285714285714285	2	14	15	0.2	0	0.36797241726389884	0.8895977407306864	0.5769447468097494	0.8982247950902749	0.38229905348306853	0.9354901197593033	0.8587652671687518	0.90993555247903	1.0	0.6153846153846154	0.0	0.01030777027713517	0.01030777027713517
2914	0.08305047121268885	0.03553316079239023	0.02973702396461825	0.6877042700350224	-1	0	0	0.2	2	0.9230769230769231	12	0.5357142857142857	0.9230769230769231	14	12	0	1	0	0.14285714285714285	2	14	15	0.5	0	0.435333126359217	0.9067885971275988	0.5936364908021075	0.9100960835626373	0.3611612763453118	0.9413290262551395	0.8764864442303136	0.9209310702294127	1.0	0.7142857142857143	0.0	0.02973702396461825	0.02973702396461825
622	0.029544169928642297	0.007711167145617988	0.005142324533679668	0.9451419749343661	-1	0.25	1	0.6	6	0.3076923076923077	4	0.5357142857142857	0.3076923076923077	7	4	7	2	0	0.5714285714285714	4	7	15	0.13333333333333333	0	0.8706585360785507	0.8900838519526472	0.5777937392246065	0.9600294441772558	0.6162791077620474	0.9031956391548307	0.8977679256879426	0.9242274401608951	0.5714285714285714	0.42857142857142855	0.0	0.005142324533679668	0.005142324533679668
88	0.04204000046001551	0.004313357989786968	-0.0009318386731718225	0.6865365515315276	-1	0	0	0.4	4	0.6923076923076923	9	0.38461538461538464	0.6153846153846154	11	8	3	1	0	0.23076923076923078	3	13	15	0.14285714285714285	0.15384615384615385	0.37907003043075205	0.9145471467366904	0.7777097509171169	0.8997459538610594	0.25092227196077366	0.9459773930387823	0.8979532109931432	0.9224346054221015	1.0	0.18181818181818182	0.0	-9.318386731718224e-05	-9.318386731718224e-05
3314	0.07345146701786909	0.03722869572269262	0.03717582092615498	0.6378523085489098	-1	0	0	0.2	2	0.9230769230769231	12	1.0	0.9230769230769231	13	12	1	2	0	0.06666666666666667	1	15	15	0.4	0.14285714285714285	0.36797241726389884	0.8749033289234742	0.4982507795061547	0.8947863794823196	0.38229905348306853	0.9421091019373529	0.76489520090625	0.9081895163966544	0.7307692307692308	0.5384615384615384	0.0	0.03717582092615498	0.03717582092615498
4879	0.06548673408451712	0.019801514905612876	0.01963755091005122	0.6909549974858	-1	0	0	0.1	1	1.0	12	1.0	1.0	13	12	0	2	0	0.07142857142857142	1	14	14	0.6666666666666666	0	0.36797241726389884	0.8888911918836894	0.5596758253395586	0.8885014922644028	0.38229905348306853	0.9354901197593033	0.8587652671687518	0.906904732360212	0.6153846153846154	0.6153846153846154	0.0	0.01963755091005122	0.01963755091005122
3507	0.07158062490533632	0.023855783139473105	0.020710327119112887	0.570944574987752	-1	0	0	0.2	2	0.9230769230769231	12	1.0	0.9230769230769231	13	12	1	2	0	0.06666666666666667	1	15	15	0.4	0.14285714285714285	0.3676666451977165	0.8796826686348733	0.4982507795061547	0.8947863794823196	0.38229905348306853	0.9421091019373529	0.8474359677810133	0.9094161813049737	0.6153846153846154	0.6153846153846154	0.0	0.020710327119112887	0.020710327119112887
4108	0.07540779662971336	0.017317779356496504	0.014800974107584136	0.6764601593316224	-1	0	0	0.2	2	0.9230769230769231	12	1.0	0.9230769230769231	13	12	1	2	0	0.06666666666666667	1	15	15	0.4	0.14285714285714285	0.3676666451977165	0.8796826686348733	0.4982507795061547	0.8947863794823196	0.38229905348306853	0.9421091019373529	0.8474359677810133	0.9094161813049737	0.6538461538461539	0.5384615384615384	0.0	0.014800974107584136	0.014800974107584136
3990	0.07752224563325259	0.034295733120645586	0.03054529008465015	0.6786261565579403	-1	0	0	0.2	2	0.9230769230769231	12	1.0	0.9230769230769231	13	12	1	2	0	0.06666666666666667	1	15	15	0.4	0.14285714285714285	0.36797241726389884	0.8482478511721224	0.4982507795061547	0.8980766387037984	0.38229905348306853	0.9368164857296208	0.8474359677810133	0.9000518514082377	0.6538461538461539	0.6153846153846154	0.0	0.03054529008465015	0.03054529008465015
2818	0.0829658864497476	0.0047886298449243735	-0.0026157104125713593	0.7062815315108167	-1	0	0	0.2	2	0.9230769230769231	12	1.0	0.9230769230769231	13	12	1	2	0	0.06666666666666667	1	15	15	0.4	0.14285714285714285	0.3676666451977165	0.8584183498934772	0.5769447468097494	0.8910207771054943	0.38229905348306853	0.9417339281569969	0.8486305621562997	0.9027981658643064	0.6538461538461539	0.7692307692307693	0.0	-0.00026157104125713594	-0.00026157104125713594
2088	0.05460664560568609	0.024814911652779423	0.01679952177450511	0.6848116961583504	-1	0	0	0.25	2	0.9	9	0.5454545454545454	0.9	11	9	0	1	0	0.18181818181818182	2	11	12	0.5	0	0.4505162710201439	0.9385163631311095	0.5769447468097494	0.8890816695804056	0.38229905348306853	0.9234070218188971	0.8474359677810133	0.9192472382467383	1.0	0.6363636363636364	0.0	0.01679952177450511	0.01679952177450511
582	0.07865834450561981	0.013922872259057794	0.0030745133222541267	0.8331621124593797	-1	0	0	0.2	2	0.9230769230769231	12	0.25	0.8461538461538461	12	11	2	1	0	0.6	10	6	15	0.14285714285714285	0	0.37792000024901257	0.8974100516796374	0.6136170868705021	0.8078302661503824	0.43945467754743195	0.8966158202212375	0.7319250191039335	0.8723212561079082	1.0	0.16666666666666666	0.0	0.0030745133222541267	0.0030745133222541267
2820	0.08083875336110632	0.02828731757911856	0.0236855567628994	0.6358076671384374	-1	0	0	0.2	2	0.9230769230769231	12	0.5357142857142857	0.9230769230769231	14	12	0	1	0	0.14285714285714285	2	14	15	0.5	0	0.435333126359217	0.9067885971275988	0.5936364908021075	0.9100960835626373	0.3611612763453118	0.9413290262551395	0.8764864442303136	0.9209310702294127	1.0	0.7142857142857143	0.0	0.0236855567628994	0.0236855567628994
2372	0.0714796315268924	0.02645033738574358	0.023173624010507033	0.6440465852289191	-1	0	0	0.2	2	0.9230769230769231	12	0.5357142857142857	0.8461538461538461	13	11	1	1	0	0.14285714285714285	2	14	15	0.25	0	0.4505162710201439	0.9258854996842244	0.5769447468097494	0.90874862040219	0.38229905348306853	0.9385809769356003	0.8474359677810133	0.9253075003705831	1.0	0.6923076923076923	0.0	0.023173624010507033	0.023173624010507033
1429	0.08660284120874293	0.014313368608793413	0.008605019037267736	0.5889714829164712	-1	0	0	0.2	2	0.9230769230769231	12	1.0	0.9230769230769231	14	12	0	2	0	0.06666666666666667	1	15	15	1.0	0.14285714285714285	0.36797241726389884	0.8842687046041552	0.49902377252244595	0.9162968518940504	0.3611612763453118	0.9312590369590014	0.809562385264496	0.9124759909306869	0.6785714285714286	0.7142857142857143	0.0	0.008605019037267736	0.008605019037267736
3171	0.07519925099639217	0.03431268364186199	0.03430619675308807	0.6505842307150801	-1	0	0	0.2	2	0.9230769230769231	12	1.0	0.9230769230769231	13	12	1	2	0	0.06666666666666667	1	15	15	0.4	0.14285714285714285	0.36797241726389884	0.8749033289234742	0.4982507795061547	0.8947863794823196	0.38229905348306853	0.9421091019373529	0.76489520090625	0.9081895163966544	0.6538461538461539	0.6153846153846154	0.0	0.03430619675308807	0.03430619675308807
4786	0.07539567844686108	0.03718528908952643	0.036970134125198575	0.6918083291187884	-1	0	0	0.2	2	0.9230769230769231	12	1.0	0.9230769230769231	13	12	1	2	0	0.06666666666666667	1	15	15	0.4	0.14285714285714285	0.36797241726389884	0.8749033289234742	0.4982507795061547	0.8947863794823196	0.38229905348306853	0.9487005244312626	0.8474359677810133	0.9116817198475295	0.7307692307692308	0.6153846153846154	0.0	0.036970134125198575	0.036970134125198575
4078	0.07448155080458137	0.037835886080577356	0.03773548365278798	0.6742456734498208	-1	0	0	0.2	2	0.9230769230769231	12	1.0	0.9230769230769231	13	12	1	2	0	0.06666666666666667	1	15	15	0.4	0.14285714285714285	0.36797241726389884	0.8749033289234742	0.4982507795061547	0.8947863794823196	0.38229905348306853	0.9421091019373529	0.76489520090625	0.9081895163966544	0.6538461538461539	0.5384615384615384	0.0	0.03773548365278798	0.03773548365278798
75	None	None	None	None	None	0	0	0.4	4	0.5384615384615384	7	0.35714285714285715	0.23076923076923078	3	3	11	4	0	0.8571428571428571	6	7	15	0.15384615384615385	0.46153846153846156	0.8587640952795628	0.7635562531340224	0.2998631471725781	0.9549847488643501	0.9158033569675397	0.9790764396549709	0.9558832752703239	0.9364876208363552	0.5	0.3333333333333333	0.5907347272399466	None	None
2536	0.030652016333096204	0.001989335126763602	0.0013491278963428932	0.6993510220393517	-1	0	0	0.3333333333333333	3	0.8181818181818182	9	0.3939393939393939	0.8181818181818182	12	9	0	1	0	0.2727272727272727	3	11	13	1.0	0.2	0.39406119948109447	0.9216654632901919	0.5936364908021075	0.9156913204114603	0.3400234992075551	0.9147395830833062	0.8764864442303136	0.9174180746831387	1.0	0.75	0.0	0.0013491278963428932	0.0013491278963428932
1813	0.07206188979276931	0.019734959455731567	0.019625589007581098	0.7423155583447234	-1	0	0	0.2	2	0.9230769230769231	12	0.5357142857142857	0.9230769230769231	14	12	0	1	0	0.14285714285714285	2	14	15	0.5	0	0.4505162710201439	0.935217276878751	0.5936364908021075	0.9100960835626373	0.3611612763453118	0.9413290262551395	0.8474359677810133	0.9299962716830107	1.0	0.7142857142857143	0.0	0.019625589007581098	0.019625589007581098
1065	0.06983673966060593	0.006815728909545117	0.004973543222474154	0.6074331996047508	-1	0	0	0.2	2	0.9166666666666666	11	1.0	0.9166666666666666	13	11	0	2	0	0.07142857142857142	1	14	14	1.0	0.15384615384615385	0.36797241726389884	0.8441150074454904	0.5596758253395586	0.9225553393233286	0.38229905348306853	0.9354901197593033	0.8474359677810133	0.9072352769424284	0.6923076923076923	0.6923076923076923	0.0	0.004973543222474154	0.004973543222474154
4129	0.07448123671788145	0.032525318818641215	0.03171220895287394	0.644098972868141	-1	0	0	0.2	2	0.9230769230769231	12	1.0	0.9230769230769231	13	12	1	2	0	0.06666666666666667	1	15	15	0.4	0.14285714285714285	0.36797241726389884	0.8749033289234742	0.4982507795061547	0.8947863794823196	0.38229905348306853	0.9421091019373529	0.76489520090625	0.9081895163966544	0.6538461538461539	0.5384615384615384	0.0	0.03171220895287394	0.03171220895287394
1834	0.08357306422968526	0.025038581128585084	0.02485019746940044	0.6441117070714134	-1	0	0	0.2	2	0.9230769230769231	12	1.0	0.9230769230769231	14	12	0	2	0	0.06666666666666667	1	15	15	1.0	0.14285714285714285	0.36797241726389884	0.8717150999961465	0.568310286074654	0.9241338127970072	0.3611612763453118	0.9268289797862146	0.8764864442303136	0.910385812330085	0.6785714285714286	0.7142857142857143	0.0	0.02485019746940044	0.02485019746940044
774	None	None	None	None	None	0	0	0.4	4	0.6153846153846154	8	0.5	0.38461538461538464	8	5	6	0	0	0.3	10	3	15	0.0	0	0.7083662303596702	0.8805063210117419	0.3116597649421448	0.8283952764064251	0.46243640688860166	0.8753022371995299	0.848104596621394	0.8629568549207228	0	0	0.0	None	None
4443	0.07229341241530517	0.025935382732219864	0.02199548706795359	0.6585665785792824	-1	0	0	0.2	2	0.9230769230769231	12	1.0	0.9230769230769231	13	12	1	2	0	0.06666666666666667	1	15	15	0.4	0.14285714285714285	0.36797241726389884	0.8749033289234742	0.4982507795061547	0.8947863794823196	0.38229905348306853	0.9421091019373529	0.76489520090625	0.9081895163966544	0.6538461538461539	0.6153846153846154	0.0	0.02199548706795359	0.02199548706795359
3966	0.0684265705618335	0.01909822887127973	0.005892008745902578	0.7854673269357964	-1	0	0	0.2	2	0.9230769230769231	12	1.0	0.9230769230769231	13	12	1	2	0	0.06666666666666667	1	15	15	0.4	0.14285714285714285	0.36797241726389884	0.8022160511399036	0.4982507795061547	0.9024853855960531	0.38229905348306853	0.9488049134835613	0.76489520090625	0.8985883928757269	0.6538461538461539	0.6153846153846154	0.0	0.005892008745902578	0.005892008745902578
3445	0.011668034771636901	0.001290431543620504	0.0012720147575051722	0.9390227477355524	-1	0	0	0.3333333333333333	2	0.8571428571428571	6	0.5625	0.8571428571428571	8	6	0	2	0	0.25	8	2	9	1.0	0	0.39406119948109447	0.9503668663860816	0.7923009137727195	0.8687285421996415	0.28254343694455974	0.9048109075083218	0.9552253367161212	0.9140880891898513	0.75	1.0	0.0	0.0012720147575051722	0.0012720147575051722
4133	0.0795178846738607	0.017964703729561684	0.012575384170078856	0.6506929802744693	-1	0	0	0.2	2	0.9230769230769231	12	1.0	0.9230769230769231	13	12	1	2	0	0.06666666666666667	1	15	15	0.4	0.14285714285714285	0.3676666451977165	0.8805885129904678	0.4982507795061547	0.8947863794823196	0.38229905348306853	0.9421091019373529	0.8474359677810133	0.9096516855340432	0.6153846153846154	0.5384615384615384	0.0	0.012575384170078856	0.012575384170078856
3239	0.06947767011118032	0.019872830481343425	0.008825856295361215	0.546953422368132	-1	0	0	0.2	2	0.9230769230769231	12	0.5357142857142857	0.9230769230769231	13	12	1	1	0	0.14285714285714285	2	14	15	0.2	0	0.36797241726389884	0.8610661806496298	0.5769447468097494	0.9237805399251657	0.38229905348306853	0.9444931889302114	0.8474359677810133	0.9156292978663589	1.0	0.6153846153846154	0.0	0.008825856295361215	0.008825856295361215
2837	0.033725800221641865	0.006141162995301165	0.0051524444295290555	0.836848861058591	-1	0	0	0.125	1	1.0	9	1.0	1.0	10	9	0	3	0	0.09090909090909091	11	1	11	1.0	0	0.41999709566519894	0.9332744352715145	0.7146760130008369	0.8954904950970822	0.3611612763453118	0.9361789124708608	0.9071586133914407	0.9234832192849521	0.5	0.7	0.0	0.0051524444295290555	0.0051524444295290555
2175	0.08482458117158559	0.023519203141264763	0.023372680984503676	0.6487169044023409	-1	0	0	0.2	2	0.9230769230769231	12	1.0	0.9230769230769231	14	12	0	2	0	0.06666666666666667	1	15	15	1.0	0.14285714285714285	0.36797241726389884	0.8717150999961465	0.568310286074654	0.9241338127970072	0.3611612763453118	0.9299519543758739	0.8764864442303136	0.9116552776019959	0.6785714285714286	0.7142857142857143	0.0	0.023372680984503676	0.023372680984503676
1209	0.09139532429464789	0.01724390390643814	0.017089928394705498	0.5982588442436104	-1	0	0	0.2	2	0.9230769230769231	12	1.0	0.9230769230769231	14	12	0	2	0	0.06666666666666667	1	15	15	1.0	0.14285714285714285	0.36797241726389884	0.8717150999961465	0.5769447468097494	0.9247847856371334	0.3611612763453118	0.9299519543758739	0.8764864442303136	0.9119052148886738	0.6785714285714286	0.7142857142857143	0.0	0.017089928394705498	0.017089928394705498
1588	0.0832637294363714	0.012472398303279448	0.010413603327334688	0.7178866709215612	-1	0	0	0.2	2	0.9230769230769231	12	1.0	0.9230769230769231	14	12	0	2	0	0.06666666666666667	1	15	15	1.0	0.14285714285714285	0.36797241726389884	0.8914471572583967	0.49902377252244595	0.9162968518940504	0.3611612763453118	0.9312590369590014	0.809562385264496	0.9143769479700093	0.6428571428571429	0.7142857142857143	0.0	0.010413603327334688	0.010413603327334688
29	7.732221119170202e-09	6.71111924199852e-09	5.810072300862402e-09	0.9999988526961474	-1	0	0	1.0	1	0	0	1.0	0	0	0	1	1	0	0.5	1	2	2	0.16666666666666666	0	0	0	0	0	0	0	0	0	0	0	0	-0.1	-0.1
2046	0.07840668339957328	0.02960130379364851	0.029427395222665582	0.6363954987007547	-1	0	0	0.2	2	0.9230769230769231	12	1.0	0.9230769230769231	13	12	1	2	0	0.06666666666666667	1	15	15	0.4	0.14285714285714285	0.36797241726389884	0.8749033289234742	0.4982507795061547	0.8947863794823196	0.38229905348306853	0.9421091019373529	0.76489520090625	0.9081895163966544	0.6538461538461539	0.5384615384615384	0.0	0.029427395222665582	0.029427395222665582
510	0.03877368446952737	0.003818324029051687	0.0034417920124919224	0.9224739938121829	-1	0	0	0.2	2	0.9230769230769231	12	0.5357142857142857	0.8461538461538461	12	11	2	1	0	0.14285714285714285	2	14	15	0.14285714285714285	0	0.6534311349244861	0.935434495723115	0.5585487705435274	0.9017250877481757	0.5844757440491337	0.881756322114999	0.8387908920182242	0.9088505314752497	1.0	0.5833333333333334	0.0	0.0034417920124919224	0.0034417920124919224
3416	0.07896028213462904	0.008802531454910067	0.0027005895761525716	0.7314854225809111	-1	0	0	0.2	2	0.9230769230769231	12	0.5357142857142857	0.9230769230769231	14	12	0	1	0	0.14285714285714285	2	14	15	0.5	0	0.4092443441420214	0.8894442166623605	0.6022709515372029	0.913946229580588	0.3611612763453118	0.9471659554723199	0.8474359677810133	0.9201753216448914	1.0	0.6428571428571429	0.0	0.0027005895761525716	0.0027005895761525716
2067	0.08638497736434905	0.02673529308799091	0.026501120317310462	0.639686969229832	-1	0	0	0.2	2	0.9230769230769231	12	1.0	0.9230769230769231	14	12	0	2	0	0.06666666666666667	1	15	15	1.0	0.14285714285714285	0.36797241726389884	0.8717150999961465	0.568310286074654	0.9260552054598159	0.3611612763453118	0.9299519543758739	0.850201245001059	0.9123968883210742	0.6785714285714286	0.7142857142857143	0.0	0.026501120317310462	0.026501120317310462
4490	0.0737167830775143	0.03652949730056052	0.03639782949917754	0.6422370664551563	-1	0	0	0.2	2	0.9230769230769231	12	1.0	0.9230769230769231	13	12	1	2	0	0.06666666666666667	1	15	15	0.4	0.14285714285714285	0.36797241726389884	0.8749033289234742	0.4982507795061547	0.8947863794823196	0.38229905348306853	0.9421091019373529	0.76489520090625	0.9081895163966544	0.6538461538461539	0.6153846153846154	0.0	0.03639782949917754	0.03639782949917754
1098	0.08997890464408254	0.0170952491388065	0.012216210633290987	0.6636348987522898	-1	0	0	0.1	1	1.0	13	1.0	1.0	14	13	0	1	0	0.06666666666666667	1	15	15	0.3333333333333333	0	0.3846614492487843	0.8585108155830711	0.5769447468097494	0.919914333943185	0.3611612763453118	0.9409880342403922	0.8534258636775047	0.9119582666736982	1.0	0.5714285714285714	0.0	0.012216210633290987	0.012216210633290987
1754	0.048399290871136244	0.005164739894217506	0.002728735357314802	0.8555551163883763	-1	0	0	0.3	3	0.8461538461538461	11	0.38461538461538464	0.7692307692307693	13	10	1	3	0	0.23076923076923078	13	3	15	1.0	0.2	0.36797241726389884	0.9112712263320264	0.76165808092457	0.8760536109718614	0.38229905348306853	0.9581259805240856	0.900653758388783	0.9221350713617438	0.46153846153846156	0.6153846153846154	0.0	0.002728735357314802	0.002728735357314802
1221	0.040260456056193904	0.0076294989602175125	0.0018983502796922607	0.6132762101669551	-1	0	0	0.3	3	0.75	9	0.5384615384615384	0.6666666666666666	11	8	2	2	0	0.15384615384615385	2	13	14	0.4	0.15384615384615385	0.4745145609807869	0.8823518648169015	0.5500575439167271	0.9267200201833904	0.48275707158790915	0.9172323132808562	0.8693777550208632	0.9104541902823318	0.5454545454545454	0.9090909090909091	0.0	0.0018983502796922607	0.0018983502796922607
2827	0.0833808361519056	0.034991476754272395	0.03067802395173536	0.6894913340855193	-1	0	0	0.2	2	0.9230769230769231	12	0.5357142857142857	0.9230769230769231	14	12	0	1	0	0.14285714285714285	2	14	15	0.5	0	0.435333126359217	0.9067885971275988	0.5936364908021075	0.9100960835626373	0.3611612763453118	0.9413290262551395	0.8764864442303136	0.9209310702294127	1.0	0.7142857142857143	0.0	0.03067802395173536	0.03067802395173536
2425	0.07486357136920675	0.016498795462077626	0.015312636500771505	0.6981067575087168	-1	0	0	0.2	2	0.9230769230769231	12	0.5357142857142857	0.9230769230769231	14	12	0	1	0	0.14285714285714285	2	14	15	0.5	0	0.4090914581089303	0.9272238558767653	0.43837171970533334	0.8928818992930394	0.6944766310633343	0.9342735087047497	0.8764864442303136	0.9198171643682839	1.0	0.7142857142857143	0.0	0.015312636500771505	0.015312636500771505
2206	0.07885527071397914	0.020340951199596877	0.01759266807876233	0.6413774610083804	-1	0	0	0.2	2	0.9230769230769231	12	0.5357142857142857	0.9230769230769231	14	12	0	1	0	0.14285714285714285	2	14	15	0.5	0	0.4505162710201439	0.906275018709538	0.5936364908021075	0.9100960835626373	0.3611612763453118	0.9413290262551395	0.8474359677810133	0.9207838247551497	1.0	0.7142857142857143	0.0	0.01759266807876233	0.01759266807876233
2048	0.00010474076933675804	2.294336596883712e-06	-2.27594642761554e-06	0.9993665566660281	-1	0	0	0.5	2	0.6666666666666666	2	1.0	0.6666666666666666	4	2	0	2	0	0.2	1	5	5	1.0	0.5	0.23398620863194944	0.9056356371043178	0.9262240319874934	0.9348680562612633	0.13178754711303836	0.7194543421303818	0.9658539004406184	0.8760711985503	0.75	1.0	0.0	-2.2759464276155403e-07	-2.2759464276155403e-07
1537	0.06280232808898499	0.019493732753281718	0.01898415267769082	0.6256372555505305	-1	0	0	0.2	2	0.9230769230769231	12	0.5357142857142857	0.8461538461538461	13	11	1	1	0	0.14285714285714285	2	14	15	0.25	0	0.41328529729263924	0.9100806972197715	0.5769447468097494	0.9142068804069742	0.38229905348306853	0.9408524114172852	0.8474359677810133	0.9229056061054651	1.0	0.6153846153846154	0.0	0.01898415267769082	0.01898415267769082
4698	0.07511046301039509	0.010895503535394282	0.007159223101705569	0.611928480493801	-1	0	0	0.2	2	0.9230769230769231	12	1.0	0.9230769230769231	13	12	1	2	0	0.06666666666666667	1	15	15	0.4	0.14285714285714285	0.36797241726389884	0.8799665377048326	0.4982507795061547	0.8947863794823196	0.38229905348306853	0.9421091019373529	0.76489520090625	0.9094898765572835	0.6538461538461539	0.5384615384615384	0.0	0.007159223101705569	0.007159223101705569
4535	0.07482331784222834	0.03696214957811856	0.036859877451513014	0.6520087969371169	-1	0	0	0.2	2	0.9230769230769231	12	1.0	0.9230769230769231	13	12	1	2	0	0.06666666666666667	1	15	15	0.4	0.14285714285714285	0.36797241726389884	0.8749033289234742	0.4982507795061547	0.8947863794823196	0.38229905348306853	0.9421091019373529	0.76489520090625	0.9081895163966544	0.6538461538461539	0.5384615384615384	0.0	0.036859877451513014	0.036859877451513014
4852	0.07318762698529141	0.03057627758234242	0.018687080082019292	0.6517566044196268	-1	0	0	0.2	2	0.9230769230769231	12	1.0	0.9230769230769231	13	12	1	2	0	0.06666666666666667	1	15	15	0.4	0.14285714285714285	0.36797241726389884	0.8749033289234742	0.4982507795061547	0.8947863794823196	0.38229905348306853	0.9421091019373529	0.76489520090625	0.9081895163966544	0.6538461538461539	0.5384615384615384	0.0	0.018687080082019292	0.018687080082019292
3172	0.004476875200024383	0.0006206484843983734	0.0006054327395998011	0.9796084835970346	-1	0	0	0.5	2	0.75	3	0.5	0.75	5	3	0	2	0	0.75	4	3	6	1.0	0	0.36797241726389884	0.9691318542877431	0.7821767600198207	0.896777272823574	0.3400234992075551	0.9239316825868737	0.956077926933411	0.9371367148986829	0.6	1.0	0.0	0.0006054327395998011	0.0006054327395998011
3059	0.07561035197465227	0.03178400488675848	0.03175038498455366	0.6437444504711409	-1	0	0	0.2	2	0.9230769230769231	12	1.0	0.9230769230769231	13	12	1	2	0	0.06666666666666667	1	15	15	0.4	0.14285714285714285	0.36797241726389884	0.8749033289234742	0.4982507795061547	0.8947863794823196	0.38229905348306853	0.9421091019373529	0.76489520090625	0.9081895163966544	0.6538461538461539	0.6153846153846154	0.0	0.03175038498455366	0.03175038498455366
4324	0.06619381957230097	0.01851310016725849	0.01787930760551408	0.6411482571188094	-1	0	0	0.2	2	0.9230769230769231	12	0.5357142857142857	0.9230769230769231	13	12	1	1	0	0.14285714285714285	2	14	15	0.2	0	0.36797241726389884	0.8744370687069659	0.4982507795061547	0.895591603297661	0.38229905348306853	0.9421091019373529	0.8474359677810133	0.9083097599450785	1.0	0.46153846153846156	0.0	0.01787930760551408	0.01787930760551408
1740	0.07348735093190358	0.008033940876646533	0.0067421601640020035	0.6898672683053482	-1	0	0	0.2	2	0.9166666666666666	11	1.0	0.9166666666666666	13	11	0	2	0	0.07142857142857142	1	14	14	1.0	0.15384615384615385	0.4410617297417077	0.8839075200278104	0.7821767600198207	0.8867025434075514	0.3400234992075551	0.9556287539545557	0.900653758388783	0.9157338363475505	0.7307692307692308	0.8461538461538461	0.0	0.0067421601640020035	0.0067421601640020035
3563	0.07383508075041163	0.03569114943580933	0.03560377812940391	0.6512971189418486	-1	0	0	0.2	2	0.9230769230769231	12	1.0	0.9230769230769231	13	12	1	2	0	0.06666666666666667	1	15	15	0.4	0.14285714285714285	0.36797241726389884	0.8749033289234742	0.4982507795061547	0.8947863794823196	0.38229905348306853	0.9421091019373529	0.76489520090625	0.9081895163966544	0.6538461538461539	0.6153846153846154	0.0	0.03560377812940391	0.03560377812940391
4261	0.0739446120256141	0.03364756445756854	0.033620149309106354	0.6368730275029522	-1	0	0	0.2	2	0.9230769230769231	12	1.0	0.9230769230769231	13	12	1	2	0	0.06666666666666667	1	15	15	0.4	0.14285714285714285	0.36797241726389884	0.8749033289234742	0.4982507795061547	0.8947863794823196	0.38229905348306853	0.9421091019373529	0.76489520090625	0.9081895163966544	0.6538461538461539	0.6923076923076923	0.0	0.033620149309106354	0.033620149309106354
914	0.04921153958122349	0.01041342783285101	0.0018106888462311706	0.6833474779037749	-1	0	0	0.2	2	0.9230769230769231	12	0.5357142857142857	0.7692307692307693	11	10	3	0	0	0.14285714285714285	2	14	15	0.0	0	0.7201627059982357	0.9124440504982341	0.519803429621197	0.9290727310462673	0.6066729322627766	0.9101427514642187	0.8106554293023229	0.9176310351517775	0	0	0.0	0.0018106888462311706	0.0018106888462311706
1572	0.0017668615631281643	0.00029596614824474953	0.0002938485845794812	0.9943727923516428	-1	0	0	0.5	2	0.6666666666666666	2	0.625	0.6666666666666666	4	2	0	2	0	0.5	4	2	5	1.0	0	0.22437878132042202	0.7847575924451221	0.4262350882090281	0.8986827923807276	0.38229905348306853	0.8806590542842829	0.8724936703943552	0.8611638080222217	0.75	0.75	0.0	0.0002938485845794812	0.0002938485845794812
4121	0.07501868295028237	0.03357977213932078	0.033572919532458737	0.632026057863214	-1	0	0	0.2	2	0.9230769230769231	12	1.0	0.9230769230769231	13	12	1	2	0	0.06666666666666667	1	15	15	0.4	0.14285714285714285	0.36797241726389884	0.8749033289234742	0.4982507795061547	0.8947863794823196	0.38229905348306853	0.9421091019373529	0.76489520090625	0.9081895163966544	0.6538461538461539	0.5384615384615384	0.0	0.033572919532458737	0.033572919532458737
4636	0.053286154152944486	0.004230514394880727	0.0036770287588473254	0.6074573223383979	-1	0	0	0.3	3	0.7692307692307693	10	0.5769230769230769	0.7692307692307693	11	10	3	1	0	0.15384615384615385	2	13	15	0.1111111111111111	0	0.3676666451977165	0.8351746930678737	0.4982507795061547	0.900237497754927	0.38229905348306853	0.9493126794201138	0.8474359677810133	0.9047276624817944	1.0	0.45454545454545453	0.0	0.0036770287588473254	0.0036770287588473254
3684	0.07740421920566312	0.028957390792814803	0.028956285582054018	0.6450144967510292	-1	0	0	0.2	2	0.9230769230769231	12	1.0	0.9230769230769231	13	12	1	2	0	0.06666666666666667	1	15	15	0.4	0.14285714285714285	0.36797241726389884	0.8749033289234742	0.4982507795061547	0.8947863794823196	0.38229905348306853	0.9421091019373529	0.76489520090625	0.9081895163966544	0.6538461538461539	0.5384615384615384	0.0	0.028956285582054018	0.028956285582054018
1436	0.09325203613048279	0.0052509402549485934	0.003107764354253105	0.6319061279843927	-1	0	0	0.2	2	0.9230769230769231	12	1.0	0.9230769230769231	14	12	0	2	0	0.06666666666666667	1	15	15	1.0	0.14285714285714285	0.36797241726389884	0.8842687046041552	0.49902377252244595	0.9162968518940504	0.3611612763453118	0.9312590369590014	0.809562385264496	0.9124759909306869	0.6428571428571429	0.7142857142857143	0.0	0.003107764354253105	0.003107764354253105
1016	0.03806613050093313	0.003640393244975595	0.003346207286302416	0.8956525120294246	-1	0	0	0.3	3	0.7692307692307693	10	0.38461538461538464	0.5384615384615384	10	7	4	3	0	0.23076923076923078	3	13	15	0.3333333333333333	0	0.4505162710201439	0.9227358760995706	0.43837171970533334	0.9138710796832188	0.3611612763453118	0.8881126693448887	0.6989169060662429	0.9092507965463765	0.2	0.6	0.0	0.003346207286302416	0.003346207286302416
2160	0.07250004707090864	0.01805991721913821	0.017891767294162517	0.6611374474996883	-1	0	0	0.2	2	0.9230769230769231	12	0.5357142857142857	0.9230769230769231	14	12	0	1	0	0.14285714285714285	2	14	15	0.5	0	0.4092443441420214	0.9096441112196857	0.5936364908021075	0.9100960835626373	0.3611612763453118	0.9413290262551395	0.8764864442303136	0.9217586045759923	1.0	0.7142857142857143	0.0	0.017891767294162517	0.017891767294162517
4743	0.0764705893675266	0.031697761002276566	0.03169752391413331	0.6494836504081876	-1	0	0	0.2	2	0.9230769230769231	12	1.0	0.9230769230769231	13	12	1	2	0	0.06666666666666667	1	15	15	0.4	0.14285714285714285	0.36797241726389884	0.8749033289234742	0.4982507795061547	0.8947863794823196	0.38229905348306853	0.9421091019373529	0.76489520090625	0.9081895163966544	0.7307692307692308	0.6153846153846154	0.0	0.03169752391413331	0.03169752391413331
2587	0.08093833121944097	0.02127983112589454	0.021180841482574556	0.6294919476239831	-1	0	0	0.2	2	0.9230769230769231	12	1.0	0.9230769230769231	14	12	0	2	0	0.06666666666666667	1	15	15	1.0	0.14285714285714285	0.36797241726389884	0.876099038004921	0.49902377252244595	0.9162968518940504	0.3611612763453118	0.9312590369590014	0.809562385264496	0.9103909274057769	0.6785714285714286	0.7142857142857143	0.0	0.021180841482574556	0.021180841482574556
540	0.057082544840777405	0.0028962130691247787	-0.0002034530223232345	0.945687384260367	-1	0	0	0.2	2	0.8461538461538461	11	0.4166666666666667	0.7692307692307693	11	10	3	1	0	0.25	3	12	15	0.1111111111111111	0	0.4480810438209895	0.8690446870131056	0.3454371552840511	0.903157987779214	0.4504102110250033	0.9398801638528196	0.8817599996827382	0.908178058662812	1.0	0.5454545454545454	0.0	-2.034530223232345e-05	-2.034530223232345e-05
1317	0.08321177380037183	0.0149510992852762	0.01182293272367902	0.6984940793156234	-1	0	0	0.2	2	0.9230769230769231	12	1.0	0.9230769230769231	14	12	0	2	0	0.06666666666666667	1	15	15	1.0	0.14285714285714285	0.36797241726389884	0.8914471572583967	0.49902377252244595	0.9162968518940504	0.3611612763453118	0.9312590369590014	0.809562385264496	0.9143769479700093	0.6428571428571429	0.7142857142857143	0.0	0.01182293272367902	0.01182293272367902
436	0.018937529703523446	0.00043525787429869495	0.0003470910075739067	0.9627605991243273	-1	0.25	1	0.6	6	0.38461538461538464	5	0.375	0.38461538461538464	8	5	6	1	0	0.625	5	8	15	0.07692307692307693	0.18181818181818182	0.7873385484169297	0.8801451319668387	0.7913028978681091	0.9556160907750788	0.813874613716661	0.9111008422381642	0.9213270237167328	0.9215415347990432	1.0	0.375	0.0	0.0003470910075739067	0.0003470910075739067
1765	0.07813370922400487	0.009743068966908061	0.00557837601436535	0.6982926317689377	-1	0	0	0.3	3	0.8461538461538461	11	0.5357142857142857	0.8461538461538461	13	11	1	1	0	0.14285714285714285	2	14	15	0.25	0.15384615384615385	0.36797241726389884	0.8183664434442591	0.5769447468097494	0.9258292432256318	0.38229905348306853	0.9354901197593033	0.8474359677810133	0.9033165094826309	1.0	0.6153846153846154	0.0	0.00557837601436535	0.00557837601436535
731	0.059894432884507395	0.019543888732354162	0.018822369426718565	0.6686417069180178	-1	0	0	0.3	3	0.7692307692307693	10	0.38461538461538464	0.6923076923076923	11	9	3	2	0	0.23076923076923078	3	13	15	0.25	0	0.48087938215751463	0.9065557651916446	0.5769447468097494	0.8868172157407516	0.38229905348306853	0.9234070218188971	0.76489520090625	0.9066580508489732	0.5909090909090909	0.5454545454545454	0.0	0.018822369426718565	0.018822369426718565
1153	0.06861968129975145	0.007565967775491697	-0.0010992328004866905	0.59945975385367	-1	0	0	0.2	2	0.9230769230769231	12	1.0	0.9230769230769231	14	12	0	2	0	0.06666666666666667	1	15	15	1.0	0.14285714285714285	0.36797241726389884	0.8238906965534698	0.49192092962867406	0.9199954130883907	0.3611612763453118	0.9312590369590014	0.8125231665585267	0.8999920857838108	0.6785714285714286	0.6428571428571429	0.0	-0.00010992328004866905	-0.00010992328004866905
597	0.036895685414397104	0.0023103361267345175	0.0022740972872347743	0.9279104033754031	-1	0	0	0.2222222222222222	2	0.8181818181818182	9	0.3939393939393939	0.7272727272727273	10	8	2	0	0	0.2727272727272727	3	11	13	0.0	0	0.652437268980435	0.7317853638844312	0.5780077720937984	0.9248271842806413	0.7370230985266751	0.8667681299875751	0.6854163113118101	0.8575879528127718	0	0	0.0	0.0022740972872347743	0.0022740972872347743
930	0.03987691242422173	0.001643167442046846	-0.0009164589324052724	0.918678312806757	-1	0	0	0.2	2	0.9230769230769231	12	0.26785714285714285	0.7692307692307693	12	10	2	1	0	0.875	7	8	15	0.16666666666666666	0	0.4092443441420214	0.912075520476697	0.5076582332575413	0.923711423901028	0.5019673975968774	0.942166601272501	0.8474359677810133	0.9269831785018001	1.0	0.5	0.0	-9.164589324052725e-05	-9.164589324052725e-05
4343	0.07429481152216778	0.03614593069311784	0.03609375041822678	0.6547739259943592	-1	0	0	0.2	2	0.9230769230769231	12	1.0	0.9230769230769231	13	12	1	2	0	0.06666666666666667	1	15	15	0.4	0.14285714285714285	0.36797241726389884	0.8749033289234742	0.4982507795061547	0.8947863794823196	0.38229905348306853	0.9411928678029869	0.76489520090625	0.9077249751408141	0.6538461538461539	0.5384615384615384	0.0	0.03609375041822678	0.03609375041822678
1742	0.07002609256908641	0.026296582476518095	0.026113115395063065	0.6363229906012984	-1	0	0	0.2	2	0.9230769230769231	12	0.5357142857142857	0.9230769230769231	14	12	0	1	0	0.14285714285714285	2	14	15	0.5	0	0.4092443441420214	0.9082380867656287	0.5936364908021075	0.9100960835626373	0.3611612763453118	0.9413290262551395	0.8764864442303136	0.9213492379750245	1.0	0.7142857142857143	0.0	0.026113115395063065	0.026113115395063065
3935	0.07276010194030375	0.011995091525765582	-0.0011169516102692808	0.6183925917725988	-1	0	0	0.2	2	0.9230769230769231	12	0.5357142857142857	0.9230769230769231	13	12	1	1	0	0.14285714285714285	2	14	15	0.2	0	0.36797241726389884	0.8744370687069659	0.4982507795061547	0.895591603297661	0.38229905348306853	0.9421091019373529	0.8474359677810133	0.9083097599450785	1.0	0.46153846153846156	0.0	-0.00011169516102692807	-0.00011169516102692807
4039	0.07318618924472942	0.035063046064210665	0.03395747262644055	0.6536319683239509	-1	0	0	0.2	2	0.9230769230769231	12	1.0	0.9230769230769231	13	12	1	2	0	0.06666666666666667	1	15	15	0.4	0.14285714285714285	0.36797241726389884	0.8749033289234742	0.4982507795061547	0.8947863794823196	0.38229905348306853	0.9421091019373529	0.76489520090625	0.9081895163966544	0.6538461538461539	0.5384615384615384	0.0	0.03395747262644055	0.03395747262644055
3413	0.07985310524975828	0.04620174456579034	-0.025244128247408928	0.6260504703697625	-1	0	0	0.2	2	0.9230769230769231	12	1.0	0.9230769230769231	13	12	1	2	0	0.06666666666666667	1	15	15	0.4	0.14285714285714285	0.36797241726389884	0.8376912303094861	0.4982507795061547	0.8988468688529446	0.38229905348306853	0.9368164857296208	0.8587652671687518	0.897892430092127	0.6153846153846154	0.6153846153846154	0.0	-0.002524412824740893	-0.002524412824740893
384	0.018597408476365616	0.0006435633922766843	0.0006119124325096948	0.9226506398476151	-1	0.25	1	0.5	5	0.46153846153846156	6	0.375	0.46153846153846156	9	6	5	1	0	0.4	4	10	15	0.09090909090909091	0.15384615384615385	0.5302240712518422	0.9148058959589591	0.5780077720937984	0.8795004026915655	0.8204407029896291	0.8496193141432858	0.886746863167603	0.8840172629254868	1.0	0.2222222222222222	0.0	0.0006119124325096948	0.0006119124325096948
2218	0.07296209091749349	0.008328084407774359	0.008058608912998554	0.7233588908249219	-1	0	0	0.2	2	0.9230769230769231	12	1.0	0.9230769230769231	14	12	0	2	0	0.06666666666666667	1	15	15	1.0	0.14285714285714285	0.4090914581089303	0.8990713452025798	0.43837171970533334	0.8675724657277814	0.38229905348306853	0.9203237664107828	0.76489520090625	0.8976261218083378	0.6785714285714286	0.5714285714285714	0.0	0.008058608912998554	0.008058608912998554
259	0.03635653856284969	0.0022483840270876047	-0.000550351071223407	0.9281458665327831	-1	0	0	0.4	4	0.6666666666666666	8	0.3888888888888889	0.5833333333333334	9	7	4	1	0	0.4444444444444444	9	4	14	0.1	0.16666666666666666	0.2754592488339392	0.9003512982892272	0.5740375798583325	0.8702636636919328	0.5141497256733467	0.9134833007118667	0.8783912339926336	0.896021899998366	1.0	0.1111111111111111	0.0	-5.50351071223407e-05	-5.50351071223407e-05
4247	0.0748657632959994	0.03448963790828387	0.03439720015781799	0.6762216365896082	-1	0	0	0.2	2	0.9230769230769231	12	1.0	0.9230769230769231	13	12	1	2	0	0.06666666666666667	1	15	15	0.4	0.14285714285714285	0.36797241726389884	0.8749033289234742	0.4982507795061547	0.8947863794823196	0.38229905348306853	0.9421091019373529	0.76489520090625	0.9081895163966544	0.6538461538461539	0.5384615384615384	0.0	0.03439720015781799	0.03439720015781799
5049	0.07114140101305767	0.026448886549289702	0.01986286706099873	0.6958535353616926	-1	0	0	0.2	2	0.9230769230769231	12	1.0	0.9230769230769231	13	12	1	2	0	0.06666666666666667	1	15	15	0.4	0.14285714285714285	0.36797241726389884	0.8749033289234742	0.4982507795061547	0.8947863794823196	0.38229905348306853	0.9421091019373529	0.76489520090625	0.9081895163966544	0.6538461538461539	0.6153846153846154	0.0	0.01986286706099873	0.01986286706099873
2168	0.008194340963444492	0.000562015573519204	0.00025624794967108973	0.9657011780758122	-1	0	0	0.5	3	0.6666666666666666	4	0.4444444444444444	0.5	6	3	1	3	0	0.5	6	3	8	1.0	0.5	0.4090914581089303	0.9600395503008008	0.7588727225282077	0.8897658187967031	0.3611612763453118	0.9489855008269799	0.9414656982442722	0.9387876147200391	0.5	0.6666666666666666	0.0067427372615995055	0.00025624794967108973	0.00025624794967108973
2415	0.07301174882416993	0.03267015665507497	0.022120079018576343	0.6916814701973333	-1	0	0	0.2	2	0.9230769230769231	12	1.0	0.9230769230769231	13	12	1	2	0	0.06666666666666667	1	15	15	0.4	0.14285714285714285	0.36797241726389884	0.8749033289234742	0.4982507795061547	0.8947863794823196	0.38229905348306853	0.9421091019373529	0.76489520090625	0.9081895163966544	0.6538461538461539	0.6153846153846154	0.0	0.022120079018576343	0.022120079018576343
3333	0.06693593275393075	0.00961655453901849	0.006301995890544115	0.5667543573808165	-1	0	0	0.3	3	0.8461538461538461	11	0.38461538461538464	0.8461538461538461	14	11	0	1	0	0.23076923076923078	3	13	15	1.0	0.16666666666666666	0.36797241726389884	0.9073253761401644	0.5936364908021075	0.919596292856171	0.3611612763453118	0.9368336849812235	0.8764864442303136	0.92213189534729	1.0	0.5	0.0	0.006301995890544115	0.006301995890544115
2197	0.07511328710195225	0.009121444244504458	-0.00026001994730301436	0.732905931146232	-1	0	0	0.2	2	0.9166666666666666	11	0.5384615384615384	0.9166666666666666	13	11	0	1	0	0.15384615384615385	2	13	14	0.5	0	0.36797241726389884	0.8969502939873576	0.5769447468097494	0.9125804303263363	0.38229905348306853	0.945918998255728	0.8474359677810133	0.9210723281364576	1.0	0.6923076923076923	0.0	-2.6001994730301436e-05	-2.6001994730301436e-05
2090	0.07427814061509917	0.017166452768661054	0.017078535427562436	0.6608946281700832	-1	0	0	0.2	2	0.9230769230769231	12	0.5357142857142857	0.9230769230769231	14	12	0	1	0	0.14285714285714285	2	14	15	0.5	0	0.4092443441420214	0.9096441112196857	0.5936364908021075	0.9100960835626373	0.3611612763453118	0.9413290262551395	0.8764864442303136	0.9217586045759923	1.0	0.7142857142857143	0.0	0.017078535427562436	0.017078535427562436
772	0.0800454609273641	0.0067135686298633096	-0.001402380492436981	0.7250778918816221	-1	0	0	0.2	2	0.9230769230769231	12	0.2777777777777778	0.7692307692307693	12	10	2	1	0	0.6666666666666666	9	6	15	0.16666666666666666	0	0.37792000024901257	0.9182792796861209	0.6136170868705021	0.8335355573271087	0.43945467754743195	0.8605627638588887	0.7319250191039335	0.8754488440603654	1.0	0.16666666666666666	0.0	-0.0001402380492436981	-0.0001402380492436981
1920	0.07540954351305584	0.011368341377668015	-0.0036189993515790843	0.7010218982490992	-1	0	0	0.2	2	0.9166666666666666	11	0.5384615384615384	0.9166666666666666	13	11	0	1	0	0.15384615384615385	2	13	14	0.5	0	0.36797241726389884	0.8969502939873576	0.5769447468097494	0.9125804303263363	0.38229905348306853	0.945918998255728	0.8474359677810133	0.9210723281364576	1.0	0.6923076923076923	0.0	-0.0003618999351579084	-0.0003618999351579084
3800	0.07180168922352287	0.032455121342340625	0.017615273612689525	0.6809649114808624	-1	0	0	0.2	2	0.9230769230769231	12	1.0	0.9230769230769231	13	12	1	2	0	0.06666666666666667	1	15	15	0.4	0.14285714285714285	0.36797241726389884	0.8749033289234742	0.4982507795061547	0.8947863794823196	0.38229905348306853	0.9421091019373529	0.76489520090625	0.9081895163966544	0.6538461538461539	0.6153846153846154	0.0	0.017615273612689525	0.017615273612689525
73	2.5903724268728903e-06	1.221476583729903e-08	5.93522602791695e-09	0.9999991275393882	-1	0	0	1.0	1	0	0	1.0	0	1	0	0	1	0	0.5	1	2	2	0.3333333333333333	0	0	0	0	0	0	0	0	0	0	0	0	5.93522602791695e-09	5.93522602791695e-09
634	0.046945641960750226	0.01144234882947949	0.008452183887062927	0.7524718664216836	-1	0.25	1	0.3	3	0.7692307692307693	10	0.25	0.7692307692307693	11	10	3	2	0	0.6	6	10	15	0.2222222222222222	0.4	0.4505162710201439	0.8346185685393199	0.43837171970533334	0.9263437501242413	0.6944766310633343	0.9213772266794407	0.76489520090625	0.9006011205253467	0.6818181818181819	0.45454545454545453	0.0	0.008452183887062927	0.008452183887062927
3227	0.04389501696487024	0.0007645637902568866	0.0007644853486185932	0.9101402744198491	-1	0.25	1	0.3	3	0.7692307692307693	10	0.3125	0.7692307692307693	13	10	1	2	0	0.3333333333333333	12	4	15	0.6666666666666666	0.18181818181818182	0.3676666451977165	0.8789407785145686	0.4982507795061547	0.8947863794823196	0.38229905348306853	0.9421091019373529	0.8474359677810133	0.9092240318144278	0.6153846153846154	0.6153846153846154	0.0	0.0007644853486185932	0.0007644853486185932
2541	0.07372512031850711	0.02224598808505923	0.02128376630699007	0.5723353850390309	-1	0	0	0.2	2	0.9230769230769231	12	0.5357142857142857	0.9230769230769231	14	12	0	1	0	0.14285714285714285	2	14	15	0.5	0	0.43060585571999893	0.908285325554038	0.5936364908021075	0.9100960835626373	0.3611612763453118	0.9413290262551395	0.8764864442303136	0.921362931286149	1.0	0.6428571428571429	0.0	0.02128376630699007	0.02128376630699007
1678	0.0810173551400351	0.011515494422897439	0.011437905535116661	0.5990465483810148	-1	0	0	0.2	2	0.9230769230769231	12	1.0	0.9230769230769231	14	12	0	2	0	0.06666666666666667	1	15	15	1.0	0.14285714285714285	0.36797241726389884	0.8119142015217347	0.5076582332575413	0.9148543875390722	0.3611612763453118	0.9312590369590014	0.8147166736343546	0.8954533636013724	0.6071428571428572	0.5714285714285714	0.0	0.011437905535116661	0.011437905535116661
2420	0.0750033060625755	0.013153308290799895	0.007024263893950476	0.6299654634426606	-1	0	0	0.2	2	0.9166666666666666	11	0.5384615384615384	0.9166666666666666	13	11	0	1	0	0.15384615384615385	2	13	14	0.5	0	0.4201499816982901	0.8950978884590765	0.5769447468097494	0.9125804303263363	0.38229905348306853	0.945918998255728	0.8474359677810133	0.9205891493374249	1.0	0.6923076923076923	0.0	0.007024263893950476	0.007024263893950476
1481	0.044933377297431076	0.008315712131741395	-0.001771979444680822	0.7170462150231571	-1	0	0	0.25	2	0.9	9	0.4	0.9	11	9	0	2	0	0.3	3	10	12	1.0	0	0.36797241726389884	0.9225266494151532	0.7821767600198207	0.893715264595377	0.3400234992075551	0.9312614208304146	0.900653758388783	0.9171489706119224	0.5909090909090908	0.8181818181818182	0.0	-0.0001771979444680822	-0.0001771979444680822
3106	0.07157421923889927	0.016799819819092534	0.015916133721597905	0.612863134198187	-1	0	0	0.1	1	1.0	12	1.0	1.0	13	12	0	1	0	0.07142857142857142	1	14	14	0.3333333333333333	0	0.36797241726389884	0.9096062658908984	0.7821767600198207	0.9141568387202479	0.3400234992075551	0.93963765369747	0.900653758388783	0.922237870755617	1.0	0.6923076923076923	0.0	0.015916133721597905	0.015916133721597905
1562	0.07500328394135983	0.025433480114971072	0.023186521738866032	0.684546802650782	-1	0	0	0.2	2	0.9230769230769231	12	1.0	0.9230769230769231	14	12	0	2	0	0.06666666666666667	1	15	15	1.0	0.14285714285714285	0.36797241726389884	0.909317190585855	0.568310286074654	0.9161701089631377	0.38229905348306853	0.9481788826507505	0.8139834327492692	0.9265249224236592	0.6785714285714286	0.7142857142857143	0.0	0.023186521738866032	0.023186521738866032
1383	0.07516169853692029	0.010742730583963163	0.010724394594148114	0.695284519068986	-1	0	0	0.2	2	0.9230769230769231	12	1.0	0.9230769230769231	14	12	0	2	0	0.06666666666666667	1	15	15	1.0	0.14285714285714285	0.36797241726389884	0.9072477947500737	0.568310286074654	0.9198759638207006	0.3611612763453118	0.9299519543758739	0.8764864442303136	0.9195093768675874	0.6428571428571429	0.7142857142857143	0.0	0.010724394594148114	0.010724394594148114
701	0.07547452347627175	0.007361709800150932	0.005218157672027303	0.6419497548987776	-1	0	0	0.1	1	1.0	13	1.0	1.0	14	13	0	1	0	0.06666666666666667	1	15	15	0.3333333333333333	0	0.37792000024901257	0.880568002464722	0.6136170868705021	0.8655819529947407	0.43945467754743195	0.9113357588793626	0.7999685890647147	0.88729869749855	1.0	0.21428571428571427	0.0	0.005218157672027303	0.005218157672027303
4056	0.07230725120858505	0.0336446103759797	0.017289824309777005	0.6594675621031567	-1	0	0	0.2	2	0.9230769230769231	12	1.0	0.9230769230769231	13	12	1	2	0	0.06666666666666667	1	15	15	0.4	0.14285714285714285	0.36797241726389884	0.8749033289234742	0.4982507795061547	0.8947863794823196	0.38229905348306853	0.9421091019373529	0.76489520090625	0.9081895163966544	0.7307692307692308	0.5384615384615384	0.0	0.017289824309777005	0.017289824309777005
1133	0.06421530829110567	0.02233316805685635	0.015150218903536614	0.6021696517474526	-1	0	0	0.2	2	0.9230769230769231	12	0.5357142857142857	0.8461538461538461	13	11	1	1	0	0.14285714285714285	2	14	15	0.25	0	0.4505162710201439	0.8685114604848542	0.5769447468097494	0.9068081327526545	0.38229905348306853	0.9385809769356003	0.8308618279490719	0.9085945359250642	1.0	0.6153846153846154	0.0	0.015150218903536614	0.015150218903536614
529	0.08380506654919416	0.015337163594164448	0.01231534394689355	0.5919716512275737	-1	0	0	0.1	1	1.0	13	1.0	1.0	14	13	0	1	0	0.06666666666666667	1	15	15	0.3333333333333333	0	0.2079713096654789	0.7394994013218319	0.3454371552840511	0.8486454315867482	0.4504102110250033	0.8939394457704981	0.746447013310482	0.836580759594123	1.0	0.14285714285714285	0.0	0.01231534394689355	0.01231534394689355
4719	0.05516993362580701	0.00662549401132956	0.006474287105039851	0.744832327278186	-1	0	0	0.2222222222222222	2	0.9090909090909091	10	1.0	0.9090909090909091	11	10	1	2	0	0.07692307692307693	1	13	13	0.4	0.16666666666666666	0.3676666451977165	0.8281286252522382	0.43837171970533334	0.9187794822460328	0.38229905348306853	0.9324443798567404	0.76489520090625	0.9009405887229112	0.6363636363636364	0.6363636363636364	0.0	0.006474287105039851	0.006474287105039851
4748	0.07344620072652534	0.03511010806632707	0.033974055807298995	0.669163379074935	-1	0	0	0.2	2	0.9230769230769231	12	1.0	0.9230769230769231	13	12	1	2	0	0.06666666666666667	1	15	15	0.4	0.14285714285714285	0.36797241726389884	0.8749033289234742	0.4982507795061547	0.8947863794823196	0.38229905348306853	0.9421091019373529	0.76489520090625	0.9081895163966544	0.6538461538461539	0.5384615384615384	0.0	0.033974055807298995	0.033974055807298995
4515	0.07254380964978593	0.0338833625803856	0.03388240356783811	0.6469567159931138	-1	0	0	0.2	2	0.9230769230769231	12	1.0	0.9230769230769231	13	12	1	2	0	0.06666666666666667	1	15	15	0.4	0.14285714285714285	0.36797241726389884	0.8749033289234742	0.4982507795061547	0.8947863794823196	0.38229905348306853	0.9421091019373529	0.76489520090625	0.9081895163966544	0.6153846153846154	0.5384615384615384	0.0	0.03388240356783811	0.03388240356783811
3621	0.07628392918391741	0.025770066070743617	0.015643634533060367	0.5955771500032137	-1	0	0	0.2	2	0.9230769230769231	12	1.0	0.9230769230769231	13	12	1	2	0	0.06666666666666667	1	15	15	0.4	0.14285714285714285	0.3676666451977165	0.8796826686348733	0.4982507795061547	0.8947863794823196	0.38229905348306853	0.9421091019373529	0.8474359677810133	0.9094161813049737	0.6153846153846154	0.5384615384615384	0.0	0.015643634533060367	0.015643634533060367
1924	0.07911218619793749	0.018809479130043865	0.015977217120867204	0.7100741722404644	-1	0	0	0.2	2	0.9230769230769231	12	0.5357142857142857	0.9230769230769231	14	12	0	1	0	0.14285714285714285	2	14	15	0.5	0	0.4092443441420214	0.9096441112196857	0.5936364908021075	0.9107815089571206	0.3611612763453118	0.9413290262551395	0.8764864442303136	0.921960446212726	1.0	0.7142857142857143	0.0	0.015977217120867204	0.015977217120867204
1185	0.03876429051452103	0.00388238252340965	0.0037067035951012547	0.8672973160696033	-1	0	0	0.3	3	0.8461538461538461	11	0.38461538461538464	0.7692307692307693	13	10	1	3	0	0.23076923076923078	13	3	15	1.0	0.2	0.382696397037048	0.9197311985051673	0.76165808092457	0.8908891547543542	0.38229905348306853	0.9591480384250819	0.900653758388783	0.9285669772607813	0.38461538461538464	0.38461538461538464	0.0	0.0037067035951012547	0.0037067035951012547
2074	0.07178065574923789	0.026778064071699862	0.024652569441000853	0.6423169381742238	-1	0	0	0.2	2	0.9230769230769231	12	0.5357142857142857	0.8461538461538461	13	11	1	1	0	0.14285714285714285	2	14	15	0.25	0	0.4505162710201439	0.9258854996842244	0.5769447468097494	0.90874862040219	0.38229905348306853	0.9385809769356003	0.8474359677810133	0.9253075003705831	1.0	0.6923076923076923	0.0	0.024652569441000853	0.024652569441000853
1100	0.01653100639135137	0.0012543128098227835	0.001038820228234118	0.9392655334194656	-1	0	0	0.6	6	0.3333333333333333	4	0.4666666666666667	0.3333333333333333	10	4	3	3	0	0.3	3	10	14	0.75	0.16666666666666666	0.6961068427877762	0.7889252878487147	0.3323904041140739	0.9031477252730765	0.32237434743585663	0.9355630995802329	0.9308351729984164	0.888502994819964	0.2	0.2	0.0	0.001038820228234118	0.001038820228234118
3332	0.061703768899790644	0.014180755601899287	0.01416760245539501	0.6420062817270766	-1	0	0	0.1	1	1.0	12	1.0	1.0	13	12	0	1	0	0.07142857142857142	1	14	14	0.3333333333333333	0	0.4201499816982901	0.8856628112355204	0.7821767600198207	0.9251451574536681	0.3400234992075551	0.9192815646738541	0.900653758388783	0.911444662727117	1.0	0.8461538461538461	0.0	0.01416760245539501	0.01416760245539501
1497	0.04384008704255418	0.002177998481072217	0.002143891684129016	0.8210982753822171	-1	0	0	0.3	3	0.8333333333333334	10	0.3888888888888889	0.75	12	9	1	3	0	0.25	12	3	14	1.0	0.2222222222222222	0.42442589971070677	0.9260761164958814	0.6693014138671597	0.8826300734186436	0.38229905348306853	0.9557505333993792	0.8868789735890977	0.9268570214298937	0.3333333333333333	0.5833333333333334	0.0	0.002143891684129016	0.002143891684129016
1793	0.030965174228773176	0.004175090541800017	-0.001964099047841946	0.6554859658504764	-1	0	0	0.2222222222222222	2	0.9090909090909091	10	0.5416666666666666	0.9090909090909091	11	10	1	1	0	0.16666666666666666	2	12	13	0.2	0	0.3676666451977165	0.7899857873219833	0.5327886224465364	0.9032618909386673	0.38229905348306853	0.9424033191105746	0.8592196551836321	0.8926344472721377	1.0	0.6363636363636364	0.0	-0.0001964099047841946	-0.0001964099047841946
2788	0.07058588715196526	0.0165846468318101	0.01658030587028597	0.6981675402145708	-1	0	0	0.2	2	0.9230769230769231	12	1.0	0.9230769230769231	13	12	1	2	0	0.06666666666666667	1	15	15	0.4	0.14285714285714285	0.36797241726389884	0.8655795039447587	0.5596758253395586	0.9077958369913478	0.38229905348306853	0.9426176274060352	0.8587652671687518	0.9102034315173314	0.6153846153846154	0.6153846153846154	0.0	0.01658030587028597	0.01658030587028597
2273	0.0708037501993747	0.025603394705900562	0.025599441159635698	0.6319196615288157	-1	0	0	0.2	2	0.9230769230769231	12	0.5357142857142857	0.9230769230769231	14	12	0	1	0	0.14285714285714285	2	14	15	0.5	0	0.4092443441420214	0.9082380867656287	0.5936364908021075	0.9100960835626373	0.3611612763453118	0.9434730554194781	0.8764864442303136	0.9222981466541883	1.0	0.8571428571428571	0.0	0.025599441159635698	0.025599441159635698
4851	0.04999386320914844	0.007315776748643634	0.007033541147604639	0.6513542895244314	-1	0	0	0.1111111111111111	1	1.0	11	1.0	1.0	12	11	0	2	0	0.07692307692307693	1	13	13	0.6666666666666666	0	0.36797241726389884	0.8545029192644072	0.5289633024228566	0.8894229629492446	0.38229905348306853	0.94114907037187	0.8531910753359836	0.901064265297335	0.625	0.6666666666666666	0.0	0.007033541147604639	0.007033541147604639
2808	0.07387314038673472	0.037276983651536685	0.03702931697500209	0.6437770281958122	-1	0	0	0.2	2	0.9230769230769231	12	1.0	0.9230769230769231	13	12	1	2	0	0.06666666666666667	1	15	15	0.4	0.14285714285714285	0.36797241726389884	0.8749033289234742	0.4982507795061547	0.8947863794823196	0.38229905348306853	0.9421091019373529	0.76489520090625	0.9081895163966544	0.6538461538461539	0.6153846153846154	0.0	0.03702931697500209	0.03702931697500209
2300	0.08494485475886131	0.030500656129920884	0.03025402183858864	0.6974948903410322	-1	0	0	0.2	2	0.9230769230769231	12	0.5357142857142857	0.9230769230769231	14	12	0	1	0	0.14285714285714285	2	14	15	0.5	0	0.435333126359217	0.9082894790993802	0.5936364908021075	0.9100960835626373	0.38229905348306853	0.9387866134569827	0.8764864442303136	0.9202673946482584	1.0	0.5	0.0	0.03025402183858864	0.03025402183858864
4765	0.07430039608276919	0.03565076972743507	0.03563251430223305	0.6622530967948759	-1	0	0	0.2	2	0.9230769230769231	12	1.0	0.9230769230769231	13	12	1	2	0	0.06666666666666667	1	15	15	0.4	0.14285714285714285	0.36797241726389884	0.8749033289234742	0.4982507795061547	0.8947863794823196	0.38229905348306853	0.9421091019373529	0.76489520090625	0.9081895163966544	0.6538461538461539	0.5384615384615384	0.0	0.03563251430223305	0.03563251430223305
4938	0.0668612119152691	0.02471680837388407	0.016272203610777476	0.6287371198399654	-1	0	0	0.2	2	0.9230769230769231	12	1.0	0.9230769230769231	13	12	1	2	0	0.06666666666666667	1	15	15	0.4	0.14285714285714285	0.36797241726389884	0.8730917177933634	0.5769447468097494	0.9001445193706313	0.38229905348306853	0.9474491400898026	0.8474359677810133	0.9121200323629738	0.6538461538461539	0.6153846153846154	0.0	0.016272203610777476	0.016272203610777476
3592	0.07281599273524729	0.012287920274142543	-0.0024375275217439867	0.6568856909462923	-1	0	0	0.2	2	0.9230769230769231	12	1.0	0.9230769230769231	13	12	1	2	0	0.06666666666666667	1	15	15	0.4	0.14285714285714285	0.36797241726389884	0.8682415750419554	0.4982507795061547	0.8947863794823196	0.38229905348306853	0.9421091019373529	0.76489520090625	0.9065215893431948	0.6538461538461539	0.6153846153846154	0.0	-0.00024375275217439866	-0.00024375275217439866
4117	0.07046634744684464	0.03593117818968469	0.03544237894951961	0.6435868935887531	-1	0	0	0.2	2	0.9230769230769231	12	1.0	0.9230769230769231	13	12	1	2	0	0.06666666666666667	1	15	15	0.4	0.14285714285714285	0.36797241726389884	0.8749033289234742	0.4982507795061547	0.8947863794823196	0.38229905348306853	0.9421091019373529	0.76489520090625	0.9081895163966544	0.6538461538461539	0.46153846153846156	0.0	0.03544237894951961	0.03544237894951961
4205	0.08386472254431422	0.017379588054614235	0.015656510856901708	0.6747358894456215	-1	0	0	0.2	2	0.9230769230769231	12	1.0	0.9230769230769231	13	12	1	2	0	0.06666666666666667	1	15	15	0.4	0.14285714285714285	0.36797241726389884	0.8749033289234742	0.43837171970533334	0.9246137114441946	0.38229905348306853	0.9421091019373529	0.7628262738687575	0.9178720330548379	0.6538461538461539	0.5384615384615384	0.0	0.015656510856901708	0.015656510856901708
1264	0.023302492701558288	0.0010039562202862153	-0.00025219762005753	0.9686548152440281	-1	0	0	0.4444444444444444	4	0.6363636363636364	7	0.43333333333333335	0.6363636363636364	11	7	1	2	0	0.3	10	3	13	1.0	0.4	0.36797241726389884	0.9034263994389905	0.6275971562646564	0.8838467230608019	0.3400234992075551	0.9498740199999002	0.900653758388783	0.9170063816406089	0.7272727272727273	0.6363636363636364	0.0	-2.5219762005753002e-05	-2.5219762005753002e-05
1819	0.07133417401627096	0.006966824122284113	0.0020228396231767288	0.7043987266497673	-1	0	0	0.2	2	0.9230769230769231	12	0.5357142857142857	0.9230769230769231	14	12	0	2	0	0.14285714285714285	2	14	15	1.0	0	0.3676666451977165	0.9014322248697305	0.5379380732830252	0.9088738359023576	0.38229905348306853	0.9216413068302787	0.8585900502788134	0.9110092266856172	0.6428571428571428	0.5714285714285714	0.0	0.0020228396231767288	0.0020228396231767288
266	0.028934086075270458	0.002017848907906579	-0.0006101266999662116	0.9577307702884903	-1	0	0	0.3	3	0.7692307692307693	10	0.375	0.6923076923076923	11	9	3	0	0	0.4	10	4	15	0.0	0	0.6687118440234787	0.9272249626619995	0.31256544943676834	0.9719124914610509	0.7659976366068131	0.9733805055298959	0.9188357261751192	0.9619220641315469	0	0	0.0	-6.101266999662116e-05	-6.101266999662116e-05
1235	0.03596592723835321	0.005759323372119212	0.001945909077920654	0.9746187022743177	-1	0	0	0.2222222222222222	2	0.9090909090909091	10	0.5416666666666666	0.9090909090909091	11	10	1	1	0	0.16666666666666666	2	12	13	0.2	0	0.3676666451977165	0.7964978692025495	0.5327886224465364	0.900322995146137	0.38229905348306853	0.9424033191105746	0.8474359677810133	0.8928426119424282	1.0	0.8181818181818182	0.0	0.001945909077920654	0.001945909077920654
3095	0.0815375196687287	0.028238207667764713	0.02548824732597239	0.6362504142830985	-1	0	0	0.2	2	0.9230769230769231	12	0.5357142857142857	0.9230769230769231	14	12	0	1	0	0.14285714285714285	2	14	15	0.5	0	0.435333126359217	0.9067885971275988	0.6022709515372029	0.9091768289980812	0.3611612763453118	0.9434730554194781	0.8764864442303136	0.921615719611221	1.0	0.7142857142857143	0.0	0.02548824732597239	0.02548824732597239
3733	0.05233495248463568	0.013904632918468341	0.013593966988417564	0.5661663423878915	-1	0	0	0.2222222222222222	2	0.9090909090909091	10	1.0	0.9090909090909091	11	10	1	2	0	0.07692307692307693	1	13	13	0.4	0.16666666666666666	0.3676666451977165	0.7805682868601103	0.43837171970533334	0.8791208156649594	0.38229905348306853	0.9410444637956998	0.76489520090625	0.8816107722946147	0.6818181818181819	0.7272727272727273	0.0	0.013593966988417564	0.013593966988417564
4986	0.08126492682610832	0.02279819553189381	0.0227741222391567	0.6090807265343123	-1	0	0	0.2	2	0.9230769230769231	12	1.0	0.9230769230769231	13	12	1	2	0	0.06666666666666667	1	15	15	0.4	0.14285714285714285	0.36797241726389884	0.8466227252847495	0.4982507795061547	0.8980766387037984	0.38229905348306853	0.9368164857296208	0.8474359677810133	0.8996742976156856	0.6153846153846154	0.6153846153846154	0.0	0.0227741222391567	0.0227741222391567
535	0.059054343209485514	0.01487100218485712	-0.0018847179542075703	0.6121061690177713	-1	0	0	0.2	2	0.9230769230769231	12	0.5357142857142857	0.9230769230769231	14	12	0	0	0	0.14285714285714285	2	14	15	0.0	0	0.6944207840546612	0.8176630614647039	0.4217585095211083	0.9384501782084287	0.4322527391917911	0.8661304504011126	0.8415454267004664	0.8839844798799867	0	0	0.0	-0.00018847179542075704	-0.00018847179542075704
1146	0.08074458401892824	0.015428969992249745	0.010677062778040168	0.6605274645275816	-1	0	0	0.2	2	0.9230769230769231	12	1.0	0.9230769230769231	14	12	0	2	0	0.06666666666666667	1	15	15	1.0	0.14285714285714285	0.36797241726389884	0.8481028282884978	0.49902377252244595	0.9141064669529522	0.38229905348306853	0.9376229109824668	0.7668043163088776	0.9059305071306967	0.6785714285714286	0.5714285714285714	0.0	0.010677062778040168	0.010677062778040168
2022	0.0841346751524922	0.011205136797370722	0.009584284675431817	0.6161618755410742	-1	0	0	0.2	2	0.9230769230769231	12	1.0	0.9230769230769231	14	12	0	2	0	0.06666666666666667	1	15	15	1.0	0.14285714285714285	0.36797241726389884	0.8842687046041552	0.49902377252244595	0.9162968518940504	0.3611612763453118	0.9312590369590014	0.809562385264496	0.9124759909306869	0.6785714285714286	0.7142857142857143	0.0	0.009584284675431817	0.009584284675431817
4720	0.0705484582362388	0.026910592359422027	0.020167464341598856	0.7045280691088358	-1	0	0	0.2	2	0.9230769230769231	12	1.0	0.9230769230769231	13	12	1	2	0	0.06666666666666667	1	15	15	0.4	0.14285714285714285	0.36797241726389884	0.8749033289234742	0.4982507795061547	0.8947863794823196	0.38229905348306853	0.9421091019373529	0.76489520090625	0.9081895163966544	0.6538461538461539	0.5384615384615384	0.0	0.020167464341598856	0.020167464341598856
1628	0.08239224969164774	0.025704176821584386	0.025606591804013853	0.6573030904782328	-1	0	0	0.2	2	0.9230769230769231	12	1.0	0.9230769230769231	14	12	0	2	0	0.06666666666666667	1	15	15	1.0	0.14285714285714285	0.36797241726389884	0.8717150999961465	0.568310286074654	0.9241338127970072	0.3611612763453118	0.9299519543758739	0.8764864442303136	0.9116552776019959	0.6785714285714286	0.7142857142857143	0.0	0.025606591804013853	0.025606591804013853
2753	0.08036571069669021	0.030928298298063563	0.02715456495553027	0.664900067415944	-1	0	0	0.2	2	0.9230769230769231	12	0.5357142857142857	0.9230769230769231	14	12	0	1	0	0.14285714285714285	2	14	15	0.5	0	0.435333126359217	0.9181884278207514	0.5936364908021075	0.9100960835626373	0.3611612763453118	0.9413290262551395	0.8764864442303136	0.9243318209907351	1.0	0.7142857142857143	0.0	0.02715456495553027	0.02715456495553027
176	0.04885127873030411	0.01571003747439745	0.014536418201470816	0.7303117811150253	-1	0	0	0.2	2	0.9230769230769231	12	1.0	0.7692307692307693	11	10	3	0	0	0.06666666666666667	15	1	15	0.0	0.14285714285714285	0.7128758500121759	0.8214697175145564	0.9228924138563815	0.9613327658530725	0.1923494342143812	0.9437450590592439	0.9645108136079351	0.9255234865730521	0	0	0.0	0.014536418201470816	0.014536418201470816
2097	0.07669604513593192	0.026060841496331567	0.02432142499472726	0.66004011589899	-1	0	0	0.2	2	0.9230769230769231	12	0.5769230769230769	0.8461538461538461	13	11	1	1	0	0.15384615384615385	2	13	15	0.25	0	0.4505162710201439	0.9250831902816702	0.43837171970533334	0.9214321996929649	0.6216357417106861	0.9368357512204778	0.8474359677810133	0.9280700206744291	1.0	0.46153846153846156	0.0	0.02432142499472726	0.02432142499472726
4243	0.0740884780736247	0.03540977198959727	0.034826139308392005	0.6621464893689204	-1	0	0	0.2	2	0.9230769230769231	12	1.0	0.9230769230769231	13	12	1	2	0	0.06666666666666667	1	15	15	0.4	0.14285714285714285	0.36797241726389884	0.8749033289234742	0.4982507795061547	0.8947863794823196	0.38229905348306853	0.9421091019373529	0.76489520090625	0.9081895163966544	0.6538461538461539	0.5384615384615384	0.0	0.034826139308392005	0.034826139308392005
1202	0.06629025384695007	0.008264503982483127	-0.008226467442261813	0.7765348712794236	-1	0	0	0.2	2	0.9230769230769231	12	0.5357142857142857	0.9230769230769231	14	12	0	1	0	0.14285714285714285	2	14	15	0.5	0	0.3678195312308077	0.9082198314459731	0.6751858652317851	0.9195523202277556	0.5799313509505372	0.9377048218207321	0.7541170805866152	0.9227259274764766	1.0	0.42857142857142855	0.0	-0.0008226467442261813	-0.0008226467442261813
1349	0.058172701939198795	0.00548072320285639	0.0043160710240634685	0.7110304021540154	-1	0	0	0.2	2	0.9230769230769231	12	0.5357142857142857	0.9230769230769231	13	12	1	1	0	0.14285714285714285	2	14	15	0.2	0	0.36797241726389884	0.9078651468979742	0.5769447468097494	0.8959269699710821	0.38229905348306853	0.9354901197593033	0.8773395601273208	0.9146374486823468	1.0	0.6923076923076923	0.0	0.0043160710240634685	0.0043160710240634685
1296	0.07695628652565865	0.019177808161301053	0.01799735903874879	0.7146161628526904	-1	0	0	0.2	2	0.9166666666666666	11	1.0	0.9166666666666666	13	11	0	2	0	0.07142857142857142	1	14	14	1.0	0.15384615384615385	0.36797241726389884	0.8717233935598859	0.5596758253395586	0.92090205186174	0.38229905348306853	0.9354901197593033	0.8474359677810133	0.9128070248456459	0.6923076923076923	0.6923076923076923	0.0	0.01799735903874879	0.01799735903874879
1850	0.07683062571270045	0.02052767668314588	0.01798860777115793	0.6299153005760263	-1	0	0	0.2	2	0.9230769230769231	12	1.0	0.9230769230769231	14	12	0	2	0	0.06666666666666667	1	15	15	1.0	0.14285714285714285	0.36797241726389884	0.8937767784705709	0.679560753414785	0.9244106829953401	0.3611612763453118	0.9299519543758739	0.8764864442303136	0.9173268361158747	0.6785714285714286	0.7857142857142857	0.0	0.01798860777115793	0.01798860777115793
2427	0.0730706571307417	0.0370283480747414	0.03700503673974166	0.6599181502169289	-1	0	0	0.2	2	0.9230769230769231	12	1.0	0.9230769230769231	13	12	1	2	0	0.06666666666666667	1	15	15	0.4	0.14285714285714285	0.36797241726389884	0.8749033289234742	0.4982507795061547	0.8947863794823196	0.38229905348306853	0.9421091019373529	0.76489520090625	0.9081895163966544	0.6538461538461539	0.6153846153846154	0.0	0.03700503673974166	0.03700503673974166
2400	0.07589279357034673	0.009221228542924502	0.008633158814228235	0.6156682264990598	-1	0	0	0.2	2	0.9230769230769231	12	1.0	0.9230769230769231	14	12	0	2	0	0.06666666666666667	1	15	15	1.0	0.14285714285714285	0.39406119948109447	0.8677588774391836	0.5769447468097494	0.9265848040723259	0.3611612763453118	0.9299519543758739	0.8647787808852899	0.9116704906226367	0.6785714285714286	0.5	0.0	0.008633158814228235	0.008633158814228235
1297	0.06830454513854176	0.018841045816848718	0.015541694876305455	0.7260190772480521	-1	0	0	0.2	2	0.9230769230769231	12	0.5357142857142857	0.9230769230769231	14	12	0	2	0	0.14285714285714285	2	14	15	1.0	0	0.36797241726389884	0.8736057199084496	0.568310286074654	0.9074333427415698	0.3611612763453118	0.9299519543758741	0.864985984972598	0.9061314111253491	0.6071428571428571	0.6428571428571429	0.0	0.015541694876305455	0.015541694876305455
96	0.03507666514834334	0.0003680329376962072	0.00036744434096920987	0.9802920677000074	-1	0	0	0.3	3	0.6923076923076923	9	0.42857142857142855	0.5384615384615384	9	7	5	0	0	0.7142857142857143	7	5	15	0.0	0.6666666666666666	0.4843210922442675	0.9093856824730173	0.45765764691599137	0.8533571312828607	0.7794356958591637	0.9083464378686263	0.8900816912571089	0.8928620672954489	0	0	0.0	0.00036744434096920987	0.00036744434096920987
3083	0.08232364820598957	0.03613450949610396	0.03174946835877323	0.6951587402052561	-1	0	0	0.2	2	0.9230769230769231	12	0.5357142857142857	0.9230769230769231	14	12	0	1	0	0.14285714285714285	2	14	15	0.5	0	0.435333126359217	0.9067885971275988	0.5936364908021075	0.9100960835626373	0.3611612763453118	0.9413290262551395	0.8764864442303136	0.9209310702294127	1.0	0.7142857142857143	0.0	0.03174946835877323	0.03174946835877323
2674	0.08397175757702102	0.02850442156505283	0.027763611907746816	0.680592672843178	-1	0	0	0.2	2	0.9230769230769231	12	0.5357142857142857	0.9230769230769231	14	12	0	1	0	0.14285714285714285	2	14	15	0.5	0	0.435333126359217	0.9082894790993802	0.5936364908021075	0.9100960835626373	0.3611612763453118	0.9413290262551395	0.8764864442303136	0.9213641354911493	1.0	0.5	0.0	0.027763611907746816	0.027763611907746816
2655	0.08540583906342232	0.030774337056602666	0.030581017370058618	0.6602183562126707	-1	0	0	0.2	2	0.9230769230769231	12	1.0	0.9230769230769231	14	12	0	2	0	0.06666666666666667	1	15	15	1.0	0.14285714285714285	0.39406119948109447	0.871826647859491	0.568310286074654	0.9241338127970072	0.3611612763453118	0.9299519543758739	0.8764864442303136	0.9116820632885644	0.6785714285714286	0.7142857142857143	0.0	0.030581017370058618	0.030581017370058618
1469	0.08808400357263045	0.022865999171677778	0.022725668256428445	0.6997773985299909	-1	0	0	0.2	2	0.9230769230769231	12	1.0	0.9230769230769231	14	12	0	2	0	0.06666666666666667	1	15	15	1.0	0.14285714285714285	0.3678195312308077	0.9037965816235388	0.49902377252244595	0.9145915579361763	0.3611612763453118	0.9312590369590014	0.8139834327492692	0.917267610215208	0.6785714285714286	0.5	0.0	0.022725668256428445	0.022725668256428445
4442	0.07452862149080391	0.027859969784259572	0.025038465767985345	0.645999600684078	-1	0	0	0.2	2	0.9230769230769231	12	1.0	0.9230769230769231	13	12	1	2	0	0.06666666666666667	1	15	15	0.4	0.14285714285714285	0.3676666451977165	0.8796826686348733	0.4982507795061547	0.8947863794823196	0.38229905348306853	0.9421091019373529	0.8474359677810133	0.9094161813049737	0.6923076923076923	0.5384615384615384	0.0	0.025038465767985345	0.025038465767985345
4655	0.07164345451174187	0.03614653918952481	0.0360285294319346	0.6420655135555466	-1	0	0	0.2	2	0.9230769230769231	12	1.0	0.9230769230769231	13	12	1	2	0	0.06666666666666667	1	15	15	0.4	0.14285714285714285	0.36797241726389884	0.8749033289234742	0.4982507795061547	0.8947863794823196	0.38229905348306853	0.9421091019373529	0.76489520090625	0.9081895163966544	0.6538461538461539	0.5384615384615384	0.0	0.0360285294319346	0.0360285294319346
2875	0.08103938390234955	0.03517897772983817	0.03158462747929956	0.6950251494661712	-1	0	0	0.2	2	0.9230769230769231	12	0.5357142857142857	0.9230769230769231	14	12	0	1	0	0.14285714285714285	2	14	15	0.5	0	0.435333126359217	0.9067885971275988	0.5936364908021075	0.9100960835626373	0.3611612763453118	0.9413290262551395	0.8764864442303136	0.9209310702294127	1.0	0.7142857142857143	0.0	0.03158462747929956	0.03158462747929956
4400	0.07454136514717066	0.02689955796447077	0.020711086921735688	0.6375157020208858	-1	0	0	0.2	2	0.9230769230769231	12	1.0	0.9230769230769231	13	12	1	2	0	0.06666666666666667	1	15	15	0.4	0.14285714285714285	0.36797241726389884	0.8749033289234742	0.4982507795061547	0.8947863794823196	0.38229905348306853	0.9421091019373529	0.76489520090625	0.9081895163966544	0.6538461538461539	0.5384615384615384	0.0	0.020711086921735688	0.020711086921735688
2477	0.08753189272339067	0.02351946051976139	0.021418653504253586	0.5549007612062016	-1	0	0	0.2	2	0.9230769230769231	12	1.0	0.9230769230769231	14	12	0	2	0	0.06666666666666667	1	15	15	1.0	0.14285714285714285	0.39406119948109447	0.8677588774391836	0.5769447468097494	0.9208767491018254	0.3611612763453118	0.9299519543758739	0.8636731427935094	0.9094704322105598	0.6785714285714286	0.5	0.0	0.021418653504253586	0.021418653504253586
3096	0.02911670233657549	0.0005901528439279244	0.0005000869635906751	0.7445376813077486	-1	0	0	0.375	3	0.7777777777777778	7	0.55	0.7777777777777778	10	7	0	1	0	0.2	2	10	11	1.0	0.2222222222222222	0.4656978265888293	0.92741373876071	0.5076582332575413	0.8914868922397697	0.5383878422732014	0.9276415910009842	0.8474359677810133	0.9169456166040859	1.0	0.6	0.0	0.0005000869635906751	0.0005000869635906751
2922	0.004156132592482897	0.00019366906824595892	9.45393336702473e-05	0.9912271940130942	-1	0	0	0.4	2	0.8	4	0.4375	0.8	6	4	0	2	0	1.0	4	4	7	1.0	0	0.25722427345946386	0.7798628727326505	0.42309574420385576	0.9126644733122589	0.3274063624759475	0.8720280854307527	0.8524441556456923	0.8633616973733166	0.6666666666666666	0.6666666666666666	0.0	9.45393336702473e-05	9.45393336702473e-05
4710	0.07504805062351236	0.03259525273564231	0.03226423624083539	0.6399406405097201	-1	0	0	0.2	2	0.9230769230769231	12	1.0	0.9230769230769231	13	12	1	2	0	0.06666666666666667	1	15	15	0.4	0.14285714285714285	0.36797241726389884	0.8749033289234742	0.4982507795061547	0.8947863794823196	0.38229905348306853	0.9421091019373529	0.76489520090625	0.9081895163966544	0.6538461538461539	0.5384615384615384	0.0	0.03226423624083539	0.03226423624083539
4995	0.08008232085993038	0.02688888320154748	0.019740082230306186	0.67681103298896	-1	0	0	0.2	2	0.9230769230769231	12	1.0	0.9230769230769231	13	12	1	2	0	0.06666666666666667	1	15	15	0.4	0.14285714285714285	0.3676666451977165	0.8951581888620008	0.4982507795061547	0.8897442057673722	0.38229905348306853	0.9295554477778973	0.8587652671687518	0.9064341651181153	0.6538461538461539	0.5384615384615384	0.0	0.019740082230306186	0.019740082230306186
1873	0.07748865384906209	0.018568792713443336	0.017574942393105263	0.6449599171227309	-1	0	0	0.2	2	0.9230769230769231	12	0.5357142857142857	0.9230769230769231	14	12	0	1	0	0.14285714285714285	2	14	15	0.5	0	0.4092443441420214	0.8680423865257545	0.5936364908021075	0.9100960835626373	0.3611612763453118	0.9413290262551395	0.8764864442303136	0.9108971515551328	1.0	0.6428571428571429	0.0	0.017574942393105263	0.017574942393105263
1900	0.07128536737776218	0.026427881537876133	0.024502411098038267	0.6797559908274122	-1	0	0	0.2	2	0.9166666666666666	11	1.0	0.9166666666666666	13	11	0	2	0	0.07142857142857142	1	14	14	1.0	0.15384615384615385	0.36797241726389884	0.8994075442024768	0.7821767600198207	0.9364415911179022	0.3400234992075551	0.8703605284943704	0.900653758388783	0.9056503454517333	0.6538461538461539	0.7692307692307693	0.0	0.024502411098038267	0.024502411098038267
4715	0.06558958597138712	0.022129418260282384	0.00875969363934326	0.6171365286428485	-1	0	0	0.2	2	0.9230769230769231	12	1.0	0.9230769230769231	13	12	1	2	0	0.06666666666666667	1	15	15	0.4	0.14285714285714285	0.36797241726389884	0.8730917177933634	0.5769447468097494	0.9001445193706313	0.38229905348306853	0.9474491400898026	0.8474359677810133	0.9121200323629738	0.6538461538461539	0.6153846153846154	0.0	0.00875969363934326	0.00875969363934326
1169	0.07653493264550722	0.006382473984128486	0.006358072096251706	0.7746031906165615	-1	0	0	0.2	2	0.9230769230769231	12	0.5357142857142857	0.9230769230769231	13	12	1	0	0	0.14285714285714285	2	14	15	0.0	0	0.36797241726389884	0.8639738192202249	0.5698419039159774	0.912540591152094	0.38229905348306853	0.9409246421032668	0.8487196419631462	0.9105688682146124	0	0	0.0	0.006358072096251706	0.006358072096251706
4281	0.07737768582267388	0.023508184594574513	0.020071819714702368	0.6397321370278224	-1	0	0	0.2	2	0.9230769230769231	12	1.0	0.9230769230769231	13	12	1	2	0	0.06666666666666667	1	15	15	0.4	0.14285714285714285	0.36797241726389884	0.8749033289234742	0.4982507795061547	0.8947863794823196	0.38229905348306853	0.9421091019373529	0.76489520090625	0.9081895163966544	0.6538461538461539	0.5384615384615384	0.0	0.020071819714702368	0.020071819714702368
1430	0.07305455257075845	0.020423244849262667	0.020279300879255828	0.5769097236508897	-1	0	0	0.2	2	0.9230769230769231	12	0.5357142857142857	0.8461538461538461	13	11	1	1	0	0.14285714285714285	2	14	15	0.25	0	0.4505162710201439	0.9227868562325785	0.5769447468097494	0.9068081327526545	0.38229905348306853	0.9385809769356003	0.8474359677810133	0.9237377049946006	1.0	0.6923076923076923	0.0	0.020279300879255828	0.020279300879255828
3133	0.04210214431290264	0.009284875132849438	0.009273949466444624	0.6374742678664507	-1	0	0	0.3	3	0.8333333333333334	10	0.3888888888888889	0.8333333333333334	13	10	0	1	0	0.25	3	12	14	1.0	0.18181818181818182	0.4201499816982901	0.9050378952229148	0.5769447468097494	0.912445199803957	0.38229905348306853	0.9328728882482267	0.8474359677810133	0.9175877653646127	1.0	0.6153846153846154	0.0	0.009273949466444624	0.009273949466444624
4225	0.07086469150393084	0.012781294781825034	0.012328009459635072	0.6617389499975774	-1	0	0	0.2	2	0.9230769230769231	12	1.0	0.9230769230769231	13	12	1	2	0	0.06666666666666667	1	15	15	0.4	0.14285714285714285	0.3676666451977165	0.8787548568058784	0.4982507795061547	0.8947863794823196	0.38229905348306853	0.9421091019373529	0.76489520090625	0.9091759800606529	0.6538461538461539	0.5384615384615384	0.0	0.012328009459635072	0.012328009459635072
4609	0.07327194308937901	0.03246950663371398	0.032449106943924375	0.6936087698389897	-1	0	0	0.2	2	0.9230769230769231	12	1.0	0.9230769230769231	13	12	1	2	0	0.06666666666666667	1	15	15	0.4	0.14285714285714285	0.36797241726389884	0.8749033289234742	0.4982507795061547	0.8947863794823196	0.38229905348306853	0.9421091019373529	0.76489520090625	0.9081895163966544	0.6538461538461539	0.6153846153846154	0.0	0.032449106943924375	0.032449106943924375
477	0.0761978279650328	0.011000882450610603	0.00797100298107339	0.647208429833978	-1	0	0	0.1	1	1.0	13	1.0	1.0	14	13	0	1	0	0.06666666666666667	1	15	15	0.3333333333333333	0	0.37792000024901257	0.880568002464722	0.6136170868705021	0.8655819529947407	0.43945467754743195	0.9113357588793626	0.7999685890647147	0.88729869749855	1.0	0.21428571428571427	0.0	0.00797100298107339	0.00797100298107339
4509	0.07893811576628336	0.0233504781742396	0.022789673529279648	0.617781345401382	-1	0	0	0.2	2	0.9230769230769231	12	1.0	0.9230769230769231	13	12	1	2	0	0.06666666666666667	1	15	15	0.4	0.14285714285714285	0.36797241726389884	0.8749033289234742	0.4982507795061547	0.8947863794823196	0.38229905348306853	0.9421091019373529	0.76489520090625	0.9081895163966544	0.6538461538461539	0.5384615384615384	0.0	0.022789673529279648	0.022789673529279648
1531	0.03536275515519913	0.008863858872735412	0.008816911284108948	0.9101114518534995	-1	0	0	0.25	2	0.8888888888888888	8	1.0	0.8888888888888888	10	8	0	2	0	0.09090909090909091	1	11	11	1.0	0.2	0.3676666451977165	0.8210094163213495	0.43837171970533334	0.9398637045343835	0.3611612763453118	0.8885340245621812	0.8624899032803731	0.8924542334131261	0.6	0.7	0.0	0.008816911284108948	0.008816911284108948
993	0.030744154726463368	0.005514553197637267	0.004878230121087498	0.5161094401382443	-1	0	0	0.3	3	0.75	9	0.28	0.5833333333333334	9	7	4	4	0	0.5	5	10	14	0.4	0	0.48087938215751463	0.9137009343969151	0.5769447468097494	0.889569422818165	0.38229905348306853	0.9273103538704959	0.8474359677810133	0.9113885412965237	0.2777777777777778	0.5555555555555556	0.0	0.004878230121087498	0.004878230121087498
1956	0.08816353279326197	0.009666214122915382	0.006314162337825617	0.6141948440273898	-1	0	0	0.2	2	0.9230769230769231	12	1.0	0.9230769230769231	14	12	0	2	0	0.06666666666666667	1	15	15	1.0	0.14285714285714285	0.36797241726389884	0.8842687046041552	0.49902377252244595	0.9162968518940504	0.3611612763453118	0.9312590369590014	0.809562385264496	0.9124759909306869	0.6785714285714286	0.6428571428571429	0.0	0.006314162337825617	0.006314162337825617
2125	0.08048516539666616	0.023345898643605485	0.022015136389057516	0.6759544302964303	-1	0	0	0.2	2	0.9230769230769231	12	1.0	0.9230769230769231	14	12	0	2	0	0.06666666666666667	1	15	15	1.0	0.14285714285714285	0.36797241726389884	0.8717150999961465	0.568310286074654	0.9241338127970072	0.3611612763453118	0.9299519543758739	0.8764864442303136	0.9116552776019959	0.6785714285714286	0.7857142857142857	0.0	0.022015136389057516	0.022015136389057516
329	0.028498789269694135	0.0022839983647317064	0.002212813476456626	0.9460891340770615	-1	0	0	0.125	1	1.0	9	0.4074074074074074	0.8888888888888888	8	8	2	1	0	0.3333333333333333	9	3	11	0.125	0	0.3961469619873024	0.9397277714245859	0.4723403821727393	0.950199466920035	0.6748675966439168	0.9501158322160985	0.9389565926153652	0.9468865160078608	1.0	0.125	0.0	0.002212813476456626	0.002212813476456626
4923	0.0808115233771798	0.005661877880630331	0.002604208517269129	0.6470490389947094	-1	0	0	0.1	1	1.0	13	1.0	1.0	14	13	0	1	0	0.06666666666666667	1	15	15	0.3333333333333333	0	0.36797241726389884	0.9019720034208134	0.5769447468097494	0.8935783397681897	0.38229905348306853	0.9460168067944731	0.8531910753359836	0.9170999607183314	1.0	0.35714285714285715	0.0	0.002604208517269129	0.002604208517269129
4100	0.07059403128582031	0.01904243436646425	0.017044915912066107	0.6314708708994219	-1	0	0	0.2	2	0.9230769230769231	12	1.0	0.9230769230769231	13	12	1	2	0	0.06666666666666667	1	15	15	0.4	0.14285714285714285	0.3676666451977165	0.8772263689987841	0.4982507795061547	0.8947863794823196	0.38229905348306853	0.9421091019373529	0.8462651096563895	0.9087824694219189	0.6538461538461539	0.5384615384615384	0.0	0.017044915912066107	0.017044915912066107
3651	0.07344801058155405	0.031019261205890467	0.023471465180472703	0.6514275910745388	-1	0	0	0.2	2	0.9230769230769231	12	1.0	0.9230769230769231	13	12	1	2	0	0.06666666666666667	1	15	15	0.4	0.14285714285714285	0.36797241726389884	0.8749033289234742	0.4982507795061547	0.8947863794823196	0.38229905348306853	0.9421091019373529	0.76489520090625	0.9081895163966544	0.6538461538461539	0.6153846153846154	0.0	0.023471465180472703	0.023471465180472703
3017	0.07457557886584042	0.019313952489359302	0.017979175577199354	0.6175410548946534	-1	0	0	0.2	2	0.9230769230769231	12	0.5357142857142857	0.8461538461538461	13	11	1	1	0	0.14285714285714285	2	14	15	0.25	0	0.4201499816982901	0.8950978884590765	0.5769447468097494	0.9125804303263363	0.38229905348306853	0.945918998255728	0.8474359677810133	0.9205891493374249	1.0	0.6923076923076923	0.0	0.017979175577199354	0.017979175577199354
3318	0.07310649517665228	0.03226535855507284	0.032244879069276026	0.6412605402761813	-1	0	0	0.2	2	0.9230769230769231	12	1.0	0.9230769230769231	13	12	1	2	0	0.06666666666666667	1	15	15	0.4	0.14285714285714285	0.36797241726389884	0.8749033289234742	0.4982507795061547	0.8947863794823196	0.38229905348306853	0.9421091019373529	0.76489520090625	0.9081895163966544	0.6538461538461539	0.6153846153846154	0.0	0.032244879069276026	0.032244879069276026
166	0.028306192514094195	0.005273775232370831	-0.0015163658583168629	0.9117957728099915	-1	0	0	0.3	3	0.6923076923076923	9	0.2777777777777778	0.6153846153846154	9	8	5	1	0	0.6666666666666666	6	9	15	0.07692307692307693	0.15384615384615385	0.5413716003433551	0.9535624677648432	0.5780077720937984	0.90198233654763	0.7951710402366847	0.9164917890773893	0.9030997308021702	0.9272852807156287	1.0	0.2222222222222222	0.0	-0.0001516365858316863	-0.0001516365858316863
668	0.02624611104509247	0.0014890312620106712	-0.0010233622786779914	0.9662694727402816	-1	0	0	0.5	5	0.46153846153846156	6	0.3125	0.46153846153846156	10	6	4	3	0	0.75	6	8	15	0.375	0.15384615384615385	0.37658623427661114	0.93900978683566	0.564278617044742	0.8761935500310466	0.322234371259429	0.9491417313853587	0.8818658522310896	0.9268422394714882	0.3	0.6	0.0	-0.00010233622786779914	-0.00010233622786779914
4556	0.07590795504404173	0.0389179511317727	0.03889871779915872	0.6862832828847623	-1	0	0	0.2	2	0.9230769230769231	12	1.0	0.9230769230769231	13	12	1	2	0	0.06666666666666667	1	15	15	0.4	0.14285714285714285	0.36797241726389884	0.8749033289234742	0.4982507795061547	0.8947863794823196	0.38229905348306853	0.9421091019373529	0.76489520090625	0.9081895163966544	0.6538461538461539	0.5384615384615384	0.0	0.03889871779915872	0.03889871779915872
3250	0.07569683557317736	0.03663420998147373	0.03662570809198635	0.6384114959075664	-1	0	0	0.2	2	0.9230769230769231	12	1.0	0.9230769230769231	13	12	1	2	0	0.06666666666666667	1	15	15	0.4	0.14285714285714285	0.36797241726389884	0.8749033289234742	0.4982507795061547	0.8947863794823196	0.38229905348306853	0.9421091019373529	0.76489520090625	0.9081895163966544	0.6538461538461539	0.5384615384615384	0.0	0.03662570809198635	0.03662570809198635
394	None	None	None	None	None	0	0	0.4	4	0.5384615384615384	7	0.9375	0.23076923076923078	6	3	8	5	0	1.0	4	4	15	0.29411764705882354	0	0.8133752047931386	0.7992178367336383	0.6531358948520675	0.8974754970883846	0.47349569926808793	0.8531550387603791	0.8372004502701756	0.8544767770270438	0.16666666666666666	0.8333333333333334	0.0	None	None
4182	0.08840889321052352	0.008629307415857183	0.006005064300854354	0.7168213294244918	-1	0	0	0.2	2	0.9230769230769231	12	1.0	0.9230769230769231	13	12	1	2	0	0.06666666666666667	1	15	15	0.4	0.14285714285714285	0.3676666451977165	0.8387268248161655	0.5769447468097494	0.9190586506985808	0.38229905348306853	0.9484660615177071	0.8474359677810133	0.9113586977383716	0.6538461538461539	0.46153846153846156	0.0	0.006005064300854354	0.006005064300854354
3029	0.07332757838107544	0.015200735459895927	0.01239595148519637	0.7062585462875707	-1	0	0	0.2	2	0.9230769230769231	12	1.0	0.9230769230769231	13	12	1	2	0	0.06666666666666667	1	15	15	0.4	0.14285714285714285	0.36797241726389884	0.8874892060859519	0.5769447468097494	0.911497884079497	0.38229905348306853	0.9354901197593033	0.8903162492441348	0.9135064611409487	0.6923076923076923	0.6923076923076923	0.0	0.01239595148519637	0.01239595148519637
532	0.02649531383620236	0.000699248735824713	3.4801786075632796e-05	0.9527276479324999	-1	0.25	1	0.4	4	0.7692307692307693	10	0.3	0.6923076923076923	12	9	2	0	0	0.5	10	5	15	0.0	0.4	0.6892298983665943	0.8705310681706078	0.41509770580930605	0.9522809278910644	0.9124083678927551	0.9674896612587957	0.9154593707373991	0.940705449850609	0	0	0.0	3.4801786075632796e-05	3.4801786075632796e-05
4249	0.07405247589694017	0.014242764716824112	0.0019093275578075692	0.6395655049979443	-1	0	0	0.2	2	0.9230769230769231	12	0.5357142857142857	0.9230769230769231	14	12	0	2	0	0.14285714285714285	2	14	15	1.0	0	0.36797241726389884	0.8599379260659737	0.568310286074654	0.9211952870371635	0.3611612763453118	0.9402973667436331	0.8547329894669031	0.9124106912364395	0.6071428571428572	0.5714285714285714	0.0	0.0019093275578075692	0.0019093275578075692
229	0.024633492911199276	0.001114001986899314	0.00016687930115740038	0.9406802536825731	-1	0	0	0.4	4	0.5384615384615384	7	0.3125	0.5384615384615384	10	7	4	3	0	0.75	6	8	15	0.3333333333333333	0.2222222222222222	0.5489710075083037	0.8214992498311895	0.48287226981406695	0.9285227889535899	0.5055305011602826	0.8177341894186615	0.8101631553722469	0.8657557467580452	0.5	0.7	0.0	0.00016687930115740038	0.00016687930115740038
3794	0.07254140298304657	0.036025160198229815	0.03602511630953152	0.6698030567887981	-1	0	0	0.2	2	0.9230769230769231	12	1.0	0.9230769230769231	13	12	1	2	0	0.06666666666666667	1	15	15	0.4	0.14285714285714285	0.36797241726389884	0.8749033289234742	0.4982507795061547	0.8947863794823196	0.38229905348306853	0.9421091019373529	0.76489520090625	0.9081895163966544	0.6538461538461539	0.5384615384615384	0.0	0.03602511630953152	0.03602511630953152
742	0.06656630044279807	0.0027886121909276884	0.0009122623437471219	0.6486737165254635	-1	0	0	0.2	2	0.9230769230769231	12	0.2727272727272727	0.8461538461538461	13	11	1	1	0	0.45454545454545453	11	5	15	0.25	0	0.37792000024901257	0.8967848343885407	0.6136170868705021	0.8767578047491681	0.43945467754743195	0.8683117932613996	0.7319250191039335	0.8811533593173352	1.0	0.23076923076923078	0.0	0.0009122623437471219	0.0009122623437471219
386	0.03777323254886099	0.002726187423223803	0.00046340841489184707	0.819000050513506	-1	0	0	0.3333333333333333	3	0.8181818181818182	9	0.43333333333333335	0.6363636363636364	10	7	2	4	0	0.3	3	10	13	0.8	0.2	0.5443437434093172	0.8894899775625869	0.37795161313882975	0.872367013448166	0.48019880280888055	0.9503068366030044	0.6820703531543076	0.9104794929394097	0.25	0.3	0.0	0.00046340841489184707	0.00046340841489184707
3891	0.07311494010268427	0.03258371716197984	0.032581354329565666	0.6425174405994634	-1	0	0	0.2	2	0.9230769230769231	12	1.0	0.9230769230769231	13	12	1	2	0	0.06666666666666667	1	15	15	0.4	0.14285714285714285	0.36797241726389884	0.8749033289234742	0.4982507795061547	0.8947863794823196	0.38229905348306853	0.9421091019373529	0.76489520090625	0.9081895163966544	0.6538461538461539	0.5384615384615384	0.0	0.032581354329565666	0.032581354329565666
4628	0.07585960590875551	0.02017422429370725	0.016179246371205356	0.6175465807969345	-1	0	0	0.2	2	0.9230769230769231	12	1.0	0.9230769230769231	13	12	1	2	0	0.06666666666666667	1	15	15	0.4	0.14285714285714285	0.36797241726389884	0.8799665377048326	0.4982507795061547	0.8947863794823196	0.38229905348306853	0.9421091019373529	0.76489520090625	0.9094898765572835	0.6538461538461539	0.5384615384615384	0.0	0.016179246371205356	0.016179246371205356
2241	0.05526647075280037	0.0015595593606661925	0.0014760926489661153	0.879247397250133	-1	0	0	0.2	2	0.8461538461538461	11	0.3125	0.7692307692307693	12	10	2	1	0	0.75	8	6	15	0.16666666666666666	0	0.4178581611547337	0.9034579325910419	0.49902377252244595	0.9323598965660115	0.6216357417106861	0.9434503996707025	0.8831505431634098	0.9281134459191015	1.0	0.3333333333333333	0.0	0.0014760926489661153	0.0014760926489661153
1841	0.085190750456079	0.01803028740259112	0.018029673949443204	0.6364876452854946	-1	0	0	0.2	2	0.9230769230769231	12	0.5357142857142857	0.9230769230769231	13	12	1	0	0	0.14285714285714285	2	14	15	0.0	0	0.41069544041985384	0.8637118681579916	0.5769447468097494	0.9175387822872366	0.38229905348306853	0.9420981033876783	0.8474359677810133	0.9128068076048611	0	0	0.0	0.018029673949443204	0.018029673949443204
4315	0.07621335082801413	0.01619944163083505	0.013542440554283296	0.669790480152084	-1	0	0	0.2	2	0.9230769230769231	12	1.0	0.9230769230769231	13	12	1	2	0	0.06666666666666667	1	15	15	0.4	0.14285714285714285	0.36797241726389884	0.8749033289234742	0.5500575439167271	0.893434788468903	0.38229905348306853	0.9487005244312626	0.8628759988521969	0.9112978091586983	0.7307692307692308	0.6153846153846154	0.0	0.013542440554283296	0.013542440554283296
1603	0.07546762118946981	0.012406072702393932	0.00781851858679813	0.6053137868553065	-1	0	0	0.2	2	0.9230769230769231	12	0.5357142857142857	0.9230769230769231	13	12	1	1	0	0.14285714285714285	2	14	15	0.2	0	0.4056895687698837	0.8553156393217011	0.4982507795061547	0.8988468688529446	0.38229905348306853	0.9368164857296208	0.8587652671687518	0.9019674671712421	1.0	0.38461538461538464	0.0	0.00781851858679813	0.00781851858679813
41	0.02767456144062857	0.0019409903702284506	0.0005840659639803543	0.9752220475371773	-1	0	0	0.4	4	0.6923076923076923	9	0.42857142857142855	0.5384615384615384	8	7	6	2	0	0.7142857142857143	5	7	15	0.13333333333333333	0.25	0.8215905169051059	0.9726762030763454	0.3107131486070932	0.9494108799229314	0.3736158437652288	0.8785364069944763	0.8963999220314169	0.9441534198300706	0.5625	0.25	0.0	0.0005840659639803543	0.0005840659639803543
3266	0.07380228019364646	0.03224742730091673	0.03155004436188256	0.648781645926618	-1	0	0	0.2	2	0.9230769230769231	12	1.0	0.9230769230769231	13	12	1	2	0	0.06666666666666667	1	15	15	0.4	0.14285714285714285	0.36797241726389884	0.8749033289234742	0.4982507795061547	0.8947863794823196	0.38229905348306853	0.9421091019373529	0.76489520090625	0.9081895163966544	0.6538461538461539	0.38461538461538464	0.0	0.03155004436188256	0.03155004436188256
4306	0.07422670545240846	0.03481106397145226	0.032132037389790646	0.6564251535965644	-1	0	0	0.2	2	0.9230769230769231	12	1.0	0.9230769230769231	13	12	1	2	0	0.06666666666666667	1	15	15	0.4	0.14285714285714285	0.36797241726389884	0.8749033289234742	0.4982507795061547	0.8947863794823196	0.38229905348306853	0.9421091019373529	0.76489520090625	0.9081895163966544	0.6538461538461539	0.5384615384615384	0.0	0.032132037389790646	0.032132037389790646
2913	0.08169320330447642	0.03524325942093986	0.031168909296479096	0.6963473671154483	-1	0	0	0.2	2	0.9230769230769231	12	0.5357142857142857	0.9230769230769231	14	12	0	1	0	0.14285714285714285	2	14	15	0.5	0	0.435333126359217	0.9067885971275988	0.5936364908021075	0.9100960835626373	0.3611612763453118	0.9413290262551395	0.8764864442303136	0.9209310702294127	1.0	0.7142857142857143	0.0	0.031168909296479096	0.031168909296479096
4334	0.07169094423469563	0.015472104460963748	-0.009223678395057777	0.7277976838486424	-1	0	0	0.2	2	0.9230769230769231	12	1.0	0.9230769230769231	13	12	1	2	0	0.06666666666666667	1	15	15	0.4	0.14285714285714285	0.3676666451977165	0.8785282491272848	0.4982507795061547	0.8737904851266489	0.38229905348306853	0.9425528024379956	0.8462651096563895	0.9035287689793358	0.6923076923076923	0.46153846153846156	0.0	-0.0009223678395057777	-0.0009223678395057777
2727	0.08061992683787779	0.03520058726673496	0.029094692033768563	0.6947449417676714	-1	0	0	0.2	2	0.9230769230769231	12	0.5357142857142857	0.9230769230769231	14	12	0	1	0	0.14285714285714285	2	14	15	0.5	0	0.435333126359217	0.9034269767302996	0.5936364908021075	0.9100960835626373	0.3611612763453118	0.9413290262551395	0.8764864442303136	0.9199757338610453	1.0	0.7142857142857143	0.0	0.029094692033768563	0.029094692033768563
4041	0.07528511780876705	0.022433784001345995	0.01694799132856229	0.6342890401281198	-1	0	0	0.2	2	0.9230769230769231	12	1.0	0.9230769230769231	13	12	1	2	0	0.06666666666666667	1	15	15	0.4	0.14285714285714285	0.36797241726389884	0.8749033289234742	0.4982507795061547	0.8947863794823196	0.38229905348306853	0.9451787572330513	0.8356290942230498	0.9097816444681707	0.6538461538461539	0.5384615384615384	0.0	0.01694799132856229	0.01694799132856229
2643	0.08571240648384963	0.030561000493444502	0.026534951879548522	0.6599159196629157	-1	0	0	0.2	2	0.9230769230769231	12	0.5357142857142857	0.9230769230769231	14	12	0	1	0	0.14285714285714285	2	14	15	0.5	0	0.435333126359217	0.9036422139070313	0.5936364908021075	0.9100960835626373	0.3611612763453118	0.9413290262551395	0.8751115537940578	0.9200363136498771	1.0	0.5714285714285714	0.0	0.026534951879548522	0.026534951879548522
4960	0.07109526472956543	0.022542598952598976	0.014896743889698506	0.6815856153993183	-1	0	0	0.2	2	0.9230769230769231	12	1.0	0.9230769230769231	13	12	1	2	0	0.06666666666666667	1	15	15	0.4	0.14285714285714285	0.36797241726389884	0.8749033289234742	0.4982507795061547	0.8947863794823196	0.38229905348306853	0.9421091019373529	0.76489520090625	0.9081895163966544	0.6538461538461539	0.38461538461538464	0.0	0.014896743889698506	0.014896743889698506
2984	0.03272333979994637	0.0008212275186730998	-0.0007514393532615021	0.707234160121003	-1	0	0	0.3	3	0.8461538461538461	11	0.2727272727272727	0.8461538461538461	14	11	0	1	0	0.45454545454545453	5	11	15	1.0	0.2	0.435333126359217	0.9088870623326485	0.5994855931408406	0.9062909071667492	0.38229905348306853	0.9437969849651436	0.8764864442303136	0.9215365076977668	1.0	0.6428571428571429	0.0	-7.514393532615021e-05	-7.514393532615021e-05
1128	0.06341477202046955	0.020367702805751155	0.017517234998084164	0.666931801414876	-1	0	0	0.2	2	0.9230769230769231	12	1.0	0.9230769230769231	14	12	0	2	0	0.06666666666666667	1	15	15	1.0	0.14285714285714285	0.36797241726389884	0.8912205230274295	0.610274239862577	0.9275012205869125	0.3400234992075551	0.901307875243814	0.823988436926376	0.9078793012827684	0.6428571428571429	0.6428571428571429	0.0	0.017517234998084164	0.017517234998084164
2141	0.07239044836282134	0.019751355856943976	0.019664741397636666	0.6519464202438763	-1	0	0	0.2	2	0.9230769230769231	12	0.5357142857142857	0.9230769230769231	14	12	0	1	0	0.14285714285714285	2	14	15	0.5	0	0.4092443441420214	0.9082380867656287	0.5936364908021075	0.9100960835626373	0.4361505300276761	0.9107891265745958	0.8946059806961163	0.9097135292769193	1.0	0.7142857142857143	0.0	0.019664741397636666	0.019664741397636666
3247	0.07382531134574748	0.03609462381329949	0.036000994615956475	0.6717498066355175	-1	0	0	0.2	2	0.9230769230769231	12	1.0	0.9230769230769231	13	12	1	2	0	0.06666666666666667	1	15	15	0.4	0.14285714285714285	0.36797241726389884	0.8749033289234742	0.4982507795061547	0.8947863794823196	0.38229905348306853	0.9421091019373529	0.76489520090625	0.9081895163966544	0.6538461538461539	0.5384615384615384	0.0	0.036000994615956475	0.036000994615956475
779	0.05140193959259846	0.009484012280365219	-0.0030801374265677453	0.9878084605485673	-1	0	0	0.1	1	1.0	13	1.0	1.0	14	13	0	1	0	0.06666666666666667	1	15	15	0.3333333333333333	0	0.36659527976957507	0.7463030510679394	0.6136170868705021	0.9302989429848273	0.43466976970291993	0.9343903399991427	0.8218673197904935	0.891757264405772	1.0	0.35714285714285715	0.0	-0.0003080137426567745	-0.0003080137426567745
3768	0.07222703429514156	0.03622333146685026	0.036205757400518394	0.6576449219853038	-1	0	0	0.2	2	0.9230769230769231	12	1.0	0.9230769230769231	13	12	1	2	0	0.06666666666666667	1	15	15	0.4	0.14285714285714285	0.36797241726389884	0.8749033289234742	0.4982507795061547	0.8947863794823196	0.38229905348306853	0.9421091019373529	0.76489520090625	0.9081895163966544	0.6538461538461539	0.5384615384615384	0.0	0.036205757400518394	0.036205757400518394
996	0.04923360256659436	0.005772645448301761	0.005764217524366371	0.550025175756135	-1	0	0	0.4	4	0.6923076923076923	9	0.38461538461538464	0.6153846153846154	11	8	3	1	0	0.23076923076923078	3	13	15	0.14285714285714285	0.15384615384615385	0.628728866459449	0.870613750317858	0.46943214478336354	0.9073065376106302	0.47349569926808793	0.8522298147453964	0.718240301581538	0.8786732267603334	1.0	0.9090909090909091	0.0	0.005764217524366371	0.005764217524366371
2850	0.07799130722856341	0.015841100014636244	0.01583806287593116	0.5874600794488045	-1	0	0	0.2	2	0.9230769230769231	12	0.5357142857142857	0.9230769230769231	14	12	0	1	0	0.14285714285714285	2	14	15	0.5	0	0.4092443441420214	0.9227882994972817	0.5936364908021075	0.9100960835626373	0.3611612763453118	0.9413290262551395	0.8764864442303136	0.9257844940817324	1.0	0.7142857142857143	0.0	0.01583806287593116	0.01583806287593116
2182	0.07406860442854152	0.026290017007359924	0.025653497487105447	0.6326704715174178	-1	0	0	0.2	2	0.9230769230769231	12	0.5357142857142857	0.8461538461538461	13	11	1	1	0	0.14285714285714285	2	14	15	0.25	0	0.4505162710201439	0.9198018654944285	0.5769447468097494	0.9131109769793199	0.38229905348306853	0.9348902281900103	0.8474359677810133	0.9231128508849794	1.0	0.5384615384615384	0.0	0.025653497487105447	0.025653497487105447
4622	0.061288644091526706	0.009634670433263284	0.008345339735009165	0.785216932091015	-1	0	0	0.2	2	0.9230769230769231	12	1.0	0.9230769230769231	13	12	1	2	0	0.06666666666666667	1	15	15	0.4	0.14285714285714285	0.36797241726389884	0.8766023247895371	0.4982507795061547	0.8947863794823196	0.38229905348306853	0.9421091019373529	0.76489520090625	0.9086225833232865	0.6538461538461539	0.5384615384615384	0.0	0.008345339735009165	0.008345339735009165
627	0.0176914559986512	0.0017386348886688696	-8.110463644724488e-06	0.9594566679911523	-1	0.25	1	0.3	3	0.7692307692307693	10	0.3125	0.7692307692307693	13	10	1	1	0	0.3333333333333333	12	4	15	0.3333333333333333	0.6666666666666666	0.6431056215477915	0.9002457486889166	0.5336483480376117	0.9136682946505893	0.429775838248597	0.9435053786537266	0.8399613425990335	0.9211611043469073	1.0	0.3076923076923077	0.0	-8.110463644724488e-07	-8.110463644724488e-07
3440	0.04401723435682051	0.006947782269931469	0.0027195231216663057	0.7807408021369263	-1	0	0	0.25	2	0.8888888888888888	8	0.55	0.8888888888888888	10	8	0	2	0	0.2	2	10	11	1.0	0	0.44228473181266814	0.8883696624757732	0.8009353745078149	0.8098282526232208	0.28254343694455974	0.9487238281175517	0.9327566509264164	0.8953875203602474	0.6000000000000001	0.9	0.0	0.0027195231216663057	0.0027195231216663057
4597	0.07232782002230305	0.0332298593819431	0.017549244358100215	0.6638772917825047	-1	0	0	0.2	2	0.9230769230769231	12	1.0	0.9230769230769231	13	12	1	2	0	0.06666666666666667	1	15	15	0.4	0.14285714285714285	0.36797241726389884	0.8749033289234742	0.4982507795061547	0.8947863794823196	0.38229905348306853	0.9421091019373529	0.76489520090625	0.9081895163966544	0.6538461538461539	0.5384615384615384	0.0	0.017549244358100215	0.017549244358100215
3783	0.05865464728884654	0.007213949179022141	0.001457492443625034	0.5674944952138397	-1	0	0	0.2222222222222222	2	0.9090909090909091	10	1.0	0.9090909090909091	11	10	1	2	0	0.07692307692307693	1	13	13	0.4	0.16666666666666666	0.3676666451977165	0.870198549544471	0.5596758253395586	0.9063966807058729	0.38229905348306853	0.9455871255255034	0.8513786714835865	0.912358413235958	0.6363636363636364	0.5454545454545454	0.0	0.001457492443625034	0.001457492443625034
360	0.02632454721559022	0.0014345071003158483	-0.0013949548742063472	0.9667821978831032	-1	0	0	0.4	4	0.5384615384615384	7	0.4166666666666667	0.5384615384615384	9	7	5	1	0	0.4444444444444444	4	9	15	0.08333333333333333	0.2857142857142857	0.6314726111577794	0.9420067297664463	0.5730633067572954	0.9664164842082822	0.6162791077620474	0.9507715519364056	0.7830415122040529	0.954174930523833	1.0	0.4444444444444444	0.0	-0.00013949548742063473	-0.00013949548742063473
520	0.060845132781287344	0.007309306482105635	0.0071232294110967894	0.7425251379579334	-1	0	0	0.1	1	1.0	13	1.0	0.8461538461538461	12	11	2	2	0	0.06666666666666667	15	1	15	0.2857142857142857	0	0.7525254234011849	0.8544336301007361	0.41774154138663205	0.9439200939413371	0.3835171172335615	0.9448815074453792	0.8406331236860642	0.9226004266764062	0.5416666666666666	0.08333333333333333	0.0	0.0071232294110967894	0.0071232294110967894
3326	0.08346971054245479	0.006352832758516865	0.0021667020128200622	0.6499676770186156	-1	0	0	0.2	2	0.9230769230769231	12	0.5357142857142857	0.9230769230769231	13	12	1	1	0	0.14285714285714285	2	14	15	0.2	0	0.36797241726389884	0.8462501302781104	0.43837171970533334	0.912089485923783	0.38229905348306853	0.9295554477778973	0.7768282519870511	0.9009890262645082	1.0	0.6153846153846154	0.0	0.0021667020128200622	0.0021667020128200622
1404	None	None	None	None	None	0	0	0.5	5	0.38461538461538464	5	0.3333333333333333	0.23076923076923078	6	3	8	1	0	0.5555555555555556	9	5	15	0.058823529411764705	0.18181818181818182	0.722151039072185	0.9118074741543818	0.3459454191843722	0.8840766040634223	0.4074177090633878	0.932589084771632	0.8228698583905497	0.9114572736348269	1.0	0.5	0.0	None	None
928	0.025457119043415497	0.0027636479285498656	0.0026318978345837973	0.8569775415276197	-1	0	0	0.3333333333333333	3	0.8181818181818182	9	0.5416666666666666	0.7272727272727273	11	8	1	2	0	0.16666666666666666	2	12	13	0.6666666666666666	0.18181818181818182	0.36797241726389884	0.9210626228096235	0.76490783854963	0.9122134618626142	0.3400234992075551	0.9375850886725053	0.900653758388783	0.9243132172095803	0.5909090909090908	0.8181818181818182	0.0	0.0026318978345837973	0.0026318978345837973
3781	0.07405144647306963	0.036590556835251004	0.03633105384938542	0.6591423650427949	-1	0	0	0.2	2	0.9230769230769231	12	1.0	0.9230769230769231	13	12	1	2	0	0.06666666666666667	1	15	15	0.4	0.14285714285714285	0.36797241726389884	0.8749033289234742	0.4982507795061547	0.8947863794823196	0.38229905348306853	0.9421091019373529	0.76489520090625	0.9081895163966544	0.6538461538461539	0.5384615384615384	0.0	0.03633105384938542	0.03633105384938542
3403	0.049261883570193205	0.008953051659264674	0.0050661442770878395	0.5708615428818558	-1	0	0	0.3	3	0.8333333333333334	10	0.3888888888888889	0.8333333333333334	13	10	0	1	0	0.25	3	12	14	1.0	0.18181818181818182	0.36797241726389884	0.9238922449058989	0.5769447468097494	0.9166510676842593	0.38229905348306853	0.9347473643017595	0.8474359677810133	0.9254434690928373	1.0	0.38461538461538464	0.0	0.0050661442770878395	0.0050661442770878395
1557	0.06733229776936943	0.01622420071088637	0.007051217995199544	0.6873973329329122	-1	0	0	0.2	2	0.9230769230769231	12	0.5357142857142857	0.9230769230769231	13	12	1	1	0	0.14285714285714285	14	2	15	0.2	0	0.36797241726389884	0.8165332071283937	0.5426726552545265	0.9104918523891771	0.38229905348306853	0.9419383396018248	0.76489520090625	0.900223269650434	1.0	0.46153846153846156	0.0	0.007051217995199544	0.007051217995199544
3509	0.0814957963280175	0.03445911982014868	0.030327222083009225	0.68094584123615	-1	0	0	0.2	2	0.9230769230769231	12	0.5357142857142857	0.9230769230769231	14	12	0	1	0	0.14285714285714285	2	14	15	0.5	0	0.435333126359217	0.9067885971275988	0.5936364908021075	0.9100960835626373	0.3611612763453118	0.9413290262551395	0.8764864442303136	0.9209310702294127	1.0	0.7142857142857143	0.0	0.030327222083009225	0.030327222083009225
4754	0.07338586899639316	0.02558815131308754	0.02024841543876077	0.6510700295703293	-1	0	0	0.2	2	0.9230769230769231	12	1.0	0.9230769230769231	13	12	1	2	0	0.06666666666666667	1	15	15	0.4	0.14285714285714285	0.36797241726389884	0.8749033289234742	0.4982507795061547	0.8947863794823196	0.38229905348306853	0.9421091019373529	0.76489520090625	0.9081895163966544	0.6538461538461539	0.6153846153846154	0.0	0.02024841543876077	0.02024841543876077
4605	0.0732970636026653	0.03305826946833159	0.030620565998407696	0.6303046750830541	-1	0	0	0.2	2	0.9230769230769231	12	1.0	0.9230769230769231	13	12	1	2	0	0.06666666666666667	1	15	15	0.4	0.14285714285714285	0.36797241726389884	0.8749033289234742	0.4982507795061547	0.8947863794823196	0.38229905348306853	0.9421091019373529	0.76489520090625	0.9081895163966544	0.6538461538461539	0.6153846153846154	0.0	0.030620565998407696	0.030620565998407696
4430	0.07343830164776659	0.03383888132423792	0.03358433848735703	0.6411647642748819	-1	0	0	0.2	2	0.9230769230769231	12	1.0	0.9230769230769231	13	12	1	2	0	0.06666666666666667	1	15	15	0.4	0.14285714285714285	0.36797241726389884	0.8749033289234742	0.4982507795061547	0.8947863794823196	0.38229905348306853	0.9421091019373529	0.76489520090625	0.9081895163966544	0.6538461538461539	0.6153846153846154	0.0	0.03358433848735703	0.03358433848735703
2809	0.07191167180323983	0.027044726926590785	0.02666005166111347	0.6441689596673775	-1	0	0	0.2	2	0.9230769230769231	12	0.5357142857142857	0.8461538461538461	13	11	1	1	0	0.14285714285714285	2	14	15	0.25	0	0.4505162710201439	0.9258854996842244	0.5769447468097494	0.90874862040219	0.38229905348306853	0.9385809769356003	0.8474359677810133	0.9253075003705831	1.0	0.6923076923076923	0.0	0.02666005166111347	0.02666005166111347
832	0.0834151083235292	0.025650831019103166	0.025172353535384696	0.6641680413894098	-1	0	0	0.2	2	0.9230769230769231	12	1.0	0.9230769230769231	14	12	0	2	0	0.06666666666666667	1	15	15	1.0	0.14285714285714285	0.36797241726389884	0.8717150999961465	0.568310286074654	0.9241338127970072	0.3611612763453118	0.9299519543758739	0.8764864442303136	0.9116552776019959	0.6785714285714286	0.7142857142857143	0.0	0.025172353535384696	0.025172353535384696
1258	0.039568860004987494	0.005969848352261456	0.0034584964616899074	0.9083743171207352	-1	0	0	0.4	4	0.6923076923076923	9	0.4166666666666667	0.6923076923076923	13	9	1	2	0	0.25	12	3	15	1.0	0.3333333333333333	0.36797241726389884	0.9142519316922959	0.5769447468097494	0.867481249348891	0.38229905348306853	0.9445535785627933	0.8474359677810133	0.9137483378677955	0.7307692307692308	0.6153846153846154	0.0	0.0034584964616899074	0.0034584964616899074
2662	0.08236589030595459	0.035998172143655534	0.03011407485491426	0.6802937055593803	-1	0	0	0.2	2	0.9230769230769231	12	0.5357142857142857	0.9230769230769231	14	12	0	1	0	0.14285714285714285	2	14	15	0.5	0	0.435333126359217	0.9067885971275988	0.5936364908021075	0.9100960835626373	0.3611612763453118	0.9413290262551395	0.8764864442303136	0.9209310702294127	1.0	0.7142857142857143	0.0	0.03011407485491426	0.03011407485491426
3947	0.07400841674362696	0.021028934153232027	0.020729518277923395	0.6452393755349375	-1	0	0	0.2	2	0.9230769230769231	12	1.0	0.9230769230769231	13	12	1	2	0	0.06666666666666667	1	15	15	0.4	0.14285714285714285	0.36797241726389884	0.8765577675927341	0.4982507795061547	0.8947863794823196	0.38229905348306853	0.9421091019373529	0.76489520090625	0.9086111843321629	0.6538461538461539	0.46153846153846156	0.0	0.020729518277923395	0.020729518277923395
308	0.021499462362690742	0.001979733588780004	0.001383097142183742	0.9132702211390227	-1	0	0	0.5	5	0.46153846153846156	6	0.5	0.38461538461538464	9	5	5	1	0	0.8333333333333334	5	6	15	0.1	0.16666666666666666	0.5452147291907447	0.5851917569863083	0.4533681662666309	0.9375066899773079	0.813874613716661	0.8882228307628325	0.8169077035155738	0.8466201119802302	1.0	0.4444444444444444	0.0	0.001383097142183742	0.001383097142183742
970	0.018343455139773666	0.0009434111894264215	-0.0008362086314611404	0.9361158245925317	-1	0.3333333333333333	1	0.4444444444444444	4	0.5454545454545454	6	0.3611111111111111	0.5454545454545454	9	6	3	2	0	0.4444444444444444	4	9	13	0.2857142857142857	0.5	0.5454168586104902	0.8720728929672388	0.5769447468097494	0.9090667032826325	0.38229905348306853	0.9121917862798747	0.840677419148929	0.8991183489577065	0.6111111111111112	0.4444444444444444	0.0	-8.362086314611403e-05	-8.362086314611403e-05
2010	0.05129166068495958	0.006596364502605116	0.006212318790495996	0.7943629290289789	-1	0	0	0.25	2	0.9	9	0.5454545454545454	0.9	10	9	1	1	0	0.18181818181818182	2	11	12	0.2	0	0.36797241726389884	0.9047928590089961	0.7821767600198207	0.9219474019374536	0.23640276219345555	0.8535251961293038	0.900653758388783	0.8967008032282554	1.0	0.8	0.0	0.006212318790495996	0.006212318790495996
579	0.0595535480590517	0.014457973601113257	0.013276771063180924	0.5566824020666452	-1	0	0	0.2	2	0.9230769230769231	12	0.5357142857142857	0.8461538461538461	13	11	1	1	0	0.14285714285714285	2	14	15	0.25	0	0.6781334033895231	0.8636847903976547	0.32371358942101963	0.9235586274719467	0.4322527391917911	0.8719406048796916	0.8103858175685441	0.8894752066046607	1.0	0.7692307692307693	0.0	0.013276771063180924	0.013276771063180924
1087	0.07901021603210108	0.01766583407874851	0.015833147779490287	0.656645696898473	-1	0	0	0.2	2	0.9230769230769231	12	1.0	0.9230769230769231	14	12	0	2	0	0.06666666666666667	1	15	15	1.0	0.14285714285714285	0.36797241726389884	0.8328444140601731	0.49902377252244595	0.9162968518940504	0.3611612763453118	0.9312590369590014	0.8111983197749589	0.9004043934123884	0.6785714285714286	0.6428571428571429	0.0	0.015833147779490287	0.015833147779490287
3142	0.07807073912626056	0.01260508088292024	0.012601018536854275	0.6422029889449239	-1	0	0	0.2	2	0.9230769230769231	12	1.0	0.9230769230769231	14	12	0	2	0	0.06666666666666667	1	15	15	1.0	0.14285714285714285	0.36797241726389884	0.865941277426199	0.5076582332575413	0.8953192802855645	0.38229905348306853	0.9471610467876227	0.77091633245656	0.9088225034778021	0.6071428571428572	0.5714285714285714	0.0	0.012601018536854275	0.012601018536854275
2724	0.036235152721110934	0.006510119887401056	-0.002501989442725493	0.9582572200117864	-1	0.25	1	0.4	4	0.6923076923076923	9	0.3	0.6923076923076923	13	9	1	1	0	0.5	5	10	15	0.5	0.4	0.4505162710201439	0.8851471579698511	0.43837171970533334	0.9095928909444363	0.6944766310633343	0.9485525339885628	0.8474359677810133	0.9184684486541126	1.0	0.5384615384615384	0.0	-0.0002501989442725493	-0.0002501989442725493
3405	0.07654260460944348	0.030883912321174017	0.029051348898833783	0.6754395041904871	-1	0	0	0.2	2	0.9230769230769231	12	1.0	0.9230769230769231	13	12	1	2	0	0.06666666666666667	1	15	15	0.4	0.14285714285714285	0.36797241726389884	0.8482478511721224	0.4982507795061547	0.8980766387037984	0.38229905348306853	0.9368164857296208	0.8474359677810133	0.9000518514082377	0.6538461538461539	0.6153846153846154	0.0	0.029051348898833783	0.029051348898833783
2605	0.0754385828763497	0.025493736478762182	0.024417420926541953	0.6767935670019649	-1	0	0	0.2	2	0.9230769230769231	12	1.0	0.9230769230769231	14	12	0	2	0	0.06666666666666667	1	15	15	1.0	0.14285714285714285	0.39406119948109447	0.8635940353420447	0.6523923528631217	0.9131827637569685	0.3611612763453118	0.9299519543758739	0.8474359677810133	0.9056393125754286	0.6071428571428571	0.35714285714285715	0.0	0.024417420926541953	0.024417420926541953
3823	0.0726149956507133	0.034857863382959514	0.03427329549619354	0.6733359699064776	-1	0	0	0.2	2	0.9230769230769231	12	1.0	0.9230769230769231	13	12	1	2	0	0.06666666666666667	1	15	15	0.4	0.14285714285714285	0.36797241726389884	0.8749033289234742	0.4982507795061547	0.8947863794823196	0.38229905348306853	0.9421091019373529	0.76489520090625	0.9081895163966544	0.6538461538461539	0.5384615384615384	0.0	0.03427329549619354	0.03427329549619354
2915	0.08255456476647569	0.013009615610824329	0.004035674573915263	0.6719383682407511	-1	0	0	0.2	2	0.9166666666666666	11	0.5384615384615384	0.9166666666666666	13	11	0	1	0	0.15384615384615385	2	13	14	0.5	0	0.36825644735220986	0.8524685964541316	0.5769447468097494	0.9177316523700941	0.38229905348306853	0.9517512630405313	0.8474359677810133	0.9154946230727357	1.0	0.6923076923076923	0.0	0.004035674573915263	0.004035674573915263
630	0.062467862625430866	0.025934042686603313	0.02204427114551527	0.6779307733567927	-1	0	0	0.3	3	0.7692307692307693	10	0.38461538461538464	0.6923076923076923	11	9	3	2	0	0.23076923076923078	3	13	15	0.25	0	0.48087938215751463	0.9065557651916446	0.5769447468097494	0.8868172157407516	0.38229905348306853	0.9234070218188971	0.76489520090625	0.9066580508489732	0.5909090909090909	0.5454545454545454	0.0	0.02204427114551527	0.02204427114551527
3650	0.07763867538210956	0.028927845597769335	0.028907483505133502	0.6328665058709504	-1	0	0	0.2	2	0.9230769230769231	12	1.0	0.9230769230769231	13	12	1	2	0	0.06666666666666667	1	15	15	0.4	0.14285714285714285	0.36797241726389884	0.8749033289234742	0.4982507795061547	0.8947863794823196	0.38229905348306853	0.9421091019373529	0.76489520090625	0.9081895163966544	0.6538461538461539	0.6153846153846154	0.0	0.028907483505133502	0.028907483505133502
2957	0.07926219771053532	0.02509424457364483	0.008097570715730723	0.6894999696589306	-1	0	0	0.2	2	0.9230769230769231	12	0.5357142857142857	0.8461538461538461	13	11	1	1	0	0.14285714285714285	2	14	15	0.25	0	0.36797241726389884	0.9107483073872864	0.5769447468097494	0.9118735705536983	0.38229905348306853	0.937760201145886	0.8474359677810133	0.9210969122546697	1.0	0.6153846153846154	0.0	0.008097570715730723	0.008097570715730723
4774	0.07279196426941334	0.03584433648756559	0.0356794471146011	0.6594331289018792	-1	0	0	0.2	2	0.9230769230769231	12	1.0	0.9230769230769231	13	12	1	2	0	0.06666666666666667	1	15	15	0.4	0.14285714285714285	0.36797241726389884	0.8749033289234742	0.4982507795061547	0.8947863794823196	0.38229905348306853	0.9421091019373529	0.76489520090625	0.9081895163966544	0.6538461538461539	0.5384615384615384	0.0	0.0356794471146011	0.0356794471146011
2579	0.0824885484730833	0.034308553908978814	0.029979213845467065	0.6814242558740322	-1	0	0	0.2	2	0.9230769230769231	12	0.5357142857142857	0.9230769230769231	14	12	0	1	0	0.14285714285714285	2	14	15	0.5	0	0.435333126359217	0.9067885971275988	0.5936364908021075	0.9100960835626373	0.3611612763453118	0.9413290262551395	0.8764864442303136	0.9209310702294127	1.0	0.7142857142857143	0.0	0.029979213845467065	0.029979213845467065
4654	0.07336061413731591	0.036310714475521276	0.03628558301618009	0.6702329643668155	-1	0	0	0.2	2	0.9230769230769231	12	1.0	0.9230769230769231	13	12	1	2	0	0.06666666666666667	1	15	15	0.4	0.14285714285714285	0.36797241726389884	0.8749033289234742	0.4982507795061547	0.8947863794823196	0.38229905348306853	0.9421091019373529	0.76489520090625	0.9081895163966544	0.7307692307692308	0.6153846153846154	0.0	0.03628558301618009	0.03628558301618009
1144	0.07017928388167916	0.0033042974981816616	-0.002614452635013845	0.6764474902756328	-1	0	0	0.2	2	0.9230769230769231	12	1.0	0.9230769230769231	14	12	0	2	0	0.06666666666666667	1	15	15	1.0	0.14285714285714285	0.3678195312308077	0.9097149524132335	0.49902377252244595	0.9180510691249971	0.3611612763453118	0.9312590369590014	0.8139834327492692	0.9201340284166625	0.6428571428571429	0.6428571428571429	0.0	-0.0002614452635013845	-0.0002614452635013845
4503	0.0741789876381182	0.03614924071100675	0.03603313549404926	0.6618411774811732	-1	0	0	0.2	2	0.9230769230769231	12	1.0	0.9230769230769231	13	12	1	2	0	0.06666666666666667	1	15	15	0.4	0.14285714285714285	0.36797241726389884	0.8749033289234742	0.4982507795061547	0.8947863794823196	0.38229905348306853	0.9421091019373529	0.76489520090625	0.9081895163966544	0.6538461538461539	0.5384615384615384	0.0	0.03603313549404926	0.03603313549404926
1629	0.08156977547448009	0.024010966432620903	0.023817068811578544	0.6489255328069434	-1	0	0	0.2	2	0.9230769230769231	12	1.0	0.9230769230769231	14	12	0	2	0	0.06666666666666667	1	15	15	1.0	0.14285714285714285	0.36797241726389884	0.8717150999961465	0.568310286074654	0.9241338127970072	0.3611612763453118	0.9299519543758739	0.8764864442303136	0.9116552776019959	0.6785714285714286	0.7142857142857143	0.0	0.023817068811578544	0.023817068811578544
1318	0.06032747024951782	0.020333211238191026	0.019843436928865553	0.6656066901854161	-1	0	0	0.3	3	0.7692307692307693	10	0.38461538461538464	0.6923076923076923	11	9	3	2	0	0.23076923076923078	3	13	15	0.25	0	0.48087938215751463	0.9065557651916446	0.5769447468097494	0.8868172157407516	0.38229905348306853	0.9234070218188971	0.76489520090625	0.9066580508489732	0.5909090909090909	0.5454545454545454	0.0	0.019843436928865553	0.019843436928865553
4345	0.07397609334647863	0.03393417074736445	0.03369151481244486	0.646513917805718	-1	0	0	0.2	2	0.9230769230769231	12	1.0	0.9230769230769231	13	12	1	2	0	0.06666666666666667	1	15	15	0.4	0.14285714285714285	0.36797241726389884	0.8749033289234742	0.4982507795061547	0.8947863794823196	0.38229905348306853	0.9421091019373529	0.76489520090625	0.9081895163966544	0.7307692307692308	0.5384615384615384	0.0	0.03369151481244486	0.03369151481244486
4084	0.07643240671021527	0.03322464134942049	0.033109072392365324	0.6620979795738573	-1	0	0	0.2	2	0.9230769230769231	12	1.0	0.9230769230769231	13	12	1	2	0	0.06666666666666667	1	15	15	0.4	0.14285714285714285	0.36797241726389884	0.8749033289234742	0.4982507795061547	0.8947863794823196	0.38229905348306853	0.9421091019373529	0.76489520090625	0.9081895163966544	0.6538461538461539	0.38461538461538464	0.0	0.033109072392365324	0.033109072392365324
3708	0.06789793943051843	0.023737287233357187	0.023446004338402073	0.6671896297026995	-1	0	0	0.2	2	0.9230769230769231	12	0.5357142857142857	0.9230769230769231	14	12	0	1	0	0.14285714285714285	2	14	15	0.5	0	0.4092443441420214	0.9082380867656287	0.6022709515372029	0.9091768289980812	0.3611612763453118	0.9413290262551395	0.8764864442303136	0.9210786763225683	1.0	0.5714285714285714	0.0	0.023446004338402073	0.023446004338402073
264	0.014650340568382388	0.0006139560087100231	0.0005499420322554655	0.9357998317071575	-1	0	0	0.25	2	0.7777777777777778	7	0.55	0.6666666666666666	8	6	2	3	0	0.2	2	10	11	0.5	0	0.667813031697254	0.9622081973128251	0.476211178835347	0.9457801131886429	0.4067595992378215	0.9018744431794141	0.9161021455682616	0.9411129971473714	0.375	0.125	0.0	0.0005499420322554655	0.0005499420322554655
2057	0.07742080153896196	0.022675417079625393	0.0035366569412455836	0.6804523036251365	-1	0	0	0.2	2	0.9230769230769231	12	1.0	0.9230769230769231	14	12	0	2	0	0.06666666666666667	1	15	15	1.0	0.14285714285714285	0.36797241726389884	0.8569503291216095	0.5746886955874981	0.9329621688769293	0.3611612763453118	0.9371690387165164	0.8887529376916483	0.9149194129053253	0.6428571428571428	0.6428571428571429	0.0	0.0035366569412455836	0.0035366569412455836
3476	0.08614479196594993	0.03178475137316231	0.03156613569583603	0.688134716569504	-1	0	0	0.2	2	0.9230769230769231	12	0.5357142857142857	0.9230769230769231	14	12	0	1	0	0.14285714285714285	2	14	15	0.5	0	0.435333126359217	0.9067885971275988	0.6022709515372029	0.9091768289980812	0.3611612763453118	0.9413290262551395	0.8764864442303136	0.9206591939395088	1.0	0.7142857142857143	0.0	0.03156613569583603	0.03156613569583603
4617	0.07561571320984804	0.029705837250428666	0.029314188767333833	0.6579814031143411	-1	0	0	0.2	2	0.9230769230769231	12	1.0	0.9230769230769231	13	12	1	2	0	0.06666666666666667	1	15	15	0.4	0.14285714285714285	0.36797241726389884	0.8749033289234742	0.4982507795061547	0.8947863794823196	0.38229905348306853	0.9421091019373529	0.76489520090625	0.9081895163966544	0.6538461538461539	0.5384615384615384	0.0	0.029314188767333833	0.029314188767333833
1282	0.06113250216031746	0.019783944869629363	0.01914633046560162	0.664325260047808	-1	0	0	0.3	3	0.7692307692307693	10	0.38461538461538464	0.6923076923076923	11	9	3	2	0	0.23076923076923078	3	13	15	0.25	0	0.48087938215751463	0.9065557651916446	0.5769447468097494	0.8868172157407516	0.38229905348306853	0.9234070218188971	0.76489520090625	0.9066580508489732	0.5454545454545454	0.5454545454545454	0.0	0.01914633046560162	0.01914633046560162
2226	0.018395257772875106	0.0019821774130207056	-0.0019347497846816755	0.9702563066674544	-1	0	0	0.3333333333333333	3	0.7272727272727273	8	0.5909090909090909	0.7272727272727273	11	8	1	1	0	0.18181818181818182	2	11	13	0.3333333333333333	0	0.36797241726389884	0.9195485502551872	0.5769447468097494	0.9230619610477658	0.3400234992075551	0.9259848390454317	0.8662508946301744	0.922906166541234	1.0	0.6363636363636364	0.0	-0.00019347497846816756	-0.00019347497846816756
4002	0.07648389943093313	0.02718011504370368	0.022970655604509144	0.6324556428583044	-1	0	0	0.2	2	0.9230769230769231	12	1.0	0.9230769230769231	13	12	1	2	0	0.06666666666666667	1	15	15	0.4	0.14285714285714285	0.3676666451977165	0.8796826686348733	0.4982507795061547	0.8947863794823196	0.38229905348306853	0.9421091019373529	0.8474359677810133	0.9094161813049737	0.6923076923076923	0.5384615384615384	0.0	0.022970655604509144	0.022970655604509144
4115	0.0712694141041985	0.016847943920573514	0.01005954125733228	0.678433441261822	-1	0	0	0.2	2	0.9166666666666666	11	1.0	0.9166666666666666	12	11	1	2	0	0.07142857142857142	1	14	14	0.4	0.15384615384615385	0.36797241726389884	0.8546507755344469	0.568310286074654	0.897812317310563	0.38229905348306853	0.94114907037187	0.8531910753359836	0.9036915891834927	0.6666666666666666	0.6666666666666666	0.0	0.01005954125733228	0.01005954125733228
2709	0.0821534088681121	0.03587813958940749	0.03027552588112953	0.6864436630583455	-1	0	0	0.2	2	0.9230769230769231	12	0.5357142857142857	0.9230769230769231	14	12	0	1	0	0.14285714285714285	2	14	15	0.5	0	0.435333126359217	0.9067885971275988	0.5936364908021075	0.9100960835626373	0.3611612763453118	0.9413290262551395	0.8764864442303136	0.9209310702294127	1.0	0.7142857142857143	0.0	0.03027552588112953	0.03027552588112953
2933	0.08108699920023019	0.014952866470069123	0.006905798457270858	0.6946899664703707	-1	0	0	0.2	2	0.9166666666666666	11	0.5384615384615384	0.9166666666666666	13	11	0	1	0	0.15384615384615385	2	13	14	0.5	0	0.36825644735220986	0.8524685964541316	0.5769447468097494	0.9177316523700941	0.38229905348306853	0.9517512630405313	0.8474359677810133	0.9154946230727357	1.0	0.6923076923076923	0.0	0.006905798457270858	0.006905798457270858
1086	0.06429214821624508	0.016336564369789263	0.009097042735259887	0.7250279198621326	-1	0	0	0.2	2	0.9230769230769231	12	0.38461538461538464	0.8461538461538461	13	11	1	1	0	0.23076923076923078	13	3	15	0.25	0	0.36797241726389884	0.882944652124147	0.5769447468097494	0.909302564032436	0.38229905348306853	0.9401257125235094	0.8474359677810133	0.9137134778583844	1.0	0.46153846153846156	0.0	0.009097042735259887	0.009097042735259887
1288	0.0749021694335492	0.015337145380323831	0.012991060521448225	0.69443109419276	-1	0	0	0.2	2	0.9230769230769231	12	0.5357142857142857	0.8461538461538461	13	11	1	1	0	0.14285714285714285	2	14	15	0.25	0	0.36797241726389884	0.8983472545564791	0.5769447468097494	0.9125804303263363	0.38229905348306853	0.945918998255728	0.8474359677810133	0.9214400044893514	1.0	0.6923076923076923	0.0	0.012991060521448225	0.012991060521448225
289	0.07174186868739087	0.009217879816010195	0.009164387966768349	0.7761751672674282	-1	0	0	0.2	2	0.9230769230769231	12	0.25	0.8461538461538461	12	11	2	1	0	0.6	10	6	15	0.14285714285714285	0	0.37792000024901257	0.8955019068744161	0.6136170868705021	0.820079106905934	0.43706222362517594	0.8853306235390012	0.7319250191039335	0.8702309617330595	1.0	0.25	0.0	0.009164387966768349	0.009164387966768349
2470	0.07201360292940792	0.025696541387846068	0.025516166090390882	0.6405870714965645	-1	0	0	0.2	2	0.9230769230769231	12	0.5357142857142857	0.9230769230769231	14	12	0	1	0	0.14285714285714285	2	14	15	0.5	0	0.4092443441420214	0.9082380867656287	0.5936364908021075	0.9100960835626373	0.3611612763453118	0.9413290262551395	0.8764864442303136	0.9213492379750245	1.0	0.7142857142857143	0.0	0.025516166090390882	0.025516166090390882
557	0.07090611680190513	0.007900312917214563	0.007476638221722603	0.6014204842126512	-1	0	0	0.2	2	0.8461538461538461	11	0.38461538461538464	0.7692307692307693	12	10	2	1	0	0.23076923076923078	13	3	15	0.16666666666666666	0	0.800252043081176	0.9605279304391489	0.651474887535752	0.9619614557934572	0.24827889817609297	0.9673443924829205	0.952374587864305	0.963394602227483	1.0	0.16666666666666666	0.0	0.007476638221722603	0.007476638221722603
124	0.06200028949241379	0.005575367469481313	0.001714918982016078	0.7141226896306694	-1	0	0	0.2	2	0.9230769230769231	12	0.5357142857142857	0.6153846153846154	10	8	4	2	0	0.14285714285714285	2	14	15	0.2	0	0.6567960560352779	0.8276927421771417	0.6721782690157212	0.9798252459009447	0.3706958315138912	0.8961802726259492	0.8933718085888555	0.926622586412136	0.6000000000000001	0.2	0.0	0.001714918982016078	0.001714918982016078
4933	0.07405008649957144	0.03647334342399362	0.036425108991810326	0.6710448146581587	-1	0	0	0.2	2	0.9230769230769231	12	1.0	0.9230769230769231	13	12	1	2	0	0.06666666666666667	1	15	15	0.4	0.14285714285714285	0.36797241726389884	0.8749033289234742	0.4982507795061547	0.8947863794823196	0.38229905348306853	0.9421091019373529	0.76489520090625	0.9081895163966544	0.6538461538461539	0.6153846153846154	0.0	0.036425108991810326	0.036425108991810326
4570	0.07400819523439708	0.03393137470559688	0.02414636362672092	0.6772720710858176	-1	0	0	0.2	2	0.9230769230769231	12	1.0	0.9230769230769231	13	12	1	2	0	0.06666666666666667	1	15	15	0.4	0.14285714285714285	0.36797241726389884	0.8749033289234742	0.4982507795061547	0.8947863794823196	0.38229905348306853	0.9421091019373529	0.76489520090625	0.9081895163966544	0.6538461538461539	0.5384615384615384	0.0	0.02414636362672092	0.02414636362672092
1843	0.07486017575644564	0.0016692915125899736	0.0016487359086862841	0.570450171003472	-1	0	0	0.2	2	0.9230769230769231	12	0.5357142857142857	0.9230769230769231	13	12	1	1	0	0.14285714285714285	2	14	15	0.2	0	0.4525157583222059	0.8919651530691548	0.5769447468097494	0.8982247950902749	0.38229905348306853	0.9354901197593033	0.8592196551836321	0.9105981048033934	1.0	0.38461538461538464	0.0	0.0016487359086862841	0.0016487359086862841
1462	0.07538350138996623	0.006851214395876064	0.0022693861144819664	0.7328115873586674	-1	0	0	0.2	2	0.9230769230769231	12	1.0	0.9230769230769231	14	12	0	2	0	0.06666666666666667	1	15	15	1.0	0.14285714285714285	0.3676666451977165	0.9200068536377036	0.40787651380031126	0.9000162316733819	0.6944766310633343	0.9396115088283212	0.8139834327492692	0.9213986819148047	0.6785714285714286	0.7142857142857143	0.0	0.0022693861144819664	0.0022693861144819664
2028	0.07412779918071498	0.026102429832336283	0.02607600318507559	0.6332381062199334	-1	0	0	0.2	2	0.9230769230769231	12	0.5357142857142857	0.9230769230769231	14	12	0	1	0	0.14285714285714285	2	14	15	0.5	0	0.4092443441420214	0.9082380867656287	0.5936364908021075	0.9100960835626373	0.4239169438991467	0.9365387985731778	0.859469411353246	0.9193063881112152	1.0	0.7142857142857143	0.0	0.02607600318507559	0.02607600318507559
610	0.013115446564022078	0.0006465796389264442	-0.00020117375320169393	0.9587508777376395	-1	0	0	0.2222222222222222	2	0.8181818181818182	9	0.325	0.6363636363636364	8	7	4	2	0	0.4	10	4	13	0.18181818181818182	0	0.4284001303842192	0.8732362756442852	0.3658003524035953	0.8995633900325435	0.3611612763453118	0.8346988436712033	0.7317337437418384	0.8714516547763023	0.625	0.75	0.0	-2.0117375320169394e-05	-2.0117375320169394e-05
4980	0.07452155871822365	0.03465657750972695	0.03411769290710432	0.6655533092818824	-1	0	0	0.2	2	0.9230769230769231	12	1.0	0.9230769230769231	13	12	1	2	0	0.06666666666666667	1	15	15	0.4	0.14285714285714285	0.36797241726389884	0.8749033289234742	0.4982507795061547	0.8947863794823196	0.38229905348306853	0.9421091019373529	0.76489520090625	0.9081895163966544	0.6538461538461539	0.5384615384615384	0.0	0.03411769290710432	0.03411769290710432
4291	0.06330128808853587	0.005026096411603831	0.0030496604909272308	0.7279092788792452	-1	0	0	0.2	2	0.9230769230769231	12	1.0	0.9230769230769231	13	12	1	2	0	0.06666666666666667	1	15	15	0.4	0.14285714285714285	0.4505162710201439	0.8805618889820849	0.43837171970533334	0.8569449084292079	0.6944766310633343	0.9230103678041355	0.76489520090625	0.8899886465791663	0.7307692307692308	0.5384615384615384	0.0	0.0030496604909272308	0.0030496604909272308
1646	0.08155105075577838	0.027911055936821076	0.02491057638662078	0.6892512196560425	-1	0	0	0.2	2	0.9230769230769231	12	1.0	0.9230769230769231	14	12	0	2	0	0.06666666666666667	1	15	15	1.0	0.14285714285714285	0.36797241726389884	0.861567460050098	0.5769447468097494	0.9246111535611817	0.3611612763453118	0.9299519543758739	0.8534258636775047	0.9094560993337761	0.6785714285714286	0.6428571428571429	0.0	0.02491057638662078	0.02491057638662078
3974	0.07362648177406421	0.027498319747253017	0.01906342149641547	0.6626029481965123	-1	0	0	0.2	2	0.9230769230769231	12	1.0	0.9230769230769231	13	12	1	2	0	0.06666666666666667	1	15	15	0.4	0.14285714285714285	0.36797241726389884	0.8749033289234742	0.4982507795061547	0.8947863794823196	0.38229905348306853	0.9503878915926953	0.76489520090625	0.912622515590984	0.6538461538461539	0.6153846153846154	0.0	0.01906342149641547	0.01906342149641547
2086	0.03866338013131133	0.004099433605802134	-0.002311253058002738	0.6742954312483362	-1	0	0	0.3	3	0.8461538461538461	11	0.38461538461538464	0.8461538461538461	14	11	0	1	0	0.23076923076923078	3	13	15	1.0	0.16666666666666666	0.4092443441420214	0.9172588301713642	0.6962524974071431	0.9228506166160143	0.3400234992075551	0.9341324867968248	0.900653758388783	0.9250566882660671	1.0	0.7857142857142857	0.0	-0.00023112530580027382	-0.00023112530580027382
4440	0.06374115796519075	0.013700305917751407	-0.006786014154807043	0.7295461579013989	-1	0	0	0.2	2	0.9230769230769231	12	1.0	0.9230769230769231	13	12	1	2	0	0.06666666666666667	1	15	15	0.4	0.14285714285714285	0.4505162710201439	0.8889455932943874	0.4982507795061547	0.8947863794823196	0.38229905348306853	0.9411928678029869	0.76489520090625	0.9114253769167844	0.6538461538461539	0.5384615384615384	0.0	-0.0006786014154807043	-0.0006786014154807043
4561	0.07864763067628008	0.032200179482871884	0.02934145626774087	0.6714189961812251	-1	0	0	0.2	2	0.9230769230769231	12	1.0	0.9230769230769231	13	12	1	2	0	0.06666666666666667	1	15	15	0.4	0.14285714285714285	0.36797241726389884	0.8482478511721224	0.4982507795061547	0.8980766387037984	0.38229905348306853	0.9368164857296208	0.8474359677810133	0.9000518514082377	0.6538461538461539	0.6153846153846154	0.0	0.02934145626774087	0.02934145626774087
677	0.05336350068757757	0.01911998873903516	0.015121317672229925	0.6909687562793883	-1	0	0	0.3	3	0.8461538461538461	11	0.5357142857142857	0.8461538461538461	14	11	0	1	0	0.14285714285714285	2	14	15	1.0	0.15384615384615385	0.8581040410694275	0.9532576339053052	0.6074080073496577	0.8784057330886312	0.6278445369799971	0.9056500273325563	0.8855043765841689	0.918197021493502	1.0	0	0.0	0.015121317672229925	0.015121317672229925
967	0.036512872773246365	0.0032583165158394994	0.002709726200725434	0.942804394778621	-1	0	0	0.3	3	0.7692307692307693	10	0.38461538461538464	0.6153846153846154	10	8	4	4	0	0.23076923076923078	3	13	15	0.4	0.14285714285714285	0.4090914581089303	0.919394042923988	0.4006945327597795	0.908681302351457	0.3611612763453118	0.8390638549471705	0.7517382499161146	0.8935652038534585	0.30000000000000004	0.6	0.0	0.002709726200725434	0.002709726200725434
750	0.06358138629630689	0.006831224137635599	0.006816505494348664	0.6865216221984627	-1	0	0	0.2	2	0.9230769230769231	12	0.5357142857142857	0.8461538461538461	13	11	1	1	0	0.14285714285714285	2	14	15	0.25	0	0.4505162710201439	0.9361497383526902	0.4839058348504581	0.8318598905853928	0.6686934471197727	0.9079140294182965	0.8474359677810133	0.8994241678203885	1.0	0.38461538461538464	0.0	0.006816505494348664	0.006816505494348664
1346	0.068332934094876	0.012707211077995825	0.012263162903168832	0.6437049957539911	-1	0	0	0.2	2	0.9230769230769231	12	1.0	0.9230769230769231	14	12	0	2	0	0.06666666666666667	1	15	15	1.0	0.14285714285714285	0.36797241726389884	0.8685362302895803	0.5769447468097494	0.9174367933529165	0.3611612763453118	0.942238041079752	0.900653758388783	0.9139364471765982	0.6785714285714286	0.6428571428571429	0.0	0.012263162903168832	0.012263162903168832
251	0.010996222297313701	0.0015672155456799672	0.0015066950355683297	0.9670251851111903	-1	0	0	0.5	5	0.5384615384615384	7	0.625	0.3076923076923077	8	4	6	4	0	0.375	3	8	15	0.3333333333333333	0.16666666666666666	0.7172551953810159	0.931969691299077	0.34326205959609235	0.9454273416131449	0.3934320646579329	0.7585193576160876	0.9095749435697776	0.9006686923032816	0.1875	0.25	0.0	0.0015066950355683297	0.0015066950355683297
2459	0.07072392265386813	0.014293931513980274	0.014210571679464492	0.6395634426957709	-1	0	0	0.1	1	1.0	13	1.0	1.0	14	13	0	1	0	0.06666666666666667	1	15	15	0.3333333333333333	0	0.4116967731631265	0.8724762092168299	0.679560753414785	0.9163017550928285	0.3611612763453118	0.9517795570986282	0.8740490084484644	0.9193021949220673	1.0	0.5	0.0	0.014210571679464492	0.014210571679464492
3461	0.07490792345688178	0.03307354720141006	0.03305076998371182	0.6468992786522201	-1	0	0	0.2	2	0.9230769230769231	12	1.0	0.9230769230769231	13	12	1	2	0	0.06666666666666667	1	15	15	0.4	0.14285714285714285	0.36797241726389884	0.8749033289234742	0.4982507795061547	0.8947863794823196	0.38229905348306853	0.9421091019373529	0.76489520090625	0.9081895163966544	0.6538461538461539	0.5384615384615384	0.0	0.03305076998371182	0.03305076998371182
2993	0.08157388970113265	0.03563487525525784	0.03040201703393487	0.6865755627368888	-1	0	0	0.2	2	0.9230769230769231	12	0.5357142857142857	0.9230769230769231	14	12	0	1	0	0.14285714285714285	2	14	15	0.5	0	0.435333126359217	0.9067885971275988	0.5936364908021075	0.9100960835626373	0.3611612763453118	0.9413290262551395	0.8764864442303136	0.9209310702294127	1.0	0.7142857142857143	0.0	0.03040201703393487	0.03040201703393487
1827	0.0655224636816881	0.013409325420103008	0.011808059577285113	0.7733176891540433	-1	0	0	0.25	2	0.8888888888888888	8	1.0	0.8888888888888888	10	8	0	2	0	0.09090909090909091	1	11	11	1.0	0.2	0.3676666451977165	0.7936343997652497	0.4093289934948749	0.8645171104436958	0.38229905348306853	0.9237967870846239	0.7626115059185459	0.8697174226746409	0.6	0.5	0.0	0.011808059577285113	0.011808059577285113
5001	0.07192961700154779	0.03669397626214019	0.036693802048255716	0.6396424167652263	-1	0	0	0.2	2	0.9230769230769231	12	1.0	0.9230769230769231	13	12	1	2	0	0.06666666666666667	1	15	15	0.4	0.14285714285714285	0.36797241726389884	0.8749033289234742	0.4982507795061547	0.8947863794823196	0.38229905348306853	0.9421091019373529	0.76489520090625	0.9081895163966544	0.7307692307692308	0.5384615384615384	0.0	0.036693802048255716	0.036693802048255716
3636	0.003663227910901039	0.0013989987300887863	-0.0007038197863090375	0.9988230051402021	-1	0	0	0.3333333333333333	1	1.0	2	1.0	1.0	3	2	0	3	0	0.25	1	4	4	1.0	0	0.1	0.7214974802579832	0.48098185803596394	0.9639566848923221	0.2725136714688265	0.9577472235436604	0.8486305621562997	0.9207839756372502	0.3333333333333333	1.0	0.0	-7.038197863090375e-05	-7.038197863090375e-05
2503	0.07303630420179968	0.026914986006907185	0.02691303131108613	0.6426346402592275	-1	0	0	0.2	2	0.9230769230769231	12	0.5357142857142857	0.9230769230769231	14	12	0	1	0	0.14285714285714285	2	14	15	0.5	0	0.4092443441420214	0.9082380867656287	0.5936364908021075	0.9100960835626373	0.4239169438991467	0.9365387985731778	0.859469411353246	0.9193063881112152	1.0	0.7142857142857143	0.0	0.02691303131108613	0.02691303131108613
573	0.03292445277645461	0.0045271552537166455	0.004468778664739928	0.9653432510597957	-1	0	0	0.3	3	0.7692307692307693	10	0.375	0.6923076923076923	11	9	3	0	0	0.4	10	4	15	0.0	0	0.6687118440234787	0.9232405722620712	0.33490845798430574	0.9675380929499525	0.7659976366068131	0.9732246264674509	0.9188357261751192	0.9592362616470006	0	0	0.0	0.004468778664739928	0.004468778664739928
4467	0.07618493548878577	0.03329646767366911	0.033014551838249875	0.6483904956254094	-1	0	0	0.2	2	0.9230769230769231	12	1.0	0.9230769230769231	13	12	1	2	0	0.06666666666666667	1	15	15	0.4	0.14285714285714285	0.36797241726389884	0.8749033289234742	0.4982507795061547	0.8947863794823196	0.38229905348306853	0.9421091019373529	0.76489520090625	0.9081895163966544	0.6538461538461539	0.5384615384615384	0.0	0.033014551838249875	0.033014551838249875
3814	0.07759730040746626	0.028510678457749572	0.028502697636399583	0.6300170880076976	-1	0	0	0.2	2	0.9230769230769231	12	1.0	0.9230769230769231	13	12	1	2	0	0.06666666666666667	1	15	15	0.4	0.14285714285714285	0.36797241726389884	0.8749033289234742	0.4982507795061547	0.8947863794823196	0.38229905348306853	0.9421091019373529	0.76489520090625	0.9081895163966544	0.6538461538461539	0.6153846153846154	0.0	0.028502697636399583	0.028502697636399583
3248	0.07891690078849402	0.032279431533119796	0.028606886670545808	0.6643477114106211	-1	0	0	0.2	2	0.9230769230769231	12	0.5357142857142857	0.9230769230769231	14	12	0	1	0	0.14285714285714285	2	14	15	0.5	0	0.435333126359217	0.910141061554994	0.5936364908021075	0.9119006495670219	0.3611612763453118	0.9413290262551395	0.8764864442303136	0.9224366732082598	1.0	0.5	0.0	0.028606886670545808	0.028606886670545808
1247	0.08589233848841732	0.025336498083746533	0.0250104222138748	0.6434282026942912	-1	0	0	0.2	2	0.9230769230769231	12	1.0	0.9230769230769231	14	12	0	2	0	0.06666666666666667	1	15	15	1.0	0.14285714285714285	0.36797241726389884	0.8717150999961465	0.568310286074654	0.9241338127970072	0.3611612763453118	0.9299519543758739	0.8764864442303136	0.9116552776019959	0.6785714285714286	0.7142857142857143	0.0	0.0250104222138748	0.0250104222138748
839	0.04098618571027705	0.0034449038822334473	0.0015872928165811696	0.9158559023773079	-1	0	0	0.2	2	0.9230769230769231	12	0.26785714285714285	0.7692307692307693	12	10	2	1	0	0.875	7	8	15	0.16666666666666666	0	0.4092443441420214	0.9254947882073977	0.5076582332575413	0.923711423901028	0.5019673975968774	0.942166601272501	0.8474359677810133	0.9309463044157285	1.0	0.5833333333333334	0.0	0.0015872928165811696	0.0015872928165811696
2464	0.071533991541216	0.016585482254497654	0.01650566683396791	0.707263433504763	-1	0	0	0.2	2	0.9230769230769231	12	1.0	0.9230769230769231	13	12	1	2	0	0.06666666666666667	1	15	15	0.4	0.14285714285714285	0.36797241726389884	0.8655795039447587	0.5596758253395586	0.9077958369913478	0.38229905348306853	0.9426176274060352	0.8587652671687518	0.9102034315173314	0.6153846153846154	0.6153846153846154	0.0	0.01650566683396791	0.01650566683396791
4192	0.07642693197139284	0.036195164220780424	0.03618565628105146	0.6834599893514768	-1	0	0	0.2	2	0.9230769230769231	12	1.0	0.9230769230769231	13	12	1	2	0	0.06666666666666667	1	15	15	0.4	0.14285714285714285	0.36797241726389884	0.8749033289234742	0.4982507795061547	0.8947863794823196	0.38229905348306853	0.9421091019373529	0.76489520090625	0.9081895163966544	0.6538461538461539	0.6153846153846154	0.0	0.03618565628105146	0.03618565628105146
4827	0.0013178525081683752	0.00012587122611534612	0.00012584125436160311	0.9986502409433653	-1	0	0	0.3333333333333333	1	1.0	2	1.0	1.0	3	2	0	3	0	0.25	1	4	4	1.0	0	0.1	0.7390506343794501	0.48098185803596394	0.8764321759617062	0.2725136714688265	0.9577472235436604	0.8486305621562997	0.8849679861938763	0.6666666666666666	0.6666666666666666	0.9089685435852544	0.00012584125436160311	0.00012584125436160311
680	0.041199990226776284	0.002165807488426975	0.001344873365893808	0.5946978540477577	-1	0	0	0.2	2	0.8461538461538461	11	0.7142857142857143	0.6923076923076923	11	9	3	0	0	0.42857142857142855	7	3	15	0.0	0.15384615384615385	0.8506662632263076	0.9539455955711815	0.46787851344127745	0.95263629835372	0.2749751558977252	0.889737528825666	0.9502956180814667	0.9374232483111401	0	0	0.0	0.001344873365893808	0.001344873365893808
653	0.05169706318176925	0.00943456082663827	0.008887086820096576	0.8569408568149876	-1	0	0	0.2	2	0.9230769230769231	12	0.25	0.8461538461538461	12	11	2	1	0	0.6	10	6	15	0.14285714285714285	0	0.37792000024901257	0.9026349397156372	0.6136170868705021	0.820079106905934	0.43945467754743195	0.8878440093455195	0.8016904586552511	0.8740823603751084	1.0	0.16666666666666666	0.0	0.008887086820096576	0.008887086820096576
1835	0.08474824901444904	0.025540326062088007	0.025374407900740553	0.6418851903990241	-1	0	0	0.2	2	0.9230769230769231	12	1.0	0.9230769230769231	14	12	0	2	0	0.06666666666666667	1	15	15	1.0	0.14285714285714285	0.36797241726389884	0.8717150999961465	0.568310286074654	0.9241338127970072	0.3611612763453118	0.9299519543758739	0.8764864442303136	0.9116552776019959	0.6785714285714286	0.7142857142857143	0.0	0.025374407900740553	0.025374407900740553
98	0.0014296492308040482	0.00043705940042844545	-7.21394482433349e-05	0.9984154166592958	-1	0	0	0.5	2	0.6666666666666666	2	1.0	0.6666666666666666	4	2	0	0	0	0.2	5	1	5	0.0	0.5	0.43799311218482684	0.8534811767444012	0.3257683213820203	0.6572990940041653	0.5345697447128331	0.654230100789675	0.7476054864044409	0.7343966842470168	0	0	0.0	-7.21394482433349e-06	-7.21394482433349e-06
590	0.05625032751468053	0.007346419930878632	0.0002574187154866005	0.6919200565627852	-1	0	0	0.3	3	0.7692307692307693	10	0.5357142857142857	0.6923076923076923	10	9	4	1	0	0.14285714285714285	14	2	15	0.09090909090909091	0.14285714285714285	0.7785217419674637	0.9063040070218183	0.5835236675315781	0.9343908835446099	0.7386467183037685	0.9406136213360315	0.739826452799488	0.9284191494825816	1.0	0.2	0.0	0.0002574187154866005	0.0002574187154866005
1456	0.08486142157526663	0.02616367958468191	0.025882616315159347	0.6604471933880585	-1	0	0	0.2	2	0.9230769230769231	12	1.0	0.9230769230769231	14	12	0	2	0	0.06666666666666667	1	15	15	1.0	0.14285714285714285	0.36797241726389884	0.8717150999961465	0.568310286074654	0.9241338127970072	0.3611612763453118	0.9299519543758739	0.8764864442303136	0.9116552776019959	0.6785714285714286	0.7142857142857143	0.0	0.025882616315159347	0.025882616315159347
570	0.057417180102191816	0.0056112979991657305	0.003634915577657038	0.776664126912517	-1	0	0	0.2	2	0.8461538461538461	11	0.38461538461538464	0.7692307692307693	12	10	2	0	0	0.23076923076923078	3	13	15	0.0	0	0.779963398594017	0.9445327973642612	0.4798920098671779	0.8935098661646257	0.7339859637434005	0.8658280517880934	0.9220726192893876	0.906829438020302	0	0	0.0	0.003634915577657038	0.003634915577657038
2941	0.08005423905861948	0.009322055292882261	0.0022698802997034094	0.7255232398412559	-1	0	0	0.2	2	0.9230769230769231	12	0.5357142857142857	0.9230769230769231	14	12	0	1	0	0.14285714285714285	2	14	15	0.5	0	0.4092443441420214	0.8894442166623605	0.6022709515372029	0.913946229580588	0.3611612763453118	0.9471659554723199	0.8474359677810133	0.9201753216448914	1.0	0.5714285714285714	0.0	0.0022698802997034094	0.0022698802997034094
4968	0.0735361951468253	0.031714254736267225	0.03048864843354424	0.6427714632148813	-1	0	0	0.2	2	0.9230769230769231	12	1.0	0.9230769230769231	13	12	1	2	0	0.06666666666666667	1	15	15	0.4	0.14285714285714285	0.36797241726389884	0.8749033289234742	0.4982507795061547	0.8947863794823196	0.38229905348306853	0.9487005244312626	0.8474359677810133	0.9116817198475295	0.7307692307692308	0.5384615384615384	0.0	0.03048864843354424	0.03048864843354424
1559	0.07495488094281445	0.02062742940729562	0.02054768789170997	0.6600588132639458	-1	0	0	0.1	1	1.0	12	1.0	0.9166666666666666	12	11	1	1	0	0.07142857142857142	1	14	14	0.2	0	0.3997898028635852	0.821326827362596	0.5769447468097494	0.9177635509739904	0.38229905348306853	0.947467622199474	0.8160254113661989	0.9069279444997715	1.0	0.5833333333333334	0.0	0.02054768789170997	0.02054768789170997
1351	0.07836984912729365	0.021094208957815025	0.019713475601385907	0.7189617869575156	-1	0	0	0.2	2	0.9166666666666666	11	1.0	0.9166666666666666	13	11	0	2	0	0.07142857142857142	1	14	14	1.0	0.15384615384615385	0.36797241726389884	0.8717233935598859	0.5596758253395586	0.92090205186174	0.38229905348306853	0.9354901197593033	0.8474359677810133	0.9128070248456459	0.6923076923076923	0.6923076923076923	0.0	0.019713475601385907	0.019713475601385907
2594	0.07595022120121649	0.024302253499462342	0.02402858158665183	0.6839036723388713	-1	0	0	0.2	2	0.9230769230769231	12	0.5357142857142857	0.9230769230769231	14	12	0	1	0	0.14285714285714285	2	14	15	0.5	0	0.4092443441420214	0.9082380867656287	0.5936364908021075	0.9071442159686129	0.3611612763453118	0.9413290262551395	0.8764864442303136	0.9204861135086996	1.0	0.7142857142857143	0.0	0.02402858158665183	0.02402858158665183
4269	0.07422670545240846	0.03481106397145226	0.032132037389790646	0.6564251535965644	-1	0	0	0.2	2	0.9230769230769231	12	1.0	0.9230769230769231	13	12	1	2	0	0.06666666666666667	1	15	15	0.4	0.14285714285714285	0.36797241726389884	0.8749033289234742	0.4982507795061547	0.8947863794823196	0.38229905348306853	0.9421091019373529	0.76489520090625	0.9081895163966544	0.6538461538461539	0.5384615384615384	0.0	0.032132037389790646	0.032132037389790646
707	0.04323277446720044	0.009377623521101731	3.43778737847647e-05	0.5345308142924889	-1	0.25	1	0.4	4	0.7692307692307693	10	0.38461538461538464	0.7692307692307693	13	10	1	1	0	0.23076923076923078	3	13	15	0.3333333333333333	1.0	0.36797241726389884	0.9112465317062053	0.32371358942101963	0.9182569563351883	0.4504102110250033	0.9343298208173669	0.8182178604023033	0.9218445894465696	1.0	0.6153846153846154	0.0	3.43778737847647e-05	3.43778737847647e-05
1627	0.0319901784562935	0.004197514519984151	-0.0016093802350416748	0.5592425158107732	-1	0	0	0.375	3	0.7777777777777778	7	0.55	0.7777777777777778	10	7	0	1	0	0.2	2	10	11	1.0	0.2222222222222222	0.36797241726389884	0.8931131726182613	0.5243499772498994	0.9372728698568997	0.3274063624759475	0.930288710358009	0.8711303648992977	0.9222094164809225	1.0	0.8	0.0	-0.00016093802350416748	-0.00016093802350416748
4452	0.07333729813698348	0.03502948947286405	0.03501905651916027	0.6556620848696588	-1	0	0	0.2	2	0.9230769230769231	12	1.0	0.9230769230769231	13	12	1	2	0	0.06666666666666667	1	15	15	0.4	0.14285714285714285	0.36797241726389884	0.8749033289234742	0.4982507795061547	0.8947863794823196	0.38229905348306853	0.9421091019373529	0.76489520090625	0.9081895163966544	0.6538461538461539	0.5384615384615384	0.0	0.03501905651916027	0.03501905651916027
3208	0.07710409523416237	0.022644379097260622	0.01998687351520878	0.598848248056919	-1	0	0	0.2	2	0.9230769230769231	12	1.0	0.9230769230769231	13	12	1	2	0	0.06666666666666667	1	15	15	0.4	0.14285714285714285	0.36797241726389884	0.8749033289234742	0.4982507795061547	0.8947863794823196	0.38229905348306853	0.9421091019373529	0.76489520090625	0.9081895163966544	0.6153846153846154	0.6153846153846154	0.0	0.01998687351520878	0.01998687351520878
2192	0.0863837704061555	0.03394198433304799	0.03382190695061436	0.6524694378469202	-1	0	0	0.2	2	0.9230769230769231	12	1.0	0.9230769230769231	14	12	0	2	0	0.06666666666666667	1	15	15	1.0	0.14285714285714285	0.39406119948109447	0.871826647859491	0.568310286074654	0.9241338127970072	0.3611612763453118	0.9299519543758739	0.8764864442303136	0.9116820632885644	0.6785714285714286	0.7142857142857143	0.0	0.03382190695061436	0.03382190695061436
2142	0.012258682487640622	0.0008202650508283155	0.0007622455699065705	0.9298536870175608	-1	0	0	0.3333333333333333	2	0.8571428571428571	6	0.5625	0.8571428571428571	8	6	0	2	0	0.25	8	2	9	1.0	0	0.4479382793762065	0.918064294046159	0.7821767600198207	0.8699339074134779	0.28254343694455974	0.9262318504523087	0.9039911969939989	0.9074006138948911	0.625	0.875	0.0	0.0007622455699065705	0.0007622455699065705
2245	0.07698284595112648	0.018306838371928594	0.016941744407659474	0.6406093440055644	-1	0	0	0.2	2	0.9230769230769231	12	0.5357142857142857	0.9230769230769231	14	12	0	1	0	0.14285714285714285	2	14	15	0.5	0	0.4092443441420214	0.8680423865257545	0.5936364908021075	0.9100960835626373	0.3611612763453118	0.9413290262551395	0.8764864442303136	0.9108971515551328	1.0	0.6428571428571429	0.0	0.016941744407659474	0.016941744407659474
931	0.0665841181930654	0.02154231824010779	0.015537911020957987	0.6393124292003616	-1	0	0	0.3	3	0.7692307692307693	10	0.38461538461538464	0.6923076923076923	11	9	3	2	0	0.23076923076923078	3	13	15	0.25	0	0.48087938215751463	0.9064734606402932	0.5698419039159774	0.8980567560444899	0.38229905348306853	0.9234070218188971	0.76489520090625	0.909885095936319	0.5909090909090909	0.5454545454545454	0.0	0.015537911020957987	0.015537911020957987
1550	0.0837190820656584	0.024446111060644392	0.02442716947654429	0.657606080549545	-1	0	0	0.2	2	0.9230769230769231	12	1.0	0.9230769230769231	14	12	0	2	0	0.06666666666666667	1	15	15	1.0	0.14285714285714285	0.36797241726389884	0.8717150999961465	0.568310286074654	0.9241338127970072	0.3611612763453118	0.9299519543758739	0.8764864442303136	0.9116552776019959	0.6785714285714286	0.7142857142857143	0.0	0.02442716947654429	0.02442716947654429
120	None	None	None	None	None	0.25	1	0.5	5	0.6153846153846154	8	0.5	0.46153846153846156	9	6	5	4	0	0.8333333333333334	5	6	15	0.36363636363636365	0.16666666666666666	0.297659651466013	0.7114757436541925	0.42941497460976635	0.9197785030509851	0.7532656379140268	0.9444181574850896	0.9372570211633156	0.8867740995346317	0.16666666666666666	0.2222222222222222	0.0	None	None
1186	0.07224695173182376	0.012830411925122862	0.012725877244400165	0.662279297803203	-1	0	0	0.3	3	0.7692307692307693	10	0.38461538461538464	0.6923076923076923	11	9	3	2	0	0.23076923076923078	3	13	15	0.25	0	0.48087938215751463	0.9065557651916446	0.5769447468097494	0.8997557876792673	0.38229905348306853	0.9234070218188971	0.76489520090625	0.9104212127724564	0.5909090909090909	0.5454545454545454	0.0	0.012725877244400165	0.012725877244400165
83	0.030771694638154885	0.0018132109949996998	0.0015533876389961856	0.9434335413728889	-1	0	0	0.5	5	0.4166666666666667	5	0.7777777777777778	0.3333333333333333	8	4	5	5	0	0.2222222222222222	2	9	14	0.5	0.16666666666666666	0.2709613958099386	0.8768466300897575	0.6181634798968936	0.8983820152137791	0.2531014579778843	0.9391228644932615	0.9181341175338007	0.9082780112738711	0.125	0.375	0.0	0.0015533876389961856	0.0015533876389961856
4835	0.07440286287769571	0.033457755033571034	0.03343719780421721	0.6350457204175602	-1	0	0	0.2	2	0.9230769230769231	12	1.0	0.9230769230769231	13	12	1	2	0	0.06666666666666667	1	15	15	0.4	0.14285714285714285	0.36797241726389884	0.8749033289234742	0.4982507795061547	0.8947863794823196	0.38229905348306853	0.9421091019373529	0.76489520090625	0.9081895163966544	0.6538461538461539	0.5384615384615384	0.0	0.03343719780421721	0.03343719780421721
4455	0.076104853147111	0.03741595428388257	0.03672735537904584	0.6441912118003201	-1	0	0	0.2	2	0.9230769230769231	12	1.0	0.9230769230769231	13	12	1	2	0	0.06666666666666667	1	15	15	0.4	0.14285714285714285	0.36797241726389884	0.8749033289234742	0.4982507795061547	0.8947863794823196	0.38229905348306853	0.9421091019373529	0.76489520090625	0.9081895163966544	0.6538461538461539	0.5384615384615384	0.0	0.03672735537904584	0.03672735537904584
22	None	None	None	None	None	0.5	2	0.7	7	0.38461538461538464	5	0.625	0.15384615384615385	6	2	8	2	0	0.6666666666666666	4	6	15	0.125	0.6666666666666666	0.26094358329265466	0.9346354605442105	0.44474662699690237	0.9539972444574777	0.4236994236772292	0.8670216583091996	0.8492012871299558	0.9256930317187535	0.5833333333333334	0.6666666666666666	0.0	None	None
3618	0.08414133195787786	0.01920585350508245	0.019205825989458282	0.6477724598069812	-1	0	0	0.2	2	0.9230769230769231	12	1.0	0.9230769230769231	14	12	0	2	0	0.06666666666666667	1	15	15	1.0	0.14285714285714285	0.36797241726389884	0.876099038004921	0.49902377252244595	0.9162968518940504	0.3611612763453118	0.9312590369590014	0.809562385264496	0.9103909274057769	0.6785714285714286	0.5	0.0	0.019205825989458282	0.019205825989458282
3995	0.08424997790582774	0.03249237377526169	0.032110815591780535	0.6348555410459059	-1	0	0	0.2	2	0.9230769230769231	12	1.0	0.9230769230769231	14	12	0	2	0	0.06666666666666667	1	15	15	1.0	0.14285714285714285	0.39406119948109447	0.871826647859491	0.568310286074654	0.9241338127970072	0.3611612763453118	0.9299519543758739	0.8764864442303136	0.9116820632885644	0.6785714285714286	0.7857142857142857	0.0	0.032110815591780535	0.032110815591780535
4006	0.0740022260973626	0.03199075264768393	0.03195606898005567	0.6788130111151415	-1	0	0	0.2	2	0.9230769230769231	12	1.0	0.9230769230769231	13	12	1	2	0	0.06666666666666667	1	15	15	0.4	0.14285714285714285	0.36797241726389884	0.8749033289234742	0.4982507795061547	0.8947863794823196	0.38229905348306853	0.9421091019373529	0.76489520090625	0.9081895163966544	0.6538461538461539	0.5384615384615384	0.0	0.03195606898005567	0.03195606898005567
4025	0.06148915742426024	0.009058397336222528	0.0007146062991657051	0.6770677080520413	-1	0	0	0.2	2	0.9230769230769231	12	1.0	0.9230769230769231	13	12	1	2	0	0.06666666666666667	1	15	15	0.4	0.14285714285714285	0.3676666451977165	0.8827287116591552	0.48098185803596394	0.8952447215777963	0.38229905348306853	0.9421091019373529	0.8474359677810133	0.9103448642982763	0.6153846153846154	0.5384615384615384	0.0	0.0007146062991657051	0.0007146062991657051
1187	0.05944991575155869	0.019605529838500578	0.018845093491316727	0.6661711385152812	-1	0	0	0.3	3	0.7692307692307693	10	0.38461538461538464	0.6923076923076923	11	9	3	2	0	0.23076923076923078	3	13	15	0.25	0	0.48087938215751463	0.9065557651916446	0.5769447468097494	0.8868172157407516	0.38229905348306853	0.9234070218188971	0.76489520090625	0.9066580508489732	0.5909090909090909	0.5454545454545454	0.0	0.018845093491316727	0.018845093491316727
4236	0.07575465480295795	0.03596316716848435	0.035960037755613204	0.6855805673121793	-1	0	0	0.2	2	0.9230769230769231	12	1.0	0.9230769230769231	13	12	1	2	0	0.06666666666666667	1	15	15	0.4	0.14285714285714285	0.36797241726389884	0.8749033289234742	0.4982507795061547	0.8947863794823196	0.38229905348306853	0.9421091019373529	0.76489520090625	0.9081895163966544	0.7307692307692308	0.5384615384615384	0.0	0.035960037755613204	0.035960037755613204
3645	0.07446589157124933	0.012956251825591574	0.011959736529525904	0.6254601203378125	-1	0	0	0.2222222222222222	2	0.9090909090909091	10	0.5416666666666666	0.9090909090909091	12	10	0	1	0	0.16666666666666666	2	12	13	0.5	0	0.39406119948109447	0.8737887099869048	0.5769447468097494	0.9145664486295112	0.38229905348306853	0.950545125243441	0.8474359677810133	0.9183789172549119	1.0	0.5	0.0	0.011959736529525904	0.011959736529525904
2985	0.08090260651760064	0.03242293330454139	0.031128955767031535	0.6716501317708765	-1	0	0	0.2	2	0.9230769230769231	12	1.0	0.9230769230769231	13	12	1	2	0	0.06666666666666667	1	15	15	0.4	0.14285714285714285	0.36797241726389884	0.8482478511721224	0.4982507795061547	0.8980766387037984	0.38229905348306853	0.9368164857296208	0.8474359677810133	0.9000518514082377	0.6538461538461539	0.6153846153846154	0.0	0.031128955767031535	0.031128955767031535
4792	0.07746627629689001	0.03701264282744423	0.03699431094755999	0.6709000293225924	-1	0	0	0.2	2	0.9230769230769231	12	1.0	0.9230769230769231	13	12	1	2	0	0.06666666666666667	1	15	15	0.4	0.14285714285714285	0.36797241726389884	0.8749033289234742	0.4982507795061547	0.8947863794823196	0.38229905348306853	0.9421091019373529	0.76489520090625	0.9081895163966544	0.6538461538461539	0.5384615384615384	0.0	0.03699431094755999	0.03699431094755999
[truncated: 4,129 more rows]
