# Supplementary material for: Environmental influences on evolvable robots
Source: PLoS One. 2020 May 29;15(5):e0233848. doi: 10.1371/journal.pone.0233848 (PMC7259730; doi:10.1371/journal.pone.0233848)
Supplement: S1 Dataset — (ZIP) [file pone.0233848.s003.zip › data_plosone/all_measures_seasonal_tilted_17.tsv]

robot_id	velocity	displacement_velocity	displacement_velocity_hill	head_balance	contacts	branching	branching_modules_count	limbs	extremities	length_of_limbs	extensiveness	coverage	joints	hinge_count	active_hinges_count	brick_count	touch_sensor_count	brick_sensor_count	proportion	width	height	absolute_size	sensors	symmetry	avg_period	dev_period	avg_phase_offset	dev_phase_offset	avg_amplitude	dev_amplitude	avg_intra_dev_params	avg_inter_dev_params	sensors_reach	recurrence	synaptic_reception	fitness	cons_fitness
3233	0.02224834507462363	0.004617836010752423	0.004215961928607547	0.9441165333177172	-1	0	0	0.2	2	0.8461538461538461	11	0.30612244897959184	0.6923076923076923	11	9	3	2	0	1.0	7	7	15	0.25	0.2222222222222222	0.5774124883596191	0.7134480368830878	0.4867997304658355	0.8633703290259559	0.5614606295967521	0.9638753367086029	0.8412248508617114	0.8821810808372347	0.5909090909090909	0.18181818181818182	0.0	0.004215961928607547	26
766	0.018240225084461364	0.0021837552512262277	0.0011541893950582467	0.7600020486825617	-1	0	0	0.14285714285714285	1	1.0	8	1.0	1.0	9	8	0	1	0	0.1	10	1	10	0.3333333333333333	0	0.6789746929846815	0.8812093284131529	0.6805072154220003	0.747058256841482	0.569271001695309	0.9077580764936356	0.6191929035619054	0.8570694153632278	1.0	0.2222222222222222	0.0	0.0011541893950582467	87
2016	0.02440351127127149	0.0032788933514686556	0.003273532366156721	0.9365669824111803	-1	0.25	1	0.3	3	0.7692307692307693	10	0.26785714285714285	0.6923076923076923	10	9	4	1	0	0.875	7	8	15	0.09090909090909091	0.25	0.5712990406176985	0.8082302078223089	0.3748944078529362	0.85172085007015	0.6821341556658416	0.9522231538786424	0.8412248508617114	0.8869197988130418	1.0	0.3	0.0	0.003273532366156721	18
3343	0.02229964314541602	0.004484459753969979	0.004076950969494894	0.9439905551355472	-1	0	0	0.2	2	0.8461538461538461	11	0.30612244897959184	0.6923076923076923	11	9	3	3	0	1.0	7	7	15	0.375	0.2222222222222222	0.5774124883596191	0.7134480368830878	0.4867997304658355	0.8633703290259559	0.5339036182871693	0.9641377795820657	0.8412248508617114	0.8824428788180857	0.45454545454545453	0.2727272727272727	0.0	0.004076950969494894	37
184	0.0032417140234548537	0.002651787961688234	-0.0026429951473311724	0.9773288826502675	-1	0	0	0.6	3	0.6	3	0.5833333333333334	0.4	3	2	3	1	0	0.75	3	4	7	0.1111111111111111	0.5	0.7396843904588631	0.7518052610477675	0.2548310348722008	0.9373175673822312	0.8479912746520781	0.9660736478440218	0.885506193354223	0.9158627810840213	1.0	0	0.0	-0.00026429951473311725	29
3339	0.022405800353273286	0.004855342593361032	0.004406256166338713	0.9442700657200918	-1	0	0	0.2	2	0.8461538461538461	11	0.30612244897959184	0.6923076923076923	11	9	3	3	0	1.0	7	7	15	0.375	0.2222222222222222	0.5774124883596191	0.7134480368830878	0.4867997304658355	0.8633703290259559	0.5339036182871693	0.9641377795820657	0.8412248508617114	0.8824428788180857	0.45454545454545453	0.18181818181818182	0.0	0.004406256166338713	76
3489	0.028707108867994473	0.0036595826344293972	0.0032719717523610227	0.9679349776106131	-1	0	0	0.2	2	0.8461538461538461	11	0.30612244897959184	0.6923076923076923	11	9	3	3	0	1.0	7	7	15	0.375	0.2222222222222222	0.5774124883596191	0.7616926605865648	0.4867997304658355	0.8619468467340268	0.2759063735840142	0.9670230739317459	0.8412248508617114	0.8932125040428399	0.45454545454545453	0.2727272727272727	0.0	0.0032719717523610227	16
545	0.002923484251020113	0.0022715722666333113	-0.002269635371057791	0.9860808180575432	-1	0	0	0.5	1	1.0	1	0.75	0	1	0	1	1	0	1.0	2	2	3	0.2	0	0	0	0	0	0	0	0	0	0	0	0	-0.00022696353710577913	24
4860	0.023970611576912042	0.005490576332804194	0.005048071517168865	0.9393859741546288	-1	0	0	0.2	2	0.8461538461538461	11	0.30612244897959184	0.6923076923076923	11	9	3	3	0	1.0	7	7	15	0.375	0.2222222222222222	0.5774124883596191	0.7387152323353472	0.4867997304658355	0.8542861243730276	0.6630097006191593	0.9647511637966332	0.866151957376853	0.8848436492994671	0.45454545454545453	0.2727272727272727	0.0	0.005048071517168865	43
231	0.00594207189171498	0.005727807208120497	-0.005678979113299859	0.9808673723848369	-1	0.3333333333333333	1	0.5555555555555556	5	0.45454545454545453	5	0.4642857142857143	0.45454545454545453	9	5	3	0	0	0.5714285714285714	7	4	13	0.0	0.36363636363636365	0.2804743514224974	0.9566227037493168	0.2661435102300836	0.9341678557149531	0.5899881104337478	0.8370369260669438	0.8390457925335053	0.9213468181960788	0	0	0.0	-0.0005678979113299859	5
1511	0.02458098406944312	0.003286354821163072	0.003240907810341797	0.9363983685795513	-1	0.25	1	0.3	3	0.7692307692307693	10	0.26785714285714285	0.6923076923076923	10	9	4	1	0	0.875	7	8	15	0.09090909090909091	0.25	0.5712990406176985	0.8082302078223089	0.3748944078529362	0.85172085007015	0.6821341556658416	0.9522231538786424	0.8412248508617114	0.8869197988130418	1.0	0.3	0.0	0.003240907810341797	34
523	0.01676937197992704	0.00530801663176869	-0.004565102982576751	0.9746735489742197	-1	0	0	0.16666666666666666	1	1.0	7	1.0	1.0	8	7	0	1	0	0.1111111111111111	9	1	9	0.3333333333333333	0	0.5481886166467316	0.8739061400139501	0.6391878475578647	0.7981967161963291	0.6611284295747513	0.9104891812174236	0.6677416361265052	0.8672519866312884	1.0	0.25	0.0	-0.00045651029825767505	2
4227	0.023693009043799663	0.005048331524012703	0.004528329860194763	0.9399281138748109	-1	0	0	0.2	2	0.8461538461538461	11	0.30612244897959184	0.6923076923076923	11	9	3	3	0	1.0	7	7	15	0.375	0.2222222222222222	0.5774124883596191	0.7387152323353472	0.4867997304658355	0.8542861243730276	0.6630097006191593	0.9647511637966332	0.866151957376853	0.8848436492994671	0.45454545454545453	0.18181818181818182	0.0	0.004528329860194763	17
2368	0.024264276439238324	0.003272360772744213	0.003255731966239729	0.937061901340922	-1	0.25	1	0.3	3	0.7692307692307693	10	0.26785714285714285	0.6923076923076923	10	9	4	1	0	0.875	7	8	15	0.09090909090909091	0.25	0.5712990406176985	0.8082302078223089	0.3748944078529362	0.85172085007015	0.6821341556658416	0.9522231538786424	0.8412248508617114	0.8869197988130418	1.0	0.3	0.0	0.003255731966239729	18
2689	0.022401087214597187	0.004680670950559214	0.004297034387431782	0.9441982588412495	-1	0	0	0.2	2	0.8461538461538461	11	0.30612244897959184	0.6923076923076923	11	9	3	3	0	1.0	7	7	15	0.375	0.2222222222222222	0.5774124883596191	0.7134480368830878	0.4867997304658355	0.8633703290259559	0.5339036182871693	0.9641377795820657	0.8412248508617114	0.8824428788180857	0.45454545454545453	0.2727272727272727	0.0	0.004297034387431782	82
4170	0.02414259004220038	0.0054461317989562795	0.005101352362907423	0.939632904019756	-1	0	0	0.2	2	0.8461538461538461	11	0.30612244897959184	0.6923076923076923	11	9	3	3	0	1.0	7	7	15	0.375	0.2222222222222222	0.5774124883596191	0.7387152323353472	0.4867997304658355	0.8542861243730276	0.6630097006191593	0.9647511637966332	0.866151957376853	0.8848436492994671	0.45454545454545453	0.2727272727272727	0.0	0.005101352362907423	40
14	0.03056503885996233	0.002266882117399619	-0.0021731202158820247	0.8686097730556164	-1	0	0	0.2	2	0.8461538461538461	11	0.375	0.6153846153846154	10	8	4	1	0	0.625	5	8	15	0.1	0.46153846153846156	0.688194000736234	0.8800652574044208	0.7276108405390188	0.8801089263342821	0.3270006516244587	0.9453005494714651	0.8856348163799358	0.9070992259932458	1.0	0.1	0.0	-0.00021731202158820247	76
3157	0.022408789061220468	0.004805950531785145	-0.00016837415697065013	0.9376637295474862	-1	0	0	0.2	2	0.8461538461538461	11	0.30612244897959184	0.6923076923076923	11	9	3	3	0	1.0	7	7	15	0.375	0.2222222222222222	0.5774124883596191	0.7268228727246159	0.4867997304658355	0.8240288259561838	0.8583023089579209	0.9532370598733199	0.8456189273142729	0.8636261668756517	0.45454545454545453	0.2727272727272727	0.0	-1.6837415697065012e-05	7
1097	0.0086618300909789	0.0005207550593435322	6.178784115737614e-05	0.9730565384594265	-1	0	0	0.3	3	0.6923076923076923	9	0.30612244897959184	0.5384615384615384	9	7	5	3	0	1.0	7	7	15	0.25	0.2222222222222222	0.6156694222223051	0.8844519415339448	0.4867997304658355	0.951418783459925	0.5339036182871693	0.9632457282442298	0.866151957376853	0.9404019405218931	0.4444444444444444	0.3333333333333333	0.0	6.178784115737614e-05	30
4994	0.023400580701821775	0.005233678606303554	0.004928310175858183	0.9396653196868621	-1	0	0	0.2	2	0.8461538461538461	11	0.30612244897959184	0.6923076923076923	11	9	3	3	0	1.0	7	7	15	0.375	0.2222222222222222	0.5774124883596191	0.7387152323353472	0.4867997304658355	0.8542861243730276	0.6630097006191593	0.9647511637966332	0.866151957376853	0.8848436492994671	0.45454545454545453	0.18181818181818182	0.0	0.004928310175858183	45
1251	0.017279597004152124	0.004670355413280701	-0.0028716941826966583	0.9416676589827867	-1	0.25	1	0.3	3	0.7692307692307693	10	0.234375	0.7692307692307693	11	10	3	1	0	1.0	8	8	15	0.1111111111111111	0.2857142857142857	0.5774124883596191	0.7896476379773508	0.26298908524003684	0.9097002937491419	0.7035429426430717	0.9510211690663034	0.8891154940023265	0.9002175346693311	1.0	0.2727272727272727	0.0	-0.00028716941826966585	1
2998	0.02278937667683373	0.004497028957746434	0.003907474994553288	0.9438758306650399	-1	0	0	0.2	2	0.8461538461538461	11	0.30612244897959184	0.6923076923076923	11	9	3	3	0	1.0	7	7	15	0.375	0.2222222222222222	0.5774124883596191	0.7134480368830878	0.4867997304658355	0.8633703290259559	0.5339036182871693	0.9641377795820657	0.8412248508617114	0.8824428788180857	0.45454545454545453	0.2727272727272727	0.0	0.003907474994553288	26
749	0.002032426193415421	0.0018176918276041096	-0.0018176873308187018	0.9837662179427924	-1	0	0	1.0	2	0.0	0	0.75	0	2	0	0	0	0	1.0	2	2	3	0.0	0	0	0	0	0	0	0	0	0	0	0	0	-0.00018176873308187018	24
3135	0.028970381017379525	0.013689980520076335	-0.0105842220540649	0.7809322262578114	-1	0	0	0.3	3	0.6923076923076923	9	0.625	0.6923076923076923	11	9	3	3	0	0.16666666666666666	12	2	15	0.375	0	0.63436490579355	0.8374522271045636	0.26298908524003684	0.8675156254875263	0.7035429426430717	0.94710842499745	0.8412248508617114	0.8942187233720346	0.36363636363636365	0.18181818181818182	0.0	-0.0010584222054064898	1
3895	0.02393478439175254	0.005850803662581177	0.005222832235490166	0.9396409979101417	-1	0	0	0.2	2	0.8461538461538461	11	0.30612244897959184	0.6923076923076923	11	9	3	3	0	1.0	7	7	15	0.375	0.2222222222222222	0.5774124883596191	0.7387152323353472	0.4867997304658355	0.8542861243730276	0.6630097006191593	0.9647511637966332	0.866151957376853	0.8848436492994671	0.45454545454545453	0.18181818181818182	0.0	0.005222832235490166	36
4542	0.023139393618168365	0.005158143218187943	0.004664713175597457	0.9403067480093942	-1	0	0	0.2	2	0.8461538461538461	11	0.30612244897959184	0.6923076923076923	11	9	3	3	0	1.0	7	7	15	0.375	0.2222222222222222	0.5774124883596191	0.7387152323353472	0.4867997304658355	0.8542861243730276	0.6630097006191593	0.9647511637966332	0.866151957376853	0.8848436492994671	0.45454545454545453	0.18181818181818182	0.0	0.004664713175597457	17
3848	0.022314633342345482	0.003021982873249776	0.0029035062381065468	0.9477489096195908	-1	0	0	0.2	2	0.8461538461538461	11	0.30612244897959184	0.6923076923076923	11	9	3	3	0	1.0	7	7	15	0.375	0.2222222222222222	0.5774124883596191	0.7365076071945833	0.4867997304658355	0.8633703290259559	0.5339036182871693	0.9641377795820657	0.8412248508617114	0.886385232062046	0.45454545454545453	0.2727272727272727	0.0	0.0029035062381065468	16
632	0.01820479734997004	0.0021795696305119913	0.0013635045324853264	0.9408742071998109	-1	0.25	1	0.3	3	0.7692307692307693	10	0.234375	0.7692307692307693	11	10	3	1	0	1.0	8	8	15	0.1111111111111111	0.2857142857142857	0.5774124883596191	0.7997949671007031	0.26298908524003684	0.9141647049842315	0.6607253686886115	0.9455764107838659	0.8891154940023265	0.9004167405161271	1.0	0.2727272727272727	0.0	0.0013635045324853264	21
2224	0.023967029245669392	0.0033589804786959823	0.0033511560788257433	0.9379312685343123	-1	0.25	1	0.3	3	0.7692307692307693	10	0.26785714285714285	0.6923076923076923	10	9	4	1	0	0.875	7	8	15	0.09090909090909091	0.25	0.5712990406176985	0.8082302078223089	0.3748944078529362	0.85172085007015	0.6821341556658416	0.9522231538786424	0.8412248508617114	0.8869197988130418	1.0	0.2	0.0	0.0033511560788257433	35
3439	0.02271240471795751	0.004519503404219873	0.004064696732898109	0.9442025049989936	-1	0	0	0.2	2	0.8461538461538461	11	0.30612244897959184	0.6923076923076923	11	9	3	3	0	1.0	7	7	15	0.375	0.2222222222222222	0.5774124883596191	0.7134480368830878	0.4867997304658355	0.8633703290259559	0.5339036182871693	0.9641377795820657	0.8412248508617114	0.8824428788180857	0.45454545454545453	0.2727272727272727	0.0	0.004064696732898109	25
1784	0.024785483853816574	0.003613492662848246	0.003607071173057329	0.9374691453788982	-1	0.25	1	0.3	3	0.7692307692307693	10	0.26785714285714285	0.6923076923076923	10	9	4	1	0	0.875	7	8	15	0.09090909090909091	0.25	0.5712990406176985	0.8082302078223089	0.3748944078529362	0.85172085007015	0.6821341556658416	0.9522231538786424	0.8412248508617114	0.8869197988130418	1.0	0.3	0.0	0.003607071173057329	40
3755	0.023973113486554933	0.006393679074629345	-0.004428865239479315	0.9426965349883842	-1	0	0	0.3	3	0.6923076923076923	9	0.375	0.5384615384615384	10	7	4	3	0	0.625	8	5	15	0.3333333333333333	0	0.5774124883596191	0.8049780667691837	0.4867997304658355	0.8516212114487305	0.6821341556658416	0.9542342349091676	0.8541293752996173	0.8877023041761889	0.5	0.2	0.0	-0.00044288652394793156	5
3699	0.02400381340416221	0.001790599641811622	-0.00012710284208787196	0.9446344806355665	-1	0	0	0.2	2	0.8461538461538461	11	0.30612244897959184	0.6923076923076923	11	9	3	3	0	1.0	7	7	15	0.375	0.2222222222222222	0.5774124883596191	0.7134480368830878	0.41399025478960194	0.8612143830180868	0.5339036182871693	0.9641377795820657	0.866151957376853	0.8818135866497097	0.45454545454545453	0.18181818181818182	0.0	-1.2710284208787196e-05	11
1156	0.019239385867854696	0.002064462943129864	-0.0020637782552319897	0.9615003475094118	-1	0	0	0.1111111111111111	1	1.0	11	0.5416666666666666	0.7272727272727273	9	8	3	4	0	0.6666666666666666	6	4	13	0.4444444444444444	0	0.6227886425994892	0.9013743662026401	0.6805072154220003	0.6997000058755531	0.24622611298551017	0.9056165562627722	0.866151957376853	0.8548597001579343	0.4444444444444444	0	0.0	-0.00020637782552319897	24
4015	0.022806130592804515	0.004433945204773959	0.004062981583465792	0.9445180467302637	-1	0	0	0.2	2	0.8461538461538461	11	0.30612244897959184	0.6923076923076923	11	9	3	3	0	1.0	7	7	15	0.375	0.2222222222222222	0.5774124883596191	0.7134480368830878	0.4867997304658355	0.8633703290259559	0.5339036182871693	0.9641377795820657	0.8412248508617114	0.8824428788180857	0.45454545454545453	0.09090909090909091	0.0	0.004062981583465792	31
3934	0.023012330703611656	0.004708228671390712	0.003708214374051802	0.9425530525075155	-1	0	0	0.2	2	0.8461538461538461	11	0.30612244897959184	0.6923076923076923	11	9	3	3	0	1.0	7	7	15	0.375	0.2222222222222222	0.5774124883596191	0.7134480368830878	0.4867997304658355	0.8633703290259559	0.5339036182871693	0.9641377795820657	0.8412248508617114	0.8824428788180857	0.45454545454545453	0.2727272727272727	0.0	0.003708214374051802	11
1605	0.024294158735519465	0.003427023024489405	0.0034055611711893176	0.9375234424111407	-1	0.25	1	0.3	3	0.7692307692307693	10	0.26785714285714285	0.6923076923076923	10	9	4	1	0	0.875	7	8	15	0.09090909090909091	0.25	0.5712990406176985	0.8082302078223089	0.3748944078529362	0.85172085007015	0.6821341556658416	0.9522231538786424	0.8412248508617114	0.8869197988130418	1.0	0.3	0.0	0.0034055611711893176	49
1667	0.023303206430339386	0.0029057752517157747	0.0028235938197812838	0.9309261590220965	-1	0.25	1	0.4	4	0.6153846153846154	8	0.3	0.6153846153846154	10	8	4	1	0	0.5	10	5	15	0.1	0.25	0.5712990406176985	0.8082302078223089	0.3748944078529362	0.85172085007015	0.6821341556658416	0.9522231538786424	0.8412248508617114	0.8869197988130418	1.0	0.3	0.0	0.0028235938197812838	15
1025	0.014148551009669132	0.0007783593752803439	-0.0004560106214674837	0.9253021829535514	-1	0	0	0.3	3	0.6923076923076923	9	0.30612244897959184	0.5384615384615384	9	7	5	4	0	1.0	7	7	15	0.3333333333333333	0.2222222222222222	0.6156694222223051	0.8766022692265989	0.4867997304658355	0.9402183321059735	0.5339036182871693	0.9543303909158187	0.866151957376853	0.9299036460107898	0.3333333333333333	0.3333333333333333	0.0	-4.560106214674837e-05	46
4507	0.0237730526743869	0.00554080800270078	0.005164762010520858	0.9396711657938039	-1	0	0	0.2	2	0.8461538461538461	11	0.30612244897959184	0.6923076923076923	11	9	3	3	0	1.0	7	7	15	0.375	0.2222222222222222	0.5774124883596191	0.7387152323353472	0.4867997304658355	0.8542861243730276	0.6630097006191593	0.9647511637966332	0.866151957376853	0.8848436492994671	0.45454545454545453	0.18181818181818182	0.0	0.005164762010520858	88
4793	0.023806903061347733	0.005825661250224822	0.005262907406657395	0.9393621195102487	-1	0	0	0.2	2	0.8461538461538461	11	0.30612244897959184	0.6923076923076923	11	9	3	3	0	1.0	7	7	15	0.375	0.2222222222222222	0.5774124883596191	0.7387152323353472	0.4867997304658355	0.8542861243730276	0.6630097006191593	0.9647511637966332	0.866151957376853	0.8848436492994671	0.45454545454545453	0.18181818181818182	0.0	0.005262907406657395	69
4053	0.02727918401513624	0.002922864984958836	0.0029195680897844537	0.9092480352862355	-1	0	0	0.3	3	0.6923076923076923	9	0.25	0.6923076923076923	11	9	3	2	0	0.6	10	6	15	0.25	0.2222222222222222	0.5774124883596191	0.8329692082257656	0.26298908524003684	0.8391646869876287	0.7035429426430717	0.9455548200176869	0.8412248508617114	0.8847098107799095	0.5454545454545454	0.18181818181818182	0.0	0.0029195680897844537	8
400	0.009515804150849466	0.0033519875833083316	-0.003336613662421254	0.9785651192241548	-1	0	0	0.5	3	0.5714285714285714	4	0.375	0.42857142857142855	6	3	2	2	0	0.6666666666666666	6	4	9	0.4	0.25	0.7044411569426318	0.9246709724404445	0.7747876817795627	0.9224658111533265	0.6810162397298063	0.8771637859398711	0.8108298509823334	0.9102410627899123	0.5833333333333334	0	0.0	-0.0003336613662421254	13
3167	0.02242245754815346	0.004597766112312237	0.004006238566042673	0.9445877795286781	-1	0	0	0.2	2	0.8461538461538461	11	0.30612244897959184	0.6923076923076923	11	9	3	3	0	1.0	7	7	15	0.375	0.2222222222222222	0.5774124883596191	0.7134480368830878	0.4867997304658355	0.8633703290259559	0.5339036182871693	0.9641377795820657	0.8412248508617114	0.8824428788180857	0.45454545454545453	0.18181818181818182	0.0	0.004006238566042673	27
5050	0.02341168243540986	0.00541668681564023	0.005007273278858374	0.9393024972833105	-1	0	0	0.2	2	0.8461538461538461	11	0.30612244897959184	0.6923076923076923	11	9	3	3	0	1.0	7	7	15	0.375	0.2222222222222222	0.5774124883596191	0.7387152323353472	0.4867997304658355	0.8542861243730276	0.6630097006191593	0.9647511637966332	0.866151957376853	0.8848436492994671	0.45454545454545453	0.18181818181818182	0.0	0.005007273278858374	21
4405	0.024081303519883406	0.005978951849505945	0.005135578176509419	0.9383497095500706	-1	0	0	0.2	2	0.8461538461538461	11	0.30612244897959184	0.6923076923076923	11	9	3	3	0	1.0	7	7	15	0.375	0.2222222222222222	0.5774124883596191	0.7387152323353472	0.4867997304658355	0.8542861243730276	0.6630097006191593	0.9647511637966332	0.866151957376853	0.8848436492994671	0.45454545454545453	0.2727272727272727	0.0	0.005135578176509419	102
2609	0.031001112609915362	0.0029457658649914386	0.002923528504225555	0.9141731706803586	-1	0.25	1	0.3	3	0.7692307692307693	10	0.26785714285714285	0.6923076923076923	9	9	5	1	0	0.875	7	8	15	0.07142857142857142	0.25	0.565185592875778	0.8198863580048423	0.26298908524003684	0.8583432216467002	0.6607253686886115	0.95045678642874	0.8412248508617114	0.8899689562947508	1.0	0.2222222222222222	0.0	0.002923528504225555	23
2460	0.024756556190495906	0.0034355773532369844	0.003427847675269628	0.9370084939462598	-1	0.25	1	0.3	3	0.7692307692307693	10	0.26785714285714285	0.6923076923076923	10	9	4	1	0	0.875	7	8	15	0.09090909090909091	0.25	0.5712990406176985	0.8082302078223089	0.3748944078529362	0.85172085007015	0.6683556500110501	0.9518048922270106	0.8412248508617114	0.8866133517617307	1.0	0.3	0.0	0.003427847675269628	31
3675	0.023631036737632918	0.005351430138430553	0.0048908038589467115	0.9398893432446066	-1	0	0	0.2	2	0.8461538461538461	11	0.30612244897959184	0.6923076923076923	11	9	3	2	0	1.0	7	7	15	0.25	0.2222222222222222	0.5774124883596191	0.7387152323353472	0.4867997304658355	0.8542861243730276	0.6630097006191593	0.9647511637966332	0.866151957376853	0.8848436492994671	0.5454545454545454	0.18181818181818182	0.0	0.0048908038589467115	78
3519	0.02292669822461234	0.001380448939103861	-0.00030252806347195614	0.9449843010889515	-1	0	0	0.2	2	0.8461538461538461	11	0.30612244897959184	0.6923076923076923	11	9	3	3	0	1.0	7	7	15	0.375	0.2222222222222222	0.5774124883596191	0.7134480368830878	0.41399025478960194	0.8612143830180868	0.5339036182871693	0.9641377795820657	0.866151957376853	0.8818135866497097	0.45454545454545453	0.2727272727272727	0.0	-3.0252806347195613e-05	7
1129	0.006650063443413296	0.004187300251380295	-0.004160847723405545	0.9792022435385851	-1	0.5	2	0.8	8	0.23076923076923078	3	0.4166666666666667	0.23076923076923078	7	3	7	2	0	1.0	6	6	15	0.14285714285714285	0.4444444444444444	0.5363305325526475	0.9539082709286354	0.5760204338589314	0.9498386666001312	0.6124643418610891	0.7377168196300192	0.840315653348055	0.9117376760796163	0.5714285714285714	0.2857142857142857	0.0	-0.0004160847723405545	5
4481	0.0236985638779957	0.005289213204083207	0.004848786444514617	0.9396054235010952	-1	0	0	0.2	2	0.8461538461538461	11	0.30612244897959184	0.6923076923076923	11	9	3	3	0	1.0	7	7	15	0.375	0.2222222222222222	0.5774124883596191	0.7387152323353472	0.4867997304658355	0.8542861243730276	0.6630097006191593	0.9647511637966332	0.866151957376853	0.8848436492994671	0.45454545454545453	0.18181818181818182	0.0	0.004848786444514617	36
3840	0.022834450367737156	0.004742375381411233	0.003936843751779016	0.9440320561402298	-1	0	0	0.2	2	0.8461538461538461	11	0.30612244897959184	0.6923076923076923	11	9	3	3	0	1.0	7	7	15	0.375	0.2222222222222222	0.5774124883596191	0.7134480368830878	0.4867997304658355	0.8633703290259559	0.5339036182871693	0.9641377795820657	0.8412248508617114	0.8824428788180857	0.45454545454545453	0.18181818181818182	0.0	0.003936843751779016	29
3089	0.022295173165405968	0.004471488462162268	0.003726744398925849	0.943801702761423	-1	0	0	0.2	2	0.8461538461538461	11	0.30612244897959184	0.6923076923076923	11	9	3	3	0	1.0	7	7	15	0.375	0.2222222222222222	0.5774124883596191	0.7134480368830878	0.4867997304658355	0.8633703290259559	0.5339036182871693	0.9641377795820657	0.8412248508617114	0.8824428788180857	0.45454545454545453	0.18181818181818182	0.0	0.003726744398925849	21
2811	0.021909290143146683	0.004567514043864547	0.004127169144017448	0.9438919606463131	-1	0	0	0.2	2	0.8461538461538461	11	0.30612244897959184	0.6923076923076923	11	9	3	3	0	1.0	7	7	15	0.375	0.2222222222222222	0.5774124883596191	0.7134480368830878	0.4867997304658355	0.8633703290259559	0.5339036182871693	0.9641377795820657	0.8412248508617114	0.8824428788180857	0.45454545454545453	0.2727272727272727	0.0	0.004127169144017448	55
2174	0.023820842442492326	0.004955677463025217	0.0046538685493928	0.9392862769990719	-1	0	0	0.2	2	0.8461538461538461	11	0.30612244897959184	0.6923076923076923	11	9	3	3	0	1.0	7	7	15	0.375	0.2222222222222222	0.5774124883596191	0.7261898166058905	0.4867997304658355	0.8633703290259559	0.5339036182871693	0.9641377795820657	0.8412248508617114	0.8846102794792021	0.45454545454545453	0.2727272727272727	0.0	0.0046538685493928	15
3153	0.03383720878924579	0.013866774241568769	-0.01351443697972121	0.9386065144452247	-1	0	0	0.2	2	0.8461538461538461	11	0.25	0.8461538461538461	12	11	2	2	0	0.6	6	10	15	0.2857142857142857	0.2222222222222222	0.5774124883596191	0.634004158659041	0.4867997304658355	0.8972270727178511	0.76065600478854	0.9652974253416531	0.871779305876591	0.882253731169021	0.5833333333333334	0.16666666666666666	0.0	-0.001351443697972121	0
2116	None	None	None	None	None	0	0	0.4444444444444444	4	0.5454545454545454	6	0.52	0.36363636363636365	8	4	4	2	0	1.0	5	5	13	0.25	0.16666666666666666	0.5965409552909622	0.8721015248417864	0.5439551671986146	0.9159881130303321	0.41762187694592257	0.9313468524717194	0.866151957376853	0.9093254477129129	0.5625	0.375	0.0	None	0
5026	0.023643183857530312	0.005731022355158629	0.005180557645484488	0.9393791680265244	-1	0	0	0.2	2	0.8461538461538461	11	0.30612244897959184	0.6923076923076923	11	9	3	3	0	1.0	7	7	15	0.375	0.2222222222222222	0.5774124883596191	0.7387152323353472	0.4867997304658355	0.8542861243730276	0.6630097006191593	0.9647511637966332	0.866151957376853	0.8848436492994671	0.45454545454545453	0.2727272727272727	0.0	0.005180557645484488	20
4468	0.023539286653796537	0.0051742316057886775	0.0046750762435415275	0.9396569001877738	-1	0	0	0.2	2	0.8461538461538461	11	0.30612244897959184	0.6923076923076923	11	9	3	3	0	1.0	7	7	15	0.375	0.2222222222222222	0.5774124883596191	0.7387152323353472	0.4867997304658355	0.8542861243730276	0.6630097006191593	0.9647511637966332	0.866151957376853	0.8848436492994671	0.45454545454545453	0.18181818181818182	0.0	0.0046750762435415275	24
2326	None	None	None	None	None	0	0	0.2	2	0.9230769230769231	12	0.625	0.6923076923076923	11	9	3	3	0	0.375	8	3	15	0.375	0.14285714285714285	0.6156694222223051	0.825970212590159	0.4867997304658355	0.9114547849626208	0.5339036182871693	0.9487863154697361	0.866151957376853	0.9063062602883973	0.36363636363636365	0.18181818181818182	0.0	None	0
4742	0.024413652549119723	0.005861976201688758	0.005134824841301124	0.9391817717112692	-1	0	0	0.2	2	0.8461538461538461	11	0.30612244897959184	0.6923076923076923	11	9	3	3	0	1.0	7	7	15	0.375	0.2222222222222222	0.5774124883596191	0.7387152323353472	0.4867997304658355	0.8542861243730276	0.6630097006191593	0.9647511637966332	0.866151957376853	0.8848436492994671	0.45454545454545453	0.2727272727272727	0.0	0.005134824841301124	52
4463	0.023980505316452426	0.005740800948287058	0.005296833149844575	0.9393180164224852	-1	0	0	0.2	2	0.8461538461538461	11	0.30612244897959184	0.6923076923076923	11	9	3	3	0	1.0	7	7	15	0.375	0.2222222222222222	0.5774124883596191	0.7387152323353472	0.4867997304658355	0.8542861243730276	0.6630097006191593	0.9647511637966332	0.866151957376853	0.8848436492994671	0.45454545454545453	0.18181818181818182	0.0	0.005296833149844575	30
43	0.011984774112145616	0.0064776661625540926	-0.006440914886007809	0.9737472285161334	-1	0.25	1	0.6	6	0.46153846153846156	6	0.42857142857142855	0.38461538461538464	11	5	3	1	0	0.7142857142857143	5	7	15	0.25	0.5454545454545454	0.41722158753161376	0.9164804492975506	0.5270736736273081	0.910647989179002	0.34432120861826904	0.9245426562358732	0.7640360391065855	0.9174041079838638	1.0	0.09090909090909091	0.0	-0.0006440914886007809	15
3414	0.022574344628922754	0.0027563733358659504	0.0027426606519187526	0.943962669151336	-1	0	0	0.2	2	0.8461538461538461	11	0.26785714285714285	0.6923076923076923	11	9	3	3	0	0.875	7	8	15	0.375	0.2222222222222222	0.5774124883596191	0.7950371909439681	0.4867997304658355	0.858271423053195	0.6607253686886115	0.9574352340675333	0.8412248508617114	0.8899208363758532	0.5454545454545454	0.18181818181818182	0.0	0.0027426606519187526	7
4172	0.02106941921943155	0.007437524660033435	-0.004165135619110261	0.9428453371137223	-1	0	0	0.3	3	0.6923076923076923	9	0.26785714285714285	0.6153846153846154	11	8	3	4	0	0.875	7	8	15	0.5714285714285714	0.2222222222222222	0.5774124883596191	0.740358836982425	0.4867997304658355	0.8485619201600046	0.7035429426430717	0.9615221322415095	0.8412248508617114	0.8804338493427528	0.36363636363636365	0.18181818181818182	0.0	-0.0004165135619110261	2
2318	0.024710337894737564	0.0033655208463779034	0.00335713931368717	0.93720019953205	-1	0.25	1	0.3	3	0.7692307692307693	10	0.26785714285714285	0.6923076923076923	10	9	4	1	0	0.875	7	8	15	0.09090909090909091	0.25	0.5712990406176985	0.8082302078223089	0.3748944078529362	0.85172085007015	0.6821341556658416	0.9522231538786424	0.8412248508617114	0.8869197988130418	1.0	0.2	0.0	0.00335713931368717	21
3054	0.02205727425261053	0.005274947435882825	0.004418729407262224	0.9584419320761348	-1	0	0	0.2	2	0.8461538461538461	11	0.30612244897959184	0.6923076923076923	11	9	3	3	0	1.0	7	7	15	0.375	0.2222222222222222	0.565185592875778	0.7701845020383282	0.4867997304658355	0.8716427713082884	0.5339036182871693	0.9634880962293046	0.8412248508617114	0.8940327679225765	0.45454545454545453	0.36363636363636365	0.0	0.004418729407262224	19
3269	0.020277004638065095	0.006960658373165378	-0.0011174043613388477	0.9446118491142746	-1	0	0	0.2	2	0.8461538461538461	11	0.3125	0.6923076923076923	11	9	3	3	0	0.75	6	8	15	0.375	0.2	0.565185592875778	0.7240703881803313	0.4867997304658355	0.9239167048980979	0.5339036182871693	0.9653554935672611	0.866151957376853	0.9057629675801682	0.36363636363636365	0.18181818181818182	0.0	-0.00011174043613388477	10
3160	0.02255154416914488	0.0025567454261265442	0.002551712288262269	0.9443680149363806	-1	0	0	0.2	2	0.8461538461538461	11	0.26785714285714285	0.6923076923076923	11	9	3	3	0	0.875	7	8	15	0.375	0.2222222222222222	0.5774124883596191	0.7950371909439681	0.4867997304658355	0.858271423053195	0.6607253686886115	0.9574352340675333	0.8412248508617114	0.8899208363758532	0.5454545454545454	0.2727272727272727	0.0	0.002551712288262269	18
429	0.0025309097467181483	0.0024821421771353894	-0.002482103529547107	0.983978597680229	-1	0	0	0.5	1	1.0	1	1.0	1.0	1	1	1	0	0	0.3333333333333333	3	1	3	0.0	0	0.32950034175802495	0.5	0.77129560270461	0.5	0.4404082446006667	0.5	0.8672281446063017	0.5	0	0	0.0	-0.0002482103529547107	19
3498	0.02193204727739553	0.0046029319790666864	0.004129379292989378	0.9442267202738932	-1	0	0	0.2	2	0.8461538461538461	11	0.30612244897959184	0.6923076923076923	11	9	3	3	0	1.0	7	7	15	0.375	0.2222222222222222	0.5774124883596191	0.7134480368830878	0.4867997304658355	0.8633703290259559	0.5339036182871693	0.9641377795820657	0.8412248508617114	0.8824428788180857	0.45454545454545453	0.2727272727272727	0.0	0.004129379292989378	50
4079	0.02443923404328922	0.0031565181356253457	0.0030795006796166522	0.9334885244387136	-1	0.25	1	0.3	3	0.7692307692307693	10	0.30612244897959184	0.6153846153846154	10	8	4	2	0	1.0	7	7	15	0.2	0.25	0.5774124883596191	0.7547914538386388	0.4867997304658355	0.8539096297592467	0.6832763216311155	0.9627651930342204	0.8541293752996173	0.8856946948126344	0.55	0.2	0.0	0.0030795006796166522	11
1013	0.013361266139144711	0.001619520457139877	-0.001531760090231115	0.9276610125366543	-1	0	0	0.2	2	0.8461538461538461	11	0.35714285714285715	0.6923076923076923	11	9	3	3	0	0.8571428571428571	6	7	15	0.375	0.2	0.6156694222223051	0.855484853031956	0.4867997304658355	0.9331622214987638	0.5339036182871693	0.9562662307005557	0.866151957376853	0.9241303795136618	0.36363636363636365	0.2727272727272727	0.0	-0.0001531760090231115	24
4301	0.01883309627584368	0.004555674891703072	-0.002829133787865656	0.9402631190853346	-1	0	0	0.2	2	0.8461538461538461	11	0.35714285714285715	0.6923076923076923	11	9	3	3	0	0.8571428571428571	6	7	15	0.375	0.2	0.565185592875778	0.7561235780638733	0.4867997304658355	0.8850403496605256	0.6630097006191593	0.9649228179181041	0.866151957376853	0.8968185225980652	0.36363636363636365	0.18181818181818182	0.0	-0.0002829133787865656	11
4626	0.01500170031112762	0.004452912269656202	-0.004296473734716811	0.942232636995935	-1	0	0	0.2	2	0.8461538461538461	11	0.30612244897959184	0.6923076923076923	11	9	3	3	0	1.0	7	7	15	0.375	0.2222222222222222	0.565185592875778	0.9023039878073719	0.3944131479533718	0.9108733482456687	0.6630097006191593	0.9655085933438765	0.866151957376853	0.9325452282065277	0.45454545454545453	0.7272727272727273	0.0	-0.0004296473734716811	7
154	0.006535487413025948	0.0029887122226674476	-0.0029701016086418545	0.9794897181678042	-1	0	0	0.5	2	0.6666666666666666	2	0.625	0.6666666666666666	3	2	1	5	0	0.5	4	2	5	1.0	0	0.710723661081856	0.868385247589839	0.6672342922109822	0.9552740025718068	0.46631140984804065	0.9294879483164736	0.8141005381240283	0.9247715052230406	0.3333333333333333	1.0	0.0	-0.0002970101608641855	45
595	0.007969511678240301	0.0021709494607292483	-0.002170329106248826	0.9738406815117556	-1	0	0	0.5	2	0.75	3	0.6	0.75	5	3	0	0	0	0.4	5	2	6	0.0	0	0.7764801805247131	0.906952964097336	0.7827924764670081	0.8013203645009347	0.722874375268731	0.9541335103913976	0.9366247195698122	0.9033959686051873	0	0	0.0	-0.0002170329106248826	27
740	0.009041042684661169	0.0018989369848773376	-0.0012750814384576046	0.9368364721460046	-1	0	0	0.5714285714285714	4	0.375	3	0.5	0.375	6	3	3	3	0	0.8	5	4	10	0.42857142857142855	0.4	0.6866696473038585	0.7516313312736993	0.4384518793737547	0.9336837633299603	0.35933658040131516	0.945480372641369	0.8541293752996173	0.9004040743962667	0.3333333333333333	0.16666666666666666	0.0	-0.00012750814384576047	81
877	0.02011308431937996	0.0053185289310151386	-0.0024445705619357628	0.9187309309993077	-1	0.25	1	0.3	3	0.7692307692307693	10	0.234375	0.7692307692307693	11	10	3	1	0	1.0	8	8	15	0.1111111111111111	0.2857142857142857	0.5774124883596191	0.8855666271215354	0.4867997304658355	0.9085500116212659	0.6607253686886115	0.9590324597812279	0.873189200078606	0.9240351350479848	1.0	0.2727272727272727	0.0	-0.0002444570561935763	2
4784	None	None	None	None	None	0	0	0.2	2	0.8461538461538461	11	0.4166666666666667	0.6923076923076923	10	9	4	4	0	1.0	6	6	15	0.36363636363636365	0.2222222222222222	0.565185592875778	0.7782117636201835	0.3351268726343448	0.8860791942662789	0.2514098847251939	0.9733426924472283	0.8541293752996173	0.9089943361297883	0.25	0.1	0.0	None	0
4196	0.02360193960872853	0.005249794517638592	0.0047116883384685565	0.9396170126844614	-1	0	0	0.2	2	0.8461538461538461	11	0.30612244897959184	0.6923076923076923	11	9	3	3	0	1.0	7	7	15	0.375	0.2222222222222222	0.5774124883596191	0.7387152323353472	0.4867997304658355	0.8542861243730276	0.6630097006191593	0.9647511637966332	0.866151957376853	0.8848436492994671	0.45454545454545453	0.2727272727272727	0.0	0.0047116883384685565	28
4136	0.02382809655501929	0.005153359574235143	0.0045948856037950165	0.9399523482059425	-1	0	0	0.2	2	0.8461538461538461	11	0.30612244897959184	0.6923076923076923	11	9	3	3	0	1.0	7	7	15	0.375	0.2222222222222222	0.5774124883596191	0.7387152323353472	0.4867997304658355	0.8542861243730276	0.6630097006191593	0.9647511637966332	0.866151957376853	0.8848436492994671	0.45454545454545453	0.18181818181818182	0.0	0.0045948856037950165	59
4085	0.023987559094069126	0.005492037639738598	0.004936804042050497	0.9395381555530337	-1	0	0	0.2	2	0.8461538461538461	11	0.30612244897959184	0.6923076923076923	11	9	3	3	0	1.0	7	7	15	0.375	0.2222222222222222	0.5774124883596191	0.7387152323353472	0.4867997304658355	0.8542861243730276	0.6630097006191593	0.9647511637966332	0.866151957376853	0.8848436492994671	0.45454545454545453	0.18181818181818182	0.0	0.004936804042050497	37
450	0.003123445042989813	0.0027945363389793158	-0.00279420081219931	0.9754829534431914	-1	0	0	0.5	2	0.6666666666666666	2	0.5555555555555556	0.3333333333333333	2	1	2	0	0	1.0	3	3	5	0.0	0	0.71255202994219	0.8852897129167194	0.5544900097815167	0.5653065812254229	0.5146768704324101	0.8593083473729364	0.8317443065917073	0.7976917754890975	0	0	0.0	-0.000279420081219931	21
1240	0.02364964446100307	0.002878711372649898	0.00014190584389984202	0.9403207438858441	-1	0.25	1	0.3	3	0.7692307692307693	10	0.26785714285714285	0.6923076923076923	10	9	4	1	0	0.875	7	8	15	0.09090909090909091	0.25	0.5712990406176985	0.8082302078223089	0.3748944078529362	0.9091277456229887	0.5973144934878903	0.9505426519927747	0.8669843291398005	0.9031304275514311	1.0	0.3	0.0	0.00014190584389984202	24
498	0.019763689227750725	0.004233857409834134	-0.004047204616770291	0.9302105386351525	-1	0	0	0.1111111111111111	1	1.0	11	0.4642857142857143	0.8181818181818182	10	9	2	3	0	0.5714285714285714	7	4	13	0.42857142857142855	0	0.5713979810715458	0.8542006355198876	0.32433193299412005	0.9344452227428244	0.8583023089579209	0.9209182403246702	0.9341380074404384	0.9083203640045713	0.3	0.5	0.0	-0.0004047204616770291	15
1107	0.031532347790534966	0.007127086362709161	-0.006486974650587203	0.7977137608779887	-1	0	0	0.2	2	0.8461538461538461	11	0.5357142857142857	0.7692307692307693	11	10	3	3	0	0.14285714285714285	14	2	15	0.3333333333333333	0	0.6227886425994892	0.7787975584424208	0.4867997304658355	0.9409145707772195	0.2514098847251939	0.96760729172856	0.8772036066624095	0.9223331476383376	0.45454545454545453	0.2727272727272727	0.0	-0.0006486974650587203	0
3778	0.022876734148603833	0.004672414056294369	0.004066410633668121	0.9440047584595878	-1	0	0	0.2	2	0.8461538461538461	11	0.30612244897959184	0.6923076923076923	11	9	3	3	0	1.0	7	7	15	0.375	0.2222222222222222	0.5774124883596191	0.7134480368830878	0.4867997304658355	0.8633703290259559	0.5339036182871693	0.9641377795820657	0.8412248508617114	0.8824428788180857	0.45454545454545453	0.2727272727272727	0.0	0.004066410633668121	33
4394	0.02385291230490812	0.005845842094468081	0.005158996456231703	0.9392173551042124	-1	0	0	0.2	2	0.8461538461538461	11	0.30612244897959184	0.6923076923076923	11	9	3	3	0	1.0	7	7	15	0.375	0.2222222222222222	0.5774124883596191	0.7387152323353472	0.4867997304658355	0.8542861243730276	0.6630097006191593	0.9647511637966332	0.866151957376853	0.8848436492994671	0.45454545454545453	0.2727272727272727	0.0	0.005158996456231703	85
4069	0.023640834908158267	0.005619561575757351	0.0052046756079069875	0.9394688037704575	-1	0	0	0.2	2	0.8461538461538461	11	0.30612244897959184	0.6923076923076923	11	9	3	3	0	1.0	7	7	15	0.375	0.2222222222222222	0.5774124883596191	0.7387152323353472	0.4867997304658355	0.8542861243730276	0.6630097006191593	0.9647511637966332	0.866151957376853	0.8848436492994671	0.45454545454545453	0.18181818181818182	0.0	0.0052046756079069875	71
1478	0.023682842942674993	0.003405784505274252	0.0034015133233471035	0.9378023906196289	-1	0.25	1	0.3	3	0.7692307692307693	10	0.26785714285714285	0.6923076923076923	10	9	4	1	0	0.875	7	8	15	0.09090909090909091	0.25	0.5712990406176985	0.8082302078223089	0.3748944078529362	0.85172085007015	0.6821341556658416	0.9522231538786424	0.8412248508617114	0.8869197988130418	1.0	0.3	0.0	0.0034015133233471035	32
2989	0.021842936476133584	0.005601998833528306	-0.004474713269904899	0.9237538438058358	-1	0	0	0.3	3	0.6923076923076923	9	0.3333333333333333	0.6153846153846154	11	8	3	2	0	0.5555555555555556	9	5	15	0.2857142857142857	0.2222222222222222	0.5774124883596191	0.809896827456972	0.3544434822797024	0.8906321071527535	0.6607253686886115	0.9557560652572986	0.866151957376853	0.900826885096829	0.5909090909090909	0.2727272727272727	0.0	-0.0004474713269904899	3
952	0.026659089041145143	0.005476168111671428	0.0007026696673219374	0.9099170954862158	-1	0	0	0.3	3	0.6923076923076923	9	0.26785714285714285	0.6153846153846154	9	8	5	3	0	0.875	8	7	15	0.23076923076923078	0.2857142857142857	0.5774124883596191	0.8709538164946933	0.4867997304658355	0.9233237819538211	0.6515880409664203	0.9588535899364938	0.8412248508617114	0.9252192031429834	0.5555555555555556	0.3333333333333333	0.0	0.0007026696673219374	5
594	0.002408013868529182	0.0019258596450759625	-0.0019254498284310313	0.9866722028869879	-1	0	0	0.6666666666666666	2	0.5	1	1.0	0.5	3	1	0	2	0	0.25	1	4	4	1.0	0.6666666666666666	0.5082668489307163	0.8212680717517233	0.21011339994855316	0.9729199436200329	0.42210089932111217	0.9286799494114819	0.9330316305652335	0.9280880715536608	0.6666666666666666	0.3333333333333333	0.0	-0.00019254498284310313	25
1045	0.020255386469384823	0.0029526987317356765	-0.001512336490333484	0.9421352959374631	-1	0.25	1	0.3	3	0.7692307692307693	10	0.26785714285714285	0.6923076923076923	10	9	4	1	0	0.875	8	7	15	0.09090909090909091	0.2857142857142857	0.5774124883596191	0.7674644582774356	0.3748944078529362	0.9274363718570799	0.6821341556658416	0.9539266265969947	0.8891154940023265	0.9052915376198479	1.0	0.2	0.0	-0.0001512336490333484	12
3192	0.022505954930812203	0.004502835924941927	0.004147659287860028	0.9440417747660185	-1	0	0	0.2	2	0.8461538461538461	11	0.30612244897959184	0.6923076923076923	11	9	3	3	0	1.0	7	7	15	0.375	0.2222222222222222	0.5774124883596191	0.7134480368830878	0.4867997304658355	0.8633703290259559	0.5339036182871693	0.9641377795820657	0.8412248508617114	0.8824428788180857	0.45454545454545453	0.2727272727272727	0.0	0.004147659287860028	23
2366	0.024377384277086897	0.0033339202336640176	0.0033309767562308286	0.9374554436337474	-1	0.25	1	0.3	3	0.7692307692307693	10	0.26785714285714285	0.6923076923076923	10	9	4	1	0	0.875	7	8	15	0.09090909090909091	0.25	0.5712990406176985	0.8082302078223089	0.3748944078529362	0.85172085007015	0.6821341556658416	0.9522231538786424	0.8412248508617114	0.8869197988130418	1.0	0.2	0.0	0.0033309767562308286	19
2173	0.017126768709808865	0.00724923661099727	-0.005743945073610529	0.9327281220814653	-1	0.25	1	0.4	4	0.6923076923076923	9	0.2777777777777778	0.6153846153846154	10	8	4	1	0	0.6666666666666666	9	6	15	0.1	0.15384615384615385	0.5712990406176985	0.8082302078223089	0.3748944078529362	0.9181908251475074	0.5973144934878903	0.9493332086138612	0.8669843291398005	0.9057106886846638	1.0	0.3	0.0	-0.0005743945073610529	4
1698	0.021758998484207648	0.0018827293714027923	0.0015616535335763798	0.9453272791641552	-1	0.25	1	0.3	3	0.7692307692307693	10	0.26785714285714285	0.6923076923076923	10	9	4	1	0	0.875	7	8	15	0.09090909090909091	0.25	0.565185592875778	0.8160069142386658	0.3748944078529362	0.85172085007015	0.6821341556658416	0.9522231538786424	0.8669843291398005	0.8886127205082107	1.0	0.3	0.0	0.0015616535335763798	10
3914	0.023727354480837567	0.005650689428917109	0.005125229360300014	0.9397649584908511	-1	0	0	0.2	2	0.8461538461538461	11	0.30612244897959184	0.6923076923076923	11	9	3	3	0	1.0	7	7	15	0.375	0.2222222222222222	0.5774124883596191	0.7387152323353472	0.4867997304658355	0.8542861243730276	0.6630097006191593	0.9647511637966332	0.866151957376853	0.8848436492994671	0.45454545454545453	0.2727272727272727	0.0	0.005125229360300014	82
550	0.005151448782076837	0.0032944102896218567	-0.003278736292048902	0.9716418743311964	-1	0	0	0.3333333333333333	1	1.0	2	1.0	1.0	3	2	0	0	0	0.25	1	4	4	0.0	0	0.5237689122327774	0.8627117898367123	0.6864782614289069	0.8380228628923073	0.4586372795126775	0.766026693589761	0.7285971013253457	0.8257593696397987	0	0	0.0	-0.0003278736292048902	17
1447	0.02444939883812335	0.00344841009185046	0.0034463791801305657	0.9363337636914809	-1	0.25	1	0.3	3	0.7692307692307693	10	0.26785714285714285	0.6923076923076923	10	9	4	1	0	0.875	7	8	15	0.09090909090909091	0.25	0.5712990406176985	0.8082302078223089	0.3748944078529362	0.85172085007015	0.6821341556658416	0.9522231538786424	0.8412248508617114	0.8869197988130418	1.0	0.3	0.0	0.0034463791801305657	50
460	0.01159865723650038	0.005581321906194353	-0.00558132176389505	0.9749481966143317	-1	0.25	1	0.6	6	0.38461538461538464	5	0.625	0.23076923076923078	6	3	8	3	0	0.375	8	3	15	0.17647058823529413	0.3333333333333333	0.63436490579355	0.8370849318327677	0.3343408317831828	0.9528411556366939	0.6332031594452202	0.9501132691642432	0.8626107407131802	0.9262058083743461	0.5	0.3333333333333333	0.0	-0.000558132176389505	4
651	0.0020529681209324768	0.0018292481250319723	-0.0018292119150198766	0.9838040873528285	-1	0	0	1.0	2	0.0	0	0.75	0	2	0	0	0	0	1.0	2	2	3	0.0	0	0	0	0	0	0	0	0	0	0	0	0	-0.00018292119150198767	18
2438	0.024511268107893967	0.0034732942006884355	0.0034426244396594708	0.9379224839988478	-1	0.25	1	0.3	3	0.7692307692307693	10	0.26785714285714285	0.6923076923076923	10	9	4	1	0	0.875	7	8	15	0.09090909090909091	0.25	0.5712990406176985	0.8082302078223089	0.3748944078529362	0.85172085007015	0.6821341556658416	0.9522231538786424	0.8412248508617114	0.8869197988130418	1.0	0.2	0.0	0.0034426244396594708	30
125	0.00833843557102633	0.004130143951635187	-0.004119729230541793	0.9848105779580655	-1	0.25	1	0.5	5	0.5384615384615384	7	0.42857142857142855	0.3076923076923077	7	4	7	1	0	0.7142857142857143	5	7	15	0.06666666666666667	0.3333333333333333	0.30996711466445	0.8864915155184159	0.723810047289307	0.9248644748364676	0.4804039467048346	0.9770664565456719	0.8512323283348855	0.9411752817609005	1.0	0.2857142857142857	0.0	-0.0004119729230541793	41
209	0.015790555383298162	0.0021138557001544826	-0.001861685604052413	0.9745858822510991	-1	0	0	0.16666666666666666	1	1.0	7	1.0	1.0	8	7	0	1	0	0.1111111111111111	9	1	9	0.3333333333333333	0	0.5795595875760684	0.7853995142843666	0.6391878475578647	0.6946621610588329	0.569271001695309	0.9104859314177222	0.7441888501096184	0.8145224222777645	1.0	0	0.0	-0.0001861685604052413	83
657	0.013612695393232545	0.0035311095784944344	-0.0035275992402379573	0.9427577275032909	-1	0	0	0.16666666666666666	1	1.0	6	0.5333333333333333	0.6666666666666666	5	4	2	2	0	0.6	5	3	8	0.2857142857142857	0	0.6156694222223051	0.700647237584117	0.6139146735074725	0.9231447351661785	0.273783124295093	0.9234258776726221	0.866151957376853	0.8745744513699193	0.6000000000000001	0.4	0.0	-0.00035275992402379575	7
4486	0.023847096916905376	0.005560000750160556	0.00514291320828599	0.9396339097983534	-1	0	0	0.2	2	0.8461538461538461	11	0.30612244897959184	0.6923076923076923	11	9	3	2	0	1.0	7	7	15	0.25	0.2222222222222222	0.5774124883596191	0.7387152323353472	0.4867997304658355	0.8542861243730276	0.7035429426430717	0.9626900298600954	0.866151957376853	0.8828256347831185	0.5909090909090909	0.18181818181818182	0.0	0.00514291320828599	75
841	0.011067057507265518	0.004295376137685085	-0.004156034089028679	0.9477988569687482	-1	0	0	0.5	3	0.5714285714285714	4	0.45	0.42857142857142855	5	3	3	4	0	0.8	5	4	9	0.5	0	0.6156694222223051	0.7907176994698905	0.26298908524003684	0.8356006032203553	0.2766825641042289	0.9523714089342808	0.866151957376853	0.8790584035754124	0.30000000000000004	0.2	0.0	-0.0004156034089028679	8
3349	None	None	None	None	None	0	0	0.125	1	1.0	9	0.55	0.6666666666666666	7	6	3	4	0	0.8	5	4	11	0.4444444444444444	0	0.6156694222223051	0.6311735447408527	0.4867997304658355	0.6998539211722687	0.9134163315770865	0.961415451707024	0.8772036066624095	0.8224648658446658	0.3571428571428571	0.14285714285714285	0.0	None	0
2944	0.02575536821058631	0.0017478154470917922	0.0010904233005689609	0.810089007328348	-1	0	0	0.2	2	0.8461538461538461	11	0.3	0.6923076923076923	10	9	4	3	0	0.5	10	5	15	0.2727272727272727	0	0.5712990406176985	0.8054061461613449	0.3748944078529362	0.85172085007015	0.6821341556658416	0.9522231538786424	0.8412248508617114	0.8863126390297812	0.6	0.3	0.0	0.0010904233005689609	13
1582	None	None	None	None	None	0	0	0.125	1	1.0	10	0.6	0.7	8	7	3	4	0	0.8	4	5	12	0.4444444444444444	0	0.6156694222223051	0.6462655852148947	0.6139146735074725	0.9202085586142087	0.4687039663964202	0.9656488698869482	0.866151957376853	0.8935954231400111	0.25	0.375	0.0	None	0
2395	0.024643205675879687	0.003409758821596821	0.0034032272727691215	0.9377135807224003	-1	0.25	1	0.3	3	0.7692307692307693	10	0.26785714285714285	0.6923076923076923	10	9	4	1	0	0.875	7	8	15	0.09090909090909091	0.25	0.5712990406176985	0.8082302078223089	0.3748944078529362	0.85172085007015	0.6821341556658416	0.9522231538786424	0.8412248508617114	0.8869197988130418	1.0	0.2	0.0	0.0034032272727691215	37
923	0.014071691396987444	0.000973080493421341	-0.0005335849194852007	0.9269657916223933	-1	0	0	0.3	3	0.6923076923076923	9	0.30612244897959184	0.5384615384615384	9	7	5	4	0	1.0	7	7	15	0.3333333333333333	0.2222222222222222	0.6156694222223051	0.8766022692265989	0.4867997304658355	0.9402183321059735	0.5339036182871693	0.9552924451180091	0.866151957376853	0.930386586379107	0.2777777777777778	0.3333333333333333	0.0	-5.335849194852007e-05	68
2320	0.02520201296160711	0.003461277157763322	0.0033598755633391982	0.9359209352192724	-1	0.25	1	0.3	3	0.7692307692307693	10	0.26785714285714285	0.6923076923076923	10	9	4	1	0	0.875	7	8	15	0.09090909090909091	0.25	0.5712990406176985	0.8082302078223089	0.3748944078529362	0.85172085007015	0.6821341556658416	0.9522231538786424	0.8412248508617114	0.8869197988130418	1.0	0.3	0.0	0.0033598755633391982	17
4350	0.023663522866274794	0.005592525360882386	0.004979438464723137	0.9394438566616551	-1	0	0	0.2	2	0.8461538461538461	11	0.30612244897959184	0.6923076923076923	11	9	3	3	0	1.0	7	7	15	0.375	0.2222222222222222	0.5774124883596191	0.7387152323353472	0.4867997304658355	0.8542861243730276	0.6630097006191593	0.9647511637966332	0.866151957376853	0.8848436492994671	0.45454545454545453	0.18181818181818182	0.0	0.004979438464723137	25
4695	0.02406749182562493	0.005554620130236981	0.005113671747631454	0.9400114755397591	-1	0	0	0.2	2	0.8461538461538461	11	0.30612244897959184	0.6923076923076923	11	9	3	3	0	1.0	7	7	15	0.375	0.2222222222222222	0.5774124883596191	0.7387152323353472	0.4867997304658355	0.8542861243730276	0.6630097006191593	0.9647511637966332	0.866151957376853	0.8848436492994671	0.45454545454545453	0.18181818181818182	0.0	0.005113671747631454	26
4721	0.02419079692570028	0.0026313139901214676	0.002524811156806558	0.9366156020349402	-1	0.25	1	0.3	3	0.7692307692307693	10	0.30612244897959184	0.6153846153846154	10	8	4	2	0	1.0	7	7	15	0.2	0.25	0.5774124883596191	0.7635207530333217	0.4867997304658355	0.8539096297592467	0.6832763216311155	0.9627651930342204	0.8541293752996173	0.8872961401988739	0.55	0.2	0.0	0.002524811156806558	9
5006	0.023689709930090626	0.005554896366501086	0.005060149645469386	0.9397609099928222	-1	0	0	0.2	2	0.8461538461538461	11	0.30612244897959184	0.6923076923076923	11	9	3	3	0	1.0	7	7	15	0.375	0.2222222222222222	0.5774124883596191	0.7387152323353472	0.4867997304658355	0.8542861243730276	0.6630097006191593	0.9647511637966332	0.866151957376853	0.8848436492994671	0.45454545454545453	0.18181818181818182	0.0	0.005060149645469386	65
2414	0.023415230324825155	0.003855870297090803	0.0024464286011949533	0.9361271318136031	-1	0.25	1	0.3	3	0.7692307692307693	10	0.26785714285714285	0.6923076923076923	10	9	4	1	0	0.875	7	8	15	0.09090909090909091	0.25	0.5712990406176985	0.8722628102864204	0.3748944078529362	0.85172085007015	0.6821341556658416	0.9522231538786424	0.8489461845399787	0.9020764407466605	1.0	0.2	0.0	0.0024464286011949533	11
4575	0.024025071806981848	0.005732449326797123	0.005229788904367985	0.9397532936269258	-1	0	0	0.2	2	0.8461538461538461	11	0.30612244897959184	0.6923076923076923	11	9	3	3	0	1.0	7	7	15	0.375	0.2222222222222222	0.5774124883596191	0.7387152323353472	0.4867997304658355	0.8542861243730276	0.6630097006191593	0.9647511637966332	0.866151957376853	0.8848436492994671	0.45454545454545453	0.18181818181818182	0.0	0.005229788904367985	47
391	0.002800323099248289	0.002512543743463092	-0.002511628961764051	0.9765783636250172	-1	0	0	0.3333333333333333	1	1.0	2	0.6666666666666666	0.5	2	1	1	0	0	0.6666666666666666	2	3	4	0.0	0	0.45862277550588965	0.6008192646109242	0.578196372431209	0.5064155431212145	0.8229874791560328	0.781349656387437	0.8204048093204529	0.6386164365445228	0	0	0.0	-0.0002511628961764051	25
4378	0.023361037328110502	0.005159966586551677	0.004787647389818038	0.9398625287216033	-1	0	0	0.2	2	0.8461538461538461	11	0.30612244897959184	0.6923076923076923	11	9	3	3	0	1.0	7	7	15	0.375	0.2222222222222222	0.5774124883596191	0.7387152323353472	0.4867997304658355	0.8542861243730276	0.6630097006191593	0.9647511637966332	0.866151957376853	0.8848436492994671	0.45454545454545453	0.2727272727272727	0.0	0.004787647389818038	34
1474	0.0246920836545714	0.0033916246967897416	0.003381162744490612	0.9374698348230166	-1	0.25	1	0.3	3	0.7692307692307693	10	0.26785714285714285	0.6923076923076923	10	9	4	1	0	0.875	7	8	15	0.09090909090909091	0.25	0.5712990406176985	0.8082302078223089	0.3748944078529362	0.85172085007015	0.6821341556658416	0.952209073610563	0.8412248508617114	0.8869094530879796	1.0	0.3	0.0	0.003381162744490612	39
3546	0.021894521019901227	0.0046126470819658595	0.004228505976721763	0.9437679286865861	-1	0	0	0.2	2	0.8461538461538461	11	0.30612244897959184	0.6923076923076923	11	9	3	3	0	1.0	7	7	15	0.375	0.2222222222222222	0.5774124883596191	0.7134480368830878	0.4867997304658355	0.8633703290259559	0.5339036182871693	0.9641377795820657	0.8412248508617114	0.8824428788180857	0.45454545454545453	0.18181818181818182	0.0	0.004228505976721763	20
757	0.013020648599665122	0.0016558884620259137	-0.00041081399479288766	0.9350941926803612	-1	0	0	0.3	3	0.6923076923076923	9	0.30612244897959184	0.5384615384615384	9	7	5	4	0	1.0	7	7	15	0.3333333333333333	0.2222222222222222	0.6156694222223051	0.8533661223563849	0.4867997304658355	0.9384719946235923	0.5339036182871693	0.9552924451180091	0.866151957376853	0.9252532536670355	0.2777777777777778	0.3333333333333333	0.0	-4.108139947928877e-05	49
4081	None	None	None	None	None	0	0	0.125	1	1.0	9	0.55	0.6666666666666666	7	6	3	3	0	0.8	5	4	11	0.3333333333333333	0	0.6156694222223051	0.6311735447408527	0.4867997304658355	0.6998539211722687	0.9111319996465387	0.9613210332641501	0.8769923831947536	0.8223410939941812	0.42857142857142855	0.2857142857142857	0.0	None	0
4457	0.023698973479010007	0.005684030433127677	-0.000307276000944896	0.930512994359759	-1	0	0	0.2	2	0.8461538461538461	11	0.30612244897959184	0.6923076923076923	11	9	3	3	0	1.0	7	7	15	0.375	0.2222222222222222	0.6156694222223051	0.7995231200408399	0.4867997304658355	0.8542861243730276	0.6630097006191593	0.9647511637966332	0.866151957376853	0.8960225765922565	0.45454545454545453	0.18181818181818182	0.0	-3.07276000944896e-05	9
3725	0.02377132182944776	0.0025529076530642807	0.0014689141931267843	0.938739126697115	-1	0	0	0.2	2	0.8461538461538461	11	0.26785714285714285	0.6923076923076923	11	9	3	3	0	0.875	8	7	15	0.375	0.25	0.565185592875778	0.7255199065775987	0.4867997304658355	0.8519110233201094	0.5339036182871693	0.9595599896766327	0.8412248508617114	0.8768332727378139	0.5454545454545454	0.36363636363636365	0.0	0.0014689141931267843	13
2032	0.024180450468008072	0.0031886300274511846	0.0031772041365988406	0.9370650174436166	-1	0.25	1	0.3	3	0.7692307692307693	10	0.26785714285714285	0.6923076923076923	10	9	4	1	0	0.875	7	8	15	0.09090909090909091	0.25	0.5712990406176985	0.8082302078223089	0.3748944078529362	0.85172085007015	0.6821341556658416	0.9522231538786424	0.8412248508617114	0.8869197988130418	1.0	0.3	0.0	0.0031772041365988406	19
2136	0.024170505400966973	0.0030982069621095553	0.003093574987690159	0.9367143258086914	-1	0.25	1	0.3	3	0.7692307692307693	10	0.26785714285714285	0.6923076923076923	10	9	4	1	0	0.875	7	8	15	0.09090909090909091	0.25	0.5712990406176985	0.8082302078223089	0.3748944078529362	0.85172085007015	0.6821341556658416	0.9522231538786424	0.8412248508617114	0.8869197988130418	1.0	0.2	0.0	0.003093574987690159	17
1141	0.014914718830857297	0.0007693982962772884	-0.00047477638484227463	0.9250712874185468	-1	0	0	0.3	3	0.6923076923076923	9	0.30612244897959184	0.5384615384615384	9	7	5	4	0	1.0	7	7	15	0.3333333333333333	0.2222222222222222	0.6156694222223051	0.8766022692265989	0.4867997304658355	0.9402183321059735	0.5339036182871693	0.9551554775749579	0.866151957376853	0.9303174189307936	0.3333333333333333	0.3333333333333333	0.0	-4.7477638484227463e-05	39
3308	0.022501385462796567	0.004461822216846048	0.0040941765488405205	0.9443618640493258	-1	0	0	0.2	2	0.8461538461538461	11	0.30612244897959184	0.6923076923076923	11	9	3	3	0	1.0	7	7	15	0.375	0.2222222222222222	0.5774124883596191	0.7134480368830878	0.4867997304658355	0.8633703290259559	0.5339036182871693	0.9641377795820657	0.8412248508617114	0.8824428788180857	0.45454545454545453	0.2727272727272727	0.0	0.0040941765488405205	28
1168	None	None	None	None	None	0	0	0.2857142857142857	2	0.75	6	0.8333333333333334	0.625	5	5	4	3	0	0.3333333333333333	6	2	10	0.25	0	0.6156694222223051	0.946245043378476	0.7074444965722664	0.7702582381552117	0.569271001695309	0.9130874126035762	0.9038319518289231	0.8950367779993652	0.6	0	0.0	None	0
2455	0.02428936214911932	0.0034050547343265083	0.00338424608564619	0.9373253457577493	-1	0.25	1	0.3	3	0.7692307692307693	10	0.26785714285714285	0.6923076923076923	10	9	4	1	0	0.875	7	8	15	0.09090909090909091	0.25	0.5712990406176985	0.8082302078223089	0.3748944078529362	0.85172085007015	0.6821341556658416	0.9522231538786424	0.8412248508617114	0.8869197988130418	1.0	0.2	0.0	0.00338424608564619	30
3664	0.009025476525317723	0.004461178752630798	-0.004451364031611271	0.9593895224159471	-1	0	0	0.2	2	0.8461538461538461	11	0.30612244897959184	0.6923076923076923	11	9	3	3	0	1.0	7	7	15	0.375	0.2222222222222222	0.6156694222223051	0.9070731933450515	0.5454143175029369	0.9356286844157	0.5339036182871693	0.9491037490306404	0.8412248508617114	0.9325726793767646	0.45454545454545453	0.45454545454545453	0.0	-0.0004451364031611271	4
2045	0.025278999365367087	0.0043575298686966794	0.003976229886162814	0.9348353633917305	-1	0.25	1	0.3	3	0.7692307692307693	10	0.26785714285714285	0.6923076923076923	10	9	4	1	0	0.875	7	8	15	0.09090909090909091	0.25	0.5712990406176985	0.8082302078223089	0.3748944078529362	0.85172085007015	0.6821341556658416	0.9522231538786424	0.8412248508617114	0.8869197988130418	1.0	0.3	0.0	0.003976229886162814	68
899	0.012170106793666216	0.00117872973761772	-0.0010000815856295395	0.9766520459883608	-1	0	0	0.25	1	1.0	4	1.0	1.0	5	4	0	1	0	0.16666666666666666	6	1	6	0.3333333333333333	0	0.8131176046395089	0.9288576612411216	0.597868479693729	0.9086939676223833	0.4971001320108339	0.9047193474019352	0.8937375045340626	0.9147155338675454	1.0	0.2	0.0	-0.00010000815856295395	39
2892	0.022901591833653458	0.00476211563434574	0.0040802846452707466	0.9435770313947901	-1	0	0	0.2	2	0.8461538461538461	11	0.30612244897959184	0.6923076923076923	11	9	3	3	0	1.0	7	7	15	0.375	0.2222222222222222	0.5774124883596191	0.7134480368830878	0.4867997304658355	0.8633703290259559	0.5339036182871693	0.9641377795820657	0.8412248508617114	0.8824428788180857	0.45454545454545453	0.2727272727272727	0.0	0.0040802846452707466	33
1265	0.030681444801953037	0.003056585278751982	0.002913244222551064	0.9141368105431302	-1	0.25	1	0.3	3	0.7692307692307693	10	0.26785714285714285	0.6923076923076923	9	9	5	1	0	0.875	7	8	15	0.07142857142857142	0.25	0.565185592875778	0.8198863580048423	0.26298908524003684	0.8583432216467002	0.6607253686886115	0.95045678642874	0.8412248508617114	0.8899689562947508	1.0	0.3333333333333333	0.0	0.002913244222551064	27
3222	0.02465532433614143	0.0030145903825987757	0.0026276113265072953	0.9471586569472393	-1	0	0	0.2	2	0.8461538461538461	11	0.30612244897959184	0.6923076923076923	11	9	3	3	0	1.0	7	7	15	0.375	0.2222222222222222	0.5774124883596191	0.8571354435317106	0.4867997304658355	0.8633703290259559	0.5339036182871693	0.9641377795820657	0.8455888208057694	0.9096146987381852	0.36363636363636365	0.18181818181818182	0.0	0.0026276113265072953	11
1263	0.01993709675507407	0.005289853027727797	-0.0022987918048742273	0.9181441512540416	-1	0.25	1	0.3	3	0.7692307692307693	10	0.234375	0.7692307692307693	11	10	3	1	0	1.0	8	8	15	0.1111111111111111	0.2857142857142857	0.5774124883596191	0.8855666271215354	0.4867997304658355	0.9085500116212659	0.6607253686886115	0.9590324597812279	0.873189200078606	0.9240351350479848	1.0	0.2727272727272727	0.0	-0.00022987918048742272	10
1143	0.022238720452590604	0.0036684699083758426	-0.002673243158537429	0.9365790253187054	-1	0.25	1	0.3	3	0.7692307692307693	10	0.234375	0.7692307692307693	10	10	4	1	0	1.0	8	8	15	0.08333333333333333	0.2857142857142857	0.5712990406176985	0.9168819304156703	0.31663654025667975	0.8467372856871129	0.7498273930667334	0.9555848038982018	0.8616374227304654	0.916284169959531	1.0	0.4	0.0	-0.0002673243158537429	25
4977	0.02401322076525826	0.00559179935055609	0.0050941326438606995	0.9396519603796489	-1	0	0	0.2	2	0.8461538461538461	11	0.30612244897959184	0.6923076923076923	11	9	3	3	0	1.0	7	7	15	0.375	0.2222222222222222	0.5774124883596191	0.7387152323353472	0.4867997304658355	0.8542861243730276	0.6630097006191593	0.9647511637966332	0.866151957376853	0.8848436492994671	0.45454545454545453	0.18181818181818182	0.0	0.0050941326438606995	68
4380	0.024028187068079288	0.005642797062034411	0.0049962038638921916	0.9393296073956805	-1	0	0	0.2	2	0.8461538461538461	11	0.30612244897959184	0.6923076923076923	11	9	3	3	0	1.0	7	7	15	0.375	0.2222222222222222	0.5774124883596191	0.7387152323353472	0.4867997304658355	0.8542861243730276	0.6630097006191593	0.9647511637966332	0.866151957376853	0.8848436492994671	0.45454545454545453	0.2727272727272727	0.0	0.0049962038638921916	40
2620	0.024817690713272188	0.0034284557533471216	0.003423182627168183	0.9362928613243859	-1	0.25	1	0.3	3	0.7692307692307693	10	0.26785714285714285	0.6923076923076923	10	9	4	1	0	0.875	7	8	15	0.09090909090909091	0.25	0.5712990406176985	0.8082302078223089	0.3748944078529362	0.85172085007015	0.6821341556658416	0.9522231538786424	0.8412248508617114	0.8869197988130418	1.0	0.3	0.0	0.003423182627168183	20
4517	0.022444378681284207	0.0030882390097880593	0.002865055164582958	0.9254584746542805	-1	0	0	0.2	2	0.8461538461538461	11	0.30612244897959184	0.6923076923076923	11	9	3	3	0	1.0	7	7	15	0.375	0.2222222222222222	0.6156694222223051	0.7932650913586281	0.4867997304658355	0.8542861243730276	0.6630097006191593	0.9647511637966332	0.866151957376853	0.8948178292583568	0.45454545454545453	0.18181818181818182	0.0	0.002865055164582958	17
3048	0.019725779898888716	0.004297340468874138	-0.0014519748473839252	0.9425474450409732	-1	0	0	0.2	2	0.8461538461538461	11	0.35714285714285715	0.6923076923076923	11	9	3	3	0	0.8571428571428571	6	7	15	0.375	0.2	0.565185592875778	0.7211758548187327	0.4867997304658355	0.8899577165777074	0.5339036182871693	0.9643254097509818	0.8412248508617114	0.8921154334526228	0.36363636363636365	0.2727272727272727	0.0	-0.0001451974847383925	5
466	0.010269866973701148	0.001634166321293725	-0.0013940049667234466	0.969602224074049	-1	0	0	0.25	1	1.0	4	1.0	1.0	4	4	1	1	0	0.16666666666666666	6	1	6	0.16666666666666666	0	0.6180388707713147	0.6112479275192151	0.5732100680844805	0.9162880644696325	0.2772273120297525	0.9569185075528039	0.8723725486124676	0.878898985277286	1.0	0	0.0	-0.00013940049667234466	12
341	0.0030981915767327177	0.0024810633462819544	-0.0024806028298137587	0.9754312149129862	-1	0	0	0.5	2	0.6666666666666666	2	0.5555555555555556	0.6666666666666666	4	2	0	0	0	1.0	3	3	5	0.0	0	0.705964846743176	0.9049704594738518	0.7497148680523098	0.9479088000838518	0.587968439752414	0.9162023887898685	0.8959486928674599	0.925228448072289	0	0	0.0	-0.0002480602829813759	30
3438	0.022555035310797587	0.004664218748542636	0.004224401938204589	0.9437697484483026	-1	0	0	0.2	2	0.8461538461538461	11	0.30612244897959184	0.6923076923076923	11	9	3	3	0	1.0	7	7	15	0.375	0.2222222222222222	0.5774124883596191	0.7134480368830878	0.4867997304658355	0.8633703290259559	0.5339036182871693	0.9641377795820657	0.8412248508617114	0.8824428788180857	0.45454545454545453	0.2727272727272727	0.0	0.004224401938204589	45
3408	0.019691501055864688	0.009828604929393763	-0.009426462769090614	0.9432249989955188	-1	0	0	0.3	3	0.7692307692307693	10	0.3125	0.5384615384615384	10	7	4	3	0	0.75	8	6	15	0.3333333333333333	0.15384615384615385	0.5712990406176985	0.7130704795903096	0.4867997304658355	0.9196544831439901	0.43140038260071395	0.9567227738944799	0.8541293752996173	0.8954783833220716	0.5	0.2	0.0	-0.0009426462769090614	0
3443	0.02221856804111152	0.0044195191686885104	0.003944213123633263	0.9443019387702891	-1	0	0	0.2	2	0.8461538461538461	11	0.30612244897959184	0.6923076923076923	11	9	3	3	0	1.0	7	7	15	0.375	0.2222222222222222	0.5774124883596191	0.7134480368830878	0.4867997304658355	0.8633703290259559	0.5339036182871693	0.9641377795820657	0.8412248508617114	0.8824428788180857	0.45454545454545453	0.2727272727272727	0.0	0.003944213123633263	23
1856	0.025028405000936456	0.003302123755640563	0.003301631112414757	0.936054211019524	-1	0.25	1	0.3	3	0.7692307692307693	10	0.26785714285714285	0.6923076923076923	10	9	4	1	0	0.875	7	8	15	0.09090909090909091	0.25	0.5712990406176985	0.8082302078223089	0.3748944078529362	0.85172085007015	0.6821341556658416	0.9522231538786424	0.8412248508617114	0.8869197988130418	1.0	0.3	0.0	0.003301631112414757	26
1978	0.024001028195374516	0.0031490767951727065	0.003145165430303339	0.9370338748111904	-1	0.25	1	0.3	3	0.7692307692307693	10	0.26785714285714285	0.6923076923076923	10	9	4	1	0	0.875	7	8	15	0.09090909090909091	0.25	0.5712990406176985	0.8082302078223089	0.3748944078529362	0.85172085007015	0.6821341556658416	0.9522231538786424	0.8412248508617114	0.8869197988130418	1.0	0.3	0.0	0.003145165430303339	19
541	0.006259714800295562	0.003472205795776165	-0.0034567004074487584	0.9385984181204142	-1	0	0	0.5	3	0.5	3	0.5333333333333333	0.16666666666666666	4	1	3	4	0	0.6	5	3	8	0.5714285714285714	0	0.7106303960676961	0.8425576948367882	0.802189874094239	0.9411898937729706	0.48156023207350296	0.9140063732950785	0.9167211369511371	0.9064686306026386	0.375	0.75	0.0	-0.00034567004074487586	7
2504	0.024428993056258955	0.003299722757806528	0.003290665539514422	0.9374793121906382	-1	0.25	1	0.3	3	0.7692307692307693	10	0.26785714285714285	0.6923076923076923	10	9	4	1	0	0.875	7	8	15	0.09090909090909091	0.25	0.5712990406176985	0.8082302078223089	0.3748944078529362	0.85172085007015	0.6821341556658416	0.9522231538786424	0.8412248508617114	0.8869197988130418	1.0	0.3	0.0	0.003290665539514422	21
2233	0.024627514700267958	0.003243317703426951	0.0032303819055902704	0.9372751048652357	-1	0.25	1	0.3	3	0.7692307692307693	10	0.26785714285714285	0.6923076923076923	10	9	4	1	0	0.875	7	8	15	0.09090909090909091	0.25	0.5712990406176985	0.8082302078223089	0.3748944078529362	0.85172085007015	0.6821341556658416	0.952209073610563	0.8412248508617114	0.8869094530879796	1.0	0.2	0.0	0.0032303819055902704	24
3116	0.02876335664783806	0.0039184451942859445	0.003253063975660035	0.9684915004660155	-1	0	0	0.2	2	0.8461538461538461	11	0.30612244897959184	0.6923076923076923	11	9	3	3	0	1.0	7	7	15	0.375	0.2222222222222222	0.5774124883596191	0.7616926605865648	0.4867997304658355	0.8619468467340268	0.2759063735840142	0.9670230739317459	0.8412248508617114	0.8932125040428399	0.45454545454545453	0.2727272727272727	0.0	0.003253063975660035	19
598	0.012742670489743717	0.002925447509543046	-0.002854870750026315	0.953499813543563	-1	0.75	3	0.7	7	0.3076923076923077	4	0.5555555555555556	0.3076923076923077	9	4	5	3	0	0.3333333333333333	9	3	15	0.3333333333333333	1.0	0.565185592875778	0.6872387433946864	0.4867997304658355	0.9400603077412518	0.6675783644802549	0.967040982755776	0.843322299790078	0.9093953368606805	0.1111111111111111	0.2222222222222222	0.0	-0.0002854870750026315	5
1859	0.02249023564040091	0.0058965426217097135	-0.00030668259467884974	0.9452511075391755	-1	0.25	1	0.3	3	0.7692307692307693	10	0.26785714285714285	0.6923076923076923	10	9	4	1	0	0.875	7	8	15	0.09090909090909091	0.25	0.5774124883596191	0.8072244780095459	0.3748944078529362	0.8457634474225085	0.6809919897005677	0.9522205142766628	0.8412248508617114	0.8851377084825085	1.0	0.2	0.0	-3.0668259467884974e-05	7
3139	0.02006082681541673	0.004457413132198402	-0.001534641380200608	0.9423701964616417	-1	0	0	0.2	2	0.8461538461538461	11	0.35714285714285715	0.6923076923076923	11	9	3	3	0	0.8571428571428571	6	7	15	0.375	0.2	0.565185592875778	0.7211758548187327	0.4867997304658355	0.8899577165777074	0.5339036182871693	0.9643254097509818	0.8412248508617114	0.8921154334526228	0.36363636363636365	0.2727272727272727	0.0	-0.0001534641380200608	5
4959	0.023514807008328385	0.005661611900223602	0.005115831090827427	0.939484630655767	-1	0	0	0.2	2	0.8461538461538461	11	0.30612244897959184	0.6923076923076923	11	9	3	3	0	1.0	7	7	15	0.375	0.2222222222222222	0.5774124883596191	0.7387152323353472	0.4867997304658355	0.8542861243730276	0.6630097006191593	0.9647511637966332	0.866151957376853	0.8848436492994671	0.45454545454545453	0.18181818181818182	0.0	0.005115831090827427	70
1441	0.024223039148888473	0.003317219239800069	0.003283166558843052	0.9372246140535159	-1	0.25	1	0.3	3	0.7692307692307693	10	0.26785714285714285	0.6923076923076923	10	9	4	1	0	0.875	7	8	15	0.09090909090909091	0.25	0.5712990406176985	0.8082302078223089	0.3748944078529362	0.85172085007015	0.6821341556658416	0.9522231538786424	0.8412248508617114	0.8869197988130418	1.0	0.3	0.0	0.003283166558843052	43
2330	0.025928508423226266	0.004421207109062503	0.0038113614950221752	0.9351537447741655	-1	0.25	1	0.3	3	0.7692307692307693	10	0.26785714285714285	0.6923076923076923	10	9	4	1	0	0.875	7	8	15	0.09090909090909091	0.25	0.5712990406176985	0.8082302078223089	0.3748944078529362	0.85172085007015	0.6855606535616634	0.9522353545691103	0.8412248508617114	0.8869287651594747	1.0	0.2	0.0	0.0038113614950221752	77
2613	0.024807173476701656	0.0032718523097309033	0.003271709288784335	0.9363913463042007	-1	0.25	1	0.3	3	0.7692307692307693	10	0.26785714285714285	0.6923076923076923	10	9	4	1	0	0.875	7	8	15	0.09090909090909091	0.25	0.5712990406176985	0.8082302078223089	0.3748944078529362	0.85172085007015	0.6821341556658416	0.9522231538786424	0.8412248508617114	0.8869197988130418	1.0	0.2	0.0	0.003271709288784335	20
939	0.0029060153310341862	0.0012662376815280882	-0.0012199854006420627	0.9813402968291813	-1	0	0	0.5	1	1.0	1	1.0	1.0	2	1	0	0	0	0.3333333333333333	3	1	3	0.0	0	0.9308919831238036	0.6391234092336134	0.5930367435989579	0.5028086445510821	0.5192005820066947	0.9709970733976895	0.9112472830997026	0.7965021370321097	0	0	0.0	-0.00012199854006420628	18
1688	0.02448749608912763	0.0035609388487929136	0.0035543810990545013	0.9374278155945462	-1	0.25	1	0.3	3	0.7692307692307693	10	0.26785714285714285	0.6923076923076923	10	9	4	1	0	0.875	7	8	15	0.09090909090909091	0.25	0.5712990406176985	0.8082302078223089	0.3748944078529362	0.85172085007015	0.6821341556658416	0.9522231538786424	0.8412248508617114	0.8869197988130418	1.0	0.2	0.0	0.0035543810990545013	66
2595	0.022141918944321288	0.0012082357494490295	-0.00021307844679698475	0.9445730876082156	-1	0	0	0.2	2	0.8461538461538461	11	0.30612244897959184	0.6923076923076923	11	9	3	3	0	1.0	7	7	15	0.375	0.2222222222222222	0.5774124883596191	0.7134480368830878	0.41399025478960194	0.8612143830180868	0.5339036182871693	0.9641377795820657	0.866151957376853	0.8818135866497097	0.45454545454545453	0.2727272727272727	0.0	-2.1307844679698475e-05	8
1450	0.025669255077224645	0.0038025239018257048	-0.0020240955500756704	0.9654123342435692	-1	0.25	1	0.3	3	0.7692307692307693	10	0.26785714285714285	0.6923076923076923	10	9	4	1	0	0.875	7	8	15	0.09090909090909091	0.25	0.5712990406176985	0.8387947840040798	0.2889335813781129	0.8402586173345162	0.6187232804651204	0.9607163181614041	0.8412248508617114	0.8974098251213487	1.0	0.3	0.0	-0.00020240955500756705	12
3717	0.022665758249565588	0.004777707975229099	0.0038300353274432044	0.9430386705176168	-1	0	0	0.2	2	0.8461538461538461	11	0.30612244897959184	0.6923076923076923	11	9	3	3	0	1.0	7	7	15	0.375	0.2222222222222222	0.5774124883596191	0.7134480368830878	0.4867997304658355	0.8633703290259559	0.5339036182871693	0.9641377795820657	0.8412248508617114	0.8824428788180857	0.45454545454545453	0.18181818181818182	0.0	0.0038300353274432044	22
1799	0.02450102947969994	0.003384118399465078	0.00337442005215887	0.9374452724047446	-1	0.25	1	0.3	3	0.7692307692307693	10	0.26785714285714285	0.6923076923076923	10	9	4	1	0	0.875	7	8	15	0.09090909090909091	0.25	0.5712990406176985	0.8082302078223089	0.3748944078529362	0.85172085007015	0.6821341556658416	0.9522231538786424	0.8412248508617114	0.8869197988130418	1.0	0.3	0.0	0.00337442005215887	23
4302	0.023723987504581177	0.005096431604540846	0.004547705416360313	0.9399846952330224	-1	0	0	0.2	2	0.8461538461538461	11	0.30612244897959184	0.6923076923076923	11	9	3	3	0	1.0	7	7	15	0.375	0.2222222222222222	0.5774124883596191	0.7387152323353472	0.4867997304658355	0.8542861243730276	0.6630097006191593	0.9647511637966332	0.866151957376853	0.8848436492994671	0.45454545454545453	0.18181818181818182	0.0	0.004547705416360313	30
1373	0.017497311849965037	0.001722776335104433	0.001611895330916706	0.9422351508013806	-1	0.25	1	0.3	3	0.7692307692307693	10	0.234375	0.7692307692307693	11	10	3	1	0	1.0	8	8	15	0.1111111111111111	0.2857142857142857	0.5774124883596191	0.8089620517332701	0.26298908524003684	0.9141647049842315	0.6607253686886115	0.9478489115384248	0.8891154940023265	0.9034625360614481	1.0	0.2727272727272727	0.0	0.001611895330916706	20
2520	0.024605190835261574	0.003327554810006722	0.003279187019209901	0.937123903289237	-1	0.25	1	0.3	3	0.7692307692307693	10	0.26785714285714285	0.6923076923076923	10	9	4	1	0	0.875	7	8	15	0.09090909090909091	0.25	0.5712990406176985	0.8082302078223089	0.3748944078529362	0.85172085007015	0.6821341556658416	0.9522231538786424	0.8412248508617114	0.8869197988130418	1.0	0.3	0.0	0.003279187019209901	20
2864	0.02234560443409331	0.004522678354471826	0.004075031995880482	0.944034191013174	-1	0	0	0.2	2	0.8461538461538461	11	0.30612244897959184	0.6923076923076923	11	9	3	3	0	1.0	7	7	15	0.375	0.2222222222222222	0.5774124883596191	0.7134480368830878	0.4867997304658355	0.8633703290259559	0.5339036182871693	0.9641377795820657	0.8412248508617114	0.8824428788180857	0.45454545454545453	0.2727272727272727	0.0	0.004075031995880482	26
4087	0.02223367766849052	0.004004034731873548	0.0037718935792671457	0.9388190281090512	-1	0	0	0.2	2	0.8461538461538461	11	0.30612244897959184	0.6923076923076923	11	9	3	3	0	1.0	7	7	15	0.375	0.2222222222222222	0.5774124883596191	0.7544634595379641	0.4867997304658355	0.8542861243730276	0.6630097006191593	0.9647511637966332	0.866151957376853	0.8876415039639093	0.45454545454545453	0.18181818181818182	0.0	0.0037718935792671457	9
3368	0.024644156684419754	0.004345189815764722	-0.004251357978999699	0.9285355272736964	-1	0	0	0.2	2	0.8461538461538461	11	0.2777777777777778	0.6923076923076923	10	9	4	3	0	0.6666666666666666	9	6	15	0.2727272727272727	0	0.5774124883596191	0.7369244616788868	0.4867997304658355	0.9257776563665711	0.6099508331774078	0.9641795597643175	0.8412248508617114	0.9073856930021671	0.5	0.3	0.0	-0.0004251357978999699	6
2815	0.022089342426328824	0.0028450316025291963	0.002825972696599206	0.9436554666590264	-1	0	0	0.2	2	0.8461538461538461	11	0.26785714285714285	0.6923076923076923	10	9	4	3	0	0.875	7	8	15	0.2727272727272727	0.2222222222222222	0.5712990406176985	0.8054061461613449	0.3748944078529362	0.85172085007015	0.6821341556658416	0.9522231538786424	0.8412248508617114	0.8863126390297812	0.5	0.2	0.0	0.002825972696599206	10
1523	0.024742766938922443	0.00419301045346804	0.003983572953683757	0.9360973670388866	-1	0.25	1	0.3	3	0.7692307692307693	10	0.26785714285714285	0.6923076923076923	10	9	4	1	0	0.875	7	8	15	0.09090909090909091	0.25	0.5712990406176985	0.8082302078223089	0.3748944078529362	0.85172085007015	0.6821341556658416	0.9522231538786424	0.8412248508617114	0.8869197988130418	1.0	0.3	0.0	0.003983572953683757	55
2568	0.024466545511157168	0.003219721042500815	0.00321773599156817	0.9369333999902094	-1	0.25	1	0.3	3	0.7692307692307693	10	0.26785714285714285	0.6923076923076923	10	9	4	1	0	0.875	7	8	15	0.09090909090909091	0.25	0.5712990406176985	0.8082302078223089	0.3748944078529362	0.85172085007015	0.6821341556658416	0.9522231538786424	0.8412248508617114	0.8869197988130418	1.0	0.3	0.0	0.00321773599156817	22
3040	None	None	None	None	None	0	0	0.2	2	0.9230769230769231	12	0.625	0.6923076923076923	11	9	3	3	0	0.375	8	3	15	0.375	0.14285714285714285	0.6156694222223051	0.7941745540790817	0.4867997304658355	0.9168995709484861	0.5339036182871693	0.9477918242724885	0.866151957376853	0.9017397362060618	0.36363636363636365	0.2727272727272727	0.0	None	0
2551	0.024489489874612542	0.0034204973838316013	0.0033976390428840835	0.9370738206700601	-1	0.25	1	0.3	3	0.7692307692307693	10	0.26785714285714285	0.6923076923076923	10	9	4	1	0	0.875	7	8	15	0.09090909090909091	0.25	0.5712990406176985	0.8082302078223089	0.3748944078529362	0.85172085007015	0.6821341556658416	0.9522231538786424	0.8412248508617114	0.8869197988130418	1.0	0.3	0.0	0.0033976390428840835	17
4686	0.023810064170776406	0.005494525689832698	0.004648398730136325	0.9399456346864709	-1	0	0	0.2	2	0.8461538461538461	11	0.30612244897959184	0.6923076923076923	11	9	3	3	0	1.0	7	7	15	0.375	0.2222222222222222	0.5774124883596191	0.7387152323353472	0.4867997304658355	0.8542861243730276	0.6630097006191593	0.9647511637966332	0.866151957376853	0.8848436492994671	0.45454545454545453	0.18181818181818182	0.0	0.004648398730136325	25
40	0.015736848776178886	0.004956082160903231	-0.004686140152371984	0.9795386006107376	-1	0.25	1	0.4	4	0.6923076923076923	9	0.3409090909090909	0.6153846153846154	11	8	3	1	0	0.36363636363636365	4	11	15	0.14285714285714285	0.18181818181818182	0.3475333997410984	0.9553388224939622	0.9375811369696747	0.9423577464771362	0.9215486755215606	0.7154756871266396	0.9400220368616161	0.9054873675483326	1.0	0.18181818181818182	0.0	-0.0004686140152371984	21
3695	0.03157847010464526	0.006042092134484025	-0.003516866400193653	0.9079811867551584	-1	0	0	0.2	2	0.8461538461538461	11	0.30612244897959184	0.6923076923076923	10	9	4	3	0	1.0	7	7	15	0.2727272727272727	0	0.5712990406176985	0.8385702586966913	0.3748944078529362	0.8659841777813024	0.5973144934878903	0.9546446760937545	0.8541293752996173	0.8990563181672392	0.5	0.3	0.0	-0.0003516866400193653	5
4250	0.0231101141381509	0.00096911875390855	0.0006850364137278234	0.9370510708900974	-1	0	0	0.2	2	0.8461538461538461	11	0.30612244897959184	0.6923076923076923	11	9	3	3	0	1.0	7	7	15	0.375	0.2222222222222222	0.5774124883596191	0.7387152323353472	0.4867997304658355	0.8727718779724183	0.6630097006191593	0.9647511637966332	0.866151957376853	0.8900720511055449	0.45454545454545453	0.18181818181818182	0.0	0.0006850364137278234	14
2023	0.02455868420488433	0.0033163932720389156	0.0033060212686281125	0.9370785424015438	-1	0.25	1	0.3	3	0.7692307692307693	10	0.26785714285714285	0.6923076923076923	10	9	4	1	0	0.875	7	8	15	0.09090909090909091	0.25	0.5712990406176985	0.8082302078223089	0.3748944078529362	0.85172085007015	0.6821341556658416	0.9522231538786424	0.8412248508617114	0.8869197988130418	1.0	0.3	0.0	0.0033060212686281125	24
4091	0.023654501484493263	0.0047621190126090306	-0.0030545228730356603	0.931952920336812	-1	0	0	0.2	2	0.8461538461538461	11	0.30612244897959184	0.6923076923076923	11	9	3	3	0	1.0	7	7	15	0.375	0.2222222222222222	0.5774124883596191	0.7419016149852932	0.4867997304658355	0.8542861243730276	0.6607253686886115	0.9648162817055361	0.866151957376853	0.885470201464755	0.45454545454545453	0.2727272727272727	0.0	-0.00030545228730356603	2
440	0.024917758535345554	0.0033656224521837	-0.003345672568016912	0.9451112316536864	-1	0	0	0.125	1	1.0	10	0.6	0.7	8	7	3	3	0	0.8	5	4	12	0.3333333333333333	0	0.6156694222223051	0.8318955890843247	0.6472109444647364	0.8038884815377704	0.22794795356036116	0.8639155250412888	0.866151957376853	0.8347076705206532	0.5	0	0.0	-0.0003345672568016912	13
792	0.017172858378799363	0.001605888484558397	0.0014511383244236577	0.9413243908743478	-1	0.25	1	0.3	3	0.7692307692307693	10	0.234375	0.7692307692307693	11	10	3	1	0	1.0	8	8	15	0.1111111111111111	0.2857142857142857	0.5774124883596191	0.8089620517332701	0.26298908524003684	0.9141647049842315	0.6607253686886115	0.9478489115384248	0.8891154940023265	0.9034625360614481	1.0	0.2727272727272727	0.0	0.0014511383244236577	86
4581	0.023465447204820026	0.005252113105049608	0.0046569277574778165	0.9399434686221355	-1	0	0	0.2	2	0.8461538461538461	11	0.30612244897959184	0.6923076923076923	11	9	3	3	0	1.0	7	7	15	0.375	0.2222222222222222	0.5774124883596191	0.7387152323353472	0.4867997304658355	0.8542861243730276	0.6630097006191593	0.9647511637966332	0.866151957376853	0.8848436492994671	0.45454545454545453	0.18181818181818182	0.0	0.0046569277574778165	21
4013	0.02383347661788702	0.0053596103218022445	0.004802785977034345	0.9395253921792739	-1	0	0	0.2	2	0.8461538461538461	11	0.30612244897959184	0.6923076923076923	11	9	3	3	0	1.0	7	7	15	0.375	0.2222222222222222	0.5774124883596191	0.7387152323353472	0.4867997304658355	0.8542861243730276	0.6630097006191593	0.9647511637966332	0.866151957376853	0.8848436492994671	0.45454545454545453	0.2727272727272727	0.0	0.004802785977034345	106
3559	0.022254532670103317	0.004505465506273017	0.004046817069300206	0.9440417029732345	-1	0	0	0.2	2	0.8461538461538461	11	0.30612244897959184	0.6923076923076923	11	9	3	3	0	1.0	7	7	15	0.375	0.2222222222222222	0.5774124883596191	0.7134480368830878	0.4867997304658355	0.8633703290259559	0.5339036182871693	0.9641377795820657	0.8412248508617114	0.8824428788180857	0.45454545454545453	0.2727272727272727	0.0	0.004046817069300206	28
1638	0.024799072064145486	0.007337896571208973	-0.0056013543515928505	0.9378127879809892	-1	0.25	1	0.4	4	0.6153846153846154	8	0.3125	0.5384615384615384	10	7	4	1	0	0.75	8	6	15	0.1111111111111111	0.2857142857142857	0.5712990406176985	0.8082302078223089	0.3748944078529362	0.85172085007015	0.6821341556658416	0.9522231538786424	0.8412248508617114	0.8869197988130418	1.0	0.2	0.0	-0.000560135435159285	4
2976	0.02196565135961159	0.004789179526526514	0.0042374121808345004	0.9442640699991304	-1	0	0	0.2	2	0.8461538461538461	11	0.30612244897959184	0.6923076923076923	11	9	3	3	0	1.0	7	7	15	0.375	0.2222222222222222	0.5774124883596191	0.7134480368830878	0.4867997304658355	0.8633703290259559	0.5339036182871693	0.9641377795820657	0.8412248508617114	0.8824428788180857	0.45454545454545453	0.18181818181818182	0.0	0.0042374121808345004	34
1851	0.024970328752989927	0.003326576025704806	0.00328831338125575	0.9360026482971627	-1	0.25	1	0.3	3	0.7692307692307693	10	0.26785714285714285	0.6923076923076923	10	9	4	1	0	0.875	7	8	15	0.09090909090909091	0.25	0.5712990406176985	0.8082302078223089	0.3748944078529362	0.85172085007015	0.6821341556658416	0.9522231538786424	0.8412248508617114	0.8869197988130418	1.0	0.3	0.0	0.00328831338125575	25
4454	0.02234830846223773	0.0039960152485667404	-0.0028377963515329174	0.9424013642316881	-1	0	0	0.2	2	0.8461538461538461	11	0.30612244897959184	0.6923076923076923	11	9	3	3	0	1.0	7	7	15	0.375	0.2222222222222222	0.5774124883596191	0.7387152323353472	0.4867997304658355	0.8653424813261192	0.6630097006191593	0.9647511637966332	0.866151957376853	0.8879241062446993	0.45454545454545453	0.18181818181818182	0.0	-0.00028377963515329173	2
66	0.00304397139228746	0.002680922629198827	-0.002680461464643685	0.9833997534690275	-1	0	0	0.5	2	0.3333333333333333	1	0.625	0.3333333333333333	3	1	1	3	0	0.5	2	4	5	0.75	0	0.5616629631199646	0.9487495563214204	0.8157893234497923	0.702789726723037	0.29759656272521706	0.6536387218349189	0.892414306806096	0.8132655727162914	0.3333333333333333	0	0.0	-0.0002680461464643685	25
3069	0.022939860093342892	0.004680274182632035	0.003791499260212716	0.9430157356118012	-1	0	0	0.2	2	0.8461538461538461	11	0.30612244897959184	0.6923076923076923	11	9	3	3	0	1.0	7	7	15	0.375	0.2222222222222222	0.5774124883596191	0.7134480368830878	0.4867997304658355	0.8633703290259559	0.5339036182871693	0.9641377795820657	0.8412248508617114	0.8824428788180857	0.45454545454545453	0.2727272727272727	0.0	0.003791499260212716	22
4909	0.013288379987261604	0.0019825110679503387	-0.0016660831215748256	0.9646638159105444	-1	0.25	1	0.3	3	0.7692307692307693	10	0.35714285714285715	0.6153846153846154	10	8	4	2	0	0.8571428571428571	6	7	15	0.2	0.2222222222222222	0.5774124883596191	0.8942776029570684	0.4867997304658355	0.8640212768645479	0.45720979267217665	0.9619711783995071	0.866151957376853	0.9172062306588049	0.55	0.4	0.0	-0.00016660831215748256	6
3875	0.023416448720455382	0.00491815655272689	0.004624948437243504	0.940097402485239	-1	0	0	0.2	2	0.8461538461538461	11	0.30612244897959184	0.6923076923076923	11	9	3	3	0	1.0	7	7	15	0.375	0.2222222222222222	0.5774124883596191	0.7387152323353472	0.4867997304658355	0.8542861243730276	0.6630097006191593	0.9647511637966332	0.866151957376853	0.8848436492994671	0.45454545454545453	0.2727272727272727	0.0	0.004624948437243504	30
1938	0.024123304595544088	0.003313708651684238	0.003293664461622463	0.9376371518590297	-1	0.25	1	0.3	3	0.7692307692307693	10	0.26785714285714285	0.6923076923076923	10	9	4	1	0	0.875	7	8	15	0.09090909090909091	0.25	0.5712990406176985	0.8082302078223089	0.3748944078529362	0.85172085007015	0.6821341556658416	0.9522231538786424	0.8412248508617114	0.8869197988130418	1.0	0.2	0.0	0.003293664461622463	10
3779	0.02245205945594736	0.00466836832501695	0.0041792018085937705	0.9436150665848648	-1	0	0	0.2	2	0.8461538461538461	11	0.30612244897959184	0.6923076923076923	11	9	3	3	0	1.0	7	7	15	0.375	0.2222222222222222	0.5774124883596191	0.7134480368830878	0.4867997304658355	0.8633703290259559	0.5339036182871693	0.9641377795820657	0.8412248508617114	0.8824428788180857	0.45454545454545453	0.2727272727272727	0.0	0.0041792018085937705	29
1595	0.022881740770818837	0.004516403629157097	0.004118746734840122	0.9443724166976939	-1	0	0	0.2	2	0.8461538461538461	11	0.30612244897959184	0.6923076923076923	11	9	3	3	0	1.0	7	7	15	0.375	0.2222222222222222	0.5774124883596191	0.7134480368830878	0.4867997304658355	0.8633703290259559	0.5339036182871693	0.9641377795820657	0.8412248508617114	0.8824428788180857	0.45454545454545453	0.2727272727272727	0.0	0.004118746734840122	137
3051	0.022697123741395837	0.004794977473137968	0.004331962073558084	0.9435716877599265	-1	0	0	0.2	2	0.8461538461538461	11	0.30612244897959184	0.6923076923076923	11	9	3	3	0	1.0	7	7	15	0.375	0.2222222222222222	0.5774124883596191	0.7134480368830878	0.4867997304658355	0.8633703290259559	0.5339036182871693	0.9641377795820657	0.8412248508617114	0.8824428788180857	0.45454545454545453	0.2727272727272727	0.0	0.004331962073558084	47
1968	0.020988679072702566	0.004057199171378047	-0.0031333929450757456	0.9407579267108265	-1	0.25	1	0.3	3	0.7692307692307693	10	0.26785714285714285	0.6923076923076923	10	9	4	1	0	0.875	7	8	15	0.09090909090909091	0.25	0.5774124883596191	0.8053842833054597	0.3748944078529362	0.85172085007015	0.6821341556658416	0.9522231538786424	0.8412248508617114	0.8863079538095897	1.0	0.3	0.0	-0.00031333929450757457	5
4805	0.023520307381840216	0.005253313219018801	0.0047168923301712925	0.9395332452275053	-1	0	0	0.2	2	0.8461538461538461	11	0.30612244897959184	0.6923076923076923	11	9	3	3	0	1.0	7	7	15	0.375	0.2222222222222222	0.5774124883596191	0.7387152323353472	0.4867997304658355	0.8542861243730276	0.6630097006191593	0.9647511637966332	0.866151957376853	0.8848436492994671	0.45454545454545453	0.18181818181818182	0.0	0.0047168923301712925	28
2799	0.02257158139487489	0.0045104368210828315	0.003947396760880292	0.9437184709826804	-1	0	0	0.2	2	0.8461538461538461	11	0.30612244897959184	0.6923076923076923	11	9	3	3	0	1.0	7	7	15	0.375	0.2222222222222222	0.5774124883596191	0.7134480368830878	0.4867997304658355	0.8633703290259559	0.5339036182871693	0.9641377795820657	0.8412248508617114	0.8824428788180857	0.45454545454545453	0.18181818181818182	0.0	0.003947396760880292	14
3584	0.024566453535574174	0.010229369412033002	-0.006666016053268844	0.9462328240124492	-1	0	0	0.3	3	0.6923076923076923	9	0.3333333333333333	0.6153846153846154	10	8	4	3	0	0.5555555555555556	9	5	15	0.3	0	0.5712990406176985	0.8054061461613449	0.3748944078529362	0.85172085007015	0.6821341556658416	0.9522231538786424	0.8412248508617114	0.8863126390297812	0.6	0.2	0.0	-0.0006666016053268844	3
423	0.0029100090421810124	0.0015624308428741063	-0.0015235002219616853	0.981159082307128	-1	0	0	0.5	1	1.0	1	1.0	1.0	2	1	0	0	0	0.3333333333333333	3	1	3	0.0	0	0.9308919831238036	0.6391234092336134	0.5930367435989579	0.5028086445510821	0.5192005820066947	0.9709970733976895	0.9112472830997026	0.7965021370321097	0	0	0.0	-0.00015235002219616853	92
637	0.018078711213381275	0.003186257073991863	-0.0021767951004112245	0.9284756803082834	-1	0	0	0.6	6	0.38461538461538464	5	0.3125	0.3076923076923077	6	4	8	2	0	0.75	8	6	15	0.1111111111111111	0.2	0.63436490579355	0.8266080363912723	0.4867997304658355	0.9450656666039373	0.5805961583110669	0.9492589101792365	0.8515885844767729	0.9202155353572559	0.6666666666666666	0.3333333333333333	0.0	-0.00021767951004112246	24
4631	0.024339177860071778	0.005838128880202223	0.005221042443654566	0.9392416296179791	-1	0	0	0.2	2	0.8461538461538461	11	0.30612244897959184	0.6923076923076923	11	9	3	3	0	1.0	7	7	15	0.375	0.2222222222222222	0.5774124883596191	0.7387152323353472	0.4867997304658355	0.8542861243730276	0.6630097006191593	0.9647511637966332	0.866151957376853	0.8848436492994671	0.45454545454545453	0.18181818181818182	0.0	0.005221042443654566	112
1408	0.030751776415289186	0.002920423512053396	0.0028664994698783058	0.9142483908734074	-1	0.25	1	0.3	3	0.7692307692307693	10	0.26785714285714285	0.6923076923076923	9	9	5	1	0	0.875	7	8	15	0.07142857142857142	0.25	0.565185592875778	0.8198863580048423	0.26298908524003684	0.8583432216467002	0.6607253686886115	0.95045678642874	0.8412248508617114	0.8899689562947508	1.0	0.3333333333333333	0.0	0.0028664994698783058	25
1553	0.024945606111033875	0.003343270678348952	0.003341940755150299	0.9366225495545644	-1	0.25	1	0.3	3	0.7692307692307693	10	0.26785714285714285	0.6923076923076923	10	9	4	1	0	0.875	7	8	15	0.09090909090909091	0.25	0.5712990406176985	0.8082302078223089	0.3748944078529362	0.85172085007015	0.6821341556658416	0.9522231538786424	0.8412248508617114	0.8869197988130418	1.0	0.3	0.0	0.003341940755150299	41
4927	0.023588971487293577	0.005391526169165395	0.004531736440457263	0.9397030751228213	-1	0	0	0.2	2	0.8461538461538461	11	0.30612244897959184	0.6923076923076923	11	9	3	3	0	1.0	7	7	15	0.375	0.2222222222222222	0.5774124883596191	0.7387152323353472	0.4867997304658355	0.8542861243730276	0.6630097006191593	0.9647511637966332	0.866151957376853	0.8848436492994671	0.45454545454545453	0.18181818181818182	0.0	0.004531736440457263	24
675	0.013698948703248948	0.0032145816435808754	-0.00302789707971452	0.8372287944952803	-1	0	0	0.2	1	1.0	5	1.0	1.0	5	5	1	5	0	0.14285714285714285	7	1	7	0.8333333333333334	0	0.63436490579355	0.839487653746594	0.26298908524003684	0.7962608064400998	0.6078956779999936	0.9109391580230877	0.8412248508617114	0.8558064536103183	0.2	0.4	0.0	-0.000302789707971452	10
3906	0.02338124536084325	0.0051129740648003475	0.004923205249105583	0.9399680998386203	-1	0	0	0.2	2	0.8461538461538461	11	0.30612244897959184	0.6923076923076923	11	9	3	3	0	1.0	7	7	15	0.375	0.2222222222222222	0.5774124883596191	0.7387152323353472	0.4867997304658355	0.8542861243730276	0.6630097006191593	0.9647511637966332	0.866151957376853	0.8848436492994671	0.45454545454545453	0.18181818181818182	0.0	0.004923205249105583	80
2950	0.022456645126009443	0.012196001461720677	-0.010872938710759629	0.9467714512183011	-1	0	0	0.4	4	0.6923076923076923	9	0.26785714285714285	0.5384615384615384	10	7	4	2	0	0.875	8	7	15	0.2222222222222222	0.16666666666666666	0.5712990406176985	0.7146883734410704	0.4503949926277187	0.8981725248645006	0.44966701079578764	0.9553591933153709	0.8541293752996173	0.8862432033708857	0.6	0.2	0.0	-0.001087293871075963	5
1183	0.011069246586390765	0.0015053950559390118	-0.0014154070382652244	0.9345320146776964	-1	0	0	0.2	2	0.8461538461538461	11	0.35714285714285715	0.6923076923076923	11	9	3	3	0	0.8571428571428571	6	7	15	0.375	0.2	0.6156694222223051	0.855484853031956	0.4867997304658355	0.9331622214987638	0.45675450897349557	0.965758611006974	0.8772036066624095	0.9298698058056267	0.36363636363636365	0.2727272727272727	0.0	-0.00014154070382652243	26
1325	0.023731626809267492	0.0009755949234438343	-0.0009742291059680991	0.9676070808487812	-1	0.25	1	0.3	3	0.7692307692307693	10	0.234375	0.7692307692307693	11	10	3	1	0	1.0	8	8	15	0.1111111111111111	0.2857142857142857	0.5774124883596191	0.8387139507860258	0.26298908524003684	0.9105852036338759	0.5339036182871693	0.954751257970074	0.8891154940023265	0.9121031535146529	1.0	0.2727272727272727	0.0	-9.74229105968099e-05	10
1527	0.02578237691117523	0.005052975449410843	-0.0006509642106698527	0.9451266668517067	-1	0.25	1	0.3	3	0.7692307692307693	10	0.26785714285714285	0.6923076923076923	10	9	4	1	0	0.875	7	8	15	0.09090909090909091	0.25	0.5712990406176985	0.8387947840040798	0.3748944078529362	0.85172085007015	0.6821341556658416	0.9522231538786424	0.8412248508617114	0.8937757792466913	1.0	0.3	0.0	-6.509642106698528e-05	7
1085	0.017124443045027467	0.0048601971830867854	-0.002877900407630986	0.9408689872677872	-1	0.25	1	0.3	3	0.7692307692307693	10	0.234375	0.7692307692307693	11	10	3	1	0	1.0	8	8	15	0.1111111111111111	0.2857142857142857	0.5774124883596191	0.7896476379773508	0.26298908524003684	0.9097002937491419	0.6056113460694458	0.9529219014385627	0.8891154940023265	0.9014555431142988	1.0	0.2727272727272727	0.0	-0.0002877900407630986	3
3006	0.02229677088337383	0.004711148674920165	0.004166828352155077	0.9435820718499452	-1	0	0	0.2	2	0.8461538461538461	11	0.30612244897959184	0.6923076923076923	11	9	3	3	0	1.0	7	7	15	0.375	0.2222222222222222	0.5774124883596191	0.7134480368830878	0.4867997304658355	0.8633703290259559	0.5339036182871693	0.9641377795820657	0.8412248508617114	0.8824428788180857	0.45454545454545453	0.2727272727272727	0.0	0.004166828352155077	40
1584	0.024512216394520437	0.0032827620738073164	0.0032822646978470467	0.9362476050145396	-1	0.25	1	0.3	3	0.7692307692307693	10	0.26785714285714285	0.6923076923076923	10	9	4	1	0	0.875	7	8	15	0.09090909090909091	0.25	0.5712990406176985	0.8082302078223089	0.3748944078529362	0.85172085007015	0.6821341556658416	0.9522231538786424	0.8412248508617114	0.8869197988130418	1.0	0.3	0.0	0.0032822646978470467	43
3853	0.025609147466845412	0.0029120706648049803	-0.0025858103625343394	0.9313759628111149	-1	0	0	0.2	2	0.8461538461538461	11	0.23809523809523808	0.7692307692307693	11	10	3	1	0	0.7777777777777778	9	7	15	0.1111111111111111	0.2857142857142857	0.5774124883596191	0.8137617164001723	0.41399025478960194	0.8912893449615752	0.6354526893095764	0.9561897549479806	0.8891154940023265	0.9020815153729257	1.0	0.2727272727272727	0.0	-0.0002585810362534339	9
1705	0.024494253359567095	0.0035201382186429444	0.0034958404293911876	0.9370911109919433	-1	0.25	1	0.3	3	0.7692307692307693	10	0.26785714285714285	0.6923076923076923	10	9	4	1	0	0.875	7	8	15	0.09090909090909091	0.25	0.5712990406176985	0.8082302078223089	0.3748944078529362	0.85172085007015	0.6821341556658416	0.9522231538786424	0.8412248508617114	0.8869197988130418	1.0	0.3	0.0	0.0034958404293911876	29
2155	0.024387065297512167	0.003318028113791894	0.003313336757374586	0.936354498696502	-1	0.25	1	0.3	3	0.7692307692307693	10	0.26785714285714285	0.6923076923076923	10	9	4	1	0	0.875	7	8	15	0.09090909090909091	0.25	0.5712990406176985	0.8082302078223089	0.3748944078529362	0.85172085007015	0.6821341556658416	0.9522231538786424	0.8412248508617114	0.8869197988130418	1.0	0.3	0.0	0.003313336757374586	32
4950	0.02402656929535705	0.005870372451491182	0.005340512223052415	0.9391902723279697	-1	0	0	0.2	2	0.8461538461538461	11	0.30612244897959184	0.6923076923076923	11	9	3	3	0	1.0	7	7	15	0.375	0.2222222222222222	0.5774124883596191	0.7387152323353472	0.4867997304658355	0.8542861243730276	0.6630097006191593	0.9647511637966332	0.866151957376853	0.8848436492994671	0.45454545454545453	0.2727272727272727	0.0	0.005340512223052415	42
2647	0.023900332179674105	0.003949850593925169	-0.0005885952910398552	0.9446056064422916	-1	0.25	1	0.3	3	0.7692307692307693	10	0.26785714285714285	0.6923076923076923	10	9	4	1	0	0.875	7	8	15	0.09090909090909091	0.25	0.5712990406176985	0.8274141338039591	0.3748944078529362	0.85172085007015	0.6821341556658416	0.9522231538786424	0.8412248508617114	0.8911566279248062	1.0	0.3	0.0	-5.885952910398552e-05	16
1650	0.021876156988408477	0.00047393190976873986	-5.884851950482354e-06	0.9517093061140683	-1	0.25	1	0.3	3	0.7692307692307693	10	0.26785714285714285	0.6923076923076923	10	9	4	1	0	0.875	7	8	15	0.09090909090909091	0.25	0.5712990406176985	0.9023729510254462	0.3748944078529362	0.8487631889897926	0.6821341556658416	0.9522231538786424	0.879040403719475	0.9100043714064131	1.0	0.3	0.0	-5.884851950482354e-07	8
3278	0.022795296974320024	0.0046611097363318706	0.004146674722993465	0.9439746174218897	-1	0	0	0.2	2	0.8461538461538461	11	0.30612244897959184	0.6923076923076923	11	9	3	3	0	1.0	7	7	15	0.375	0.2222222222222222	0.5774124883596191	0.7134480368830878	0.4867997304658355	0.8633703290259559	0.5339036182871693	0.9641377795820657	0.8412248508617114	0.8824428788180857	0.45454545454545453	0.18181818181818182	0.0	0.004146674722993465	44
3052	None	None	None	None	None	0	0	0.125	1	1.0	9	0.55	0.6666666666666666	7	6	3	4	0	0.8	5	4	11	0.4444444444444444	0	0.6156694222223051	0.6311735447408527	0.4867997304658355	0.6998539211722687	0.9134163315770865	0.961415451707024	0.8772036066624095	0.8224648658446658	0.3571428571428571	0.2857142857142857	0.0	None	0
4943	0.025477604032574985	0.00840680861737163	-0.0022710364367333354	0.942691470254184	-1	0	0	0.2	2	0.8461538461538461	11	0.30612244897959184	0.6923076923076923	11	9	3	3	0	1.0	7	7	15	0.375	0.2222222222222222	0.5774124883596191	0.8947032418365255	0.4867997304658355	0.8542861243730276	0.6630097006191593	0.9647511637966332	0.866151957376853	0.9172778326953249	0.45454545454545453	0.2727272727272727	0.0	-0.00022710364367333353	5
3865	0.021716452914351734	0.0041941645848782095	-0.0003177328592362163	0.9372701365925733	-1	0	0	0.2	2	0.8461538461538461	11	0.30612244897959184	0.6923076923076923	11	9	3	3	0	1.0	7	7	15	0.375	0.2222222222222222	0.5774124883596191	0.7387152323353472	0.4867997304658355	0.8585888407262514	0.6905667119287422	0.9583161940274078	0.8503630371157729	0.8800244511204932	0.45454545454545453	0.18181818181818182	0.0	-3.177328592362163e-05	14
554	0.0076942921987791625	0.004893984411664745	-0.004821433110892581	0.9824377116204289	-1	0	0	0.25	1	1.0	3	0.625	0.6666666666666666	3	2	1	0	0	0.5	2	4	5	0.0	0	0.7078241433837309	0.698175333359552	0.7558847351227348	0.7434203955244186	0.44026108529022456	0.8332730502622445	0.8061106356520853	0.7632324088515429	0	0	0.0	-0.00048214331108925807	6
44	0.025274294311411847	0.005078246136913743	-0.005061316953470283	0.9573655209651288	-1	0	0	0.1	1	1.0	13	0.25	0.9230769230769231	13	12	1	2	0	0.6	6	10	15	0.4	0	0.13426225705262712	0.927320402523264	0.6581861647039188	0.9225068166458535	0.7038782183081096	0.9600646283826542	0.9089106095510978	0.9390201694817031	0.5384615384615384	0.23076923076923078	0.0	-0.0005061316953470284	13
4224	0.023501642520017258	0.005758647210357067	0.005107450587352205	0.939046579275643	-1	0	0	0.2	2	0.8461538461538461	11	0.30612244897959184	0.6923076923076923	11	9	3	3	0	1.0	7	7	15	0.375	0.2222222222222222	0.5774124883596191	0.7387152323353472	0.4867997304658355	0.8542861243730276	0.6630097006191593	0.9647511637966332	0.866151957376853	0.8848436492994671	0.45454545454545453	0.18181818181818182	0.0	0.005107450587352205	54
1414	0.025110259313256944	0.003322367209647141	0.0032960821534064734	0.9361973538351138	-1	0.25	1	0.3	3	0.7692307692307693	10	0.26785714285714285	0.6923076923076923	10	9	4	1	0	0.875	7	8	15	0.09090909090909091	0.25	0.5712990406176985	0.8082302078223089	0.3748944078529362	0.85172085007015	0.6821341556658416	0.9522231538786424	0.8412248508617114	0.8869197988130418	1.0	0.3	0.0	0.0032960821534064734	33
4780	0.024150572786449335	0.005877543559195464	0.005255460193858024	0.9394987541166671	-1	0	0	0.2	2	0.8461538461538461	11	0.30612244897959184	0.6923076923076923	11	9	3	3	0	1.0	7	7	15	0.375	0.2222222222222222	0.5774124883596191	0.7387152323353472	0.4867997304658355	0.8542861243730276	0.6630097006191593	0.9647511637966332	0.866151957376853	0.8848436492994671	0.45454545454545453	0.18181818181818182	0.0	0.005255460193858024	53
1519	0.02507175748808393	0.0034641763615916427	0.003441922950885083	0.9365736769902481	-1	0.25	1	0.3	3	0.7692307692307693	10	0.26785714285714285	0.6923076923076923	10	9	4	1	0	0.875	7	8	15	0.09090909090909091	0.25	0.5712990406176985	0.8082302078223089	0.3748944078529362	0.85172085007015	0.6821341556658416	0.9522231538786424	0.8412248508617114	0.8869197988130418	1.0	0.3	0.0	0.003441922950885083	57
4138	0.023710082441930815	0.005585103978065236	0.00485201021577334	0.939571459452067	-1	0	0	0.2	2	0.8461538461538461	11	0.30612244897959184	0.6923076923076923	11	9	3	3	0	1.0	7	7	15	0.375	0.2222222222222222	0.5774124883596191	0.7387152323353472	0.4867997304658355	0.8542861243730276	0.6630097006191593	0.9647511637966332	0.866151957376853	0.8848436492994671	0.45454545454545453	0.18181818181818182	0.0	0.00485201021577334	45
3826	0.02224314331683618	0.004682674421111719	0.004238759955046637	0.9441005419567651	-1	0	0	0.2	2	0.8461538461538461	11	0.30612244897959184	0.6923076923076923	11	9	3	3	0	1.0	7	7	15	0.375	0.2222222222222222	0.5774124883596191	0.7134480368830878	0.4867997304658355	0.8633703290259559	0.5339036182871693	0.9641377795820657	0.8412248508617114	0.8824428788180857	0.45454545454545453	0.2727272727272727	0.0	0.004238759955046637	24
2348	0.025292666484141586	0.004166616150096952	0.0038239710793488307	0.9347600658732753	-1	0.25	1	0.3	3	0.7692307692307693	10	0.26785714285714285	0.6923076923076923	10	9	4	1	0	0.875	7	8	15	0.09090909090909091	0.25	0.5712990406176985	0.8082302078223089	0.3748944078529362	0.85172085007015	0.6821341556658416	0.9522231538786424	0.8412248508617114	0.8869197988130418	1.0	0.3	0.0	0.0038239710793488307	22
2292	0.024531306811873377	0.0033255608265185454	0.0033080857294883596	0.9362073809563611	-1	0.25	1	0.3	3	0.7692307692307693	10	0.26785714285714285	0.6923076923076923	10	9	4	1	0	0.875	7	8	15	0.09090909090909091	0.25	0.5712990406176985	0.8082302078223089	0.3748944078529362	0.85172085007015	0.6821341556658416	0.9522231538786424	0.8412248508617114	0.8869197988130418	1.0	0.2	0.0	0.0033080857294883596	33
444	0.001958410185194939	0.0018909342091593187	-0.0018893269162614688	0.984933849111828	-1	0	0	1.0	2	0.0	0	0.75	0	2	0	0	0	0	1.0	2	2	3	0.0	0	0	0	0	0	0	0	0	0	0	0	0	-0.00018893269162614687	20
255	0.002338870211905448	0.002073202754681871	-0.0020729461784700738	0.9867935867545738	-1	0	0	1.0	3	0.0	0	0.6666666666666666	0	2	0	1	3	0	0.6666666666666666	2	3	4	0.75	1.0	0	0	0	0	0	0	0	0	0	0	0	-0.00020729461784700737	15
284	0.002691900144984896	0.002508899857379193	-0.002508718981883531	0.9847448212586335	-1	0	0	0.75	3	0.3333333333333333	1	0.625	0	3	0	1	2	0	0.5	4	2	5	0.6666666666666666	0.6666666666666666	0	0	0	0	0	0	0	0	0	0	0	-0.0002508718981883531	24
2133	0.02476850802437112	0.0036269814774418834	0.0036264736142177204	0.936211971864259	-1	0.25	1	0.3	3	0.7692307692307693	10	0.26785714285714285	0.6923076923076923	10	9	4	1	0	0.875	7	8	15	0.09090909090909091	0.25	0.5712990406176985	0.8082302078223089	0.3748944078529362	0.85172085007015	0.6821341556658416	0.9522231538786424	0.8412248508617114	0.8869197988130418	1.0	0.3	0.0	0.0036264736142177204	33
221	0.005709698810620126	0.004331549711470699	-0.004226517010802389	0.9833088086684267	-1	0.3333333333333333	1	0.625	5	0.4	4	0.5	0.3	6	3	5	0	0	0.6666666666666666	6	4	12	0.0	0.25	1.0	0.7547521781727129	0.5809276496431389	0.8200051655790126	0.2774099886190508	0.8986436195636359	0.9469596906495277	0.8330754284501977	0	0	0.0	-0.0004226517010802389	11
4917	0.030972458877195293	0.005272065634809772	0.005172325621464391	0.960893779148974	-1	0	0	0.2	2	0.8461538461538461	11	0.30612244897959184	0.6923076923076923	11	9	3	3	0	1.0	7	7	15	0.375	0.2222222222222222	0.5774124883596191	0.7922907950117279	0.4867997304658355	0.8545518791297946	0.278190705514562	0.9679955249209651	0.866151957376853	0.8977954723650393	0.45454545454545453	0.18181818181818182	0.0	0.005172325621464391	17
4788	0.02406060041945	0.005756810137348731	0.005093330562158076	0.9397611041160093	-1	0	0	0.2	2	0.8461538461538461	11	0.30612244897959184	0.6923076923076923	11	9	3	3	0	1.0	7	7	15	0.375	0.2222222222222222	0.5774124883596191	0.7387152323353472	0.4867997304658355	0.8542861243730276	0.6630097006191593	0.9647511637966332	0.866151957376853	0.8848436492994671	0.45454545454545453	0.2727272727272727	0.0	0.005093330562158076	46
3027	0.022646775105930064	0.004450471861297496	0.004053189045681866	0.943845481195521	-1	0	0	0.2	2	0.8461538461538461	11	0.30612244897959184	0.6923076923076923	11	9	3	3	0	1.0	7	7	15	0.375	0.2222222222222222	0.5774124883596191	0.7134480368830878	0.4867997304658355	0.8633703290259559	0.5339036182871693	0.9641377795820657	0.8412248508617114	0.8824428788180857	0.45454545454545453	0.2727272727272727	0.0	0.004053189045681866	23
1327	0.024650073311248306	0.0033788278192960004	0.0033778141905980103	0.9374617299388732	-1	0.25	1	0.3	3	0.7692307692307693	10	0.26785714285714285	0.6923076923076923	10	9	4	1	0	0.875	7	8	15	0.09090909090909091	0.25	0.5712990406176985	0.8082302078223089	0.3748944078529362	0.85172085007015	0.6821341556658416	0.9522231538786424	0.8412248508617114	0.8869197988130418	1.0	0.3	0.0	0.0033778141905980103	18
89	0.003291705021904349	0.002654613595615615	-0.002643649266278139	0.9772229992714698	-1	0	0	0.6	3	0.6	3	0.5833333333333334	0.4	3	2	3	1	0	0.75	3	4	7	0.1111111111111111	0.5	0.7396843904588631	0.7518052610477675	0.2548310348722008	0.9373175673822312	0.8479912746520781	0.9660736478440218	0.885506193354223	0.9158627810840213	1.0	0	0.0	-0.0002643649266278139	10
3435	0.0273355035095575	0.0077184828373442	-0.007626598872570085	0.9286834334661573	-1	0	0	0.2	2	0.8461538461538461	11	0.5	0.46153846153846156	8	6	6	4	0	0.3	10	3	15	0.2857142857142857	0.3333333333333333	0.5965409552909622	0.845859906003571	0.5161070239843862	0.7458750785266498	0.8114189353523285	0.9575662656400195	0.866151957376853	0.8770973159730132	0.3125	0.375	0.0	-0.0007626598872570085	1
5024	0.023022637049373282	0.0046048117973952795	0.004220247855130037	0.9489641682071742	-1	0	0	0.2	2	0.8461538461538461	11	0.30612244897959184	0.6923076923076923	11	9	3	3	0	1.0	7	7	15	0.375	0.2222222222222222	0.5774124883596191	0.8122521334154622	0.4867997304658355	0.8542861243730276	0.6630097006191593	0.9647511637966332	0.866151957376853	0.8985232858547963	0.45454545454545453	0.18181818181818182	0.0	0.004220247855130037	16
563	0.020147389289419775	0.002462144311301808	-0.002339240359065413	0.9262741451849603	-1	0.25	1	0.3	3	0.7692307692307693	10	0.23809523809523808	0.7692307692307693	12	10	2	1	0	0.7777777777777778	9	7	15	0.16666666666666666	0.3333333333333333	0.5774124883596191	0.9052103669476294	0.31663654025667975	0.9014093209633455	0.7498273930667334	0.9472197978088357	0.8891154940023265	0.9207291190202731	1.0	0.3333333333333333	0.0	-0.0002339240359065413	7
1467	0.024808213877569856	0.0033064006692604345	0.0033021329798130997	0.9358656916343157	-1	0.25	1	0.3	3	0.7692307692307693	10	0.26785714285714285	0.6923076923076923	10	9	4	1	0	0.875	7	8	15	0.09090909090909091	0.25	0.5712990406176985	0.8082302078223089	0.3748944078529362	0.85172085007015	0.6821341556658416	0.9522231538786424	0.8412248508617114	0.8869197988130418	1.0	0.3	0.0	0.0033021329798130997	43
857	0.010969523087773587	0.0046800272103991875	-0.004145534058676295	0.9418776505043184	-1	0	0	0.5	3	0.5714285714285714	4	0.5	0.42857142857142855	3	3	5	3	0	0.5	6	3	9	0.21428571428571427	0	0.63436490579355	0.6028330040912967	0.4867997304658355	0.8338464290380755	0.26797036657333867	0.9655594621637239	0.8415782419974398	0.8566775381962778	0.3333333333333333	0.3333333333333333	0.0	-0.0004145534058676295	8
814	0.01414105466926598	0.0010509001017897548	-0.0004739699521653117	0.9264418658775309	-1	0	0	0.3	3	0.6923076923076923	9	0.30612244897959184	0.5384615384615384	9	7	5	4	0	1.0	7	7	15	0.3333333333333333	0.2222222222222222	0.6156694222223051	0.8766022692265989	0.4867997304658355	0.9402183321059735	0.5339036182871693	0.9543303909158187	0.866151957376853	0.9299036460107898	0.2777777777777778	0.3333333333333333	0.0	-4.7396995216531166e-05	53
4271	0.023699624512215856	0.005874491944061594	0.005057406940505538	0.9392336476069536	-1	0	0	0.2	2	0.8461538461538461	11	0.30612244897959184	0.6923076923076923	11	9	3	3	0	1.0	7	7	15	0.375	0.2222222222222222	0.5774124883596191	0.7387152323353472	0.4867997304658355	0.8542861243730276	0.6630097006191593	0.9647511637966332	0.866151957376853	0.8848436492994671	0.45454545454545453	0.18181818181818182	0.0	0.005057406940505538	52
1665	0.024310198520430423	0.0034327935041773253	0.0034054016747511622	0.9374003271856248	-1	0.25	1	0.3	3	0.7692307692307693	10	0.26785714285714285	0.6923076923076923	10	9	4	1	0	0.875	7	8	15	0.09090909090909091	0.25	0.5712990406176985	0.8082302078223089	0.3748944078529362	0.85172085007015	0.6821341556658416	0.9522231538786424	0.8412248508617114	0.8869197988130418	1.0	0.3	0.0	0.0034054016747511622	78
4935	0.023125572299940847	0.0051601239404477665	0.004674050396193742	0.9395838389300697	-1	0	0	0.2	2	0.8461538461538461	11	0.30612244897959184	0.6923076923076923	11	9	3	3	0	1.0	7	7	15	0.375	0.2222222222222222	0.5774124883596191	0.7387152323353472	0.4867997304658355	0.8542861243730276	0.6630097006191593	0.9647511637966332	0.866151957376853	0.8848436492994671	0.45454545454545453	0.2727272727272727	0.0	0.004674050396193742	22
3488	0.022563500850017272	0.004668380742253634	0.004159557942906329	0.9439098096543996	-1	0	0	0.2	2	0.8461538461538461	11	0.30612244897959184	0.6923076923076923	11	9	3	3	0	1.0	7	7	15	0.375	0.2222222222222222	0.5774124883596191	0.7134480368830878	0.4867997304658355	0.8633703290259559	0.5339036182871693	0.9641377795820657	0.8412248508617114	0.8824428788180857	0.45454545454545453	0.2727272727272727	0.0	0.004159557942906329	21
344	0.02136905501758274	0.003561306779689538	-0.0035163867366411147	0.9656411127241761	-1	0	0	0.1111111111111111	1	1.0	11	0.5416666666666666	0.7272727272727273	9	8	3	4	0	0.6666666666666666	6	4	13	0.4444444444444444	0	0.6227886425994892	0.919193832410394	0.6805072154220003	0.6997000058755531	0.24622611298551017	0.9056165562627722	0.866151957376853	0.8636788996601843	0.4444444444444444	0	0.0	-0.00035163867366411146	10
3666	0.022818296006525587	0.004777835875157406	0.004079964373093123	0.9435214353472556	-1	0	0	0.2	2	0.8461538461538461	11	0.30612244897959184	0.6923076923076923	11	9	3	3	0	1.0	7	7	15	0.375	0.2222222222222222	0.5774124883596191	0.7134480368830878	0.4867997304658355	0.8633703290259559	0.5339036182871693	0.9641377795820657	0.8412248508617114	0.8824428788180857	0.45454545454545453	0.18181818181818182	0.0	0.004079964373093123	49
4673	0.027694042750884128	0.00943555435983505	-0.009105995472888262	0.898402593036384	-1	0	0	0.2	2	0.8461538461538461	11	0.2777777777777778	0.6923076923076923	10	9	4	3	0	0.6666666666666666	9	6	15	0.2727272727272727	0	0.5965409552909622	0.7433990519477273	0.4867997304658355	0.920521433243053	0.697054827285907	0.9642261650920467	0.8541293752996173	0.9062846082703896	0.5	0.2	0.0	-0.0009105995472888262	4
4373	0.0247456107706364	0.006161195518068118	-0.006134883458905097	0.9386324585327985	-1	0	0	0.2	2	0.8461538461538461	11	0.30612244897959184	0.6923076923076923	11	9	3	3	0	1.0	7	7	15	0.375	0.2222222222222222	0.6156694222223051	0.7756935932020738	0.4867997304658355	0.8542861243730276	0.6354526893095764	0.9637445846246276	0.8735223262958843	0.8905658895781037	0.45454545454545453	0.45454545454545453	0.0	-0.0006134883458905097	5
2104	0.024284878886353355	0.003408454208957502	0.0034084233003627714	0.937363865931151	-1	0.25	1	0.3	3	0.7692307692307693	10	0.26785714285714285	0.6923076923076923	10	9	4	1	0	0.875	7	8	15	0.09090909090909091	0.25	0.5712990406176985	0.8082302078223089	0.3748944078529362	0.85172085007015	0.6821341556658416	0.9522231538786424	0.8412248508617114	0.8869197988130418	1.0	0.2	0.0	0.0034084233003627714	22
3599	0.02247910895753137	0.004423940576850069	0.003915664013810037	0.9442368000733177	-1	0	0	0.2	2	0.8461538461538461	11	0.30612244897959184	0.6923076923076923	11	9	3	3	0	1.0	7	7	15	0.375	0.2222222222222222	0.5774124883596191	0.7134480368830878	0.4867997304658355	0.8633703290259559	0.5339036182871693	0.9641377795820657	0.8412248508617114	0.8824428788180857	0.45454545454545453	0.2727272727272727	0.0	0.003915664013810037	14
4864	0.024200902484109298	0.002812938174125353	0.0016453648080052804	0.9357176586843917	-1	0	0	0.2	2	0.8461538461538461	11	0.30612244897959184	0.6923076923076923	11	9	3	3	0	1.0	7	7	15	0.375	0.2222222222222222	0.5774124883596191	0.7387152323353472	0.4867997304658355	0.8477873296888776	0.6354526893095764	0.9638191837060532	0.8412248508617114	0.8821562021413107	0.45454545454545453	0.45454545454545453	0.0	0.0016453648080052804	11
4477	0.022092036426088178	0.003974296182165004	6.405303934729457e-05	0.936585301596361	-1	0	0	0.2	2	0.8461538461538461	11	0.30612244897959184	0.6923076923076923	11	9	3	3	0	1.0	7	7	15	0.375	0.2222222222222222	0.5774124883596191	0.7387152323353472	0.4867997304658355	0.8585888407262514	0.6630097006191593	0.96283366001998	0.866151957376853	0.8841638554473811	0.45454545454545453	0.18181818181818182	0.0	6.405303934729457e-05	7
3539	0.02125984493965608	0.004720205307159029	0.004718866374775999	0.9357921045127457	-1	0	0	0.2	2	0.8461538461538461	11	0.375	0.6153846153846154	10	8	4	3	0	0.4	10	4	15	0.3	0.2222222222222222	0.5712990406176985	0.720030518557736	0.4867997304658355	0.8623464242548055	0.5973144934878903	0.9627180934778995	0.8412248508617114	0.8818701925095669	0.5	0.3	0.0	0.004718866374775999	11
4667	0.024228877720527366	0.005876018675094343	0.00502316693188447	0.9392598949392235	-1	0	0	0.2	2	0.8461538461538461	11	0.30612244897959184	0.6923076923076923	11	9	3	3	0	1.0	7	7	15	0.375	0.2222222222222222	0.5774124883596191	0.7387152323353472	0.4867997304658355	0.8542861243730276	0.6630097006191593	0.9647511637966332	0.866151957376853	0.8848436492994671	0.45454545454545453	0.18181818181818182	0.0	0.00502316693188447	36
3728	0.022489557148324898	0.004659938697537095	0.0042991002124958605	0.9444967638697128	-1	0	0	0.2	2	0.8461538461538461	11	0.30612244897959184	0.6923076923076923	11	9	3	3	0	1.0	7	7	15	0.375	0.2222222222222222	0.5774124883596191	0.7134480368830878	0.4867997304658355	0.8633703290259559	0.5339036182871693	0.9641377795820657	0.8412248508617114	0.8824428788180857	0.45454545454545453	0.2727272727272727	0.0	0.0042991002124958605	33
808	0.014949737385778459	0.0016724927778538053	-0.0010010506562651098	0.9549734740974827	-1	0.25	1	0.4	4	0.6153846153846154	8	0.3	0.6153846153846154	11	8	3	2	0	0.5	10	5	15	0.2857142857142857	0.2857142857142857	0.5774124883596191	0.8938259739276934	0.26298908524003684	0.9097002937491419	0.6124643418610891	0.9529321796343055	0.8891154940023265	0.9229264172031731	0.5454545454545454	0.2727272727272727	0.0	-0.00010010506562651098	13
3659	0.02190653912982933	0.00443409538051569	0.003931619279510736	0.9441724007803971	-1	0	0	0.2	2	0.8461538461538461	11	0.30612244897959184	0.6923076923076923	11	9	3	3	0	1.0	7	7	15	0.375	0.2222222222222222	0.5774124883596191	0.7134480368830878	0.4867997304658355	0.8633703290259559	0.5339036182871693	0.9641377795820657	0.8412248508617114	0.8824428788180857	0.45454545454545453	0.2727272727272727	0.0	0.003931619279510736	18
4816	0.02374451588155069	0.005250081058306123	0.004584301429518817	0.9399672982605818	-1	0	0	0.2	2	0.8461538461538461	11	0.30612244897959184	0.6923076923076923	11	9	3	3	0	1.0	7	7	15	0.375	0.2222222222222222	0.5774124883596191	0.7387152323353472	0.4867997304658355	0.8542861243730276	0.6078956779999936	0.9607324828917061	0.866151957376853	0.8809796884279276	0.45454545454545453	0.2727272727272727	0.0	0.004584301429518817	25
2795	0.022281028074932582	0.004451178589047017	0.004093534474755172	0.944212072247624	-1	0	0	0.2	2	0.8461538461538461	11	0.30612244897959184	0.6923076923076923	11	9	3	3	0	1.0	7	7	15	0.375	0.2222222222222222	0.5774124883596191	0.7134480368830878	0.4867997304658355	0.8633703290259559	0.5339036182871693	0.9641377795820657	0.8412248508617114	0.8824428788180857	0.45454545454545453	0.2727272727272727	0.0	0.004093534474755172	49
4916	0.01997420335630888	0.003967139099454656	0.0015835719556797111	0.9472993983622131	-1	0	0	0.2	2	0.8461538461538461	11	0.30612244897959184	0.6923076923076923	11	9	3	3	0	1.0	7	7	15	0.375	0.2222222222222222	0.5774124883596191	0.8248121984112977	0.4867997304658355	0.8542861243730276	0.6630097006191593	0.9647511637966332	0.866151957376853	0.9010653897366618	0.45454545454545453	0.18181818181818182	0.0	0.0015835719556797111	10
768	0.02046588655856378	0.0065716285127935675	-0.0059787260636914585	0.9534358818298153	-1	0	0	0.125	1	1.0	9	0.3142857142857143	0.8888888888888888	9	8	1	2	0	0.7142857142857143	7	5	11	0.4	0	0.6582039318033595	0.8693878307517938	0.6568068903598503	0.8979390822003928	0.24622611298551017	0.9376685586777943	0.9146513453313937	0.905538713895332	0.5555555555555556	0.2222222222222222	0.0	-0.0005978726063691458	1
2178	0.024698814142155124	0.00332366958053135	0.0032994462425224524	0.9365632829607513	-1	0.25	1	0.3	3	0.7692307692307693	10	0.26785714285714285	0.6923076923076923	10	9	4	1	0	0.875	7	8	15	0.09090909090909091	0.25	0.5712990406176985	0.8082302078223089	0.3748944078529362	0.85172085007015	0.6821341556658416	0.9522231538786424	0.8412248508617114	0.8869197988130418	1.0	0.2	0.0	0.0032994462425224524	26
446	None	None	None	None	None	0	0	0.25	2	0.8	8	0.6	0.6	8	6	3	2	0	0.8	4	5	12	0.25	0	0.6369366770128323	0.8036442343005965	0.550357201986654	0.9280642300510267	0.27147764705014704	0.9526690989315593	0.8858271044377207	0.9107548507763294	0.5625	0.25	0.0	None	0
4320	0.023709616007724556	0.005199029499739804	0.004983890242271639	0.9397863342137996	-1	0	0	0.2	2	0.8461538461538461	11	0.30612244897959184	0.6923076923076923	11	9	3	3	0	1.0	7	7	15	0.375	0.2222222222222222	0.5774124883596191	0.7387152323353472	0.4867997304658355	0.8542861243730276	0.6630097006191593	0.9647511637966332	0.866151957376853	0.8848436492994671	0.45454545454545453	0.18181818181818182	0.0	0.004983890242271639	81
175	0.002783983994437463	0.0026639559600108854	-0.002663048986030459	0.9847674352863828	-1	0	0	0.6666666666666666	2	0.5	1	0.6666666666666666	0.5	2	1	1	2	0	0.6666666666666666	3	2	4	0.4	0	0.333950020130325	0.6890658176981647	0.5162259264845376	0.9617452407320399	0.69267123253912	0.6418506411275329	0.8989560242326422	0.8226707023875841	0.75	0.5	0.0	-0.0002663048986030459	8
1014	0.022869032321893235	0.008115092532057873	-0.005723824911936623	0.9792515724645233	-1	0	0	0.25	2	0.7777777777777778	7	0.3142857142857143	0.7777777777777778	8	7	2	2	0	0.7142857142857143	5	7	11	0.2857142857142857	0.3333333333333333	0.565185592875778	0.81818630246332	0.4867997304658355	0.9043379825020988	0.5131740885171079	0.9711571002449496	0.8596656539365952	0.9185173932180982	0.5625	0.25	0.0	-0.0005723824911936623	7
1598	0.03059501456237182	0.0030193409532519545	0.0028536848729775635	0.9135546319251346	-1	0.25	1	0.3	3	0.7692307692307693	10	0.26785714285714285	0.6923076923076923	9	9	5	1	0	0.875	7	8	15	0.07142857142857142	0.25	0.565185592875778	0.8198863580048423	0.26298908524003684	0.8583432216467002	0.6607253686886115	0.95045678642874	0.8412248508617114	0.8899689562947508	1.0	0.3333333333333333	0.0	0.0028536848729775635	26
1068	0.02127514133453897	0.003816805171793183	-0.0037431358834039237	0.9652495061445682	-1	0	0	0.1111111111111111	1	1.0	11	0.5416666666666666	0.7272727272727273	9	8	3	4	0	0.6666666666666666	6	4	13	0.4444444444444444	0	0.6227886425994892	0.919193832410394	0.6805072154220003	0.6997000058755531	0.21866910167592732	0.8974766934277889	0.866151957376853	0.8600377429536032	0.4444444444444444	0	0.0	-0.0003743135883403924	8
3687	0.022994808865250422	0.004611083597357171	0.003946573562090307	0.9438982727598026	-1	0	0	0.2	2	0.8461538461538461	11	0.30612244897959184	0.6923076923076923	11	9	3	3	0	1.0	7	7	15	0.375	0.2222222222222222	0.5774124883596191	0.7134480368830878	0.4867997304658355	0.8633703290259559	0.5339036182871693	0.9641377795820657	0.8412248508617114	0.8824428788180857	0.45454545454545453	0.18181818181818182	0.0	0.003946573562090307	21
2635	0.022422318939407444	0.004704946173182158	0.0042222319560728675	0.9434824037220743	-1	0	0	0.2	2	0.8461538461538461	11	0.30612244897959184	0.6923076923076923	11	9	3	3	0	1.0	7	7	15	0.375	0.2222222222222222	0.5774124883596191	0.7134480368830878	0.4867997304658355	0.8633703290259559	0.5339036182871693	0.9641377795820657	0.8412248508617114	0.8824428788180857	0.45454545454545453	0.2727272727272727	0.0	0.0042222319560728675	115
2349	0.024504967707923674	0.0033338006506792666	0.003280392181916214	0.9361704118752388	-1	0.25	1	0.3	3	0.7692307692307693	10	0.26785714285714285	0.6923076923076923	10	9	4	1	0	0.875	7	8	15	0.09090909090909091	0.25	0.5712990406176985	0.8082302078223089	0.3748944078529362	0.85172085007015	0.6821341556658416	0.9522231538786424	0.8412248508617114	0.8869197988130418	1.0	0.3	0.0	0.003280392181916214	23
2159	0.024620376182556154	0.0033845973137483494	0.0033845905137248043	0.9374081689738996	-1	0.25	1	0.3	3	0.7692307692307693	10	0.26785714285714285	0.6923076923076923	10	9	4	1	0	0.875	7	8	15	0.09090909090909091	0.25	0.5712990406176985	0.8082302078223089	0.3748944078529362	0.85172085007015	0.6821341556658416	0.9522231538786424	0.8412248508617114	0.8869197988130418	1.0	0.3	0.0	0.0033845905137248043	48
1370	0.022765484915252994	0.0028946498738754677	0.002854005634660811	0.9302673152723296	-1	0.25	1	0.4	4	0.6153846153846154	8	0.3	0.6153846153846154	10	8	4	1	0	0.5	10	5	15	0.1	0.25	0.5712990406176985	0.8082302078223089	0.3748944078529362	0.85172085007015	0.6821341556658416	0.9522231538786424	0.8412248508617114	0.8869197988130418	1.0	0.3	0.0	0.002854005634660811	21
858	0.013011778651288334	0.0017745517032604038	-0.0016692046456718154	0.9291850610717979	-1	0	0	0.2	2	0.8461538461538461	11	0.35714285714285715	0.6923076923076923	11	9	3	3	0	0.8571428571428571	6	7	15	0.375	0.2	0.6156694222223051	0.855484853031956	0.4867997304658355	0.9331622214987638	0.5339036182871693	0.9562662307005557	0.866151957376853	0.9241303795136618	0.36363636363636365	0.2727272727272727	0.0	-0.00016692046456718153	21
4854	0.023923515725686954	0.005552452694066357	0.005122593372210961	0.9396644563579996	-1	0	0	0.2	2	0.8461538461538461	11	0.30612244897959184	0.6923076923076923	11	9	3	3	0	1.0	7	7	15	0.375	0.2222222222222222	0.5774124883596191	0.7387152323353472	0.4867997304658355	0.8542861243730276	0.6988164368397538	0.9662698644914708	0.866151957376853	0.8863838853071517	0.45454545454545453	0.18181818181818182	0.0	0.005122593372210961	70
4073	0.024172155758718925	0.005735342269219375	0.005092623417681108	0.9394746444921911	-1	0	0	0.2	2	0.8461538461538461	11	0.30612244897959184	0.6923076923076923	11	9	3	3	0	1.0	7	7	15	0.375	0.2222222222222222	0.5774124883596191	0.7387152323353472	0.4867997304658355	0.8542861243730276	0.6630097006191593	0.9647511637966332	0.866151957376853	0.8848436492994671	0.45454545454545453	0.2727272727272727	0.0	0.005092623417681108	68
1972	0.019852042093988383	0.006421491369105474	-0.002792162837946601	0.9542743207609388	-1	0.25	1	0.3	3	0.7692307692307693	10	0.26785714285714285	0.6923076923076923	10	9	4	1	0	0.875	7	8	15	0.09090909090909091	0.25	0.5774124883596191	0.8884950058989165	0.3748944078529362	0.85172085007015	0.6821341556658416	0.9522231538786424	0.8450553180015676	0.9065280039642383	1.0	0.2	0.0	-0.00027921628379466007	7
3583	0.022223230388475953	0.0043540302684940005	0.003984346608824115	0.9442394880698631	-1	0	0	0.2	2	0.8461538461538461	11	0.30612244897959184	0.6923076923076923	11	9	3	2	0	1.0	7	7	15	0.25	0.2222222222222222	0.5774124883596191	0.7134480368830878	0.4867997304658355	0.8633703290259559	0.5339036182871693	0.9641377795820657	0.8412248508617114	0.8824428788180857	0.5909090909090909	0.2727272727272727	0.0	0.003984346608824115	14
1323	0.025720725147548175	0.00830173073873566	-0.005436141730902557	0.9246984926322468	-1	0.25	1	0.3	3	0.7692307692307693	10	0.26785714285714285	0.6923076923076923	10	9	4	1	0	0.875	7	8	15	0.09090909090909091	0.25	0.5712990406176985	0.8558192828612655	0.3748944078529362	0.85172085007015	0.6821341556658416	0.9522231538786424	0.8601709478026631	0.8978723190815927	1.0	0.3	0.0	-0.0005436141730902557	5
3962	0.02195477362072788	0.004645346734536489	0.004238433237370536	0.9440709941382628	-1	0	0	0.2	2	0.8461538461538461	11	0.30612244897959184	0.6923076923076923	11	9	3	3	0	1.0	7	7	15	0.375	0.2222222222222222	0.5774124883596191	0.7134480368830878	0.4867997304658355	0.8633703290259559	0.5339036182871693	0.9641377795820657	0.8412248508617114	0.8824428788180857	0.45454545454545453	0.2727272727272727	0.0	0.004238433237370536	21
3472	0.02238787730449275	0.004638000496138176	0.0043004493179632005	0.9444710307145332	-1	0	0	0.2	2	0.8461538461538461	11	0.30612244897959184	0.6923076923076923	11	9	3	3	0	1.0	7	7	15	0.375	0.2222222222222222	0.5774124883596191	0.7134480368830878	0.4867997304658355	0.8633703290259559	0.5339036182871693	0.9641377795820657	0.8412248508617114	0.8824428788180857	0.45454545454545453	0.2727272727272727	0.0	0.0043004493179632005	114
1387	0.020013881094882235	0.0055194653167182	-0.00490544671246724	0.9702918941607477	-1	0	0	0.4	4	0.6923076923076923	9	0.4166666666666667	0.6153846153846154	11	8	3	3	0	0.25	12	3	15	0.42857142857142855	0.15384615384615385	0.6790904277436397	0.8601206165054792	0.26298908524003684	0.9447874036534701	0.5339036182871693	0.94137131334437	0.920292873973249	0.9225416030450693	0.45454545454545453	0.2727272727272727	0.0	-0.000490544671246724	6
1997	0.024568283177890417	0.0035484666159779302	0.0034791242065954687	0.9368679091821942	-1	0.25	1	0.3	3	0.7692307692307693	10	0.26785714285714285	0.6923076923076923	10	9	4	1	0	0.875	7	8	15	0.09090909090909091	0.25	0.5712990406176985	0.8082302078223089	0.3748944078529362	0.85172085007015	0.6821341556658416	0.9522231538786424	0.8412248508617114	0.8869197988130418	1.0	0.2	0.0	0.0034791242065954687	42
4800	0.024269835639143807	0.005595993358744714	0.0050398618337105855	0.9395204312081235	-1	0	0	0.2	2	0.8461538461538461	11	0.30612244897959184	0.6923076923076923	11	9	3	3	0	1.0	7	7	15	0.375	0.2222222222222222	0.5774124883596191	0.7387152323353472	0.4867997304658355	0.8542861243730276	0.6630097006191593	0.9647511637966332	0.866151957376853	0.8848436492994671	0.45454545454545453	0.2727272727272727	0.0	0.0050398618337105855	30
198	0.003183378173019347	0.003078300326191211	-0.0030781163482352385	0.9817300234052835	-1	0	0	0.6666666666666666	2	0.5	1	1.0	0.5	2	1	1	3	0	0.25	1	4	4	0.6	0.6666666666666666	0.7824888690805476	0.8501923304483762	0.7720788036890817	0.5746785133664457	0.7383897260890828	0.8076938190579512	0.7882993237426515	0.7608581430803221	0.5	0.5	0.0	-0.00030781163482352384	14
2319	0.022513300563779447	0.004540663597467265	0.0041032614468202505	0.9443235305094795	-1	0	0	0.2	2	0.8461538461538461	11	0.30612244897959184	0.6923076923076923	11	9	3	3	0	1.0	7	7	15	0.375	0.2222222222222222	0.5774124883596191	0.7134480368830878	0.4867997304658355	0.8633703290259559	0.5339036182871693	0.9641377795820657	0.8412248508617114	0.8824428788180857	0.45454545454545453	0.2727272727272727	0.0	0.0041032614468202505	50
1331	0.013253524828955296	0.004927118725268447	-0.004460814820738258	0.9657554294937694	-1	0	0	0.1	1	1.0	13	0.2727272727272727	0.9230769230769231	12	12	2	2	0	0.45454545454545453	11	5	15	0.25	0	0.6156694222223051	0.8980164988834863	0.6353607819336615	0.87465316320489	0.617282517122508	0.8984648243298	0.8208434277256039	0.8908514114457149	0.5416666666666666	0.08333333333333333	0.0	-0.0004460814820738258	6
3954	0.022623932195059305	0.004802948059807274	0.00414422271383536	0.9438918974842552	-1	0	0	0.2	2	0.8461538461538461	11	0.30612244897959184	0.6923076923076923	11	9	3	3	0	1.0	7	7	15	0.375	0.2222222222222222	0.5774124883596191	0.7134480368830878	0.4867997304658355	0.8633703290259559	0.5339036182871693	0.9641377795820657	0.8412248508617114	0.8824428788180857	0.45454545454545453	0.18181818181818182	0.0	0.00414422271383536	11
449	0.03117067375735162	0.015372252132644601	-0.01314001279951383	0.8660450343464046	-1	0	0	0.2	2	0.9166666666666666	11	1.0	0.9166666666666666	13	11	0	2	0	0.07142857142857142	1	14	14	1.0	0.15384615384615385	0.7674714532146529	0.873796169863998	0.6854393590452487	0.8678526671236783	0.569271001695309	0.831539599496423	0.6191929035619054	0.8587011552935374	0.5769230769230769	0.15384615384615385	0.0	-0.001314001279951383	6
2492	0.024691940004860902	0.0040343138622220935	0.003761074872181963	0.9358096051695445	-1	0.25	1	0.3	3	0.7692307692307693	10	0.26785714285714285	0.6923076923076923	10	9	4	1	0	0.875	7	8	15	0.09090909090909091	0.25	0.5712990406176985	0.8082302078223089	0.3748944078529362	0.85172085007015	0.6821341556658416	0.9522231538786424	0.8412248508617114	0.8869197988130418	1.0	0.2	0.0	0.003761074872181963	28
819	0.003900948436095409	0.0038656459785943505	-0.0038086117092686993	0.9872930758435835	-1	0.5	1	0.8333333333333334	5	0.14285714285714285	1	0.75	0	4	0	4	0	0	0.75	3	4	9	0.0	0.4	0	0	0	0	0	0	0	0	0	0	0	-0.0003808611709268699	12
26	0.009466538778413195	0.004846540759039453	-0.004553751455765015	0.9780927201321762	-1	0.25	1	0.5	5	0.6153846153846154	8	0.375	0.5384615384615384	12	7	2	1	0	0.4	4	10	15	0.3333333333333333	0.6666666666666666	0.7167506393843618	0.8865863798234697	0.663522413416962	0.9203095411260317	0.5159472555911409	0.9601403683516296	0.9197484747429836	0.9283448049827201	1.0	0.16666666666666666	0.0	-0.00045537514557650153	9
24	None	None	None	None	None	0	0	0.14285714285714285	1	1.0	8	0.8333333333333334	0.625	6	5	3	5	0	0.75	3	4	10	0.5555555555555556	0	0.8071232025190721	0.9066505886713313	0.8514015554450399	0.8408819154197281	0.8243289847756896	0.6210121837730171	0.6510216349588346	0.814172427024443	0.16666666666666666	0.3333333333333333	0.0	None	0
2539	0.022819667780450158	0.004745306168274153	0.004137262236538041	0.9439467186134748	-1	0	0	0.2	2	0.8461538461538461	11	0.30612244897959184	0.6923076923076923	11	9	3	3	0	1.0	7	7	15	0.375	0.2222222222222222	0.5774124883596191	0.7134480368830878	0.4867997304658355	0.8633703290259559	0.5339036182871693	0.9641377795820657	0.8412248508617114	0.8824428788180857	0.45454545454545453	0.2727272727272727	0.0	0.004137262236538041	48
1575	None	None	None	None	None	0	0	0.2	2	0.8461538461538461	11	0.42857142857142855	0.6923076923076923	10	9	4	2	0	0.7142857142857143	5	7	15	0.18181818181818182	0.18181818181818182	0.6156694222223051	0.7414604839488992	0.4882588807701579	0.8574721256852571	0.5961723275226165	0.9598791471401292	0.8412248508617114	0.8815974398831803	0.6	0.3	0.0	None	0
3041	0.02787411830526276	0.0057030107949446905	-0.00035941214312057765	0.962063257963032	-1	0	0	0.2	2	0.8461538461538461	11	0.26785714285714285	0.6923076923076923	11	9	3	3	0	0.875	7	8	15	0.375	0.2222222222222222	0.5774124883596191	0.8272916748505886	0.31487807751618896	0.8520697900099866	0.5339036182871693	0.9627697102404063	0.8412248508617114	0.8993531123746031	0.5454545454545454	0.2727272727272727	0.0	-3.5941214312057765e-05	9
3978	0.024199932275616766	0.005709981803473828	0.005050415774766013	0.9393124650847374	-1	0	0	0.2	2	0.8461538461538461	11	0.30612244897959184	0.6923076923076923	11	9	3	3	0	1.0	7	7	15	0.375	0.2222222222222222	0.5774124883596191	0.7387152323353472	0.4867997304658355	0.8542861243730276	0.6630097006191593	0.9647511637966332	0.866151957376853	0.8848436492994671	0.45454545454545453	0.2727272727272727	0.0	0.005050415774766013	84
531	0.018878258478364027	0.001792725297429178	-0.0010289826297468448	0.8928808553375704	-1	0	0	0.14285714285714285	1	1.0	8	1.0	1.0	9	8	0	1	0	0.1	10	1	10	0.3333333333333333	0	0.6616874734532348	0.927473925659529	0.6805072154220003	0.747058256841482	0.569271001695309	0.9077580764936356	0.6316176701028957	0.8778995982517442	1.0	0.2222222222222222	0.0	-0.00010289826297468448	0
3319	0.02227972169958809	0.002864131362566065	0.0025155611559082606	0.9500480536331914	-1	0	0	0.2	2	0.8461538461538461	11	0.30612244897959184	0.6923076923076923	11	9	3	3	0	1.0	7	7	15	0.375	0.2222222222222222	0.5774124883596191	0.7616926605865648	0.4867997304658355	0.8633703290259559	0.5339036182871693	0.9641377795820657	0.8412248508617114	0.8908092327063966	0.45454545454545453	0.18181818181818182	0.0	0.0025155611559082606	15
2269	0.02236604944510347	0.004807122155266709	0.004186630958805671	0.943905659296638	-1	0	0	0.2	2	0.8461538461538461	11	0.30612244897959184	0.6923076923076923	11	9	3	3	0	1.0	7	7	15	0.375	0.2222222222222222	0.5774124883596191	0.7134480368830878	0.4867997304658355	0.8633703290259559	0.5339036182871693	0.9641377795820657	0.8412248508617114	0.8824428788180857	0.45454545454545453	0.2727272727272727	0.0	0.004186630958805671	24
2512	None	None	None	None	None	0	0	0.2	2	0.8461538461538461	11	0.42857142857142855	0.6923076923076923	11	9	3	2	0	0.7142857142857143	7	5	15	0.25	0	0.5774124883596191	0.8390685587797432	0.4867997304658355	0.8522816567710159	0.6630097006191593	0.9535695988095221	0.866151957376853	0.8949245305561961	0.5454545454545454	0.2727272727272727	0.0	None	0
203	0.0025438301335696627	0.0024748275943962087	-0.0024748096520427363	0.9841808666942259	-1	0	0	0.5	1	1.0	1	1.0	1.0	2	1	0	0	0	0.3333333333333333	3	1	3	0.0	0	0.3749586613032775	0.705412869204049	0.49241604802349465	0.8418480928396729	0.35801226982535034	0.6340602559878774	0.7581617376869051	0.7372341934012357	0	0	0.0	-0.0002474809652042736	33
1746	0.02455158485557954	0.00330347395675233	0.0032999874041794632	0.9365737146485797	-1	0.25	1	0.3	3	0.7692307692307693	10	0.26785714285714285	0.6923076923076923	10	9	4	1	0	0.875	7	8	15	0.09090909090909091	0.25	0.5712990406176985	0.8082302078223089	0.3748944078529362	0.85172085007015	0.6683556500110501	0.9518048922270106	0.8412248508617114	0.8866133517617307	1.0	0.2	0.0	0.0032999874041794632	38
2999	0.02250315558390415	0.004531561915808644	0.003960635386513951	0.9436644071030232	-1	0	0	0.2	2	0.8461538461538461	11	0.30612244897959184	0.6923076923076923	11	9	3	3	0	1.0	7	7	15	0.375	0.2222222222222222	0.5774124883596191	0.7134480368830878	0.4867997304658355	0.8633703290259559	0.5339036182871693	0.9641377795820657	0.8412248508617114	0.8824428788180857	0.45454545454545453	0.18181818181818182	0.0	0.003960635386513951	23
3386	0.022738209628598835	0.004652046414325981	0.004044845032263447	0.9437814962170575	-1	0	0	0.2	2	0.8461538461538461	11	0.30612244897959184	0.6923076923076923	11	9	3	3	0	1.0	7	7	15	0.375	0.2222222222222222	0.5774124883596191	0.7134480368830878	0.4867997304658355	0.8633703290259559	0.5339036182871693	0.9641377795820657	0.8412248508617114	0.8824428788180857	0.45454545454545453	0.2727272727272727	0.0	0.004044845032263447	29
3815	0.029175065929148713	0.003861077814575077	0.0034782682174228246	0.9672416941533432	-1	0	0	0.2	2	0.8461538461538461	11	0.30612244897959184	0.6923076923076923	11	9	3	3	0	1.0	7	7	15	0.375	0.2222222222222222	0.5774124883596191	0.7616926605865648	0.4867997304658355	0.8619468467340268	0.2759063735840142	0.9670230739317459	0.8412248508617114	0.8932125040428399	0.45454545454545453	0.2727272727272727	0.0	0.0034782682174228246	19
4638	0.023733695367579626	0.005265636178984536	0.004920236362854702	0.9391813480958484	-1	0	0	0.2	2	0.8461538461538461	11	0.30612244897959184	0.6923076923076923	11	9	3	3	0	1.0	7	7	15	0.375	0.2222222222222222	0.5774124883596191	0.7387152323353472	0.4867997304658355	0.8542861243730276	0.6630097006191593	0.9647511637966332	0.866151957376853	0.8848436492994671	0.45454545454545453	0.18181818181818182	0.0	0.004920236362854702	48
2203	0.02280798875623355	0.002849652472052985	0.002828645556046824	0.9439043401166073	-1	0	0	0.2	2	0.8461538461538461	11	0.26785714285714285	0.6923076923076923	11	9	3	3	0	0.875	7	8	15	0.375	0.2222222222222222	0.5774124883596191	0.7950371909439681	0.4867997304658355	0.858271423053195	0.6607253686886115	0.9574352340675333	0.8412248508617114	0.8899208363758532	0.5454545454545454	0.2727272727272727	0.0	0.002828645556046824	14
1321	0.024469972461139865	0.003330326524629048	0.003324443085597802	0.9364251083616012	-1	0.25	1	0.3	3	0.7692307692307693	10	0.26785714285714285	0.6923076923076923	10	9	4	1	0	0.875	7	8	15	0.09090909090909091	0.25	0.5712990406176985	0.8082302078223089	0.3748944078529362	0.85172085007015	0.6821341556658416	0.9522231538786424	0.8412248508617114	0.8869197988130418	1.0	0.3	0.0	0.003324443085597802	61
141	0.011481174237763936	0.005613881738665689	-0.005566923572430925	0.9594871260211545	-1	0.25	1	0.4	4	0.6153846153846154	8	0.3125	0.5384615384615384	10	7	4	0	0	0.75	6	8	15	0.0	0.3076923076923077	0.3365085503464596	0.7185121647924505	0.24206835655040035	0.8791170995182281	0.9562076376562836	0.9580251596086332	0.9058911707384215	0.8825010878562236	0	0	0.0	-0.0005566923572430925	9
3608	0.03117661030274487	0.013758480524237516	-0.013720602335681556	0.9410591101187137	-1	0	0	0.2	2	0.8461538461538461	11	0.2777777777777778	0.7692307692307693	11	10	3	2	0	0.6666666666666666	6	9	15	0.2222222222222222	0.2222222222222222	0.5774124883596191	0.7792081141122443	0.4867997304658355	0.9239495902080371	0.6859980480676466	0.9615839123099886	0.8412248508617114	0.9110190418999048	0.5909090909090909	0.18181818181818182	0.0	-0.0013720602335681555	4
3448	0.02189036103879013	0.0046529236238711195	0.004279342692622124	0.9438534517836802	-1	0	0	0.2	2	0.8461538461538461	11	0.30612244897959184	0.6923076923076923	11	9	3	3	0	1.0	7	7	15	0.375	0.2222222222222222	0.5774124883596191	0.7134480368830878	0.4867997304658355	0.8633703290259559	0.5339036182871693	0.9641377795820657	0.8412248508617114	0.8824428788180857	0.45454545454545453	0.2727272727272727	0.0	0.004279342692622124	51
3340	0.02220017648927828	0.004459665177391539	0.004080867119209451	0.9440850952149084	-1	0	0	0.2	2	0.8461538461538461	11	0.30612244897959184	0.6923076923076923	11	9	3	3	0	1.0	7	7	15	0.375	0.2222222222222222	0.5774124883596191	0.7134480368830878	0.4867997304658355	0.8633703290259559	0.5339036182871693	0.9710395164246618	0.866151957376853	0.889868448311199	0.45454545454545453	0.18181818181818182	0.0	0.004080867119209451	20
1205	0.02465723625612866	0.00312187452744067	0.0031218725915610076	0.9364903942718722	-1	0.25	1	0.3	3	0.7692307692307693	10	0.26785714285714285	0.6923076923076923	10	9	4	1	0	0.875	7	8	15	0.09090909090909091	0.25	0.5712990406176985	0.8082302078223089	0.3748944078529362	0.85172085007015	0.6545771443562588	0.9475130231241342	0.8412248508617114	0.883568224024293	1.0	0.3	0.0	0.0031218725915610076	119
3330	0.02238719182948293	0.004525671366166107	0.004124577752587137	0.9445160701345497	-1	0	0	0.2	2	0.8461538461538461	11	0.30612244897959184	0.6923076923076923	11	9	3	3	0	1.0	7	7	15	0.375	0.2222222222222222	0.5774124883596191	0.7134480368830878	0.4867997304658355	0.8633703290259559	0.5339036182871693	0.9641377795820657	0.8412248508617114	0.8824428788180857	0.45454545454545453	0.2727272727272727	0.0	0.004124577752587137	27
1868	0.024392200589227198	0.004180054321386351	0.00387574790667672	0.9359196276670544	-1	0.25	1	0.3	3	0.7692307692307693	10	0.26785714285714285	0.6923076923076923	10	9	4	1	0	0.875	7	8	15	0.09090909090909091	0.25	0.5712990406176985	0.8082302078223089	0.3748944078529362	0.85172085007015	0.6821341556658416	0.9522231538786424	0.8412248508617114	0.8869197988130418	1.0	0.3	0.0	0.00387574790667672	112
3582	0.02307164598033052	0.004747431320687459	0.004150630204143818	0.9429173381787875	-1	0	0	0.2	2	0.8461538461538461	11	0.30612244897959184	0.6923076923076923	11	9	3	3	0	1.0	7	7	15	0.375	0.2222222222222222	0.5774124883596191	0.7134480368830878	0.4867997304658355	0.8633703290259559	0.5339036182871693	0.9641377795820657	0.8412248508617114	0.8824428788180857	0.45454545454545453	0.2727272727272727	0.0	0.004150630204143818	41
1028	0.008607807908993818	0.0005714051890000514	0.00020765664622193937	0.9723097824730482	-1	0	0	0.3	3	0.6923076923076923	9	0.30612244897959184	0.5384615384615384	9	7	5	4	0	1.0	7	7	15	0.3333333333333333	0.2222222222222222	0.6156694222223051	0.8844519415339448	0.4867997304658355	0.951418783459925	0.5339036182871693	0.9508281153395391	0.866151957376853	0.9344617508243982	0.2777777777777778	0.3333333333333333	0.0	0.00020765664622193937	34
447	0.00168164260534857	0.0016316560446347776	-0.0016316560442656179	0.9852574789823586	-1	0	0	0	0	0	0	1.0	0	0	0	0	2	0	1.0	1	1	1	0.5	0	0	0	0	0	0	0	0	0	0	0	0	-0.1	3
3658	0.022557943378559066	0.004572259831945483	0.0040170487821353275	0.9439635673176338	-1	0	0	0.2	2	0.8461538461538461	11	0.30612244897959184	0.6923076923076923	11	9	3	3	0	1.0	7	7	15	0.375	0.2222222222222222	0.5774124883596191	0.7134480368830878	0.4867997304658355	0.8633703290259559	0.5339036182871693	0.9640710530035134	0.8412248508617114	0.8823761897079436	0.45454545454545453	0.18181818181818182	0.0	0.0040170487821353275	20
4735	0.022979903667867823	0.005397976496689281	0.0008701602104959262	0.9391460714005322	-1	0	0	0.2	2	0.8461538461538461	11	0.30612244897959184	0.6923076923076923	11	9	3	3	0	1.0	7	7	15	0.375	0.2222222222222222	0.5774124883596191	0.7419016149852932	0.4867997304658355	0.8612720963604865	0.6607253686886115	0.9648162817055361	0.866151957376853	0.8873921288463235	0.45454545454545453	0.18181818181818182	0.0	0.0008701602104959262	11
138	0.0026377224055880917	0.002596326620057328	-0.0025932659572344098	0.9802409654835496	-1	0	0	0.3333333333333333	1	1.0	2	1.0	0.5	1	1	2	1	0	0.25	4	1	4	0.125	0	0.2586004900224133	0.5	0.2347381356914496	0.5	0.796111843490395	0.5	0.9303402884928038	0.5	1.0	0	0.0	-0.000259326595723441	14
2243	0.024939802168161985	0.003254609692844939	0.0032490909845850884	0.9362080653150349	-1	0.25	1	0.3	3	0.7692307692307693	10	0.26785714285714285	0.6923076923076923	10	9	4	1	0	0.875	7	8	15	0.09090909090909091	0.25	0.5712990406176985	0.8082302078223089	0.3748944078529362	0.85172085007015	0.6821341556658416	0.9522231538786424	0.8412248508617114	0.8869197988130418	1.0	0.2	0.0	0.0032490909845850884	20
4476	0.023809480190813255	0.0055596947228297115	0.0049098817166612335	0.9398551934199298	-1	0	0	0.2	2	0.8461538461538461	11	0.30612244897959184	0.6923076923076923	11	9	3	3	0	1.0	7	7	15	0.375	0.2222222222222222	0.5774124883596191	0.7387152323353472	0.4867997304658355	0.8542861243730276	0.6630097006191593	0.9647511637966332	0.866151957376853	0.8848436492994671	0.45454545454545453	0.18181818181818182	0.0	0.0049098817166612335	39
626	0.0017493412290437201	0.0015476647509347883	-0.0015476640297431724	0.9789649861316715	-1	0	0	0.5	1	1.0	1	1.0	1.0	1	1	1	0	0	0.3333333333333333	1	3	3	0.0	0	0.41773478754208637	0.5	0.5756300143375668	0.5	0.575609852813164	0.5	0.6779305668258139	0.5	0	0	0.0	-0.00015476640297431725	60
4802	0.023459975686991704	0.005582765211057027	0.005063683437234575	0.9393517181963673	-1	0	0	0.2	2	0.8461538461538461	11	0.30612244897959184	0.6923076923076923	11	9	3	3	0	1.0	7	7	15	0.375	0.2222222222222222	0.5774124883596191	0.7387152323353472	0.4867997304658355	0.8542861243730276	0.6630097006191593	0.9647511637966332	0.866151957376853	0.8848436492994671	0.45454545454545453	0.18181818181818182	0.0	0.005063683437234575	66
3249	None	None	None	None	None	0	0	0.2	2	0.9230769230769231	12	0.7142857142857143	0.6923076923076923	11	9	3	4	0	0.42857142857142855	7	3	15	0.5	0.25	0.6156694222223051	0.8022736151025833	0.4867997304658355	0.8675487689966728	0.6607253686886115	0.9533521539210142	0.866151957376853	0.890818277986996	0.2727272727272727	0.2727272727272727	0.0	None	0
3859	0.02231688508258908	0.0045007825278822475	0.004091829696071897	0.9442032698283452	-1	0	0	0.2	2	0.8461538461538461	11	0.30612244897959184	0.6923076923076923	11	9	3	3	0	1.0	7	7	15	0.375	0.2222222222222222	0.5774124883596191	0.7134480368830878	0.4867997304658355	0.8633703290259559	0.5339036182871693	0.9641377795820657	0.8412248508617114	0.8824428788180857	0.45454545454545453	0.18181818181818182	0.0	0.004091829696071897	11
414	0.002245029175834097	0.0021977754486755185	-0.002187744235934315	0.9804119996723508	-1	0	0	0.3333333333333333	1	1.0	2	0.6666666666666666	0	0	0	3	1	0	0.6666666666666666	3	2	4	0.1	0	0	0	0	0	0	0	0	0	0	0	0	-0.1	3
277	0.003875329598001031	0.003430240906868386	-0.0034299306694958068	0.9853482315700778	-1	0	0	0.6	3	0.6	3	0.7777777777777778	0.2	3	1	3	2	0	1.0	3	3	7	0.25	0.5	0.3890297031197605	0.6793629873129546	0.7871585407599009	0.9159375562369833	0.6494146262450458	0.9116715459265682	0.9124187047153093	0.8611032887170019	0.6666666666666666	0.3333333333333333	0.0	-0.0003429930669495807	3
2797	0.026436532627415986	0.001752440283113415	0.0017197395074452556	0.9354487168374884	-1	0	0	0.2	2	0.8461538461538461	11	0.30612244897959184	0.6923076923076923	11	9	3	3	0	1.0	7	7	15	0.375	0.2222222222222222	0.5774124883596191	0.7134480368830878	0.4867997304658355	0.8574710336511817	0.5339036182871693	0.9642053501096727	0.8412248508617114	0.8808018975757999	0.45454545454545453	0.2727272727272727	0.0	0.0017197395074452556	13
2590	0.024090838500379404	0.004892274548653774	0.004724591197081325	0.9401077783714682	-1	0	0	0.2	2	0.8461538461538461	11	0.30612244897959184	0.6923076923076923	11	9	3	3	0	1.0	7	7	15	0.375	0.2222222222222222	0.5774124883596191	0.7261898166058905	0.4867997304658355	0.8633703290259559	0.5339036182871693	0.9641377795820657	0.8412248508617114	0.8846102794792021	0.45454545454545453	0.2727272727272727	0.0	0.004724591197081325	23
4505	0.02358738343534864	0.005725369350625587	0.005014407474393173	0.9393822561512932	-1	0	0	0.2	2	0.8461538461538461	11	0.30612244897959184	0.6923076923076923	11	9	3	3	0	1.0	7	7	15	0.375	0.2222222222222222	0.5774124883596191	0.7387152323353472	0.4867997304658355	0.8542861243730276	0.6630097006191593	0.9647511637966332	0.866151957376853	0.8848436492994671	0.45454545454545453	0.18181818181818182	0.0	0.005014407474393173	49
1480	0.024266171715024043	0.003299050653039462	0.0032977082591127385	0.9378635972405828	-1	0.25	1	0.3	3	0.7692307692307693	10	0.26785714285714285	0.6923076923076923	10	9	4	1	0	0.875	7	8	15	0.09090909090909091	0.25	0.5712990406176985	0.8082302078223089	0.3748944078529362	0.85172085007015	0.6821341556658416	0.9522231538786424	0.8412248508617114	0.8869197988130418	1.0	0.3	0.0	0.0032977082591127385	57
4493	0.023925280610639497	0.005611887989891292	0.004932177617708574	0.9394340856390104	-1	0	0	0.2	2	0.8461538461538461	11	0.30612244897959184	0.6923076923076923	11	9	3	3	0	1.0	7	7	15	0.375	0.2222222222222222	0.5774124883596191	0.7387152323353472	0.4867997304658355	0.8542861243730276	0.6630097006191593	0.9647511637966332	0.866151957376853	0.8848436492994671	0.45454545454545453	0.2727272727272727	0.0	0.004932177617708574	47
3155	0.02474377203580151	0.002755242194894552	0.0023775905940327043	0.9465581369325622	-1	0	0	0.2	2	0.8461538461538461	11	0.30612244897959184	0.6923076923076923	11	9	3	3	0	1.0	7	7	15	0.375	0.2222222222222222	0.5774124883596191	0.8602003310971732	0.4867997304658355	0.8633703290259559	0.5339036182871693	0.9641377795820657	0.8455888208057694	0.9103044612380906	0.45454545454545453	0.2727272727272727	0.0	0.0023775905940327043	12
2694	0.02274825939493264	0.004505204892512159	0.003950858976908407	0.943852351865492	-1	0	0	0.2	2	0.8461538461538461	11	0.30612244897959184	0.6923076923076923	11	9	3	3	0	1.0	7	7	15	0.375	0.2222222222222222	0.5774124883596191	0.7134480368830878	0.4867997304658355	0.8633703290259559	0.5339036182871693	0.9641377795820657	0.8412248508617114	0.8824428788180857	0.45454545454545453	0.2727272727272727	0.0	0.003950858976908407	62
4449	0.023628537990577472	0.005571554415226064	0.004927552801401654	0.9394203725009566	-1	0	0	0.2	2	0.8461538461538461	11	0.30612244897959184	0.6923076923076923	11	9	3	3	0	1.0	7	7	15	0.375	0.2222222222222222	0.5774124883596191	0.7387152323353472	0.4867997304658355	0.8542861243730276	0.6630097006191593	0.9647511637966332	0.866151957376853	0.8848436492994671	0.45454545454545453	0.18181818181818182	0.0	0.004927552801401654	21
2851	0.022697068654994063	0.0048842058424597625	0.004217623996983545	0.9432246019669122	-1	0	0	0.2	2	0.8461538461538461	11	0.30612244897959184	0.6923076923076923	11	9	3	3	0	1.0	7	7	15	0.375	0.2222222222222222	0.5774124883596191	0.7134480368830878	0.4867997304658355	0.8633703290259559	0.5339036182871693	0.9641377795820657	0.8412248508617114	0.8824428788180857	0.45454545454545453	0.2727272727272727	0.0	0.004217623996983545	18
1669	0.02487610468008412	0.0032579514006172133	0.0032563512292554933	0.93619438912987	-1	0.25	1	0.3	3	0.7692307692307693	10	0.26785714285714285	0.6923076923076923	10	9	4	1	0	0.875	7	8	15	0.09090909090909091	0.25	0.5712990406176985	0.8082302078223089	0.3748944078529362	0.85172085007015	0.6821341556658416	0.9522231538786424	0.8412248508617114	0.8869197988130418	1.0	0.3	0.0	0.0032563512292554933	24
4699	0.02385390632707136	0.005190567538178176	0.00476184279470662	0.939814220279841	-1	0	0	0.2	2	0.8461538461538461	11	0.30612244897959184	0.6923076923076923	11	9	3	3	0	1.0	7	7	15	0.375	0.2222222222222222	0.5774124883596191	0.7387152323353472	0.4867997304658355	0.8542861243730276	0.6630097006191593	0.9647511637966332	0.866151957376853	0.8848436492994671	0.45454545454545453	0.2727272727272727	0.0	0.00476184279470662	24
1998	0.024475883506859426	0.0032938146878804704	0.00322996296591889	0.9365770041627732	-1	0.25	1	0.3	3	0.7692307692307693	10	0.26785714285714285	0.6923076923076923	10	9	4	1	0	0.875	7	8	15	0.09090909090909091	0.25	0.5712990406176985	0.8082302078223089	0.3748944078529362	0.85172085007015	0.6821341556658416	0.9522231538786424	0.8412248508617114	0.8869197988130418	1.0	0.2	0.0	0.00322996296591889	16
781	0.018952464086264793	0.0028779843652240217	-0.001468862748317796	0.9496193674789848	-1	0.25	1	0.3	3	0.7692307692307693	10	0.234375	0.7692307692307693	11	10	3	1	0	1.0	8	8	15	0.1111111111111111	0.2857142857142857	0.5774124883596191	0.9083835841728964	0.3702839952733227	0.8411629591485524	0.796111843490395	0.9581364420326075	0.8798006734357204	0.9140284912510629	1.0	0.36363636363636365	0.0	-0.0001468862748317796	51
1245	0.023977741243382613	0.003406786421108794	0.0033435145596639737	0.9378753636828521	-1	0.25	1	0.3	3	0.7692307692307693	10	0.26785714285714285	0.6923076923076923	10	9	4	1	0	0.875	7	8	15	0.09090909090909091	0.25	0.5712990406176985	0.8082302078223089	0.3748944078529362	0.85172085007015	0.6821341556658416	0.9522231538786424	0.8412248508617114	0.8869197988130418	1.0	0.3	0.0	0.0033435145596639737	111
767	0.014999634120830885	0.0027795724490369033	-0.0024327453098997582	0.9276381663668929	-1	0	0	0.5	5	0.46153846153846156	6	0.3333333333333333	0.46153846153846156	9	6	5	2	0	0.5555555555555556	9	5	15	0.18181818181818182	0.18181818181818182	0.5774124883596191	0.9224464890263432	0.26298908524003684	0.9344335959681112	0.5339036182871693	0.9253345677867185	0.8615853525689553	0.9275752272224366	0.6111111111111112	0.2222222222222222	0.0	-0.00024327453098997581	29
798	0.019805676953419636	0.004990438032932896	-0.0020092751754773584	0.9199584860351644	-1	0.25	1	0.3	3	0.7692307692307693	10	0.234375	0.7692307692307693	11	10	3	1	0	1.0	8	8	15	0.1111111111111111	0.2857142857142857	0.5774124883596191	0.8855666271215354	0.4867997304658355	0.9085500116212659	0.6607253686886115	0.9590324597812279	0.873189200078606	0.9240351350479848	1.0	0.2727272727272727	0.0	-0.00020092751754773584	6
448	0.00885173046594138	0.0036613852416704134	-0.0036210747002081794	0.938897724765572	-1	0.25	1	0.5	5	0.46153846153846156	6	0.375	0.38461538461538464	9	5	5	1	0	0.625	8	5	15	0.1	0.2857142857142857	0.756557165060312	0.7206551583037177	0.7858683109859832	0.941264137651971	0.6027982765029047	0.93507582327913	0.8614497582296825	0.893762683920527	1.0	0.2222222222222222	0.0	-0.0003621074700208179	5
1353	0.022846404688790255	0.003273652869487253	0.0032120065471420807	0.9312248930800964	-1	0.25	1	0.4	4	0.6153846153846154	8	0.3	0.6153846153846154	10	8	4	1	0	0.5	10	5	15	0.1	0.25	0.5712990406176985	0.8082302078223089	0.3748944078529362	0.85172085007015	0.6821341556658416	0.9522231538786424	0.8412248508617114	0.8869197988130418	1.0	0.3	0.0	0.0032120065471420807	41
1492	0.035894621728381385	0.011609690364585984	-0.011101607886583315	0.6903897801050632	-1	0	0	0.1	1	1.0	13	0.3125	0.9230769230769231	13	12	1	2	0	0.3333333333333333	12	4	15	0.4	0	0.5774124883596191	0.8393228066429238	0.4867997304658355	0.8717400741597475	0.6652940325497071	0.9584564415488092	0.866151957376853	0.9034422313935121	0.5384615384615385	0.23076923076923078	0.0	-0.0011101607886583316	3
274	0.0024823173169297398	0.0020613742096952043	-0.002027133704688635	0.9728731455096598	-1	0	0	0.3333333333333333	1	1.0	2	1.0	0.5	1	1	2	1	0	0.25	4	1	4	0.125	0	0.49791512187925235	0.5	0.4204362311590101	0.5	1.0	0.5	0.928840753362235	0.5	1.0	1.0	0.0	-0.00020271337046886352	14
3663	0.02281171152113702	0.004743074692924478	0.004192264582638583	0.9435509642073685	-1	0	0	0.2	2	0.8461538461538461	11	0.30612244897959184	0.6923076923076923	11	9	3	3	0	1.0	7	7	15	0.375	0.2222222222222222	0.5774124883596191	0.7134480368830878	0.4867997304658355	0.8633703290259559	0.5339036182871693	0.9641377795820657	0.8412248508617114	0.8824428788180857	0.45454545454545453	0.2727272727272727	0.0	0.004192264582638583	40
1089	0.017254214535371955	0.0014965428854508134	0.0014078376176917024	0.9414119839675565	-1	0.25	1	0.3	3	0.7692307692307693	10	0.234375	0.7692307692307693	11	10	3	1	0	1.0	8	8	15	0.1111111111111111	0.2857142857142857	0.5774124883596191	0.8089620517332701	0.26298908524003684	0.9141647049842315	0.5339036182871693	0.9544652330667496	0.8891154940023265	0.907530234917457	1.0	0.2727272727272727	0.0	0.0014078376176917024	14
4143	0.023793925209885217	0.005248114698056815	0.0047106030971456984	0.9396182841407946	-1	0	0	0.2	2	0.8461538461538461	11	0.30612244897959184	0.6923076923076923	11	9	3	3	0	1.0	7	7	15	0.375	0.2222222222222222	0.5774124883596191	0.7387152323353472	0.4867997304658355	0.8542861243730276	0.6630097006191593	0.9647511637966332	0.866151957376853	0.8848436492994671	0.45454545454545453	0.2727272727272727	0.0	0.0047106030971456984	27
2803	0.022423481712050452	0.004306661154471739	0.003867018379370385	0.9444404712300635	-1	0	0	0.2	2	0.8461538461538461	11	0.30612244897959184	0.6923076923076923	11	9	3	3	0	1.0	7	7	15	0.375	0.2222222222222222	0.5774124883596191	0.7134480368830878	0.4867997304658355	0.8633703290259559	0.5339036182871693	0.9641377795820657	0.8412248508617114	0.8824428788180857	0.45454545454545453	0.18181818181818182	0.0	0.003867018379370385	30
3046	0.0203000936994636	0.002604905975039322	0.0018944732038508102	0.940790391258546	-1	0	0	0.3	3	0.6923076923076923	9	0.25	0.6923076923076923	11	9	3	3	0	0.6	10	6	15	0.375	0.2222222222222222	0.565185592875778	0.8014701510961636	0.26298908524003684	0.8637491010129871	0.6630097006191593	0.9464318439910446	0.8412248508617114	0.884730707442402	0.5454545454545454	0.2727272727272727	0.0	0.0018944732038508102	9
2926	0.022561533807701817	0.004734963637966063	0.004160025876195665	0.9436329764603828	-1	0	0	0.2	2	0.8461538461538461	11	0.30612244897959184	0.6923076923076923	11	9	3	3	0	1.0	7	7	15	0.375	0.2222222222222222	0.5774124883596191	0.7134480368830878	0.4867997304658355	0.8633703290259559	0.5339036182871693	0.9641377795820657	0.8412248508617114	0.8824428788180857	0.45454545454545453	0.2727272727272727	0.0	0.004160025876195665	44
238	0.0024233894576087467	0.002307661347018571	-0.002307121404070294	0.9855786012400397	-1	0	0	0.5	1	1.0	1	1.0	1.0	2	1	0	3	0	0.3333333333333333	1	3	3	1.0	0	0.5322868718677043	0.8559520248859471	0.5378693025880923	0.9862644588800077	0.7110504496605561	0.9473247125611272	0.9615696333617421	0.9517466558823162	0.5	0.5	0.25	-0.00023071214040702937	36
836	0.011972927740862041	0.0062850156824146835	-0.006225826248958852	0.9400691654734268	-1	0.25	1	0.5	5	0.46153846153846156	6	0.4166666666666667	0.3076923076923077	8	4	6	2	0	1.0	6	6	15	0.16666666666666666	0.4444444444444444	0.7101463359533018	0.7419136255959086	0.6139146735074725	0.9242338567303537	0.4791257215838908	0.8962252678310693	0.8595860659546879	0.8703895133698482	0.6875	0.375	0.0	-0.0006225826248958853	2
4734	0.022601372283570235	0.00508334698294024	0.004924722266559134	0.9399683449121097	-1	0	0	0.2	2	0.8461538461538461	11	0.30612244897959184	0.6923076923076923	11	9	3	3	0	1.0	7	7	15	0.375	0.2222222222222222	0.5774124883596191	0.7387152323353472	0.4867997304658355	0.8542861243730276	0.6630097006191593	0.9647511637966332	0.866151957376853	0.8848436492994671	0.45454545454545453	0.18181818181818182	0.0	0.004924722266559134	33
4082	0.023720371810855786	0.005459362632020513	0.004628269284582437	0.9402100689601084	-1	0	0	0.2	2	0.8461538461538461	11	0.30612244897959184	0.6923076923076923	11	9	3	3	0	1.0	7	7	15	0.375	0.2222222222222222	0.5774124883596191	0.7387152323353472	0.4867997304658355	0.8542861243730276	0.6630097006191593	0.9647511637966332	0.866151957376853	0.8848436492994671	0.45454545454545453	0.18181818181818182	0.0	0.004628269284582437	34
95	0.01823361936605904	0.005108513887690404	-0.004833508359328697	0.984349428349837	-1	0	0	0.5	5	0.5384615384615384	7	0.3	0.5384615384615384	11	7	3	2	0	0.5	5	10	15	0.3333333333333333	0.15384615384615385	0.3164379701660643	0.9143582197066741	0.4566642446115118	0.9050335536026198	0.5183314471288434	0.9119836881917762	0.8161366440708411	0.9105361660982689	0.5454545454545454	0.09090909090909091	0.0	-0.0004833508359328697	15
2549	0.022444224354138877	0.004446267531986475	0.0037994356570989914	0.9438155796818043	-1	0	0	0.2	2	0.8461538461538461	11	0.30612244897959184	0.6923076923076923	11	9	3	3	0	1.0	7	7	15	0.375	0.2222222222222222	0.5774124883596191	0.7134480368830878	0.4867997304658355	0.8633703290259559	0.5339036182871693	0.9641377795820657	0.8412248508617114	0.8824428788180857	0.45454545454545453	0.2727272727272727	0.0	0.0037994356570989914	25
2905	0.022625182893414628	0.002530746768677015	0.0025306200558210695	0.9440556228023153	-1	0	0	0.2	2	0.8461538461538461	11	0.26785714285714285	0.6923076923076923	11	9	3	3	0	0.875	7	8	15	0.375	0.2222222222222222	0.5774124883596191	0.7950371909439681	0.4867997304658355	0.858271423053195	0.6607253686886115	0.9574352340675333	0.8412248508617114	0.8899208363758532	0.5454545454545454	0.2727272727272727	0.0	0.0025306200558210695	20
3375	0.023174718616876734	0.005515354330942085	-0.0025228579976364837	0.9458726362094814	-1	0	0	0.3	3	0.6923076923076923	9	0.26785714285714285	0.6153846153846154	11	8	3	4	0	0.875	7	8	15	0.5714285714285714	0.2222222222222222	0.565185592875778	0.7054162703538491	0.4867997304658355	0.8538367762238371	0.6607253686886115	0.962096187980989	0.8412248508617114	0.8762550429860176	0.36363636363636365	0.2727272727272727	0.0	-0.00025228579976364836	4
1722	0.024351390706641496	0.003394031579891663	0.003361991256337998	0.9371457194160445	-1	0.25	1	0.3	3	0.7692307692307693	10	0.26785714285714285	0.6923076923076923	10	9	4	1	0	0.875	7	8	15	0.09090909090909091	0.25	0.5712990406176985	0.8082302078223089	0.3748944078529362	0.85172085007015	0.6821341556658416	0.9522231538786424	0.8412248508617114	0.8869197988130418	1.0	0.3	0.0	0.003361991256337998	49
1763	0.02494216941939257	0.004221642030112134	0.003859293259837303	0.9359587245317215	-1	0.25	1	0.3	3	0.7692307692307693	10	0.26785714285714285	0.6923076923076923	10	9	4	1	0	0.875	7	8	15	0.09090909090909091	0.25	0.5712990406176985	0.8082302078223089	0.3748944078529362	0.85172085007015	0.6821341556658416	0.9522231538786424	0.8412248508617114	0.8869197988130418	1.0	0.3	0.0	0.003859293259837303	18
4444	0.02229979949785893	0.0038566732760022177	0.003460887344018757	0.9383144461379628	-1	0	0	0.2	2	0.8461538461538461	11	0.30612244897959184	0.6923076923076923	11	9	3	3	0	1.0	7	7	15	0.375	0.2222222222222222	0.5774124883596191	0.7544634595379641	0.4867997304658355	0.8542861243730276	0.6630097006191593	0.9647511637966332	0.866151957376853	0.8876415039639093	0.45454545454545453	0.2727272727272727	0.0	0.003460887344018757	4
3736	0.022385180394157576	0.004821039058905258	0.0043269531216455605	0.9441226041052081	-1	0	0	0.2	2	0.8461538461538461	11	0.30612244897959184	0.6923076923076923	11	9	3	3	0	1.0	7	7	15	0.375	0.2222222222222222	0.5774124883596191	0.7134480368830878	0.4867997304658355	0.8633703290259559	0.5339036182871693	0.9641377795820657	0.8412248508617114	0.8824428788180857	0.45454545454545453	0.2727272727272727	0.0	0.0043269531216455605	24
534	0.002299528881110108	0.001957194106613251	-0.001957170488189663	0.9801781396858278	-1	0	0	0.75	3	0.3333333333333333	1	0.5555555555555556	0.3333333333333333	4	1	0	0	0	1.0	3	3	5	0.0	1.0	0.6847558084184828	0.7281156320765174	0.6496743245335932	0.7228683013372688	0.38947039791526056	0.9272338322820665	0.8669546743692677	0.8170156014006205	0	0	0.0	-0.0001957170488189663	54
1922	0.024548941552320905	0.003298882768297703	0.0032947486771601952	0.9368583601776027	-1	0.25	1	0.3	3	0.7692307692307693	10	0.26785714285714285	0.6923076923076923	10	9	4	1	0	0.875	7	8	15	0.09090909090909091	0.25	0.5712990406176985	0.8082302078223089	0.3748944078529362	0.85172085007015	0.6821341556658416	0.9522231538786424	0.8412248508617114	0.8869197988130418	1.0	0.2	0.0	0.0032947486771601952	19
507	0.00255510787697592	0.0021456176588518223	-0.0021455059181878294	0.9865976329590337	-1	0	0	1.0	2	0.0	0	0.75	0	2	0	0	2	0	1.0	2	2	3	1.0	0	0	0	0	0	0	0	0	0	0	0	0	-0.00021455059181878293	6
3215	0.024711955539954582	0.006213058621534722	-0.005142742636894475	0.9609878537894332	-1	0	0	0.4444444444444444	4	0.5454545454545454	6	0.43333333333333335	0.45454545454545453	9	5	3	4	0	0.8333333333333334	5	6	13	0.6666666666666666	0	0.6156694222223051	0.847973195146344	0.31487807751618896	0.8224301883649076	0.7035429426430717	0.9477767539515222	0.866151957376853	0.8859571569141065	0.38888888888888884	0.2222222222222222	0.0	-0.0005142742636894476	3
1212	0.017791183841688714	0.008109686534691112	-0.0077847030508662075	0.9487051080976864	-1	0.25	1	0.7	7	0.3076923076923077	4	0.375	0.3076923076923077	9	4	5	2	0	0.625	8	5	15	0.2222222222222222	0.18181818181818182	0.5774124883596191	0.9091429596459889	0.6028063213970469	0.9311753512289005	0.49068462932765106	0.9587864322352364	0.8771965808900734	0.9361357356017925	0.6111111111111112	0.3333333333333333	0.0	-0.0007784703050866208	2
130	0.006840523422309721	0.005148679524318223	-0.005138874211920308	0.9856053305171433	-1	0	0	0.4	4	0.6153846153846154	8	0.75	0.38461538461538464	8	5	6	5	0	0.8	4	5	15	0.38461538461538464	0	0.7387779569109713	0.9614996570556243	0.372482443276948	0.9065678628338251	0.7303762187088817	0.9397285562468999	0.9500974425101038	0.9396679676564672	0.25	0.375	0.0	-0.0005138874211920309	32
216	0.008330183006076372	0.004264468079023158	-0.004251108644268725	0.967263588636412	-1	0	0	0.375	3	0.7	7	0.5	0.5	8	5	3	1	0	0.375	3	8	12	0.14285714285714285	0	0.5069255122496015	0.8947956275246238	0.5288837475623949	0.9491782167973021	0.3861535299937202	0.9362759223870186	0.844010028878599	0.9298966745179816	1.0	0.375	0.0	-0.0004251108644268725	12
785	0.01836056806443557	0.0019315369006995592	0.0011241639098289486	0.7670023760808294	-1	0	0	0.14285714285714285	1	1.0	8	1.0	1.0	9	8	0	1	0	0.1	10	1	10	0.3333333333333333	0	0.6789746929846815	0.8812093284131529	0.6805072154220003	0.747058256841482	0.569271001695309	0.9077580764936356	0.6191929035619054	0.8570694153632278	1.0	0.2222222222222222	0.0	0.0011241639098289486	121
2623	0.02471940666538965	0.003329414550546837	0.00332633798917247	0.9364185990387587	-1	0.25	1	0.3	3	0.7692307692307693	10	0.26785714285714285	0.6923076923076923	10	9	4	1	0	0.875	7	8	15	0.09090909090909091	0.25	0.5712990406176985	0.8082302078223089	0.3748944078529362	0.85172085007015	0.6821341556658416	0.9522231538786424	0.8412248508617114	0.8869197988130418	1.0	0.2	0.0	0.00332633798917247	24
4165	0.02241611066498502	0.004591949691471521	0.004171690935137853	0.9440546556890183	-1	0	0	0.2	2	0.8461538461538461	11	0.30612244897959184	0.6923076923076923	11	9	3	3	0	1.0	7	7	15	0.375	0.2222222222222222	0.5774124883596191	0.7134480368830878	0.4867997304658355	0.8633703290259559	0.5339036182871693	0.9641377795820657	0.8412248508617114	0.8824428788180857	0.45454545454545453	0.18181818181818182	0.0	0.004171690935137853	24
3641	0.020050882336761795	0.0039023293454683162	0.00015594893553482766	0.9482471577812065	-1	0	0	0.2	2	0.8461538461538461	11	0.26785714285714285	0.6923076923076923	11	9	3	3	0	0.875	8	7	15	0.375	0.25	0.5774124883596191	0.7133590556824582	0.4867997304658355	0.9174558357660607	0.5339036182871693	0.95650719376674	0.866151957376853	0.8944388450123179	0.5454545454545454	0.2727272727272727	0.0	0.00015594893553482766	10
2396	0.02366339460249746	0.003309326492101993	0.0033033021774767943	0.9373359261304878	-1	0.25	1	0.3	3	0.7692307692307693	10	0.26785714285714285	0.6923076923076923	10	9	4	1	0	0.875	7	8	15	0.09090909090909091	0.25	0.5712990406176985	0.8082302078223089	0.3748944078529362	0.85172085007015	0.6855606535616634	0.9522353545691103	0.8412248508617114	0.8869287651594747	1.0	0.2	0.0	0.0033033021774767943	23
3545	0.0029138476391930936	0.002841965983080335	-0.0028391588537204897	0.9766433190868592	-1	0	0	1.0	1	0	0	1.0	0	1	0	0	3	0	0.5	1	2	2	1.0	0	0	0	0	0	0	0	0	0	0	0	0	-0.000283915885372049	4
2843	None	None	None	None	None	0	0	0.2	2	0.8461538461538461	11	0.42857142857142855	0.6923076923076923	10	9	4	3	0	0.7142857142857143	5	7	15	0.2727272727272727	0.18181818181818182	0.6156694222223051	0.7317137383088198	0.4867997304658355	0.8639413907049002	0.5961723275226165	0.960116477511707	0.8541293752996173	0.8819418108755812	0.3	0.2	0.0	None	0
721	0.008633274713459095	0.0027437553039613557	-0.0027312972713888113	0.9807330804649831	-1	0	0	0.25	1	1.0	3	1.0	1.0	3	3	1	0	0	0.2	1	5	5	0.0	0	0.565185592875778	0.8732425365283415	0.4867997304658355	0.9125262539061142	0.4372736420909309	0.95392323565333	0.8815217963370221	0.9194598177015775	0	0	0.0	-0.0002731297271388811	16
4571	0.023421394910868736	0.00525310830819677	0.004874069387111215	0.9398623973508589	-1	0	0	0.2	2	0.8461538461538461	11	0.30612244897959184	0.6923076923076923	11	9	3	3	0	1.0	7	7	15	0.375	0.2222222222222222	0.5774124883596191	0.7387152323353472	0.4867997304658355	0.8542861243730276	0.6630097006191593	0.9647511637966332	0.866151957376853	0.8848436492994671	0.45454545454545453	0.18181818181818182	0.0	0.004874069387111215	35
2325	0.024593311621715706	0.0033289512834438094	0.0032740203539845408	0.9370704604718635	-1	0.25	1	0.3	3	0.7692307692307693	10	0.26785714285714285	0.6923076923076923	10	9	4	1	0	0.875	7	8	15	0.09090909090909091	0.25	0.5712990406176985	0.8082302078223089	0.3748944078529362	0.85172085007015	0.6821341556658416	0.9522231538786424	0.8412248508617114	0.8869197988130418	1.0	0.3	0.0	0.0032740203539845408	30
3364	None	None	None	None	None	0	0	0.3	3	0.6923076923076923	9	0.5	0.5384615384615384	10	7	4	3	0	0.8333333333333334	6	5	15	0.3333333333333333	0.4	0.5904275075490416	0.732528898287425	0.372744698258075	0.8808069767851416	0.39265675150618157	0.9549857889672294	0.8412248508617114	0.8829603905097595	0.4	0.2	0.0	None	0
1357	0.011611809075449356	0.0031589498125779584	-0.0028924962249412683	0.9467987555956724	-1	0	0	0.1	1	1.0	13	0.3125	0.9230769230769231	13	12	1	2	0	0.3333333333333333	12	4	15	0.4	0	0.6227886425994892	0.8759704366447657	0.6568068903598503	0.8948804205453038	0.5968280130048919	0.9147646211153412	0.7643700183350814	0.8962793933299317	0.5384615384615385	0.07692307692307693	0.0	-0.0002892496224941268	5
2284	0.024452861703338692	0.003434692540993607	0.0034161540187578584	0.9368522194482256	-1	0.25	1	0.3	3	0.7692307692307693	10	0.26785714285714285	0.6923076923076923	10	9	4	1	0	0.875	7	8	15	0.09090909090909091	0.25	0.5712990406176985	0.8082302078223089	0.3748944078529362	0.85172085007015	0.6821341556658416	0.9522231538786424	0.8412248508617114	0.8869197988130418	1.0	0.2	0.0	0.0034161540187578584	24
2634	0.024393731582583532	0.0033809744537906484	0.0033740209066138328	0.9374475172085754	-1	0.25	1	0.3	3	0.7692307692307693	10	0.26785714285714285	0.6923076923076923	10	9	4	1	0	0.875	7	8	15	0.09090909090909091	0.25	0.5712990406176985	0.8082302078223089	0.3748944078529362	0.85172085007015	0.6821341556658416	0.9522231538786424	0.8412248508617114	0.8869197988130418	1.0	0.3	0.0	0.0033740209066138328	22
3468	0.0201915059922226	0.0037890562318462287	-0.00114452952535627	0.9415365544417453	-1	0	0	0.2	2	0.8461538461538461	11	0.35714285714285715	0.6923076923076923	11	9	3	3	0	0.8571428571428571	6	7	15	0.375	0.2	0.565185592875778	0.7211758548187327	0.4867997304658355	0.8899577165777074	0.5339036182871693	0.9643254097509818	0.8412248508617114	0.8921154334526228	0.36363636363636365	0.2727272727272727	0.0	-0.000114452952535627	9
4000	0.024193341787412607	0.005517871548377692	0.0049574748070400215	0.9395146898815488	-1	0	0	0.2	2	0.8461538461538461	11	0.30612244897959184	0.6923076923076923	11	9	3	3	0	1.0	7	7	15	0.375	0.2222222222222222	0.5774124883596191	0.7387152323353472	0.4867997304658355	0.8542861243730276	0.6630097006191593	0.9647511637966332	0.866151957376853	0.8848436492994671	0.45454545454545453	0.18181818181818182	0.0	0.0049574748070400215	90
2861	0.022438721072452244	0.0043770601549328126	0.0038636842540363606	0.9442743201998216	-1	0	0	0.2	2	0.8461538461538461	11	0.30612244897959184	0.6923076923076923	11	9	3	3	0	1.0	7	7	15	0.375	0.2222222222222222	0.5774124883596191	0.7134480368830878	0.4867997304658355	0.8633703290259559	0.5339036182871693	0.9641377795820657	0.8412248508617114	0.8824428788180857	0.45454545454545453	0.2727272727272727	0.0	0.0038636842540363606	17
3430	0.02247311128532318	0.004389161089831908	0.004044139040571051	0.9444965757930442	-1	0	0	0.2	2	0.8461538461538461	11	0.30612244897959184	0.6923076923076923	11	9	3	3	0	1.0	7	7	15	0.375	0.2222222222222222	0.5774124883596191	0.7134480368830878	0.4867997304658355	0.8633703290259559	0.5339036182871693	0.9641377795820657	0.8412248508617114	0.8824428788180857	0.45454545454545453	0.18181818181818182	0.0	0.004044139040571051	31
3999	None	None	None	None	None	0	0	0.1	1	1.0	13	0.8333333333333334	0.6153846153846154	8	8	6	5	0	0.2222222222222222	9	2	15	0.3125	0.7692307692307693	0.5965409552909622	0.838930912778246	0.288933581378113	0.9325428268722664	0.4774764136841328	0.9595404918203456	0.8541293752996173	0.922795980939584	0.125	0.25	0.0	None	0
4379	0.023919562559530285	0.005360490194301986	0.005006958582243643	0.939737445809678	-1	0	0	0.2	2	0.8461538461538461	11	0.30612244897959184	0.6923076923076923	11	9	3	3	0	1.0	7	7	15	0.375	0.2222222222222222	0.5774124883596191	0.7387152323353472	0.4867997304658355	0.8542861243730276	0.6630097006191593	0.9647511637966332	0.866151957376853	0.8848436492994671	0.45454545454545453	0.2727272727272727	0.0	0.005006958582243643	37
961	0.00823780524730314	0.0044448513872021	-0.00434996194291664	0.9565741035535325	-1	0	0	0.2222222222222222	2	0.9090909090909091	10	0.28888888888888886	0.9090909090909091	12	10	0	0	0	0.5555555555555556	5	9	13	0.0	0	0.6422380580263619	0.8750938251765535	0.6805072154220003	0.7805045800593702	0.590867671778199	0.830659642502431	0.7677773732688452	0.8322831636290602	0	0	0.0	-0.000434996194291664	5
4862	0.023859497617342282	0.005504441063984276	0.004817278688690215	0.9393311327920103	-1	0	0	0.2	2	0.8461538461538461	11	0.30612244897959184	0.6923076923076923	11	9	3	3	0	1.0	7	7	15	0.375	0.2222222222222222	0.5774124883596191	0.7387152323353472	0.4867997304658355	0.8542861243730276	0.6630097006191593	0.9647511637966332	0.866151957376853	0.8848436492994671	0.45454545454545453	0.18181818181818182	0.0	0.004817278688690215	20
842	0.0143494450514104	0.004261024458585244	-0.004220563624805887	0.963129373087824	-1	0.25	1	0.4	4	0.6153846153846154	8	0.3125	0.5384615384615384	9	7	5	2	0	0.75	6	8	15	0.16666666666666666	0.4	0.5363305325526475	0.9106691128594872	0.5760204338589314	0.9028111880831198	0.7035429426430717	0.8851922071162817	0.7441888501096184	0.9000468458822816	0.611111111111111	0.1111111111111111	0.0	-0.0004220563624805887	10
2657	None	None	None	None	None	0	0	0.3333333333333333	3	0.6363636363636364	7	0.4642857142857143	0.45454545454545453	8	5	4	4	0	0.5714285714285714	7	4	13	0.4444444444444444	0	0.5774124883596191	0.8316712205362705	0.4867997304658355	0.8070403325400303	0.8351120542601063	0.9287975795479374	0.8780986242080104	0.8659473555731692	0.25	0.375	0.0	None	0
2180	0.024428102835466925	0.0033975768442660445	0.0033974660672901904	0.935790036074426	-1	0.25	1	0.3	3	0.7692307692307693	10	0.26785714285714285	0.6923076923076923	10	9	4	1	0	0.875	7	8	15	0.09090909090909091	0.25	0.5712990406176985	0.8082302078223089	0.3748944078529362	0.85172085007015	0.6821341556658416	0.9522231538786424	0.8412248508617114	0.8869197988130418	1.0	0.3	0.0	0.0033974660672901904	33
1095	0.014659044082332122	0.0013329614034594806	-0.0006826580021856498	0.925638201322448	-1	0	0	0.3	3	0.6923076923076923	9	0.30612244897959184	0.5384615384615384	9	7	5	3	0	1.0	7	7	15	0.25	0.2222222222222222	0.6156694222223051	0.8766022692265989	0.4867997304658355	0.9402183321059735	0.5339036182871693	0.9543303909158187	0.866151957376853	0.9299036460107898	0.4444444444444444	0.3333333333333333	0.0	-6.826580021856498e-05	43
1269	0.00865267480065391	0.0015236023497226848	-0.0012763130338352816	0.973146687321738	-1	0	0	0.4	4	0.5384615384615384	7	0.30612244897959184	0.46153846153846156	8	6	6	5	0	1.0	7	7	15	0.35714285714285715	0.2	0.6058886970765845	0.9094829383717141	0.3748944078529362	0.9275583345894055	0.67870765777002	0.9436055368388954	0.8412248508617114	0.9281191162031385	0.125	0.375	0.0	-0.00012763130338352816	21
851	0.017892759725483036	0.0021636823360126427	0.001707380727002632	0.9409389371088119	-1	0.25	1	0.3	3	0.7692307692307693	10	0.234375	0.7692307692307693	11	10	3	1	0	1.0	8	8	15	0.1111111111111111	0.2857142857142857	0.5774124883596191	0.7997949671007031	0.26298908524003684	0.9141647049842315	0.6607253686886115	0.9478489115384248	0.8891154940023265	0.9017552484496966	1.0	0.2727272727272727	0.0	0.001707380727002632	34
3591	0.022778642105641417	0.0035202509936339108	0.003365774857672924	0.9543709946629488	-1	0	0	0.2	2	0.8461538461538461	11	0.30612244897959184	0.6923076923076923	11	9	3	3	0	1.0	7	7	15	0.375	0.2222222222222222	0.5774124883596191	0.7827397682134121	0.4867997304658355	0.8633703290259559	0.5339036182871693	0.9641377795820657	0.8455888208057694	0.8946308502106379	0.45454545454545453	0.18181818181818182	0.0	0.003365774857672924	16
1999	0.02522082843615096	0.00422080532979199	0.0038125000989731772	0.9356049137561047	-1	0.25	1	0.3	3	0.7692307692307693	10	0.26785714285714285	0.6923076923076923	10	9	4	1	0	0.875	7	8	15	0.09090909090909091	0.25	0.5712990406176985	0.8082302078223089	0.3748944078529362	0.85172085007015	0.6821341556658416	0.9522231538786424	0.8412248508617114	0.8869197988130418	1.0	0.3	0.0	0.0038125000989731772	87
3821	0.01799468597516586	0.0025281957065023015	0.0005137626201780512	0.9425375345074022	-1	0	0	0.2	2	0.8461538461538461	11	0.30612244897959184	0.6923076923076923	11	9	3	3	0	1.0	7	7	15	0.375	0.2222222222222222	0.5774124883596191	0.7163028090499012	0.4867997304658355	0.8633703290259559	0.5339036182871693	0.9641377795820657	0.8412248508617114	0.8829263248084013	0.18181818181818182	0.45454545454545453	0.0	0.0005137626201780512	11
1047	0.014492565186261562	0.0006229626302046941	-0.00045547896599116135	0.9250460349287867	-1	0	0	0.3	3	0.6923076923076923	9	0.30612244897959184	0.5384615384615384	9	7	5	3	0	1.0	7	7	15	0.25	0.2222222222222222	0.6156694222223051	0.8766022692265989	0.4867997304658355	0.9402183321059735	0.5339036182871693	0.9551554775749579	0.866151957376853	0.9303174189307936	0.4444444444444444	0.3333333333333333	0.0	-4.5547896599116135e-05	30
2653	0.02493498413997732	0.004035425545636838	0.003778822316146867	0.9358794042184919	-1	0.25	1	0.3	3	0.7692307692307693	10	0.26785714285714285	0.6923076923076923	10	9	4	1	0	0.875	7	8	15	0.09090909090909091	0.25	0.5712990406176985	0.8082302078223089	0.3748944078529362	0.85172085007015	0.6821341556658416	0.9522231538786424	0.8412248508617114	0.8869197988130418	1.0	0.2	0.0	0.003778822316146867	36
4349	0.023743630405985972	0.005609213270645734	0.00483461923696266	0.939581363187543	-1	0	0	0.2	2	0.8461538461538461	11	0.30612244897959184	0.6923076923076923	11	9	3	3	0	1.0	7	7	15	0.375	0.2222222222222222	0.5774124883596191	0.7387152323353472	0.4867997304658355	0.8542861243730276	0.6630097006191593	0.9647511637966332	0.866151957376853	0.8848436492994671	0.45454545454545453	0.18181818181818182	0.0	0.00483461923696266	46
2295	0.025283936073660102	0.004210038343472075	0.003788564205582726	0.9352254134472162	-1	0.25	1	0.3	3	0.7692307692307693	10	0.26785714285714285	0.6923076923076923	10	9	4	1	0	0.875	7	8	15	0.09090909090909091	0.25	0.5712990406176985	0.8082302078223089	0.3748944078529362	0.85172085007015	0.6821341556658416	0.9522231538786424	0.8412248508617114	0.8869197988130418	1.0	0.3	0.0	0.003788564205582726	52
2230	0.024518905889891307	0.003305144126581536	0.003295075202682132	0.936842488718807	-1	0.25	1	0.3	3	0.7692307692307693	10	0.26785714285714285	0.6923076923076923	10	9	4	1	0	0.875	7	8	15	0.09090909090909091	0.25	0.5712990406176985	0.8082302078223089	0.3748944078529362	0.85172085007015	0.6821341556658416	0.9522231538786424	0.8412248508617114	0.8869197988130418	1.0	0.3	0.0	0.003295075202682132	39
3004	0.022770867784284884	0.004216621244716595	0.0036669380602343824	0.9443236071552056	-1	0	0	0.2	2	0.8461538461538461	11	0.30612244897959184	0.6923076923076923	11	9	3	4	0	1.0	7	7	15	0.5	0.2222222222222222	0.5774124883596191	0.7134480368830878	0.4867997304658355	0.8633703290259559	0.5339036182871693	0.9641377795820657	0.8412248508617114	0.8824428788180857	0.2727272727272727	0.18181818181818182	0.0	0.0036669380602343824	20
2542	0.02053402984484716	0.006721396374584983	-0.00635990714756042	0.936535596612478	-1	0.25	1	0.3	3	0.7692307692307693	10	0.2777777777777778	0.6923076923076923	11	9	3	1	0	0.6666666666666666	9	6	15	0.125	0.2222222222222222	0.5774124883596191	0.7990110539646786	0.4867997304658355	0.9097926597844985	0.6331683573790287	0.9560110263122978	0.866151957376853	0.9052257900547304	1.0	0.18181818181818182	0.0	-0.000635990714756042	4
3365	0.03997848778083598	0.010856266583160992	-0.008556549517295904	0.9100556664362074	-1	0	0	0.1	1	1.0	13	0.3125	0.9230769230769231	13	12	1	2	0	0.3333333333333333	12	4	15	0.4	0	0.5774124883596191	0.7817220061671817	0.4867997304658355	0.8613947596312851	0.6607253686886115	0.9584289852078152	0.866151957376853	0.8889619677466578	0.5384615384615385	0.23076923076923078	0.0	-0.0008556549517295904	5
3226	0.022741796691578935	0.004662891726213991	0.004129733888261751	0.9437813308434914	-1	0	0	0.2	2	0.8461538461538461	11	0.30612244897959184	0.6923076923076923	11	9	3	3	0	1.0	7	7	15	0.375	0.2222222222222222	0.5774124883596191	0.7134480368830878	0.4867997304658355	0.8633703290259559	0.5339036182871693	0.9641377795820657	0.8412248508617114	0.8824428788180857	0.45454545454545453	0.18181818181818182	0.0	0.004129733888261751	60
3107	0.022322614123379856	0.004653912234913494	0.004121041693454501	0.9433465973520853	-1	0	0	0.2	2	0.8461538461538461	11	0.30612244897959184	0.6923076923076923	11	9	3	3	0	1.0	7	7	15	0.375	0.2222222222222222	0.5774124883596191	0.7134480368830878	0.4867997304658355	0.8633703290259559	0.5339036182871693	0.9641377795820657	0.8412248508617114	0.8824428788180857	0.45454545454545453	0.2727272727272727	0.0	0.004121041693454501	46
2499	0.019996684096636894	0.007709566822210799	-0.004488889997418925	0.9545724881803349	-1	0.25	1	0.3	3	0.7692307692307693	10	0.26785714285714285	0.6923076923076923	10	9	4	1	0	0.875	7	8	15	0.09090909090909091	0.25	0.5774124883596191	0.7971900195623421	0.3748944078529362	0.85172085007015	0.6821341556658416	0.9522231538786424	0.8412248508617114	0.8845676841038395	1.0	0.3	0.0	-0.00044888899974189245	3
2399	0.02445481555427324	0.003227134331036037	0.003203025627889386	0.9370254110563714	-1	0.25	1	0.3	3	0.7692307692307693	10	0.26785714285714285	0.6923076923076923	10	9	4	1	0	0.875	7	8	15	0.09090909090909091	0.25	0.5712990406176985	0.8082302078223089	0.3748944078529362	0.85172085007015	0.6821341556658416	0.9522231538786424	0.8412248508617114	0.8869197988130418	1.0	0.3	0.0	0.003203025627889386	14
4037	0.023890724908784168	0.006051203231982415	0.0052638004613030165	0.9386345894955505	-1	0	0	0.2	2	0.8461538461538461	11	0.30612244897959184	0.6923076923076923	11	9	3	3	0	1.0	7	7	15	0.375	0.2222222222222222	0.5774124883596191	0.7387152323353472	0.4867997304658355	0.8542861243730276	0.6630097006191593	0.9647511637966332	0.866151957376853	0.8848436492994671	0.45454545454545453	0.18181818181818182	0.0	0.0052638004613030165	61
539	0.020209075586033003	0.009399110146092566	-0.00814491454317971	0.9226121504575452	-1	0.5	2	0.6	6	0.38461538461538464	5	0.46875	0.38461538461538464	10	5	4	2	0	0.5	8	4	15	0.2857142857142857	0.8571428571428571	0.5774124883596191	0.8211072265647771	0.4867997304658355	0.8748072707431475	0.7818164654388646	0.9664011164077813	0.8412248508617114	0.9068444976155144	0.6000000000000001	0.2	0.0	-0.0008144914543179709	1
3374	0.022862059390916414	0.004524680714902731	0.004018999663587752	0.9438305467235243	-1	0	0	0.2	2	0.8461538461538461	11	0.30612244897959184	0.6923076923076923	11	9	3	3	0	1.0	7	7	15	0.375	0.2222222222222222	0.5774124883596191	0.7134480368830878	0.4867997304658355	0.8633703290259559	0.5339036182871693	0.9640710530035134	0.8412248508617114	0.8823761897079436	0.45454545454545453	0.18181818181818182	0.0	0.004018999663587752	27
681	0.025460667206508213	0.00644735052754624	-0.006446458477783527	0.9831786152138352	-1	0.25	1	0.5	5	0.46153846153846156	6	0.5	0.23076923076923078	6	3	8	1	0	0.3	10	3	15	0.058823529411764705	0.4	0.6699384283354505	0.7417501043288646	0.4867997304658355	0.9564958295387868	0.5131740885171079	0.9703537964338638	0.8618275141935959	0.9272105962714874	1.0	0.3333333333333333	0.0	-0.0006446458477783526	3
20	0.011329659680086151	0.0035389201949917507	-0.0033083000749826006	0.9618541198595878	-1	0	0	0.3333333333333333	2	0.8571428571428571	6	0.375	0.5714285714285714	5	4	3	1	0	0.6666666666666666	6	4	9	0.1111111111111111	0.25	0.8851688102873077	0.832896993292469	0.67234422395051	0.892210897206594	0.7839736117921008	0.9669926136951863	0.7881247658086828	0.9141789221425016	1.0	0.2	0.0	-0.00033083000749826004	43
1180	0.021557915872336617	0.002966546152690767	0.0022080736021119624	0.938830563224003	-1	0.25	1	0.3	3	0.7692307692307693	10	0.26785714285714285	0.6923076923076923	10	9	4	1	0	0.875	7	8	15	0.09090909090909091	0.25	0.5712990406176985	0.8179385213768651	0.3748944078529362	0.85172085007015	0.6821341556658416	0.9522231538786424	0.8412248508617114	0.8890382197721932	1.0	0.3	0.0	0.0022080736021119624	21
435	0.0017991945897621812	0.0017374952242119356	-0.0017374952242080954	0.9863507275752388	-1	0	0	0	0	0	0	1.0	0	0	0	0	4	0	1.0	1	1	1	1.0	0	0	0	0	0	0	0	0	0	0	0	0	-0.1	0
1484	0.025641922765660498	0.003803575463869556	-0.0020009380912515704	0.9655417695369423	-1	0.25	1	0.3	3	0.7692307692307693	10	0.26785714285714285	0.6923076923076923	10	9	4	1	0	0.875	7	8	15	0.09090909090909091	0.25	0.5712990406176985	0.8387947840040798	0.2889335813781129	0.8402586173345162	0.6187232804651204	0.9607163181614041	0.8412248508617114	0.8974098251213487	1.0	0.3	0.0	-0.00020009380912515705	7
3224	0.02373186941404305	0.0028526014228884592	-7.914308955272145e-05	0.9391639952743337	-1	0	0	0.3	3	0.6923076923076923	9	0.26785714285714285	0.6153846153846154	11	8	3	3	0	0.875	8	7	15	0.42857142857142855	0.2222222222222222	0.5774124883596191	0.8021850957269744	0.4867997304658355	0.8485882790341422	0.6584410367580638	0.9574224572235934	0.8412248508617114	0.8888286978844373	0.5454545454545454	0.2727272727272727	0.0	-7.914308955272145e-06	10
3812	0.022677030891476043	0.004608280938714836	0.004167567503658153	0.9439466706906988	-1	0	0	0.2	2	0.8461538461538461	11	0.30612244897959184	0.6923076923076923	11	9	3	3	0	1.0	7	7	15	0.375	0.2222222222222222	0.5774124883596191	0.7134480368830878	0.4867997304658355	0.8633703290259559	0.5339036182871693	0.9641377795820657	0.8412248508617114	0.8824428788180857	0.45454545454545453	0.2727272727272727	0.0	0.004167567503658153	28
2513	0.02278649912312603	0.004631342831901718	0.004219084993628442	0.9438798299802906	-1	0	0	0.2	2	0.8461538461538461	11	0.30612244897959184	0.6923076923076923	11	9	3	3	0	1.0	7	7	15	0.375	0.2222222222222222	0.5774124883596191	0.7134480368830878	0.4867997304658355	0.8633703290259559	0.5339036182871693	0.9641377795820657	0.8412248508617114	0.8824428788180857	0.45454545454545453	0.2727272727272727	0.0	0.004219084993628442	107
1955	0.024248208431524896	0.0032331937158275223	0.003217380351799847	0.9374001380473779	-1	0.25	1	0.3	3	0.7692307692307693	10	0.26785714285714285	0.6923076923076923	10	9	4	1	0	0.875	7	8	15	0.09090909090909091	0.25	0.5712990406176985	0.8082302078223089	0.3748944078529362	0.85172085007015	0.6821341556658416	0.952209073610563	0.8412248508617114	0.8869094530879796	1.0	0.3	0.0	0.003217380351799847	22
1942	0.036588796087738136	0.001206182989753587	0.0009862674544073096	0.9330345839215404	-1	0	0	0.2	2	0.8461538461538461	11	0.3	0.6923076923076923	10	9	4	2	0	0.5	10	5	15	0.18181818181818182	0	0.5712990406176985	0.8082302078223089	0.3748944078529362	0.85172085007015	0.6821341556658416	0.9522231538786424	0.8412248508617114	0.8869197988130418	0.55	0.6	0.0	0.0009862674544073096	4
293	0.018414868229316733	0.0033569961577132284	-0.0033444024988054	0.9736050346830758	-1	0	0	0.4	4	0.6153846153846154	8	0.375	0.6153846153846154	8	8	6	3	0	0.625	8	5	15	0.1875	0	0.6595647083553187	0.8518073421012087	0.6710154450740408	0.8841581501067293	0.34218863718310377	0.9124500446151913	0.8502280848676093	0.885109006866436	0.375	0.5	0.0	-0.00033444024988054	16
3291	0.022821483618316832	0.0045382636892733605	0.004003599853582804	0.9435501778981515	-1	0	0	0.2	2	0.8461538461538461	11	0.30612244897959184	0.6923076923076923	11	9	3	3	0	1.0	7	7	15	0.375	0.2222222222222222	0.5774124883596191	0.7134480368830878	0.4867997304658355	0.8633703290259559	0.5339036182871693	0.9641377795820657	0.8412248508617114	0.8824428788180857	0.45454545454545453	0.2727272727272727	0.0	0.004003599853582804	24
4555	0.018444534463058698	0.007884661611937308	-0.0047205607463976845	0.9769954188900412	-1	0.25	1	0.5	5	0.6153846153846154	8	0.3333333333333333	0.46153846153846156	10	6	4	3	0	0.5555555555555556	9	5	15	0.375	0.3333333333333333	0.5774124883596191	0.6898414131552226	0.3748944078529362	0.9251264781299762	0.6694978159763241	0.9603897302441092	0.8737786138796925	0.8972700305686871	0.2	0.1	0.0	-0.00047205607463976843	2
2018	0.024602511351808784	0.003438825295669796	0.0034384586477273485	0.9373502462148	-1	0.25	1	0.3	3	0.7692307692307693	10	0.26785714285714285	0.6923076923076923	10	9	4	1	0	0.875	7	8	15	0.09090909090909091	0.25	0.5712990406176985	0.8082302078223089	0.3748944078529362	0.85172085007015	0.6821341556658416	0.9522231538786424	0.8412248508617114	0.8869197988130418	1.0	0.3	0.0	0.0034384586477273485	35
1358	0.024772361386637246	0.0032611802314427233	0.003246523075709427	0.9364489301521766	-1	0.25	1	0.3	3	0.7692307692307693	10	0.26785714285714285	0.6923076923076923	10	9	4	1	0	0.875	7	8	15	0.09090909090909091	0.25	0.5712990406176985	0.8082302078223089	0.3748944078529362	0.85172085007015	0.6821341556658416	0.9522231538786424	0.8412248508617114	0.8869197988130418	1.0	0.3	0.0	0.003246523075709427	31
4447	0.023800128035769308	0.005908758037783725	0.004729131726163266	0.9391717252192534	-1	0	0	0.2	2	0.8461538461538461	11	0.30612244897959184	0.6923076923076923	11	9	3	3	0	1.0	7	7	15	0.375	0.2222222222222222	0.5774124883596191	0.7387152323353472	0.4867997304658355	0.8542861243730276	0.6630097006191593	0.9647511637966332	0.866151957376853	0.8848436492994671	0.45454545454545453	0.18181818181818182	0.0	0.004729131726163266	16
4040	0.022574121141601327	0.0046410596096918295	0.0038719602125150297	0.9432624474467302	-1	0	0	0.2	2	0.8461538461538461	11	0.30612244897959184	0.6923076923076923	11	9	3	3	0	1.0	7	7	15	0.375	0.2222222222222222	0.5774124883596191	0.7134480368830878	0.4867997304658355	0.8633703290259559	0.5339036182871693	0.9641377795820657	0.8412248508617114	0.8824428788180857	0.45454545454545453	0.2727272727272727	0.0	0.0038719602125150297	19
21	0.002314523923068424	0.0023144681484763667	-0.0023138007935060547	0.9834276417386298	-1	0	0	1.0	1	0	0	1.0	0	1	0	0	0	0	0.5	2	1	2	0.0	0	0	0	0	0	0	0	0	0	0	0	0	-0.00023138007935060546	20
4353	0.023725135562557297	0.005584884659565106	0.005147592685798596	0.9394474455843879	-1	0	0	0.2	2	0.8461538461538461	11	0.30612244897959184	0.6923076923076923	11	9	3	3	0	1.0	7	7	15	0.375	0.2222222222222222	0.5774124883596191	0.7387152323353472	0.4867997304658355	0.8542861243730276	0.6630097006191593	0.9647511637966332	0.866151957376853	0.8848436492994671	0.45454545454545453	0.18181818181818182	0.0	0.005147592685798596	107
4423	0.02387505618135053	0.00545786575327931	0.004854402734839268	0.9397707306787797	-1	0	0	0.2	2	0.8461538461538461	11	0.30612244897959184	0.6923076923076923	11	9	3	3	0	1.0	7	7	15	0.375	0.2222222222222222	0.5774124883596191	0.7387152323353472	0.4867997304658355	0.8542861243730276	0.6630097006191593	0.9647511637966332	0.866151957376853	0.8848436492994671	0.45454545454545453	0.18181818181818182	0.0	0.004854402734839268	35
1239	0.014218835035562533	0.0007740186891357985	-0.0005041478316820022	0.9273310808811772	-1	0	0	0.3	3	0.6923076923076923	9	0.30612244897959184	0.5384615384615384	9	7	5	3	0	1.0	7	7	15	0.25	0.2222222222222222	0.6156694222223051	0.8766022692265989	0.4867997304658355	0.9402183321059735	0.5339036182871693	0.9551554775749579	0.866151957376853	0.9303174189307936	0.4444444444444444	0.3333333333333333	0.0	-5.0414783168200215e-05	33
1986	0.020843523087468258	0.007740479305412127	-0.006713462585243909	0.9294757952134447	-1	0.25	1	0.3	3	0.7692307692307693	10	0.23809523809523808	0.7692307692307693	11	10	3	1	0	0.7777777777777778	7	9	15	0.1111111111111111	0.25	0.565185592875778	0.7911914571074814	0.3596625650614039	0.8542934280081341	0.6630097006191593	0.9513295415739451	0.8412248508617114	0.8833486227994344	1.0	0.2727272727272727	0.0	-0.0006713462585243909	0
2881	0.022607823153765496	0.004515267999718787	0.003946346314741212	0.9438869821747534	-1	0	0	0.2	2	0.8461538461538461	11	0.30612244897959184	0.6923076923076923	11	9	3	3	0	1.0	7	7	15	0.375	0.2222222222222222	0.5774124883596191	0.7134480368830878	0.4867997304658355	0.8633703290259559	0.5339036182871693	0.9641377795820657	0.8412248508617114	0.8824428788180857	0.45454545454545453	0.18181818181818182	0.0	0.003946346314741212	19
1993	0.01770501742680187	0.0008272485978160309	0.0006809830232969638	0.9387584218267968	-1	0.25	1	0.3	3	0.7692307692307693	10	0.234375	0.7692307692307693	11	10	3	1	0	1.0	8	8	15	0.1111111111111111	0.2857142857142857	0.5774124883596191	0.8045173690772327	0.4867997304658355	0.9077042822957283	0.7035429426430717	0.951941291498866	0.8412248508617114	0.9028169913479958	1.0	0.2727272727272727	0.0	0.0006809830232969638	5
1664	0.03214335627759852	0.008872481439048122	-0.0088449372379468	0.967737166247968	-1	0.25	1	0.3	3	0.7692307692307693	10	0.26785714285714285	0.6923076923076923	10	9	4	1	0	0.875	7	8	15	0.09090909090909091	0.25	0.5712990406176985	0.7944392409193658	0.2889335813781129	0.8402586173345162	0.6187232804651204	0.9607163181614041	0.8412248508617114	0.8879170855768691	1.0	0.3	0.0	-0.00088449372379468	2
1769	0.01958375140953482	0.0044762154271136	-0.0027305930064428605	0.9527498193914982	-1	0.25	1	0.3	3	0.7692307692307693	10	0.26785714285714285	0.6923076923076923	10	9	4	1	0	0.875	7	8	15	0.09090909090909091	0.25	0.5774124883596191	0.8009891439454259	0.3744283151165371	0.860248323003403	0.7096911669754246	0.9500431485194969	0.8466501968438486	0.8861223002155698	1.0	0.3	0.0	-0.000273059300644286	6
3573	0.022444694038559993	0.004336792038148301	0.003872949000468721	0.9440641862532899	-1	0	0	0.2	2	0.8461538461538461	11	0.30612244897959184	0.6923076923076923	11	9	3	3	0	1.0	7	7	15	0.375	0.2222222222222222	0.5774124883596191	0.7134480368830878	0.4867997304658355	0.8633703290259559	0.5339036182871693	0.9641377795820657	0.8412248508617114	0.8824428788180857	0.45454545454545453	0.2727272727272727	0.0	0.003872949000468721	15
4198	0.02389543821764112	0.005910788072574543	0.0050507534425291755	0.9396729554148608	-1	0	0	0.2	2	0.8461538461538461	11	0.30612244897959184	0.6923076923076923	11	9	3	3	0	1.0	7	7	15	0.375	0.2222222222222222	0.5774124883596191	0.7387152323353472	0.4867997304658355	0.8542861243730276	0.6630097006191593	0.9647511637966332	0.866151957376853	0.8848436492994671	0.45454545454545453	0.18181818181818182	0.0	0.0050507534425291755	69
350	0.0019522392877182578	0.0017631375379380508	-0.0017622299934653327	0.9850287030806822	-1	0	0	1.0	1	0	0	1.0	0	1	0	0	1	0	0.5	2	1	2	0.3333333333333333	0	0	0	0	0	0	0	0	0	0	0	0	-0.00017622299934653328	57
2583	0.018995791958004632	0.0031523120228512213	-0.002134420539041937	0.9373867201143061	-1	0.25	1	0.3	3	0.7692307692307693	10	0.3125	0.6153846153846154	10	8	4	2	0	0.75	6	8	15	0.2	0.2222222222222222	0.5712990406176985	0.8083661731274063	0.3748944078529362	0.8916674523769098	0.5973144934878903	0.9564117094596112	0.8412248508617114	0.9013135393586996	0.55	0.2	0.0	-0.0002134420539041937	4
2585	0.024479407451374936	0.003287457177225982	0.0032861806028915506	0.9370779332586471	-1	0.25	1	0.3	3	0.7692307692307693	10	0.26785714285714285	0.6923076923076923	10	9	4	1	0	0.875	7	8	15	0.09090909090909091	0.25	0.5712990406176985	0.8082302078223089	0.3748944078529362	0.85172085007015	0.6821341556658416	0.9522231538786424	0.8412248508617114	0.8869197988130418	1.0	0.3	0.0	0.0032861806028915506	13
3698	0.022691790038657674	0.004783813967410831	0.004196251878348456	0.9437307316525961	-1	0	0	0.2	2	0.8461538461538461	11	0.30612244897959184	0.6923076923076923	11	9	3	3	0	1.0	7	7	15	0.375	0.2222222222222222	0.5774124883596191	0.7134480368830878	0.4867997304658355	0.8633703290259559	0.5339036182871693	0.9641377795820657	0.8412248508617114	0.8824428788180857	0.45454545454545453	0.2727272727272727	0.0	0.004196251878348456	24
3596	0.02252885559471688	0.004843173233380084	0.0045331752629043	0.9439820647396888	-1	0	0	0.2	2	0.8461538461538461	11	0.30612244897959184	0.6923076923076923	11	9	3	3	0	1.0	7	7	15	0.375	0.2222222222222222	0.5774124883596191	0.7134480368830878	0.4867997304658355	0.8633703290259559	0.5339036182871693	0.9641377795820657	0.8412248508617114	0.8824428788180857	0.45454545454545453	0.2727272727272727	0.0	0.0045331752629043	30
4732	0.024179797283208408	0.005556351164956642	0.0049002621383801995	0.9394840298471757	-1	0	0	0.2	2	0.8461538461538461	11	0.30612244897959184	0.6923076923076923	11	9	3	3	0	1.0	7	7	15	0.375	0.2222222222222222	0.5774124883596191	0.7387152323353472	0.4867997304658355	0.8542861243730276	0.6630097006191593	0.9647511637966332	0.866151957376853	0.8848436492994671	0.45454545454545453	0.2727272727272727	0.0	0.0049002621383801995	26
3685	0.02340341463690466	0.005089342200619724	-0.005084485366555622	0.928755391747017	-1	0	0	0.3	3	0.7692307692307693	10	0.5	0.5384615384615384	10	7	4	3	0	0.8333333333333334	5	6	15	0.3333333333333333	0.46153846153846156	0.5774124883596191	0.8386682933547298	0.4867997304658355	0.9117219998884607	0.41762187694592257	0.9465049758060227	0.866151957376853	0.907665788066685	0.2	0.3	0.0	-0.0005084485366555622	5
2684	0.022525678298560378	0.004479537978235801	0.003961333821955432	0.9441615048519502	-1	0	0	0.2	2	0.8461538461538461	11	0.30612244897959184	0.6923076923076923	11	9	3	3	0	1.0	7	7	15	0.375	0.2222222222222222	0.5774124883596191	0.7134480368830878	0.4867997304658355	0.8633703290259559	0.5339036182871693	0.9640710530035134	0.8412248508617114	0.8823761897079436	0.45454545454545453	0.2727272727272727	0.0	0.003961333821955432	28
4193	0.023744426023698532	0.005663847378345126	0.005019642396177127	0.9397333100881806	-1	0	0	0.2	2	0.8461538461538461	11	0.30612244897959184	0.6923076923076923	11	9	3	3	0	1.0	7	7	15	0.375	0.2222222222222222	0.5774124883596191	0.7387152323353472	0.4867997304658355	0.8542861243730276	0.6630097006191593	0.9647511637966332	0.866151957376853	0.8848436492994671	0.45454545454545453	0.18181818181818182	0.0	0.005019642396177127	28
4020	0.023958986738753428	0.005892991279103435	0.005304697803337239	0.9395880169072972	-1	0	0	0.2	2	0.8461538461538461	11	0.30612244897959184	0.6923076923076923	11	9	3	3	0	1.0	7	7	15	0.375	0.2222222222222222	0.5774124883596191	0.7387152323353472	0.4867997304658355	0.8542861243730276	0.6630097006191593	0.9647511637966332	0.866151957376853	0.8848436492994671	0.45454545454545453	0.18181818181818182	0.0	0.005304697803337239	92
1395	0.024111253124501558	0.003294662765316536	0.0032812129699516623	0.9372741557770412	-1	0.25	1	0.3	3	0.7692307692307693	10	0.26785714285714285	0.6923076923076923	10	9	4	1	0	0.875	7	8	15	0.09090909090909091	0.25	0.5712990406176985	0.8082302078223089	0.3748944078529362	0.85172085007015	0.6821341556658416	0.9522231538786424	0.8412248508617114	0.8869197988130418	1.0	0.3	0.0	0.0032812129699516623	68
3492	0.022132467844294786	0.004678355138306716	0.004290224062235709	0.9443611231781047	-1	0	0	0.2	2	0.8461538461538461	11	0.30612244897959184	0.6923076923076923	11	9	3	3	0	1.0	7	7	15	0.375	0.2222222222222222	0.5774124883596191	0.7134480368830878	0.4867997304658355	0.8633703290259559	0.5339036182871693	0.9641377795820657	0.8412248508617114	0.8824428788180857	0.45454545454545453	0.18181818181818182	0.0	0.004290224062235709	26
2928	0.019579037494851962	0.009638558112085712	-0.009219743657675961	0.9438985037580317	-1	0	0	0.3	3	0.7692307692307693	10	0.3125	0.5384615384615384	10	7	4	3	0	0.75	8	6	15	0.3333333333333333	0.15384615384615385	0.5712990406176985	0.7130704795903096	0.4867997304658355	0.9196544831439901	0.43140038260071395	0.9567227738944799	0.8541293752996173	0.8954783833220716	0.5	0.3	0.0	-0.0009219743657675961	5
4592	0.024020880943007767	0.00569061993988959	0.00495353804636123	0.9396074326251028	-1	0	0	0.2	2	0.8461538461538461	11	0.30612244897959184	0.6923076923076923	11	9	3	3	0	1.0	7	7	15	0.375	0.2222222222222222	0.5774124883596191	0.7387152323353472	0.4867997304658355	0.8542861243730276	0.6630097006191593	0.9647511637966332	0.866151957376853	0.8848436492994671	0.45454545454545453	0.2727272727272727	0.0	0.00495353804636123	17
2774	0.022905419629103523	0.004655837697156264	0.0040505530926281995	0.9438715295513983	-1	0	0	0.2	2	0.8461538461538461	11	0.30612244897959184	0.6923076923076923	11	9	3	3	0	1.0	7	7	15	0.375	0.2222222222222222	0.5774124883596191	0.7134480368830878	0.4867997304658355	0.8633703290259559	0.5339036182871693	0.9641377795820657	0.8412248508617114	0.8824428788180857	0.45454545454545453	0.2727272727272727	0.0	0.0040505530926281995	19
1135	0.024863095713473633	0.0041084803615953885	0.0037718677868920185	0.9346100316122129	-1	0.25	1	0.3	3	0.7692307692307693	10	0.26785714285714285	0.6923076923076923	10	9	4	1	0	0.875	7	8	15	0.09090909090909091	0.25	0.5712990406176985	0.8082302078223089	0.3748944078529362	0.85172085007015	0.6821341556658416	0.9522231538786424	0.8412248508617114	0.8869197988130418	1.0	0.3	0.0	0.0037718677868920185	125
2962	0.022374809970162824	0.004843471636686081	0.004305221153241416	0.9438787505870503	-1	0	0	0.2	2	0.8461538461538461	11	0.30612244897959184	0.6923076923076923	11	9	3	3	0	1.0	7	7	15	0.375	0.2222222222222222	0.5774124883596191	0.7134480368830878	0.4867997304658355	0.8633703290259559	0.5339036182871693	0.9641377795820657	0.8412248508617114	0.8824428788180857	0.45454545454545453	0.2727272727272727	0.0	0.004305221153241416	99
3206	0.02252250859072105	0.00476212266151375	0.004175838762193719	0.9435540696284291	-1	0	0	0.2	2	0.8461538461538461	11	0.30612244897959184	0.6923076923076923	11	9	3	3	0	1.0	7	7	15	0.375	0.2222222222222222	0.5774124883596191	0.7134480368830878	0.4867997304658355	0.8633703290259559	0.5339036182871693	0.9641377795820657	0.8412248508617114	0.8824428788180857	0.45454545454545453	0.2727272727272727	0.0	0.004175838762193719	56
1954	0.024098400486946715	0.0034538159796709735	0.003430270376357281	0.9373252827360525	-1	0.25	1	0.3	3	0.7692307692307693	10	0.26785714285714285	0.6923076923076923	10	9	4	1	0	0.875	7	8	15	0.09090909090909091	0.25	0.5712990406176985	0.8082302078223089	0.3748944078529362	0.85172085007015	0.6821341556658416	0.9522231538786424	0.8412248508617114	0.8869197988130418	1.0	0.3	0.0	0.003430270376357281	43
119	0.012789308415987946	0.00411245081878922	-0.003994286140843665	0.9759280087843988	-1	0	0	0.4	4	0.6153846153846154	8	0.3333333333333333	0.5384615384615384	11	7	3	1	0	0.5555555555555556	9	5	15	0.16666666666666666	0.2	0.6699475634534026	0.9329183717938886	0.8582540846629405	0.9593684546488063	0.4082996681559865	0.9640128851726495	0.9418058301278863	0.9537949916405062	1.0	0.18181818181818182	0.0	-0.00039942861408436654	32
3043	0.024406838779743777	0.00252667071288046	0.002279956843532315	0.9462372205173997	-1	0	0	0.2	2	0.8461538461538461	11	0.30612244897959184	0.6923076923076923	11	9	3	3	0	1.0	7	7	15	0.375	0.2222222222222222	0.5774124883596191	0.8602003310971732	0.4867997304658355	0.8633703290259559	0.5339036182871693	0.9641377795820657	0.8455888208057694	0.9103044612380906	0.45454545454545453	0.18181818181818182	0.0	0.002279956843532315	10
4035	0.024353122515481926	0.005018737263347305	0.004669731005509797	0.9395681775594109	-1	0	0	0.2	2	0.8461538461538461	11	0.30612244897959184	0.6923076923076923	11	9	3	3	0	1.0	7	7	15	0.375	0.2222222222222222	0.5774124883596191	0.739451196522256	0.4867997304658355	0.8542861243730276	0.6630097006191593	0.9647511637966332	0.866151957376853	0.8849732126270358	0.45454545454545453	0.2727272727272727	0.0	0.004669731005509797	14
4847	None	None	None	None	None	0	0	0.4	4	0.5384615384615384	7	0.5	0.38461538461538464	9	5	5	4	0	0.8333333333333334	5	6	15	0.4	0.2	0.6156694222223051	0.7676822708761167	0.4340217446460235	0.8699772614651736	0.2514098847251939	0.9554175884361907	0.8412248508617114	0.8863121095373387	0.3333333333333333	0.3333333333333333	0.0	None	0
918	0.017429353462265564	0.0015954361630087608	0.0015414426007889222	0.9412023187271136	-1	0.25	1	0.3	3	0.7692307692307693	10	0.234375	0.7692307692307693	11	10	3	1	0	1.0	8	8	15	0.1111111111111111	0.2857142857142857	0.5774124883596191	0.8089620517332701	0.26298908524003684	0.9141647049842315	0.6607253686886115	0.9478489115384248	0.8891154940023265	0.9034625360614481	1.0	0.2727272727272727	0.0	0.0015414426007889222	29
2456	0.02356513696936147	0.004850196137756139	0.00473192452472972	0.939796199425194	-1	0	0	0.2	2	0.8461538461538461	11	0.30612244897959184	0.6923076923076923	11	9	3	3	0	1.0	7	7	15	0.375	0.2222222222222222	0.5774124883596191	0.7261898166058905	0.4867997304658355	0.8633703290259559	0.5339036182871693	0.9641377795820657	0.8412248508617114	0.8846102794792021	0.45454545454545453	0.2727272727272727	0.0	0.00473192452472972	16
1832	0.024983534808859825	0.0033104140855201862	0.0033095635681819895	0.936432843068449	-1	0.25	1	0.3	3	0.7692307692307693	10	0.26785714285714285	0.6923076923076923	10	9	4	1	0	0.875	7	8	15	0.09090909090909091	0.25	0.5712990406176985	0.8082302078223089	0.3748944078529362	0.85172085007015	0.6821341556658416	0.9522231538786424	0.8412248508617114	0.8869197988130418	1.0	0.2	0.0	0.0033095635681819895	39
217	0.002255568103599689	0.001903905331458205	-0.0019037918191526428	0.982570890312489	-1	0	0	1.0	1	0	0	1.0	0	1	0	0	0	0	0.5	2	1	2	0.0	0	0	0	0	0	0	0	0	0	0	0	0	-0.00019037918191526428	35
845	0.004649149498898437	0.0037460687552963463	-0.003735263022662489	0.9683886828245006	-1	0	0	0.6	3	0.6	3	0.4666666666666667	0.6	5	3	1	1	0	0.6	3	5	7	0.25	0.5	0.6616874734532348	0.8997909895311702	0.6816440821819854	0.7018877165418239	0.569271001695309	0.7395835770146199	0.7753790850401777	0.7965718264823822	1.0	0.6	0.0	-0.0003735263022662489	10
1743	0.03592610728785062	0.012485106510692177	-0.012192244474965053	0.6889229633712801	-1	0	0	0.1	1	1.0	13	0.3125	0.9230769230769231	13	12	1	2	0	0.3333333333333333	12	4	15	0.4	0	0.5774124883596191	0.8393228066429238	0.4867997304658355	0.8717400741597475	0.6652940325497071	0.9584564415488092	0.866151957376853	0.9034422313935121	0.5384615384615385	0.23076923076923078	0.0	-0.0012192244474965052	0
4283	0.023669129613670386	0.005423869717841373	0.004663524845787155	0.9392908192758327	-1	0	0	0.2	2	0.8461538461538461	11	0.30612244897959184	0.6923076923076923	11	9	3	3	0	1.0	7	7	15	0.375	0.2222222222222222	0.5774124883596191	0.7387152323353472	0.4867997304658355	0.8542861243730276	0.6630097006191593	0.9647511637966332	0.866151957376853	0.8848436492994671	0.45454545454545453	0.18181818181818182	0.0	0.004663524845787155	25
3653	0.020373792296510165	0.0030258548799142974	0.0004552183267310611	0.9403174440263233	-1	0	0	0.3	3	0.6923076923076923	9	0.26785714285714285	0.6923076923076923	11	9	3	2	0	0.875	7	8	15	0.25	0.2222222222222222	0.5774124883596191	0.7950371909439681	0.4867997304658355	0.8950799063340987	0.6607253686886115	0.9574352340675333	0.8412248508617114	0.9006232211830265	0.5909090909090908	0.2727272727272727	0.0	0.0004552183267310611	9
846	0.01105845317761084	0.005624104041028271	-0.005623960059405028	0.954316892906206	-1	0.5	1	0.5714285714285714	4	0.5	4	0.5555555555555556	0.375	6	3	3	3	0	0.5	6	3	10	0.42857142857142855	0.5	0.6488456968012706	0.7619427374909242	0.5187605146436691	0.9255687690034632	0.35933658040131516	0.9355903918370254	0.8385677506451034	0.89282580304382	0.5	0.16666666666666666	0.0	-0.0005623960059405028	4
4218	0.025159660568514233	0.004913540652163749	-0.00490931678252779	0.9333205815380936	-1	0	0	0.1	1	1.0	13	0.35714285714285715	0.7692307692307693	11	10	3	3	0	0.8571428571428571	7	6	15	0.3333333333333333	0	0.6156694222223051	0.8634958397508309	0.4867997304658355	0.8662526641069564	0.6630097006191593	0.9611585440165539	0.866151957376853	0.9094691002528561	0.45454545454545453	0.36363636363636365	0.0	-0.000490931678252779	4
4188	0.02397012306301379	0.005505092784787854	0.004883690132359947	0.9398130858495775	-1	0	0	0.2	2	0.8461538461538461	11	0.30612244897959184	0.6923076923076923	11	9	3	3	0	1.0	7	7	15	0.375	0.2222222222222222	0.5774124883596191	0.7387152323353472	0.4867997304658355	0.8542861243730276	0.6630097006191593	0.9647511637966332	0.866151957376853	0.8848436492994671	0.45454545454545453	0.18181818181818182	0.0	0.004883690132359947	16
3044	0.022765442968813023	0.004451014686479397	0.003914802442651481	0.9434062013013617	-1	0	0	0.2	2	0.8461538461538461	11	0.30612244897959184	0.6923076923076923	11	9	3	3	0	1.0	7	7	15	0.375	0.2222222222222222	0.5774124883596191	0.7134480368830878	0.4867997304658355	0.8633703290259559	0.5339036182871693	0.9641377795820657	0.8412248508617114	0.8824428788180857	0.45454545454545453	0.2727272727272727	0.0	0.003914802442651481	21
2481	0.02423952625097425	0.004014205331995789	0.003611903991724492	0.936396723084953	-1	0.25	1	0.3	3	0.7692307692307693	10	0.26785714285714285	0.6923076923076923	10	9	4	1	0	0.875	7	8	15	0.09090909090909091	0.25	0.5712990406176985	0.8082302078223089	0.3748944078529362	0.85172085007015	0.6821341556658416	0.952209073610563	0.8412248508617114	0.8869094530879796	1.0	0.2	0.0	0.003611903991724492	25
4997	0.021067830379697585	0.007687724199642136	-0.006793775934124532	0.9495153907058191	-1	0	0	0.2	2	0.8461538461538461	11	0.23809523809523808	0.7692307692307693	12	10	2	3	0	0.7777777777777778	9	7	15	0.5	0.2222222222222222	0.5774124883596191	0.7431018291102074	0.44060643920960363	0.8474216151907168	0.7809226258004963	0.9582024443769319	0.8599111699256812	0.8775715235873848	0.4166666666666667	0.16666666666666666	0.0	-0.0006793775934124532	1
3481	0.021844089699117424	0.002705471642738173	0.0027049606472208626	0.9443081514086717	-1	0	0	0.2	2	0.8461538461538461	11	0.26785714285714285	0.6923076923076923	11	9	3	3	0	0.875	7	8	15	0.375	0.2222222222222222	0.5774124883596191	0.7950371909439681	0.4867997304658355	0.858271423053195	0.6630097006191593	0.9574242136330752	0.8412248508617114	0.8899120068811793	0.5454545454545454	0.2727272727272727	0.0	0.0027049606472208626	12
4924	0.02366868910109212	0.005502830209195639	0.005007633869777575	0.9394964283274184	-1	0	0	0.2	2	0.8461538461538461	11	0.30612244897959184	0.6923076923076923	11	9	3	3	0	1.0	7	7	15	0.375	0.2222222222222222	0.5774124883596191	0.7387152323353472	0.4867997304658355	0.8542861243730276	0.6630097006191593	0.9647511637966332	0.866151957376853	0.8848436492994671	0.45454545454545453	0.2727272727272727	0.0	0.005007633869777575	30
1974	0.024683217393523964	0.005108963001948263	-0.003739533107711123	0.9412373549688837	-1	0.25	1	0.3	3	0.7692307692307693	10	0.30612244897959184	0.6153846153846154	10	8	4	2	0	1.0	7	7	15	0.2	0.25	0.5712990406176985	0.7413681910388944	0.4867997304658355	0.866691263226069	0.5973144934878903	0.9604350914500168	0.8412248508617114	0.8847481810008696	0.55	0.3	0.0	-0.0003739533107711123	5
4210	0.023742560824999454	0.005690183133520728	0.005156179381122115	0.939743419369829	-1	0	0	0.2	2	0.8461538461538461	11	0.30612244897959184	0.6923076923076923	11	9	3	3	0	1.0	7	7	15	0.375	0.2222222222222222	0.5774124883596191	0.7387152323353472	0.4867997304658355	0.8542861243730276	0.6630097006191593	0.9647511637966332	0.866151957376853	0.8848436492994671	0.45454545454545453	0.18181818181818182	0.0	0.005156179381122115	40
2204	0.02449353593149021	0.003343211973958144	0.0033373920525624446	0.937177926673342	-1	0.25	1	0.3	3	0.7692307692307693	10	0.26785714285714285	0.6923076923076923	10	9	4	1	0	0.875	7	8	15	0.09090909090909091	0.25	0.5712990406176985	0.8082302078223089	0.3748944078529362	0.85172085007015	0.6821341556658416	0.9522231538786424	0.8412248508617114	0.8869197988130418	1.0	0.3	0.0	0.0033373920525624446	36
4642	0.02779409021371305	0.012047376239733697	-0.0112702844763772	0.9455372151293155	-1	0	0	0.2	2	0.8461538461538461	11	0.5	0.6923076923076923	10	9	4	2	0	0.8333333333333334	6	5	15	0.18181818181818182	0	0.5712990406176985	0.8054061461613449	0.3748944078529362	0.85172085007015	0.6832763216311155	0.9521168902648195	0.8412248508617114	0.8862342458237408	0.6	0.2	0.0	-0.00112702844763772	3
4632	0.023875069115224315	0.005450674146689727	0.00487522233077281	0.9395808347201563	-1	0	0	0.2	2	0.8461538461538461	11	0.30612244897959184	0.6923076923076923	11	9	3	3	0	1.0	7	7	15	0.375	0.2222222222222222	0.5774124883596191	0.7387152323353472	0.4867997304658355	0.8542861243730276	0.6630097006191593	0.9647511637966332	0.866151957376853	0.8848436492994671	0.45454545454545453	0.18181818181818182	0.0	0.00487522233077281	31
1695	0.02338778816237914	0.014052664268817136	-0.012986210009016168	0.926058904710001	-1	0.5	2	0.6	6	0.38461538461538464	5	0.5555555555555556	0.3076923076923077	10	4	4	4	0	0.3333333333333333	9	3	15	0.6666666666666666	0.6666666666666666	0.5774124883596191	0.7394275890353718	0.3748944078529362	0.8805264838215952	0.6821341556658416	0.9614144285435979	0.8412248508617114	0.8894677582265651	0.15000000000000002	0.2	0.0	-0.0012986210009016167	2
3741	0.022518959086704708	0.0044656287146883624	0.00415504500038781	0.9443385246939542	-1	0	0	0.2	2	0.8461538461538461	11	0.30612244897959184	0.6923076923076923	11	9	3	3	0	1.0	7	7	15	0.375	0.2222222222222222	0.5774124883596191	0.7134480368830878	0.4867997304658355	0.8633703290259559	0.5339036182871693	0.9641377795820657	0.8412248508617114	0.8824428788180857	0.45454545454545453	0.2727272727272727	0.0	0.00415504500038781	47
1883	0.030904330397952894	0.003972966504059772	-3.0970979846727224e-05	0.9046139577781821	-1	0.25	1	0.3	3	0.7692307692307693	10	0.26785714285714285	0.6923076923076923	9	9	5	1	0	0.875	7	8	15	0.07142857142857142	0.25	0.5675216089870114	0.8173966428246483	0.26298908524003684	0.8583432216467002	0.6331683573790287	0.9485468715286588	0.8412248508617114	0.8881075794866822	1.0	0.6666666666666666	0.0	-3.0970979846727223e-06	7
518	0.006860797630835076	0.0037965565492424	-0.0037964681341489497	0.9702565406048759	-1	0	0	0.2	1	1.0	5	0.5833333333333334	0.6	4	3	2	3	0	0.75	3	4	7	0.42857142857142855	0	0.6156694222223051	0.9000508199101998	0.6939758559971334	0.6176792790816606	0.4077485573404095	0.9192904228405016	0.879843458490786	0.8459801725359185	0.5	0	0.0	-0.000379646813414895	7
2688	0.03064240850151519	0.0031420864473797718	0.002984697734771772	0.9134012585418274	-1	0.25	1	0.3	3	0.7692307692307693	10	0.26785714285714285	0.6923076923076923	9	9	5	1	0	0.875	7	8	15	0.07142857142857142	0.25	0.565185592875778	0.8198863580048423	0.26298908524003684	0.8583432216467002	0.6630097006191593	0.9504403837976307	0.8412248508617114	0.8899575874239588	1.0	0.3333333333333333	0.0	0.002984697734771772	20
3793	0.022743048656810913	0.004558281967409278	0.0038593579577714046	0.943575814004591	-1	0	0	0.2	2	0.8461538461538461	11	0.30612244897959184	0.6923076923076923	11	9	3	3	0	1.0	7	7	15	0.375	0.2222222222222222	0.5774124883596191	0.7134480368830878	0.4867997304658355	0.8633703290259559	0.5339036182871693	0.9641377795820657	0.8412248508617114	0.8824428788180857	0.45454545454545453	0.18181818181818182	0.0	0.0038593579577714046	19
3950	0.022486029139974734	0.00467120571928486	0.0042235877177629	0.9439253703622874	-1	0	0	0.2	2	0.8461538461538461	11	0.30612244897959184	0.6923076923076923	11	9	3	3	0	1.0	7	7	15	0.375	0.2222222222222222	0.5774124883596191	0.7134480368830878	0.4867997304658355	0.8633703290259559	0.5339036182871693	0.9641377795820657	0.8412248508617114	0.8824428788180857	0.45454545454545453	0.18181818181818182	0.0	0.0042235877177629	45
3819	0.022585275292870806	0.004460302378472413	0.0038597043873758842	0.9438340596027764	-1	0	0	0.2	2	0.8461538461538461	11	0.30612244897959184	0.6923076923076923	11	9	3	3	0	1.0	7	7	15	0.375	0.2222222222222222	0.5774124883596191	0.7134480368830878	0.4867997304658355	0.8633703290259559	0.5339036182871693	0.9641377795820657	0.8412248508617114	0.8824428788180857	0.45454545454545453	0.2727272727272727	0.0	0.0038597043873758842	21
265	0.0019698330394808984	0.0019692184919354555	-0.001969156879330068	0.9847946792980167	-1	0	0	1.0	2	0.0	0	0.75	0	1	0	1	0	0	1.0	2	2	3	0.0	0	0	0	0	0	0	0	0	0	0	0	0	-0.00019691568793300682	79
5016	0.022176828837803624	0.0025144607073348036	-0.0015977136787718783	0.9475576887242814	-1	0	0	0.2	2	0.8461538461538461	11	0.30612244897959184	0.6923076923076923	11	9	3	3	0	1.0	7	7	15	0.375	0.2222222222222222	0.5774124883596191	0.8655723058807973	0.4867997304658355	0.8542861243730276	0.6988164368397538	0.9662698644914708	0.866151957376853	0.9112245380367472	0.45454545454545453	0.18181818181818182	0.0	-0.00015977136787718782	9
1308	0.03069753203732686	0.0030292890935313256	0.0029127259023227743	0.9142402495269919	-1	0.25	1	0.3	3	0.7692307692307693	10	0.26785714285714285	0.6923076923076923	9	9	5	1	0	0.875	7	8	15	0.07142857142857142	0.25	0.565185592875778	0.8198863580048423	0.26298908524003684	0.8583432216467002	0.6607253686886115	0.95045678642874	0.8412248508617114	0.8899689562947508	1.0	0.3333333333333333	0.0	0.0029127259023227743	27
3969	0.024042183737001635	0.0058575917864379014	0.005320956685479119	0.9393823324371862	-1	0	0	0.2	2	0.8461538461538461	11	0.30612244897959184	0.6923076923076923	11	9	3	3	0	1.0	7	7	15	0.375	0.2222222222222222	0.5774124883596191	0.7387152323353472	0.4867997304658355	0.8542861243730276	0.6630097006191593	0.9647511637966332	0.866151957376853	0.8848436492994671	0.45454545454545453	0.18181818181818182	0.0	0.005320956685479119	88
874	0.010597375764676556	0.0032713728707900827	-0.002694880551548173	0.9558550211069249	-1	0	0	0.1	1	1.0	13	0.38461538461538464	0.9230769230769231	13	12	1	2	0	0.23076923076923078	13	3	15	0.4	0	0.6156694222223051	0.8707913618772295	0.6139146735074725	0.8967207688839386	0.569271001695309	0.8937580050623025	0.7643700183350814	0.8875875620701457	0.5384615384615385	0.15384615384615385	0.0	-0.0002694880551548173	4
2952	0.02284370213457898	0.004585211093697168	0.004126968013312394	0.9436579298196217	-1	0	0	0.2	2	0.8461538461538461	11	0.30612244897959184	0.6923076923076923	11	9	3	3	0	1.0	7	7	15	0.375	0.2222222222222222	0.5774124883596191	0.7134480368830878	0.4867997304658355	0.8633703290259559	0.5339036182871693	0.9641377795820657	0.8412248508617114	0.8824428788180857	0.45454545454545453	0.2727272727272727	0.0	0.004126968013312394	23
3600	0.022316970875198953	0.004599304722384224	0.004076745934332792	0.9444430520781804	-1	0	0	0.2	2	0.8461538461538461	11	0.30612244897959184	0.6923076923076923	11	9	3	3	0	1.0	7	7	15	0.375	0.2222222222222222	0.5774124883596191	0.7134480368830878	0.4867997304658355	0.8633703290259559	0.5339036182871693	0.9641377795820657	0.8412248508617114	0.8824428788180857	0.45454545454545453	0.18181818181818182	0.0	0.004076745934332792	33
4237	0.02404582253999664	0.005858846085251389	0.005279186728010497	0.9392487705678443	-1	0	0	0.2	2	0.8461538461538461	11	0.30612244897959184	0.6923076923076923	11	9	3	3	0	1.0	7	7	15	0.375	0.2222222222222222	0.5774124883596191	0.7387152323353472	0.4867997304658355	0.8542861243730276	0.6630097006191593	0.9647511637966332	0.866151957376853	0.8848436492994671	0.45454545454545453	0.18181818181818182	0.0	0.005279186728010497	25
3216	0.022334614805470904	0.00446602823938323	0.003944108794290021	0.9437421694966419	-1	0	0	0.2	2	0.8461538461538461	11	0.30612244897959184	0.6923076923076923	11	9	3	3	0	1.0	7	7	15	0.375	0.2222222222222222	0.5774124883596191	0.7134480368830878	0.4867997304658355	0.8633703290259559	0.5339036182871693	0.9641377795820657	0.8412248508617114	0.8824428788180857	0.45454545454545453	0.18181818181818182	0.0	0.003944108794290021	25
4433	0.02384175051108313	0.005414671367342831	0.00504816479877158	0.9397389697447722	-1	0	0	0.2	2	0.8461538461538461	11	0.30612244897959184	0.6923076923076923	11	9	3	3	0	1.0	7	7	15	0.375	0.2222222222222222	0.5774124883596191	0.7387152323353472	0.4867997304658355	0.8542861243730276	0.6630097006191593	0.9647511637966332	0.866151957376853	0.8848436492994671	0.45454545454545453	0.18181818181818182	0.0	0.00504816479877158	68
4059	0.02312243906002328	0.0046471096522540415	0.004004368792568484	0.9434300516916991	-1	0	0	0.2	2	0.8461538461538461	11	0.30612244897959184	0.6923076923076923	11	9	3	3	0	1.0	7	7	15	0.375	0.2222222222222222	0.5774124883596191	0.7134480368830878	0.4867997304658355	0.8633703290259559	0.5339036182871693	0.9641377795820657	0.8412248508617114	0.8824428788180857	0.45454545454545453	0.18181818181818182	0.0	0.004004368792568484	16
2017	0.025011274933940418	0.003260340130006591	0.0032599582368971255	0.9360972547410987	-1	0.25	1	0.3	3	0.7692307692307693	10	0.26785714285714285	0.6923076923076923	10	9	4	1	0	0.875	7	8	15	0.09090909090909091	0.25	0.5712990406176985	0.8082302078223089	0.3748944078529362	0.85172085007015	0.6683556500110501	0.9518048922270106	0.8412248508617114	0.8866133517617307	1.0	0.3	0.0	0.0032599582368971255	28
4483	0.023630950753020914	0.005490519511565873	0.004993598245967103	0.9394636949011524	-1	0	0	0.2	2	0.8461538461538461	11	0.30612244897959184	0.6923076923076923	11	9	3	3	0	1.0	7	7	15	0.375	0.2222222222222222	0.5774124883596191	0.7387152323353472	0.4867997304658355	0.8542861243730276	0.6630097006191593	0.9647511637966332	0.866151957376853	0.8848436492994671	0.45454545454545453	0.2727272727272727	0.0	0.004993598245967103	36
2649	0.02470522586446271	0.003229201788565876	0.003227978391449453	0.936651560861261	-1	0.25	1	0.3	3	0.7692307692307693	10	0.26785714285714285	0.6923076923076923	10	9	4	1	0	0.875	7	8	15	0.09090909090909091	0.25	0.5712990406176985	0.8082302078223089	0.3748944078529362	0.85172085007015	0.6821341556658416	0.9522231538786424	0.8412248508617114	0.8869197988130418	1.0	0.2	0.0	0.003227978391449453	23
167	None	None	None	None	None	0	0	0.125	1	1.0	10	0.5	0.7	8	7	3	2	0	0.6666666666666666	6	4	12	0.2222222222222222	0.4444444444444444	0.6554038539951637	0.9311684026582018	0.9306458611346334	0.7573000214949411	0.8708761132212851	0.9264333744527233	0.7465933331105867	0.8901186671055203	0.5625	0.25	0.0	None	0
1483	0.024546415212631786	0.0034557177910703855	0.003433242242593161	0.9371077357471524	-1	0.25	1	0.3	3	0.7692307692307693	10	0.26785714285714285	0.6923076923076923	10	9	4	1	0	0.875	7	8	15	0.09090909090909091	0.25	0.5712990406176985	0.8082302078223089	0.3748944078529362	0.85172085007015	0.6821341556658416	0.9522231538786424	0.8412248508617114	0.8869197988130418	1.0	0.3	0.0	0.003433242242593161	13
1502	0.024916288710755026	0.0033085729562934824	0.0033025422481669352	0.9366393862374588	-1	0.25	1	0.3	3	0.7692307692307693	10	0.26785714285714285	0.6923076923076923	10	9	4	1	0	0.875	7	8	15	0.09090909090909091	0.25	0.5712990406176985	0.8082302078223089	0.3748944078529362	0.85172085007015	0.6821341556658416	0.9522231538786424	0.8412248508617114	0.8869197988130418	1.0	0.3	0.0	0.0033025422481669352	32
72	0.01001257836848486	0.00461151225073822	-0.003966443458993041	0.9692466420226888	-1	0	0	0.4	4	0.6153846153846154	8	0.2777777777777778	0.46153846153846156	9	6	5	1	0	0.6666666666666666	6	9	15	0.09090909090909091	0	0.43476703537286693	0.9200786584797559	0.37022048721480477	0.7265825691803601	0.7097872629987301	0.8720946228017513	0.8821102464417002	0.8557123362922018	1.0	0.1111111111111111	0.0	-0.0003966443458993041	36
1289	0.01821411105043234	0.003006166140616388	-0.003006157222572985	0.9773615815177032	-1	0	0	0.16666666666666666	1	1.0	7	0.36	0.8571428571428571	7	6	1	1	0	1.0	5	5	9	0.2	0	0.6379335999734198	0.8823494785443526	0.597868479693729	0.8988897656051537	0.7800788365711295	0.9146008770188262	0.9025141437764209	0.8993771911020975	1.0	0	0.0	-0.0003006157222572985	12
4151	0.02065327615131312	0.0029021564479598688	-0.0028069135198363314	0.9408560354487153	-1	0	0	0.2	2	0.8461538461538461	11	0.30612244897959184	0.6923076923076923	11	9	3	3	0	1.0	7	7	15	0.375	0.2222222222222222	0.5774124883596191	0.7419016149852932	0.4867997304658355	0.9069406674645083	0.7035429426430717	0.9627095433433785	0.866151957376853	0.8997614312281255	0.5454545454545454	0.2727272727272727	0.0	-0.0002806913519836331	7
1505	0.02400086721416182	0.003425568739529843	0.0033864282105464626	0.9370265680436173	-1	0.25	1	0.3	3	0.7692307692307693	10	0.26785714285714285	0.6923076923076923	10	9	4	1	0	0.875	7	8	15	0.09090909090909091	0.25	0.5712990406176985	0.8082302078223089	0.3748944078529362	0.85172085007015	0.6821341556658416	0.9522231538786424	0.8412248508617114	0.8869197988130418	1.0	0.3	0.0	0.0033864282105464626	74
3630	0.02275916927908118	0.006463021467398285	-0.0014714281555525753	0.9374165132920015	-1	0	0	0.2	2	0.8461538461538461	11	0.30612244897959184	0.6923076923076923	11	9	3	3	0	1.0	7	7	15	0.375	0.2222222222222222	0.5774124883596191	0.7268228727246159	0.4867997304658355	0.8240288259561838	0.8583023089579209	0.9532370598733199	0.8456189273142729	0.8636261668756517	0.5454545454545454	0.2727272727272727	0.0	-0.00014714281555525753	9
2297	0.024353619063367523	0.003369704895959816	0.0033696286350580426	0.9375716209919638	-1	0.25	1	0.3	3	0.7692307692307693	10	0.26785714285714285	0.6923076923076923	10	9	4	1	0	0.875	7	8	15	0.09090909090909091	0.25	0.5712990406176985	0.8082302078223089	0.3748944078529362	0.85172085007015	0.6821341556658416	0.9522231538786424	0.8412248508617114	0.8869197988130418	1.0	0.2	0.0	0.0033696286350580426	38
1871	0.024989660656996246	0.0032452919841846994	0.0032445692059118766	0.9365825350221543	-1	0.25	1	0.3	3	0.7692307692307693	10	0.26785714285714285	0.6923076923076923	10	9	4	1	0	0.875	7	8	15	0.09090909090909091	0.25	0.5712990406176985	0.8082302078223089	0.3748944078529362	0.85172085007015	0.6821341556658416	0.9522231538786424	0.8412248508617114	0.8869197988130418	1.0	0.3	0.0	0.0032445692059118766	11
273	0.015955815278674696	0.004620697761388912	-0.004616312831975562	0.9803232749220127	-1	0	0	0.42857142857142855	3	0.625	5	0.35714285714285715	0.5	7	4	2	2	0	0.5714285714285714	7	4	10	0.4	0.2222222222222222	0.5021265399755808	0.916129796730291	0.7526836542662718	0.9374879516403535	0.5510179169699064	0.9377327836678322	0.8960921172365238	0.9310921022451162	0.5714285714285714	0	0.0	-0.0004616312831975562	7
4478	0.023897228147788285	0.005751122197588438	0.0052724419637569155	0.9398034031994479	-1	0	0	0.2	2	0.8461538461538461	11	0.30612244897959184	0.6923076923076923	11	9	3	3	0	1.0	7	7	15	0.375	0.2222222222222222	0.5774124883596191	0.7387152323353472	0.4867997304658355	0.8542861243730276	0.6630097006191593	0.9647511637966332	0.866151957376853	0.8848436492994671	0.45454545454545453	0.18181818181818182	0.0	0.0052724419637569155	17
4139	0.023968017010021006	0.005814747530753424	0.005126335083180245	0.9394008471759118	-1	0	0	0.2	2	0.8461538461538461	11	0.30612244897959184	0.6923076923076923	11	9	3	3	0	1.0	7	7	15	0.375	0.2222222222222222	0.5774124883596191	0.7387152323353472	0.4867997304658355	0.8542861243730276	0.6630097006191593	0.9647511637966332	0.866151957376853	0.8848436492994671	0.45454545454545453	0.18181818181818182	0.0	0.005126335083180245	55
1995	0.024926392066047347	0.0034671024668805734	0.003466147488472815	0.9363465544736156	-1	0.25	1	0.3	3	0.7692307692307693	10	0.26785714285714285	0.6923076923076923	10	9	4	1	0	0.875	7	8	15	0.09090909090909091	0.25	0.5712990406176985	0.8082302078223089	0.3748944078529362	0.85172085007015	0.6683556500110501	0.9518048922270106	0.8412248508617114	0.8866133517617307	1.0	0.3	0.0	0.003466147488472815	75
1730	0.02391843403113818	0.003183780551334238	0.0031770850676744386	0.9373964608918199	-1	0.25	1	0.3	3	0.7692307692307693	10	0.26785714285714285	0.6923076923076923	10	9	4	1	0	0.875	7	8	15	0.09090909090909091	0.25	0.5712990406176985	0.8082302078223089	0.3748944078529362	0.85172085007015	0.6821341556658416	0.9522231538786424	0.8412248508617114	0.8869197988130418	1.0	0.3	0.0	0.0031770850676744386	17
2260	0.024351518940823224	0.0032049720522255134	0.0031975667078860824	0.9372638278152444	-1	0.25	1	0.3	3	0.7692307692307693	10	0.26785714285714285	0.6923076923076923	10	9	4	1	0	0.875	7	8	15	0.09090909090909091	0.25	0.5712990406176985	0.8082302078223089	0.3748944078529362	0.85172085007015	0.6821341556658416	0.9522231538786424	0.8412248508617114	0.8869197988130418	1.0	0.2	0.0	0.0031975667078860824	23
4534	0.024015010315382924	0.005483958979582493	0.005022177085176544	0.9393884882873447	-1	0	0	0.2	2	0.8461538461538461	11	0.30612244897959184	0.6923076923076923	11	9	3	3	0	1.0	7	7	15	0.375	0.2222222222222222	0.5774124883596191	0.7387152323353472	0.4867997304658355	0.8542861243730276	0.6630097006191593	0.9647511637966332	0.866151957376853	0.8848436492994671	0.45454545454545453	0.18181818181818182	0.0	0.005022177085176544	35
3901	0.023656397552100365	0.005603199245681798	0.00532352635475323	0.939871689129069	-1	0	0	0.2	2	0.8461538461538461	11	0.30612244897959184	0.6923076923076923	11	9	3	3	0	1.0	7	7	15	0.375	0.2222222222222222	0.5774124883596191	0.7387152323353472	0.4867997304658355	0.8542861243730276	0.6630097006191593	0.9647511637966332	0.866151957376853	0.8848436492994671	0.45454545454545453	0.2727272727272727	0.0	0.00532352635475323	97
509	0.002269202235254413	0.002203473957607658	-0.002200704105300095	0.9822677813859418	-1	0	0	1.0	1	0	0	1.0	0	1	0	0	1	0	0.5	2	1	2	0.3333333333333333	0	0	0	0	0	0	0	0	0	0	0	0	-0.0002200704105300095	16
2599	0.024024202056068228	0.002355249221108357	0.0013150103692035281	0.9457503880121545	-1	0.25	1	0.3	3	0.7692307692307693	10	0.26785714285714285	0.6923076923076923	10	9	4	1	0	0.875	7	8	15	0.09090909090909091	0.25	0.5712990406176985	0.8953616053868343	0.3748944078529362	0.85172085007015	0.6821341556658416	0.9522231538786424	0.8434192161622023	0.9085213294822136	1.0	0.2	0.0	0.0013150103692035281	18
330	0.0030965328897678804	0.0023738763804945742	-0.002373864763178709	0.9770636365108096	-1	0	0	0.3333333333333333	1	1.0	2	0.6666666666666666	0.5	2	1	1	0	0	0.6666666666666666	3	2	4	0.0	0	0.4118146438824276	0.7321372908361458	0.40786687778236164	0.9018001231422798	0.6124089777373689	0.9796857694214572	0.7859518656012878	0.9142183153565392	0	0	0.0	-0.00023738647631787088	22
4021	0.02095790812343915	0.0029177764823683865	-0.0028116374530713167	0.9403950139221383	-1	0	0	0.2	2	0.8461538461538461	11	0.30612244897959184	0.6923076923076923	11	9	3	3	0	1.0	7	7	15	0.375	0.2222222222222222	0.5774124883596191	0.7419016149852932	0.4867997304658355	0.9069406674645083	0.7035429426430717	0.9627095433433785	0.866151957376853	0.8997614312281255	0.45454545454545453	0.18181818181818182	0.0	-0.0002811637453071317	5
3762	0.022593155131757053	0.004514936756422384	0.004144158278316933	0.9443019524315892	-1	0	0	0.2	2	0.8461538461538461	11	0.30612244897959184	0.6923076923076923	11	9	3	3	0	1.0	7	7	15	0.375	0.2222222222222222	0.5774124883596191	0.7134480368830878	0.4867997304658355	0.8633703290259559	0.5339036182871693	0.9641377795820657	0.8412248508617114	0.8824428788180857	0.45454545454545453	0.2727272727272727	0.0	0.004144158278316933	22
1222	0.01704387988062688	0.0016877403017186922	0.001490326497754122	0.9414721200306361	-1	0.25	1	0.3	3	0.7692307692307693	10	0.234375	0.7692307692307693	11	10	3	1	0	1.0	8	8	15	0.1111111111111111	0.2857142857142857	0.5774124883596191	0.8089620517332701	0.26298908524003684	0.9141647049842315	0.6675783644802549	0.9479031860015213	0.8891154940023265	0.9034944681490273	1.0	0.2727272727272727	0.0	0.001490326497754122	35
4812	0.023822305316002938	0.005925215055337013	0.005050935577385172	0.9393176671959007	-1	0	0	0.2	2	0.8461538461538461	11	0.30612244897959184	0.6923076923076923	11	9	3	3	0	1.0	7	7	15	0.375	0.2222222222222222	0.5774124883596191	0.7387152323353472	0.4867997304658355	0.8542861243730276	0.6630097006191593	0.9647511637966332	0.866151957376853	0.8848436492994671	0.45454545454545453	0.18181818181818182	0.0	0.005050935577385172	32
4434	0.02296470017578191	0.004094299591866377	0.004093421142603769	0.9469455620858696	-1	0	0	0.2	2	0.8461538461538461	11	0.30612244897959184	0.6923076923076923	11	9	3	3	0	1.0	7	7	15	0.375	0.2222222222222222	0.5774124883596191	0.7922907950117279	0.4867997304658355	0.8542861243730276	0.6630097006191593	0.9647511637966332	0.866151957376853	0.8946316211245252	0.45454545454545453	0.2727272727272727	0.0	0.004093421142603769	10
4591	None	None	None	None	None	0	0	0.2	2	0.8333333333333334	10	0.3333333333333333	0.6666666666666666	9	8	4	6	0	0.8571428571428571	6	7	14	0.5454545454545454	0.2222222222222222	0.5774124883596191	0.7580179307265779	0.4867997304658355	0.8906157268464779	0.6630097006191593	0.9627429063273071	0.8493401699966295	0.8969338526750731	0.16666666666666666	0.2222222222222222	0.0	None	0
1715	0.02508965499242853	0.003342448438173318	0.0033270518643867416	0.936273395374049	-1	0.25	1	0.3	3	0.7692307692307693	10	0.26785714285714285	0.6923076923076923	10	9	4	1	0	0.875	7	8	15	0.09090909090909091	0.25	0.5712990406176985	0.8082302078223089	0.3748944078529362	0.85172085007015	0.6821341556658416	0.9522231538786424	0.8412248508617114	0.8869197988130418	1.0	0.3	0.0	0.0033270518643867416	13
2914	None	None	None	None	None	0	0	0.2	2	0.8461538461538461	11	0.35714285714285715	0.6923076923076923	11	9	3	3	0	0.8571428571428571	7	6	15	0.375	0.2222222222222222	0.5774124883596191	0.62268945930422	0.4867997304658355	0.8793805841863672	0.6607253686886115	0.9674238868175089	0.866151957376853	0.8764829570205774	0.36363636363636365	0.18181818181818182	0.0	None	0
622	0.013554461868424563	0.0030902676288311745	-0.0030651815515573694	0.9751358309219179	-1	0.5	1	0.5	3	0.5714285714285714	4	0.5	0.42857142857142855	5	3	3	2	0	0.5	6	3	9	0.25	0.6666666666666666	0.6616874734532348	0.9274461569447835	0.8177448565382672	0.7681307695990599	0.569271001695309	0.906113748807383	0.7665908839391713	0.8812503625045899	0.6000000000000001	0.4	0.0	-0.0003065181551557369	23
88	0.006464367306699088	0.003841194249968304	-0.0038406659413967124	0.9833942482128205	-1	0	0	0.25	1	1.0	4	1.0	1.0	5	4	0	1	0	0.16666666666666666	6	1	6	0.3333333333333333	0	0.18619892101688462	0.9777659448822666	0.12253852746750464	0.6774663191704063	0.6427709493164878	0.8067323914289193	0.9154146543916359	0.8792030202944665	1.0	0	0.0	-0.00038406659413967124	44
3314	0.022634097871878832	0.004519689681486356	0.004053464364289654	0.9438114854452326	-1	0	0	0.2	2	0.8461538461538461	11	0.30612244897959184	0.6923076923076923	11	9	3	3	0	1.0	7	7	15	0.375	0.2222222222222222	0.5774124883596191	0.7134480368830878	0.4867997304658355	0.8633703290259559	0.5339036182871693	0.9597328099995321	0.8412248508617114	0.8782140907574436	0.45454545454545453	0.2727272727272727	0.0	0.004053464364289654	11
4879	0.02437370993933115	0.0027956313593058353	0.0018003075976232494	0.9367385841376914	-1	0	0	0.2	2	0.8461538461538461	11	0.30612244897959184	0.6923076923076923	11	9	3	3	0	1.0	7	7	15	0.375	0.2222222222222222	0.5774124883596191	0.7387152323353472	0.4867997304658355	0.8477873296888776	0.6354526893095764	0.9638191837060532	0.8412248508617114	0.8821562021413107	0.45454545454545453	0.45454545454545453	0.0	0.0018003075976232494	17
3507	0.022031479048460527	0.004514203168381078	0.004108681632958526	0.9438947162700643	-1	0	0	0.2	2	0.8461538461538461	11	0.30612244897959184	0.6923076923076923	11	9	3	3	0	1.0	7	7	15	0.375	0.2222222222222222	0.5774124883596191	0.7134480368830878	0.4867997304658355	0.8633703290259559	0.5339036182871693	0.9641377795820657	0.8412248508617114	0.8824428788180857	0.45454545454545453	0.18181818181818182	0.0	0.004108681632958526	59
4108	0.02329898533848946	0.009532579008120934	-0.006335526809787917	0.9362330820785512	-1	0	0	0.2	2	0.8461538461538461	11	0.30612244897959184	0.6923076923076923	11	9	3	3	0	1.0	7	7	15	0.375	0.2222222222222222	0.5774124883596191	0.7332342640000296	0.4867997304658355	0.8542861243730276	0.6630097006191593	0.9647511637966332	0.866151957376853	0.8838821140339994	0.45454545454545453	0.18181818181818182	0.0	-0.0006335526809787917	1
3990	0.023895886094321462	0.0058503055538788075	0.005094442009319787	0.9390922813765583	-1	0	0	0.2	2	0.8461538461538461	11	0.30612244897959184	0.6923076923076923	11	9	3	3	0	1.0	7	7	15	0.375	0.2222222222222222	0.5774124883596191	0.7387152323353472	0.4867997304658355	0.8542861243730276	0.6630097006191593	0.9647511637966332	0.866151957376853	0.8848436492994671	0.45454545454545453	0.18181818181818182	0.0	0.005094442009319787	97
2818	0.022688180095146192	0.004487080232906102	0.004039575361317388	0.944039482885871	-1	0	0	0.2	2	0.8461538461538461	11	0.30612244897959184	0.6923076923076923	11	9	3	3	0	1.0	7	7	15	0.375	0.2222222222222222	0.5774124883596191	0.7134480368830878	0.4867997304658355	0.8633703290259559	0.5339036182871693	0.9641377795820657	0.8412248508617114	0.8824428788180857	0.45454545454545453	0.18181818181818182	0.0	0.004039575361317388	50
2088	0.02442387045987125	0.0032393699538677146	0.00323183099554481	0.9373786964619768	-1	0.25	1	0.3	3	0.7692307692307693	10	0.26785714285714285	0.6923076923076923	10	9	4	1	0	0.875	7	8	15	0.09090909090909091	0.25	0.5712990406176985	0.8082302078223089	0.3748944078529362	0.85172085007015	0.6821341556658416	0.9522231538786424	0.8412248508617114	0.8869197988130418	1.0	0.3	0.0	0.00323183099554481	20
582	0.014850761800761926	0.0009565273159367543	-0.0005713798678967031	0.9231224925486606	-1	0	0	0.3	3	0.6923076923076923	9	0.30612244897959184	0.5384615384615384	9	7	5	4	0	1.0	7	7	15	0.3333333333333333	0.2222222222222222	0.6156694222223051	0.8766022692265989	0.4867997304658355	0.9402183321059735	0.5339036182871693	0.9543303909158187	0.866151957376853	0.9299036460107898	0.2777777777777778	0.3333333333333333	0.0	-5.7137986789670307e-05	58
2820	0.022456386598913095	0.004461449115525012	0.004025731648371166	0.944627151906356	-1	0	0	0.2	2	0.8461538461538461	11	0.30612244897959184	0.6923076923076923	11	9	3	3	0	1.0	7	7	15	0.375	0.2222222222222222	0.5774124883596191	0.7134480368830878	0.4867997304658355	0.8633703290259559	0.5339036182871693	0.9641377795820657	0.8412248508617114	0.8824428788180857	0.45454545454545453	0.2727272727272727	0.0	0.004025731648371166	26
2372	0.02458811069851518	0.0032112988560219174	0.003208199072571179	0.9370865782734927	-1	0.25	1	0.3	3	0.7692307692307693	10	0.26785714285714285	0.6923076923076923	10	9	4	1	0	0.875	7	8	15	0.09090909090909091	0.25	0.5712990406176985	0.8082302078223089	0.3748944078529362	0.85172085007015	0.6821341556658416	0.9522231538786424	0.8412248508617114	0.8869197988130418	1.0	0.2	0.0	0.003208199072571179	17
1429	0.017187455077015974	0.003878803432407715	-0.0038659795367648074	0.9639979119044432	-1	0	0	0.125	1	1.0	9	0.55	0.7777777777777778	8	7	2	3	0	0.8	5	4	11	0.42857142857142855	0	0.5759999773874764	0.9162803329346181	0.6805072154220003	0.6331598173164789	0.569271001695309	0.9142417953496916	0.8126931285732512	0.8542589287036105	0.375	0	0.0	-0.00038659795367648075	5
3171	0.02326455935366008	0.0031941173453585883	8.351526519464033e-05	0.943977854659103	-1	0	0	0.2	2	0.8461538461538461	11	0.234375	0.7692307692307693	12	10	2	2	0	1.0	8	8	15	0.3333333333333333	0.2222222222222222	0.565185592875778	0.8441702568093377	0.43804129841915707	0.827490197201727	0.5973144934878903	0.9557725200031478	0.8541293752996173	0.8918940579885376	0.5833333333333333	0.25	0.0	8.351526519464033e-05	8
4786	0.023712809331576785	0.005350871396167164	0.004580336036186574	0.9396434733784109	-1	0	0	0.2	2	0.8461538461538461	11	0.30612244897959184	0.6923076923076923	11	9	3	3	0	1.0	7	7	15	0.375	0.2222222222222222	0.5774124883596191	0.7387152323353472	0.4867997304658355	0.8542861243730276	0.6630097006191593	0.9647511637966332	0.866151957376853	0.8848436492994671	0.45454545454545453	0.18181818181818182	0.0	0.004580336036186574	22
4078	0.025892219015504696	0.003802188840757287	-0.003791399388697499	0.9262563683457972	-1	0	0	0.1	1	1.0	13	0.35714285714285715	0.7692307692307693	11	10	3	3	0	0.8571428571428571	7	6	15	0.3333333333333333	0	0.6156694222223051	0.738572258569968	0.4867997304658355	0.8662526641069564	0.6630097006191593	0.9611585440165539	0.866151957376853	0.8847782797343586	0.45454545454545453	0.18181818181818182	0.0	-0.0003791399388697499	2
75	None	None	None	None	None	0.5	2	0.6	6	0.46153846153846156	6	0.5357142857142857	0.38461538461538464	10	5	4	2	0	0.5714285714285714	4	7	15	0.2857142857142857	0.25	0.5155131488969757	0.9160560677608423	0.6178843797332682	0.9150362580235412	0.5544400870556725	0.8500413896269251	0.7452176566055994	0.8972649417909575	0.55	0.1	0.0	None	0
2536	0.023146636638123823	0.004927171167769947	0.004695792080206217	0.9421305340469275	-1	0	0	0.2	2	0.8461538461538461	11	0.30612244897959184	0.6923076923076923	11	9	3	3	0	1.0	7	7	15	0.375	0.2222222222222222	0.5774124883596191	0.7261898166058905	0.4867997304658355	0.8633703290259559	0.5339036182871693	0.9641377795820657	0.8412248508617114	0.8846102794792021	0.45454545454545453	0.18181818181818182	0.0	0.004695792080206217	20
1813	0.023058810280906433	0.00047808868929748643	0.00031116948524024374	0.9372416479077645	-1	0	0	0.2	2	0.8461538461538461	11	0.30612244897959184	0.6923076923076923	11	9	3	3	0	1.0	7	7	15	0.375	0.2222222222222222	0.5774124883596191	0.7704693392055093	0.4867997304658355	0.8633703290259559	0.5339036182871693	0.9641377795820657	0.866151957376853	0.8923872349154144	0.45454545454545453	0.18181818181818182	0.0	0.00031116948524024374	4
1065	0.020510449037083284	0.002781849613045519	-0.002634278442686043	0.928041899232267	-1	0.25	1	0.3	3	0.7692307692307693	10	0.23809523809523808	0.7692307692307693	12	10	2	1	0	0.7777777777777778	9	7	15	0.16666666666666666	0.3333333333333333	0.5774124883596191	0.9052103669476294	0.31663654025667975	0.9014093209633455	0.7498273930667334	0.9472197978088357	0.8891154940023265	0.9207291190202731	1.0	0.3333333333333333	0.0	-0.0002634278442686043	7
4129	0.021007758638146974	0.01087082185117277	-0.01082611475396552	0.9427007777737989	-1	0	0	0.3	3	0.7692307692307693	10	0.3125	0.5384615384615384	10	7	4	3	0	0.75	8	6	15	0.3333333333333333	0.15384615384615385	0.5774124883596191	0.7472009031961907	0.4867997304658355	0.914385202173419	0.4948112578014351	0.9583840398849832	0.871779305876591	0.8999166857913363	0.5	0.3	0.0	-0.001082611475396552	1
1834	0.024294848126701588	0.0032597006905920145	0.003227826053013821	0.9373968640023868	-1	0.25	1	0.3	3	0.7692307692307693	10	0.26785714285714285	0.6923076923076923	10	9	4	1	0	0.875	7	8	15	0.09090909090909091	0.25	0.5712990406176985	0.8082302078223089	0.3748944078529362	0.85172085007015	0.6821341556658416	0.9522231538786424	0.8412248508617114	0.8869197988130418	1.0	0.3	0.0	0.003227826053013821	14
774	0.014581491434838426	0.0011625444924133854	-0.00062075393619744	0.9245819614996974	-1	0	0	0.3	3	0.6923076923076923	9	0.30612244897959184	0.5384615384615384	9	7	5	4	0	1.0	7	7	15	0.3333333333333333	0.2222222222222222	0.6156694222223051	0.8766022692265989	0.4867997304658355	0.9402183321059735	0.5339036182871693	0.9546698483024328	0.866151957376853	0.9300732853801771	0.2777777777777778	0.3333333333333333	0.0	-6.207539361974401e-05	33
4443	0.02411123542899548	0.0057598469290741795	0.005186953026108878	0.9391451793427473	-1	0	0	0.2	2	0.8461538461538461	11	0.30612244897959184	0.6923076923076923	11	9	3	3	0	1.0	7	7	15	0.375	0.2222222222222222	0.5774124883596191	0.7387152323353472	0.4867997304658355	0.8542861243730276	0.6630097006191593	0.9647511637966332	0.866151957376853	0.8848436492994671	0.45454545454545453	0.2727272727272727	0.0	0.005186953026108878	25
3966	0.02254674267774866	0.004428522625254074	0.004015628330599599	0.9444393501615526	-1	0	0	0.2	2	0.8461538461538461	11	0.30612244897959184	0.6923076923076923	11	9	3	3	0	1.0	7	7	15	0.375	0.2222222222222222	0.5774124883596191	0.7134480368830878	0.4867997304658355	0.8633703290259559	0.5339036182871693	0.9641377795820657	0.8412248508617114	0.8824428788180857	0.45454545454545453	0.18181818181818182	0.0	0.004015628330599599	29
3445	0.022422477259242842	0.004753067560159956	0.004221335940163548	0.9434179674170169	-1	0	0	0.2	2	0.8461538461538461	11	0.30612244897959184	0.6923076923076923	11	9	3	3	0	1.0	7	7	15	0.375	0.2222222222222222	0.5774124883596191	0.7134480368830878	0.4867997304658355	0.8633703290259559	0.5339036182871693	0.9641377795820657	0.8412248508617114	0.8824428788180857	0.45454545454545453	0.18181818181818182	0.0	0.004221335940163548	19
4133	0.02246183104518599	0.004929740434787871	0.0045299881929538165	0.9440200576698949	-1	0	0	0.2	2	0.8461538461538461	11	0.30612244897959184	0.6923076923076923	11	9	3	3	0	1.0	7	7	15	0.375	0.2222222222222222	0.5774124883596191	0.7134480368830878	0.4867997304658355	0.8633703290259559	0.5339036182871693	0.9641377795820657	0.8412248508617114	0.8824428788180857	0.45454545454545453	0.2727272727272727	0.0	0.0045299881929538165	24
3239	0.024856317524329135	0.0027530868452634843	0.0026416304557221955	0.947199446988971	-1	0	0	0.2	2	0.8461538461538461	11	0.30612244897959184	0.6923076923076923	11	9	3	3	0	1.0	7	7	15	0.375	0.2222222222222222	0.5774124883596191	0.8602003310971732	0.4867997304658355	0.8633703290259559	0.5339036182871693	0.9641377795820657	0.8455888208057694	0.9103044612380906	0.45454545454545453	0.18181818181818182	0.0	0.0026416304557221955	16
2837	0.023742981626459922	0.007975216767208908	-0.00614355834919433	0.9303239137249196	-1	0.25	1	0.4	4	0.6153846153846154	8	0.3125	0.6153846153846154	10	8	4	2	0	0.75	8	6	15	0.2	0.25	0.5712990406176985	0.8101676356135243	0.30871628375986965	0.8618850475701862	0.6683556500110501	0.9486188899907637	0.8412248508617114	0.8875501119915102	0.6	0.2	0.0	-0.000614355834919433	3
2175	0.02321780117847811	0.004869019224967895	0.0046591770806841196	0.9412360302797579	-1	0	0	0.2	2	0.8461538461538461	11	0.30612244897959184	0.6923076923076923	11	9	3	3	0	1.0	7	7	15	0.375	0.2222222222222222	0.5774124883596191	0.7261898166058905	0.4867997304658355	0.8633703290259559	0.5339036182871693	0.9641377795820657	0.8412248508617114	0.8846102794792021	0.45454545454545453	0.2727272727272727	0.0	0.0046591770806841196	15
1209	0.018182623332100252	0.0019514564746358608	0.0012186140458065452	0.7683223547609913	-1	0	0	0.14285714285714285	1	1.0	8	1.0	1.0	9	8	0	1	0	0.1	10	1	10	0.3333333333333333	0	0.6789746929846815	0.8812093284131529	0.6805072154220003	0.747058256841482	0.569271001695309	0.9077580764936356	0.6191929035619054	0.8570694153632278	1.0	0.2222222222222222	0.0	0.0012186140458065452	12
1588	0.0219713490528051	0.005402779712133281	-0.001076013113788275	0.9474871262013392	-1	0.25	1	0.3	3	0.7692307692307693	10	0.26785714285714285	0.6923076923076923	10	9	4	1	0	0.875	7	8	15	0.09090909090909091	0.25	0.5712990406176985	0.8317558697826289	0.3748944078529362	0.85172085007015	0.6821341556658416	0.9522231538786424	0.8412248508617114	0.8921456585022833	1.0	0.3	0.0	-0.00010760131137882751	12
29	0.010422332157031757	0.0037058511701193826	-0.0035686819203328635	0.982245280505722	-1	0	0	0.3333333333333333	2	0.7142857142857143	5	0.36	0.5714285714285714	6	4	2	3	0	1.0	5	5	9	0.5	0.2857142857142857	0.2772519803379129	0.9498824939295758	0.3672147970346293	0.9562611171377573	0.6836064690354037	0.9064433186868762	0.8979179459376398	0.9408054834902264	0.5	0.16666666666666666	0.0	-0.00035686819203328634	40
2046	0.024523770592087706	0.0035304527550964948	0.003490634469107765	0.9377857908575539	-1	0.25	1	0.3	3	0.7692307692307693	10	0.26785714285714285	0.6923076923076923	10	9	4	1	0	0.875	7	8	15	0.09090909090909091	0.25	0.5712990406176985	0.8082302078223089	0.3748944078529362	0.85172085007015	0.6821341556658416	0.9522231538786424	0.8412248508617114	0.8869197988130418	1.0	0.3	0.0	0.003490634469107765	71
510	0.010545913693069614	0.001496489226889071	-0.0014192095725589153	0.9763508488543453	-1	0	0	0.25	1	1.0	4	1.0	1.0	5	4	0	1	0	0.16666666666666666	6	1	6	0.3333333333333333	0	0.8131176046395089	0.8253777814317055	0.597868479693729	0.9086939676223833	0.4971001320108339	0.9047193474019352	0.8937375045340626	0.8843142759093264	1.0	0.2	0.0	-0.00014192095725589152	41
3416	0.022400184738736756	0.00472406260839601	0.004240201360538642	0.9439876763403933	-1	0	0	0.2	2	0.8461538461538461	11	0.30612244897959184	0.6923076923076923	11	9	3	3	0	1.0	7	7	15	0.375	0.2222222222222222	0.5774124883596191	0.7134480368830878	0.4867997304658355	0.8633703290259559	0.5339036182871693	0.9641377795820657	0.8412248508617114	0.8824428788180857	0.45454545454545453	0.2727272727272727	0.0	0.004240201360538642	22
2067	0.0247381133958661	0.004043357814473879	0.003704778698251442	0.9364309361344269	-1	0.25	1	0.3	3	0.7692307692307693	10	0.26785714285714285	0.6923076923076923	10	9	4	1	0	0.875	7	8	15	0.09090909090909091	0.25	0.5712990406176985	0.8082302078223089	0.3748944078529362	0.85172085007015	0.6821341556658416	0.952209073610563	0.8412248508617114	0.8869094530879796	1.0	0.3	0.0	0.003704778698251442	32
4490	0.023561931480573502	0.005183444293438799	0.004538934270168889	0.9402505537681168	-1	0	0	0.2	2	0.8461538461538461	11	0.30612244897959184	0.6923076923076923	11	9	3	3	0	1.0	7	7	15	0.375	0.2222222222222222	0.5774124883596191	0.7387152323353472	0.4867997304658355	0.8542861243730276	0.6630097006191593	0.9647511637966332	0.866151957376853	0.8848436492994671	0.45454545454545453	0.18181818181818182	0.0	0.004538934270168889	18
1098	0.014512186375839323	0.001647248304821383	-0.0008768303425793955	0.924134395284999	-1	0	0	0.3	3	0.6923076923076923	9	0.30612244897959184	0.5384615384615384	9	7	5	4	0	1.0	7	7	15	0.3333333333333333	0.2222222222222222	0.6156694222223051	0.8766022692265989	0.4867997304658355	0.9402183321059735	0.5339036182871693	0.9551554775749579	0.866151957376853	0.9303174189307936	0.3333333333333333	0.3333333333333333	0.0	-8.768303425793955e-05	27
1754	0.02350137697965545	0.0029949707982448765	0.002948687256454281	0.9296994956463493	-1	0.25	1	0.4	4	0.6153846153846154	8	0.3	0.6153846153846154	10	8	4	1	0	0.5	10	5	15	0.1	0.25	0.5712990406176985	0.8082302078223089	0.3748944078529362	0.85172085007015	0.6821341556658416	0.9522231538786424	0.8412248508617114	0.8869197988130418	1.0	0.3	0.0	0.002948687256454281	14
1221	0.024874249353826868	0.00323247128583409	0.003228065627354111	0.9367297039948642	-1	0.25	1	0.3	3	0.7692307692307693	10	0.26785714285714285	0.6923076923076923	10	9	4	1	0	0.875	7	8	15	0.09090909090909091	0.25	0.5712990406176985	0.8082302078223089	0.3748944078529362	0.85172085007015	0.6821341556658416	0.9522231538786424	0.8412248508617114	0.8869197988130418	1.0	0.3	0.0	0.003228065627354111	27
2827	0.022446608894992653	0.004589847112837166	0.004195592418806192	0.9442625890639149	-1	0	0	0.2	2	0.8461538461538461	11	0.30612244897959184	0.6923076923076923	11	9	3	3	0	1.0	7	7	15	0.375	0.2222222222222222	0.5774124883596191	0.7134480368830878	0.4867997304658355	0.8633703290259559	0.5339036182871693	0.9641377795820657	0.8412248508617114	0.8824428788180857	0.45454545454545453	0.2727272727272727	0.0	0.004195592418806192	114
2425	0.022518596401519504	0.004343816712036323	0.003852810117666242	0.9441265287738393	-1	0	0	0.2	2	0.8461538461538461	11	0.30612244897959184	0.6923076923076923	11	9	3	3	0	1.0	7	7	15	0.375	0.2222222222222222	0.5774124883596191	0.7134480368830878	0.4867997304658355	0.8633703290259559	0.5339036182871693	0.9641377795820657	0.8412248508617114	0.8824428788180857	0.45454545454545453	0.18181818181818182	0.0	0.003852810117666242	43
2206	0.026221515066758714	0.004913633765307969	-0.0003964838056541337	0.9450454981192303	-1	0.25	1	0.3	3	0.7692307692307693	10	0.26785714285714285	0.6923076923076923	10	9	4	1	0	0.875	7	8	15	0.09090909090909091	0.25	0.5712990406176985	0.8387947840040798	0.3748944078529362	0.85172085007015	0.6821341556658416	0.9522231538786424	0.8412248508617114	0.8937757792466913	1.0	0.3	0.0	-3.964838056541337e-05	6
2048	0.024002690489903153	0.00348719816213008	0.0034473534557137153	0.9370265680436173	-1	0.25	1	0.3	3	0.7692307692307693	10	0.26785714285714285	0.6923076923076923	10	9	4	1	0	0.875	7	8	15	0.09090909090909091	0.25	0.5712990406176985	0.8082302078223089	0.3748944078529362	0.85172085007015	0.6821341556658416	0.9522231538786424	0.8412248508617114	0.8869197988130418	1.0	0.3	0.0	0.0034473534557137153	50
1537	0.02509538450543404	0.004359684468359337	0.0038438977413136023	0.9357309291417012	-1	0.25	1	0.3	3	0.7692307692307693	10	0.26785714285714285	0.6923076923076923	10	9	4	1	0	0.875	7	8	15	0.09090909090909091	0.25	0.5712990406176985	0.8082302078223089	0.3748944078529362	0.85172085007015	0.6821341556658416	0.9522231538786424	0.8412248508617114	0.8869197988130418	1.0	0.3	0.0	0.0038438977413136023	113
4698	0.02307463071184151	0.005382380791999477	0.004892387561825516	0.939792745519173	-1	0	0	0.2	2	0.8461538461538461	11	0.30612244897959184	0.6923076923076923	11	9	3	3	0	1.0	7	7	15	0.375	0.2222222222222222	0.5774124883596191	0.7387152323353472	0.4867997304658355	0.8542861243730276	0.6630097006191593	0.9647511637966332	0.866151957376853	0.8848436492994671	0.45454545454545453	0.18181818181818182	0.0	0.004892387561825516	30
4535	0.02373825230322311	0.005302221686136389	0.004685512624085964	0.9396229719385875	-1	0	0	0.2	2	0.8461538461538461	11	0.30612244897959184	0.6923076923076923	11	9	3	3	0	1.0	7	7	15	0.375	0.2222222222222222	0.5774124883596191	0.7387152323353472	0.4867997304658355	0.8542861243730276	0.6630097006191593	0.9647511637966332	0.866151957376853	0.8848436492994671	0.45454545454545453	0.18181818181818182	0.0	0.004685512624085964	17
4852	0.02357545618591721	0.0052573544548843556	0.004695392506543735	0.9395853334372921	-1	0	0	0.2	2	0.8461538461538461	11	0.30612244897959184	0.6923076923076923	11	9	3	3	0	1.0	7	7	15	0.375	0.2222222222222222	0.5774124883596191	0.7387152323353472	0.4867997304658355	0.8542861243730276	0.6630097006191593	0.9647511637966332	0.866151957376853	0.8848436492994671	0.45454545454545453	0.18181818181818182	0.0	0.004695392506543735	27
3172	0.022590214415127628	0.0044817507847796575	0.003969149582306252	0.9441325078753845	-1	0	0	0.2	2	0.8461538461538461	11	0.30612244897959184	0.6923076923076923	11	9	3	3	0	1.0	7	7	15	0.375	0.2222222222222222	0.5774124883596191	0.7134480368830878	0.4867997304658355	0.8633703290259559	0.5339036182871693	0.9641377795820657	0.8412248508617114	0.8824428788180857	0.45454545454545453	0.2727272727272727	0.0	0.003969149582306252	26
3059	0.02288680907409519	0.004589584112394285	0.004013208017001686	0.9437842397361184	-1	0	0	0.2	2	0.8461538461538461	11	0.30612244897959184	0.6923076923076923	11	9	3	3	0	1.0	7	7	15	0.375	0.2222222222222222	0.5774124883596191	0.7134480368830878	0.4867997304658355	0.8633703290259559	0.5339036182871693	0.9641377795820657	0.8412248508617114	0.8824428788180857	0.45454545454545453	0.2727272727272727	0.0	0.004013208017001686	18
4324	0.024225175905006016	0.005609645826748517	0.005043836852157614	0.9395319305956822	-1	0	0	0.2	2	0.8461538461538461	11	0.30612244897959184	0.6923076923076923	11	9	3	3	0	1.0	7	7	15	0.375	0.2222222222222222	0.5774124883596191	0.7387152323353472	0.4867997304658355	0.8542861243730276	0.6630097006191593	0.9647511637966332	0.866151957376853	0.8848436492994671	0.45454545454545453	0.18181818181818182	0.0	0.005043836852157614	75
1740	0.0241429380964778	0.003231977621620535	0.0032319619966336773	0.9365416606361604	-1	0.25	1	0.3	3	0.7692307692307693	10	0.26785714285714285	0.6923076923076923	10	9	4	1	0	0.875	7	8	15	0.09090909090909091	0.25	0.5712990406176985	0.8082302078223089	0.3748944078529362	0.85172085007015	0.6187232804651204	0.9474880149075832	0.8412248508617114	0.8835509828622099	1.0	0.3	0.0	0.0032319619966336773	11
3563	0.019205731106085727	0.005596386473986876	-0.002634254523720036	0.9503966555426966	-1	0	0	0.2	2	0.8461538461538461	11	0.30612244897959184	0.6923076923076923	11	9	3	3	0	1.0	7	7	15	0.375	0.2222222222222222	0.5774124883596191	0.7105800306850704	0.4867997304658355	0.8633703290259559	0.5339036182871693	0.9641377795820657	0.866151957376853	0.8819583590478945	0.45454545454545453	0.2727272727272727	0.0	-0.0002634254523720036	7
4261	0.0238753873924715	0.007447995628983026	-0.006721325269501125	0.9257557985767123	-1	0	0	0.3	3	0.6923076923076923	9	0.3333333333333333	0.6923076923076923	11	9	3	2	0	0.5555555555555556	9	5	15	0.25	0	0.5774124883596191	0.8398727067463025	0.3783254582175668	0.8769183330518436	0.7035429426430717	0.9469856722174907	0.8412248508617114	0.8973256270185578	0.5909090909090908	0.18181818181818182	0.0	-0.0006721325269501124	5
914	0.019366788022978268	0.002604906154567491	-0.001255154699135143	0.9495272379001919	-1	0.25	1	0.3	3	0.7692307692307693	10	0.234375	0.7692307692307693	11	10	3	1	0	1.0	8	8	15	0.1111111111111111	0.2857142857142857	0.5774124883596191	0.9083835841728964	0.3702839952733227	0.8411629591485524	0.796111843490395	0.9581364420326075	0.8798006734357204	0.9140284912510629	1.0	0.36363636363636365	0.0	-0.0001255154699135143	25
1572	0.02289321677644461	0.01037730624546931	-0.009725320248467976	0.9392173043396308	-1	0.25	1	0.3	3	0.7692307692307693	10	0.2777777777777778	0.6923076923076923	11	9	3	3	0	0.6666666666666666	9	6	15	0.375	0.25	0.5774124883596191	0.8190134152122883	0.26298908524003684	0.8912882704095852	0.7035429426430717	0.9446575465900935	0.8891154940023265	0.8956976774308044	0.45454545454545453	0.2727272727272727	0.0	-0.0009725320248467976	5
4121	0.02071707426617014	0.002688212744327768	-0.002650028831871115	0.9404633240413809	-1	0	0	0.2	2	0.8461538461538461	11	0.30612244897959184	0.6923076923076923	11	9	3	3	0	1.0	7	7	15	0.375	0.2222222222222222	0.5774124883596191	0.7419016149852932	0.4867997304658355	0.9069406674645083	0.7035429426430717	0.9627095433433785	0.866151957376853	0.8997614312281255	0.45454545454545453	0.18181818181818182	0.0	-0.0002650028831871115	7
4636	None	None	None	None	None	0	0	0.125	1	1.0	9	0.55	0.6666666666666666	7	6	3	3	0	0.8	5	4	11	0.3333333333333333	0	0.6156694222223051	0.6311735447408527	0.6139146735074725	0.7004521773771553	0.9662460222657042	0.963372321497947	0.866151957376853	0.8252188693260228	0.42857142857142855	0.2857142857142857	0.0	None	0
3684	0.023876485082666824	0.0038740557376787635	0.0036872753532010997	0.9420647616810407	-1	0	0	0.2	2	0.8461538461538461	11	0.30612244897959184	0.6923076923076923	11	9	3	3	0	1.0	7	7	15	0.375	0.2222222222222222	0.5774124883596191	0.7134480368830878	0.4867997304658355	0.862587559724342	0.5339036182871693	0.9641377795820657	0.8412248508617114	0.8822137772450175	0.45454545454545453	0.18181818181818182	0.0	0.0036872753532010997	23
1436	0.024182161610497334	0.0031808437311025826	0.003179710703471327	0.9373642416006417	-1	0.25	1	0.3	3	0.7692307692307693	10	0.26785714285714285	0.6923076923076923	10	9	4	1	0	0.875	7	8	15	0.09090909090909091	0.25	0.5712990406176985	0.8082302078223089	0.3748944078529362	0.85172085007015	0.6821341556658416	0.9522231538786424	0.8412248508617114	0.8869197988130418	1.0	0.3	0.0	0.003179710703471327	29
1016	0.01427480419595261	0.0010296909554798539	-0.0005140479245177495	0.9252374521753488	-1	0	0	0.3	3	0.6923076923076923	9	0.30612244897959184	0.5384615384615384	9	7	5	4	0	1.0	7	7	15	0.3333333333333333	0.2222222222222222	0.6156694222223051	0.8766022692265989	0.4867997304658355	0.9402183321059735	0.5339036182871693	0.9551554775749579	0.866151957376853	0.9303174189307936	0.2777777777777778	0.2222222222222222	0.0	-5.140479245177495e-05	44
2160	0.024280560904680917	0.0032227003986163147	0.0032182687183485875	0.9372044672014872	-1	0.25	1	0.3	3	0.7692307692307693	10	0.26785714285714285	0.6923076923076923	10	9	4	1	0	0.875	7	8	15	0.09090909090909091	0.25	0.5712990406176985	0.8082302078223089	0.3748944078529362	0.85172085007015	0.6821341556658416	0.9522231538786424	0.8412248508617114	0.8869197988130418	1.0	0.3	0.0	0.0032182687183485875	17
4743	0.023603411376182368	0.005713717274253062	0.005081743131658664	0.9394823652112623	-1	0	0	0.2	2	0.8461538461538461	11	0.30612244897959184	0.6923076923076923	11	9	3	3	0	1.0	7	7	15	0.375	0.2222222222222222	0.5774124883596191	0.7387152323353472	0.4867997304658355	0.8542861243730276	0.6630097006191593	0.9647511637966332	0.866151957376853	0.8848436492994671	0.45454545454545453	0.18181818181818182	0.0	0.005081743131658664	67
2587	0.024108556270761906	0.0035395303714600705	0.003522565172394914	0.9372109799978674	-1	0.25	1	0.3	3	0.7692307692307693	10	0.26785714285714285	0.6923076923076923	10	9	4	1	0	0.875	7	8	15	0.09090909090909091	0.25	0.5712990406176985	0.8082302078223089	0.3748944078529362	0.85172085007015	0.6821341556658416	0.9522231538786424	0.8412248508617114	0.8869197988130418	1.0	0.3	0.0	0.003522565172394914	48
540	0.008603686192519154	0.0004819069501809944	8.360270439443634e-05	0.9726344224313335	-1	0	0	0.3	3	0.6923076923076923	9	0.30612244897959184	0.5384615384615384	9	7	5	4	0	1.0	7	7	15	0.3333333333333333	0.2222222222222222	0.6156694222223051	0.8844519415339448	0.4867997304658355	0.951418783459925	0.5339036182871693	0.9508281153395391	0.866151957376853	0.9344617508243982	0.2777777777777778	0.3333333333333333	0.0	8.360270439443634e-05	117
1317	0.036684094318944975	0.01120831357287974	-0.010767962769830353	0.6907453044166529	-1	0	0	0.1	1	1.0	13	0.3125	0.9230769230769231	13	12	1	2	0	0.3333333333333333	12	4	15	0.4	0	0.5774124883596191	0.8393228066429238	0.4867997304658355	0.8717400741597475	0.6652940325497071	0.9584564415488092	0.866151957376853	0.9034422313935121	0.5384615384615385	0.23076923076923078	0.0	-0.0010767962769830353	2
436	0.017545251780027554	0.005547844668084394	-0.003122706895584979	0.9555402558462968	-1	0	0	0.2	2	0.8461538461538461	11	0.46875	0.6153846153846154	9	8	5	1	0	0.5	4	8	15	0.07692307692307693	0.2857142857142857	0.565185592875778	0.8599554631042743	0.7526836542662718	0.8755644697238746	0.2514098847251939	0.9629725675731199	0.8891154940023265	0.9122526782536158	1.0	0.2222222222222222	0.0	-0.0003122706895584979	17
1765	0.017928848181622575	0.007680139879207181	-0.006342715248669719	0.9341067580464619	-1	0.25	1	0.4	4	0.6923076923076923	9	0.2777777777777778	0.6153846153846154	10	8	4	1	0	0.6666666666666666	9	6	15	0.1	0.15384615384615385	0.5712990406176985	0.8082302078223089	0.3748944078529362	0.9181908251475074	0.5973144934878903	0.9493332086138612	0.8669843291398005	0.9057106886846638	1.0	0.3	0.0	-0.0006342715248669719	1
731	0.014951290961776617	0.0010414703439605897	-0.0005556284919216305	0.9248984551304381	-1	0	0	0.3	3	0.6923076923076923	9	0.30612244897959184	0.5384615384615384	9	7	5	4	0	1.0	7	7	15	0.3333333333333333	0.2222222222222222	0.6156694222223051	0.8766022692265989	0.4867997304658355	0.9402183321059735	0.5339036182871693	0.9542760850978675	0.866151957376853	0.9298765837415881	0.2777777777777778	0.3333333333333333	0.0	-5.556284919216305e-05	47
1153	0.018309950720920433	0.0018783762989324389	0.0013866171217821806	0.7688623512650241	-1	0	0	0.14285714285714285	1	1.0	8	1.0	1.0	9	8	0	1	0	0.1	10	1	10	0.3333333333333333	0	0.6789746929846815	0.8812093284131529	0.6805072154220003	0.747058256841482	0.569271001695309	0.9077580764936356	0.6191929035619054	0.8570694153632278	1.0	0.2222222222222222	0.0	0.0013866171217821806	9
597	0.0019791313928795226	0.0018432332808935427	-0.0018423344891697788	0.9842467862575176	-1	0	0	1.0	1	0	0	1.0	0	1	0	0	0	0	0.5	2	1	2	0.0	0	0	0	0	0	0	0	0	0	0	0	0	-0.00018423344891697787	29
930	0.01456183307702528	0.0033130043629813416	-0.0029327403500513903	0.9534811852883643	-1	0	0	0.2	2	0.8461538461538461	11	0.30612244897959184	0.6153846153846154	9	8	5	5	0	1.0	7	7	15	0.38461538461538464	0	0.6156694222223051	0.8830480950433364	0.4867997304658355	0.9526475163621773	0.32889714691425864	0.9394832471289409	0.866151957376853	0.9301210824285765	0.3333333333333333	0.3333333333333333	0.0	-0.00029327403500513903	16
4343	0.025590228368246613	0.0057836919647853	-0.004664663698580747	0.9163715348949713	-1	0	0	0.2	2	0.8461538461538461	11	0.2777777777777778	0.6923076923076923	10	9	4	3	0	0.6666666666666666	9	6	15	0.2727272727272727	0	0.5965409552909622	0.75147585879521	0.4867997304658355	0.920521433243053	0.697054827285907	0.9642261650920467	0.8627315694599436	0.9074889846404567	0.5	0.2	0.0	-0.00046646636985807474	6
1742	0.02492020403726076	0.003417035089263509	0.0033900917748492716	0.9370591049896139	-1	0.25	1	0.3	3	0.7692307692307693	10	0.26785714285714285	0.6923076923076923	10	9	4	1	0	0.875	7	8	15	0.09090909090909091	0.25	0.5712990406176985	0.8082302078223089	0.3748944078529362	0.85172085007015	0.6821341556658416	0.9522231538786424	0.8412248508617114	0.8869197988130418	1.0	0.3	0.0	0.0033900917748492716	28
3935	0.022574428889745774	0.004481698325939928	0.004090490019317447	0.9441757262608605	-1	0	0	0.2	2	0.8461538461538461	11	0.30612244897959184	0.6923076923076923	11	9	3	3	0	1.0	7	7	15	0.375	0.2222222222222222	0.5774124883596191	0.7134480368830878	0.4867997304658355	0.8633703290259559	0.5339036182871693	0.9641377795820657	0.8412248508617114	0.8824428788180857	0.45454545454545453	0.2727272727272727	0.0	0.004090490019317447	34
4039	0.023339072282718115	0.005018533715188769	0.004234843505633627	0.9433899056107001	-1	0	0	0.2	2	0.8461538461538461	11	0.30612244897959184	0.6923076923076923	11	9	3	3	0	1.0	7	7	15	0.375	0.2222222222222222	0.5774124883596191	0.7387152323353472	0.4867997304658355	0.8639683930070422	0.6630097006191593	0.9647511637966332	0.866151957376853	0.8875340204492583	0.45454545454545453	0.2727272727272727	0.0	0.004234843505633627	55
3413	0.022328575024685573	0.004514031555431403	0.00416304301769911	0.9441123249201916	-1	0	0	0.2	2	0.8461538461538461	11	0.30612244897959184	0.6923076923076923	11	9	3	3	0	1.0	7	7	15	0.375	0.2222222222222222	0.5774124883596191	0.7134480368830878	0.4867997304658355	0.8633703290259559	0.5339036182871693	0.9641377795820657	0.8412248508617114	0.8824428788180857	0.45454545454545453	0.2727272727272727	0.0	0.00416304301769911	34
384	0.0044634898696354055	0.0019813022249455027	-0.001981283213091746	0.982704811514854	-1	0	0	0.3333333333333333	1	1.0	2	1.0	1.0	3	2	0	0	0	0.25	1	4	4	0.0	0	0.5368788943085763	0.7934374161319817	0.7558847351227348	0.7605467559946545	0.4372736420909309	0.742832077063309	0.7880574891067873	0.7662752198582652	0	0	0.0	-0.0001981283213091746	76
2218	0.024452257653225392	0.003300734201239886	0.0032873356738862664	0.9375131775592656	-1	0.25	1	0.3	3	0.7692307692307693	10	0.26785714285714285	0.6923076923076923	10	9	4	1	0	0.875	7	8	15	0.09090909090909091	0.25	0.5712990406176985	0.8082302078223089	0.3748944078529362	0.85172085007015	0.6821341556658416	0.9522231538786424	0.8412248508617114	0.8869197988130418	1.0	0.3	0.0	0.0032873356738862664	17
259	0.02399832920385364	0.0026824916659382077	-0.0026040591794120297	0.9763424359955627	-1	0	0	0.25	2	0.8	8	0.4	0.6	7	6	4	0	0	0.8333333333333334	5	6	12	0.0	0.2	0.5188095143638689	0.8101684776998537	0.7902509876165851	0.9555314723265526	0.29759656272521706	0.8470424261026108	0.8894337615390864	0.8886205183475756	0	0	0.0	-0.000260405917941203	12
4247	0.0213254723029616	0.002713531213484188	0.0012430403333176334	0.9390343538315299	-1	0	0	0.2	2	0.8461538461538461	11	0.30612244897959184	0.6923076923076923	11	9	3	3	0	1.0	7	7	15	0.375	0.2222222222222222	0.5774124883596191	0.7387152323353472	0.4867997304658355	0.8754573826854497	0.6630097006191593	0.9647511637966332	0.866151957376853	0.8908655208357148	0.45454545454545453	0.18181818181818182	0.0	0.0012430403333176334	13
5049	0.02215149101442928	0.0024663129287932632	-0.001789938053037035	0.9489183346525889	-1	0	0	0.2	2	0.8461538461538461	11	0.30612244897959184	0.6923076923076923	11	9	3	3	0	1.0	7	7	15	0.375	0.2222222222222222	0.5774124883596191	0.8655723058807973	0.4867997304658355	0.8542861243730276	0.6630097006191593	0.9647511637966332	0.866151957376853	0.9099868566469926	0.45454545454545453	0.18181818181818182	0.0	-0.0001789938053037035	8
2168	None	None	None	None	None	0	0	0.1	1	1.0	13	0.4166666666666667	0.7692307692307693	10	10	4	3	0	1.0	6	6	15	0.25	0.2222222222222222	0.565185592875778	0.8307829172328628	0.24085454280834098	0.8882162313987357	0.2514098847251939	0.9394419752926869	0.8412248508617114	0.8942751004478513	0.4	0.3	0.0	None	0
2415	0.0245809153380354	0.0033663268964651345	0.0033626108085218053	0.9372401567638907	-1	0.25	1	0.3	3	0.7692307692307693	10	0.26785714285714285	0.6923076923076923	10	9	4	1	0	0.875	7	8	15	0.09090909090909091	0.25	0.5712990406176985	0.8082302078223089	0.3748944078529362	0.85172085007015	0.6821341556658416	0.9522231538786424	0.8412248508617114	0.8869197988130418	1.0	0.4	0.0	0.0033626108085218053	29
3333	0.022370924216938638	0.004640909388460429	0.004227960674138551	0.9438210393231093	-1	0	0	0.2	2	0.8461538461538461	11	0.30612244897959184	0.6923076923076923	11	9	3	3	0	1.0	7	7	15	0.375	0.2222222222222222	0.5774124883596191	0.7134480368830878	0.4867997304658355	0.8633703290259559	0.5339036182871693	0.9641377795820657	0.8412248508617114	0.8824428788180857	0.36363636363636365	0.18181818181818182	0.0	0.004227960674138551	49
2197	None	None	None	None	None	0	0	0.3	3	0.6923076923076923	9	0.46875	0.5384615384615384	10	7	4	3	0	0.5	8	4	15	0.3333333333333333	0	0.5712990406176985	0.8953718448799395	0.3748944078529362	0.8774458473975281	0.39265675150618157	0.948551540524232	0.8434192161622023	0.9123933870188782	0.2	0.5	0.0	None	0
2090	0.024564921200263587	0.004003905252630606	0.003705735295018587	0.9358387477751338	-1	0.25	1	0.3	3	0.7692307692307693	10	0.26785714285714285	0.6923076923076923	10	9	4	1	0	0.875	7	8	15	0.09090909090909091	0.25	0.5712990406176985	0.8082302078223089	0.3748944078529362	0.85172085007015	0.6821341556658416	0.9522231538786424	0.8412248508617114	0.8869197988130418	1.0	0.3	0.0	0.003705735295018587	49
772	0.02815581971346243	0.007936431671602465	-0.007855873929269888	0.5048028928962134	-1	0	0	0.1	1	1.0	13	1.0	1.0	14	13	0	3	0	0.06666666666666667	15	1	15	1.0	0	0.6059238859484943	0.9450028908869182	0.9029726199622697	0.9511719832236093	0.8071163850631544	0.944448779788714	0.9415268562588552	0.9469593712097267	0.07142857142857142	0.14285714285714285	0.0	-0.0007855873929269888	0
1920	0.028554519350608504	0.00221338612012342	0.0021927211173795717	0.9085147673000356	-1	0.25	1	0.3	3	0.7692307692307693	10	0.26785714285714285	0.6923076923076923	10	9	4	1	0	0.875	7	8	15	0.09090909090909091	0.25	0.5774124883596191	0.8009891439454259	0.3748944078529362	0.9017840307341213	0.6821341556658416	0.9522231538786424	0.8412248508617114	0.9003079417377798	1.0	0.2	0.0	0.0021927211173795717	6
3800	0.022220051726052337	0.004608483409439946	0.004137214588255316	0.9437974077345297	-1	0	0	0.2	2	0.8461538461538461	11	0.30612244897959184	0.6923076923076923	11	9	3	3	0	1.0	7	7	15	0.375	0.2222222222222222	0.5774124883596191	0.7134480368830878	0.4867997304658355	0.8633703290259559	0.5339036182871693	0.9641377795820657	0.8412248508617114	0.8824428788180857	0.45454545454545453	0.18181818181818182	0.0	0.004137214588255316	26
73	0.0024765762032484735	0.0020172443661164593	-0.0020168290267570887	0.9828339189342407	-1	0	0	1.0	2	0.0	0	1.0	0	2	0	0	0	0	0.3333333333333333	3	1	3	0.0	1.0	0	0	0	0	0	0	0	0	0	0	0	-0.00020168290267570888	45
634	0.009710621869502199	0.0036327435604711663	-0.0035557901560186182	0.9534486596946123	-1	0	0	0.16666666666666666	1	1.0	6	0.5333333333333333	0.6666666666666666	5	4	2	3	0	0.6	5	3	8	0.42857142857142855	0	0.6156694222223051	0.7149811679790055	0.6139146735074725	0.92107595580225	0.21866910167592732	0.932769642079517	0.8824540871657469	0.8810345401009165	0.4	0.4	0.0	-0.00035557901560186184	14
3227	0.025838997501009146	0.004392062190905912	-0.0038240404651039904	0.9387382034519259	-1	0	0	0.2	2	0.8461538461538461	11	0.30612244897959184	0.6923076923076923	11	9	3	3	0	1.0	7	7	15	0.375	0.2222222222222222	0.5774124883596191	0.7134480368830878	0.4867997304658355	0.9365505673646978	0.5339036182871693	0.9619784888656882	0.8772036066624095	0.9070663662062444	0.45454545454545453	0.18181818181818182	0.0	-0.00038240404651039903	5
2541	0.022578835575837015	0.004535430540235024	0.0038546230921443388	0.943136419966638	-1	0	0	0.2	2	0.8461538461538461	11	0.30612244897959184	0.6923076923076923	11	9	3	3	0	1.0	7	7	15	0.375	0.2222222222222222	0.5774124883596191	0.7134480368830878	0.4867997304658355	0.8633703290259559	0.5339036182871693	0.9640710530035134	0.8412248508617114	0.8823761897079436	0.45454545454545453	0.2727272727272727	0.0	0.0038546230921443388	27
1678	None	None	None	None	None	0	0	0.2	2	0.9230769230769231	12	0.625	0.6923076923076923	11	9	3	3	0	0.375	8	3	15	0.375	0.14285714285714285	0.5774124883596191	0.8390572399155852	0.4867997304658355	0.9114547849626208	0.5339036182871693	0.9487863154697361	0.866151957376853	0.9089304614128518	0.36363636363636365	0.2727272727272727	0.0	None	0
2420	0.024640811683079314	0.003199368433517587	0.003193088316926232	0.93657802605258	-1	0.25	1	0.3	3	0.7692307692307693	10	0.26785714285714285	0.6923076923076923	10	9	4	1	0	0.875	7	8	15	0.09090909090909091	0.25	0.5712990406176985	0.8082302078223089	0.3748944078529362	0.85172085007015	0.6821341556658416	0.9522231538786424	0.8412248508617114	0.8869197988130418	1.0	0.3	0.0	0.003193088316926232	23
1481	0.014606186364447027	0.004186122638222399	-0.004168285290444063	0.9310261840851146	-1	0.25	1	0.5	5	0.46153846153846156	6	0.35714285714285715	0.38461538461538464	8	5	6	1	0	0.8571428571428571	7	6	15	0.07692307692307693	0.25	0.5712990406176985	0.8506731157536597	0.2608393756451756	0.8507611502056773	0.5950301615573426	0.9450200100137159	0.8412248508617114	0.8917011769478603	1.0	0.375	0.0	-0.00041682852904440627	9
3106	0.02266754638547965	0.004773318716745315	0.004284923468781414	0.9438421525756745	-1	0	0	0.2	2	0.8461538461538461	11	0.30612244897959184	0.6923076923076923	11	9	3	3	0	1.0	7	7	15	0.375	0.2222222222222222	0.5774124883596191	0.7134480368830878	0.4867997304658355	0.8633703290259559	0.5339036182871693	0.9641377795820657	0.8412248508617114	0.8824428788180857	0.45454545454545453	0.2727272727272727	0.0	0.004284923468781414	32
1562	0.02468541314470972	0.003445652741167779	0.0034450138339567416	0.9370015691251359	-1	0.25	1	0.3	3	0.7692307692307693	10	0.26785714285714285	0.6923076923076923	10	9	4	1	0	0.875	7	8	15	0.09090909090909091	0.25	0.5712990406176985	0.8082302078223089	0.3748944078529362	0.85172085007015	0.6821341556658416	0.9522231538786424	0.8412248508617114	0.8869197988130418	1.0	0.3	0.0	0.0034450138339567416	53
1383	0.02498057654718183	0.003405181093062602	0.0033901734154965623	0.9361701447613359	-1	0.25	1	0.3	3	0.7692307692307693	10	0.26785714285714285	0.6923076923076923	10	9	4	1	0	0.875	7	8	15	0.09090909090909091	0.25	0.5712990406176985	0.8082302078223089	0.3748944078529362	0.85172085007015	0.6821341556658416	0.9522231538786424	0.8412248508617114	0.8869197988130418	1.0	0.3	0.0	0.0033901734154965623	109
701	0.007577494807878218	0.004360389254346666	-0.004359680129148221	0.9838689843243172	-1	0	0	0.5	2	0.3333333333333333	1	0.625	0.3333333333333333	3	1	1	4	0	0.5	4	2	5	1.0	0	0.7417494934115559	0.827004137993781	0.22976464617411274	0.8316810413091728	0.20966979413521214	0.9673502747633241	0.9310538599317476	0.8987687408831462	0.3333333333333333	0.6666666666666666	0.08783427360180562	-0.0004359680129148221	4
4056	0.02404195982222069	0.005355567922505396	0.004785745859743825	0.9396296651333492	-1	0	0	0.2	2	0.8461538461538461	11	0.30612244897959184	0.6923076923076923	11	9	3	3	0	1.0	7	7	15	0.375	0.2222222222222222	0.5774124883596191	0.7387152323353472	0.4867997304658355	0.8542861243730276	0.6630097006191593	0.9647511637966332	0.866151957376853	0.8848436492994671	0.45454545454545453	0.18181818181818182	0.0	0.004785745859743825	24
1133	0.024451632840603477	0.0034392385449545228	0.003436094154159062	0.9370140382629437	-1	0.25	1	0.3	3	0.7692307692307693	10	0.26785714285714285	0.6923076923076923	10	9	4	1	0	0.875	7	8	15	0.09090909090909091	0.25	0.5712990406176985	0.8082302078223089	0.3748944078529362	0.85172085007015	0.6821341556658416	0.9522231538786424	0.8412248508617114	0.8869197988130418	1.0	0.3	0.0	0.003436094154159062	41
529	0.00441211871661165	0.0020637936110893787	-0.0020482391950112076	0.9839375551376599	-1	0	0	0.5	1	1.0	1	1.0	1.0	2	1	0	0	0	0.3333333333333333	1	3	3	0.0	0	0.4524636536248831	0.9293552206872142	0.791354052242334	0.5877551961646023	0.4648765208305779	0.5685723605775685	0.8631416957773476	0.7444415001398056	0	0	0.0	-0.00020482391950112075	37
4719	0.023519939818580072	0.005495294989751509	0.0049599383740471575	0.9395485239008163	-1	0	0	0.2	2	0.8461538461538461	11	0.30612244897959184	0.6923076923076923	11	9	3	3	0	1.0	7	7	15	0.375	0.2222222222222222	0.5774124883596191	0.7387152323353472	0.4867997304658355	0.8542861243730276	0.6630097006191593	0.9647511637966332	0.866151957376853	0.8848436492994671	0.45454545454545453	0.18181818181818182	0.0	0.0049599383740471575	27
4748	0.02398926303411134	0.005762029228295061	0.005268503243139414	0.9395786698433608	-1	0	0	0.2	2	0.8461538461538461	11	0.30612244897959184	0.6923076923076923	11	9	3	3	0	1.0	7	7	15	0.375	0.2222222222222222	0.5774124883596191	0.7387152323353472	0.4867997304658355	0.8542861243730276	0.6630097006191593	0.9647511637966332	0.866151957376853	0.8848436492994671	0.45454545454545453	0.2727272727272727	0.0	0.005268503243139414	116
4515	0.02387419308004762	0.005427508705452681	0.004863467992818167	0.9395019943411442	-1	0	0	0.2	2	0.8461538461538461	11	0.30612244897959184	0.6923076923076923	11	9	3	3	0	1.0	7	7	15	0.375	0.2222222222222222	0.5774124883596191	0.7387152323353472	0.4867997304658355	0.8542861243730276	0.6630097006191593	0.9647511637966332	0.866151957376853	0.8848436492994671	0.45454545454545453	0.2727272727272727	0.0	0.004863467992818167	26
3621	0.022635186999493778	0.0026974142221370206	0.0026581160263938566	0.9441487437295439	-1	0	0	0.2	2	0.8461538461538461	11	0.26785714285714285	0.6923076923076923	11	9	3	3	0	0.875	7	8	15	0.375	0.2222222222222222	0.5774124883596191	0.7950371909439681	0.4867997304658355	0.858271423053195	0.6607253686886115	0.9574352340675333	0.8412248508617114	0.8899208363758532	0.5454545454545454	0.2727272727272727	0.0	0.0026581160263938566	15
1924	0.022420631349279265	0.0031512418334383122	0.002704033425873635	0.9415047823471191	-1	0.25	1	0.3	3	0.7692307692307693	10	0.26785714285714285	0.6923076923076923	10	9	4	1	0	0.875	7	8	15	0.09090909090909091	0.25	0.5712990406176985	0.8082302078223089	0.3748944078529362	0.85172085007015	0.5973144934878903	0.959368235152717	0.8669843291398005	0.8924626177049314	1.0	0.3	0.0	0.002704033425873635	15
1185	0.024514301487511082	0.00331988210295618	0.003313502839362497	0.9359493802165901	-1	0.25	1	0.3	3	0.7692307692307693	10	0.26785714285714285	0.6923076923076923	10	9	4	1	0	0.875	7	8	15	0.09090909090909091	0.25	0.5712990406176985	0.8082302078223089	0.3748944078529362	0.85172085007015	0.6821341556658416	0.9522231538786424	0.8412248508617114	0.8869197988130418	1.0	0.3	0.0	0.003313502839362497	53
2074	0.025090518164834364	0.0033202759714719885	0.0032975625737361675	0.9363408517647919	-1	0.25	1	0.3	3	0.7692307692307693	10	0.26785714285714285	0.6923076923076923	10	9	4	1	0	0.875	7	8	15	0.09090909090909091	0.25	0.5712990406176985	0.8082302078223089	0.3748944078529362	0.85172085007015	0.6683556500110501	0.9518048922270106	0.8412248508617114	0.8866133517617307	1.0	0.3	0.0	0.0032975625737361675	40
1100	0.015248890134626212	0.007819690561012928	-0.007733907889796146	0.953478130825479	-1	0	0	0.5	5	0.46153846153846156	6	0.30612244897959184	0.38461538461538464	8	5	6	3	0	1.0	7	7	15	0.23076923076923078	0.2222222222222222	0.6178082100814893	0.8882011197087109	0.372744698258075	0.9465542420552752	0.5663309842824857	0.953085554159827	0.8665179043011774	0.9341759111598928	0.5	0.375	0.0	-0.0007733907889796146	3
3332	0.022548818830324308	0.004566696700403119	0.004334604168165918	0.9441553091780064	-1	0	0	0.2	2	0.8461538461538461	11	0.30612244897959184	0.6923076923076923	11	9	3	2	0	1.0	7	7	15	0.25	0.2222222222222222	0.5774124883596191	0.7134480368830878	0.4867997304658355	0.8633703290259559	0.5614606295967521	0.9638753367086029	0.8412248508617114	0.8821810808372347	0.5909090909090909	0.18181818181818182	0.0	0.004334604168165918	21
1497	0.024397301832388373	0.004169017702684543	0.003936777511859595	0.9362456568388622	-1	0.25	1	0.3	3	0.7692307692307693	10	0.26785714285714285	0.6923076923076923	10	9	4	1	0	0.875	7	8	15	0.09090909090909091	0.25	0.5712990406176985	0.8082302078223089	0.3748944078529362	0.85172085007015	0.6821341556658416	0.9522231538786424	0.8412248508617114	0.8869197988130418	1.0	0.3	0.0	0.003936777511859595	27
1793	0.025021130278392763	0.003407925707119551	0.003302687134963921	0.9364057585406417	-1	0.25	1	0.3	3	0.7692307692307693	10	0.26785714285714285	0.6923076923076923	10	9	4	1	0	0.875	7	8	15	0.09090909090909091	0.25	0.5712990406176985	0.8082302078223089	0.3748944078529362	0.85172085007015	0.6821341556658416	0.9522231538786424	0.8412248508617114	0.8869197988130418	1.0	0.3	0.0	0.003302687134963921	35
2788	0.022215838086263782	0.004690448461792412	0.004256439047326996	0.9440100996935823	-1	0	0	0.2	2	0.8461538461538461	11	0.30612244897959184	0.6923076923076923	11	9	3	3	0	1.0	7	7	15	0.375	0.2222222222222222	0.5774124883596191	0.7134480368830878	0.4867997304658355	0.8633703290259559	0.5339036182871693	0.9641377795820657	0.8412248508617114	0.8824428788180857	0.45454545454545453	0.2727272727272727	0.0	0.004256439047326996	84
2273	0.024759939560250428	0.0033812448840085533	0.0033763208727471314	0.9366616420950704	-1	0.25	1	0.3	3	0.7692307692307693	10	0.26785714285714285	0.6923076923076923	10	9	4	1	0	0.875	7	8	15	0.09090909090909091	0.25	0.5712990406176985	0.8082302078223089	0.3748944078529362	0.85172085007015	0.6821341556658416	0.9522231538786424	0.8412248508617114	0.8869197988130418	1.0	0.3	0.0	0.0033763208727471314	44
4851	0.024137187470008183	0.005571346050101684	0.00515583493141907	0.9396722967967666	-1	0	0	0.2	2	0.8461538461538461	11	0.30612244897959184	0.6923076923076923	11	9	3	3	0	1.0	7	7	15	0.375	0.2222222222222222	0.5774124883596191	0.7387152323353472	0.4867997304658355	0.8542861243730276	0.6630097006191593	0.9647511637966332	0.866151957376853	0.8848436492994671	0.45454545454545453	0.18181818181818182	0.0	0.00515583493141907	69
2808	0.022555599804188697	0.004503727003465809	0.004136261257294814	0.9441579535346248	-1	0	0	0.2	2	0.8461538461538461	11	0.30612244897959184	0.6923076923076923	11	9	3	3	0	1.0	7	7	15	0.375	0.2222222222222222	0.5774124883596191	0.7134480368830878	0.4867997304658355	0.8633703290259559	0.5339036182871693	0.9641377795820657	0.8412248508617114	0.8824428788180857	0.45454545454545453	0.2727272727272727	0.0	0.004136261257294814	30
2300	0.024662991678009387	0.003534560810134372	0.003493192882364645	0.9359881204241107	-1	0.25	1	0.3	3	0.7692307692307693	10	0.26785714285714285	0.6923076923076923	10	9	4	1	0	0.875	7	8	15	0.09090909090909091	0.25	0.5712990406176985	0.8082302078223089	0.3748944078529362	0.85172085007015	0.6821341556658416	0.9522231538786424	0.8412248508617114	0.8869197988130418	1.0	0.3	0.0	0.003493192882364645	34
4765	0.023836215527718085	0.005243619104269336	0.00489158801412206	0.9394777765002508	-1	0	0	0.2	2	0.8461538461538461	11	0.30612244897959184	0.6923076923076923	11	9	3	3	0	1.0	7	7	15	0.375	0.2222222222222222	0.5774124883596191	0.7387152323353472	0.4867997304658355	0.8542861243730276	0.6630097006191593	0.9647511637966332	0.866151957376853	0.8848436492994671	0.45454545454545453	0.18181818181818182	0.0	0.00489158801412206	43
4938	0.024040223447181347	0.005703216062718432	0.005177016314498507	0.9393817911227822	-1	0	0	0.2	2	0.8461538461538461	11	0.30612244897959184	0.6923076923076923	11	9	3	3	0	1.0	7	7	15	0.375	0.2222222222222222	0.5774124883596191	0.7387152323353472	0.4867997304658355	0.8542861243730276	0.6630097006191593	0.9647511637966332	0.866151957376853	0.8848436492994671	0.45454545454545453	0.18181818181818182	0.0	0.005177016314498507	94
3592	0.02179762255945494	0.00186283341516522	0.0014641261003798794	0.9540565942064082	-1	0	0	0.2	2	0.8461538461538461	11	0.30612244897959184	0.6923076923076923	11	9	3	3	0	1.0	7	7	15	0.375	0.2222222222222222	0.5774124883596191	0.8587773976654773	0.4867997304658355	0.8633703290259559	0.5339036182871693	0.9641377795820657	0.8488099832793633	0.9099832631840375	0.45454545454545453	0.18181818181818182	0.0	0.0014641261003798794	16
4117	0.02252882879047189	0.004776197737013148	0.0043155037693748	0.9441143410398526	-1	0	0	0.2	2	0.8461538461538461	11	0.30612244897959184	0.6923076923076923	11	9	3	3	0	1.0	7	7	15	0.375	0.2222222222222222	0.5774124883596191	0.7134480368830878	0.4867997304658355	0.8633703290259559	0.5339036182871693	0.9641377795820657	0.8412248508617114	0.8824428788180857	0.45454545454545453	0.2727272727272727	0.0	0.0043155037693748	24
4205	0.022288120467709626	0.005285738024739632	0.003143976757730907	0.9425119121460308	-1	0	0	0.2	2	0.8461538461538461	11	0.30612244897959184	0.6923076923076923	11	9	3	3	0	1.0	7	7	15	0.375	0.2222222222222222	0.5774124883596191	0.7370066045617463	0.4867997304658355	0.8542861243730276	0.6675783644802549	0.9648672015175729	0.866151957376853	0.8846595651696504	0.45454545454545453	0.2727272727272727	0.0	0.003143976757730907	15
1264	0.019578280363966048	0.004218527205010678	-0.004211008069907162	0.966185910861495	-1	0	0	0.1111111111111111	1	1.0	11	0.5416666666666666	0.8181818181818182	10	9	2	3	0	0.6666666666666666	6	4	13	0.42857142857142855	0.18181818181818182	0.5363305325526475	0.8856688996060299	0.6805072154220003	0.6355578152170492	0.569271001695309	0.908162583531084	0.7441888501096184	0.8363879434057917	0.3	0	0.0	-0.0004211008069907162	4
1819	0.024744197060300496	0.0034115140915891096	0.0034037930800920615	0.9369082721078187	-1	0.25	1	0.3	3	0.7692307692307693	10	0.26785714285714285	0.6923076923076923	10	9	4	1	0	0.875	7	8	15	0.09090909090909091	0.25	0.5712990406176985	0.8082302078223089	0.3748944078529362	0.85172085007015	0.6821341556658416	0.9522231538786424	0.8412248508617114	0.8869197988130418	1.0	0.2	0.0	0.0034037930800920615	31
266	0.0033209952644361503	0.0026768375262927794	-0.002670554286940529	0.9768937655085665	-1	0	0	0.6666666666666666	2	0.5	1	0.6666666666666666	0.5	3	1	0	2	0	0.6666666666666666	3	2	4	1.0	0	0.6059238859484943	0.8933662261228311	0.474059914075004	0.9650405585727714	0.1465770874544816	0.9619184103603556	0.8380880309773838	0.9473960254943378	0.6666666666666666	0.6666666666666666	0.0	-0.0002670554286940529	10
1235	0.024599930229863846	0.0034429444719755193	0.003428386122152293	0.9368700116627109	-1	0.25	1	0.3	3	0.7692307692307693	10	0.26785714285714285	0.6923076923076923	10	9	4	1	0	0.875	7	8	15	0.09090909090909091	0.25	0.5712990406176985	0.8082302078223089	0.3748944078529362	0.85172085007015	0.6821341556658416	0.9522231538786424	0.8412248508617114	0.8869197988130418	1.0	0.3	0.0	0.003428386122152293	60
3095	0.022608771411471343	0.004578132133330108	0.004010171686044758	0.9447515398305761	-1	0	0	0.2	2	0.8461538461538461	11	0.30612244897959184	0.6923076923076923	11	9	3	4	0	1.0	7	7	15	0.5	0.2222222222222222	0.5774124883596191	0.7134480368830878	0.4867997304658355	0.8633703290259559	0.5339036182871693	0.9641377795820657	0.8412248508617114	0.8824428788180857	0.2727272727272727	0.2727272727272727	0.0	0.004010171686044758	33
3733	0.022553639908422997	0.0047483427367855935	0.004232805613774879	0.9439804727916508	-1	0	0	0.2	2	0.8461538461538461	11	0.30612244897959184	0.6923076923076923	11	9	3	3	0	1.0	7	7	15	0.375	0.2222222222222222	0.5774124883596191	0.7134480368830878	0.4867997304658355	0.8633703290259559	0.5339036182871693	0.9641377795820657	0.8412248508617114	0.8824428788180857	0.45454545454545453	0.2727272727272727	0.0	0.004232805613774879	41
4986	0.024168839978436045	0.005770543248558541	0.005186739323684641	0.9393049881484143	-1	0	0	0.2	2	0.8461538461538461	11	0.30612244897959184	0.6923076923076923	11	9	3	3	0	1.0	7	7	15	0.375	0.2222222222222222	0.5774124883596191	0.7387152323353472	0.4867997304658355	0.8542861243730276	0.6630097006191593	0.9647511637966332	0.866151957376853	0.8848436492994671	0.45454545454545453	0.2727272727272727	0.0	0.005186739323684641	21
535	0.01718800962594034	0.0018326129565563456	0.0015138028857960026	0.9412557435872936	-1	0.25	1	0.3	3	0.7692307692307693	10	0.234375	0.7692307692307693	11	10	3	1	0	1.0	8	8	15	0.1111111111111111	0.2857142857142857	0.5774124883596191	0.8089620517332701	0.26298908524003684	0.9141647049842315	0.6607253686886115	0.9478489115384248	0.8891154940023265	0.9034625360614481	1.0	0.2727272727272727	0.0	0.0015138028857960026	48
1146	0.017523194384480294	0.0020149781553252884	0.0017300733988734563	0.9416691551395879	-1	0.25	1	0.3	3	0.7692307692307693	10	0.234375	0.7692307692307693	11	10	3	1	0	1.0	8	8	15	0.1111111111111111	0.2857142857142857	0.5774124883596191	0.8089620517332701	0.26298908524003684	0.9141647049842315	0.6607253686886115	0.9478489115384248	0.8891154940023265	0.9034625360614481	1.0	0.2727272727272727	0.0	0.0017300733988734563	57
2022	0.024074165131339993	0.0031963045097018897	0.0031902980553711923	0.9372948997194811	-1	0.25	1	0.3	3	0.7692307692307693	10	0.26785714285714285	0.6923076923076923	10	9	4	1	0	0.875	7	8	15	0.09090909090909091	0.25	0.5712990406176985	0.8082302078223089	0.3748944078529362	0.85172085007015	0.6837016264754204	0.9527807128494085	0.8412248508617114	0.8873311502948767	1.0	0.2	0.0	0.0031902980553711923	22
4720	0.024003829178215478	0.00587970060495523	0.005267179354438953	0.9391181937547497	-1	0	0	0.2	2	0.8461538461538461	11	0.30612244897959184	0.6923076923076923	11	9	3	3	0	1.0	7	7	15	0.375	0.2222222222222222	0.5774124883596191	0.7387152323353472	0.4867997304658355	0.8542861243730276	0.6630097006191593	0.9647511637966332	0.866151957376853	0.8848436492994671	0.45454545454545453	0.2727272727272727	0.0	0.005267179354438953	39
1628	0.024351782520240364	0.0034249684301869295	0.0033651246549612325	0.9373534348725931	-1	0.25	1	0.3	3	0.7692307692307693	10	0.26785714285714285	0.6923076923076923	10	9	4	1	0	0.875	7	8	15	0.09090909090909091	0.25	0.5712990406176985	0.8082302078223089	0.3748944078529362	0.85172085007015	0.6821341556658416	0.9522231538786424	0.8412248508617114	0.8869197988130418	1.0	0.3	0.0	0.0033651246549612325	47
2753	0.022481121496121668	0.004799254899760718	0.004365127003607461	0.943714615344163	-1	0	0	0.2	2	0.8461538461538461	11	0.30612244897959184	0.6923076923076923	11	9	3	3	0	1.0	7	7	15	0.375	0.2222222222222222	0.5774124883596191	0.7134480368830878	0.4867997304658355	0.8633703290259559	0.5339036182871693	0.9641377795820657	0.8412248508617114	0.8824428788180857	0.45454545454545453	0.18181818181818182	0.0	0.004365127003607461	121
176	0.002189359442276052	0.0019368182228435091	-0.001936800584357725	0.9830793280790495	-1	0	0	1.0	2	0.0	0	0.75	0	2	0	0	2	0	1.0	2	2	3	1.0	0	0	0	0	0	0	0	0	0	0	0	0	-0.0001936800584357725	17
2097	0.02335551665865865	0.003120379807737796	0.0031032442390987705	0.9308447548105737	-1	0.25	1	0.4	4	0.6153846153846154	8	0.3	0.6153846153846154	10	8	4	1	0	0.5	10	5	15	0.1	0.25	0.5712990406176985	0.8082302078223089	0.3748944078529362	0.85172085007015	0.6821341556658416	0.9522231538786424	0.8412248508617114	0.8869197988130418	1.0	0.2	0.0	0.0031032442390987705	14
4243	0.023937187586762113	0.005714748844427936	0.005216826043912769	0.939387186148723	-1	0	0	0.2	2	0.8461538461538461	11	0.30612244897959184	0.6923076923076923	11	9	3	3	0	1.0	7	7	15	0.375	0.2222222222222222	0.5774124883596191	0.7387152323353472	0.4867997304658355	0.8542861243730276	0.6630097006191593	0.9647511637966332	0.866151957376853	0.8848436492994671	0.45454545454545453	0.18181818181818182	0.0	0.005216826043912769	33
1202	0.0029196790223388973	0.0028455364220224197	-0.0028427638058312133	0.9765472707087497	-1	0	0	1.0	1	0	0	1.0	0	1	0	0	3	0	0.5	1	2	2	1.0	0	0	0	0	0	0	0	0	0	0	0	0	-0.0002842763805831213	9
1349	0.023843971659650045	0.0034394699765098943	0.00338393650141771	0.9372247168142603	-1	0.25	1	0.3	3	0.7692307692307693	10	0.26785714285714285	0.6923076923076923	10	9	4	1	0	0.875	7	8	15	0.09090909090909091	0.25	0.5712990406176985	0.8082302078223089	0.3748944078529362	0.85172085007015	0.6821341556658416	0.9522231538786424	0.8412248508617114	0.8869197988130418	1.0	0.3	0.0	0.00338393650141771	13
1296	0.019666655314105608	0.002783847410228987	-0.0024922459217121963	0.971812379272488	-1	0	0	0.3333333333333333	3	0.6363636363636364	7	0.52	0.6363636363636364	9	7	3	3	0	1.0	5	5	13	0.375	0.25	0.565185592875778	0.8458455217482374	0.4867997304658355	0.8575274112722319	0.2514098847251939	0.9704771321149194	0.866151957376853	0.9113288520942698	0.4444444444444444	0.2222222222222222	0.0	-0.00024922459217121965	18
1850	0.024573324557515288	0.004179992019508196	0.0038611903922634114	0.9367739173998085	-1	0.25	1	0.3	3	0.7692307692307693	10	0.26785714285714285	0.6923076923076923	10	9	4	1	0	0.875	7	8	15	0.09090909090909091	0.25	0.5712990406176985	0.8082302078223089	0.3748944078529362	0.85172085007015	0.6821341556658416	0.9522231538786424	0.8412248508617114	0.8869197988130418	1.0	0.3	0.0	0.0038611903922634114	24
2427	0.02478565924758347	0.0034294666940346092	0.0034144760177536927	0.9371628664155174	-1	0.25	1	0.3	3	0.7692307692307693	10	0.26785714285714285	0.6923076923076923	10	9	4	1	0	0.875	7	8	15	0.09090909090909091	0.25	0.5712990406176985	0.8082302078223089	0.3748944078529362	0.85172085007015	0.6832763216311155	0.9521168902648195	0.8412248508617114	0.8868417708219396	1.0	0.3	0.0	0.0034144760177536927	40
2400	0.02429912813642404	0.0068642367420959525	-0.005235562469249143	0.9379986864648824	-1	0.25	1	0.4	4	0.6153846153846154	8	0.3125	0.5384615384615384	10	7	4	1	0	0.75	8	6	15	0.1111111111111111	0.2857142857142857	0.5712990406176985	0.8082302078223089	0.3748944078529362	0.85172085007015	0.6821341556658416	0.9522231538786424	0.8412248508617114	0.8869197988130418	1.0	0.3	0.0	-0.0005235562469249143	1
1297	0.0253909465738765	0.0037463859528019433	-0.001688032238149839	0.9322956337627583	-1	0.25	1	0.3	3	0.7692307692307693	10	0.26785714285714285	0.6923076923076923	10	9	4	1	0	0.875	7	8	15	0.09090909090909091	0.25	0.5774124883596191	0.802848578345677	0.3748944078529362	0.85172085007015	0.6821341556658416	0.9522231538786424	0.8412248508617114	0.8857661021854668	1.0	0.3	0.0	-0.00016880322381498388	4
96	0.006946363845647318	0.0036496985966191233	-0.003644045896945724	0.9694935958679198	-1	0	0	0.3333333333333333	2	0.6666666666666666	4	0.5714285714285714	0.6666666666666666	5	4	2	3	0	0.2857142857142857	2	7	8	0.42857142857142855	0	0.5084610631317442	0.9701686535550899	0.6071210176719956	0.8929221099410073	0.6482029292758053	0.865479838634317	0.8777225950587175	0.9233062676343993	0.4	0.2	0.0	-0.0003644045896945724	21
3083	None	None	None	None	None	0	0	0.25	2	0.8	8	0.8571428571428571	0.7	8	7	3	6	0	0.2857142857142857	7	2	12	0.6666666666666666	0	0.5965409552909622	0.7687921349130508	0.4867997304658355	0.9414104615569417	0.6809919897005677	0.9613019997464632	0.8541293752996173	0.9165938500912857	0.25	0.25	0.0	None	0
2674	0.022359434471862123	0.004563198546472114	0.004023999885096258	0.9444337010934435	-1	0	0	0.2	2	0.8461538461538461	11	0.30612244897959184	0.6923076923076923	11	9	3	3	0	1.0	7	7	15	0.375	0.2222222222222222	0.5774124883596191	0.7134480368830878	0.4867997304658355	0.8633703290259559	0.5339036182871693	0.9641377795820657	0.8412248508617114	0.8824428788180857	0.36363636363636365	0.36363636363636365	0.0	0.004023999885096258	78
2655	0.021673356463309066	0.004446114711661549	0.004021639441574495	0.9441554033929693	-1	0	0	0.2	2	0.8461538461538461	11	0.30612244897959184	0.6923076923076923	11	9	3	3	0	1.0	7	7	15	0.375	0.2222222222222222	0.5774124883596191	0.7134480368830878	0.4867997304658355	0.8633703290259559	0.5339036182871693	0.9684851181552474	0.8541926120760625	0.8869886750488333	0.45454545454545453	0.2727272727272727	0.0	0.004021639441574495	57
1469	0.01979460885948252	0.004472288764720102	-0.0038455584161416543	0.9671181395362032	-1	0	0	0.3	3	0.6923076923076923	9	0.3	0.6153846153846154	10	8	4	2	0	0.5	10	5	15	0.2	0.2222222222222222	0.5774124883596191	0.7954517605170164	0.3748944078529362	0.85172085007015	0.6821341556658416	0.9522231538786424	0.8412248508617114	0.8842024125487317	0.55	0.3	0.0	-0.0003845558416141654	11
4442	0.024747458081060755	0.006424374322884319	-0.004512489957690916	0.9422553413069198	-1	0	0	0.3	3	0.6923076923076923	9	0.375	0.5384615384615384	10	7	4	3	0	0.625	8	5	15	0.3333333333333333	0	0.5774124883596191	0.8049780667691837	0.4867997304658355	0.8516212114487305	0.6832763216311155	0.9541337466647525	0.8541293752996173	0.8876259008987402	0.5	0.2	0.0	-0.0004512489957690916	2
4655	0.023740429682668082	0.005315505451628085	0.0048823237318277	0.9396034927723822	-1	0	0	0.2	2	0.8461538461538461	11	0.30612244897959184	0.6923076923076923	11	9	3	3	0	1.0	7	7	15	0.375	0.2222222222222222	0.5774124883596191	0.7387152323353472	0.4867997304658355	0.8542861243730276	0.6630097006191593	0.9647511637966332	0.866151957376853	0.8848436492994671	0.45454545454545453	0.2727272727272727	0.0	0.0048823237318277	45
2875	0.02289232962574849	0.004998525892771397	-0.001861863778607039	0.9482532261643816	-1	0	0	0.3	3	0.6923076923076923	9	0.26785714285714285	0.6153846153846154	11	8	3	4	0	0.875	7	8	15	0.5714285714285714	0.2222222222222222	0.565185592875778	0.7054162703538491	0.4867997304658355	0.8538367762238371	0.6607253686886115	0.962096187980989	0.8412248508617114	0.8762550429860176	0.40909090909090906	0.2727272727272727	0.0	-0.0001861863778607039	2
4400	0.01924405140708634	0.0029375518778776938	-0.001889851482776106	0.9520074268904096	-1	0	0	0.2	2	0.8461538461538461	11	0.30612244897959184	0.6923076923076923	11	9	3	3	0	1.0	7	7	15	0.375	0.2222222222222222	0.6156694222223051	0.8395133381219005	0.4867997304658355	0.8542861243730276	0.6630097006191593	0.9647511637966332	0.866151957376853	0.9041510988366255	0.45454545454545453	0.18181818181818182	0.0	-0.00018898514827761062	8
2477	0.024004393845398268	0.0032132533011326246	0.0031950535296832294	0.936733043173668	-1	0.25	1	0.3	3	0.7692307692307693	10	0.26785714285714285	0.6923076923076923	10	9	4	1	0	0.875	7	8	15	0.09090909090909091	0.25	0.5712990406176985	0.8082302078223089	0.3748944078529362	0.85172085007015	0.6821341556658416	0.9522231538786424	0.8412248508617114	0.8869197988130418	1.0	0.2	0.0	0.0031950535296832294	17
3096	None	None	None	None	None	0	0	0.1	1	1.0	13	0.4166666666666667	0.7692307692307693	10	10	4	3	0	1.0	6	6	15	0.25	0.2222222222222222	0.565185592875778	0.8307829172328628	0.24085454280834098	0.8882162313987357	0.2514098847251939	0.9394419752926869	0.8412248508617114	0.8942751004478513	0.4	0.3	0.0	None	0
2922	0.022452242078976704	0.004436196750077697	0.0040634910624209935	0.9442678756131264	-1	0	0	0.2	2	0.8461538461538461	11	0.30612244897959184	0.6923076923076923	11	9	3	3	0	1.0	7	7	15	0.375	0.2222222222222222	0.5774124883596191	0.7134480368830878	0.4867997304658355	0.8633703290259559	0.5339036182871693	0.9641377795820657	0.8412248508617114	0.8824428788180857	0.45454545454545453	0.18181818181818182	0.0	0.0040634910624209935	35
4710	0.02380214438810335	0.0056725600726856736	0.005162013701851176	0.9392942136144327	-1	0	0	0.2	2	0.8461538461538461	11	0.30612244897959184	0.6923076923076923	11	9	3	3	0	1.0	7	7	15	0.375	0.2222222222222222	0.5774124883596191	0.7387152323353472	0.4867997304658355	0.8542861243730276	0.6630097006191593	0.9647511637966332	0.866151957376853	0.8848436492994671	0.45454545454545453	0.18181818181818182	0.0	0.005162013701851176	54
4995	0.023579446518211915	0.005224044181431353	0.004873329576414791	0.940137554073697	-1	0	0	0.2	2	0.8461538461538461	11	0.30612244897959184	0.6923076923076923	11	9	3	3	0	1.0	7	7	15	0.375	0.2222222222222222	0.5774124883596191	0.7387152323353472	0.4867997304658355	0.8542861243730276	0.6630097006191593	0.9647511637966332	0.866151957376853	0.8848436492994671	0.45454545454545453	0.2727272727272727	0.0	0.004873329576414791	17
1873	0.024286414355289034	0.0033209570780725296	0.003314844369057579	0.9368041410479938	-1	0.25	1	0.3	3	0.7692307692307693	10	0.26785714285714285	0.6923076923076923	10	9	4	1	0	0.875	7	8	15	0.09090909090909091	0.25	0.5712990406176985	0.8082302078223089	0.3748944078529362	0.85172085007015	0.6821341556658416	0.9522231538786424	0.8412248508617114	0.8869197988130418	1.0	0.3	0.0	0.003314844369057579	19
1900	0.024984731597432152	0.011208788848344742	-0.007692805868957812	0.9343484643380927	-1	0	0	0.2	2	0.8461538461538461	11	0.30612244897959184	0.6923076923076923	11	9	3	3	0	1.0	7	7	15	0.375	0.2222222222222222	0.5774124883596191	0.7068050319389114	0.4867997304658355	0.8633703290259559	0.5339036182871693	0.9641377795820657	0.8538728521634991	0.8813223183126895	0.45454545454545453	0.2727272727272727	0.0	-0.0007692805868957812	2
4715	0.0237975464094897	0.005769428239446004	0.005125132347410328	0.939379527686874	-1	0	0	0.2	2	0.8461538461538461	11	0.30612244897959184	0.6923076923076923	11	9	3	3	0	1.0	7	7	15	0.375	0.2222222222222222	0.5774124883596191	0.7387152323353472	0.4867997304658355	0.8542861243730276	0.6630097006191593	0.9647511637966332	0.866151957376853	0.8848436492994671	0.45454545454545453	0.18181818181818182	0.0	0.005125132347410328	34
1169	0.02455963942504798	0.0032847457116192374	0.0032843822417072638	0.9366341689332817	-1	0.25	1	0.3	3	0.7692307692307693	10	0.26785714285714285	0.6923076923076923	10	9	4	1	0	0.875	7	8	15	0.09090909090909091	0.25	0.5712990406176985	0.8082302078223089	0.3748944078529362	0.85172085007015	0.6821341556658416	0.9522231538786424	0.8412248508617114	0.8869197988130418	1.0	0.3	0.0	0.0032843822417072638	124
4281	0.02400464173440805	0.00548491827731082	0.0050011003248435545	0.940061896032961	-1	0	0	0.2	2	0.8461538461538461	11	0.30612244897959184	0.6923076923076923	11	9	3	3	0	1.0	7	7	15	0.375	0.2222222222222222	0.5774124883596191	0.7387152323353472	0.4867997304658355	0.8542861243730276	0.6630097006191593	0.9647511637966332	0.866151957376853	0.8848436492994671	0.45454545454545453	0.18181818181818182	0.0	0.0050011003248435545	21
1430	0.02454709421673156	0.003181717644611645	0.003168455986500057	0.9366405572647168	-1	0.25	1	0.3	3	0.7692307692307693	10	0.26785714285714285	0.6923076923076923	10	9	4	1	0	0.875	7	8	15	0.09090909090909091	0.25	0.5712990406176985	0.8082302078223089	0.3748944078529362	0.85172085007015	0.6821341556658416	0.9522231538786424	0.8412248508617114	0.8869197988130418	1.0	0.3	0.0	0.003168455986500057	48
3133	0.022434880993899724	0.0029727635978646786	0.0027717100718753834	0.9486835119266311	-1	0	0	0.2	2	0.8461538461538461	11	0.30612244897959184	0.6923076923076923	11	9	3	3	0	1.0	7	7	15	0.375	0.2222222222222222	0.5774124883596191	0.7616926605865648	0.4867997304658355	0.8633703290259559	0.5339036182871693	0.9641377795820657	0.8412248508617114	0.8908092327063966	0.45454545454545453	0.2727272727272727	0.0	0.0027717100718753834	12
4225	0.024177514579013303	0.005872973855119257	0.005221852291189723	0.939180995350713	-1	0	0	0.2	2	0.8461538461538461	11	0.30612244897959184	0.6923076923076923	11	9	3	3	0	1.0	7	7	15	0.375	0.2222222222222222	0.5774124883596191	0.7387152323353472	0.4867997304658355	0.8542861243730276	0.6630097006191593	0.9647511637966332	0.866151957376853	0.8848436492994671	0.45454545454545453	0.18181818181818182	0.0	0.005221852291189723	102
4609	None	None	None	None	None	0.25	1	0.3	3	0.7692307692307693	10	0.4166666666666667	0.6153846153846154	10	8	4	2	0	1.0	6	6	15	0.2	0.2222222222222222	0.5965409552909622	0.7516850912200804	0.44060643920960363	0.8750374138602548	0.45720979267217665	0.9570281816701306	0.8541293752996173	0.8861885671107038	0.55	0.2	0.0	None	0
477	0.004198242828953244	0.0017596353305414309	-0.0017526336880763194	0.9847757519534764	-1	0	0	0.5	1	1.0	1	1.0	1.0	2	1	0	0	0	0.3333333333333333	3	1	3	0.0	0	0.4050731679766509	0.9548141047109197	0.7432218875325295	0.6976252274223629	0.39776206945226794	0.7205463509028738	0.8640493919420072	0.8335927115967596	0	0	0.0	-0.00017526336880763194	38
4509	0.023603067015153308	0.005570135727478506	0.004839058427470805	0.9394450275061376	-1	0	0	0.2	2	0.8461538461538461	11	0.30612244897959184	0.6923076923076923	11	9	3	3	0	1.0	7	7	15	0.375	0.2222222222222222	0.5774124883596191	0.7387152323353472	0.4867997304658355	0.8542861243730276	0.6630097006191593	0.9647511637966332	0.866151957376853	0.8848436492994671	0.45454545454545453	0.2727272727272727	0.0	0.004839058427470805	34
1531	0.022977937890335403	0.0029403724561875397	0.0029225800226116523	0.9308945650386111	-1	0.25	1	0.4	4	0.6153846153846154	8	0.3	0.6153846153846154	10	8	4	1	0	0.5	10	5	15	0.1	0.25	0.5712990406176985	0.8082302078223089	0.3748944078529362	0.85172085007015	0.6821341556658416	0.9522231538786424	0.8412248508617114	0.8869197988130418	1.0	0.3	0.0	0.0029225800226116523	25
993	0.014842106468371702	0.0027683962953626807	-0.0027568874795086684	0.9759966233733853	-1	0	0	0.16666666666666666	1	1.0	7	1.0	1.0	8	7	0	1	0	0.1111111111111111	9	1	9	0.3333333333333333	0	0.7247467122974445	0.8225760988518532	0.7610169517217924	0.7582655127950209	0.6721046470021654	0.887027221896839	0.6979684046413497	0.8291016568098492	1.0	0.25	0.0	-0.00027568874795086683	4
1956	0.021555883843065383	0.0022251478254976505	0.002069251164042342	0.9432281009967661	-1	0.25	1	0.3	3	0.7692307692307693	10	0.26785714285714285	0.6923076923076923	10	9	4	1	0	0.875	7	8	15	0.09090909090909091	0.25	0.5712990406176985	0.8314430192980184	0.4811314902098934	0.8489167017955908	0.6391656003760234	0.9515782020820174	0.8412248508617114	0.890909348584325	1.0	0.3	0.0	0.002069251164042342	16
2125	None	None	None	None	None	0	0	0.3333333333333333	3	0.6363636363636364	7	0.4642857142857143	0.45454545454545453	8	5	4	4	0	0.5714285714285714	7	4	13	0.4444444444444444	0	0.5965409552909622	0.8184317906086969	0.4867997304658355	0.7654302286565303	0.808479637110079	0.9251987858582836	0.8842773474871721	0.8499921369741142	0.25	0.375	0.0	None	0
329	0.01919838269758198	0.004150280851051011	-0.004095449252557022	0.977331099583242	-1	0	0	0.16666666666666666	1	1.0	6	0.5714285714285714	0.8333333333333334	6	5	1	0	0	0.2857142857142857	2	7	8	0.0	0	0.6006911374398624	0.8237013385054839	0.5017628944742156	0.9390870986012169	0.5115993854936294	0.9433416310949955	0.890932968865252	0.9139746000039543	0	0	0.0	-0.0004095449252557022	4
4923	0.023771957843900744	0.005622709302945448	0.0047776639427482065	0.9395712793648487	-1	0	0	0.2	2	0.8461538461538461	11	0.30612244897959184	0.6923076923076923	11	9	3	3	0	1.0	7	7	15	0.375	0.2222222222222222	0.5774124883596191	0.7387152323353472	0.4867997304658355	0.8542861243730276	0.6988164368397538	0.9662698644914708	0.866151957376853	0.8863838853071517	0.45454545454545453	0.18181818181818182	0.0	0.0047776639427482065	28
4100	0.024021710454599346	0.005843485015705642	0.005437810448910228	0.9392855327528492	-1	0	0	0.2	2	0.8461538461538461	11	0.30612244897959184	0.6923076923076923	11	9	3	3	0	1.0	7	7	15	0.375	0.2222222222222222	0.5774124883596191	0.7387152323353472	0.4867997304658355	0.8542861243730276	0.6630097006191593	0.9647511637966332	0.866151957376853	0.8848436492994671	0.45454545454545453	0.18181818181818182	0.0	0.005437810448910228	118
3651	0.022276566978617962	0.004510885750845714	0.004065629559612073	0.9439105177313813	-1	0	0	0.2	2	0.8461538461538461	11	0.30612244897959184	0.6923076923076923	11	9	3	3	0	1.0	7	7	15	0.375	0.2222222222222222	0.5774124883596191	0.7134480368830878	0.4867997304658355	0.8633703290259559	0.5339036182871693	0.9641377795820657	0.8412248508617114	0.8824428788180857	0.45454545454545453	0.2727272727272727	0.0	0.004065629559612073	41
3017	0.02209534123604143	0.0045895887858515986	0.004349689669127895	0.944498876076717	-1	0	0	0.2	2	0.8461538461538461	11	0.30612244897959184	0.6923076923076923	11	9	3	3	0	1.0	7	7	15	0.375	0.2222222222222222	0.5774124883596191	0.7134480368830878	0.4867997304658355	0.8633703290259559	0.5339036182871693	0.9641377795820657	0.8412248508617114	0.8824428788180857	0.45454545454545453	0.18181818181818182	0.0	0.004349689669127895	28
3318	0.022760556829410448	0.004886845503370269	0.0043036343977562695	0.9436398678542872	-1	0	0	0.2	2	0.8461538461538461	11	0.30612244897959184	0.6923076923076923	11	9	3	3	0	1.0	7	7	15	0.375	0.2222222222222222	0.5774124883596191	0.7134480368830878	0.4867997304658355	0.8633703290259559	0.5339036182871693	0.9641377795820657	0.8412248508617114	0.8824428788180857	0.45454545454545453	0.2727272727272727	0.0	0.0043036343977562695	56
166	0.002532137127971007	0.002464760701378029	-0.0024538476251611346	0.9824779040072686	-1	0	0	1.0	1	0	0	1.0	0	0	0	1	1	0	0.5	1	2	2	0.16666666666666666	0	0	0	0	0	0	0	0	0	0	0	0	-0.1	2
668	0.004475070028078209	0.0021128415576456396	-0.002111543543927976	0.98444510497527	-1	0	0	0.5	1	1.0	1	1.0	1.0	2	1	0	1	0	0.3333333333333333	3	1	3	0.3333333333333333	0	0.4977820175319481	0.8931800220216098	0.7228324015035598	0.7388325781300844	0.33029365518533427	0.8350511347424359	0.8385440221366937	0.831337583575519	1.0	0	0.0	-0.0002111543543927976	15
4556	0.02302649582083287	0.007605120306775408	-0.006648858022519624	0.9382445602783258	-1	0	0	0.3	3	0.7692307692307693	10	0.5	0.5384615384615384	10	7	4	3	0	0.8333333333333334	5	6	15	0.3333333333333333	0.46153846153846156	0.5965409552909622	0.8030296060992823	0.4867997304658355	0.9177176602280892	0.43025821663544006	0.9456279941464694	0.866151957376853	0.9024155615608819	0.4	0.3	0.0	-0.0006648858022519624	3
3250	0.022284312769039395	0.004622589187583451	0.004171469990280409	0.9440831118369393	-1	0	0	0.2	2	0.8461538461538461	11	0.30612244897959184	0.6923076923076923	11	9	3	3	0	1.0	7	7	15	0.375	0.2222222222222222	0.5774124883596191	0.7134480368830878	0.4867997304658355	0.8633703290259559	0.5339036182871693	0.9641377795820657	0.8412248508617114	0.8824428788180857	0.45454545454545453	0.2727272727272727	0.0	0.004171469990280409	45
394	0.002838992914187231	0.0014475342208141169	-0.001378173392173665	0.9813292108437381	-1	0	0	0.5	1	1.0	1	1.0	1.0	2	1	0	0	0	0.3333333333333333	3	1	3	0.0	0	0.9308919831238036	0.6391234092336134	0.5930367435989579	0.5028086445510821	0.5192005820066947	0.9709970733976895	0.9112472830997026	0.7965021370321097	0	0	0.0	-0.0001378173392173665	73
4182	0.023973653976428092	0.005799981880988754	0.005165794239971541	0.9398379359940795	-1	0	0	0.2	2	0.8461538461538461	11	0.30612244897959184	0.6923076923076923	11	9	3	3	0	1.0	7	7	15	0.375	0.2222222222222222	0.5774124883596191	0.7387152323353472	0.4867997304658355	0.8542861243730276	0.6630097006191593	0.9647511637966332	0.866151957376853	0.8848436492994671	0.45454545454545453	0.18181818181818182	0.0	0.005165794239971541	42
3029	0.022133598040893803	0.0047240092043320265	0.004326063480563752	0.9438869900620199	-1	0	0	0.2	2	0.8461538461538461	11	0.30612244897959184	0.6923076923076923	11	9	3	3	0	1.0	7	7	15	0.375	0.2222222222222222	0.5774124883596191	0.7134480368830878	0.4867997304658355	0.8633703290259559	0.5339036182871693	0.9641377795820657	0.8412248508617114	0.8824428788180857	0.45454545454545453	0.2727272727272727	0.0	0.004326063480563752	37
532	0.002559263752056106	0.0020504597639975338	-0.002038513913114889	0.9756842540413373	-1	0	0	0.5	1	1.0	1	1.0	1.0	1	1	1	0	0	0.3333333333333333	3	1	3	0.0	0	0.7918054710649411	0.5	0.8561903626006206	0.5	0.1813173641367688	0.5	0.9543926482870058	0.5	0	0	0.0	-0.0002038513913114889	24
4249	0.02368574828382561	0.005747255052966	0.005149644320287679	0.9390627434060941	-1	0	0	0.2	2	0.8461538461538461	11	0.30612244897959184	0.6923076923076923	11	9	3	3	0	1.0	7	7	15	0.375	0.2222222222222222	0.5774124883596191	0.7387152323353472	0.4867997304658355	0.8542861243730276	0.6630097006191593	0.9647511637966332	0.866151957376853	0.8848436492994671	0.45454545454545453	0.2727272727272727	0.0	0.005149644320287679	99
229	0.006700208556218436	0.003390724307031837	-0.003389957929833819	0.9653444762044191	-1	0	0	0.5	3	0.5	3	0.8	0.16666666666666666	4	1	3	0	0	0.4	2	5	8	0.0	0	0.7028819836902208	0.8680394737475002	0.3259530597567348	0.8317975699835278	0.5474488229052834	0.7121580278213441	0.8456709624389577	0.8119424088052457	0	0	0.0	-0.0003389957929833819	24
3794	0.022325888706209038	0.004308528626473104	0.004269036640289336	0.9370371528362548	-1	0.25	1	0.3	3	0.7692307692307693	10	0.375	0.6153846153846154	9	8	5	1	0	0.4	10	4	15	0.07692307692307693	0.25	0.565185592875778	0.7045631550909439	0.4867997304658355	0.8580216839878629	0.6607253686886115	0.9588666688550354	0.8412248508617114	0.8742426514395654	1.0	0.2222222222222222	0.0	0.004269036640289336	15
742	0.008730192762611352	0.003185478912903114	-0.0031811730009680492	0.9831843387029738	-1	0	0	0.25	1	1.0	3	0.625	0.6666666666666666	3	2	1	1	0	0.5	4	2	5	0.2	0	0.6156694222223051	0.6722209070158846	0.6596204057031256	0.8314207194872413	0.30304473933431103	0.7605056416858292	0.866151957376853	0.7606919540649651	1.0	0	0.0	-0.0003181173000968049	13
386	0.002069758027724088	0.0017574486207367485	-0.0017573941065657792	0.9849059503493723	-1	0	0	1.0	1	0	0	1.0	0	1	0	0	1	0	0.5	2	1	2	0.3333333333333333	0	0	0	0	0	0	0	0	0	0	0	0	-0.00017573941065657792	16
3891	0.02203732264390064	0.0047970053255623184	0.004261276142665099	0.9437814967881227	-1	0	0	0.2	2	0.8461538461538461	11	0.30612244897959184	0.6923076923076923	11	9	3	3	0	1.0	7	7	15	0.375	0.2222222222222222	0.5774124883596191	0.7134480368830878	0.4867997304658355	0.8633703290259559	0.5339036182871693	0.9641377795820657	0.8412248508617114	0.8824428788180857	0.45454545454545453	0.2727272727272727	0.0	0.004261276142665099	29
4628	0.023873745723891827	0.0052264723351821574	0.004602713485813745	0.93980474088397	-1	0	0	0.2	2	0.8461538461538461	11	0.30612244897959184	0.6923076923076923	11	9	3	3	0	1.0	7	7	15	0.375	0.2222222222222222	0.5774124883596191	0.7387152323353472	0.4867997304658355	0.8542861243730276	0.6630097006191593	0.9647511637966332	0.866151957376853	0.8848436492994671	0.45454545454545453	0.18181818181818182	0.0	0.004602713485813745	23
2241	0.02533529643763442	0.00417723701522602	0.003823398471949514	0.936024102542802	-1	0.25	1	0.3	3	0.7692307692307693	10	0.26785714285714285	0.6923076923076923	10	9	4	1	0	0.875	7	8	15	0.09090909090909091	0.25	0.5712990406176985	0.8082302078223089	0.3748944078529362	0.85172085007015	0.6821341556658416	0.9522231538786424	0.8412248508617114	0.8869197988130418	1.0	0.3	0.0	0.003823398471949514	21
1841	0.024543997373472	0.0032126338005460824	0.0032103685752709614	0.9366756796526914	-1	0.25	1	0.3	3	0.7692307692307693	10	0.26785714285714285	0.6923076923076923	10	9	4	1	0	0.875	7	8	15	0.09090909090909091	0.25	0.5712990406176985	0.8082302078223089	0.3748944078529362	0.85172085007015	0.6821341556658416	0.9522231538786424	0.8412248508617114	0.8869197988130418	1.0	0.3	0.0	0.0032103685752709614	10
4315	0.023923796311234913	0.00544970243844345	0.00510984849158466	0.9397989614871758	-1	0	0	0.2	2	0.8461538461538461	11	0.30612244897959184	0.6923076923076923	11	9	3	3	0	1.0	7	7	15	0.375	0.2222222222222222	0.5774124883596191	0.7387152323353472	0.4867997304658355	0.8542861243730276	0.6630097006191593	0.9647511637966332	0.866151957376853	0.8848436492994671	0.45454545454545453	0.18181818181818182	0.0	0.00510984849158466	31
1603	0.02675144011771057	0.005284418278429551	-0.0046518540638415375	0.9278119391891771	-1	0	0	0.2	2	0.8461538461538461	11	0.30612244897959184	0.6923076923076923	10	9	4	3	0	1.0	7	7	15	0.2727272727272727	0	0.5774124883596191	0.895263878207224	0.3748944078529362	0.8659841777813024	0.5835359878330989	0.9559337358832877	0.8541293752996173	0.9139509249504624	0.6	0.3	0.0	-0.00046518540638415377	4
41	0.008516326749345072	0.0035123396927053342	-0.0034721907758240196	0.9811182528629198	-1	0.25	1	0.5	5	0.6153846153846154	8	0.2777777777777778	0.5384615384615384	10	7	4	1	0	0.6666666666666666	6	9	15	0.1111111111111111	0.18181818181818182	0.2804743514224974	0.9191624651272454	0.44164557023094575	0.9082510819711899	0.5415093051314411	0.8465701679091246	0.8385660144864467	0.895089127075785	1.0	0.4	0.0	-0.00034721907758240194	29
3266	0.022442332284192637	0.0048752915953420494	0.004199594395656661	0.9436379878337202	-1	0	0	0.2	2	0.8461538461538461	11	0.30612244897959184	0.6923076923076923	11	9	3	3	0	1.0	7	7	15	0.375	0.2222222222222222	0.5774124883596191	0.7134480368830878	0.4867997304658355	0.8633703290259559	0.5339036182871693	0.9641377795820657	0.8412248508617114	0.8824428788180857	0.45454545454545453	0.2727272727272727	0.0	0.004199594395656661	90
4306	0.022955483185305735	0.005151186134922164	0.0047347710625580165	0.9399258301812701	-1	0	0	0.2	2	0.8461538461538461	11	0.30612244897959184	0.6923076923076923	11	9	3	3	0	1.0	7	7	15	0.375	0.2222222222222222	0.5774124883596191	0.7387152323353472	0.4867997304658355	0.8542861243730276	0.6630097006191593	0.9647511637966332	0.866151957376853	0.8848436492994671	0.45454545454545453	0.18181818181818182	0.0	0.0047347710625580165	29
2913	0.02146276190699719	0.0032014605191698483	0.00312351858133686	0.9444969069307091	-1	0	0	0.2	2	0.8461538461538461	11	0.30612244897959184	0.6923076923076923	11	9	3	3	0	1.0	7	7	15	0.375	0.2222222222222222	0.5774124883596191	0.7134480368830878	0.4867997304658355	0.8598856251092009	0.5339036182871693	0.960146337695437	0.8412248508617114	0.8775538684085986	0.45454545454545453	0.2727272727272727	0.0	0.00312351858133686	13
4334	0.022522370351726394	0.0024954561645135205	-0.0022431113558171014	0.9343397570199474	-1	0	0	0.2	2	0.8461538461538461	11	0.30612244897959184	0.6923076923076923	11	9	3	3	0	1.0	7	7	15	0.375	0.2222222222222222	0.5774124883596191	0.7375420323312065	0.4867997304658355	0.8542861243730276	0.6630097006191593	0.9647511637966332	0.866151957376853	0.8846373376027804	0.36363636363636365	0.2727272727272727	0.0	-0.00022431113558171013	3
2727	0.022529002477406784	0.004473950133249184	0.003999310365067024	0.9444792783960327	-1	0	0	0.2	2	0.8461538461538461	11	0.30612244897959184	0.6923076923076923	11	9	3	3	0	1.0	7	7	15	0.375	0.2222222222222222	0.5774124883596191	0.7134480368830878	0.4867997304658355	0.8633703290259559	0.5339036182871693	0.9641377795820657	0.8412248508617114	0.8824428788180857	0.45454545454545453	0.2727272727272727	0.0	0.003999310365067024	42
4041	0.02371152129513126	0.004801192213470765	0.0042611631751265765	0.9402028947853792	-1	0	0	0.2	2	0.8461538461538461	11	0.30612244897959184	0.6923076923076923	11	9	3	3	0	1.0	7	7	15	0.375	0.2222222222222222	0.5774124883596191	0.7387152323353472	0.4867997304658355	0.8542861243730276	0.6630097006191593	0.9647511637966332	0.866151957376853	0.8848436492994671	0.45454545454545453	0.18181818181818182	0.0	0.0042611631751265765	39
2643	None	None	None	None	None	0	0	0.2	2	0.8461538461538461	11	0.35714285714285715	0.6923076923076923	11	9	3	3	0	0.8571428571428571	7	6	15	0.375	0.2222222222222222	0.5774124883596191	0.62268945930422	0.4867997304658355	0.8793805841863672	0.6607253686886115	0.9674238868175089	0.866151957376853	0.8764829570205774	0.36363636363636365	0.18181818181818182	0.0	None	0
4960	None	None	None	None	None	0	0	0.125	1	1.0	9	0.55	0.6666666666666666	7	6	3	3	0	0.8	5	4	11	0.3333333333333333	0	0.6156694222223051	0.6311735447408526	0.6139146735074725	0.7004521773771553	0.9662460222657042	0.963372321497947	0.866151957376853	0.8252188693260228	0.42857142857142855	0.2857142857142857	0.0	None	0
2984	0.022510549239995445	0.004798663812676668	0.004345588555194754	0.9437725993798348	-1	0	0	0.2	2	0.8461538461538461	11	0.30612244897959184	0.6923076923076923	11	9	3	3	0	1.0	7	7	15	0.375	0.2222222222222222	0.5774124883596191	0.7134480368830878	0.4867997304658355	0.8633703290259559	0.5339036182871693	0.9641377795820657	0.8412248508617114	0.8824428788180857	0.45454545454545453	0.2727272727272727	0.0	0.004345588555194754	39
1128	0.01410367087425935	0.0011624754871201418	-0.0004665078764754672	0.926424087019775	-1	0	0	0.3	3	0.6923076923076923	9	0.30612244897959184	0.5384615384615384	9	7	5	4	0	1.0	7	7	15	0.3333333333333333	0.2222222222222222	0.6156694222223051	0.8766022692265989	0.4867997304658355	0.9402183321059735	0.5339036182871693	0.9552924451180091	0.866151957376853	0.930386586379107	0.2777777777777778	0.3333333333333333	0.0	-4.665078764754672e-05	33
2141	0.019501024815403844	0.004189665753455668	-0.0025530786752346194	0.9530941735273348	-1	0.25	1	0.3	3	0.7692307692307693	10	0.26785714285714285	0.6923076923076923	10	9	4	1	0	0.875	7	8	15	0.09090909090909091	0.25	0.5774124883596191	0.8009891439454259	0.3744283151165371	0.860248323003403	0.695912661320633	0.9493514418741354	0.8466501968438486	0.885634353640716	1.0	0.3	0.0	-0.00025530786752346195	6
3247	0.02275247941529442	0.010348948324087765	-0.009989040908108966	0.9477715885529066	-1	0	0	0.2	2	0.8461538461538461	11	0.30612244897959184	0.6923076923076923	11	9	3	3	0	1.0	7	7	15	0.375	0.2222222222222222	0.5149813403413439	0.7849785950725252	0.6139146735074725	0.9095180976247794	0.5339036182871693	0.9444264542749526	0.8891154940023265	0.895217957638933	0.45454545454545453	0.18181818181818182	0.0	-0.0009989040908108967	2
779	0.03552783644330488	0.008940310602518261	-0.005799904718575979	0.8137049142295179	-1	0	0	0.1	1	1.0	13	1.0	0.8461538461538461	12	11	2	3	0	0.06666666666666667	15	1	15	0.42857142857142855	0	0.6544934332401753	0.8096722659808566	0.4867997304658355	0.9364297863895561	0.6187232804651204	0.9598116793608076	0.8773218481781819	0.9196048895598963	0.4166666666666667	0.25	0.0	-0.0005799904718575979	3
3768	0.023324817747576408	0.005690197257664146	0.0052034306904039495	0.9396320581510859	-1	0	0	0.2	2	0.8461538461538461	11	0.30612244897959184	0.6923076923076923	11	9	3	3	0	1.0	7	7	15	0.375	0.2222222222222222	0.5774124883596191	0.7387152323353472	0.4867997304658355	0.8542861243730276	0.6630097006191593	0.9647511637966332	0.866151957376853	0.8848436492994671	0.45454545454545453	0.18181818181818182	0.0	0.0052034306904039495	78
996	0.02522407152275037	0.004230079186294096	0.0036732488255578253	0.9348301621232322	-1	0.25	1	0.3	3	0.7692307692307693	10	0.26785714285714285	0.6923076923076923	10	9	4	1	0	0.875	7	8	15	0.09090909090909091	0.25	0.5712990406176985	0.8082302078223089	0.3748944078529362	0.85172085007015	0.6821341556658416	0.9522231538786424	0.8412248508617114	0.8869197988130418	1.0	0.3	0.0	0.0036732488255578253	90
2850	0.022389089945964287	0.00445871272973879	0.003928132164744859	0.9438281394298965	-1	0	0	0.2	2	0.8461538461538461	11	0.30612244897959184	0.6923076923076923	11	9	3	3	0	1.0	7	7	15	0.375	0.2222222222222222	0.5774124883596191	0.7134480368830878	0.4867997304658355	0.8633703290259559	0.5339036182871693	0.9641377795820657	0.8412248508617114	0.8824428788180857	0.45454545454545453	0.18181818181818182	0.0	0.003928132164744859	25
2182	0.02456042557291154	0.003310633052661376	0.003230683467949655	0.9373004424309732	-1	0.25	1	0.3	3	0.7692307692307693	10	0.26785714285714285	0.6923076923076923	10	9	4	1	0	0.875	7	8	15	0.09090909090909091	0.25	0.5712990406176985	0.8082302078223089	0.3748944078529362	0.85172085007015	0.6683556500110501	0.9518048922270106	0.8412248508617114	0.8866133517617307	1.0	0.2	0.0	0.003230683467949655	18
4622	0.023277290162728174	0.005132276129303523	0.004579055925391454	0.9396665162487592	-1	0	0	0.2	2	0.8461538461538461	11	0.30612244897959184	0.6923076923076923	11	9	3	3	0	1.0	7	7	15	0.375	0.2222222222222222	0.5774124883596191	0.7387152323353472	0.4867997304658355	0.8542861243730276	0.6630097006191593	0.9647511637966332	0.866151957376853	0.8848436492994671	0.45454545454545453	0.2727272727272727	0.0	0.004579055925391454	18
627	0.013318493304711045	0.0006465698680657271	-0.0004239759169203162	0.9602530479056294	-1	0.25	1	0.3	3	0.7692307692307693	10	0.234375	0.7692307692307693	11	10	3	1	0	1.0	8	8	15	0.1111111111111111	0.2857142857142857	0.5774124883596191	0.7998270339592605	0.26298908524003684	0.9097002937491419	0.7035429426430717	0.9510211690663034	0.8891154940023265	0.9020707435017818	1.0	0.2727272727272727	0.0	-4.239759169203162e-05	11
3440	0.028765404526439185	0.00421514696616155	0.004018628033263477	0.9676489735244995	-1	0	0	0.2	2	0.8461538461538461	11	0.30612244897959184	0.6923076923076923	11	9	3	3	0	1.0	7	7	15	0.375	0.2222222222222222	0.5774124883596191	0.7616926605865648	0.4867997304658355	0.8619468467340268	0.2759063735840142	0.9670230739317459	0.8412248508617114	0.8932125040428399	0.45454545454545453	0.2727272727272727	0.0	0.004018628033263477	23
4597	0.02393314248382863	0.006003411825380824	0.005084589261766358	0.9390829082264827	-1	0	0	0.2	2	0.8461538461538461	11	0.30612244897959184	0.6923076923076923	11	9	3	3	0	1.0	7	7	15	0.375	0.2222222222222222	0.5774124883596191	0.7387152323353472	0.4867997304658355	0.8542861243730276	0.6630097006191593	0.9647511637966332	0.866151957376853	0.8848436492994671	0.45454545454545453	0.18181818181818182	0.0	0.005084589261766358	22
3783	0.024895392076697283	0.00404539120446135	-0.003958703983546492	0.929267398026475	-1	0	0	0.2	2	0.8461538461538461	11	0.2777777777777778	0.6923076923076923	10	9	4	3	0	0.6666666666666666	9	6	15	0.2727272727272727	0	0.5774124883596191	0.7369244616788868	0.4867997304658355	0.9257776563665711	0.6099508331774078	0.9641795597643175	0.8412248508617114	0.9073856930021671	0.5	0.3	0.0	-0.00039587039835464917	4
360	0.0020417702467612144	0.001951220821461551	-0.0019464702153484544	0.9808948212396839	-1	0	0	0.5	1	1.0	1	0.75	0	1	0	1	1	0	1.0	2	2	3	0.2	0	0	0	0	0	0	0	0	0	0	0	0	-0.00019464702153484544	29
520	0.013240156442166591	0.0029639455734298014	-0.0026816328394408686	0.9637520534829507	-1	0.25	1	0.3	3	0.7692307692307693	10	0.23809523809523808	0.7692307692307693	12	10	2	1	0	0.7777777777777778	9	7	15	0.16666666666666666	0.3333333333333333	0.5774124883596191	0.9000914816821731	0.304213220689595	0.8983951279189343	0.7498273930667334	0.9451772239327965	0.8891154940023265	0.9174612316236351	1.0	0.3333333333333333	0.0	-0.00026816328394408686	23
3326	0.022140986091362783	0.005804625477114937	-0.0021598913751981704	0.9442360421684663	-1	0	0	0.2	2	0.8461538461538461	11	0.30612244897959184	0.6923076923076923	11	9	3	3	0	1.0	7	7	15	0.375	0.2222222222222222	0.5774124883596191	0.8323509986413217	0.4867997304658355	0.8633703290259559	0.5339036182871693	0.9641377795820657	0.866151957376853	0.9042905527170438	0.45454545454545453	0.18181818181818182	0.0	-0.00021598913751981705	5
1404	0.03268683826228127	0.011374251710866942	-0.008935445654650646	0.9311304629981236	-1	0	0	0.2	2	0.8461538461538461	11	0.5	0.6923076923076923	10	9	4	2	0	0.8333333333333334	6	5	15	0.18181818181818182	0	0.5712990406176985	0.8082302078223089	0.3748944078529362	0.85172085007015	0.6821341556658416	0.9522231538786424	0.8412248508617114	0.8869197988130418	0.55	0.3	0.0	-0.0008935445654650647	4
928	0.024804201244972495	0.005456235245992629	-0.004677430126162774	0.9586589037020871	-1	0	0	0.1	1	1.0	13	0.2727272727272727	0.7692307692307693	10	10	4	4	0	0.45454545454545453	11	5	15	0.3333333333333333	0	0.6192290324108971	0.7798300561444946	0.550357201986654	0.9298326579644849	0.2514098847251939	0.955495467262524	0.8815480204031874	0.9093023029474379	0.35	0.2	0.0	-0.00046774301261627734	8
3781	None	None	None	None	None	0	0	0.125	1	1.0	9	0.55	0.6666666666666666	7	6	3	4	0	0.8	5	4	11	0.4444444444444444	0	0.6156694222223051	0.6311735447408527	0.6139146735074725	0.7004521773771553	0.966681165877141	0.9634797180385604	0.866151957376853	0.8253653562725148	0.2857142857142857	0.2857142857142857	0.0	None	0
3403	0.02265601935436744	0.004467409355844524	0.004090055041973496	0.94362245056026	-1	0	0	0.2	2	0.8461538461538461	11	0.30612244897959184	0.6923076923076923	11	9	3	4	0	1.0	7	7	15	0.5	0.2222222222222222	0.5774124883596191	0.7134480368830878	0.4867997304658355	0.8633703290259559	0.5339036182871693	0.9641377795820657	0.8412248508617114	0.8824428788180857	0.2727272727272727	0.18181818181818182	0.0	0.004090055041973496	47
1557	0.02439542208991857	0.0033833503801352625	0.0033820910579219704	0.9368070225888533	-1	0.25	1	0.3	3	0.7692307692307693	10	0.26785714285714285	0.6923076923076923	10	9	4	1	0	0.875	7	8	15	0.09090909090909091	0.25	0.5712990406176985	0.8082302078223089	0.3748944078529362	0.85172085007015	0.6683556500110501	0.9518048922270106	0.8412248508617114	0.8866133517617307	1.0	0.3	0.0	0.0033820910579219704	41
3509	0.02196636443548706	0.00467447005782974	0.004217160277916066	0.9442538275631315	-1	0	0	0.2	2	0.8461538461538461	11	0.30612244897959184	0.6923076923076923	11	9	3	3	0	1.0	7	7	15	0.375	0.2222222222222222	0.5774124883596191	0.7134480368830878	0.4867997304658355	0.8633703290259559	0.5339036182871693	0.9641377795820657	0.8412248508617114	0.8824428788180857	0.45454545454545453	0.2727272727272727	0.0	0.004217160277916066	29
4754	0.02393493677193419	0.005393909850697411	0.0047475621858890345	0.93919443259896	-1	0	0	0.2	2	0.8461538461538461	11	0.30612244897959184	0.6923076923076923	11	9	3	3	0	1.0	7	7	15	0.375	0.2222222222222222	0.5774124883596191	0.7387152323353472	0.4867997304658355	0.8542861243730276	0.6630097006191593	0.9647511637966332	0.866151957376853	0.8848436492994671	0.45454545454545453	0.2727272727272727	0.0	0.0047475621858890345	34
4605	0.026264675094328234	0.0037203994905442646	0.0036177661196979656	0.9432469201090731	-1	0	0	0.2	2	0.8461538461538461	11	0.26785714285714285	0.6923076923076923	11	9	3	3	0	0.875	8	7	15	0.375	0.25	0.5774124883596191	0.8235421912697166	0.4867997304658355	0.8456164348741305	0.7035429426430717	0.9590095779038416	0.866151957376853	0.8939027090302659	0.5454545454545454	0.2727272727272727	0.0	0.0036177661196979656	13
4430	0.02931784098052753	0.009672859381498965	-0.007836984574389803	0.9354059945945575	-1	0	0	0.3	3	0.6923076923076923	9	0.30612244897959184	0.6923076923076923	11	9	3	3	0	1.0	7	7	15	0.375	0.3076923076923077	0.6156694222223051	0.6513473692775745	0.4867997304658355	0.8851774372854087	0.6882823799981944	0.9628359184280036	0.866151957376853	0.878036797718768	0.2727272727272727	0.18181818181818182	0.0	-0.0007836984574389803	1
2809	0.03533856498819342	0.014984000777312087	-0.014131931605277715	0.9334600830081162	-1	0	0	0.2	2	0.8461538461538461	11	0.3	0.6923076923076923	10	9	4	3	0	0.5	10	5	15	0.2727272727272727	0	0.5712990406176985	0.8054061461613449	0.3748944078529362	0.85172085007015	0.6821341556658416	0.9522231538786424	0.8412248508617114	0.8863126390297812	0.6	0.3	0.0	-0.0014131931605277715	3
832	0.015166257292683564	0.007236304150979159	-0.0072270369103125095	0.585679647906993	-1	0	0	0.125	1	1.0	9	1.0	1.0	10	9	0	1	0	0.09090909090909091	11	1	11	0.3333333333333333	0	0.7546564273177804	0.8763681505083241	0.6805072154220003	0.7562535545342476	0.6721046470021654	0.9050308502184587	0.6650546162301345	0.8559084299548366	1.0	0.2	0.0	-0.000722703691031251	2
1258	0.01233711012392467	0.004850249976518642	-0.004846936074806909	0.934864495519124	-1	0	0	0.6	6	0.38461538461538464	5	0.3125	0.3076923076923077	8	4	6	5	0	0.75	6	8	15	0.4166666666666667	0.2	0.7311708176742794	0.925578500250744	0.26298908524003684	0.9411868332171353	0.5339036182871693	0.9187913265596807	0.9051445312822843	0.9291142521509737	0.125	0.25	0.0	-0.00048469360748069093	4
2662	0.024039666329027525	0.0033726635097789666	0.0033157412450353233	0.9371071411009361	-1	0.25	1	0.3	3	0.7692307692307693	10	0.26785714285714285	0.6923076923076923	10	9	4	1	0	0.875	7	8	15	0.09090909090909091	0.25	0.5712990406176985	0.8082302078223089	0.3748944078529362	0.85172085007015	0.6821341556658416	0.952209073610563	0.8412248508617114	0.8869094530879796	1.0	0.3	0.0	0.0033157412450353233	27
3947	0.02235094681912014	0.00462736893967026	0.004085419924191968	0.9432454929401015	-1	0	0	0.2	2	0.8461538461538461	11	0.30612244897959184	0.6923076923076923	11	9	3	3	0	1.0	7	7	15	0.375	0.2222222222222222	0.5774124883596191	0.7134480368830878	0.4867997304658355	0.8633703290259559	0.5339036182871693	0.9641377795820657	0.8412248508617114	0.8824428788180857	0.45454545454545453	0.18181818181818182	0.0	0.004085419924191968	20
308	0.00691863136826848	0.004194180661470778	-0.004190008452959468	0.9696665597757339	-1	0	0	0.25	1	1.0	3	1.0	1.0	4	3	0	0	0	0.2	1	5	5	0.0	0	0.3665997622936146	0.8585207028231535	0.842882548214639	0.820769629190825	0.5744286471682253	0.930120728430459	0.8956889021964586	0.8777246800936243	0	0	0.0	-0.0004190008452959468	2
970	0.01815769201053248	0.002255763677362115	0.0016267471266704762	0.7547687013299977	-1	0	0	0.14285714285714285	1	1.0	8	1.0	1.0	9	8	0	1	0	0.1	10	1	10	0.3333333333333333	0	0.6789746929846815	0.8812093284131529	0.6805072154220003	0.747058256841482	0.569271001695309	0.9077580764936356	0.6191929035619054	0.8570694153632278	1.0	0.2222222222222222	0.0	0.0016267471266704762	37
2010	0.025020392154250518	0.0033525918086611305	0.003345802209630202	0.9362568666071986	-1	0.25	1	0.3	3	0.7692307692307693	10	0.26785714285714285	0.6923076923076923	10	9	4	1	0	0.875	7	8	15	0.09090909090909091	0.25	0.5712990406176985	0.8082302078223089	0.3748944078529362	0.85172085007015	0.6832763216311155	0.9521168902648195	0.8412248508617114	0.8868417708219396	1.0	0.3	0.0	0.003345802209630202	34
579	0.003956227532929645	0.0031955828813688006	-0.0031952952919711633	0.9704262281730008	-1	0	0	0.5	2	0.3333333333333333	1	0.625	0.3333333333333333	2	1	2	1	0	0.5	2	4	5	0.14285714285714285	0	0.7459811651491778	0.8478581511268536	0.3914614065745735	0.7832526991816229	0.8258004901200298	0.7725164675401577	0.9100745255375197	0.8035133923127885	1.0	0	0.0	-0.00031952952919711634	20
1087	0.019473116153388644	0.00212789562373452	-0.001128810281088916	0.9393413572590584	-1	0.25	1	0.3	3	0.7692307692307693	10	0.234375	0.7692307692307693	10	10	4	1	0	1.0	8	8	15	0.08333333333333333	0.2857142857142857	0.5774124883596191	0.8096965673762602	0.2608393756451756	0.917195417104592	0.6187232804651204	0.9468931340032009	0.8669843291398005	0.9041824791948719	1.0	0.3	0.0	-0.0001128810281088916	12
3142	0.02462743564858315	0.006746029793380079	-0.004811045482565934	0.942360109932922	-1	0	0	0.3	3	0.6923076923076923	9	0.375	0.5384615384615384	10	7	4	3	0	0.625	8	5	15	0.3333333333333333	0	0.5774124883596191	0.8049780667691837	0.4867997304658355	0.8516212114487305	0.6821341556658416	0.9542342349091676	0.8541293752996173	0.8877023041761889	0.5	0.3	0.0	-0.00048110454825659344	2
2724	0.02266644754372534	0.006999287946986524	-0.004263270139112654	0.9352688487364321	-1	0	0	0.2	2	0.8461538461538461	11	0.2727272727272727	0.7692307692307693	12	10	2	4	0	0.45454545454545453	11	5	15	0.6666666666666666	0.2222222222222222	0.5774124883596191	0.7168994289254914	0.4206216063727689	0.8703252970168068	0.7595138388232663	0.9553133175213617	0.8601805921144718	0.8770850957691075	0.25	0.25	0.0	-0.0004263270139112654	3
3405	0.024031515728080287	0.005348469625860747	0.004868516015044908	0.9393296296625244	-1	0	0	0.2	2	0.8461538461538461	11	0.30612244897959184	0.6923076923076923	11	9	3	3	0	1.0	7	7	15	0.375	0.2222222222222222	0.5774124883596191	0.7387152323353472	0.4867997304658355	0.8542861243730276	0.6630097006191593	0.9647511637966332	0.866151957376853	0.8848436492994671	0.45454545454545453	0.18181818181818182	0.0	0.004868516015044908	48
2605	0.017604139974224293	0.010601759860266752	-0.01059921399250195	0.9641315732408101	-1	0	0	0.3	3	0.7692307692307693	10	0.26785714285714285	0.5384615384615384	10	7	4	4	0	0.875	7	8	15	0.4444444444444444	0	0.5774124883596191	0.8112371987685714	0.4867997304658355	0.8772712199955499	0.4477707741253473	0.9610654835944942	0.8740373823290604	0.9011756949341692	0.25	0.2	0.0	-0.001059921399250195	5
3823	0.02276519116343362	0.004426815518826716	0.003885200576191067	0.943838844726927	-1	0	0	0.2	2	0.8461538461538461	11	0.30612244897959184	0.6923076923076923	11	9	3	3	0	1.0	7	7	15	0.375	0.2222222222222222	0.5774124883596191	0.7134480368830878	0.4867997304658355	0.8633703290259559	0.5339036182871693	0.9641377795820657	0.8412248508617114	0.8824428788180857	0.45454545454545453	0.18181818181818182	0.0	0.003885200576191067	21
2915	None	None	None	None	None	0	0	0.125	1	1.0	9	0.55	0.6666666666666666	7	6	3	4	0	0.8	5	4	11	0.4444444444444444	0	0.6156694222223051	0.8835857820479802	0.6139146735074725	0.8868216994566166	0.2514098847251939	0.9631020610630927	0.866151957376853	0.9205009014107788	0.2857142857142857	0.42857142857142855	0.0	None	0
630	0.01883045374465364	0.0020031508683985297	0.001984271750475317	0.982121100354758	-1	0	0	0.4	4	0.6153846153846154	8	0.375	0.5384615384615384	10	7	4	1	0	0.4	10	4	15	0.1111111111111111	0.3333333333333333	0.5449700133361028	0.8793754678418995	0.2642538066019278	0.8950337448911274	0.5503128607441775	0.9634633025963973	0.9356644213183809	0.9218190551387928	1.0	0.2	0.0	0.001984271750475317	8
3650	0.023999108023673013	0.003220756565646879	0.0031424661052774105	0.9429347800319454	-1	0	0	0.2	2	0.8461538461538461	11	0.30612244897959184	0.6923076923076923	11	9	3	3	0	1.0	7	7	15	0.375	0.2222222222222222	0.5774124883596191	0.7134480368830878	0.4867997304658355	0.862587559724342	0.5339036182871693	0.9641377795820657	0.8412248508617114	0.8822137772450175	0.45454545454545453	0.18181818181818182	0.0	0.0031424661052774105	16
2957	0.022425357317190815	0.003345271086714674	0.003306504165212587	0.9438544749533849	-1	0	0	0.2	2	0.8461538461538461	11	0.30612244897959184	0.6923076923076923	11	9	3	3	0	1.0	7	7	15	0.375	0.2222222222222222	0.565185592875778	0.7145733377751531	0.4867997304658355	0.8633703290259559	0.5339036182871693	0.9641377795820657	0.866151957376853	0.8826333037226277	0.45454545454545453	0.18181818181818182	0.0	0.003306504165212587	12
4774	0.023944613842510284	0.005957032631151137	0.005055939179227848	0.9390678917526533	-1	0	0	0.2	2	0.8461538461538461	11	0.30612244897959184	0.6923076923076923	11	9	3	3	0	1.0	7	7	15	0.375	0.2222222222222222	0.5774124883596191	0.7387152323353472	0.4867997304658355	0.8542861243730276	0.6630097006191593	0.9647511637966332	0.866151957376853	0.8848436492994671	0.45454545454545453	0.2727272727272727	0.0	0.005055939179227848	37
2579	0.02452087211748742	0.003422742830092366	0.0034158911294475533	0.9367693794236538	-1	0.25	1	0.3	3	0.7692307692307693	10	0.26785714285714285	0.6923076923076923	10	9	4	1	0	0.875	7	8	15	0.09090909090909091	0.25	0.5712990406176985	0.8082302078223089	0.3748944078529362	0.85172085007015	0.6821341556658416	0.9522231538786424	0.8412248508617114	0.8869197988130418	1.0	0.2	0.0	0.0034158911294475533	23
4654	0.02407423770676586	0.005714050186991666	0.005084072877957552	0.9396120449722974	-1	0	0	0.2	2	0.8461538461538461	11	0.30612244897959184	0.6923076923076923	11	9	3	3	0	1.0	7	7	15	0.375	0.2222222222222222	0.5774124883596191	0.7387152323353472	0.4867997304658355	0.8542861243730276	0.6630097006191593	0.9647511637966332	0.866151957376853	0.8848436492994671	0.45454545454545453	0.18181818181818182	0.0	0.005084072877957552	67
1144	0.019972078589341278	0.0030490882691329266	0.0019031921479758592	0.9412931383846406	-1	0	0	0.14285714285714285	1	1.0	8	1.0	1.0	9	8	0	1	0	0.1	10	1	10	0.3333333333333333	0	0.6789746929846815	0.8812093284131529	0.6805072154220003	0.747058256841482	0.569271001695309	0.9077580764936356	0.6191929035619054	0.8570694153632278	1.0	0.2222222222222222	0.0	0.0019031921479758592	33
4503	0.023962674378892213	0.005913266989025912	0.005192298734249757	0.9394428992107314	-1	0	0	0.2	2	0.8461538461538461	11	0.30612244897959184	0.6923076923076923	11	9	3	3	0	1.0	7	7	15	0.375	0.2222222222222222	0.5774124883596191	0.7387152323353472	0.4867997304658355	0.8542861243730276	0.6630097006191593	0.9647511637966332	0.866151957376853	0.8848436492994671	0.45454545454545453	0.2727272727272727	0.0	0.005192298734249757	25
1629	0.023028632188040767	0.002739189847151276	0.002460655180019172	0.939585315369452	-1	0.25	1	0.3	3	0.7692307692307693	10	0.26785714285714285	0.6923076923076923	10	9	4	1	0	0.875	7	8	15	0.09090909090909091	0.25	0.5712990406176985	0.8082302078223089	0.373441343858374	0.8512620773769302	0.6821341556658416	0.9522231538786424	0.8412248508617114	0.8867984546154168	1.0	0.3	0.0	0.002460655180019172	24
1318	0.024737404915606245	0.0031227619953248767	0.00312242307305024	0.9361698731791055	-1	0.25	1	0.3	3	0.7692307692307693	10	0.26785714285714285	0.6923076923076923	10	9	4	1	0	0.875	7	8	15	0.09090909090909091	0.25	0.5712990406176985	0.8082302078223089	0.3748944078529362	0.85172085007015	0.6821341556658416	0.9522231538786424	0.8412248508617114	0.8869197988130418	1.0	0.3	0.0	0.00312242307305024	40
4345	0.018838876230069176	0.004893219856696662	-0.0030649962783944164	0.940728972733368	-1	0	0	0.2	2	0.8461538461538461	11	0.35714285714285715	0.6923076923076923	11	9	3	3	0	0.8571428571428571	6	7	15	0.375	0.2	0.565185592875778	0.7561235780638733	0.4867997304658355	0.8850403496605256	0.6630097006191593	0.9649228179181041	0.866151957376853	0.8968185225980652	0.36363636363636365	0.2727272727272727	0.0	-0.00030649962783944163	10
4084	0.02250679835670737	0.00473483817410583	0.004279161326614252	0.9441805614692156	-1	0	0	0.2	2	0.8461538461538461	11	0.30612244897959184	0.6923076923076923	11	9	3	3	0	1.0	7	7	15	0.375	0.2222222222222222	0.5774124883596191	0.7134480368830878	0.4867997304658355	0.8633703290259559	0.5339036182871693	0.9641377795820657	0.8412248508617114	0.8824428788180857	0.45454545454545453	0.18181818181818182	0.0	0.004279161326614252	30
3708	0.02255010730117097	0.0017002269284053211	0.0014987012189319985	0.9539171115206438	-1	0	0	0.2	2	0.8461538461538461	11	0.30612244897959184	0.6923076923076923	11	9	3	3	0	1.0	7	7	15	0.375	0.2222222222222222	0.5774124883596191	0.8587773976654773	0.4867997304658355	0.8633703290259559	0.5339036182871693	0.9641377795820657	0.8488099832793633	0.9099832631840375	0.45454545454545453	0.2727272727272727	0.0	0.0014987012189319985	12
264	0.014813134411435492	0.0008283297594746266	-0.0005890695013943425	0.9243662231354609	-1	0	0	0.3	3	0.6923076923076923	9	0.30612244897959184	0.5384615384615384	9	7	5	4	0	1.0	7	7	15	0.3333333333333333	0.2222222222222222	0.6156694222223051	0.8766022692265989	0.4867997304658355	0.9402183321059735	0.5339036182871693	0.9543303909158187	0.866151957376853	0.9299036460107898	0.2777777777777778	0.3333333333333333	0.0	-5.890695013943425e-05	56
2057	0.024954206388888865	0.004130230917945703	0.003833834644193053	0.9360193178251186	-1	0.25	1	0.3	3	0.7692307692307693	10	0.26785714285714285	0.6923076923076923	10	9	4	1	0	0.875	7	8	15	0.09090909090909091	0.25	0.5712990406176985	0.8082302078223089	0.3748944078529362	0.85172085007015	0.6821341556658416	0.9522231538786424	0.8412248508617114	0.8869197988130418	1.0	0.3	0.0	0.003833834644193053	94
3476	0.022085046053032475	0.001957127302022073	0.0015813871095147665	0.9550779412698831	-1	0	0	0.2	2	0.8461538461538461	11	0.30612244897959184	0.6923076923076923	11	9	3	3	0	1.0	7	7	15	0.375	0.2222222222222222	0.5774124883596191	0.8587773976654773	0.4867997304658355	0.8633703290259559	0.5339036182871693	0.9641377795820657	0.8488099832793633	0.9099832631840375	0.45454545454545453	0.2727272727272727	0.0	0.0015813871095147665	11
4617	0.02400319886415647	0.005865597679171797	0.005230577817890709	0.9397170435946763	-1	0	0	0.2	2	0.8461538461538461	11	0.30612244897959184	0.6923076923076923	11	9	3	3	0	1.0	7	7	15	0.375	0.2222222222222222	0.5774124883596191	0.7387152323353472	0.4867997304658355	0.8542861243730276	0.6630097006191593	0.9647511637966332	0.866151957376853	0.8848436492994671	0.45454545454545453	0.2727272727272727	0.0	0.005230577817890709	91
1282	0.02430043564822074	0.001924905624486665	0.0013616636868945846	0.945704707292719	-1	0.25	1	0.3	3	0.7692307692307693	10	0.26785714285714285	0.6923076923076923	10	9	4	1	0	0.875	7	8	15	0.09090909090909091	0.25	0.5712990406176985	0.8953616053868343	0.3748944078529362	0.85172085007015	0.6855606535616634	0.9522353545691103	0.8449589703314858	0.9085287596517911	1.0	0.3	0.0	0.0013616636868945846	21
2226	0.024680095308987227	0.00746605126922181	-0.005843592312723577	0.9375311164279538	-1	0.25	1	0.4	4	0.6153846153846154	8	0.3125	0.5384615384615384	10	7	4	1	0	0.75	8	6	15	0.1111111111111111	0.2857142857142857	0.5712990406176985	0.8082302078223089	0.3748944078529362	0.85172085007015	0.6821341556658416	0.9522231538786424	0.8412248508617114	0.8869197988130418	1.0	0.3	0.0	-0.0005843592312723577	2
4002	0.022692090847736116	0.0043802372202658025	0.0043352528320982015	0.9469867331209094	-1	0	0	0.2	2	0.8461538461538461	11	0.30612244897959184	0.6923076923076923	11	9	3	3	0	1.0	7	7	15	0.375	0.2222222222222222	0.5774124883596191	0.7922907950117279	0.4867997304658355	0.8542861243730276	0.6630097006191593	0.9647511637966332	0.866151957376853	0.8946316211245252	0.45454545454545453	0.2727272727272727	0.0	0.0043352528320982015	17
4115	0.023853279373999378	0.005740115149008618	0.005095918093660728	0.9393010124665253	-1	0	0	0.2	2	0.8461538461538461	11	0.30612244897959184	0.6923076923076923	11	9	3	3	0	1.0	7	7	15	0.375	0.2222222222222222	0.5774124883596191	0.7387152323353472	0.4867997304658355	0.8542861243730276	0.6630097006191593	0.9647511637966332	0.866151957376853	0.8848436492994671	0.45454545454545453	0.18181818181818182	0.0	0.005095918093660728	59
2709	0.02482509266612808	0.00897212927756605	-0.007315096826866204	0.9381551470900523	-1	0.25	1	0.4	4	0.6153846153846154	8	0.3125	0.5384615384615384	10	7	4	2	0	0.75	8	6	15	0.2222222222222222	0.2857142857142857	0.5712990406176985	0.8082302078223089	0.3748944078529362	0.85172085007015	0.6821341556658416	0.9522231538786424	0.8412248508617114	0.8869197988130418	0.55	0.3	0.0	-0.0007315096826866204	4
2933	0.022172165406821865	0.004303070045994815	0.003924399932467895	0.9442368733610672	-1	0	0	0.2	2	0.8461538461538461	11	0.30612244897959184	0.6923076923076923	11	9	3	3	0	1.0	7	7	15	0.375	0.2222222222222222	0.5774124883596191	0.7134480368830878	0.4867997304658355	0.8633703290259559	0.5339036182871693	0.9641377795820657	0.8412248508617114	0.8824428788180857	0.45454545454545453	0.18181818181818182	0.0	0.003924399932467895	35
1086	None	None	None	None	None	0	0	0.3	3	0.6923076923076923	9	0.625	0.5384615384615384	9	7	5	5	0	0.375	8	3	15	0.4166666666666667	0.3076923076923077	0.6582039318033595	0.8309139826150037	0.4867997304658355	0.9373802992776017	0.7035429426430717	0.9533161112244164	0.8815217963370221	0.9196960995227346	0.2222222222222222	0.2222222222222222	0.0	None	0
1288	0.017296685110147484	0.0016094061002871602	0.0015088201154649307	0.941557615006682	-1	0.25	1	0.3	3	0.7692307692307693	10	0.234375	0.7692307692307693	11	10	3	1	0	1.0	8	8	15	0.1111111111111111	0.2857142857142857	0.5774124883596191	0.8089620517332701	0.26298908524003684	0.9141647049842315	0.6607253686886115	0.9478489115384248	0.8891154940023265	0.9034625360614481	1.0	0.2727272727272727	0.0	0.0015088201154649307	36
289	0.002502153716654002	0.0024544003354581376	-0.002454399923106727	0.9852706641797139	-1	0	0	0.6666666666666666	2	0.5	1	0.6666666666666666	0.5	3	1	0	0	0	0.6666666666666666	2	3	4	0.0	0	0.2641001952642061	0.5735105112047445	0.3702839952733227	0.8072712162244244	0.796111843490395	0.8646347594225482	0.9101884087654565	0.7675089279849053	0	0	0.0	-0.00024543999231067267	25
2470	0.024316698169670654	0.004470448737729148	0.00286685572446757	0.9349234006384272	-1	0.25	1	0.3	3	0.7692307692307693	10	0.26785714285714285	0.6923076923076923	10	9	4	1	0	0.875	7	8	15	0.09090909090909091	0.25	0.5712990406176985	0.8295277636234822	0.3748944078529362	0.85172085007015	0.6832763216311155	0.9521168902648195	0.8412248508617114	0.8915614233043281	1.0	0.3	0.0	0.00286685572446757	13
557	0.003346899367312241	0.002908043991256016	-0.002908040825378036	0.9694221591770801	-1	0	0	0.6	3	0.4	2	0.5833333333333334	0.4	3	2	3	2	0	0.75	4	3	7	0.2222222222222222	0	0.7986499872325332	0.836380596247472	0.42893158694823386	0.6425359640837762	0.8111915343125622	0.8023952452502539	0.8383481759224051	0.7696649698014899	0.6666666666666666	0.3333333333333333	0.0	-0.0002908040825378036	10
124	0.002172799654521909	0.002141860234090172	-0.002131180352592639	0.9787181422426598	-1	0	0	0.6666666666666666	2	0.0	0	0.6666666666666666	0	1	0	2	0	0	0.6666666666666666	2	3	4	0.0	1.0	0	0	0	0	0	0	0	0	0	0	0	-0.0002131180352592639	23
4933	0.023792156983209904	0.005591430603033163	0.005042350447003746	0.9394900328338264	-1	0	0	0.2	2	0.8461538461538461	11	0.30612244897959184	0.6923076923076923	11	9	3	3	0	1.0	7	7	15	0.375	0.2222222222222222	0.5774124883596191	0.7387152323353472	0.4867997304658355	0.8542861243730276	0.6630097006191593	0.9647511637966332	0.866151957376853	0.8848436492994671	0.45454545454545453	0.2727272727272727	0.0	0.005042350447003746	53
4570	0.023711086661781174	0.005752145527505691	0.00489670026519794	0.9393577562070248	-1	0	0	0.2	2	0.8461538461538461	11	0.30612244897959184	0.6923076923076923	11	9	3	3	0	1.0	7	7	15	0.375	0.2222222222222222	0.5774124883596191	0.7387152323353472	0.4867997304658355	0.8542861243730276	0.6630097006191593	0.9647511637966332	0.866151957376853	0.8848436492994671	0.45454545454545453	0.18181818181818182	0.0	0.00489670026519794	15
1843	0.024619202173787543	0.0033272860436951517	0.0033151896014367802	0.9372543356917608	-1	0.25	1	0.3	3	0.7692307692307693	10	0.26785714285714285	0.6923076923076923	10	9	4	1	0	0.875	7	8	15	0.09090909090909091	0.25	0.5712990406176985	0.8082302078223089	0.3748944078529362	0.85172085007015	0.6821341556658416	0.9522231538786424	0.8412248508617114	0.8869197988130418	1.0	0.3	0.0	0.0033151896014367802	27
1462	0.02420195366602556	0.003241139292997938	0.0032397221694099665	0.9373064117219073	-1	0.25	1	0.3	3	0.7692307692307693	10	0.26785714285714285	0.6923076923076923	10	9	4	1	0	0.875	7	8	15	0.09090909090909091	0.25	0.5712990406176985	0.8082302078223089	0.3748944078529362	0.85172085007015	0.6821341556658416	0.9522231538786424	0.8412248508617114	0.8869197988130418	1.0	0.3	0.0	0.0032397221694099665	30
2028	0.024624152409356993	0.003352673645607902	0.003337463522646443	0.937414333569661	-1	0.25	1	0.3	3	0.7692307692307693	10	0.26785714285714285	0.6923076923076923	10	9	4	1	0	0.875	7	8	15	0.09090909090909091	0.25	0.5712990406176985	0.8082302078223089	0.3748944078529362	0.85172085007015	0.6821341556658416	0.9522231538786424	0.8412248508617114	0.8869197988130418	1.0	0.3	0.0	0.003337463522646443	15
610	0.013441764429920894	0.005107283779930534	-0.0044366147845971505	0.9511505807566996	-1	0.25	1	0.4	4	0.6153846153846154	8	0.3	0.6153846153846154	12	8	2	1	0	0.5	10	5	15	0.25	0.4	0.5774124883596191	0.9000914816821731	0.31663654025667975	0.9059846288452102	0.7498273930667334	0.9451772239327965	0.8891154940023265	0.9196073531350417	1.0	0.3333333333333333	0.0	-0.000443661478459715	7
4980	0.016968751185479056	0.0034830374680032247	-0.0010894428604810735	0.9589378806016104	-1	0	0	0.2	2	0.8461538461538461	11	0.30612244897959184	0.6923076923076923	11	9	3	3	0	1.0	7	7	15	0.375	0.2222222222222222	0.5774124883596191	0.8801808818674112	0.4867997304658355	0.8767748529990499	0.6675783644802549	0.964624593344367	0.8701673692558831	0.9183923088796256	0.45454545454545453	0.2727272727272727	0.0	-0.00010894428604810735	7
4291	0.023147924754198926	0.005240909123162497	0.004887394153886998	0.9400582178786719	-1	0	0	0.2	2	0.8461538461538461	11	0.30612244897959184	0.6923076923076923	11	9	3	3	0	1.0	7	7	15	0.375	0.2222222222222222	0.5774124883596191	0.7387152323353472	0.4867997304658355	0.8542861243730276	0.6630097006191593	0.9647511637966332	0.866151957376853	0.8848436492994671	0.45454545454545453	0.18181818181818182	0.0	0.004887394153886998	39
1646	0.026276775140378603	0.004523017430715333	-0.00027518148792966807	0.9325378537379453	-1	0.25	1	0.3	3	0.7692307692307693	10	0.26785714285714285	0.6923076923076923	10	9	4	1	0	0.875	7	8	15	0.09090909090909091	0.25	0.5767539016703986	0.8049695254986697	0.3748944078529362	0.85172085007015	0.6821341556658416	0.9522231538786424	0.8412248508617114	0.886219114681127	1.0	0.3	0.0	-2.751814879296681e-05	5
3974	0.022816057676820965	0.002381805514859974	-0.001350221787012187	0.947987320413012	-1	0	0	0.2	2	0.8461538461538461	11	0.30612244897959184	0.6923076923076923	11	9	3	3	0	1.0	7	7	15	0.375	0.2222222222222222	0.5774124883596191	0.8655723058807973	0.4867997304658355	0.8542861243730276	0.6630097006191593	0.9647511637966332	0.866151957376853	0.9099868566469926	0.45454545454545453	0.18181818181818182	0.0	-0.0001350221787012187	3
2086	0.02483455651822502	0.0032643565185949673	0.0032540436819479433	0.9374155393063149	-1	0.25	1	0.3	3	0.7692307692307693	10	0.26785714285714285	0.6923076923076923	10	9	4	1	0	0.875	7	8	15	0.09090909090909091	0.25	0.5712990406176985	0.8082302078223089	0.3748944078529362	0.85172085007015	0.6821341556658416	0.9522231538786424	0.8412248508617114	0.8869197988130418	1.0	0.3	0.0	0.0032540436819479433	27
4440	0.01249928734304934	0.004609761134981031	-0.004528166154133324	0.9513064225114626	-1	0.3333333333333333	1	0.5	4	0.5555555555555556	5	0.5238095238095238	0.4444444444444444	7	4	3	5	0	0.42857142857142855	7	3	11	0.7142857142857143	0.5	0.5774124883596191	0.6965579012903719	0.4867997304658355	0.9246609960745301	0.8583023089579209	0.953989862536199	0.8816087579885056	0.8931562006111681	0.14285714285714285	0.14285714285714285	0.0	-0.0004528166154133324	1
4561	0.020001676931525058	0.004790952027507555	-0.0036131800095726774	0.9404434659517819	-1	0	0	0.3	3	0.7692307692307693	10	0.30612244897959184	0.6153846153846154	10	8	4	4	0	1.0	7	7	15	0.4	0.2222222222222222	0.5965409552909622	0.6628442985998267	0.4867997304658355	0.9062294303511307	0.7372481782850073	0.9609045468089371	0.8541293752996173	0.885823127885712	0.25	0.2	0.0	-0.00036131800095726775	5
677	0.024893997734190546	0.0036525539993747303	0.0016799535910171613	0.934212787520556	-1	0.25	1	0.4	4	0.6153846153846154	8	0.30612244897959184	0.5384615384615384	9	7	5	1	0	1.0	7	7	15	0.08333333333333333	0.25	0.565185592875778	0.9153854119005355	0.26298908524003684	0.8922442736930974	0.5339036182871693	0.9502583458489735	0.9269641676842615	0.9228466153381454	1.0	0.2222222222222222	0.0	0.0016799535910171613	99
967	0.005779410175667695	0.003645333986174665	-0.0036294845533767967	0.9710309003185992	-1	0.5	2	0.6	6	0.38461538461538464	5	0.375	0.38461538461538464	9	5	5	1	0	0.625	8	5	15	0.1	0.5714285714285714	0.5774124883596191	0.900543021818459	0.26298908524003684	0.9531015297148554	0.6538723728969681	0.9385306609800346	0.8891154940023265	0.9338214415699506	1.0	0.3333333333333333	0.0	-0.00036294845533767965	16
750	0.01898831072388856	0.0030200767158508257	0.0014667013387536457	0.939708284465631	-1	0.25	1	0.3	3	0.7692307692307693	10	0.234375	0.7692307692307693	11	10	3	1	0	1.0	8	8	15	0.1111111111111111	0.2857142857142857	0.5774124883596191	0.7997949671007031	0.26298908524003684	0.9141647049842315	0.6607253686886115	0.9478489115384248	0.8891154940023265	0.9017552484496966	1.0	0.2727272727272727	0.0	0.0014667013387536457	49
1346	0.024652675339930825	0.0031796055673589383	0.003146746979422836	0.9366762023063679	-1	0.25	1	0.3	3	0.7692307692307693	10	0.26785714285714285	0.6923076923076923	10	9	4	1	0	0.875	7	8	15	0.09090909090909091	0.25	0.5712990406176985	0.8082302078223089	0.3748944078529362	0.85172085007015	0.6821341556658416	0.9522231538786424	0.8412248508617114	0.8869197988130418	1.0	0.3	0.0	0.003146746979422836	26
251	0.0031953376399908445	0.0023220334673564606	-0.0023209483568401557	0.9853249625533512	-1	0	0	0.5	1	1.0	1	1.0	1.0	2	1	0	3	0	0.3333333333333333	1	3	3	1.0	0	0.4877897865263529	0.7920121504590677	0.5378693025880923	0.9862644588800077	0.7110504496605561	0.9473247125611272	0.9604529854901129	0.9444600145071755	0.5	0.5	0.32742451153164404	-0.00023209483568401558	33
2459	0.02421425235801107	0.0031306848919928692	0.003130070155184797	0.936388671246031	-1	0.25	1	0.3	3	0.7692307692307693	10	0.26785714285714285	0.6923076923076923	10	9	4	1	0	0.875	7	8	15	0.09090909090909091	0.25	0.5712990406176985	0.8082302078223089	0.3748944078529362	0.85172085007015	0.6821341556658416	0.9522231538786424	0.8412248508617114	0.8869197988130418	1.0	0.2	0.0	0.003130070155184797	17
3461	0.02217172233588161	0.0025867306194548327	0.002582817384434119	0.9444205602062947	-1	0	0	0.2	2	0.8461538461538461	11	0.26785714285714285	0.6923076923076923	11	9	3	3	0	0.875	7	8	15	0.375	0.2222222222222222	0.5774124883596191	0.7950371909439681	0.4867997304658355	0.858271423053195	0.6607253686886115	0.9574352340675333	0.8412248508617114	0.8899208363758532	0.5454545454545454	0.18181818181818182	0.0	0.002582817384434119	12
2993	0.022166287515288402	0.0043322359015377995	0.003715693295799482	0.943840810985519	-1	0	0	0.2	2	0.8461538461538461	11	0.30612244897959184	0.6923076923076923	11	9	3	3	0	1.0	7	7	15	0.375	0.2222222222222222	0.5774124883596191	0.7134480368830878	0.4867997304658355	0.8633703290259559	0.5339036182871693	0.9641377795820657	0.8412248508617114	0.8824428788180857	0.45454545454545453	0.2727272727272727	0.0	0.003715693295799482	17
1827	0.024082201372685078	0.003241833233344651	0.003238668317888345	0.9373572975466725	-1	0.25	1	0.3	3	0.7692307692307693	10	0.26785714285714285	0.6923076923076923	10	9	4	1	0	0.875	7	8	15	0.09090909090909091	0.25	0.5712990406176985	0.8082302078223089	0.3748944078529362	0.85172085007015	0.6821341556658416	0.9522231538786424	0.8412248508617114	0.8869197988130418	1.0	0.3	0.0	0.003238668317888345	14
5001	None	None	None	None	None	0	0	0.2222222222222222	2	0.8181818181818182	9	0.43333333333333335	0.6363636363636364	9	7	3	3	0	0.8333333333333334	6	5	13	0.375	0	0.5774124883596191	0.7533057893460992	0.4867997304658355	0.8505709635979085	0.7310999539526546	0.9581472008824374	0.8412248508617114	0.8803150401884063	0.4444444444444444	0.2222222222222222	0.0	None	0
3636	0.02247922967758179	0.0047533713542131754	0.004230972591599671	0.9436092440619035	-1	0	0	0.2	2	0.8461538461538461	11	0.30612244897959184	0.6923076923076923	11	9	3	3	0	1.0	7	7	15	0.375	0.2222222222222222	0.5774124883596191	0.7134480368830878	0.4867997304658355	0.8633703290259559	0.5339036182871693	0.9641377795820657	0.8412248508617114	0.8824428788180857	0.45454545454545453	0.18181818181818182	0.0	0.004230972591599671	23
2503	0.02461431744392377	0.0035225273412368835	0.003521534518518305	0.9372981940218689	-1	0.25	1	0.3	3	0.7692307692307693	10	0.26785714285714285	0.6923076923076923	10	9	4	1	0	0.875	7	8	15	0.09090909090909091	0.25	0.5712990406176985	0.8082302078223089	0.3748944078529362	0.85172085007015	0.6821341556658416	0.9522231538786424	0.8412248508617114	0.8869197988130418	1.0	0.2	0.0	0.003521534518518305	69
573	None	None	None	None	None	0	0	0.4444444444444444	4	0.45454545454545453	5	0.4642857142857143	0.36363636363636365	6	4	6	3	0	0.5714285714285714	4	7	13	0.21428571428571427	0	0.917771169673577	0.8367802543956577	0.26298908524003684	0.9178984751312315	0.7035429426430717	0.9244094047480081	0.9385346087978436	0.8988161318832242	0.5	0.3333333333333333	0.0	None	0
4467	0.02350045102745694	0.005592476531434386	0.004988765416268613	0.9396314483600369	-1	0	0	0.2	2	0.8461538461538461	11	0.30612244897959184	0.6923076923076923	11	9	3	3	0	1.0	7	7	15	0.375	0.2222222222222222	0.5774124883596191	0.7387152323353472	0.4867997304658355	0.8542861243730276	0.6630097006191593	0.9647511637966332	0.866151957376853	0.8848436492994671	0.45454545454545453	0.18181818181818182	0.0	0.004988765416268613	29
3814	0.01963179045297254	0.009796903791269778	-0.009275852475857525	0.9436802374301219	-1	0	0	0.3	3	0.7692307692307693	10	0.3125	0.5384615384615384	10	7	4	3	0	0.75	8	6	15	0.3333333333333333	0.15384615384615385	0.5712990406176985	0.7130704795903096	0.4867997304658355	0.9196544831439901	0.43140038260071395	0.9567227738944799	0.8541293752996173	0.8954783833220716	0.5	0.3	0.0	-0.0009275852475857524	4
3248	0.022880860248447925	0.001621288963233505	-0.00034451952353124575	0.9426605298221089	-1	0	0	0.2	2	0.8461538461538461	11	0.26785714285714285	0.6923076923076923	10	9	4	3	0	0.875	7	8	15	0.2727272727272727	0.2222222222222222	0.5712990406176985	0.8074950557394883	0.3748944078529362	0.9017840307341213	0.6821341556658416	0.9522231538786424	0.8601805921144718	0.9015375588520939	0.6	0.2	0.0	-3.4451952353124577e-05	10
1247	0.014263161644444125	0.0013867606303790633	-0.0007863755768651014	0.9248505837523655	-1	0	0	0.3	3	0.6923076923076923	9	0.30612244897959184	0.5384615384615384	9	7	5	4	0	1.0	7	7	15	0.3333333333333333	0.2222222222222222	0.6156694222223051	0.8766022692265989	0.4867997304658355	0.9402183321059735	0.5339036182871693	0.9551554775749579	0.866151957376853	0.9303174189307936	0.3333333333333333	0.3333333333333333	0.0	-7.863755768651014e-05	32
839	0.01665781088719291	0.0020489137696467663	-0.0008005386773096478	0.9255367419758938	-1	0	0	0.3	3	0.6923076923076923	9	0.30612244897959184	0.5384615384615384	9	7	5	4	0	1.0	7	7	15	0.3333333333333333	0.2222222222222222	0.6156694222223051	0.8844519415339448	0.4867997304658355	0.9384719946235923	0.5339036182871693	0.9508281153395391	0.866151957376853	0.9291705766670202	0.2777777777777778	0.3333333333333333	0.0	-8.005386773096477e-05	57
2464	0.027244806801532608	0.002320703869290499	0.0017173193877414578	0.9362267429158918	-1	0	0	0.2	2	0.8461538461538461	11	0.30612244897959184	0.6923076923076923	11	9	3	3	0	1.0	7	7	15	0.375	0.2222222222222222	0.5774124883596191	0.7134480368830878	0.4867997304658355	0.8574710336511817	0.5339036182871693	0.9642053501096727	0.8412248508617114	0.8808018975757999	0.45454545454545453	0.18181818181818182	0.0	0.0017173193877414578	11
4192	0.023315532564139797	0.005049946249695867	0.004560532248460814	0.9397917322032405	-1	0	0	0.2	2	0.8461538461538461	11	0.30612244897959184	0.6923076923076923	11	9	3	3	0	1.0	7	7	15	0.375	0.2222222222222222	0.5774124883596191	0.7387152323353472	0.4867997304658355	0.8542861243730276	0.6630097006191593	0.9647511637966332	0.866151957376853	0.8848436492994671	0.45454545454545453	0.18181818181818182	0.0	0.004560532248460814	20
4827	0.021611722560184957	0.0041311634754214056	-3.0065555811297914e-05	0.9358595834654995	-1	0	0	0.2	2	0.8461538461538461	11	0.30612244897959184	0.6923076923076923	11	9	3	3	0	1.0	7	7	15	0.375	0.2222222222222222	0.5774124883596191	0.7387152323353472	0.4867997304658355	0.8585888407262514	0.6630097006191593	0.96283366001998	0.866151957376853	0.8841638554473811	0.45454545454545453	0.18181818181818182	0.0	-3.0065555811297916e-06	13
680	0.005242580257148734	0.0032738155956496175	-0.003233818953644127	0.9819134943606521	-1	0	0	0.3333333333333333	1	1.0	2	1.0	1.0	2	2	1	0	0	0.25	1	4	4	0.0	0	0.421158186215966	0.8945560713385691	0.8445552527537185	0.7082097689420597	0.3520994753991298	0.7009323691834932	0.9090287165961672	0.7845190530504557	0	0	0.0	-0.0003233818953644127	8
653	0.018286825652355117	0.0026441323071764293	-0.0026137091569206176	0.9707085514661984	-1	0	0	0.14285714285714285	1	1.0	8	1.0	1.0	9	8	0	1	0	0.1	10	1	10	0.3333333333333333	0	0.673642606834612	0.9103685129144623	0.5941602132361201	0.7588630106744332	0.7800788365711295	0.931724882019568	0.787495294990448	0.8835031224741148	1.0	0.1111111111111111	0.0	-0.00026137091569206175	12
1835	0.023882374896280357	0.0031956546735020935	0.003186295378099687	0.9373266776621129	-1	0.25	1	0.3	3	0.7692307692307693	10	0.26785714285714285	0.6923076923076923	10	9	4	1	0	0.875	7	8	15	0.09090909090909091	0.25	0.5712990406176985	0.8082302078223089	0.3748944078529362	0.85172085007015	0.6821341556658416	0.9522231538786424	0.8412248508617114	0.8869197988130418	1.0	0.3	0.0	0.003186295378099687	11
98	0.002452426358409503	0.0023536433064233054	-0.002353639981832476	0.9834837301360481	-1	0	0	0.75	3	0.3333333333333333	1	0.625	0.3333333333333333	4	1	0	1	0	0.5	4	2	5	1.0	0.6666666666666666	0.4227059367172802	0.8850345750870007	0.6683649543294011	0.8184345416794893	0.7690489736967444	0.9163135923926522	0.817741844274017	0.8786831003475377	1.0	0.25	0.0	-0.00023536399818324758	17
590	None	None	None	None	None	0	0	0.4	4	0.5384615384615384	7	0.42857142857142855	0.46153846153846156	10	6	4	7	0	0.7142857142857143	5	7	15	0.875	0.25	0.5774124883596191	0.8381718239523068	0.22243550917028349	0.8643719311050985	0.6187232804651204	0.9464636425372228	0.8599111699256812	0.8931232971343135	0.1	0.3	0.0	None	0
1456	0.030123246760294084	0.0032134364100283573	0.0029293280046238093	0.91374521467197	-1	0.25	1	0.3	3	0.7692307692307693	10	0.26785714285714285	0.6923076923076923	9	9	5	1	0	0.875	7	8	15	0.07142857142857142	0.25	0.565185592875778	0.8198863580048423	0.26298908524003684	0.8583432216467002	0.6331683573790287	0.9485468715286588	0.8412248508617114	0.8886618558165433	1.0	0.6666666666666666	0.0	0.0029293280046238093	44
570	0.001827025813789073	0.0017731466058336111	-0.0017713697220987702	0.9838164067703485	-1	0	0	1.0	1	0	0	1.0	0	1	0	0	1	0	0.5	2	1	2	0.3333333333333333	0	0	0	0	0	0	0	0	0	0	0	0	-0.00017713697220987702	15
2941	0.022717285239163804	0.004518287485122733	0.00404268100422792	0.9439516456429765	-1	0	0	0.2	2	0.8461538461538461	11	0.30612244897959184	0.6923076923076923	11	9	3	3	0	1.0	7	7	15	0.375	0.2222222222222222	0.5774124883596191	0.7134480368830878	0.4867997304658355	0.8633703290259559	0.5339036182871693	0.9641377795820657	0.8412248508617114	0.8824428788180857	0.45454545454545453	0.2727272727272727	0.0	0.00404268100422792	33
4968	0.02265725331688943	0.0006496053763092714	-0.0003579445044950729	0.9514465365874821	-1	0	0	0.2	2	0.8461538461538461	11	0.30612244897959184	0.6923076923076923	11	9	3	3	0	1.0	7	7	15	0.375	0.2222222222222222	0.5774124883596191	0.8033334676867517	0.4867997304658355	0.8542861243730276	0.6630097006191593	0.9647511637966332	0.866151957376853	0.8967638139840021	0.45454545454545453	0.18181818181818182	0.0	-3.579445044950729e-05	6
1559	0.024346729352753983	0.003292473147980774	0.0032924675969292962	0.9367562308589078	-1	0.25	1	0.3	3	0.7692307692307693	10	0.26785714285714285	0.6923076923076923	10	9	4	1	0	0.875	7	8	15	0.09090909090909091	0.25	0.5712990406176985	0.8082302078223089	0.3748944078529362	0.85172085007015	0.6821341556658416	0.9522231538786424	0.8412248508617114	0.8869197988130418	1.0	0.3	0.0	0.0032924675969292962	19
1351	0.02426870469869729	0.0033338315327543122	0.0033172295662970033	0.9370210119278014	-1	0.25	1	0.3	3	0.7692307692307693	10	0.26785714285714285	0.6923076923076923	10	9	4	1	0	0.875	7	8	15	0.09090909090909091	0.25	0.5712990406176985	0.8082302078223089	0.3748944078529362	0.85172085007015	0.6821341556658416	0.9522231538786424	0.8412248508617114	0.8869197988130418	1.0	0.3	0.0	0.0033172295662970033	102
2594	0.022451444772485472	0.0047376973828630094	0.0043108511009678115	0.9440630461855838	-1	0	0	0.2	2	0.8461538461538461	11	0.30612244897959184	0.6923076923076923	11	9	3	3	0	1.0	7	7	15	0.375	0.2222222222222222	0.5774124883596191	0.7134480368830878	0.4867997304658355	0.8633703290259559	0.5339036182871693	0.9641377795820657	0.8412248508617114	0.8824428788180857	0.45454545454545453	0.2727272727272727	0.0	0.0043108511009678115	60
4269	0.0238573793313947	0.0059133413426289685	0.005108599164788387	0.9390617971582309	-1	0	0	0.2	2	0.8461538461538461	11	0.30612244897959184	0.6923076923076923	11	9	3	3	0	1.0	7	7	15	0.375	0.2222222222222222	0.5774124883596191	0.7387152323353472	0.4867997304658355	0.8542861243730276	0.6630097006191593	0.9647511637966332	0.866151957376853	0.8848436492994671	0.45454545454545453	0.18181818181818182	0.0	0.005108599164788387	56
707	None	None	None	None	None	0.25	1	0.4	4	0.6153846153846154	8	0.7142857142857143	0.46153846153846156	9	6	5	4	0	0.42857142857142855	7	3	15	0.36363636363636365	0.4444444444444444	0.6582039318033595	0.7890851286160238	0.4867997304658355	0.9547786998743361	0.6124643418610891	0.9541202975965328	0.8815217963370221	0.9218701825867283	0.3333333333333333	0.4444444444444444	0.0	None	0
1627	0.02404774965487919	0.003131337451747052	0.003131306876440987	0.9368878100577132	-1	0.25	1	0.3	3	0.7692307692307693	10	0.26785714285714285	0.6923076923076923	10	9	4	1	0	0.875	7	8	15	0.09090909090909091	0.25	0.5712990406176985	0.8082302078223089	0.3748944078529362	0.85172085007015	0.6821341556658416	0.9522231538786424	0.8412248508617114	0.8869197988130418	1.0	0.3	0.0	0.003131306876440987	24
4452	0.02381951554935143	0.005717959455466623	0.005266819071395762	0.9398050699862781	-1	0	0	0.2	2	0.8461538461538461	11	0.30612244897959184	0.6923076923076923	11	9	3	3	0	1.0	7	7	15	0.375	0.2222222222222222	0.5774124883596191	0.7387152323353472	0.4867997304658355	0.8542861243730276	0.6630097006191593	0.9647511637966332	0.866151957376853	0.8848436492994671	0.45454545454545453	0.18181818181818182	0.0	0.005266819071395762	38
3208	0.02286552096468742	0.004766152136684483	0.0041533987122990175	0.9434915694301468	-1	0	0	0.2	2	0.8461538461538461	11	0.30612244897959184	0.6923076923076923	11	9	3	3	0	1.0	7	7	15	0.375	0.2222222222222222	0.5774124883596191	0.7134480368830878	0.4867997304658355	0.8633703290259559	0.5339036182871693	0.9641377795820657	0.8412248508617114	0.8824428788180857	0.45454545454545453	0.2727272727272727	0.0	0.0041533987122990175	39
2192	0.024624229118228716	0.003449517876982573	0.0034280414208117363	0.9374545094739981	-1	0.25	1	0.3	3	0.7692307692307693	10	0.26785714285714285	0.6923076923076923	10	9	4	1	0	0.875	7	8	15	0.09090909090909091	0.25	0.5712990406176985	0.8082302078223089	0.3748944078529362	0.85172085007015	0.6821341556658416	0.9522231538786424	0.8412248508617114	0.8869197988130418	1.0	0.3	0.0	0.0034280414208117363	19
2142	0.02410429241790953	0.0032668253539101617	0.0032622332493886675	0.937142133730634	-1	0.25	1	0.3	3	0.7692307692307693	10	0.26785714285714285	0.6923076923076923	10	9	4	1	0	0.875	7	8	15	0.09090909090909091	0.25	0.5712990406176985	0.8082302078223089	0.3748944078529362	0.85172085007015	0.6821341556658416	0.9522231538786424	0.8412248508617114	0.8869197988130418	1.0	0.3	0.0	0.0032622332493886675	22
2245	0.027232042394868396	0.0018436122841108767	0.0016483349780382608	0.936476837618731	-1	0	0	0.2	2	0.8461538461538461	11	0.30612244897959184	0.6923076923076923	11	9	3	2	0	1.0	7	7	15	0.25	0.2222222222222222	0.5774124883596191	0.7134480368830878	0.4867997304658355	0.8574710336511817	0.5614606295967521	0.9639435397195765	0.8412248508617114	0.8805370977566299	0.5909090909090909	0.2727272727272727	0.0	0.0016483349780382608	15
931	0.01623507411190523	0.002744705308414213	-0.0005632925671819483	0.9390181291998305	-1	0.25	1	0.3	3	0.7692307692307693	10	0.234375	0.7692307692307693	11	10	3	1	0	1.0	8	8	15	0.1111111111111111	0.2857142857142857	0.5774124883596191	0.7898185291508636	0.26298908524003684	0.9097002937491419	0.6056113460694458	0.9529219014385627	0.8891154940023265	0.9014860125087614	1.0	0.2727272727272727	0.0	-5.632925671819483e-05	2
1550	None	None	None	None	None	0	0	0.3333333333333333	3	0.6363636363636364	7	0.4642857142857143	0.45454545454545453	7	5	5	4	0	0.5714285714285714	7	4	13	0.3333333333333333	0	0.565185592875778	0.847036022039227	0.26298908524003684	0.8830548322973534	0.5339036182871693	0.9336755349800467	0.8412248508617114	0.8933981063735313	0.2857142857142857	0.42857142857142855	0.0	None	0
120	0.006701389192494499	0.0034491272379176792	-0.0034009530629463152	0.9627933386259755	-1	0	0	0.5	3	0.5	3	0.4444444444444444	0.3333333333333333	4	2	3	3	0	0.5	6	3	8	0.375	0.4	0.7182075514466705	0.7449074721443603	0.2494948354952727	0.9436793490145778	0.2598488179422816	0.9252521470996056	0.9155177027235047	0.894299856889046	0.5	0.5	0.0	-0.00034009530629463153	12
1186	0.018739650118214102	0.002820547198574862	0.0014281106047206872	0.759199248418259	-1	0	0	0.14285714285714285	1	1.0	8	1.0	1.0	9	8	0	1	0	0.1	10	1	10	0.3333333333333333	0	0.6789746929846815	0.8812093284131529	0.6805072154220003	0.747058256841482	0.569271001695309	0.9077580764936356	0.6191929035619054	0.8570694153632278	1.0	0.2222222222222222	0.0	0.0014281106047206872	35
83	0.021215383614678823	0.0030219492378037475	-0.002801736283205655	0.9602127024115321	-1	0.25	1	0.5	5	0.46153846153846156	6	0.375	0.46153846153846156	9	6	5	2	0	0.625	8	5	15	0.18181818181818182	0	0.19851394244369638	0.9516787901676801	0.6828979269384512	0.9103782180347798	0.37597356302298446	0.9567822315896276	0.9478397143034846	0.9426026995821821	0.611111111111111	0.3333333333333333	0.0	-0.0002801736283205655	28
4835	0.023790307457330125	0.005346951570862551	0.004958177754919903	0.9392930272711848	-1	0	0	0.2	2	0.8461538461538461	11	0.30612244897959184	0.6923076923076923	11	9	3	3	0	1.0	7	7	15	0.375	0.2222222222222222	0.5774124883596191	0.7387152323353472	0.4867997304658355	0.8542861243730276	0.6630097006191593	0.9647511637966332	0.866151957376853	0.8848436492994671	0.45454545454545453	0.2727272727272727	0.0	0.004958177754919903	55
4455	0.02255535525471204	0.0026160202122392172	-0.0016470060438343438	0.9478969738666947	-1	0	0	0.2	2	0.8461538461538461	11	0.30612244897959184	0.6923076923076923	11	9	3	3	0	1.0	7	7	15	0.375	0.2222222222222222	0.5774124883596191	0.8655723058807973	0.4867997304658355	0.8542861243730276	0.6630097006191593	0.9647511637966332	0.866151957376853	0.9099868566469926	0.45454545454545453	0.18181818181818182	0.0	-0.00016470060438343438	5
22	0.01773770845016377	0.003487536119510338	-0.0032646622650573617	0.9418314902445613	-1	0	0	0.2	2	0.8461538461538461	11	0.30612244897959184	0.6923076923076923	11	9	3	0	0	1.0	7	7	15	0.0	0.15384615384615385	0.3310456133589782	0.9396985114608215	0.7220601511723149	0.8981129725147539	0.7179367220930769	0.9469633583425536	0.8680799972443599	0.9309668580894598	0	0	0.0	-0.0003264662265057362	9
3618	0.022533579807313128	0.004598218186323858	0.004028155363671996	0.9444039200788317	-1	0	0	0.2	2	0.8461538461538461	11	0.30612244897959184	0.6923076923076923	11	9	3	3	0	1.0	7	7	15	0.375	0.2222222222222222	0.5774124883596191	0.7134480368830878	0.4867997304658355	0.8633703290259559	0.5339036182871693	0.9641377795820657	0.8412248508617114	0.8824428788180857	0.45454545454545453	0.2727272727272727	0.0	0.004028155363671996	35
3995	0.02219683199120236	0.004587004197209917	0.004009749070183994	0.9438073084076601	-1	0	0	0.2	2	0.8461538461538461	11	0.30612244897959184	0.6923076923076923	11	9	3	3	0	1.0	7	7	15	0.375	0.2222222222222222	0.5774124883596191	0.7134480368830878	0.4867997304658355	0.8633703290259559	0.5339036182871693	0.9641377795820657	0.8412248508617114	0.8824428788180857	0.45454545454545453	0.2727272727272727	0.0	0.004009749070183994	30
4006	0.029711803084864027	0.006596349047376094	-0.0046055068304548035	0.928860931290621	-1	0	0	0.2	2	0.8461538461538461	11	0.30612244897959184	0.6923076923076923	11	9	3	3	0	1.0	7	7	15	0.375	0.2222222222222222	0.5774124883596191	0.7808230870577267	0.4867997304658355	0.87148496311425	0.5339036182871693	0.9631148978693551	0.8416445980590511	0.8955748901841353	0.2727272727272727	0.5454545454545454	0.0	-0.00046055068304548037	4
4025	0.02403221908452985	0.005704811637663595	0.005322726123868497	0.9395370655441866	-1	0	0	0.2	2	0.8461538461538461	11	0.30612244897959184	0.6923076923076923	11	9	3	3	0	1.0	7	7	15	0.375	0.2222222222222222	0.5774124883596191	0.7387152323353472	0.4867997304658355	0.8542861243730276	0.6630097006191593	0.9647511637966332	0.866151957376853	0.8848436492994671	0.45454545454545453	0.18181818181818182	0.0	0.005322726123868497	114
1187	0.02431002658630698	0.0034540262402569513	0.0034322094220289538	0.9371211133045818	-1	0.25	1	0.3	3	0.7692307692307693	10	0.26785714285714285	0.6923076923076923	10	9	4	1	0	0.875	7	8	15	0.09090909090909091	0.25	0.5712990406176985	0.8082302078223089	0.3748944078529362	0.85172085007015	0.6821341556658416	0.9522231538786424	0.8412248508617114	0.8869197988130418	1.0	0.3	0.0	0.0034322094220289538	82
4236	0.023486663793078736	0.005584635364858693	0.004925008391139348	0.9400594182666071	-1	0	0	0.2	2	0.8461538461538461	11	0.30612244897959184	0.6923076923076923	11	9	3	3	0	1.0	7	7	15	0.375	0.2222222222222222	0.5774124883596191	0.7387152323353472	0.4867997304658355	0.8542861243730276	0.6630097006191593	0.9647511637966332	0.866151957376853	0.8848436492994671	0.45454545454545453	0.18181818181818182	0.0	0.004925008391139348	34
3645	0.022571101677947163	0.004822504270860716	0.004107640659039988	0.9436984369668708	-1	0	0	0.2	2	0.8461538461538461	11	0.30612244897959184	0.6923076923076923	11	9	3	3	0	1.0	7	7	15	0.375	0.2222222222222222	0.5774124883596191	0.7134480368830878	0.4867997304658355	0.8633703290259559	0.5339036182871693	0.9641377795820657	0.8412248508617114	0.8824428788180857	0.45454545454545453	0.2727272727272727	0.0	0.004107640659039988	49
2985	0.02189857011894211	0.00459519484183897	0.004045112732631351	0.9441754397058365	-1	0	0	0.2	2	0.8461538461538461	11	0.30612244897959184	0.6923076923076923	11	9	3	3	0	1.0	7	7	15	0.375	0.2222222222222222	0.5774124883596191	0.7134480368830878	0.4867997304658355	0.8633703290259559	0.5339036182871693	0.9641377795820657	0.8412248508617114	0.8824428788180857	0.45454545454545453	0.2727272727272727	0.0	0.004045112732631351	26
4792	None	None	None	None	None	0	0	0.125	1	1.0	9	0.55	0.6666666666666666	7	6	3	3	0	0.8	5	4	11	0.3333333333333333	0	0.6156694222223051	0.8827645731136325	0.6139146735074725	0.7004521773771553	0.9662460222657042	0.963372321497947	0.8754382140930324	0.885541540001119	0.42857142857142855	0.14285714285714285	0.0	None	0
4023	None	None	None	None	None	0	0	0.125	1	1.0	9	0.55	0.6666666666666666	7	6	3	4	0	0.8	5	4	11	0.4444444444444444	0	0.6156694222223051	0.6311735447408527	0.4867997304658355	0.6998539211722687	0.9134163315770865	0.961415451707024	0.8772036066624095	0.8224648658446658	0.2857142857142857	0.2857142857142857	0.0	None	0
1493	0.024631863685209563	0.003555553117258899	0.0035351855180074067	0.9372783116386243	-1	0.25	1	0.3	3	0.7692307692307693	10	0.26785714285714285	0.6923076923076923	10	9	4	1	0	0.875	7	8	15	0.09090909090909091	0.25	0.5712990406176985	0.8082302078223089	0.3748944078529362	0.85172085007015	0.6821341556658416	0.9522231538786424	0.8412248508617114	0.8869197988130418	1.0	0.3	0.0	0.0035351855180074067	15
28	0.01592321624932563	0.004650235252626077	-0.004507743781483912	0.9714289311682078	-1	0	0	0.2857142857142857	2	0.875	7	0.47619047619047616	0.5	5	4	4	2	0	0.42857142857142855	7	3	10	0.18181818181818182	0.2222222222222222	0.33825903832596127	0.9284974069474077	0.5594505755777733	0.8849202461672274	0.5862824294614132	0.937832672333505	0.9183800757511666	0.9197643318108542	0.6	0	0.0	-0.0004507743781483912	32
2780	0.022744097892211393	0.0027153564726859697	0.0009503221112774851	0.9409576902729205	-1	0.25	1	0.3	3	0.7692307692307693	10	0.26785714285714285	0.6923076923076923	10	9	4	1	0	0.875	7	8	15	0.09090909090909091	0.25	0.5712990406176985	0.8082302078223089	0.22243550917028349	0.918190275456539	0.7372481782850073	0.948756724126344	0.8724294682533656	0.9053705813985241	1.0	0.2	0.0	0.0009503221112774851	7
3835	0.02191935485815928	0.005335192271163253	0.004063588326859323	0.9365814511504388	-1	0	0	0.2	2	0.8461538461538461	11	0.30612244897959184	0.6923076923076923	11	9	3	3	0	1.0	7	7	15	0.375	0.2222222222222222	0.5774124883596191	0.7493721140906501	0.4867997304658355	0.8633703290259559	0.5339036182871693	0.9641377795820657	0.8412248508617114	0.8886272582740093	0.45454545454545453	0.2727272727272727	0.0	0.004063588326859323	21
636	0.012198598820079672	0.0044419434062396715	-0.004423389669826144	0.9615147740060274	-1	0	0	0.5	3	0.5714285714285714	4	0.5	0.5714285714285714	5	4	3	3	0	0.5	6	3	9	0.3333333333333333	0	0.5536205479136995	0.7471601981557002	0.24783785456435153	0.8330971694819207	0.8789996003141634	0.9606626988334722	0.8815217963370221	0.8767748853916368	0.6	0.2	0.0	-0.0004423389669826144	10
2102	0.02539240776745705	0.0041552232713727615	0.0036910872164556486	0.9349594093586633	-1	0.25	1	0.3	3	0.7692307692307693	10	0.26785714285714285	0.6923076923076923	10	9	4	1	0	0.875	7	8	15	0.09090909090909091	0.25	0.5712990406176985	0.8082302078223089	0.3748944078529362	0.85172085007015	0.6821341556658416	0.9522231538786424	0.8412248508617114	0.8869197988130418	1.0	0.3	0.0	0.0036910872164556486	29
2895	0.02455154973675394	0.0032853090069556146	0.0032533187990398085	0.9362950117411082	-1	0.25	1	0.3	3	0.7692307692307693	10	0.26785714285714285	0.6923076923076923	10	9	4	1	0	0.875	7	8	15	0.09090909090909091	0.25	0.5712990406176985	0.8082302078223089	0.3748944078529362	0.85172085007015	0.6821341556658416	0.9522231538786424	0.8412248508617114	0.8869197988130418	1.0	0.2	0.0	0.0032533187990398085	19
1139	0.019184759709324838	0.005033397974785717	-0.004998852124054968	0.9827837585089432	-1	0.25	1	0.5	5	0.46153846153846156	6	0.5	0.23076923076923078	6	3	8	1	0	0.3	10	3	15	0.058823529411764705	0.4	0.5712990406176985	0.8982741502652019	0.4867997304658355	0.9564958295387868	0.5131740885171079	0.9703537964338638	0.8618275141935959	0.94877675286168	1.0	0.3333333333333333	0.0	-0.0004998852124054969	1
302	0.0026007372625524287	0.0025425243838831206	-0.002542448097640965	0.9846650222762688	-1	0	0	0.5	1	1.0	1	1.0	1.0	1	1	1	1	0	0.3333333333333333	3	1	3	0.16666666666666666	0	0.22447934609128964	0.5	0.8327501943222542	0.5	0.8692884878390951	0.5	0.9506074812367936	0.5	1.0	0	0.0	-0.0002542448097640965	9
1076	0.014966218168497924	0.003539457693958314	-0.003535610429390553	0.817617986822026	-1	0	0	0.3	3	0.8333333333333334	10	0.5384615384615384	0.8333333333333334	12	10	1	1	0	0.15384615384615385	2	13	14	0.25	0.16666666666666666	0.6616874734532348	0.867900982933974	0.6810756488019928	0.7103474852403225	0.569271001695309	0.8227811147100901	0.6191929035619054	0.8081914005170535	1.0	0.25	0.0	-0.00035356104293905526	20
2005	0.02402825662456143	0.003300939253209306	0.0032671874029038274	0.9372283131040429	-1	0.25	1	0.3	3	0.7692307692307693	10	0.26785714285714285	0.6923076923076923	10	9	4	1	0	0.875	7	8	15	0.09090909090909091	0.25	0.5712990406176985	0.8082302078223089	0.3748944078529362	0.85172085007015	0.6821341556658416	0.9522231538786424	0.8412248508617114	0.8869197988130418	1.0	0.2	0.0	0.0032671874029038274	27
4388	0.03154745276330779	0.005162866694646238	0.00501883460060778	0.9609454511227287	-1	0	0	0.2	2	0.8461538461538461	11	0.30612244897959184	0.6923076923076923	11	9	3	3	0	1.0	7	7	15	0.375	0.2222222222222222	0.5774124883596191	0.7922907950117279	0.4867997304658355	0.8545518791297946	0.278190705514562	0.9679955249209651	0.866151957376853	0.8977954723650393	0.45454545454545453	0.18181818181818182	0.0	0.00501883460060778	13
2347	0.023988406023785	0.003219440994561043	0.0032040097035364837	0.9369885830130728	-1	0.25	1	0.3	3	0.7692307692307693	10	0.26785714285714285	0.6923076923076923	10	9	4	1	0	0.875	7	8	15	0.09090909090909091	0.25	0.5712990406176985	0.8082302078223089	0.3748944078529362	0.85172085007015	0.6821341556658416	0.9522231538786424	0.8412248508617114	0.8869197988130418	1.0	0.2	0.0	0.0032040097035364837	19
3001	0.022850994466920925	0.00454291012270687	0.003948000196770718	0.9437867073221354	-1	0	0	0.2	2	0.8461538461538461	11	0.30612244897959184	0.6923076923076923	11	9	3	3	0	1.0	7	7	15	0.375	0.2222222222222222	0.5774124883596191	0.7134480368830878	0.4867997304658355	0.8633703290259559	0.5339036182871693	0.9641377795820657	0.8412248508617114	0.8824428788180857	0.45454545454545453	0.2727272727272727	0.0	0.003948000196770718	17
1565	0.025740012095958966	0.004112149943103424	-0.002589589696592674	0.9659943461000954	-1	0.25	1	0.3	3	0.7692307692307693	10	0.26785714285714285	0.6923076923076923	10	9	4	1	0	0.875	7	8	15	0.09090909090909091	0.25	0.5712990406176985	0.8387947840040798	0.2889335813781129	0.8402586173345162	0.6187232804651204	0.9607163181614041	0.8412248508617114	0.8974098251213487	1.0	0.3	0.0	-0.0002589589696592674	13
833	0.005219439326223657	0.0027690107507969417	-0.002321825198604297	0.9629518674738583	-1	0	0	0.4	2	0.8	4	0.7	0.6	4	3	2	2	0	0.4	5	2	7	0.2857142857142857	0	0.6866696473038585	0.6354439680948437	0.45520304312285076	0.9137135687623821	0.35933658040131516	0.9489096439866476	0.8538684483810581	0.8749808880344928	0.625	0.5	0.0	-0.0002321825198604297	19
2718	0.025027139988032347	0.0017778312694130473	-0.00137972148832743	0.9303201495532749	-1	0	0	0.2	2	0.8461538461538461	11	0.30612244897959184	0.6923076923076923	11	9	3	3	0	1.0	7	7	15	0.375	0.2222222222222222	0.5774124883596191	0.7172840970936731	0.4867997304658355	0.8633703290259559	0.5339036182871693	0.9641377795820657	0.866151957376853	0.8830927787202767	0.45454545454545453	0.2727272727272727	0.0	-0.000137972148832743	6
90	0.016408668365513315	0.006778893830461468	-0.0057084344950433736	0.9470906250675247	-1	0	0	0.3333333333333333	2	0.7142857142857143	5	0.36	0.7142857142857143	7	5	1	0	0	1.0	5	5	9	0.0	0	0.6040641117349551	0.8418819113104684	0.8801942796493443	0.8989092152701499	0.7736577663119905	0.927031222965689	0.8735886619636183	0.8940826135589128	0	0	0.0	-0.0005708434495043373	11
4126	0.023636108866944356	0.0057764905981056505	0.0050766361614663896	0.9389230611263989	-1	0	0	0.2	2	0.8461538461538461	11	0.30612244897959184	0.6923076923076923	11	9	3	3	0	1.0	7	7	15	0.375	0.2222222222222222	0.5774124883596191	0.7387152323353472	0.4867997304658355	0.8542861243730276	0.6630097006191593	0.9647511637966332	0.866151957376853	0.8848436492994671	0.45454545454545453	0.18181818181818182	0.0	0.0050766361614663896	77
1906	0.020815643389804635	0.003962511877311978	-0.003813648701800971	0.9251727399036782	-1	0.25	1	0.4	4	0.6153846153846154	8	0.375	0.46153846153846156	10	6	4	4	0	0.4	10	4	15	0.5	0.2857142857142857	0.5965409552909622	0.7329923074049434	0.3748944078529362	0.8849273452432519	0.6821341556658416	0.959071799819236	0.8541293752996173	0.8877520349675089	0.25	0.2	0.0	-0.00038136487018009706	2
3752	None	None	None	None	None	0	0	0.2	2	0.8461538461538461	11	0.35714285714285715	0.6923076923076923	11	9	3	3	0	0.8571428571428571	7	6	15	0.375	0.2222222222222222	0.5774124883596191	0.62268945930422	0.4867997304658355	0.8793805841863672	0.6607253686886115	0.9674238868175089	0.866151957376853	0.8764829570205774	0.36363636363636365	0.18181818181818182	0.0	None	0
4451	0.02355457367314341	0.005579413988160423	0.004844648906807934	0.9395698420909622	-1	0	0	0.2	2	0.8461538461538461	11	0.30612244897959184	0.6923076923076923	11	9	3	3	0	1.0	7	7	15	0.375	0.2222222222222222	0.5774124883596191	0.7387152323353472	0.4867997304658355	0.8542861243730276	0.6630097006191593	0.9647511637966332	0.866151957376853	0.8848436492994671	0.45454545454545453	0.18181818181818182	0.0	0.004844648906807934	35
4235	0.02270650422237749	0.005386887189287185	0.004634714069169599	0.9401123401695856	-1	0	0	0.2	2	0.8461538461538461	11	0.30612244897959184	0.6923076923076923	11	9	3	3	0	1.0	7	7	15	0.375	0.2222222222222222	0.5774124883596191	0.7387152323353472	0.4867997304658355	0.8542861243730276	0.6630097006191593	0.9647511637966332	0.866151957376853	0.8848436492994671	0.45454545454545453	0.18181818181818182	0.0	0.004634714069169599	31
485	0.0028433051644524334	0.002518088371645966	-0.002517495616698445	0.9770405104213419	-1	0	0	0.3333333333333333	1	1.0	2	0.6666666666666666	0.5	2	1	1	0	0	0.6666666666666666	2	3	4	0.0	0	0.45862277550588965	0.6008192646109242	0.578196372431209	0.5064155431212145	0.8229874791560328	0.781349656387437	0.8204048093204529	0.6386164365445228	0	0	0.0	-0.00025174956166984454	13
1945	0.02379023727817931	0.00340185307234767	0.0034014007245043642	0.9375798002285363	-1	0.25	1	0.3	3	0.7692307692307693	10	0.26785714285714285	0.6923076923076923	10	9	4	1	0	0.875	7	8	15	0.09090909090909091	0.25	0.5712990406176985	0.8082302078223089	0.3748944078529362	0.85172085007015	0.6683556500110501	0.9518048922270106	0.8412248508617114	0.8866133517617307	1.0	0.2	0.0	0.0034014007245043642	30
4441	0.02414582947824728	0.0056237003266606835	0.004771028723412127	0.9393379237877031	-1	0	0	0.2	2	0.8461538461538461	11	0.30612244897959184	0.6923076923076923	11	9	3	3	0	1.0	7	7	15	0.375	0.2222222222222222	0.5774124883596191	0.7387152323353472	0.4867997304658355	0.8542861243730276	0.6630097006191593	0.9647511637966332	0.866151957376853	0.8848436492994671	0.45454545454545453	0.2727272727272727	0.0	0.004771028723412127	24
4419	0.023214000810459236	0.004255417610548765	0.004248903784141172	0.9472400260179759	-1	0	0	0.2	2	0.8461538461538461	11	0.30612244897959184	0.6923076923076923	11	9	3	3	0	1.0	7	7	15	0.375	0.2222222222222222	0.5774124883596191	0.7922907950117279	0.4867997304658355	0.8542861243730276	0.6630097006191593	0.9647511637966332	0.866151957376853	0.8946316211245252	0.45454545454545453	0.18181818181818182	0.0	0.004248903784141172	12
1079	0.01490604712286724	0.0011302442370688353	-0.000597620192434398	0.9246104981715251	-1	0	0	0.3	3	0.6923076923076923	9	0.30612244897959184	0.5384615384615384	9	7	5	4	0	1.0	7	7	15	0.3333333333333333	0.2222222222222222	0.6156694222223051	0.8766022692265989	0.4867997304658355	0.9402183321059735	0.5339036182871693	0.9543303909158187	0.866151957376853	0.9299036460107898	0.2777777777777778	0.3333333333333333	0.0	-5.9762019243439803e-05	45
687	0.0027892029874653744	0.0012928048098645511	-0.0012657546654742072	0.9812166639826385	-1	0	0	0.5	1	1.0	1	1.0	1.0	2	1	0	0	0	0.3333333333333333	3	1	3	0.0	0	0.9308919831238036	0.6391234092336134	0.5930367435989579	0.5028086445510821	0.5192005820066947	0.9709970733976895	0.9112472830997026	0.7965021370321097	0	0	0.0	-0.00012657546654742073	45
2523	0.024061103929256325	0.0017883059146532206	0.0012827994354646173	0.9464629509969367	-1	0.25	1	0.3	3	0.7692307692307693	10	0.26785714285714285	0.6923076923076923	10	9	4	1	0	0.875	7	8	15	0.09090909090909091	0.25	0.5712990406176985	0.8953616053868343	0.3748944078529362	0.85172085007015	0.6683556500110501	0.9518048922270106	0.8412248508617114	0.9082673678190173	1.0	0.2	0.0	0.0012827994354646173	10
3959	0.023941027540198244	0.0038211836348942267	7.657659738947298e-05	0.9371007102288422	-1	0	0	0.2	2	0.8461538461538461	11	0.26785714285714285	0.6923076923076923	11	9	3	3	0	0.875	8	7	15	0.375	0.25	0.5774124883596191	0.7946736605617705	0.4867997304658355	0.846343342898506	0.6630097006191593	0.9604304788265703	0.8412248508617114	0.8892351894514366	0.5454545454545454	0.2727272727272727	0.0	7.657659738947298e-05	6
2063	0.02481068460705558	0.0033438312150066863	0.00333696691932169	0.936310696023515	-1	0.25	1	0.3	3	0.7692307692307693	10	0.26785714285714285	0.6923076923076923	10	9	4	1	0	0.875	7	8	15	0.09090909090909091	0.25	0.5712990406176985	0.8082302078223089	0.3748944078529362	0.85172085007015	0.6821341556658416	0.9522231538786424	0.8412248508617114	0.8869197988130418	1.0	0.6	0.0	0.00333696691932169	16
1869	0.024932031901006846	0.0033483906974679494	0.0033422283459330223	0.9362471189862952	-1	0.25	1	0.3	3	0.7692307692307693	10	0.26785714285714285	0.6923076923076923	10	9	4	1	0	0.875	7	8	15	0.09090909090909091	0.25	0.5712990406176985	0.8082302078223089	0.3748944078529362	0.85172085007015	0.6821341556658416	0.9522231538786424	0.8412248508617114	0.8869197988130418	1.0	0.3	0.0	0.0033422283459330223	50
2589	0.022956614969859408	0.004517909923729049	0.0040049210767263855	0.9433507365240121	-1	0	0	0.2	2	0.8461538461538461	11	0.30612244897959184	0.6923076923076923	11	9	3	3	0	1.0	7	7	15	0.375	0.2222222222222222	0.5774124883596191	0.7134480368830878	0.4867997304658355	0.8633703290259559	0.5339036182871693	0.9641377795820657	0.8412248508617114	0.8824428788180857	0.45454545454545453	0.2727272727272727	0.0	0.0040049210767263855	64
2535	0.024690266162886092	0.0035185740846724978	0.0035044833688094956	0.936900992062353	-1	0.25	1	0.3	3	0.7692307692307693	10	0.26785714285714285	0.6923076923076923	10	9	4	1	0	0.875	7	8	15	0.09090909090909091	0.25	0.5712990406176985	0.8082302078223089	0.3748944078529362	0.85172085007015	0.6821341556658416	0.9522231538786424	0.8412248508617114	0.8869197988130418	1.0	0.3	0.0	0.0035044833688094956	32
2739	0.022482672430296228	0.004538157011645878	0.004163276220645041	0.9440763934749108	-1	0	0	0.2	2	0.8461538461538461	11	0.30612244897959184	0.6923076923076923	11	9	3	3	0	1.0	7	7	15	0.375	0.2222222222222222	0.5774124883596191	0.7134480368830878	0.4867997304658355	0.8633703290259559	0.5339036182871693	0.9641377795820657	0.8412248508617114	0.8824428788180857	0.45454545454545453	0.18181818181818182	0.0	0.004163276220645041	38
358	0.017746644354806648	0.004213195455573714	-0.004206944759656433	0.9753541634902125	-1	0	0	0.25	2	0.7777777777777778	7	0.6111111111111112	0.4444444444444444	6	4	4	1	0	0.2222222222222222	9	2	11	0.1	0	0.688194000736234	0.8448244231156926	0.5224587296169718	0.91996414651761	0.7330486804806695	0.9200348745831425	0.7615856883595825	0.8996267471172611	1.0	0.16666666666666666	0.0	-0.0004206944759656433	6
4022	0.022684435385191225	0.0023181449745299197	-0.0013929665375087546	0.9487624911416982	-1	0	0	0.2	2	0.8461538461538461	11	0.30612244897959184	0.6923076923076923	11	9	3	3	0	1.0	7	7	15	0.375	0.2222222222222222	0.5774124883596191	0.8655723058807973	0.4867997304658355	0.8542861243730276	0.6630097006191593	0.9647511637966332	0.866151957376853	0.9099868566469926	0.45454545454545453	0.18181818181818182	0.0	-0.00013929665375087545	7
1795	0.024684540785428963	0.003256045369555635	0.0032555811536366087	0.936286195538067	-1	0.25	1	0.3	3	0.7692307692307693	10	0.26785714285714285	0.6923076923076923	10	9	4	1	0	0.875	7	8	15	0.09090909090909091	0.25	0.5712990406176985	0.8082302078223089	0.3748944078529362	0.85172085007015	0.6821341556658416	0.9522231538786424	0.8412248508617114	0.8869197988130418	1.0	0.3	0.0	0.0032555811536366087	20
591	0.004493584863114691	0.0020051660665045376	-0.0020046230470824105	0.9822702225293627	-1	0	0	0.3333333333333333	1	1.0	2	1.0	1.0	3	2	0	0	0	0.25	1	4	4	0.0	0	0.5368788943085763	0.7934374161319817	0.7558847351227348	0.7605467559946545	0.4372736420909309	0.742832077063309	0.7880574891067873	0.7662752198582652	0	0	0.0	-0.00020046230470824105	35
2025	0.02511437414470481	0.0034126461523744677	0.003389176184702917	0.936002876036391	-1	0.25	1	0.3	3	0.7692307692307693	10	0.26785714285714285	0.6923076923076923	10	9	4	1	0	0.875	7	8	15	0.09090909090909091	0.25	0.5712990406176985	0.8082302078223089	0.3748944078529362	0.85172085007015	0.6821341556658416	0.9522231538786424	0.8412248508617114	0.8869197988130418	1.0	0.3	0.0	0.003389176184702917	21
2461	0.028130742069607875	0.0019604776220968965	0.0009163568718778398	0.9207744249716829	-1	0	0	0.2	2	0.8461538461538461	11	0.30612244897959184	0.6923076923076923	11	9	3	3	0	1.0	7	7	15	0.375	0.2222222222222222	0.5774124883596191	0.7545179960657317	0.4867997304658355	0.8633703290259559	0.5339036182871693	0.9641377795820657	0.8412248508617114	0.8895341653893911	0.45454545454545453	0.2727272727272727	0.0	0.0009163568718778398	11
2095	0.02484552862394194	0.003269019731759136	0.003111019778267484	0.936281886002676	-1	0.25	1	0.3	3	0.7692307692307693	10	0.26785714285714285	0.6923076923076923	10	9	4	1	0	0.875	7	8	15	0.09090909090909091	0.25	0.5712990406176985	0.8082302078223089	0.3748944078529362	0.85172085007015	0.6821341556658416	0.9522231538786424	0.8412248508617114	0.8869197988130418	1.0	0.3	0.0	0.003111019778267484	20
4005	0.022545217726117454	0.004213956341531939	0.003553100824291888	0.9370685106799927	-1	0	0	0.2	2	0.8461538461538461	11	0.30612244897959184	0.6923076923076923	11	9	3	3	0	1.0	7	7	15	0.375	0.2222222222222222	0.5774124883596191	0.7449972121361118	0.4867997304658355	0.8542861243730276	0.6630097006191593	0.9647511637966332	0.866151957376853	0.8859531735853953	0.2727272727272727	0.2727272727272727	0.0	0.003553100824291888	15
2890	0.02287233072995354	0.004500794540944863	0.003796917540902078	0.9441532631711441	-1	0	0	0.2	2	0.8461538461538461	11	0.30612244897959184	0.6923076923076923	11	9	3	4	0	1.0	7	7	15	0.5	0.2222222222222222	0.5774124883596191	0.7134480368830878	0.4867997304658355	0.8633703290259559	0.5339036182871693	0.9641377795820657	0.8412248508617114	0.8824428788180857	0.2727272727272727	0.18181818181818182	0.0	0.003796917540902078	29
364	0.006283262136025674	0.005375480628594175	-0.005371364085567826	0.9846958082661709	-1	0	0	0.5714285714285714	4	0.5	4	0.625	0.25	6	2	3	4	0	1.0	4	4	10	0.6666666666666666	0.5714285714285714	0.46017308357838244	0.8472482576058649	0.4855387201614727	0.963139242758818	0.7188864789046592	0.8903573763896815	0.9114279136140274	0.9134791920964481	0.3333333333333333	0.3333333333333333	0.0	-0.0005371364085567826	4
1003	0.017351509599638167	0.00224283348158358	-0.0012072138127035613	0.9140235795219627	-1	0	0	0.3	3	0.6923076923076923	9	0.35714285714285715	0.5384615384615384	9	7	5	4	0	0.8571428571428571	6	7	15	0.3333333333333333	0.2	0.6156694222223051	0.8850858102442405	0.5615953212779157	0.9138188296019222	0.5339036182871693	0.9615090436160426	0.8412248508617114	0.9269159945601355	0.2222222222222222	0.3333333333333333	0.0	-0.00012072138127035613	37
1777	0.02450577620306183	0.0033687737529007156	0.003367377577598271	0.9369221331193899	-1	0.25	1	0.3	3	0.7692307692307693	10	0.26785714285714285	0.6923076923076923	10	9	4	1	0	0.875	7	8	15	0.09090909090909091	0.25	0.5712990406176985	0.8082302078223089	0.3748944078529362	0.85172085007015	0.6821341556658416	0.9522231538786424	0.8412248508617114	0.8869197988130418	1.0	0.3	0.0	0.003367377577598271	29
5040	0.016726959475535912	0.0033928254929348222	5.32578008819889e-05	0.9534883116078501	-1	0	0	0.2	2	0.8461538461538461	11	0.2727272727272727	0.7692307692307693	12	10	2	2	0	0.45454545454545453	11	5	15	0.3333333333333333	0.2222222222222222	0.5898452112411265	0.7303831611820086	0.4867997304658355	0.8579828922329825	0.6832763216311155	0.96312869315408	0.866151957376853	0.8828105896364026	0.5833333333333334	0.08333333333333333	0.0	5.32578008819889e-05	6
1431	0.023594530584346938	0.0034916241071492695	-0.0015728394134519388	0.940929148553686	-1	0.25	1	0.3	3	0.7692307692307693	10	0.26785714285714285	0.6923076923076923	10	9	4	1	0	0.875	7	8	15	0.09090909090909091	0.25	0.5712990406176985	0.8082302078223089	0.3748944078529362	0.9287644867205995	0.6821341556658416	0.9522231538786424	0.8412248508617114	0.9115646781627407	1.0	0.3	0.0	-0.00015728394134519388	11
830	0.004799078444496403	0.0032590107790941856	-0.0032474394898785526	0.9819435875732928	-1	0	0	0.3333333333333333	1	1.0	2	1.0	1.0	3	2	0	0	0	0.25	4	1	4	0.0	0	0.6582039318033595	0.7929471979975699	0.6139146735074725	0.9033072859888807	0.21866910167592732	0.9556770565264906	0.9341380074404384	0.9016837957338182	0	0	0.0	-0.00032474394898785526	5
1084	0.02044769974500323	0.0017547010547236488	0.0005604807877743021	0.7651329288760268	-1	0	0	0.125	1	1.0	10	1.0	1.0	11	10	0	1	0	0.08333333333333333	12	1	12	0.3333333333333333	0	0.6616874734532348	0.7395871638555542	0.6805072154220003	0.7604092925860779	0.774938292309022	0.9014771065668032	0.7441888501096184	0.8131837317667598	1.0	0.18181818181818182	0.0	0.0005604807877743021	25
4472	0.023642336422256025	0.004905206926865132	0.004391110979544939	0.9401420233054799	-1	0	0	0.2	2	0.8461538461538461	11	0.30612244897959184	0.6923076923076923	11	9	3	3	0	1.0	7	7	15	0.375	0.2222222222222222	0.5774124883596191	0.7387152323353472	0.4867997304658355	0.8542861243730276	0.6630097006191593	0.9647511637966332	0.866151957376853	0.8848436492994671	0.45454545454545453	0.2727272727272727	0.0	0.004391110979544939	25
744	0.007351027989250833	0.0037899784643425707	-0.003780911566779988	0.9799939974398547	-1	0	0	0.5	4	0.5555555555555556	5	0.36666666666666664	0.4444444444444444	5	4	5	3	0	0.8333333333333334	6	5	11	0.23076923076923078	0.2222222222222222	0.6616874734532348	0.9370253338062974	0.8146978943625092	0.7825952659079534	0.569271001695309	0.6998298663999902	0.8387720432282035	0.8332873468641246	0.6	0.6	0.0	-0.0003780911566779988	8
3419	0.022523643322522387	0.0046679399118277135	0.004208179239857032	0.9438831309794239	-1	0	0	0.2	2	0.8461538461538461	11	0.30612244897959184	0.6923076923076923	11	9	3	3	0	1.0	7	7	15	0.375	0.2222222222222222	0.5774124883596191	0.7134480368830878	0.4867997304658355	0.8633703290259559	0.5339036182871693	0.9641377795820657	0.8412248508617114	0.8824428788180857	0.45454545454545453	0.18181818181818182	0.0	0.004208179239857032	18
3092	0.022587602196036102	0.004619925037567823	0.004055203921962278	0.9439362489620324	-1	0	0	0.2	2	0.8461538461538461	11	0.30612244897959184	0.6923076923076923	11	9	3	3	0	1.0	7	7	15	0.375	0.2222222222222222	0.5774124883596191	0.7134480368830878	0.4867997304658355	0.8633703290259559	0.5339036182871693	0.9641377795820657	0.8412248508617114	0.8824428788180857	0.45454545454545453	0.2727272727272727	0.0	0.004055203921962278	24
3951	0.02232226202464909	0.004607202698167858	0.0039906571760517165	0.9437718894815392	-1	0	0	0.2	2	0.8461538461538461	11	0.30612244897959184	0.6923076923076923	11	9	3	3	0	1.0	7	7	15	0.375	0.2222222222222222	0.5774124883596191	0.7134480368830878	0.4867997304658355	0.8633703290259559	0.5339036182871693	0.9641377795820657	0.8412248508617114	0.8824428788180857	0.45454545454545453	0.2727272727272727	0.0	0.0039906571760517165	18
2019	0.024425221544609438	0.003372214719496167	0.003277474945031916	0.9368958589271552	-1	0.25	1	0.3	3	0.7692307692307693	10	0.26785714285714285	0.6923076923076923	10	9	4	1	0	0.875	7	8	15	0.09090909090909091	0.25	0.5712990406176985	0.8082302078223089	0.3748944078529362	0.85172085007015	0.6683556500110501	0.9518048922270106	0.8412248508617114	0.8866133517617307	1.0	0.3	0.0	0.003277474945031916	31
879	0.011839675083571075	0.003256633293021355	-0.003249728640072401	0.9352431970834131	-1	0	0	0.42857142857142855	3	0.625	5	0.4166666666666667	0.375	4	3	5	3	0	0.6666666666666666	6	4	10	0.23076923076923078	0	0.7278801258259776	0.8041977921836291	0.3748944078529362	0.7983744791572421	0.4901127533736503	0.9527724383776784	0.8930499940713479	0.8733712824671218	0.5	0.25	0.0	-0.0003249728640072401	9
1213	0.01507836401785985	0.003581602588041029	-0.0035746721216182767	0.8177580167204845	-1	0	0	0.3	3	0.8333333333333334	10	0.5384615384615384	0.8333333333333334	12	10	1	1	0	0.15384615384615385	2	13	14	0.25	0.16666666666666666	0.6616874734532348	0.867900982933974	0.6810756488019928	0.7103474852403225	0.569271001695309	0.8227811147100901	0.6191929035619054	0.8081914005170535	1.0	0.25	0.0	-0.0003574672121618277	12
787	0.017997030281596375	0.005474909690222735	-0.005474210967966029	0.9840012217389642	-1	0.25	1	0.5	5	0.46153846153846156	6	0.5	0.23076923076923078	6	3	8	1	0	0.3	10	3	15	0.058823529411764705	0.4	0.6724419707871361	0.833695737155329	0.4867997304658355	0.9440617072235279	0.5131740885171079	0.9703537964338638	0.8618275141935959	0.9335227888032845	1.0	0.3333333333333333	0.0	-0.0005474210967966028	7
[truncated: 4,067 more rows]
