# Supplementary material for: Environmental influences on evolvable robots
Source: PLoS One. 2020 May 29;15(5):e0233848. doi: 10.1371/journal.pone.0233848 (PMC7259730; doi:10.1371/journal.pone.0233848)
Supplement: S1 Dataset — (ZIP) [file pone.0233848.s003.zip › data_plosone/all_measures_tilted_1.tsv]

robot_id	velocity	displacement_velocity	displacement_velocity_hill	head_balance	contacts	branching	branching_modules_count	limbs	extremities	length_of_limbs	extensiveness	coverage	joints	hinge_count	active_hinges_count	brick_count	touch_sensor_count	brick_sensor_count	proportion	width	height	absolute_size	sensors	symmetry	avg_period	dev_period	avg_phase_offset	dev_phase_offset	avg_amplitude	dev_amplitude	avg_intra_dev_params	avg_inter_dev_params	sensors_reach	recurrence	synaptic_reception	fitness	cons_fitness
3233	0.02168738893043172	0.009854431857809574	0.009586338617211768	0.9702486042696971	-1	0	0	0.14285714285714285	1	1.0	8	1.0	1.0	9	8	0	1	0	0.1	10	1	10	0.3333333333333333	0	0.7002835737132307	0.721715647215782	0.3146579548050065	0.8452381054147943	0.17884036794813615	0.8661241392864701	0.9069938209281903	0.8184594121994555	1.0	0	0.0	0.009586338617211768	0.009586338617211768
766	0.013139136479654331	0.002246938181786202	0.001373460446230285	0.9782976979603271	-1	0	0	0.16666666666666666	1	1.0	6	1.0	1.0	7	6	0	1	0	0.125	8	1	8	0.3333333333333333	0	0.7002835737132307	0.9209072988214402	0.3146579548050065	0.8067104759141669	0.5025151924294823	0.8902110383270174	0.9069938209281903	0.8799691085341298	1.0	0.42857142857142855	0.0	0.001373460446230285	0.001373460446230285
2016	0.021067118140829382	0.008750103497051059	0.008733491660792557	0.9737612857143212	-1	0	0	0.125	1	1.0	9	1.0	1.0	10	9	0	1	0	0.09090909090909091	11	1	11	0.3333333333333333	0	0.7002835737132307	0.7206266439624367	0.2943880057249409	0.8216946588379294	0.17884036794813615	0.857815876117547	0.9076356816341147	0.8060017377458295	1.0	0	0.0	0.008733491660792557	0.008733491660792557
3343	0.02230406188681218	0.009767037059240613	0.009590324462565697	0.9700385853402627	-1	0	0	0.14285714285714285	1	1.0	8	1.0	1.0	9	8	0	1	0	0.1	10	1	10	0.3333333333333333	0	0.7002835737132307	0.721715647215782	0.3146579548050065	0.8452381054147943	0.17884036794813615	0.8661241392864701	0.9069938209281903	0.8184594121994555	1.0	0	0.0	0.009590324462565697	0.009590324462565697
184	0.0017794148829994982	0.0017311851297689218	-0.0017304651304114508	0.9850407126696138	-1	0	0	1.0	1	0	0	1.0	0	1	0	0	1	0	0.5	2	1	2	0.3333333333333333	0	0	0	0	0	0	0	0	0	0	0	0	-0.00017304651304114507	-0.00017304651304114507
3339	0.021749405256620856	0.010064816588583774	0.009903739080132852	0.9703175760006802	-1	0	0	0.14285714285714285	1	1.0	8	1.0	1.0	9	8	0	1	0	0.1	10	1	10	0.3333333333333333	0	0.7002835737132307	0.721715647215782	0.3146579548050065	0.8452381054147943	0.17884036794813615	0.8661241392864701	0.9069938209281903	0.8184594121994555	1.0	0	0.0	0.009903739080132852	0.009903739080132852
3489	0.021434679543045083	0.009534603270590272	0.00945097241218468	0.9702743804643896	-1	0	0	0.14285714285714285	1	1.0	8	1.0	1.0	9	8	0	1	0	0.1	10	1	10	0.3333333333333333	0	0.7002835737132307	0.721715647215782	0.3146579548050065	0.8452381054147943	0.17884036794813615	0.8661241392864701	0.9069938209281903	0.8184594121994555	1.0	0	0.0	0.00945097241218468	0.00945097241218468
545	0.0019182474669143577	0.001594236456597092	-0.001594184021687626	0.9838489671882037	-1	0	0	1.0	1	0	0	1.0	0	1	0	0	0	0	0.5	2	1	2	0.0	0	0	0	0	0	0	0	0	0	0	0	0	-0.0001594184021687626	-0.0001594184021687626
4860	0.018112492093939163	0.003735952619638838	0.0037280761002753834	0.9748855424671675	-1	0	0	0.14285714285714285	1	1.0	8	1.0	1.0	9	8	0	1	0	0.1	10	1	10	0.3333333333333333	0	0.7361029073813834	0.7367262519123801	0.3146579548050065	0.8308829144473701	0.17884036794813615	0.8665633643537015	0.9069938209281903	0.8171678565043162	1.0	0	0.0	0.0037280761002753834	0.0037280761002753834
231	0.0019475164830654553	0.0017648520917786306	-0.0017648520916653191	0.9845919292848507	-1	0	0	1.0	1	0	0	1.0	0	1	0	0	1	0	0.5	2	1	2	0.3333333333333333	0	0	0	0	0	0	0	0	0	0	0	0	-0.0001764852091665319	-0.0001764852091665319
1511	0.013688636990044129	0.006098986681241549	0.0060875286787777415	0.9766365118355491	-1	0	0	0.3333333333333333	2	0.7142857142857143	5	0.42857142857142855	0.7142857142857143	7	5	1	1	0	0.42857142857142855	7	3	9	0.25	1.0	0.7002835737132307	0.68982877161136	0.3146579548050065	0.6951330118800078	0.17835254568712222	0.8738723050347215	0.9237961508843067	0.7660957505600033	1.0	0	0.0	0.0060875286787777415	0.0060875286787777415
523	0.014993739225948911	0.006928851289475473	0.0019363806136806826	0.9756432693888614	-1	0	0	0.16666666666666666	1	1.0	7	1.0	1.0	8	7	0	1	0	0.1111111111111111	9	1	9	0.3333333333333333	0	0.7912193714385982	0.6982669131201765	0.3178230834444775	0.7112748973831989	0.4068065232941619	0.9523180432816325	0.9140839210104966	0.8289678077466588	1.0	0.25	0.0	0.0019363806136806826	0.0019363806136806826
4227	0.02454935661305554	0.009678361437754567	0.009014940305690345	0.9696399545296266	-1	0	0	0.125	1	1.0	9	1.0	1.0	10	9	0	1	0	0.09090909090909091	11	1	11	0.3333333333333333	0	0.7002835737132307	0.7206266439624367	0.30734564559516564	0.8335549146993475	0.17884036794813615	0.8488570614984264	0.9133363935666693	0.8066035956970972	1.0	0.2	0.0	0.009014940305690345	0.009014940305690345
2368	0.020688697219325477	0.009872795497286334	0.009192357673470784	0.9734739499569496	-1	0	0	0.125	1	1.0	9	1.0	1.0	10	9	0	1	0	0.09090909090909091	11	1	11	0.3333333333333333	0	0.7002835737132307	0.7206266439624367	0.3008668256600533	0.832538884758877	0.17884036794813615	0.857815876117547	0.9157746659233191	0.8099249332993235	1.0	0	0.0	0.009192357673470784	0.009192357673470784
2689	0.021771680343001722	0.009968508595851121	0.00969717950894129	0.9704271976791038	-1	0	0	0.14285714285714285	1	1.0	8	1.0	1.0	9	8	0	1	0	0.1	10	1	10	0.3333333333333333	0	0.7002835737132307	0.721715647215782	0.3146579548050065	0.8452381054147943	0.17884036794813615	0.8661241392864701	0.9069938209281903	0.8184594121994555	1.0	0	0.0	0.00969717950894129	0.00969717950894129
4170	0.030240764185577806	0.015341863248396873	-0.014164822380646556	0.6830587126176797	-1	0	0	0.125	1	1.0	9	1.0	1.0	10	9	0	1	0	0.09090909090909091	11	1	11	0.3333333333333333	0	0.7002835737132307	0.73165859875543	0.3000333363853248	0.8267409566358599	0.17884036794813615	0.8533462358327127	0.9043350976301805	0.8088079092245158	1.0	0	0.0	-0.0014164822380646556	-0.0014164822380646556
14	0.014479309807184338	0.0030857155990087442	-0.0030250556326739055	0.9772489823059617	-1	0	0	0.4	4	0.6923076923076923	9	0.3125	0.6923076923076923	13	9	1	2	0	0.75	8	6	15	1.0	0.16666666666666666	0.4424335733195267	0.9056461060343922	0.3926989553539911	0.8912096999171164	0.6739552539015355	0.9042124023412891	0.8016507235128267	0.9005390337762633	0.5384615384615384	0.23076923076923078	0.0	-0.0003025055632673905	-0.0003025055632673905
3157	0.02202067000645145	0.009149720131785033	0.009108860891151527	0.9662465999005799	-1	0	0	0.14285714285714285	1	1.0	8	1.0	1.0	9	8	0	1	0	0.1	10	1	10	0.3333333333333333	0	0.7002835737132307	0.7477974265269919	0.3146579548050065	0.8452381054147943	0.17884036794813615	0.8661241392864701	0.9069938209281903	0.8249977449438716	1.0	0	0.0	0.009108860891151527	0.009108860891151527
1097	0.015461209584744947	0.005918613089539975	0.004454691243996615	0.9787498726521281	-1	0	0	0.16666666666666666	1	1.0	7	1.0	1.0	8	7	0	1	0	0.1111111111111111	9	1	9	0.3333333333333333	0	0.773309704604522	0.7210847586531329	0.3146579548050065	0.8340857436748493	0.1785964568176292	0.8758452381257764	0.9157746659233191	0.8184861904997012	1.0	0	0.0	0.004454691243996615	0.004454691243996615
4994	0.024874891634601014	0.010107272779685799	0.010046653302545823	0.9648543654441168	-1	0	0	0.125	1	1.0	9	1.0	1.0	10	9	0	1	0	0.09090909090909091	11	1	11	0.3333333333333333	0	0.7002835737132307	0.7435683056715389	0.30734564559516564	0.8335549146993475	0.17884036794813615	0.8488570614984264	0.9133363935666693	0.8126160609579327	1.0	0	0.0	0.010046653302545823	0.010046653302545823
1251	0.013753927400429493	0.005191748272784911	0.005045566027600582	0.9782691462316776	-1	0	0	0.16666666666666666	1	1.0	7	1.0	1.0	8	7	0	1	0	0.1111111111111111	9	1	9	0.3333333333333333	0	0.7002835737132307	0.8337798830047602	0.3146579548050065	0.7956223680393776	0.1785964568176292	0.9339907882851438	0.9157746659233191	0.8669005893160756	1.0	0	0.0	0.005045566027600582	0.005045566027600582
2998	0.011782205197374326	0.009168973412925843	-0.007947759804880782	0.9706508487399513	-1	0	0	0.25	1	1.0	4	1.0	1.0	5	4	0	1	0	0.16666666666666666	6	1	6	0.3333333333333333	0	0.7002835737132307	0.5591293787350649	0.17668360164224445	0.7387597549714882	0.15835941658144956	0.8989605752501737	0.9237961508843067	0.7602948539581814	1.0	0	0.0	-0.0007947759804880783	-0.0007947759804880783
749	0.001935352608784524	0.001681878058935114	-0.0016818753428573016	0.9838402405643074	-1	0	0	1.0	1	0	0	1.0	0	1	0	0	0	0	0.5	2	1	2	0.0	0	0	0	0	0	0	0	0	0	0	0	0	-0.00016818753428573017	-0.00016818753428573017
3135	0.02476296400857831	0.009941461849196141	0.009928453496297418	0.9648119892070308	-1	0	0	0.125	1	1.0	9	1.0	1.0	10	9	0	1	0	0.09090909090909091	11	1	11	0.3333333333333333	0	0.7002835737132307	0.7435683056715389	0.30734564559516564	0.8335549146993475	0.17884036794813615	0.857815876117547	0.9157746659233191	0.8162232728492886	1.0	0	0.0	0.009928453496297418	0.009928453496297418
3895	0.022041983681280113	0.009974368038183653	0.009740080092398481	0.9703095938449454	-1	0	0	0.14285714285714285	1	1.0	8	1.0	1.0	9	8	0	1	0	0.1	10	1	10	0.3333333333333333	0	0.7002835737132307	0.721715647215782	0.3146579548050065	0.8452381054147943	0.17884036794813615	0.8661241392864701	0.9069938209281903	0.8184594121994555	1.0	0	0.0	0.009740080092398481	0.009740080092398481
4542	0.024421896071498434	0.010069351878494226	0.010009084458328932	0.9650138590243391	-1	0	0	0.125	1	1.0	9	1.0	1.0	10	9	0	1	0	0.09090909090909091	11	1	11	0.3333333333333333	0	0.7002835737132307	0.7435683056715389	0.30734564559516564	0.8335549146993475	0.17884036794813615	0.857815876117547	0.9157746659233191	0.8162232728492886	1.0	0	0.0	0.010009084458328932	0.010009084458328932
3848	0.02150156567551228	0.00976860514721411	0.009535937245474056	0.9710304767183151	-1	0	0	0.14285714285714285	1	1.0	8	1.0	1.0	9	8	0	1	0	0.1	10	1	10	0.3333333333333333	0	0.7002835737132307	0.721715647215782	0.3146579548050065	0.8452381054147943	0.15835941658144956	0.8720211619817446	0.9089397875964522	0.8210125026576554	1.0	0.1111111111111111	0.0	0.009535937245474056	0.009535937245474056
632	0.014470524342621558	0.0030433401803919755	-0.002991241831971045	0.979985136396227	-1	0	0	0.3333333333333333	2	0.8333333333333334	5	0.5714285714285714	0.8333333333333334	7	5	0	0	0	0.2857142857142857	7	2	8	0.0	0	0.43563012625665454	0.6300545721166995	0.7016200582900026	0.8858648978887477	0.5962930837882766	0.9142028309977316	0.8795907197590533	0.8387873606958188	0	0	0.0	-0.0002991241831971045	-0.0002991241831971045
2224	0.015019960584543609	0.0029423950781781033	-0.002897802906400055	0.9809790480174754	-1	0	0	0.16666666666666666	1	1.0	6	1.0	1.0	7	6	0	1	0	0.125	8	1	8	0.3333333333333333	0	0.8463358354958131	0.7264084807386447	0.2870756965151	0.8736197802613813	0.17884036794813615	0.8742763671656328	0.9430906239731494	0.8342951444538989	1.0	0	0.0	-0.0002897802906400055	-0.0002897802906400055
3439	0.020665134845703405	0.0037617018452599602	-0.0036571120094186517	0.9840759022555725	-1	0.3333333333333333	1	0.375	3	0.7	7	0.34285714285714286	0.6	7	6	4	1	0	0.7142857142857143	5	7	12	0.09090909090909091	0.2857142857142857	0.8463358354958131	0.7621971668973173	0.2395617073399671	0.8709536215723033	0.27653307411976347	0.9013879776422673	0.9237961508843067	0.8534984364259736	1.0	0.14285714285714285	0.0	-0.00036571120094186515	-0.00036571120094186515
1784	0.0031016858714327145	0.0029732047985483673	-0.0029695374039025936	0.981453911952955	-1	0	0	0.25	1	1.0	3	1.0	1.0	4	3	0	1	0	0.2	5	1	5	0.3333333333333333	0	0.8463358354958131	0.632677641438448	0.23835846901378463	0.6867880958984941	0.17884036794813615	0.9128079048198314	0.9464947343212616	0.7730755447329404	1.0	0	0.0	-0.0002969537403902594	-0.0002969537403902594
3755	0.02474175106725678	0.009348878713837126	0.00866393822065179	0.9698870644028443	-1	0	0	0.125	1	1.0	9	1.0	1.0	10	9	0	1	0	0.09090909090909091	11	1	11	0.3333333333333333	0	0.7002835737132307	0.7206266439624367	0.30734564559516564	0.8335549146993475	0.17884036794813615	0.857815876117547	0.9157746659233191	0.8102995304763642	1.0	0	0.0	0.00866393822065179	0.00866393822065179
3699	0.02211988045621868	0.010042761836386445	0.009725485473586306	0.9705981071328904	-1	0	0	0.14285714285714285	1	1.0	8	1.0	1.0	9	8	0	1	0	0.1	10	1	10	0.3333333333333333	0	0.7002835737132307	0.721715647215782	0.3146579548050065	0.8452381054147943	0.17884036794813615	0.8661241392864701	0.9069938209281903	0.8184594121994555	1.0	0	0.0	0.009725485473586306	0.009725485473586306
1156	0.013510055248387885	0.007811709596968452	0.003736594593794431	0.9796308161851794	-1	0	0	0.14285714285714285	1	1.0	8	1.0	1.0	9	8	0	1	0	0.1	10	1	10	0.3333333333333333	0	0.8463358354958131	0.7138000082490024	0.3146579548050065	0.8194557683002882	0.17884036794813615	0.8660698614179417	0.9237961508843067	0.8070686995617958	1.0	0	0.0	0.003736594593794431	0.003736594593794431
4015	0.02224724138626272	0.009583463870819318	0.009360430853966442	0.9702155457268409	-1	0	0	0.14285714285714285	1	1.0	8	1.0	1.0	9	8	0	1	0	0.1	10	1	10	0.3333333333333333	0	0.7002835737132307	0.721715647215782	0.3146579548050065	0.8452381054147943	0.17884036794813615	0.8661241392864701	0.9069938209281903	0.8184594121994555	1.0	0	0.0	0.009360430853966442	0.009360430853966442
3934	0.021912120023560112	0.009788979672591373	0.009729602894019104	0.970395827151906	-1	0	0	0.14285714285714285	1	1.0	8	1.0	1.0	9	8	0	1	0	0.1	10	1	10	0.3333333333333333	0	0.7002835737132307	0.721715647215782	0.3146579548050065	0.8452381054147943	0.17884036794813615	0.8661241392864701	0.9069938209281903	0.8184594121994555	1.0	0	0.0	0.009729602894019104	0.009729602894019104
1605	0.012440628679636648	0.00654006992812735	0.0064437886300513425	0.9761653557912855	-1	0	0	0.3333333333333333	2	0.7142857142857143	5	0.42857142857142855	0.7142857142857143	7	5	1	1	0	0.42857142857142855	7	3	9	0.25	1.0	0.7002835737132307	0.68982877161136	0.3146579548050065	0.6951330118800078	0.15835941658144956	0.8679098117892937	0.9175012626082006	0.7629129340060478	1.0	0	0.0	0.0064437886300513425	0.0064437886300513425
1667	0.02537063511535475	0.009271456022212172	0.007937543807584123	0.97117845673064	-1	0	0	0.125	1	1.0	9	1.0	1.0	10	9	0	1	0	0.09090909090909091	11	1	11	0.3333333333333333	0	0.7002835737132307	0.8055004064067244	0.30734564559516564	0.8305066914389853	0.17884036794813615	0.9184382245601038	0.9157746659233191	0.8594251160753491	1.0	0	0.0	0.007937543807584123	0.007937543807584123
1025	0.015408046681606568	0.004567837019287127	0.004398325204779187	0.9772404337509412	-1	0	0	0.16666666666666666	1	1.0	7	1.0	1.0	8	7	0	1	0	0.1111111111111111	9	1	9	0.3333333333333333	0	0.773309704604522	0.7210847586531329	0.3081791348698942	0.820560060452986	0.1785964568176292	0.8758452381257764	0.9076356816341147	0.8137482737805317	1.0	0	0.0	0.004398325204779187	0.004398325204779187
4507	0.024132015938081845	0.009930050974475722	0.009884016107771308	0.9656875614647737	-1	0	0	0.125	1	1.0	9	1.0	1.0	10	9	0	1	0	0.09090909090909091	11	1	11	0.3333333333333333	0	0.7002835737132307	0.7435683056715389	0.30734564559516564	0.8335549146993475	0.15835941658144956	0.862684258873158	0.9166684541598614	0.8182396324219096	1.0	0	0.0	0.009884016107771308	0.009884016107771308
4793	0.0247563040402207	0.010279531122763504	0.01025849062524109	0.9650194885935653	-1	0	0	0.125	1	1.0	9	1.0	1.0	10	9	0	1	0	0.09090909090909091	11	1	11	0.3333333333333333	0	0.7002835737132307	0.7435683056715389	0.30734564559516564	0.8335549146993475	0.15835941658144956	0.862684258873158	0.9166684541598614	0.8182396324219096	1.0	0	0.0	0.01025849062524109	0.01025849062524109
4053	0.02471812621811848	0.00993607752118243	0.009851887494320545	0.9652256169179495	-1	0	0	0.125	1	1.0	9	1.0	1.0	10	9	0	1	0	0.09090909090909091	11	1	11	0.3333333333333333	0	0.7002835737132307	0.7435683056715389	0.30734564559516564	0.8335549146993475	0.17884036794813615	0.857815876117547	0.9157746659233191	0.8162232728492886	1.0	0	0.0	0.009851887494320545	0.009851887494320545
400	0.002519667314493391	0.0018669479791433563	-0.0018669253562005538	0.9831528762637195	-1	0	0	1.0	2	0.0	0	1.0	0	2	0	0	0	0	0.3333333333333333	3	1	3	0.0	1.0	0	0	0	0	0	0	0	0	0	0	0	-0.00018669253562005538	-0.00018669253562005538
3167	0.022911081401162003	0.005538475163874424	-0.002058514010952743	0.5874580299088132	-1	0	0	0.125	1	1.0	9	1.0	1.0	10	9	0	1	0	0.09090909090909091	11	1	11	0.3333333333333333	0	0.7002835737132307	0.7206266439624367	0.30734564559516564	0.8335549146993475	0.17884036794813615	0.857815876117547	0.9157746659233191	0.8102995304763642	1.0	0	0.0	-0.0002058514010952743	-0.0002058514010952743
5050	0.020634058780719725	0.010208319093384528	0.010129929103230507	0.971374752232196	-1	0	0	0.14285714285714285	1	1.0	8	1.0	1.0	9	8	0	1	0	0.1	10	1	10	0.3333333333333333	0	0.7002835737132307	0.7331848167891677	0.3146579548050065	0.8308829144473701	0.17884036794813615	0.8665633643537015	0.9069938209281903	0.8162607020226064	1.0	0	0.0	0.010129929103230507	0.010129929103230507
4405	0.02168759519189601	0.010285141551700966	0.010239264185666246	0.9710285694394485	-1	0	0	0.14285714285714285	1	1.0	8	1.0	1.0	9	8	0	1	0	0.1	10	1	10	0.3333333333333333	0	0.7002835737132307	0.7331848167891677	0.3146579548050065	0.8308829144473701	0.17884036794813615	0.8630107930275189	0.9069938209281903	0.8147368725775092	1.0	0	0.0	0.010239264185666246	0.010239264185666246
2609	0.021838005730529384	0.009479243076218308	0.009422638140563974	0.9703963428121851	-1	0	0	0.14285714285714285	1	1.0	8	1.0	1.0	9	8	0	1	0	0.1	10	1	10	0.3333333333333333	0	0.7002835737132307	0.721715647215782	0.3146579548050065	0.8452381054147943	0.17884036794813615	0.8661241392864701	0.9069938209281903	0.8184594121994555	1.0	0	0.0	0.009422638140563974	0.009422638140563974
2460	0.02597598228258369	0.008771143095290689	-0.006802623602139415	0.9660536233733839	-1	0	0	0.14285714285714285	1	1.0	8	1.0	1.0	9	8	0	1	0	0.1	10	1	10	0.3333333333333333	0	0.7285531076888233	0.6976191963368443	0.3146579548050065	0.8452381054147943	0.17884036794813615	0.8661241392864701	0.9299432789297459	0.8125924503833916	1.0	0	0.0	-0.0006802623602139415	-0.0006802623602139415
3675	0.021395577024769435	0.009472330407419675	0.009334158852520003	0.9705059622065896	-1	0	0	0.14285714285714285	1	1.0	8	1.0	1.0	9	8	0	1	0	0.1	10	1	10	0.3333333333333333	0	0.7002835737132307	0.721715647215782	0.3146579548050065	0.8452381054147943	0.17884036794813615	0.8661241392864701	0.9069938209281903	0.8184594121994555	1.0	0	0.0	0.009334158852520003	0.009334158852520003
3519	0.022263756969577764	0.009687608225579795	0.009544402049091549	0.9656165166681211	-1	0	0	0.14285714285714285	1	1.0	8	1.0	1.0	9	8	0	1	0	0.1	10	1	10	0.3333333333333333	0	0.7002835737132307	0.7477974265269919	0.3146579548050065	0.8452381054147943	0.17884036794813615	0.8573634179331556	0.9069938209281903	0.8214296987447779	1.0	0	0.0	0.009544402049091549	0.009544402049091549
1129	0.01597377942285193	0.00533707127463037	0.004833646813064413	0.9773769551317475	-1	0	0	0.16666666666666666	1	1.0	7	1.0	1.0	8	7	0	1	0	0.1111111111111111	9	1	9	0.3333333333333333	0	0.773309704604522	0.7210847586531329	0.3081791348698942	0.820560060452986	0.1785964568176292	0.8758452381257764	0.9076356816341147	0.8137482737805317	1.0	0	0.0	0.004833646813064413	0.004833646813064413
4481	0.024041220426002652	0.0043073925007536575	0.004290046505632038	0.5726183494507999	-1	0	0	0.125	1	1.0	10	1.0	1.0	11	10	0	1	0	0.08333333333333333	12	1	12	0.3333333333333333	0	0.7002835737132307	0.7389350142227814	0.3000333363853248	0.8229397082210346	0.15835941658144956	0.8563613503397312	0.9237961508843067	0.8106247835195911	1.0	0	0.0	0.004290046505632038	0.004290046505632038
3840	0.022093096123485225	0.009482942549206501	0.009371678991357641	0.9699924695128239	-1	0	0	0.14285714285714285	1	1.0	8	1.0	1.0	9	8	0	1	0	0.1	10	1	10	0.3333333333333333	0	0.7002835737132307	0.721715647215782	0.3146579548050065	0.8452381054147943	0.17884036794813615	0.8573634179331556	0.9069938209281903	0.8147879862138029	1.0	0	0.0	0.009371678991357641	0.009371678991357641
3089	0.022039381290459865	0.009742288133322362	0.009653623124168259	0.9701924604530581	-1	0	0	0.14285714285714285	1	1.0	8	1.0	1.0	9	8	0	1	0	0.1	10	1	10	0.3333333333333333	0	0.7002835737132307	0.721715647215782	0.3146579548050065	0.8452381054147943	0.17884036794813615	0.8661241392864701	0.9069938209281903	0.8184594121994555	1.0	0	0.0	0.009653623124168259	0.009653623124168259
2811	0.016741434963545236	0.005662661003270406	-0.005662539035641855	0.9821651111203497	-1	0	0	0.16666666666666666	1	1.0	6	1.0	1.0	7	6	0	1	0	0.125	8	1	8	0.3333333333333333	0	0.8463358354958131	0.7264084807386447	0.3000333363853248	0.8736401860130824	0.17884036794813615	0.8742763671656328	0.9416297388625482	0.834303661829031	1.0	0	0.0	-0.0005662539035641856	-0.0005662539035641856
2174	0.02134767307096766	0.009167537832186096	0.009143801855108373	0.9736772942050822	-1	0	0	0.125	1	1.0	9	1.0	1.0	10	9	0	1	0	0.09090909090909091	11	1	11	0.3333333333333333	0	0.7002835737132307	0.7206266439624367	0.2943880057249409	0.8216946588379294	0.17884036794813615	0.857815876117547	0.9076356816341147	0.8060017377458295	1.0	0	0.0	0.009143801855108373	0.009143801855108373
3153	0.022387861188561075	0.010049630296962691	0.009756087624567289	0.9703861544979759	-1	0	0	0.14285714285714285	1	1.0	8	1.0	1.0	9	8	0	1	0	0.1	10	1	10	0.3333333333333333	0	0.7002835737132307	0.721715647215782	0.3146579548050065	0.8452381054147943	0.17884036794813615	0.8661241392864701	0.9069938209281903	0.8184594121994555	1.0	0	0.0	0.009756087624567289	0.009756087624567289
2116	0.023954595783635787	0.009438739687073004	0.009133372569834548	0.9698569840899351	-1	0	0	0.125	1	1.0	9	1.0	1.0	10	9	0	1	0	0.09090909090909091	11	1	11	0.3333333333333333	0	0.7002835737132307	0.7206266439624367	0.30734564559516564	0.8335549146993475	0.17884036794813615	0.857815876117547	0.9157746659233191	0.8102995304763642	1.0	0	0.0	0.009133372569834548	0.009133372569834548
5026	0.024718633480000633	0.0102058131703424	0.010176412360387993	0.9651442094716881	-1	0	0	0.125	1	1.0	9	1.0	1.0	10	9	0	1	0	0.09090909090909091	11	1	11	0.3333333333333333	0	0.7002835737132307	0.7435683056715389	0.30734564559516564	0.8335549146993475	0.15835941658144956	0.862684258873158	0.9166684541598614	0.8182396324219096	1.0	0	0.0	0.010176412360387993	0.010176412360387993
4468	0.02458319240097607	0.010260071969917342	0.01022467736023732	0.9651826415456383	-1	0	0	0.125	1	1.0	9	1.0	1.0	10	9	0	1	0	0.09090909090909091	11	1	11	0.3333333333333333	0	0.7002835737132307	0.7435683056715389	0.30734564559516564	0.8335549146993475	0.15835941658144956	0.862684258873158	0.9166684541598614	0.8182396324219096	1.0	0.2	0.0	0.01022467736023732	0.01022467736023732
2326	0.022703819113395026	0.0036022969883120256	0.0035899111011630396	0.5245271462233739	-1	0	0	0.14285714285714285	1	1.0	8	1.0	1.0	9	8	0	1	0	0.1	10	1	10	0.3333333333333333	0	0.7002835737132307	0.721715647215782	0.3017003149347818	0.8353669484503273	0.15835941658144956	0.8594551658541479	0.9069938209281903	0.8119357124269236	1.0	0	0.0	0.0035899111011630396	0.0035899111011630396
4742	0.028478475769591245	0.011293532786046947	-0.008138285819499132	0.8896224371994534	-1	0	0	0.125	1	1.0	9	1.0	1.0	10	9	0	1	0	0.09090909090909091	11	1	11	0.3333333333333333	0	0.7002835737132307	0.73165859875543	0.30734564559516564	0.7842844393723944	0.17884036794813615	0.8533462358327127	0.9069938209281903	0.7943995749362365	1.0	0	0.0	-0.0008138285819499132	-0.0008138285819499132
4463	0.024417962926227707	0.010000532130883387	0.009845314857145054	0.9647903151075787	-1	0	0	0.125	1	1.0	9	1.0	1.0	10	9	0	1	0	0.09090909090909091	11	1	11	0.3333333333333333	0	0.7002835737132307	0.7435683056715389	0.30734564559516564	0.8335549146993475	0.17884036794813615	0.857815876117547	0.9157746659233191	0.8162232728492886	1.0	0	0.0	0.009845314857145054	0.009845314857145054
43	0.008285396006018377	0.005328235127858207	-0.005327821567126249	0.9777461940101818	-1	0	0	0.375	3	0.8	8	0.4	0.8	10	8	1	1	0	0.3	3	10	12	0.25	0.2222222222222222	0.7130096564598599	0.9400164507818778	0.5323027588521712	0.8124131408080483	0.5558503377380392	0.8955007927279428	0.8219224048955351	0.8930167021464698	1.0	0.2	0.0	-0.0005327821567126248	-0.0005327821567126248
3414	0.02170460666290622	0.007038029157372427	0.006654802327007739	0.9702529999496035	-1	0	0	0.14285714285714285	1	1.0	8	1.0	1.0	9	8	0	1	0	0.1	10	1	10	0.3333333333333333	0	0.7002835737132307	0.721715647215782	0.3146579548050065	0.8333631515646415	0.17884036794813615	0.8661241392864701	0.9069938209281903	0.8140562455060829	1.0	0	0.0	0.006654802327007739	0.006654802327007739
4172	0.02177500577684924	0.009953696612066647	0.00959723471364265	0.9702024865915059	-1	0	0	0.14285714285714285	1	1.0	8	1.0	1.0	9	8	0	1	0	0.1	10	1	10	0.3333333333333333	0	0.7002835737132307	0.721715647215782	0.3146579548050065	0.8452381054147943	0.17884036794813615	0.8661241392864701	0.9069938209281903	0.8184594121994555	1.0	0	0.0	0.00959723471364265	0.00959723471364265
2318	0.023971175606081464	0.009241869761337342	0.008987135628112314	0.9698376513583115	-1	0	0	0.125	1	1.0	9	1.0	1.0	10	9	0	1	0	0.09090909090909091	11	1	11	0.3333333333333333	0	0.7002835737132307	0.7206266439624367	0.30734564559516564	0.8335549146993475	0.17884036794813615	0.857815876117547	0.9157746659233191	0.8102995304763642	1.0	0	0.0	0.008987135628112314	0.008987135628112314
3054	0.02077182921739459	0.010072256629583016	0.009448912664587574	0.971270134997082	-1	0	0	0.14285714285714285	1	1.0	8	1.0	1.0	9	8	0	1	0	0.1	10	1	10	0.3333333333333333	0	0.7002835737132307	0.732536166119752	0.3146579548050065	0.8522583685779282	0.17884036794813615	0.8516734703305052	0.9069938209281903	0.8179589662392669	1.0	0	0.0	0.009448912664587574	0.009448912664587574
3269	0.021544035355321803	0.0098895359682838	0.009698520519636657	0.9705694088528037	-1	0	0	0.14285714285714285	1	1.0	8	1.0	1.0	9	8	0	1	0	0.1	10	1	10	0.3333333333333333	0	0.7002835737132307	0.721715647215782	0.3146579548050065	0.8452381054147943	0.16445927051993542	0.865532492394848	0.9171230927745945	0.8182070322051174	1.0	0	0.0	0.009698520519636657	0.009698520519636657
3160	0.016141724028859623	0.004858264099628763	-0.00469813227706841	0.981496786198649	-1	0	0	0.16666666666666666	1	1.0	6	1.0	1.0	7	6	0	1	0	0.125	8	1	8	0.3333333333333333	0	0.8463358354958131	0.7504147666608956	0.3000333363853248	0.8736401860130824	0.17884036794813615	0.8742763671656328	0.9416297388625482	0.8399546079395374	1.0	0	0.0	-0.000469813227706841	-0.000469813227706841
429	0.001634898124780169	0.0015721116583266416	-0.0015721116582416712	0.9827386031469509	-1	0	0	0	0	0	0	1.0	0	0	0	0	1	0	1.0	1	1	1	0.25	0	0	0	0	0	0	0	0	0	0	0	0	-0.1	-0.1
3498	0.020928091164820407	0.010043404550805483	0.009975622180378502	0.970893988445555	-1	0	0	0.14285714285714285	1	1.0	8	1.0	1.0	9	8	0	1	0	0.1	10	1	10	0.3333333333333333	0	0.7002835737132307	0.7331848167891677	0.3146579548050065	0.8308829144473701	0.17884036794813615	0.8665633643537015	0.9069938209281903	0.8162607020226064	1.0	0	0.0	0.009975622180378502	0.009975622180378502
4079	0.024750260919271398	0.010054826678041666	0.010044843709013231	0.9653135935347524	-1	0	0	0.125	1	1.0	9	1.0	1.0	10	9	0	1	0	0.09090909090909091	11	1	11	0.3333333333333333	0	0.7002835737132307	0.7435683056715389	0.30734564559516564	0.8335549146993475	0.15835941658144956	0.862684258873158	0.9166684541598614	0.8182396324219096	1.0	0	0.0	0.010044843709013231	0.010044843709013231
1013	0.015314545179387037	0.006052356804499692	0.004686115350736001	0.9787073809725501	-1	0	0	0.16666666666666666	1	1.0	7	1.0	1.0	8	7	0	1	0	0.1111111111111111	9	1	9	0.3333333333333333	0	0.773309704604522	0.7210847586531329	0.3146579548050065	0.8340857436748493	0.1785964568176292	0.8758452381257764	0.9157746659233191	0.8184861904997012	1.0	0	0.0	0.004686115350736001	0.004686115350736001
4301	0.0211726002007366	0.010179516234408449	0.009548002768673923	0.9709761351287257	-1	0	0	0.14285714285714285	1	1.0	8	1.0	1.0	9	8	0	1	0	0.1	10	1	10	0.3333333333333333	0	0.7002835737132307	0.732536166119752	0.3146579548050065	0.8522583685779282	0.17884036794813615	0.8603030501876173	0.9069938209281903	0.821408692026167	1.0	0	0.0	0.009548002768673923	0.009548002768673923
4626	0.010719563444022442	0.006694929954715532	0.006451413045160602	0.9737186041857293	-1	0	0	0.16666666666666666	1	1.0	6	1.0	1.0	7	6	0	1	0	0.125	8	1	8	0.3333333333333333	0	0.8463358354958131	0.7515067838641469	0.3262352166346556	0.856833381421513	0.17835254568712222	0.8866223690608421	0.9237961508843067	0.8390078824387336	1.0	0	0.0	0.006451413045160602	0.006451413045160602
154	0.005482744255592225	0.004087298490265283	-0.0038747550094163203	0.9756321091675604	-1	0	0	0.5	2	0.6666666666666666	2	1.0	0.6666666666666666	4	2	0	2	0	0.2	5	1	5	1.0	0.5	0.6876737815280586	0.63746698196476	0.8783635175774567	0.5545639915973158	0.7391933010551883	0.5976149711226126	0.687088060096397	0.5970089141592542	0.625	0	0.0	-0.000387475500941632	-0.000387475500941632
595	0.005203007816110889	0.0019680406469926685	-0.001749946940677024	0.9788416493124585	-1	0	0	0.3333333333333333	1	1.0	2	1.0	1.0	3	2	0	0	0	0.25	4	1	4	0.0	0	0.8717648573939151	0.9516120287190419	0.5249955759887939	0.6581848186924875	0.5025151924294823	0.889865388487377	0.8320985053409858	0.8707751105389917	0	0	0.0	-0.00017499469406770239	-0.00017499469406770239
740	0.0018531441282018692	0.0015774050007871577	-0.0015771879188812173	0.9836444765201905	-1	0	0	1.0	1	0	0	1.0	0	1	0	0	0	0	0.5	2	1	2	0.0	0	0	0	0	0	0	0	0	0	0	0	0	-0.00015771879188812172	-0.00015771879188812172
877	0.014526977223740498	0.0031535775455249194	0.0005771186868047904	0.9761064981256701	-1	0	0	0.16666666666666666	1	1.0	6	1.0	1.0	7	6	0	1	0	0.125	8	1	8	0.3333333333333333	0	0.7361029073813834	0.6989804780392438	0.3146579548050065	0.6679889166126061	0.17835254568712222	0.9107999405150683	0.9140839210104966	0.7838645305949161	1.0	0.14285714285714285	0.0	0.0005771186868047904	0.0005771186868047904
4784	0.014750941820174767	0.0031446676169326424	-0.0031113339047369	0.9783074951262594	-1	0	0	0.2	1	1.0	5	1.0	1.0	6	5	0	1	0	0.14285714285714285	7	1	7	0.3333333333333333	0	0.7679239482501296	0.7634652572667355	0.24752130555368823	0.8787416712797602	0.3287417696425381	0.8664762240876368	0.9133429738084071	0.842130350768215	1.0	0	0.0	-0.00031113339047369	-0.00031113339047369
4196	0.02047555497756426	0.0093663115412299	-0.002006424514677723	0.9689886240402199	-1	0	0	0.125	1	1.0	10	1.0	1.0	11	10	0	1	0	0.08333333333333333	12	1	12	0.3333333333333333	0	0.7002835737132307	0.7407397753526651	0.3146579548050065	0.8042339241430022	0.17884036794813615	0.8474488310325441	0.9069938209281903	0.8009919682411517	1.0	0	0.0	-0.0002006424514677723	-0.0002006424514677723
4136	0.024841097331679222	0.01017838760798845	0.010177525644390752	0.9650380670282795	-1	0	0	0.125	1	1.0	9	1.0	1.0	10	9	0	1	0	0.09090909090909091	11	1	11	0.3333333333333333	0	0.7002835737132307	0.7435683056715389	0.30734564559516564	0.8335549146993475	0.17884036794813615	0.8488570614984264	0.9133363935666693	0.8126160609579327	1.0	0	0.0	0.010177525644390752	0.010177525644390752
4085	0.020523917228716115	0.009613597992431912	0.009360082410683031	0.96650429399092	-1	0	0	0.14285714285714285	1	1.0	8	1.0	1.0	9	8	0	1	0	0.1	10	1	10	0.3333333333333333	0	0.7002835737132307	0.7552571026327554	0.3146579548050065	0.8308829144473701	0.17884036794813615	0.8665633643537015	0.9069938209281903	0.8219895398957606	1.0	0	0.0	0.009360082410683031	0.009360082410683031
450	0.0019682892179772827	0.001671809136363564	-0.00167051357121771	0.98303634299361	-1	0	0	1.0	1	0	0	1.0	0	1	0	0	0	0	0.5	2	1	2	0.0	0	0	0	0	0	0	0	0	0	0	0	0	-0.000167051357121771	-0.000167051357121771
1240	0.015360088415425683	0.0050995478093038326	0.004834519125452778	0.9772347561652697	-1	0	0	0.16666666666666666	1	1.0	7	1.0	1.0	8	7	0	1	0	0.1111111111111111	9	1	9	0.3333333333333333	0	0.773309704604522	0.7210847586531329	0.3081791348698942	0.820560060452986	0.1785964568176292	0.8758452381257764	0.9076356816341147	0.8137482737805317	1.0	0	0.0	0.004834519125452778	0.004834519125452778
498	0.001970671068520871	0.001685375561976051	-0.0016848358866310062	0.9832313859525962	-1	0	0	1.0	1	0	0	1.0	0	1	0	0	0	0	0.5	2	1	2	0.0	0	0	0	0	0	0	0	0	0	0	0	0	-0.0001684835886631006	-0.0001684835886631006
1107	0.015286923877749367	0.004789253569997957	0.004515539896586314	0.9774958324924604	-1	0	0	0.16666666666666666	1	1.0	7	1.0	1.0	8	7	0	1	0	0.1111111111111111	9	1	9	0.3333333333333333	0	0.773309704604522	0.7210847586531329	0.3081791348698942	0.820560060452986	0.1785964568176292	0.8758452381257764	0.9076356816341147	0.8137482737805317	1.0	0	0.0	0.004515539896586314	0.004515539896586314
3778	0.019156421313076086	0.009273250307698504	0.00889557764057867	0.9729584781399011	-1	0	0	0.16666666666666666	1	1.0	7	1.0	1.0	8	7	0	1	0	0.1111111111111111	9	1	9	0.3333333333333333	0	0.7002835737132307	0.7295228139319333	0.30734564559516564	0.8582334999934044	0.17884036794813615	0.872900532485399	0.9157746659233191	0.8282463985211771	1.0	0	0.0	0.00889557764057867	0.00889557764057867
4394	0.024880071446318774	0.010230079273780914	0.010229877439690992	0.9654054665860773	-1	0	0	0.125	1	1.0	9	1.0	1.0	10	9	0	1	0	0.09090909090909091	11	1	11	0.3333333333333333	0	0.7002835737132307	0.7435683056715389	0.30734564559516564	0.8335549146993475	0.15835941658144956	0.862684258873158	0.9166684541598614	0.8182396324219096	1.0	0	0.0	0.010229877439690992	0.010229877439690992
4069	0.021827704807868567	0.009808117184985603	0.009565189487058876	0.9705514000940649	-1	0	0	0.14285714285714285	1	1.0	8	1.0	1.0	9	8	0	1	0	0.1	10	1	10	0.3333333333333333	0	0.7002835737132307	0.721715647215782	0.3146579548050065	0.8452381054147943	0.17884036794813615	0.8661241392864701	0.9069938209281903	0.8184594121994555	1.0	0.1111111111111111	0.0	0.009565189487058876	0.009565189487058876
1478	0.01747122818999723	0.008061369395628844	0.004984898383874052	0.9770563148317211	-1	0	0	0.25	2	0.7777777777777778	7	0.3142857142857143	0.7777777777777778	9	7	1	1	0	0.7142857142857143	7	5	11	0.25	0.5	0.7002835737132307	0.6828803669865741	0.2870756965151	0.715355079817986	0.17884036794813615	0.853273260503218	0.9237961508843067	0.7594552045030596	1.0	0	0.0	0.004984898383874052	0.004984898383874052
2989	0.021561704345063343	0.009883916326046622	0.009600633227060278	0.9705126845046199	-1	0	0	0.14285714285714285	1	1.0	8	1.0	1.0	9	8	0	1	0	0.1	10	1	10	0.3333333333333333	0	0.7002835737132307	0.721715647215782	0.3146579548050065	0.8452381054147943	0.17884036794813615	0.8573634179331556	0.9069938209281903	0.8147879862138029	1.0	0	0.0	0.009600633227060278	0.009600633227060278
952	0.01823956162599663	0.005320373181583143	0.005083266152802658	0.9713376824861549	-1	0	0	0.14285714285714285	1	1.0	8	1.0	1.0	9	8	0	1	0	0.1	10	1	10	0.3333333333333333	0	0.8463358354958131	0.7192641481738863	0.3132775767644308	0.81857280526322	0.17835254568712222	0.8677699454727178	0.9082735606677335	0.8089139338070279	1.0	0	0.0	0.005083266152802658	0.005083266152802658
594	0.010695754755551087	0.0010531969244877543	0.0003331122174648481	0.9775382982615379	-1	0	0	0.2	1	1.0	5	1.0	1.0	6	5	0	1	0	0.14285714285714285	7	1	7	0.3333333333333333	0	0.718193240547307	0.9082291815552422	0.3081791348698942	0.7435193959432983	0.35494018700671764	0.91559269621224	0.9112216348095086	0.8714104200172555	1.0	0.3333333333333333	0.0	0.0003331122174648481	0.0003331122174648481
1045	0.01239587167680027	0.005308911983489694	0.004733048158692714	0.9768626195126768	-1	0	0	0.14285714285714285	1	1.0	8	1.0	1.0	9	8	0	1	0	0.1	10	1	10	0.3333333333333333	0	0.8463358354958131	0.7138000082490024	0.3017003149347818	0.8057684396421486	0.17884036794813615	0.8660698614179417	0.9082735606677335	0.8023586270277979	1.0	0	0.0	0.004733048158692714	0.004733048158692714
3192	0.022131285734401856	0.01005617216318385	0.009954592158399469	0.9702115048556067	-1	0	0	0.14285714285714285	1	1.0	8	1.0	1.0	9	8	0	1	0	0.1	10	1	10	0.3333333333333333	0	0.7002835737132307	0.721715647215782	0.3146579548050065	0.8452381054147943	0.17884036794813615	0.8661241392864701	0.9069938209281903	0.8184594121994555	1.0	0	0.0	0.009954592158399469	0.009954592158399469
2366	0.016106732839742285	0.007996867670929596	0.004996081847858442	0.9793790790567893	-1	0	0	0.16666666666666666	1	1.0	6	1.0	1.0	7	6	0	1	0	0.125	8	1	8	0.3333333333333333	0	0.8463358354958131	0.7364045325921719	0.3000333363853248	0.8747515343276211	0.17884036794813615	0.8767438800988726	0.9237961508843067	0.8381216701583062	1.0	0	0.0	0.004996081847858442	0.004996081847858442
2173	0.021618909202639765	0.00979315375528778	0.009730210371281611	0.9703676006464518	-1	0	0	0.14285714285714285	1	1.0	8	1.0	1.0	9	8	0	1	0	0.1	10	1	10	0.3333333333333333	0	0.7002835737132307	0.721715647215782	0.3146579548050065	0.8452381054147943	0.17884036794813615	0.8661241392864701	0.9069938209281903	0.8184594121994555	1.0	0	0.0	0.009730210371281611	0.009730210371281611
1698	0.01610374206684731	0.007464482723297588	0.0070049120058093125	0.9766478382504826	-1	0	0	0.16666666666666666	1	1.0	7	1.0	1.0	8	7	0	1	0	0.1111111111111111	9	1	9	0.3333333333333333	0	0.7002835737132307	0.8337798830047602	0.3146579548050065	0.7932453083427842	0.1785964568176292	0.9339907882851438	0.9157746659233191	0.8663397586297149	1.0	0	0.0	0.0070049120058093125	0.0070049120058093125
3914	0.021458941352703507	0.010622014607920375	0.010317097750971553	0.970991360107616	-1	0	0	0.14285714285714285	1	1.0	8	1.0	1.0	9	8	0	1	0	0.1	10	1	10	0.3333333333333333	0	0.7002835737132307	0.732536166119752	0.3146579548050065	0.8522583685779282	0.17884036794813615	0.8603030501876173	0.9069938209281903	0.821408692026167	1.0	0	0.0	0.010317097750971553	0.010317097750971553
550	0.001972296060115698	0.0016805631997979045	-0.0016803858401056681	0.9837162667379937	-1	0	0	1.0	1	0	0	1.0	0	1	0	0	0	0	0.5	2	1	2	0.0	0	0	0	0	0	0	0	0	0	0	0	0	-0.00016803858401056681	-0.00016803858401056681
1447	0.01771347763920136	0.003653631244122953	0.002434301079201698	0.9792950213012503	-1	0	0	0.125	1	1.0	9	1.0	1.0	10	9	0	1	0	0.09090909090909091	11	1	11	0.3333333333333333	0	0.7002835737132307	0.8073262379792565	0.3008668256600533	0.7996061789151474	0.16859989226479286	0.917013707618219	0.9169970799101924	0.8506451958547243	1.0	0	0.0	0.002434301079201698	0.002434301079201698
460	0.001767392152415169	0.0017674015562832571	-0.0017674015444207804	0.98648262674638	-1	0	0	1.0	1	0	0	1.0	0	1	0	0	0	0	0.5	1	2	2	0.0	0	0	0	0	0	0	0	0	0	0	0	0	-0.00017674015444207804	-0.00017674015444207804
651	0.0182304131097573	0.003935210552670931	0.0038988740919139752	0.9756894475660524	-1	0	0	0.16666666666666666	1	1.0	7	1.0	1.0	8	7	0	1	0	0.1111111111111111	9	1	9	0.3333333333333333	0	0.7912193714385982	0.7110513019549842	0.3081791348698942	0.820560060452986	0.1785964568176292	0.8758452381257764	0.9076356816341147	0.8112420312808031	1.0	0	0.0	0.0038988740919139752	0.0038988740919139752
2438	0.021713185867482648	0.009555767983483548	0.009458325547819967	0.9700152913300482	-1	0	0	0.14285714285714285	1	1.0	8	1.0	1.0	9	8	0	1	0	0.1	10	1	10	0.3333333333333333	0	0.7002835737132307	0.721715647215782	0.3146579548050065	0.8452381054147943	0.17884036794813615	0.8661241392864701	0.9069938209281903	0.8184594121994555	1.0	0	0.0	0.009458325547819967	0.009458325547819967
125	0.022028325029097847	0.003018281711686838	-0.0017554328882480735	0.9793338803149326	-1	0	0	0.125	1	1.0	10	1.0	1.0	11	10	0	1	0	0.08333333333333333	12	1	12	0.3333333333333333	0	0.827998867960774	0.9369674744572598	0.4948641282424376	0.8391851883439527	0.2556486132269935	0.8799946279052169	0.9375109530137319	0.8923062940927489	1.0	0.18181818181818182	0.0	-0.00017554328882480734	-0.00017554328882480734
209	0.02374375481325355	0.003015518826679724	-0.003011662375949516	0.9784169998652991	-1	0	0	0.125	1	1.0	10	1.0	1.0	11	10	0	1	0	0.08333333333333333	12	1	12	0.3333333333333333	0	0.827998867960774	0.9179685234587452	0.626564289224129	0.7599528052227185	0.15481691809232456	0.6328201539642115	0.9375109530137319	0.7974779014154134	1.0	0.2727272727272727	0.0	-0.0003011662375949516	-0.0003011662375949516
657	0.014626944169289316	0.004108887762148902	0.0024366679030031328	0.9761195451031056	-1	0	0	0.16666666666666666	1	1.0	6	1.0	1.0	7	6	0	0	0	0.125	8	1	8	0.0	0	0.29611557373771086	0.9168609725925069	0.5249955759887939	0.6802676915017806	0.5059107689147986	0.755150497326658	0.7408439216067917	0.8064707661224418	0	0	0.0	0.0024366679030031328	0.0024366679030031328
4486	0.021076103228483894	0.010186925967145254	0.010125685452378248	0.9711389601986636	-1	0	0	0.14285714285714285	1	1.0	8	1.0	1.0	9	8	0	1	0	0.1	10	1	10	0.3333333333333333	0	0.7002835737132307	0.7331848167891677	0.3146579548050065	0.8308829144473701	0.17884036794813615	0.8665633643537015	0.9069938209281903	0.8162607020226064	1.0	0	0.0	0.010125685452378248	0.010125685452378248
841	0.005279791880945148	0.0020674599464119967	-0.0016704779341591722	0.9783467913047237	-1	0	0	0.3333333333333333	1	1.0	2	1.0	1.0	3	2	0	0	0	0.25	4	1	4	0.0	0	0.8717648573939151	0.9516120287190419	0.5249955759887939	0.6581848186924875	0.5025151924294823	0.889865388487377	0.8320985053409858	0.8707751105389917	0	0	0.0	-0.00016704779341591722	-0.00016704779341591722
3349	0.02171272379968065	0.009670695021185206	0.009437205583210094	0.970569264679421	-1	0	0	0.14285714285714285	1	1.0	8	1.0	1.0	9	8	0	1	0	0.1	10	1	10	0.3333333333333333	0	0.7002835737132307	0.721715647215782	0.3146579548050065	0.8452381054147943	0.17884036794813615	0.8661241392864701	0.9069938209281903	0.8184594121994555	1.0	0	0.0	0.009437205583210094	0.009437205583210094
2944	0.022646888741514822	0.004056982189274989	0.001929713915045929	0.5700637886918818	-1	0	0	0.125	1	1.0	9	1.0	1.0	10	9	0	1	0	0.09090909090909091	11	1	11	0.3333333333333333	0	0.7002835737132307	0.7206266439624367	0.30734564559516564	0.8335549146993475	0.17884036794813615	0.8488570614984264	0.9133363935666693	0.8066035956970972	1.0	0	0.0	0.001929713915045929	0.001929713915045929
1582	0.013620364706063351	0.006183624682949104	0.006163324633437851	0.9765749778614017	-1	0	0	0.3333333333333333	2	0.7142857142857143	5	0.42857142857142855	0.7142857142857143	7	5	1	1	0	0.42857142857142855	7	3	9	0.25	1.0	0.7002835737132307	0.68982877161136	0.3146579548050065	0.6951330118800078	0.17835254568712222	0.8738723050347215	0.9237961508843067	0.7660957505600033	1.0	0	0.0	0.006163324633437851	0.006163324633437851
2395	0.024383400480963345	0.007145687019013979	0.006960591883728105	0.9695182831186088	-1	0	0	0.125	1	1.0	9	1.0	1.0	10	9	0	1	0	0.09090909090909091	11	1	11	0.3333333333333333	0	0.7002835737132307	0.7206266439624367	0.30734564559516564	0.8216401396111054	0.17884036794813615	0.857815876117547	0.9069938209281903	0.8059823444359705	1.0	0	0.0	0.006960591883728105	0.006960591883728105
923	0.020848621128800243	0.005620051791506907	-0.003393755742245034	0.9718433534374779	-1	0	0	0.14285714285714285	1	1.0	8	1.0	1.0	9	8	0	1	0	0.1	10	1	10	0.3333333333333333	0	0.7002835737132307	0.7548052038806102	0.3280421677916787	0.9092071643669043	0.17884036794813615	0.8827430417982844	0.8999169318242676	0.8600479853935203	1.0	0	0.0	-0.0003393755742245034	-0.0003393755742245034
2320	0.024072222587975783	0.006995779075250513	0.006624258356226861	0.9698909614001804	-1	0	0	0.125	1	1.0	9	1.0	1.0	10	9	0	1	0	0.09090909090909091	11	1	11	0.3333333333333333	0	0.7002835737132307	0.7206266439624367	0.30734564559516564	0.8216401396111054	0.17884036794813615	0.857815876117547	0.9069938209281903	0.8059823444359705	1.0	0	0.0	0.006624258356226861	0.006624258356226861
4350	0.021207420776336288	0.010076344384613255	0.010035183578336602	0.9708485550150618	-1	0	0	0.14285714285714285	1	1.0	8	1.0	1.0	9	8	0	1	0	0.1	10	1	10	0.3333333333333333	0	0.7002835737132307	0.7331848167891677	0.3146579548050065	0.8308829144473701	0.17884036794813615	0.8665633643537015	0.9069938209281903	0.8162607020226064	1.0	0	0.0	0.010035183578336602	0.010035183578336602
4695	0.024232016556182973	0.009340169104711948	0.008848358097581216	0.9699648621769519	-1	0	0	0.125	1	1.0	9	1.0	1.0	10	9	0	1	0	0.09090909090909091	11	1	11	0.3333333333333333	0	0.7002835737132307	0.7206266439624367	0.30734564559516564	0.8335549146993475	0.15835941658144956	0.862684258873158	0.9166684541598614	0.8123659432184935	1.0	0	0.0	0.008848358097581216	0.008848358097581216
4721	0.025346860794082934	0.01005099077802682	0.009986411897919297	0.9653928024827118	-1	0	0	0.125	1	1.0	9	1.0	1.0	10	9	0	1	0	0.09090909090909091	11	1	11	0.3333333333333333	0	0.7002835737132307	0.7435683056715389	0.30734564559516564	0.8335549146993475	0.15835941658144956	0.862684258873158	0.9166684541598614	0.8182396324219096	1.0	0	0.0	0.009986411897919297	0.009986411897919297
5006	0.026205451938426227	0.004143968802631595	-0.0024542069907829665	0.5549509576633647	-1	0	0	0.125	1	1.0	9	1.0	1.0	10	9	0	1	0	0.09090909090909091	11	1	11	0.3333333333333333	0	0.7002835737132307	0.8357276105724012	0.3146579548050065	0.8950812320094717	0.17884036794813615	0.8663836115206178	0.9069938209281903	0.8676057544899353	1.0	0	0.0	-0.00024542069907829665	-0.00024542069907829665
2414	0.006823402579420752	0.005000263175399885	-0.00498551540806476	0.9796519481277878	-1	0	0	0.25	1	1.0	4	1.0	1.0	5	4	0	1	0	0.16666666666666666	6	1	6	0.3333333333333333	0	0.8463358354958131	0.685757208523383	0.2870756965151	0.7131654718958432	0.17835254568712222	0.5248682356187191	0.9479257705650238	0.6449483429145532	1.0	0	0.0	-0.0004985515408064761	-0.0004985515408064761
4575	0.02210467917602138	0.010115320350177433	0.009855375843651818	0.970328673205644	-1	0	0	0.14285714285714285	1	1.0	8	1.0	1.0	9	8	0	1	0	0.1	10	1	10	0.3333333333333333	0	0.7002835737132307	0.721715647215782	0.3146579548050065	0.8452381054147943	0.17884036794813615	0.8661241392864701	0.9069938209281903	0.8184594121994555	1.0	0	0.0	0.009855375843651818	0.009855375843651818
391	0.01518957371329701	0.010737149125462787	-0.010665330395021877	0.9758567912282569	-1	0	0	0.2	1	1.0	5	1.0	1.0	6	5	0	0	0	0.14285714285714285	7	1	7	0.0	0	0.35687595326451926	0.8275403595703421	0.5617964235116146	0.6664160215237567	0.5511019263515375	0.6896656982303083	0.7448455717714654	0.7348992880275953	0	0	0.0	-0.0010665330395021877	-0.0010665330395021877
4378	0.021192426153418244	0.010522432288220649	0.010062198476464725	0.9706933398660984	-1	0	0	0.14285714285714285	1	1.0	8	1.0	1.0	9	8	0	1	0	0.1	10	1	10	0.3333333333333333	0	0.7002835737132307	0.732536166119752	0.3146579548050065	0.8522583685779282	0.17884036794813615	0.8603030501876173	0.9069938209281903	0.821408692026167	1.0	0	0.0	0.010062198476464725	0.010062198476464725
1474	0.013783191827158175	0.006335812554607442	0.006334998068531983	0.976623077117991	-1	0	0	0.3333333333333333	2	0.7142857142857143	5	0.42857142857142855	0.7142857142857143	7	5	1	1	0	0.42857142857142855	7	3	9	0.25	1.0	0.7002835737132307	0.68982877161136	0.3146579548050065	0.6951330118800078	0.17835254568712222	0.8738723050347215	0.9237961508843067	0.7660957505600033	1.0	0.2857142857142857	0.0	0.006334998068531983	0.006334998068531983
3546	0.021973181433069096	0.00931340227530605	0.00915702630131548	0.9700152362342126	-1	0	0	0.14285714285714285	1	1.0	8	1.0	1.0	9	8	0	1	0	0.1	10	1	10	0.3333333333333333	0	0.7002835737132307	0.721715647215782	0.3146579548050065	0.8452381054147943	0.17884036794813615	0.8718862557445016	0.9136261380939326	0.8209533084799693	1.0	0	0.0	0.00915702630131548	0.00915702630131548
757	0.010139849387320085	0.0021135142600310288	0.0016795572465537723	0.9732129250871541	-1	0	0	0.2	1	1.0	5	1.0	1.0	6	5	0	0	0	0.14285714285714285	7	1	7	0.0	0	0.8145016382225536	0.9050402105115972	0.6239314386976395	0.6787466413691092	0.8062662710641713	0.8380073926676395	0.7695675039500507	0.8247220322684169	0	0	0.0	0.0016795572465537723	0.0016795572465537723
4081	0.02428632630265284	0.009909201815798324	0.00979417721850823	0.965112442788801	-1	0	0	0.125	1	1.0	9	1.0	1.0	10	9	0	1	0	0.09090909090909091	11	1	11	0.3333333333333333	0	0.7002835737132307	0.7435683056715389	0.30734564559516564	0.8335549146993475	0.17884036794813615	0.8488570614984264	0.9133363935666693	0.8126160609579327	1.0	0	0.0	0.00979417721850823	0.00979417721850823
4457	0.021167180997601103	0.010053966007056674	0.010017317750500167	0.9711110736041987	-1	0	0	0.14285714285714285	1	1.0	8	1.0	1.0	9	8	0	1	0	0.1	10	1	10	0.3333333333333333	0	0.7002835737132307	0.7331848167891677	0.3146579548050065	0.8308829144473701	0.17884036794813615	0.8578239750293141	0.9069938209281903	0.8125538728378279	1.0	0	0.0	0.010017317750500167	0.010017317750500167
3725	0.021291504497076504	0.00978401499240176	0.009729093600446433	0.9704690478139344	-1	0	0	0.14285714285714285	1	1.0	8	1.0	1.0	9	8	0	1	0	0.1	10	1	10	0.3333333333333333	0	0.7002835737132307	0.721715647215782	0.3146579548050065	0.8452381054147943	0.17884036794813615	0.8661241392864701	0.9069938209281903	0.8184594121994555	1.0	0	0.0	0.009729093600446433	0.009729093600446433
2032	0.023094647932444135	0.00808360846750627	0.0024344211441075015	0.5343357558667168	-1	0	0	0.125	1	1.0	10	1.0	1.0	11	10	0	1	0	0.08333333333333333	12	1	12	0.3333333333333333	0	0.7002835737132307	0.7182980393715914	0.2870756965151	0.811192766412867	0.17884036794813615	0.8498747942868604	0.9082735606677335	0.7983174116095666	1.0	0	0.0	0.0024344211441075015	0.0024344211441075015
2136	0.020049713661586404	0.00931829999690095	0.008577767329878293	0.9735071653565102	-1	0	0	0.125	1	1.0	9	1.0	1.0	10	9	0	1	0	0.09090909090909091	11	1	11	0.3333333333333333	0	0.7002835737132307	0.7206266439624367	0.3008668256600533	0.832538884758877	0.16859989226479286	0.8500940701456574	0.9123898363307136	0.8067267413585096	1.0	0	0.0	0.008577767329878293	0.008577767329878293
1141	0.01706025779835388	0.005108967436276711	-0.004913156122033542	0.976757526048306	-1	0	0	0.2	1	1.0	5	1.0	1.0	6	5	0	1	0	0.14285714285714285	7	1	7	0.3333333333333333	0	0.4687691246461078	0.9116332588128871	0.8433531571853665	0.8613496009564328	0.6077348062349831	0.9351913152821212	0.8513841578469139	0.9069147580861194	1.0	0.16666666666666666	0.0	-0.0004913156122033542	-0.0004913156122033542
3308	0.021417494456853453	0.004080526033280593	0.0030628525649406043	0.9689533311080135	-1	0	0	0.14285714285714285	1	1.0	8	1.0	1.0	9	8	0	1	0	0.1	10	1	10	0.3333333333333333	0	0.7002835737132307	0.7171070343637568	0.3146579548050065	0.8452381054147943	0.17884036794813615	0.8661241392864701	0.9069938209281903	0.8173258857935554	1.0	0	0.0	0.0030628525649406043	0.0030628525649406043
1168	0.012286303478036152	0.0050962998278219285	0.0045012543408839605	0.9767880909458589	-1	0	0	0.14285714285714285	1	1.0	8	1.0	1.0	9	8	0	1	0	0.1	10	1	10	0.3333333333333333	0	0.8463358354958131	0.7138000082490024	0.3017003149347818	0.8057684396421486	0.17884036794813615	0.8660698614179417	0.9082735606677335	0.8023586270277979	1.0	0	0.0	0.0045012543408839605	0.0045012543408839605
2455	0.009254043900192412	0.0037076176425286027	-0.0037010397347603443	0.9801137702299102	-1	0	0	0.25	1	1.0	4	1.0	1.0	5	4	0	1	0	0.16666666666666666	6	1	6	0.3333333333333333	0	0.7361029073813834	0.716494292580599	0.17668360164224445	0.7317811329522921	0.31617715106728783	0.8794360869229716	0.9310098314693878	0.7868384045256875	1.0	0	0.0	-0.0003701039734760344	-0.0003701039734760344
3664	0.02435179192699299	0.00989860169055112	0.009791678346802954	0.9649299085948756	-1	0	0	0.125	1	1.0	9	1.0	1.0	10	9	0	1	0	0.09090909090909091	11	1	11	0.3333333333333333	0	0.7002835737132307	0.7435683056715389	0.30734564559516564	0.8335549146993475	0.17884036794813615	0.857815876117547	0.9157746659233191	0.8162232728492886	1.0	0	0.0	0.009791678346802954	0.009791678346802954
2045	0.020033233283417273	0.009407250233693895	0.008398704543404406	0.9740252025206712	-1	0	0	0.125	1	1.0	9	1.0	1.0	10	9	0	1	0	0.09090909090909091	11	1	11	0.3333333333333333	0	0.7002835737132307	0.7206266439624367	0.3008668256600533	0.832538884758877	0.16859989226479286	0.8500940701456574	0.9123898363307136	0.8067267413585096	1.0	0	0.0	0.008398704543404406	0.008398704543404406
899	0.011684601439875077	0.0038422764871146914	0.0008445357499156749	0.9787429986055703	-1	0	0	0.2	1	1.0	5	1.0	0.8	5	4	1	2	0	0.14285714285714285	7	1	7	0.4	0	0.7002835737132307	0.9302545216516216	0.3146579548050065	0.759276227080545	0.5025151924294823	0.8979063646123895	0.8954228643372689	0.8777362472219309	0.6000000000000001	0.6	0.0	0.0008445357499156749	0.0008445357499156749
2892	0.02226526993148576	0.010187415410753608	0.009817770679147195	0.9703586000591987	-1	0	0	0.14285714285714285	1	1.0	8	1.0	1.0	9	8	0	1	0	0.1	10	1	10	0.3333333333333333	0	0.7002835737132307	0.721715647215782	0.3146579548050065	0.8452381054147943	0.17884036794813615	0.8625440040115083	0.9069938209281903	0.8169422756892117	1.0	0	0.0	0.009817770679147195	0.009817770679147195
1265	0.016260103055253244	0.0054879384245933175	0.005333522281497491	0.9762346767762076	-1	0	0	0.16666666666666666	1	1.0	7	1.0	1.0	8	7	0	1	0	0.1111111111111111	9	1	9	0.3333333333333333	0	0.773309704604522	0.7210847586531329	0.3146579548050065	0.8163770376831082	0.1785964568176292	0.8758452381257764	0.9069938209281903	0.8123216848200208	1.0	0	0.0	0.005333522281497491	0.005333522281497491
3222	0.02064447649832936	0.00963988681946179	0.009379253577000072	0.9660999557867428	-1	0	0	0.14285714285714285	1	1.0	8	1.0	1.0	9	8	0	1	0	0.1	10	1	10	0.3333333333333333	0	0.7002835737132307	0.7552571026327554	0.3146579548050065	0.8308829144473701	0.17884036794813615	0.8665633643537015	0.9069938209281903	0.8219895398957606	1.0	0	0.0	0.009379253577000072	0.009379253577000072
1263	0.013482516756295405	0.0062872652078061995	0.005332920268112247	0.97870778396536	-1	0	0	0.16666666666666666	1	1.0	7	1.0	1.0	8	7	0	1	0	0.1111111111111111	9	1	9	0.3333333333333333	0	0.7002835737132307	0.8337798830047602	0.3146579548050065	0.7956223680393776	0.15835941658144956	0.9349643231511869	0.9123898363307136	0.8675109400513354	1.0	0	0.0	0.005332920268112247	0.005332920268112247
1143	0.010408031491549993	0.005604295664021712	0.005328802466716273	0.975343501169868	-1	0	0	0.16666666666666666	1	1.0	6	1.0	1.0	7	6	0	1	0	0.125	8	1	8	0.3333333333333333	0	0.8463358354958131	0.7273067167235829	0.3132775767644308	0.8458216161947462	0.17835254568712222	0.8866223690608421	0.9082735606677335	0.8291995079506003	1.0	0	0.0	0.005328802466716273	0.005328802466716273
4977	0.016610227965137128	0.004363242218847141	0.003253328589007172	0.9717994263282186	-1	0	0	0.14285714285714285	1	1.0	8	1.0	1.0	9	8	0	1	0	0.1	10	1	10	0.3333333333333333	0	0.7002835737132307	0.7331848167891677	0.3146579548050065	0.8572877807716394	0.17884036794813615	0.8578239750293141	0.9069938209281903	0.822547905065704	1.0	0	0.0	0.003253328589007172	0.003253328589007172
4380	0.020507684555616905	0.0037168117951711303	0.0037071840054557883	0.5920529085567783	-1	0	0	0.16666666666666666	1	1.0	7	1.0	1.0	8	7	0	1	0	0.1111111111111111	9	1	9	0.3333333333333333	0	0.7002835737132307	0.7432731496909243	0.30734564559516564	0.8578459074042913	0.16859989226479286	0.8758653344290455	0.9157746659233191	0.8326886075105465	1.0	0	0.0	0.0037071840054557883	0.0037071840054557883
2620	0.022402467551315006	0.010159427484001093	0.009828208033103636	0.9705051529791681	-1	0	0	0.14285714285714285	1	1.0	8	1.0	1.0	9	8	0	1	0	0.1	10	1	10	0.3333333333333333	0	0.7002835737132307	0.721715647215782	0.3146579548050065	0.8452381054147943	0.17884036794813615	0.8661241392864701	0.9069938209281903	0.8184594121994555	1.0	0	0.0	0.009828208033103636	0.009828208033103636
4517	0.023772087414026727	0.004266198347514995	0.004180826215853583	0.5666109695206505	-1	0	0	0.125	1	1.0	10	1.0	1.0	11	10	0	1	0	0.08333333333333333	12	1	12	0.3333333333333333	0	0.7002835737132307	0.7389350142227814	0.3000333363853248	0.8229397082210346	0.15835941658144956	0.8563613503397312	0.9237961508843067	0.8106247835195911	1.0	0	0.0	0.004180826215853583	0.004180826215853583
3048	0.02229466153043601	0.009719042645394372	0.009438495670132154	0.9702807201422877	-1	0	0	0.14285714285714285	1	1.0	8	1.0	1.0	9	8	0	1	0	0.1	10	1	10	0.3333333333333333	0	0.7002835737132307	0.721715647215782	0.3146579548050065	0.8452381054147943	0.17884036794813615	0.8661241392864701	0.9069938209281903	0.8184594121994555	1.0	0	0.0	0.009438495670132154	0.009438495670132154
466	0.0019797272360230563	0.0016586479078448087	-0.0016584940786191773	0.9834984733954846	-1	0	0	1.0	1	0	0	1.0	0	1	0	0	0	0	0.5	2	1	2	0.0	0	0	0	0	0	0	0	0	0	0	0	0	-0.00016584940786191772	-0.00016584940786191772
341	0.0020503324429258967	0.001976170021183618	-0.0019761677712462097	0.9839270760323904	-1	0	0	1.0	2	0.0	0	0.75	0	2	0	0	0	0	1.0	2	2	3	0.0	0	0	0	0	0	0	0	0	0	0	0	0	-0.00019761677712462096	-0.00019761677712462096
3438	0.0225160514763678	0.01227650155871849	0.010037728750552031	0.966890688695403	-1	0	0	0.14285714285714285	1	1.0	8	1.0	1.0	9	8	0	1	0	0.1	10	1	10	0.3333333333333333	0	0.7002835737132307	0.721715647215782	0.3146579548050065	0.8413477015918057	0.17884036794813615	0.8573634179331556	0.9069938209281903	0.813302463773721	1.0	0	0.0	0.010037728750552031	0.010037728750552031
3408	0.0218848954235269	0.009266194326152225	0.009161834888761012	0.9703853063786061	-1	0	0	0.14285714285714285	1	1.0	8	1.0	1.0	9	8	0	1	0	0.1	10	1	10	0.3333333333333333	0	0.7002835737132307	0.721715647215782	0.3146579548050065	0.8452381054147943	0.17884036794813615	0.8661241392864701	0.9069938209281903	0.8184594121994555	1.0	0	0.0	0.009161834888761012	0.009161834888761012
3443	0.024220641959122536	0.010041156237655292	0.009914227045239333	0.9654035547317705	-1	0	0	0.125	1	1.0	9	1.0	1.0	10	9	0	1	0	0.09090909090909091	11	1	11	0.3333333333333333	0	0.7002835737132307	0.7435683056715389	0.30734564559516564	0.8335549146993475	0.17884036794813615	0.857815876117547	0.9157746659233191	0.8162232728492886	1.0	0	0.0	0.009914227045239333	0.009914227045239333
1856	0.018905424070399312	0.0065952983570104744	0.006595274753068267	0.9723741440046113	-1	0	0	0.14285714285714285	1	1.0	8	1.0	1.0	9	8	0	1	0	0.1	10	1	10	0.3333333333333333	0	0.7002835737132307	0.6828803669865741	0.2870756965151	0.6824460397415902	0.15835941658144956	0.8406567099451513	0.9082735606677335	0.7436575211505678	1.0	0	0.0	0.006595274753068267	0.006595274753068267
1978	0.02587946743448328	0.010463751946998683	0.0041536152008986174	0.9552397507393076	-1	0	0	0.125	1	1.0	9	1.0	1.0	10	9	0	1	0	0.09090909090909091	11	1	11	0.3333333333333333	0	0.7002835737132307	0.8055004064067244	0.3000333363853248	0.7867760828319801	0.17884036794813615	0.9184382245601038	0.9157746659233191	0.8476106710312804	1.0	0	0.0	0.0041536152008986174	0.0041536152008986174
541	0.001975482973305866	0.0016407344616869311	-0.0016407276711446995	0.983805067172078	-1	0	0	1.0	1	0	0	1.0	0	1	0	0	0	0	0.5	2	1	2	0.0	0	0	0	0	0	0	0	0	0	0	0	0	-0.00016407276711446995	-0.00016407276711446995
2504	0.0062654294550841825	0.004448703067866268	-0.004264975585553441	0.9716734796368411	-1	0	0	0.5	3	0.7142857142857143	5	0.5625	0.7142857142857143	8	5	0	1	0	0.25	8	2	9	1.0	0.2857142857142857	0.7002835737132307	0.7204134376841	0.30734564559516564	0.8586686397848771	0.16859989226479286	0.8747336525377827	0.9053802079766444	0.8270346728620384	1.0	0	0.0	-0.0004264975585553441	-0.0004264975585553441
2233	0.01676928526274	0.00277524954741946	0.002567708163025685	0.979039706564108	-1	0	0	0.14285714285714285	1	1.0	8	1.0	1.0	9	8	0	1	0	0.1	10	1	10	0.3333333333333333	0	0.7002835737132307	0.7255678730004607	0.3146579548050065	0.845987763974681	0.15835941658144956	0.8594551658541479	0.9069938209281903	0.8169021389988655	1.0	0	0.0	0.002567708163025685	0.002567708163025685
3116	0.021475131276029468	0.006024640436472439	-0.0051482367026352395	0.783508794924906	-1	0	0	0.125	1	1.0	9	1.0	1.0	10	9	0	1	0	0.09090909090909091	11	1	11	0.3333333333333333	0	0.6716023941703696	0.7173104648209039	0.26396894221854844	0.8343470447267791	0.3703783666757209	0.851263640857053	0.8884170939387482	0.8070290760010865	1.0	0	0.0	-0.0005148236702635239	-0.0005148236702635239
598	0.0017735560366936407	0.0017155851375230283	-0.0017155851374150894	0.9863919295240461	-1	0	0	1.0	1	0	0	1.0	0	1	0	0	0	0	0.5	1	2	2	0.0	0	0	0	0	0	0	0	0	0	0	0	0	-0.00017155851374150896	-0.00017155851374150896
1859	0.017243474775092867	0.007775388636327186	0.0060360019669347025	0.9768032242957352	-1	0	0	0.16666666666666666	1	1.0	7	1.0	1.0	8	7	0	1	0	0.1111111111111111	9	1	9	0.3333333333333333	0	0.773309704604522	0.7210847586531329	0.3146579548050065	0.8317455252145751	0.1785964568176292	0.8758452381257764	0.9157746659233191	0.8176519328878297	1.0	0	0.0	0.0060360019669347025	0.0060360019669347025
3139	0.022421745110593083	0.00961606978860573	0.009538544992090966	0.9656934556859729	-1	0	0	0.14285714285714285	1	1.0	8	1.0	1.0	9	8	0	1	0	0.1	10	1	10	0.3333333333333333	0	0.7002835737132307	0.7477974265269919	0.3146579548050065	0.8452381054147943	0.17884036794813615	0.8661241392864701	0.9069938209281903	0.8249977449438716	1.0	0	0.0	0.009538544992090966	0.009538544992090966
4959	0.02479376677748267	0.010000913855392618	0.01000027658243415	0.9654744767093963	-1	0	0	0.125	1	1.0	9	1.0	1.0	10	9	0	1	0	0.09090909090909091	11	1	11	0.3333333333333333	0	0.7002835737132307	0.7435683056715389	0.30734564559516564	0.8335549146993475	0.15835941658144956	0.862684258873158	0.9166684541598614	0.8182396324219096	1.0	0	0.0	0.01000027658243415	0.01000027658243415
1441	0.013371347550047851	0.007957933059602336	0.00631423245932049	0.9779981820564615	-1	0	0	0.3333333333333333	2	0.7142857142857143	5	0.42857142857142855	0.7142857142857143	7	5	1	2	0	0.42857142857142855	7	3	9	0.5	1.0	0.7002835737132307	0.7015012161179325	0.3146579548050065	0.7541871798776937	0.15835941658144956	0.8699951494367224	0.9175012626082006	0.7845104755965545	0.5714285714285714	0	0.0	0.00631423245932049	0.00631423245932049
2330	0.02075525015096295	0.009767553228127172	0.008464986162119678	0.9735787104412287	-1	0	0	0.125	1	1.0	9	1.0	1.0	10	9	0	1	0	0.09090909090909091	11	1	11	0.3333333333333333	0	0.7002835737132307	0.7206266439624367	0.3008668256600533	0.832538884758877	0.17884036794813615	0.857815876117547	0.9157746659233191	0.8099249332993235	1.0	0	0.0	0.008464986162119678	0.008464986162119678
2613	0.01812273274774526	0.005243496719221878	0.00450428559128596	0.7201410719462346	-1	0	0	0.16666666666666666	1	1.0	6	1.0	1.0	7	6	0	1	0	0.125	8	1	8	0.3333333333333333	0	0.7002835737132307	0.7378052365662667	0.3146579548050065	0.8747122856697216	0.17884036794813615	0.8790963661632333	0.9069938209281903	0.8394208290889705	1.0	0	0.0	0.00450428559128596	0.00450428559128596
939	0.019264588873418635	0.00844056811393204	-0.004399028402645141	0.9738460724907815	-1	0	0	0.16666666666666666	1	1.0	7	1.0	1.0	8	7	0	1	0	0.1111111111111111	9	1	9	0.3333333333333333	0	0.7753022728019685	0.6657190695584332	0.3081791348698942	0.7719460301846107	0.1785964568176292	0.9342479039606005	0.923419083053313	0.8206399963564661	1.0	0	0.0	-0.00043990284026451415	-0.00043990284026451415
1688	0.02032203905183764	0.009393554898953054	0.007288752723794821	0.9765552985097116	-1	0	0	0.125	1	1.0	9	1.0	1.0	10	9	0	1	0	0.09090909090909091	11	1	11	0.3333333333333333	0	0.7002835737132307	0.8055004064067244	0.3008668256600533	0.7996061789151474	0.17884036794813615	0.9184382245601038	0.9157746659233191	0.8509486345183906	1.0	0	0.0	0.007288752723794821	0.007288752723794821
2595	0.02110905090608302	0.008951954304967922	0.00892845514018726	0.9736511591583313	-1	0	0	0.125	1	1.0	9	1.0	1.0	10	9	0	1	0	0.09090909090909091	11	1	11	0.3333333333333333	0	0.7002835737132307	0.7206266439624367	0.2943880057249409	0.8216946588379294	0.17884036794813615	0.857815876117547	0.9076356816341147	0.8060017377458295	1.0	0	0.0	0.00892845514018726	0.00892845514018726
1450	0.020730315165920322	0.012995736122035752	-0.012320881840249678	0.9772864785042417	-1	0	0	0.16666666666666666	1	1.0	7	1.0	1.0	8	7	0	1	0	0.1111111111111111	9	1	9	0.3333333333333333	0	0.7002835737132307	0.8337798830047602	0.3713412380788592	0.7471980619118742	0.1785964568176292	0.9339907882851438	0.9069938209281903	0.8559458181780861	1.0	0	0.0	-0.0012320881840249677	-0.0012320881840249677
3717	0.022455322758642992	0.009960806254683471	0.009537372099399453	0.9701748948696783	-1	0	0	0.14285714285714285	1	1.0	8	1.0	1.0	9	8	0	1	0	0.1	10	1	10	0.3333333333333333	0	0.7002835737132307	0.721715647215782	0.3146579548050065	0.8452381054147943	0.17884036794813615	0.8661241392864701	0.9069938209281903	0.8184594121994555	1.0	0	0.0	0.009537372099399453	0.009537372099399453
1799	0.0198664881072659	0.00928121363499389	0.00732503591314302	0.9768052896629996	-1	0	0	0.125	1	1.0	9	1.0	1.0	10	9	0	1	0	0.09090909090909091	11	1	11	0.3333333333333333	0	0.7002835737132307	0.8055004064067244	0.3008668256600533	0.7996061789151474	0.16859989226479286	0.917013707618219	0.9123898363307136	0.8501492090451058	1.0	0	0.0	0.00732503591314302	0.00732503591314302
4302	0.024814264828284624	0.010173999374057427	0.010146704166851194	0.9649765903175999	-1	0	0	0.125	1	1.0	9	1.0	1.0	10	9	0	1	0	0.09090909090909091	11	1	11	0.3333333333333333	0	0.7002835737132307	0.7435683056715389	0.30734564559516564	0.8335549146993475	0.17884036794813615	0.857815876117547	0.9157746659233191	0.8162232728492886	1.0	0	0.0	0.010146704166851194	0.010146704166851194
1373	0.011865117331624564	0.005709026305809959	0.005561430753515497	0.9764668415630696	-1	0	0	0.16666666666666666	1	1.0	6	1.0	1.0	7	6	0	1	0	0.125	8	1	8	0.3333333333333333	0	0.7002835737132307	0.68982877161136	0.3146579548050065	0.6951330118800078	0.17835254568712222	0.8738723050347215	0.9237961508843067	0.7660957505600033	1.0	0	0.0	0.005561430753515497	0.005561430753515497
2520	0.024404304634511986	0.009518525902542435	0.008986827978685283	0.9696143303131605	-1	0	0	0.125	1	1.0	9	1.0	1.0	10	9	0	1	0	0.09090909090909091	11	1	11	0.3333333333333333	0	0.7002835737132307	0.7206266439624367	0.30734564559516564	0.8335549146993475	0.17884036794813615	0.857815876117547	0.9157746659233191	0.8102995304763642	1.0	0	0.0	0.008986827978685283	0.008986827978685283
2864	0.024288569791426115	0.009788931623546677	0.009784098913521985	0.9646909322772635	-1	0	0	0.125	1	1.0	9	1.0	1.0	10	9	0	1	0	0.09090909090909091	11	1	11	0.3333333333333333	0	0.7002835737132307	0.7435683056715389	0.30734564559516564	0.8335549146993475	0.17884036794813615	0.857815876117547	0.9157746659233191	0.8162232728492886	1.0	0	0.0	0.009784098913521985	0.009784098913521985
4087	0.022079796501492163	0.009979042836951335	0.009725405313180991	0.9704817842161014	-1	0	0	0.14285714285714285	1	1.0	8	1.0	1.0	9	8	0	1	0	0.1	10	1	10	0.3333333333333333	0	0.7002835737132307	0.721715647215782	0.3146579548050065	0.8452381054147943	0.17884036794813615	0.8661241392864701	0.9069938209281903	0.8184594121994555	1.0	0	0.0	0.009725405313180991	0.009725405313180991
3368	0.021794938488373286	0.010104485764989542	0.00987081343066222	0.9704416606804349	-1	0	0	0.14285714285714285	1	1.0	8	1.0	1.0	9	8	0	1	0	0.1	10	1	10	0.3333333333333333	0	0.7002835737132307	0.721715647215782	0.3146579548050065	0.8452381054147943	0.17884036794813615	0.8661241392864701	0.9069938209281903	0.8184594121994555	1.0	0.1111111111111111	0.0	0.00987081343066222	0.00987081343066222
2815	0.023837095082831227	0.009895622662796472	0.009758508029991066	0.9648899460447433	-1	0	0	0.125	1	1.0	9	1.0	1.0	10	9	0	1	0	0.09090909090909091	11	1	11	0.3333333333333333	0	0.7002835737132307	0.7435683056715389	0.30734564559516564	0.8335549146993475	0.17884036794813615	0.857815876117547	0.9157746659233191	0.8162232728492886	1.0	0	0.0	0.009758508029991066	0.009758508029991066
1523	0.02415320356693762	0.005901274033104738	0.005891021340186072	0.9746985912965523	-1	0	0	0.125	1	1.0	10	1.0	1.0	11	10	0	1	0	0.08333333333333333	12	1	12	0.3333333333333333	0	0.7002835737132307	0.8053696776341736	0.3000333363853248	0.7909605953334037	0.17884036794813615	0.9119440165116174	0.9231552904650173	0.845034752457015	1.0	0	0.0	0.005891021340186072	0.005891021340186072
2568	0.021451074016402352	0.009589673800244565	0.00947891162611668	0.9705601969517715	-1	0	0	0.14285714285714285	1	1.0	8	1.0	1.0	9	8	0	1	0	0.1	10	1	10	0.3333333333333333	0	0.7002835737132307	0.721715647215782	0.3146579548050065	0.8452381054147943	0.17884036794813615	0.8661241392864701	0.9069938209281903	0.8184594121994555	1.0	0	0.0	0.00947891162611668	0.00947891162611668
3040	0.021870735180579637	0.009725744629330551	0.00932674684097007	0.9705447737485385	-1	0	0	0.14285714285714285	1	1.0	8	1.0	1.0	9	8	0	1	0	0.1	10	1	10	0.3333333333333333	0	0.7002835737132307	0.721715647215782	0.3146579548050065	0.8452381054147943	0.17884036794813615	0.8661241392864701	0.9069938209281903	0.8184594121994555	1.0	0	0.0	0.00932674684097007	0.00932674684097007
2551	0.021772283034948457	0.00990646480251633	0.009768715649953751	0.970128680335574	-1	0	0	0.14285714285714285	1	1.0	8	1.0	1.0	9	8	0	1	0	0.1	10	1	10	0.3333333333333333	0	0.7002835737132307	0.721715647215782	0.3146579548050065	0.8452381054147943	0.17884036794813615	0.8661241392864701	0.9069938209281903	0.8184594121994555	1.0	0	0.0	0.009768715649953751	0.009768715649953751
4686	0.021639546370898165	0.010518847859520055	0.010451729759141524	0.9707137444442826	-1	0	0	0.14285714285714285	1	1.0	8	1.0	1.0	9	8	0	1	0	0.1	10	1	10	0.3333333333333333	0	0.7002835737132307	0.7331848167891677	0.3146579548050065	0.8308829144473701	0.17884036794813615	0.8665633643537015	0.9069938209281903	0.8162607020226064	1.0	0	0.0	0.010451729759141524	0.010451729759141524
40	0.025486813962775516	0.0035140425239574865	-0.00225204511301675	0.9819765001722276	-1	0.25	1	0.4	4	0.6923076923076923	9	0.3	0.5384615384615384	10	7	4	4	0	0.5	5	10	15	0.4444444444444444	0.4	0.29116743305045556	0.9282999359038112	0.26883020491244053	0.8493946365877254	0.23484456029275086	0.8831156670894427	0.5831707314625918	0.8913234998699797	0.35	0.2	0.0	-0.000225204511301675	-0.000225204511301675
3695	0.01873112490741138	0.003933939615641	0.003594020635931639	0.9746419776420471	-1	0	0	0.14285714285714285	1	1.0	8	1.0	1.0	9	8	0	1	0	0.1	10	1	10	0.3333333333333333	0	0.7002835737132307	0.7255678730004607	0.3146579548050065	0.8452381054147943	0.17884036794813615	0.8661241392864701	0.9069938209281903	0.8194115110980555	1.0	0	0.0	0.003594020635931639	0.003594020635931639
4250	0.02159223337856402	0.010056856114212713	0.010044777432594274	0.9681447818626314	-1	0	0	0.14285714285714285	1	1.0	8	1.0	1.0	9	8	0	1	0	0.1	10	1	10	0.3333333333333333	0	0.7002835737132307	0.7331848167891677	0.3146579548050065	0.8308829144473701	0.2911985938328657	0.8751047281529399	0.9006900425169915	0.8200277827911837	1.0	0	0.0	0.010044777432594274	0.010044777432594274
2023	0.020573257801453956	0.00902842220045572	0.0070496017639159626	0.9766296303128651	-1	0	0	0.125	1	1.0	9	1.0	1.0	10	9	0	1	0	0.09090909090909091	11	1	11	0.3333333333333333	0	0.7002835737132307	0.8055004064067244	0.3008668256600533	0.7996061789151474	0.17884036794813615	0.9184382245601038	0.9157746659233191	0.8509486345183906	1.0	0	0.0	0.0070496017639159626	0.0070496017639159626
4091	0.02431122243763463	0.009919297506808812	0.00985591138908012	0.9652229490059168	-1	0	0	0.125	1	1.0	9	1.0	1.0	10	9	0	1	0	0.09090909090909091	11	1	11	0.3333333333333333	0	0.7002835737132307	0.7435683056715389	0.30734564559516564	0.8335549146993475	0.17884036794813615	0.857815876117547	0.9157746659233191	0.8162232728492886	1.0	0	0.0	0.00985591138908012	0.00985591138908012
440	0.00961875920242743	0.004610846261477264	-0.0038940569383748556	0.9791056237591089	-1	0	0	0.25	1	1.0	3	1.0	1.0	4	3	0	0	0	0.2	5	1	5	0.0	0	0.5183601289884348	0.6621913052595176	0.8326885009818149	0.9117370100516634	0.6312901096679784	0.7610639441280418	0.7971542774935196	0.8004126820112023	0	0	0.0	-0.00038940569383748557	-0.00038940569383748557
792	0.01577697415975862	0.005147103778844471	0.004804836973256284	0.9773542794197099	-1	0	0	0.16666666666666666	1	1.0	7	1.0	1.0	8	7	0	1	0	0.1111111111111111	9	1	9	0.3333333333333333	0	0.773309704604522	0.7210847586531329	0.3081791348698942	0.820560060452986	0.1785964568176292	0.8758452381257764	0.9076356816341147	0.8137482737805317	1.0	0	0.0	0.004804836973256284	0.004804836973256284
4581	0.02438815001375113	0.010096161583606498	0.010095268773178871	0.9653361744654966	-1	0	0	0.125	1	1.0	9	1.0	1.0	10	9	0	1	0	0.09090909090909091	11	1	11	0.3333333333333333	0	0.7002835737132307	0.7435683056715389	0.30734564559516564	0.8335549146993475	0.15835941658144956	0.862684258873158	0.9166684541598614	0.8182396324219096	1.0	0	0.0	0.010095268773178871	0.010095268773178871
4013	0.012425979507700819	0.00709791299349485	0.006793738818829278	0.9748461972831327	-1	0	0	0.16666666666666666	1	1.0	6	1.0	1.0	7	6	0	1	0	0.125	8	1	8	0.3333333333333333	0	0.7002835737132307	0.7308834035276918	0.3146579548050065	0.8789404583369682	0.17884036794813615	0.8730876019018571	0.9069938209281903	0.8370846188871759	1.0	0	0.0	0.006793738818829278	0.006793738818829278
3559	0.02335605029075115	0.005498412073189239	0.0028775907440897973	0.5384869072674869	-1	0	0	0.14285714285714285	1	1.0	8	1.0	1.0	9	8	0	1	0	0.1	10	1	10	0.3333333333333333	0	0.7002835737132307	0.7325361661197523	0.3146579548050065	0.8659555292565305	0.17884036794813615	0.8603030501876173	0.9069938209281903	0.8268788460434316	1.0	0	0.0	0.0028775907440897973	0.0028775907440897973
1638	0.020637881625971695	0.009687762106398254	0.008401925397097167	0.9731591020719337	-1	0	0	0.125	1	1.0	9	1.0	1.0	10	9	0	1	0	0.09090909090909091	11	1	11	0.3333333333333333	0	0.7002835737132307	0.7206266439624367	0.3008668256600533	0.832538884758877	0.17884036794813615	0.857815876117547	0.9157746659233191	0.8099249332993235	1.0	0	0.0	0.008401925397097167	0.008401925397097167
2976	0.0030599691094362366	0.0027087924442303203	-0.002492127803320164	0.9774909252106821	-1	0	0	0.75	3	0.3333333333333333	1	0.625	0.3333333333333333	4	1	0	1	0	0.5	4	2	5	1.0	0.6666666666666666	0.773309704604522	0.6748626124050738	0.3000333363853248	0.6667232163067426	0.16859989226479286	0.5255788399062683	0.9396086363781082	0.624499152314048	1.0	0	0.0	-0.0002492127803320164	-0.0002492127803320164
1851	0.01712190851896448	0.002435708319215898	0.0019565993937597317	0.9781031312047563	-1	0	0	0.125	1	1.0	9	1.0	1.0	10	9	0	1	0	0.09090909090909091	11	1	11	0.3333333333333333	0	0.718193240547307	0.7241264212654933	0.3008668256600533	0.832538884758877	0.16859989226479286	0.8500940701456574	0.9169970799101924	0.8076321122847689	1.0	0	0.0	0.0019565993937597317	0.0019565993937597317
4454	0.0223168463407338	0.010088546312254636	0.010050363832621919	0.9696937755605908	-1	0	0	0.14285714285714285	1	1.0	8	1.0	1.0	9	8	0	1	0	0.1	10	1	10	0.3333333333333333	0	0.7002835737132307	0.7331848167891677	0.3146579548050065	0.8275748040117454	0.17884036794813615	0.8665633643537015	0.9069938209281903	0.8150899070429312	1.0	0	0.0	0.010050363832621919	0.010050363832621919
66	0.01288589201215013	0.005288486708153296	-0.005235846255227861	0.9782858009447419	-1	0	0	0.4	4	0.6923076923076923	9	0.42857142857142855	0.5384615384615384	11	7	3	3	0	0.7142857142857143	7	5	15	0.5	0.3333333333333333	0.5570733062508009	0.9406773137609881	0.7365511454390417	0.916579533163308	0.3610636353886813	0.8998038577178955	0.8809799229723125	0.9206932405993833	0.09090909090909091	0.18181818181818182	0.0	-0.0005235846255227861	-0.0005235846255227861
3069	0.01867495269735067	0.004227049477262589	0.002142512843189752	0.9742250749199999	-1	0	0	0.16666666666666666	1	1.0	7	1.0	1.0	8	7	0	1	0	0.1111111111111111	9	1	9	0.3333333333333333	0	0.718193240547307	0.7285499853787261	0.30734564559516564	0.8582334999934044	0.17884036794813615	0.872900532485399	0.9192087101838252	0.8280127545216427	1.0	0	0.0	0.002142512843189752	0.002142512843189752
4909	0.020649556334837584	0.010027463367941972	0.009628145196870741	0.9713517161378588	-1	0	0	0.14285714285714285	1	1.0	8	1.0	1.0	9	8	0	1	0	0.1	10	1	10	0.3333333333333333	0	0.7002835737132307	0.732536166119752	0.3146579548050065	0.8522583685779282	0.15835941658144956	0.8573365489740409	0.9069938209281903	0.8202091420878255	1.0	0	0.0	0.009628145196870741	0.009628145196870741
3875	0.022043135446964946	0.009280485394921661	0.008858479042907009	0.9706694163107616	-1	0	0	0.125	1	1.0	9	1.0	1.0	10	9	0	1	0	0.09090909090909091	11	1	11	0.3333333333333333	0	0.7002835737132307	0.7435683056715389	0.3000333363853248	0.8442853724787305	0.17884036794813615	0.857815876117547	0.9042965062904594	0.8201617120882583	1.0	0	0.0	0.008858479042907009	0.008858479042907009
1938	0.03077863508834887	0.00783932515173973	0.007615632120570089	0.9546223147190318	-1	0	0	0.1111111111111111	1	1.0	11	1.0	1.0	12	11	0	1	0	0.07692307692307693	13	1	13	0.3333333333333333	0	0.7002835737132307	0.7142379066917411	0.3000333363853248	0.8126317703728424	0.17884036794813615	0.8434709372466495	0.9192087101838252	0.7950839783541923	1.0	0	0.0	0.007615632120570089	0.007615632120570089
3779	0.022333774709518982	0.009507738198512857	0.009458724304822927	0.9659987106717315	-1	0	0	0.14285714285714285	1	1.0	8	1.0	1.0	9	8	0	1	0	0.1	10	1	10	0.3333333333333333	0	0.7002835737132307	0.7477974265269919	0.3146579548050065	0.8452381054147943	0.17884036794813615	0.8661241392864701	0.9069938209281903	0.8249977449438716	1.0	0	0.0	0.009458724304822927	0.009458724304822927
1595	0.015539261877774635	0.005325446086764029	0.004855293893392569	0.9773441597801993	-1	0	0	0.16666666666666666	1	1.0	7	1.0	1.0	8	7	0	1	0	0.1111111111111111	9	1	9	0.3333333333333333	0	0.773309704604522	0.7210847586531329	0.3081791348698942	0.820560060452986	0.1785964568176292	0.8758452381257764	0.9076356816341147	0.8137482737805317	1.0	0	0.0	0.004855293893392569	0.004855293893392569
3051	0.02212997918560359	0.00945824447425504	0.009047577418026023	0.9698097434391385	-1	0	0	0.14285714285714285	1	1.0	8	1.0	1.0	9	8	0	1	0	0.1	10	1	10	0.3333333333333333	0	0.7002835737132307	0.721715647215782	0.3146579548050065	0.8406587434510047	0.17884036794813615	0.8661241392864701	0.9069938209281903	0.8167398008205876	1.0	0	0.0	0.009047577418026023	0.009047577418026023
1968	0.024061924504196558	0.008619394936473105	0.0085628234464413	0.9711535447558661	-1	0	0	0.125	1	1.0	9	1.0	1.0	10	9	0	1	0	0.09090909090909091	11	1	11	0.3333333333333333	0	0.7002835737132307	0.8055004064067244	0.30734564559516564	0.8014947530861084	0.17884036794813615	0.9184382245601038	0.9157746659233191	0.8514480154094005	1.0	0	0.0	0.0085628234464413	0.0085628234464413
4805	0.021927313111035362	0.0054748711110820195	-0.003367065631719412	0.9289603629903257	-1	0	0	0.14285714285714285	1	1.0	8	1.0	1.0	9	8	0	1	0	0.1	10	1	10	0.3333333333333333	0	0.7002835737132307	0.7552571026327554	0.3146579548050065	0.8356905874371038	0.15835941658144956	0.8724641437341919	0.9089397875964522	0.826175401300423	1.0	0	0.0	-0.0003367065631719412	-0.0003367065631719412
2799	0.017978131047226096	0.004367190207737985	0.0031931636418211138	0.9779242466088304	-1	0	0	0.14285714285714285	1	1.0	8	1.0	1.0	9	8	0	0	0	0.1	10	1	10	0.0	0	0.7002835737132307	0.7255678730004607	0.3000333363853248	0.8285936102096306	0.17884036794813615	0.8661241392864701	0.9069938209281903	0.8133135383788582	0	0	0.0	0.0031931636418211138	0.0031931636418211138
3584	0.02454324953725742	0.009933700799405665	0.009883112308476123	0.9653463916010463	-1	0	0	0.125	1	1.0	9	1.0	1.0	10	9	0	1	0	0.09090909090909091	11	1	11	0.3333333333333333	0	0.7002835737132307	0.7435683056715389	0.30734564559516564	0.8335549146993475	0.17884036794813615	0.8488570614984264	0.9133363935666693	0.8126160609579327	1.0	0	0.0	0.009883112308476123	0.009883112308476123
423	0.0017792997749964778	0.0017619511692178642	-0.0017612302527897996	0.9849354542866611	-1	0	0	1.0	1	0	0	1.0	0	1	0	0	1	0	0.5	2	1	2	0.3333333333333333	0	0	0	0	0	0	0	0	0	0	0	0	-0.00017612302527897995	-0.00017612302527897995
637	0.0019363960545407905	0.0016052319784530687	-0.0016050800736849612	0.983827113127807	-1	0	0	1.0	1	0	0	1.0	0	1	0	0	0	0	0.5	2	1	2	0.0	0	0	0	0	0	0	0	0	0	0	0	0	-0.00016050800736849613	-0.00016050800736849613
4631	0.021181242746770128	0.010489905136778882	0.010057248904024096	0.9713593957993957	-1	0	0	0.14285714285714285	1	1.0	8	1.0	1.0	9	8	0	1	0	0.1	10	1	10	0.3333333333333333	0	0.7002835737132307	0.732536166119752	0.3146579548050065	0.8522583685779282	0.17884036794813615	0.8603030501876173	0.9069938209281903	0.821408692026167	1.0	0	0.0	0.010057248904024096	0.010057248904024096
1408	0.01600225139741334	0.008128883286994204	0.007738714730162727	0.9768208164891671	-1	0	0	0.16666666666666666	1	1.0	7	1.0	1.0	8	7	0	1	0	0.1111111111111111	9	1	9	0.3333333333333333	0	0.7002835737132307	0.8337798830047602	0.3146579548050065	0.7932453083427842	0.1785964568176292	0.9339907882851438	0.9157746659233191	0.8663397586297149	1.0	0	0.0	0.007738714730162727	0.007738714730162727
1553	0.020346655451084945	0.009397149127206825	0.007155743235782439	0.9767761238479199	-1	0	0	0.125	1	1.0	9	1.0	1.0	10	9	0	1	0	0.09090909090909091	11	1	11	0.3333333333333333	0	0.7002835737132307	0.8055004064067244	0.3008668256600533	0.7996061789151474	0.16859989226479286	0.917013707618219	0.9123898363307136	0.8501492090451058	1.0	0	0.0	0.007155743235782439	0.007155743235782439
4927	0.019285826610255113	0.004898158904343678	-0.003985537850881475	0.9702217997004635	-1	0	0	0.125	1	1.0	9	1.0	1.0	10	9	0	1	0	0.09090909090909091	11	1	11	0.3333333333333333	0	0.7002835737132307	0.7435683056715389	0.19764901620742206	0.8539013070203568	0.2911985938328657	0.8719824631687493	0.9182262876252024	0.8296164199532414	1.0	0	0.0	-0.00039855378508814744	-0.00039855378508814744
675	0.0019848302408014044	0.0016518764885470694	-0.0016511996715543405	0.9839021313580399	-1	0	0	1.0	1	0	0	1.0	0	1	0	0	0	0	0.5	2	1	2	0.0	0	0	0	0	0	0	0	0	0	0	0	0	-0.00016511996715543406	-0.00016511996715543406
3906	0.022118966353995517	0.009443195643913053	0.00929643135048367	0.9700873937815698	-1	0	0	0.14285714285714285	1	1.0	8	1.0	1.0	9	8	0	1	0	0.1	10	1	10	0.3333333333333333	0	0.7002835737132307	0.721715647215782	0.3146579548050065	0.8452381054147943	0.17884036794813615	0.8661241392864701	0.9069938209281903	0.8184594121994555	1.0	0	0.0	0.00929643135048367	0.00929643135048367
2950	0.02142496898273412	0.009410263481519826	0.009336673747925751	0.9700257736487625	-1	0	0	0.14285714285714285	1	1.0	8	1.0	1.0	9	8	0	1	0	0.1	10	1	10	0.3333333333333333	0	0.7002835737132307	0.721715647215782	0.3146579548050065	0.8452381054147943	0.17884036794813615	0.8661241392864701	0.9069938209281903	0.8184594121994555	1.0	0	0.0	0.009336673747925751	0.009336673747925751
1183	0.012983363898423304	0.007859489341264275	0.004362085465445178	0.9789802006642375	-1	0	0	0.2857142857142857	2	0.75	6	0.4166666666666667	0.75	8	6	1	1	0	0.375	8	3	10	0.25	1.0	0.773309704604522	0.6885443624855048	0.3008668256600533	0.6776968083387186	0.1785964568176292	0.8611394333051817	0.9357043437105104	0.7540700922763175	1.0	0	0.0	0.004362085465445178	0.004362085465445178
1325	0.013338926188453304	0.006333845977080398	0.00582994077315443	0.9785422099326394	-1	0	0	0.16666666666666666	1	1.0	7	1.0	1.0	8	7	0	1	0	0.1111111111111111	9	1	9	0.3333333333333333	0	0.7002835737132307	0.8337798830047602	0.3146579548050065	0.7956223680393776	0.15835941658144956	0.9349643231511869	0.9123898363307136	0.8675109400513354	1.0	0	0.0	0.00582994077315443	0.00582994077315443
1527	0.01213000444825027	0.0072280054714446386	0.006078737926856669	0.9763454700930838	-1	0	0	0.3333333333333333	2	0.7142857142857143	5	0.42857142857142855	0.7142857142857143	7	5	1	2	0	0.42857142857142855	7	3	9	0.5	1.0	0.7002835737132307	0.7015012161179325	0.3146579548050065	0.7580979989456033	0.15835941658144956	0.8755151145403762	0.9237961508843067	0.7884801335649736	0.5714285714285714	0	0.0	0.006078737926856669	0.006078737926856669
1085	0.015412830051554378	0.006167073503298315	0.004925437139427932	0.9789134323721916	-1	0	0	0.16666666666666666	1	1.0	7	1.0	1.0	8	7	0	1	0	0.1111111111111111	9	1	9	0.3333333333333333	0	0.773309704604522	0.7210847586531329	0.3146579548050065	0.8340857436748493	0.1785964568176292	0.8758452381257764	0.9157746659233191	0.8184861904997012	1.0	0	0.0	0.004925437139427932	0.004925437139427932
3006	0.02211331884855076	0.010152310393182996	0.00988234666008052	0.9704698278196344	-1	0	0	0.14285714285714285	1	1.0	8	1.0	1.0	9	8	0	1	0	0.1	10	1	10	0.3333333333333333	0	0.7002835737132307	0.721715647215782	0.3146579548050065	0.8452381054147943	0.17884036794813615	0.8573634179331556	0.9069938209281903	0.8147879862138029	1.0	0	0.0	0.00988234666008052	0.00988234666008052
1584	0.0130425200957591	0.007833984063057669	0.006309408369802976	0.9781024090288913	-1	0	0	0.3333333333333333	2	0.7142857142857143	5	0.42857142857142855	0.7142857142857143	7	5	1	2	0	0.42857142857142855	7	3	9	0.5	1.0	0.7002835737132307	0.7015012161179325	0.3146579548050065	0.7541871798776937	0.15835941658144956	0.8755151145403762	0.9237961508843067	0.7872986141757005	0.5714285714285714	0	0.0	0.006309408369802976	0.006309408369802976
3853	0.02439480150377182	0.01010304214577074	0.009905889838552688	0.9652055347877505	-1	0	0	0.125	1	1.0	9	1.0	1.0	10	9	0	1	0	0.09090909090909091	11	1	11	0.3333333333333333	0	0.7002835737132307	0.7435683056715389	0.30734564559516564	0.8335549146993475	0.17884036794813615	0.857815876117547	0.9157746659233191	0.8162232728492886	1.0	0	0.0	0.009905889838552688	0.009905889838552688
1705	0.020349413040583506	0.009172132064454368	0.006894528767663408	0.9764141374977644	-1	0	0	0.125	1	1.0	9	1.0	1.0	10	9	0	1	0	0.09090909090909091	11	1	11	0.3333333333333333	0	0.7002835737132307	0.8055004064067244	0.3008668256600533	0.7996061789151474	0.16859989226479286	0.917013707618219	0.9123898363307136	0.8501492090451058	1.0	0	0.0	0.006894528767663408	0.006894528767663408
2155	0.02295076737210969	0.007980126259353728	0.0028102510147914594	0.5360694220145616	-1	0	0	0.125	1	1.0	10	1.0	1.0	11	10	0	1	0	0.08333333333333333	12	1	12	0.3333333333333333	0	0.7002835737132307	0.7182980393715914	0.2870756965151	0.811192766412867	0.17884036794813615	0.8498747942868604	0.9082735606677335	0.7983174116095666	1.0	0	0.0	0.0028102510147914594	0.0028102510147914594
4950	0.024809976275653612	0.010042840259274835	0.009747486661879204	0.9649014661863415	-1	0	0	0.125	1	1.0	9	1.0	1.0	10	9	0	1	0	0.09090909090909091	11	1	11	0.3333333333333333	0	0.7002835737132307	0.7435683056715389	0.30734564559516564	0.8335549146993475	0.17884036794813615	0.857815876117547	0.9157746659233191	0.8162232728492886	1.0	0	0.0	0.009747486661879204	0.009747486661879204
2647	0.021951421417903145	0.010044245236022434	0.00964990929036324	0.970305505602974	-1	0	0	0.14285714285714285	1	1.0	8	1.0	1.0	9	8	0	1	0	0.1	10	1	10	0.3333333333333333	0	0.7002835737132307	0.721715647215782	0.3146579548050065	0.8452381054147943	0.17884036794813615	0.8661241392864701	0.9069938209281903	0.8184594121994555	1.0	0	0.0	0.00964990929036324	0.00964990929036324
1650	0.01808339129283971	0.0072501453797761285	0.006952206512690314	0.9751239034344084	-1	0	0	0.25	2	0.7777777777777778	7	0.3142857142857143	0.7777777777777778	9	7	1	1	0	0.7142857142857143	7	5	11	0.25	0.5	0.7002835737132307	0.6828803669865741	0.3000333363853248	0.7236433683635412	0.17884036794813615	0.853273260503218	0.9237961508843067	0.7619472433535236	1.0	0	0.0	0.006952206512690314	0.006952206512690314
3278	0.02173440817986151	0.009680383906092634	0.009670413595266127	0.9700655464802079	-1	0	0	0.14285714285714285	1	1.0	8	1.0	1.0	9	8	0	1	0	0.1	10	1	10	0.3333333333333333	0	0.7002835737132307	0.721715647215782	0.3146579548050065	0.8452381054147943	0.17884036794813615	0.8661241392864701	0.9069938209281903	0.8184594121994555	1.0	0	0.0	0.009670413595266127	0.009670413595266127
3052	0.02246545506371291	0.009790119200695382	0.00959214971747048	0.9701472620893031	-1	0	0	0.14285714285714285	1	1.0	8	1.0	1.0	9	8	0	1	0	0.1	10	1	10	0.3333333333333333	0	0.7002835737132307	0.721715647215782	0.3146579548050065	0.8452381054147943	0.17884036794813615	0.8661241392864701	0.9069938209281903	0.8184594121994555	1.0	0	0.0	0.00959214971747048	0.00959214971747048
4943	0.012322095475371738	0.004068606912061861	-0.0038504808170150557	0.9772054121848522	-1	0	0	0.3333333333333333	2	0.8571428571428571	6	1.0	0.8571428571428571	8	6	0	1	0	0.1111111111111111	9	1	9	0.5	0.25	0.7500142814160533	0.7557169570375097	0.32044658571983103	0.8304607368918909	0.18116451084004312	0.7385582236496285	0.9043350976301805	0.7776875934101947	1.0	0	0.0	-0.00038504808170150556	-0.00038504808170150556
3865	0.02429714026239805	0.009736828941743854	0.009660526735924945	0.9648529388714341	-1	0	0	0.125	1	1.0	9	1.0	1.0	10	9	0	1	0	0.09090909090909091	11	1	11	0.3333333333333333	0	0.7002835737132307	0.7435683056715389	0.30734564559516564	0.8335549146993475	0.17884036794813615	0.857815876117547	0.9157746659233191	0.8162232728492886	1.0	0	0.0	0.009660526735924945	0.009660526735924945
554	0.001907030538353663	0.0015435619255924063	-0.0015433993930817223	0.983839188033663	-1	0	0	1.0	1	0	0	1.0	0	1	0	0	0	0	0.5	2	1	2	0.0	0	0	0	0	0	0	0	0	0	0	0	0	-0.00015433993930817223	-0.00015433993930817223
44	0.0021908173768191673	0.0021192010251937744	-0.002119033541704286	0.9856402002163935	-1	0	0	1.0	2	0.0	0	0.75	0	1	0	1	1	0	1.0	2	2	3	0.2	0	0	0	0	0	0	0	0	0	0	0	0	-0.00021190335417042857	-0.00021190335417042857
4224	0.02345109596197606	0.009118334954397395	0.008832835733183131	0.9701272855500129	-1	0	0	0.125	1	1.0	9	1.0	1.0	10	9	0	1	0	0.09090909090909091	11	1	11	0.3333333333333333	0	0.7002835737132307	0.7206266439624367	0.30734564559516564	0.8335549146993475	0.17884036794813615	0.857815876117547	0.9157746659233191	0.8102995304763642	1.0	0	0.0	0.008832835733183131	0.008832835733183131
1414	0.015561178771915797	0.007157377053743157	-1.7417121188832518e-05	0.9751969263287061	-1	0	0	0.16666666666666666	1	1.0	7	1.0	1.0	8	7	0	1	0	0.1111111111111111	9	1	9	0.3333333333333333	0	0.773309704604522	0.6885443624855048	0.3008668256600533	0.6983801275225637	0.1785964568176292	0.8611394333051817	0.946837937069338	0.7599797199073622	1.0	0	0.0	-1.7417121188832518e-06	-1.7417121188832518e-06
4780	0.021996515703245196	0.005867269993836222	0.005505931374451971	0.7818959892403907	-1	0	0	0.125	1	1.0	9	1.0	1.0	10	9	0	1	0	0.09090909090909091	11	1	11	0.3333333333333333	0	0.773309704604522	0.7280491574735815	0.3146579548050065	0.8195554700352293	0.17884036794813615	0.8582127931755695	0.9157746659233191	0.8073481323522724	1.0	0	0.0	0.005505931374451971	0.005505931374451971
1519	0.012411336670805956	0.006535089776470297	0.006412729685757912	0.9761633175148674	-1	0	0	0.3333333333333333	2	0.7142857142857143	5	0.42857142857142855	0.7142857142857143	7	5	1	1	0	0.42857142857142855	7	3	9	0.25	1.0	0.7002835737132307	0.68982877161136	0.3146579548050065	0.6951330118800078	0.15835941658144956	0.8679098117892937	0.9175012626082006	0.7629129340060478	1.0	0	0.0	0.006412729685757912	0.006412729685757912
4138	0.021116122926664486	0.010410469802391839	0.01040501898421583	0.9710082697712545	-1	0	0	0.14285714285714285	1	1.0	8	1.0	1.0	9	8	0	1	0	0.1	10	1	10	0.3333333333333333	0	0.7002835737132307	0.7331848167891677	0.3146579548050065	0.8308829144473701	0.17884036794813615	0.8578239750293141	0.9069938209281903	0.8125538728378279	1.0	0	0.0	0.01040501898421583	0.01040501898421583
3826	0.02316944590004175	0.007043525856260056	0.004550417075897768	0.9747605950019239	-1	0	0	0.125	1	1.0	9	1.0	0.8888888888888888	9	8	1	1	0	0.09090909090909091	11	1	11	0.2	0	0.7002835737132307	0.7023860810870068	0.3000333363853248	0.7027772251927767	0.15835941658144956	0.8915622812899834	0.9069938209281903	0.7816568326042653	1.0	0	0.0	0.004550417075897768	0.004550417075897768
2348	0.016903342017137894	0.0024558522049975807	-0.001459513906841035	0.9801330797078531	-1	0	0	0.3333333333333333	2	0.8571428571428571	6	1.0	0.8571428571428571	8	6	0	1	0	0.1111111111111111	9	1	9	0.5	0.25	0.7500142814160533	0.7058160473523465	0.2870756965151	0.8511596800420961	0.17884036794813615	0.7296162439017612	0.9336572389037154	0.7692090586497817	1.0	0	0.0	-0.0001459513906841035	-0.0001459513906841035
2292	0.021573718859576308	0.007286621931475229	0.006533963054903746	0.9730201583371753	-1	0	0	0.14285714285714285	1	1.0	8	1.0	1.0	9	8	0	1	0	0.1	10	1	10	0.3333333333333333	0	0.7002835737132307	0.8033329055362587	0.3146579548050065	0.8132306392675405	0.17884036794813615	0.9218365840651347	0.9069938209281903	0.8559421415522637	1.0	0	0.0	0.006533963054903746	0.006533963054903746
444	0.00241077525401282	0.0023013233949919836	-0.0023009512486296215	0.9835143347890382	-1	0	0	0.3333333333333333	1	1.0	2	1.0	0.5	1	1	2	0	0	0.25	1	4	4	0.0	0	0.6594993994230853	0.5	0.7443355535035576	0.5	0.20182770979308123	0.5	0.9155025065945797	0.5	0	0	0.0	-0.00023009512486296216	-0.00023009512486296216
255	0.0018261760270388897	0.0017493732428555857	-0.0017486308838411263	0.9849627960293359	-1	0	0	1.0	1	0	0	1.0	0	1	0	0	1	0	0.5	2	1	2	0.3333333333333333	0	0	0	0	0	0	0	0	0	0	0	0	-0.00017486308838411262	-0.00017486308838411262
284	0.0017855313483520344	0.0017620279006740115	-0.0017612936974548774	0.9849738044245391	-1	0	0	1.0	1	0	0	1.0	0	1	0	0	1	0	0.5	2	1	2	0.3333333333333333	0	0	0	0	0	0	0	0	0	0	0	0	-0.00017612936974548775	-0.00017612936974548775
2133	0.02363705637961711	0.008521732671419924	0.008482452571372784	0.9714641630602651	-1	0	0	0.125	1	1.0	9	1.0	1.0	10	9	0	1	0	0.09090909090909091	11	1	11	0.3333333333333333	0	0.7002835737132307	0.8055004064067244	0.30734564559516564	0.8014947530861084	0.17884036794813615	0.9184382245601038	0.9157746659233191	0.8514480154094005	1.0	0	0.0	0.008482452571372784	0.008482452571372784
221	0.0026070664883564697	0.0025892004043798246	-0.0025891626146109263	0.9854461838600213	-1	0	0	0.6666666666666666	2	0.5	1	0.6666666666666666	0.5	2	1	1	0	0	0.6666666666666666	2	3	4	0.0	0	0.6204548155126961	0.5917298289858876	0.677629563018115	0.511009695887136	0.7422599896185089	0.8752106896533081	0.7394554047482726	0.6873304410866355	0	0	0.0	-0.0002589162614610926	-0.0002589162614610926
4917	0.024801187295154657	0.009919073177319585	0.009810015622341385	0.9649433065815646	-1	0	0	0.125	1	1.0	9	1.0	1.0	10	9	0	1	0	0.09090909090909091	11	1	11	0.3333333333333333	0	0.7002835737132307	0.7435683056715389	0.30734564559516564	0.8335549146993475	0.17884036794813615	0.857815876117547	0.9157746659233191	0.8162232728492886	1.0	0	0.0	0.009810015622341385	0.009810015622341385
4788	0.024500770745512414	0.009423081089668335	0.008712298561992394	0.9694421585454422	-1	0	0	0.125	1	1.0	9	1.0	1.0	10	9	0	1	0	0.09090909090909091	11	1	11	0.3333333333333333	0	0.7002835737132307	0.7206266439624367	0.30734564559516564	0.8335549146993475	0.15835941658144956	0.862684258873158	0.9166684541598614	0.8123659432184935	1.0	0	0.0	0.008712298561992394	0.008712298561992394
3027	0.024002568860554206	0.009859978474464088	0.00970105092686511	0.9652771026382682	-1	0	0	0.125	1	1.0	9	1.0	1.0	10	9	0	1	0	0.09090909090909091	11	1	11	0.3333333333333333	0	0.7002835737132307	0.7435683056715389	0.30734564559516564	0.8335549146993475	0.17884036794813615	0.857815876117547	0.9157746659233191	0.8162232728492886	1.0	0	0.0	0.00970105092686511	0.00970105092686511
1327	0.013088106913798404	0.005974480397758714	0.005724319368974559	0.9782154984019016	-1	0	0	0.16666666666666666	1	1.0	7	1.0	1.0	8	7	0	1	0	0.1111111111111111	9	1	9	0.3333333333333333	0	0.7002835737132307	0.8337798830047602	0.3146579548050065	0.7956223680393776	0.15835941658144956	0.9349643231511869	0.9123898363307136	0.8675109400513354	1.0	0	0.0	0.005724319368974559	0.005724319368974559
89	0.0029570533608481594	0.0028912741460737283	-0.0028662347581124817	0.9817289406401571	-1	0	0	0.5	1	1.0	1	0.75	0	1	0	1	4	0	1.0	2	2	3	0.8	0	0	0	0	0	0	0	0	0	0	0	0	-0.00028662347581124816	-0.00028662347581124816
3435	0.02325065807748923	0.009294756595546537	-0.00816047099569736	0.9724163666514513	-1	0	0	0.125	1	1.0	9	1.0	1.0	10	9	0	1	0	0.09090909090909091	11	1	11	0.3333333333333333	0	0.7002835737132307	0.7435683056715389	0.30734564559516564	0.8338886634945527	0.17884036794813615	0.857815876117547	0.9080133703329898	0.8163436187625734	1.0	0	0.0	-0.0008160470995697359	-0.0008160470995697359
5024	0.021183792079790428	0.01016868079271863	0.01013596430914379	0.9709980447788696	-1	0	0	0.14285714285714285	1	1.0	8	1.0	1.0	9	8	0	1	0	0.1	10	1	10	0.3333333333333333	0	0.7002835737132307	0.7331848167891677	0.3146579548050065	0.8308829144473701	0.17884036794813615	0.8665633643537015	0.9069938209281903	0.8162607020226064	1.0	0	0.0	0.01013596430914379	0.01013596430914379
563	0.0019801484682140055	0.0016770564943731615	-0.0016769847058055488	0.9838304040771817	-1	0	0	1.0	1	0	0	1.0	0	1	0	0	0	0	0.5	2	1	2	0.0	0	0	0	0	0	0	0	0	0	0	0	0	-0.0001676984705805549	-0.0001676984705805549
1467	0.020189065943139104	0.009054286569977896	0.007106051190000998	0.9767279011935126	-1	0	0	0.125	1	1.0	9	1.0	1.0	10	9	0	1	0	0.09090909090909091	11	1	11	0.3333333333333333	0	0.7002835737132307	0.8055004064067244	0.3008668256600533	0.7996061789151474	0.17884036794813615	0.9184382245601038	0.9157746659233191	0.8509486345183906	1.0	0	0.0	0.007106051190000998	0.007106051190000998
857	0.015708841395462327	0.005044119820030203	0.004715294396219133	0.9771744198975509	-1	0	0	0.16666666666666666	1	1.0	7	1.0	1.0	8	7	0	1	0	0.1111111111111111	9	1	9	0.3333333333333333	0	0.773309704604522	0.7210847586531329	0.3081791348698942	0.820560060452986	0.1785964568176292	0.8758452381257764	0.9076356816341147	0.8137482737805317	1.0	0	0.0	0.004715294396219133	0.004715294396219133
814	0.015029832121304426	0.005984554732289944	0.004581289231200059	0.9786470048192879	-1	0	0	0.16666666666666666	1	1.0	7	1.0	1.0	8	7	0	1	0	0.1111111111111111	9	1	9	0.3333333333333333	0	0.773309704604522	0.7210847586531329	0.3146579548050065	0.8340857436748493	0.1785964568176292	0.8758452381257764	0.9157746659233191	0.8184861904997012	1.0	0	0.0	0.004581289231200059	0.004581289231200059
4271	0.021529484051501502	0.010756419100368937	0.010342326063898078	0.9712836998768304	-1	0	0	0.14285714285714285	1	1.0	8	1.0	1.0	9	8	0	1	0	0.1	10	1	10	0.3333333333333333	0	0.7002835737132307	0.732536166119752	0.3146579548050065	0.8522583685779282	0.17884036794813615	0.8516734703305052	0.9069938209281903	0.8179589662392669	1.0	0	0.0	0.010342326063898078	0.010342326063898078
1665	0.02658307113421705	0.014658478193385761	-0.013724280864438748	0.9729567846565169	-1	0	0	0.16666666666666666	1	1.0	7	1.0	1.0	8	7	0	1	0	0.1111111111111111	9	1	9	0.3333333333333333	0	0.773309704604522	0.7210847586531329	0.3146579548050065	0.8500870740545339	0.1785964568176292	0.8758452381257764	0.920394183743817	0.8243735516093551	1.0	0	0.0	-0.0013724280864438748	-0.0013724280864438748
4935	0.02249840209329587	0.008948944212962957	0.003914868162084004	0.9767865341194406	-1	0	0	0.125	1	1.0	10	1.0	1.0	11	10	0	1	0	0.08333333333333333	12	1	12	0.3333333333333333	0	0.7002835737132307	0.8800985895780924	0.3262352166346556	0.8340310873141602	0.15835941658144956	0.856851497107275	0.9015294584493587	0.8580359463833018	1.0	0	0.0	0.003914868162084004	0.003914868162084004
3488	0.02053351252770205	0.001953869154003747	0.0016417325973642355	0.5675304713095365	-1	0	0	0.125	1	1.0	9	1.0	1.0	10	9	0	1	0	0.09090909090909091	11	1	11	0.3333333333333333	0	0.7002835737132307	0.7206266439624367	0.3146579548050065	0.8284094778200763	0.17884036794813615	0.857815876117547	0.9069938209281903	0.8084151768290159	1.0	0	0.0	0.0016417325973642355	0.0016417325973642355
344	0.0017734654303846954	0.0017155902117609878	-0.0017155902112975059	0.986352672593265	-1	0	0	1.0	1	0	0	1.0	0	1	0	0	0	0	0.5	1	2	2	0.0	0	0	0	0	0	0	0	0	0	0	0	0	-0.0001715590211297506	-0.0001715590211297506
3666	0.02136188664453956	0.010642358976581489	0.010227212650180523	0.9710788536458187	-1	0	0	0.14285714285714285	1	1.0	8	1.0	1.0	9	8	0	1	0	0.1	10	1	10	0.3333333333333333	0	0.7002835737132307	0.732536166119752	0.3146579548050065	0.8522583685779282	0.17884036794813615	0.8603030501876173	0.9069938209281903	0.821408692026167	1.0	0	0.0	0.010227212650180523	0.010227212650180523
4673	0.017751781652832088	0.004537271696902292	0.004071589043351494	0.7185659969275233	-1	0	0	0.16666666666666666	1	1.0	6	1.0	1.0	7	6	0	1	0	0.125	8	1	8	0.3333333333333333	0	0.8463358354958131	0.7614889767413332	0.3000333363853248	0.8747515343276211	0.2075479774654519	0.8813919741474379	0.9237961508843067	0.8459773545295435	1.0	0	0.0	0.004071589043351494	0.004071589043351494
4373	0.02465503787570458	0.009906675008345264	0.00988435351785963	0.9657833576872829	-1	0	0	0.125	1	1.0	9	1.0	1.0	10	9	0	1	0	0.09090909090909091	11	1	11	0.3333333333333333	0	0.7002835737132307	0.7435683056715389	0.30734564559516564	0.8335549146993475	0.15835941658144956	0.862684258873158	0.9166684541598614	0.8182396324219096	1.0	0	0.0	0.00988435351785963	0.00988435351785963
2104	0.02120382168760884	0.009257245964184436	0.009249627010608873	0.9734434773248769	-1	0	0	0.125	1	1.0	9	1.0	1.0	10	9	0	1	0	0.09090909090909091	11	1	11	0.3333333333333333	0	0.7002835737132307	0.7206266439624367	0.2943880057249409	0.8216946588379294	0.17884036794813615	0.857815876117547	0.9076356816341147	0.8060017377458295	1.0	0	0.0	0.009249627010608873	0.009249627010608873
3599	0.024292690108752343	0.00942754601788884	0.009097816292629853	0.9695567170199567	-1	0	0	0.125	1	1.0	9	1.0	1.0	10	9	0	1	0	0.09090909090909091	11	1	11	0.3333333333333333	0	0.7002835737132307	0.7206266439624367	0.30734564559516564	0.8335549146993475	0.17884036794813615	0.857815876117547	0.9157746659233191	0.8102995304763642	1.0	0	0.0	0.009097816292629853	0.009097816292629853
4864	0.02125381255921566	0.010375564039795313	0.009634628078740187	0.97116803585582	-1	0	0	0.14285714285714285	1	1.0	8	1.0	1.0	9	8	0	1	0	0.1	10	1	10	0.3333333333333333	0	0.7002835737132307	0.732536166119752	0.3146579548050065	0.8522583685779282	0.17884036794813615	0.8603030501876173	0.9069938209281903	0.821408692026167	1.0	0	0.0	0.009634628078740187	0.009634628078740187
4477	0.030339176861204607	0.0024838236257421612	0.002461756996748549	0.8999493102751136	-1	0	0	0.2	2	0.9230769230769231	12	0.5357142857142857	0.9230769230769231	13	12	1	0	0	0.14285714285714285	14	2	15	0.0	0	0.7361029073813834	0.7168737299666879	0.3000333363853248	0.7994495491265011	0.15835941658144956	0.879551547700724	0.9299432789297459	0.8074229871388077	0	0	0.0	0.002461756996748549	0.002461756996748549
3539	0.024311202614452986	0.009386473419165844	0.009087212235511349	0.9699919775553877	-1	0	0	0.125	1	1.0	9	1.0	1.0	10	9	0	1	0	0.09090909090909091	11	1	11	0.3333333333333333	0	0.7002835737132307	0.7206266439624367	0.30734564559516564	0.8335549146993475	0.17884036794813615	0.857815876117547	0.9157746659233191	0.8102995304763642	1.0	0	0.0	0.009087212235511349	0.009087212235511349
4667	0.014333530258028795	0.008592794384264349	-0.007574037975862997	0.9762266619221295	-1	0	0	0.5	3	0.5714285714285714	4	0.45	0.5714285714285714	5	4	3	0	0	0.8	5	4	9	0.0	0.5	0.8463358354958131	0.6946103583159383	0.3000333363853248	0.835585589495724	0.21727909141384655	0.9518380869779514	0.9274149288157065	0.8594155129814319	0	0	0.0	-0.0007574037975862997	-0.0007574037975862997
3728	0.021276163850071576	0.010445263885743617	0.010044728628853632	0.9712050906991747	-1	0	0	0.14285714285714285	1	1.0	8	1.0	1.0	9	8	0	1	0	0.1	10	1	10	0.3333333333333333	0	0.7002835737132307	0.732536166119752	0.3146579548050065	0.8522583685779282	0.17884036794813615	0.8603030501876173	0.9069938209281903	0.821408692026167	1.0	0	0.0	0.010044728628853632	0.010044728628853632
808	0.009780551825381094	0.004209400969742593	-0.00414919343609069	0.9728056236741016	-1	0	0	0.25	1	1.0	4	1.0	1.0	5	4	0	1	0	0.16666666666666666	6	1	6	0.3333333333333333	0	0.7361029073813834	0.969903987869136	0.5367911480744161	0.7586962681460574	0.5310400060652991	0.7798955958869859	0.8241363405312911	0.8766558251161748	1.0	0.4	0.0	-0.000414919343609069	-0.000414919343609069
3659	0.021214322997472685	0.009603226295344486	0.009463612299998876	0.9703482797539278	-1	0	0	0.14285714285714285	1	1.0	8	1.0	1.0	9	8	0	1	0	0.1	10	1	10	0.3333333333333333	0	0.7002835737132307	0.721715647215782	0.3146579548050065	0.8452381054147943	0.17884036794813615	0.8573634179331556	0.9069938209281903	0.8147879862138029	1.0	0	0.0	0.009463612299998876	0.009463612299998876
4816	0.024571829946004833	0.010099487560543885	0.010080332969150558	0.9652954449760203	-1	0	0	0.125	1	1.0	9	1.0	1.0	10	9	0	1	0	0.09090909090909091	11	1	11	0.3333333333333333	0	0.7002835737132307	0.7435683056715389	0.30734564559516564	0.8335549146993475	0.15835941658144956	0.862684258873158	0.9166684541598614	0.8182396324219096	1.0	0	0.0	0.010080332969150558	0.010080332969150558
2795	0.02155672942481656	0.00953991055677888	0.009415104918660142	0.9701591240208144	-1	0	0	0.14285714285714285	1	1.0	8	1.0	1.0	9	8	0	1	0	0.1	10	1	10	0.3333333333333333	0	0.7002835737132307	0.721715647215782	0.3146579548050065	0.8452381054147943	0.17884036794813615	0.8661241392864701	0.9069938209281903	0.8184594121994555	1.0	0	0.0	0.009415104918660142	0.009415104918660142
4916	0.021557916633869818	0.007285879635822748	0.006576488332647496	0.9704208551060552	-1	0	0	0.14285714285714285	1	1.0	8	1.0	1.0	9	8	0	1	0	0.1	10	1	10	0.3333333333333333	0	0.7002835737132307	0.7331848167891677	0.3146579548050065	0.8172174775664951	0.17884036794813615	0.8578239750293141	0.9069938209281903	0.807719707435609	1.0	0	0.0	0.006576488332647496	0.006576488332647496
768	0.01805579764963267	0.003933243497161979	0.0039207166525875616	0.9751862104502926	-1	0	0	0.16666666666666666	1	1.0	7	1.0	1.0	8	7	0	1	0	0.1111111111111111	9	1	9	0.3333333333333333	0	0.7912193714385982	0.7110513019549842	0.3081791348698942	0.820560060452986	0.1785964568176292	0.8758452381257764	0.9076356816341147	0.8112420312808031	1.0	0	0.0	0.0039207166525875616	0.0039207166525875616
2178	0.024410454367649215	0.007085954978296854	0.006714618850264816	0.9697367830001572	-1	0	0	0.125	1	1.0	9	1.0	1.0	10	9	0	1	0	0.09090909090909091	11	1	11	0.3333333333333333	0	0.7002835737132307	0.7206266439624367	0.30734564559516564	0.8216401396111054	0.17884036794813615	0.857815876117547	0.9069938209281903	0.8059823444359705	1.0	0	0.0	0.006714618850264816	0.006714618850264816
446	0.0021559650235759217	0.0021079007900488152	-0.002107891792136095	0.9855290404142978	-1	0	0	0.5	1	1.0	1	1.0	1.0	2	1	0	0	0	0.3333333333333333	1	3	3	0.0	0	0.7697801270128823	0.7507857349163394	0.619930027498427	0.7762691020865574	0.17752550916485146	0.5604582402779479	0.9355871556806924	0.703348582419776	0	0	0.0	-0.00021078917921360952	-0.00021078917921360952
4320	0.020495894844257064	0.009858773094173986	0.009857008135660768	0.971501614959057	-1	0	0	0.14285714285714285	1	1.0	8	1.0	1.0	9	8	0	1	0	0.1	10	1	10	0.3333333333333333	0	0.7002835737132307	0.7331848167891677	0.3146579548050065	0.8308829144473701	0.15835941658144956	0.8724641437341919	0.9089397875964522	0.8188468697848779	1.0	0	0.0	0.009857008135660768	0.009857008135660768
175	0.005723564384943923	0.005551336140583003	-0.005551336121275831	0.9830274141326065	-1	0.3333333333333333	1	0.75	6	0.2	2	0.6666666666666666	0.2	3	2	8	3	0	0.5	6	3	12	0.15789473684210525	0.2222222222222222	0.31064036108659654	0.8841430278012467	0.9774034646821868	0.5762873200229939	0.7835551641680307	0.795274990358683	0.9626613427058651	0.7742169984154007	0.3333333333333333	0.3333333333333333	0.0	-0.0005551336121275831	-0.0005551336121275831
1014	0.015775192178279617	0.005273071382011797	0.004837313212432734	0.9774644225146158	-1	0	0	0.16666666666666666	1	1.0	7	1.0	1.0	8	7	0	1	0	0.1111111111111111	9	1	9	0.3333333333333333	0	0.773309704604522	0.7210847586531329	0.3081791348698942	0.820560060452986	0.1785964568176292	0.8758452381257764	0.9076356816341147	0.8137482737805317	1.0	0	0.0	0.004837313212432734	0.004837313212432734
1598	0.016754989379957924	0.004335598494367465	-0.004310320891131576	0.9784982930771545	-1	0	0	0.375	3	0.6	6	0.4444444444444444	0.6	9	6	2	1	0	0.3333333333333333	9	3	12	0.2	0.6666666666666666	0.8463358354958131	0.7794568479349548	0.3146579548050065	0.8621383528959606	0.17884036794813615	0.9474552719784075	0.9154817751902582	0.8803688823687793	1.0	0.1111111111111111	0.0	-0.0004310320891131576	-0.0004310320891131576
1068	0.015057822522137618	0.004981943736688521	0.004897579661227704	0.977253228423539	-1	0	0	0.16666666666666666	1	1.0	7	1.0	1.0	8	7	0	1	0	0.1111111111111111	9	1	9	0.3333333333333333	0	0.773309704604522	0.7210847586531329	0.3081791348698942	0.820560060452986	0.1785964568176292	0.8758452381257764	0.9076356816341147	0.8137482737805317	1.0	0	0.0	0.004897579661227704	0.004897579661227704
3687	0.021300479114230386	0.004187449947108849	-0.0024432873188549075	0.7427121068228779	-1	0	0	0.16666666666666666	1	1.0	6	1.0	1.0	7	6	0	1	0	0.125	8	1	8	0.3333333333333333	0	0.7002835737132307	0.7201723029391782	0.3146579548050065	0.8587076599012247	0.17884036794813615	0.8843320647707509	0.9069938209281903	0.8312727367564565	1.0	0	0.0	-0.0002443287318854907	-0.0002443287318854907
2635	0.023343426106237703	0.010375428081273728	-0.006308898885269963	0.5341423232622626	-1	0	0	0.14285714285714285	1	1.0	8	1.0	1.0	9	8	0	1	0	0.1	10	1	10	0.3333333333333333	0	0.7002835737132307	0.7113608190649391	0.3000333363853248	0.8448720753482936	0.17884036794813615	0.8661278751681252	0.9237961508843067	0.8157821527318881	1.0	0	0.0	-0.0006308898885269963	-0.0006308898885269963
2349	0.021598647892195018	0.009884419708249548	0.009778489326684016	0.9703691807351045	-1	0	0	0.14285714285714285	1	1.0	8	1.0	1.0	9	8	0	1	0	0.1	10	1	10	0.3333333333333333	0	0.7002835737132307	0.721715647215782	0.3146579548050065	0.8452381054147943	0.17884036794813615	0.8661241392864701	0.9069938209281903	0.8184594121994555	1.0	0	0.0	0.009778489326684016	0.009778489326684016
2159	0.021472677136728957	0.00911574975614936	0.009050324598945463	0.973787169045928	-1	0	0	0.125	1	1.0	9	1.0	1.0	10	9	0	1	0	0.09090909090909091	11	1	11	0.3333333333333333	0	0.7002835737132307	0.7206266439624367	0.2943880057249409	0.8216946588379294	0.17884036794813615	0.857815876117547	0.9076356816341147	0.8060017377458295	1.0	0	0.0	0.009050324598945463	0.009050324598945463
1370	0.012833267520750506	0.006143747251542122	0.006142380405292256	0.9766217236080725	-1	0	0	0.3333333333333333	2	0.7142857142857143	5	0.42857142857142855	0.7142857142857143	7	5	1	1	0	0.42857142857142855	7	3	9	0.25	1.0	0.7002835737132307	0.68982877161136	0.3146579548050065	0.6951330118800078	0.14365300216953428	0.8827170431483033	0.9237961508843067	0.7710036894404786	1.0	0	0.0	0.006142380405292256	0.006142380405292256
858	0.01378698839326087	0.00393629090522734	0.0030992444470034175	0.9711123590872413	-1	0	0	0.2	1	1.0	5	1.0	1.0	6	5	0	0	0	0.14285714285714285	7	1	7	0.0	0	0.38545360275230367	0.7673240690708979	0.6341688066077786	0.8976351139149514	0.5965511275212084	0.8226573913920268	0.8193056522230565	0.8365774064390509	0	0	0.0	0.0030992444470034175	0.0030992444470034175
4854	0.02185660837101718	0.009591239926578623	0.009442727331077866	0.9660181822385664	-1	0	0	0.14285714285714285	1	1.0	8	1.0	1.0	9	8	0	1	0	0.1	10	1	10	0.3333333333333333	0	0.7002835737132307	0.7477974265269919	0.3146579548050065	0.8452381054147943	0.17884036794813615	0.8661241392864701	0.9069938209281903	0.8249977449438716	1.0	0	0.0	0.009442727331077866	0.009442727331077866
4073	0.02154937077049238	0.009932143138383347	0.009772735765502463	0.9703504427754246	-1	0	0	0.14285714285714285	1	1.0	8	1.0	1.0	9	8	0	1	0	0.1	10	1	10	0.3333333333333333	0	0.7002835737132307	0.721715647215782	0.3146579548050065	0.8452381054147943	0.17884036794813615	0.8661241392864701	0.9069938209281903	0.8184594121994555	1.0	0	0.0	0.009772735765502463	0.009772735765502463
1972	0.024074658899383056	0.00929201715601307	0.008887134436034934	0.9698618755178804	-1	0	0	0.125	1	1.0	9	1.0	1.0	10	9	0	1	0	0.09090909090909091	11	1	11	0.3333333333333333	0	0.7002835737132307	0.7206266439624367	0.30734564559516564	0.8335549146993475	0.17884036794813615	0.8488570614984264	0.9133363935666693	0.8066035956970972	1.0	0	0.0	0.008887134436034934	0.008887134436034934
3583	0.02198526114424108	0.009557190903092427	0.009501949675694161	0.966336952923114	-1	0	0	0.14285714285714285	1	1.0	8	1.0	1.0	9	8	0	1	0	0.1	10	1	10	0.3333333333333333	0	0.7002835737132307	0.7477974265269919	0.3146579548050065	0.8452381054147943	0.17884036794813615	0.8661241392864701	0.9069938209281903	0.8249977449438716	1.0	0	0.0	0.009501949675694161	0.009501949675694161
1323	0.005040941764365918	0.0032747305106810886	-0.0032528293597232916	0.9810586557172186	-1	0	0	0.5	3	0.7142857142857143	5	0.5625	0.7142857142857143	8	5	0	1	0	0.25	8	2	9	1.0	0.5714285714285714	0.773309704604522	0.7210847586531329	0.2943880057249409	0.8201271167321198	0.1785964568176292	0.8758452381257764	0.9076356816341147	0.8135998184986848	1.0	0	0.0	-0.00032528293597232914	-0.00032528293597232914
3962	0.021079124578605307	0.009976419857334379	0.009407116646375339	0.9664268833804522	-1	0	0	0.14285714285714285	1	1.0	8	1.0	1.0	9	8	0	1	0	0.1	10	1	10	0.3333333333333333	0	0.7002835737132307	0.7574576045184248	0.3146579548050065	0.8522583685779282	0.17884036794813615	0.8603030501876173	0.9069938209281903	0.8277372739639505	1.0	0	0.0	0.009407116646375339	0.009407116646375339
3472	0.02473417266682521	0.009844009168418252	0.009828581498090785	0.9656319361682164	-1	0	0	0.125	1	1.0	9	1.0	1.0	10	9	0	1	0	0.09090909090909091	11	1	11	0.3333333333333333	0	0.7002835737132307	0.7435683056715389	0.30734564559516564	0.8335549146993475	0.15835941658144956	0.862684258873158	0.9166684541598614	0.8182396324219096	1.0	0	0.0	0.009828581498090785	0.009828581498090785
1387	0.01352964908822897	0.006461922873211251	0.006461426951898685	0.9766704340461947	-1	0	0	0.3333333333333333	2	0.7142857142857143	5	0.42857142857142855	0.7142857142857143	7	5	1	1	0	0.42857142857142855	7	3	9	0.25	1.0	0.7002835737132307	0.68982877161136	0.3146579548050065	0.6951330118800078	0.17835254568712222	0.8738723050347215	0.9237961508843067	0.7660957505600033	1.0	0	0.0	0.006461426951898685	0.006461426951898685
1997	0.01681527517498056	0.013175826619438944	-0.010059325917331574	0.9742175050638936	-1	0	0	0.2	1	1.0	5	1.0	1.0	6	5	0	1	0	0.14285714285714285	7	1	7	0.3333333333333333	0	0.6948978173588383	0.7906480689486143	0.2548336147635291	0.8330464883462173	0.24983290239961894	0.9423662120828231	0.9053802079766444	0.8710376929504342	1.0	0.3333333333333333	0.0	-0.0010059325917331574	-0.0010059325917331574
4800	0.023208904428546593	0.004579664442687459	0.004299833370258927	0.5819382267946476	-1	0	0	0.125	1	1.0	10	1.0	1.0	11	10	0	1	0	0.08333333333333333	12	1	12	0.3333333333333333	0	0.7002835737132307	0.7389350142227814	0.3000333363853248	0.8229397082210346	0.15835941658144956	0.8563613503397312	0.9237961508843067	0.8106247835195911	1.0	0	0.0	0.004299833370258927	0.004299833370258927
198	0.001684680466855888	0.0016226244443871636	-0.0016225397610108478	0.9820485693103118	-1	0	0	0	0	0	0	1.0	0	0	0	0	2	0	1.0	1	1	1	0.5	0	0	0	0	0	0	0	0	0	0	0	0	-0.1	-0.1
2319	0.020638540368563413	0.009996003054473021	0.00894245990541484	0.9734910304486427	-1	0	0	0.125	1	1.0	9	1.0	1.0	10	9	0	1	0	0.09090909090909091	11	1	11	0.3333333333333333	0	0.7002835737132307	0.7206266439624367	0.3008668256600533	0.832538884758877	0.17884036794813615	0.857815876117547	0.9157746659233191	0.8099249332993235	1.0	0	0.0	0.00894245990541484	0.00894245990541484
1331	0.013541185101561617	0.006482966226259485	0.006480364588427169	0.9766220771210605	-1	0	0	0.3333333333333333	2	0.7142857142857143	5	0.42857142857142855	0.7142857142857143	7	5	1	1	0	0.42857142857142855	7	3	9	0.25	1.0	0.7002835737132307	0.68982877161136	0.3146579548050065	0.6951330118800078	0.17835254568712222	0.8738723050347215	0.9237961508843067	0.7660957505600033	1.0	0	0.0	0.006480364588427169	0.006480364588427169
3954	0.024653171558464353	0.010344054679217335	0.010174817767125	0.9648053445480652	-1	0	0	0.125	1	1.0	9	1.0	1.0	10	9	0	1	0	0.09090909090909091	11	1	11	0.3333333333333333	0	0.7002835737132307	0.7435683056715389	0.30734564559516564	0.8335549146993475	0.17884036794813615	0.857815876117547	0.9157746659233191	0.8162232728492886	1.0	0	0.0	0.010174817767125	0.010174817767125
449	0.0018970866179944988	0.0015889735240601445	-0.0015879672210038244	0.9832082417252608	-1	0	0	1.0	1	0	0	1.0	0	1	0	0	0	0	0.5	2	1	2	0.0	0	0	0	0	0	0	0	0	0	0	0	0	-0.00015879672210038245	-0.00015879672210038245
2492	0.021651840383687084	0.00973852959050576	0.009578219722570593	0.9704481977907399	-1	0	0	0.14285714285714285	1	1.0	8	1.0	1.0	9	8	0	1	0	0.1	10	1	10	0.3333333333333333	0	0.7002835737132307	0.721715647215782	0.3146579548050065	0.8452381054147943	0.17884036794813615	0.8661241392864701	0.9069938209281903	0.8184594121994555	1.0	0	0.0	0.009578219722570593	0.009578219722570593
819	0.011715566051432012	0.0021481756261887463	0.0021273913696707464	0.974432396114878	-1	0	0	0.2	1	1.0	5	1.0	1.0	6	5	0	0	0	0.14285714285714285	7	1	7	0.0	0	0.9079654509424362	0.9067348195483524	0.687339925826088	0.8302182039739309	0.5164673291213339	0.7609715657663673	0.7874010361758524	0.8420016067825392	0	0	0.0	0.0021273913696707464	0.0021273913696707464
26	0.013085077720246833	0.0045688829879776275	-0.0045001201401486494	0.9459845250388058	-1	0	0	0.2857142857142857	2	0.75	6	0.5	0.5	6	4	3	1	0	0.8	5	4	10	0.125	0	0.657298432902464	0.9040833226527342	0.6129557561950653	0.9383766066470952	0.8705203222491846	0.9040474393097016	0.9362473454571585	0.9170704717864545	1.0	0.16666666666666666	0.0	-0.00045001201401486497	-0.00045001201401486497
24	0.002204493624331013	0.0020279398113419007	-0.0020279178931645785	0.9848925069942209	-1	0	0	1.0	2	0.0	0	1.0	0	1	0	1	0	0	0.3333333333333333	3	1	3	0.0	1.0	0	0	0	0	0	0	0	0	0	0	0	-0.00020279178931645786	-0.00020279178931645786
2539	0.020754358302552605	0.0035590145005250902	-0.001317320964621454	0.5966105425453551	-1	0	0	0.125	1	1.0	9	1.0	1.0	10	9	0	1	0	0.09090909090909091	11	1	11	0.3333333333333333	0	0.7002835737132307	0.7206266439624367	0.30734564559516564	0.828892715640914	0.17884036794813615	0.857815876117547	0.9157746659233191	0.8085908196699898	1.0	0	0.0	-0.0001317320964621454	-0.0001317320964621454
1575	0.021105464232882645	0.00884237029970633	0.008841373322497107	0.9735960050105563	-1	0	0	0.125	1	1.0	9	1.0	1.0	10	9	0	1	0	0.09090909090909091	11	1	11	0.3333333333333333	0	0.7002835737132307	0.7206266439624367	0.2943880057249409	0.8216946588379294	0.17884036794813615	0.857815876117547	0.9076356816341147	0.8060017377458295	1.0	0	0.0	0.008841373322497107	0.008841373322497107
3041	0.02276834235065728	0.006117063457333852	-0.001901865344667341	0.5796706304531878	-1	0	0	0.125	1	1.0	9	1.0	1.0	10	9	0	1	0	0.09090909090909091	11	1	11	0.3333333333333333	0	0.7002835737132307	0.7206266439624367	0.30734564559516564	0.8335549146993475	0.17884036794813615	0.857815876117547	0.9157746659233191	0.8102995304763642	1.0	0	0.0	-0.00019018653446673412	-0.00019018653446673412
3978	0.016245630429600665	0.004424421568866159	-0.0033522219155893524	0.9792396395026767	-1	0	0	0.2	1	1.0	5	1.0	1.0	6	5	0	1	0	0.14285714285714285	7	1	7	0.3333333333333333	0	0.8463358354958131	0.7652386332931181	0.24752130555368823	0.8733111480023416	0.2600733780829622	0.8806599341556441	0.9351613324831143	0.8460073896316679	1.0	0	0.0	-0.00033522219155893526	-0.00033522219155893526
531	0.007568139570023066	0.004000835863455721	-0.003653382909116646	0.9788965921251723	-1	0	0	0.25	1	1.0	3	1.0	1.0	4	3	0	0	0	0.2	5	1	5	0.0	0	0.6592841217643374	0.8974191497869115	0.6609838504202847	0.8174180296919806	0.42559821819460353	0.9575316261795508	0.8534840392073983	0.9056071910599979	0	0	0.0	-0.0003653382909116646	-0.0003653382909116646
3319	0.021777299057224978	0.00991471731848438	0.009641152982116888	0.9703373722661582	-1	0	0	0.14285714285714285	1	1.0	8	1.0	1.0	9	8	0	1	0	0.1	10	1	10	0.3333333333333333	0	0.7002835737132307	0.721715647215782	0.3146579548050065	0.8452381054147943	0.17884036794813615	0.8661241392864701	0.9069938209281903	0.8184594121994555	1.0	0	0.0	0.009641152982116888	0.009641152982116888
2269	0.020906171982537046	0.009189386267086652	0.009077097740168561	0.9735700787152582	-1	0	0	0.125	1	1.0	9	1.0	1.0	10	9	0	1	0	0.09090909090909091	11	1	11	0.3333333333333333	0	0.7002835737132307	0.7206266439624367	0.2943880057249409	0.8216946588379294	0.16859989226479286	0.8500940701456574	0.9076356816341147	0.8027536105546164	1.0	0	0.0	0.009077097740168561	0.009077097740168561
2512	0.0215964607982495	0.009865705355935271	0.00973576584828015	0.9704628940409076	-1	0	0	0.14285714285714285	1	1.0	8	1.0	1.0	9	8	0	1	0	0.1	10	1	10	0.3333333333333333	0	0.7002835737132307	0.721715647215782	0.3146579548050065	0.8452381054147943	0.17884036794813615	0.8573634179331556	0.9069938209281903	0.8147879862138029	1.0	0	0.0	0.00973576584828015	0.00973576584828015
203	0.00252711187649107	0.0018996469568980463	-0.0018969969532050038	0.983242757106348	-1	0	0	1.0	2	0.0	0	1.0	0	2	0	0	0	0	0.3333333333333333	3	1	3	0.0	1.0	0	0	0	0	0	0	0	0	0	0	0	-0.00018969969532050038	-0.00018969969532050038
1746	0.018195793183219768	0.0075540374576873424	0.007230866452954268	0.9753092748987845	-1	0	0	0.25	2	0.7777777777777778	7	0.3142857142857143	0.7777777777777778	9	7	1	1	0	0.7142857142857143	7	5	11	0.25	0.5	0.7002835737132307	0.6828803669865741	0.3000333363853248	0.7236433683635412	0.17884036794813615	0.853273260503218	0.9237961508843067	0.7619472433535236	1.0	0	0.0	0.007230866452954268	0.007230866452954268
2999	0.011926020499248607	0.007098626547306458	-0.0043722598678773835	0.9719808204664949	-1	0	0	0.25	1	1.0	4	1.0	1.0	5	4	0	1	0	0.16666666666666666	6	1	6	0.3333333333333333	0	0.7002835737132307	0.7442630550286594	0.1950092747220517	0.8904013727851298	0.34130638821778836	0.892272871952812	0.9037415707363313	0.8530953698634164	1.0	0	0.0	-0.00043722598678773834	-0.00043722598678773834
3386	0.021231982035906795	0.01063747592077266	0.010108674731429075	0.97118182151979	-1	0	0	0.14285714285714285	1	1.0	8	1.0	1.0	9	8	0	1	0	0.1	10	1	10	0.3333333333333333	0	0.7002835737132307	0.732536166119752	0.3146579548050065	0.8522583685779282	0.17884036794813615	0.8603030501876173	0.9069938209281903	0.821408692026167	1.0	0	0.0	0.010108674731429075	0.010108674731429075
3815	0.025003928868488394	0.010258026946270364	0.010243523425284732	0.9649919893627309	-1	0	0	0.125	1	1.0	9	1.0	1.0	10	9	0	1	0	0.09090909090909091	11	1	11	0.3333333333333333	0	0.7002835737132307	0.7435683056715389	0.30734564559516564	0.8335549146993475	0.17884036794813615	0.857815876117547	0.9157746659233191	0.8162232728492886	1.0	0	0.0	0.010243523425284732	0.010243523425284732
4638	0.024276851281113555	0.010195492570715427	0.010193592059673752	0.9652038987135653	-1	0	0	0.125	1	1.0	9	1.0	1.0	10	9	0	1	0	0.09090909090909091	11	1	11	0.3333333333333333	0	0.7002835737132307	0.7435683056715389	0.30734564559516564	0.8335549146993475	0.15835941658144956	0.862684258873158	0.9166684541598614	0.8182396324219096	1.0	0	0.0	0.010193592059673752	0.010193592059673752
2203	0.021255029144210444	0.007985198439610278	0.0033137098054453877	0.9715411035117616	-1	0	0	0.125	1	1.0	9	1.0	1.0	10	9	0	1	0	0.09090909090909091	11	1	11	0.3333333333333333	0	0.7002835737132307	0.7206266439624367	0.2870756965151	0.8384855085996018	0.16859989226479286	0.8500940701456574	0.9095053217165677	0.8089658543953541	1.0	0	0.0	0.0033137098054453877	0.0033137098054453877
1321	0.013545243219524107	0.006409286068623586	0.0057346783355023394	0.9786084288649227	-1	0	0	0.16666666666666666	1	1.0	7	1.0	1.0	8	7	0	1	0	0.1111111111111111	9	1	9	0.3333333333333333	0	0.7002835737132307	0.8337798830047602	0.3146579548050065	0.7956223680393776	0.15835941658144956	0.9349643231511869	0.9123898363307136	0.8675109400513354	1.0	0	0.0	0.0057346783355023394	0.0057346783355023394
141	0.0016549065667011264	0.0015936714496936407	-0.0015935895784359997	0.9819853390681273	-1	0	0	0	0	0	0	1.0	0	0	0	0	2	0	1.0	1	1	1	0.5	0	0	0	0	0	0	0	0	0	0	0	0	-0.1	-0.1
3608	0.02449454653822558	0.009597359800560958	0.009206643078399156	0.969899237699781	-1	0	0	0.125	1	1.0	9	1.0	1.0	10	9	0	1	0	0.09090909090909091	11	1	11	0.3333333333333333	0	0.7002835737132307	0.7206266439624367	0.30734564559516564	0.8335549146993475	0.17884036794813615	0.857815876117547	0.9157746659233191	0.8102995304763642	1.0	0	0.0	0.009206643078399156	0.009206643078399156
3448	0.021663796616018013	0.009285542093471336	0.009095795368963044	0.9663791180970344	-1	0	0	0.14285714285714285	1	1.0	8	1.0	1.0	9	8	0	1	0	0.1	10	1	10	0.3333333333333333	0	0.7002835737132307	0.7477974265269919	0.3146579548050065	0.8452381054147943	0.17884036794813615	0.8573634179331556	0.9069938209281903	0.8214296987447779	1.0	0	0.0	0.009095795368963044	0.009095795368963044
3340	0.021664483417063046	0.009573741709767132	0.009533120654637203	0.9700286876093647	-1	0	0	0.14285714285714285	1	1.0	8	1.0	1.0	9	8	0	1	0	0.1	10	1	10	0.3333333333333333	0	0.7002835737132307	0.721715647215782	0.3146579548050065	0.8452381054147943	0.17884036794813615	0.8573634179331556	0.9069938209281903	0.8147879862138029	1.0	0	0.0	0.009533120654637203	0.009533120654637203
1205	0.016070804419713147	0.0006384237904277114	-0.00035076766252213826	0.618558899013472	-1	0	0	0.2	1	1.0	5	1.0	1.0	6	5	0	0	0	0.14285714285714285	7	1	7	0.0	0	0.5030083051226709	0.889590040844667	0.7305076819017285	0.8726026128425767	0.5799537011609697	0.9141508487112815	0.845808938417579	0.8933454050592954	0	0	0.0	-3.507676625221383e-05	-3.507676625221383e-05
3330	0.017254806440532306	0.007932865402868187	0.007197743004120166	0.9746187581458959	-1	0	0	0.125	1	1.0	10	1.0	1.0	11	10	0	1	0	0.08333333333333333	12	1	12	0.3333333333333333	0	0.8463358354958131	0.7083174469405994	0.3000333363853248	0.8135133738995303	0.17884036794813615	0.8492867603718023	0.9299432789297459	0.7962602051074839	1.0	0	0.0	0.007197743004120166	0.007197743004120166
1868	0.02968047151725233	0.015033646661164407	-0.014030718871535489	0.8433070797407789	-1	0	0	0.125	1	1.0	9	1.0	1.0	10	9	0	1	0	0.09090909090909091	11	1	11	0.3333333333333333	0	0.7002835737132307	0.8055004064067244	0.3146579548050065	0.748380502939355	0.17884036794813615	0.9184382245601038	0.9069938209281903	0.8380939120288645	1.0	0	0.0	-0.0014030718871535488	-0.0014030718871535488
3582	0.021815072432897202	0.009958218047538934	0.009655027653325392	0.9702271556877174	-1	0	0	0.14285714285714285	1	1.0	8	1.0	1.0	9	8	0	1	0	0.1	10	1	10	0.3333333333333333	0	0.7002835737132307	0.721715647215782	0.3146579548050065	0.8452381054147943	0.16445927051993542	0.865532492394848	0.9171230927745945	0.8182070322051174	1.0	0	0.0	0.009655027653325392	0.009655027653325392
1028	0.015473431897697423	0.005076257034746476	0.004738071607534626	0.9774053223686836	-1	0	0	0.16666666666666666	1	1.0	7	1.0	1.0	8	7	0	1	0	0.1111111111111111	9	1	9	0.3333333333333333	0	0.773309704604522	0.7210847586531329	0.3081791348698942	0.820560060452986	0.1785964568176292	0.8758452381257764	0.9076356816341147	0.8137482737805317	1.0	0	0.0	0.004738071607534626	0.004738071607534626
447	0.003518789080163558	0.003490044753436043	-0.003478784471939428	0.981925111472624	-1	0	0	0.25	1	1.0	3	0.625	0.3333333333333333	2	1	2	2	0	0.5	4	2	5	0.2857142857142857	0	0.5700333610067914	0.8403313386999496	0.5941524879077612	0.760067193558779	0.6653372711699079	0.6917087464673238	0.7765301360235746	0.7698187053587517	0.75	0	0.0	-0.0003478784471939428	-0.0003478784471939428
3658	0.017542992445764245	0.0054304077744818015	0.005302742777724038	0.9707623094706955	-1	0	0	0.125	1	1.0	9	1.0	1.0	10	9	0	1	0	0.09090909090909091	11	1	11	0.3333333333333333	0	0.7002835737132307	0.729645439371544	0.3146579548050065	0.8443018344711122	0.17884036794813615	0.8852852121289962	0.9069938209281903	0.8285840713237125	1.0	0.1	0.0	0.005302742777724038	0.005302742777724038
4735	0.02446831231164419	0.009440900590702558	0.008773817723358559	0.969903935292785	-1	0	0	0.125	1	1.0	9	1.0	1.0	10	9	0	1	0	0.09090909090909091	11	1	11	0.3333333333333333	0	0.7002835737132307	0.7206266439624367	0.30734564559516564	0.8335549146993475	0.15835941658144956	0.8541845026002733	0.9142536337220207	0.8087853779726598	1.0	0	0.0	0.008773817723358559	0.008773817723358559
138	0.001972561601955406	0.0019022706990031708	-0.0019022705132321213	0.9857770015159285	-1	0	0	0.5	1	1.0	1	1.0	1.0	1	1	1	0	0	0.3333333333333333	1	3	3	0.0	0	0.5833427133482977	0.5	0.7697897573499409	0.5	0.927897657277574	0.5	0.8034857843921379	0.5	0	0	0.0	-0.00019022705132321213	-0.00019022705132321213
2243	0.022120609926257282	0.009522635102263796	0.009396741083722791	0.9701611396337971	-1	0	0	0.14285714285714285	1	1.0	8	1.0	1.0	9	8	0	1	0	0.1	10	1	10	0.3333333333333333	0	0.7002835737132307	0.721715647215782	0.3146579548050065	0.8452381054147943	0.17884036794813615	0.8661241392864701	0.9069938209281903	0.8184594121994555	1.0	0	0.0	0.009396741083722791	0.009396741083722791
4476	0.02401610617052338	0.009165510753080128	0.00892740130197041	0.9699738628367981	-1	0	0	0.125	1	1.0	9	1.0	1.0	10	9	0	1	0	0.09090909090909091	11	1	11	0.3333333333333333	0	0.7002835737132307	0.7206266439624367	0.30734564559516564	0.8335549146993475	0.17884036794813615	0.857815876117547	0.9157746659233191	0.8102995304763642	1.0	0	0.0	0.00892740130197041	0.00892740130197041
626	0.0019445329519326572	0.0016208529623510473	-0.0016206930604334537	0.9835308944222183	-1	0	0	1.0	1	0	0	1.0	0	1	0	0	0	0	0.5	2	1	2	0.0	0	0	0	0	0	0	0	0	0	0	0	0	-0.00016206930604334538	-0.00016206930604334538
4802	0.02124561285739043	0.010299975091373549	0.00989711760008637	0.9713453975512318	-1	0	0	0.14285714285714285	1	1.0	8	1.0	1.0	9	8	0	1	0	0.1	10	1	10	0.3333333333333333	0	0.7002835737132307	0.732536166119752	0.3146579548050065	0.8522583685779282	0.17884036794813615	0.8516734703305052	0.9069938209281903	0.8179589662392669	1.0	0	0.0	0.00989711760008637	0.00989711760008637
3249	0.026702478368382885	0.006091573685107419	-0.0037722023803310693	0.551728208831066	-1	0	0	0.1	1	1.0	12	1.0	1.0	13	12	0	1	0	0.07142857142857142	14	1	14	0.3333333333333333	0	0.8463358354958131	0.8048115967367252	0.3146579548050065	0.8955986193982051	0.17884036794813615	0.8564035877666064	0.9015294584493587	0.8561747918382322	1.0	0	0.0	-0.00037722023803310695	-0.00037722023803310695
3859	0.0218526357965039	0.009626603603225639	0.009423804466201979	0.9703234927118153	-1	0	0	0.14285714285714285	1	1.0	8	1.0	1.0	9	8	0	1	0	0.1	10	1	10	0.3333333333333333	0	0.7002835737132307	0.721715647215782	0.3146579548050065	0.8452381054147943	0.17884036794813615	0.8661241392864701	0.9069938209281903	0.8184594121994555	1.0	0	0.0	0.009423804466201979	0.009423804466201979
414	0.0024860965521819422	0.0023505494546666233	-0.0023503306600876264	0.9839545495690946	-1	0	0	0.75	3	0.3333333333333333	1	0.5555555555555556	0	1	0	3	1	0	1.0	3	3	5	0.1111111111111111	0.6666666666666666	0	0	0	0	0	0	0	0	0	0	0	-0.00023503306600876264	-0.00023503306600876264
277	0.015073054925316675	0.0029420731501437593	0.0025758422189840324	0.9705892225468495	-1	0	0	0.2	1	1.0	5	1.0	1.0	6	5	0	0	0	0.14285714285714285	7	1	7	0.0	0	0.4462405850134544	0.8364327622300618	0.8326885009818149	0.9596375123179415	0.7066470954355886	0.8462892428800319	0.8931061965760742	0.8974114797304767	0	0	0.0	0.0025758422189840324	0.0025758422189840324
2797	0.02232280019024439	0.009711923099722108	0.009499476957646991	0.9704034416335336	-1	0	0	0.14285714285714285	1	1.0	8	1.0	1.0	9	8	0	1	0	0.1	10	1	10	0.3333333333333333	0	0.7002835737132307	0.721715647215782	0.3146579548050065	0.8452381054147943	0.17884036794813615	0.8661241392864701	0.9069938209281903	0.8184594121994555	1.0	0	0.0	0.009499476957646991	0.009499476957646991
2590	0.020570837365108154	0.01017931082239516	0.010078378252737942	0.9706256183386629	-1	0	0	0.14285714285714285	1	1.0	8	1.0	1.0	9	8	0	1	0	0.1	10	1	10	0.3333333333333333	0	0.7002835737132307	0.721715647215782	0.3146579548050065	0.8452381054147943	0.15835941658144956	0.8204036473792331	0.9069938209281903	0.8005817596524825	1.0	0	0.0	0.010078378252737942	0.010078378252737942
4505	0.005890625882130864	0.0025564647117008537	-0.0023392305103837234	0.9823202848424092	-1	0	0	0.5	2	0.6666666666666666	2	1.0	0.6666666666666666	4	2	0	1	0	0.2	5	1	5	0.5	0.5	0.773309704604522	0.6748626124050738	0.3000333363853248	0.6667232163067426	0.15782445987295018	0.5013373885818158	0.9414562183826852	0.6168826597769664	1.0	0	0.0	-0.00023392305103837234	-0.00023392305103837234
1480	0.02303883397914609	0.008929903732666427	0.006883978273849881	0.9703644437486064	-1	0	0	0.125	1	1.0	10	1.0	1.0	11	10	0	1	0	0.08333333333333333	12	1	12	0.3333333333333333	0	0.7002835737132307	0.8050976714533771	0.3000333363853248	0.7909605953334037	0.17884036794813615	0.9119440165116174	0.9237961508843067	0.8449590312920255	1.0	0	0.0	0.006883978273849881	0.006883978273849881
4493	0.021775688625121144	0.009378689904427985	0.00923810521946952	0.9662956368219001	-1	0	0	0.14285714285714285	1	1.0	8	1.0	1.0	9	8	0	1	0	0.1	10	1	10	0.3333333333333333	0	0.7002835737132307	0.7477974265269919	0.3146579548050065	0.8452381054147943	0.15835941658144956	0.8720211619817446	0.9089397875964522	0.8274782660986119	1.0	0	0.0	0.00923810521946952	0.00923810521946952
3155	0.02229604311553859	0.010184791415240617	0.00983326566620467	0.9700076081711525	-1	0	0	0.14285714285714285	1	1.0	8	1.0	1.0	9	8	0	1	0	0.1	10	1	10	0.3333333333333333	0	0.7002835737132307	0.721715647215782	0.3146579548050065	0.8452381054147943	0.17884036794813615	0.8661241392864701	0.9069938209281903	0.8184594121994555	1.0	0	0.0	0.00983326566620467	0.00983326566620467
2694	0.02203467239293962	0.009530740156092192	0.009394907941694794	0.9703223080365458	-1	0	0	0.14285714285714285	1	1.0	8	1.0	1.0	9	8	0	1	0	0.1	10	1	10	0.3333333333333333	0	0.7002835737132307	0.721715647215782	0.3146579548050065	0.8452381054147943	0.17884036794813615	0.8661241392864701	0.9069938209281903	0.8184594121994555	1.0	0	0.0	0.009394907941694794	0.009394907941694794
4449	0.01689268904666491	0.005805314643473571	-0.005694545006750939	0.9816887903750715	-1	0	0	0.16666666666666666	1	1.0	6	1.0	1.0	7	6	0	1	0	0.125	8	1	8	0.3333333333333333	0	0.8185565575583429	0.8517196043088323	0.3000333363853248	0.843741774124029	0.15728950316445084	0.939710036890069	0.9427639416557365	0.8869840658958689	1.0	0	0.0	-0.0005694545006750939	-0.0005694545006750939
2851	0.0168460833191708	0.005037425515749721	-0.0049780290279902535	0.9823588361850769	-1	0	0	0.16666666666666666	1	1.0	6	1.0	1.0	7	6	0	1	0	0.125	8	1	8	0.3333333333333333	0	0.8463358354958131	0.753908233506876	0.3000333363853248	0.8782772953452642	0.31617715106728783	0.8644930446630797	0.9237961508843067	0.8388416354808608	1.0	0	0.0	-0.0004978029027990253	-0.0004978029027990253
1669	0.019322916368407377	0.008909889841586643	0.007064129017542928	0.976665449902506	-1	0	0	0.125	1	1.0	9	1.0	1.0	10	9	0	1	0	0.09090909090909091	11	1	11	0.3333333333333333	0	0.7002835737132307	0.8055004064067244	0.3008668256600533	0.7996061789151474	0.16859989226479286	0.917013707618219	0.9123898363307136	0.8501492090451058	1.0	0	0.0	0.007064129017542928	0.007064129017542928
4699	0.014504629687821133	0.0045087556923619435	-0.004504304651898437	0.9746258567637084	-1	0	0	0.2	1	1.0	5	1.0	1.0	6	5	0	0	0	0.14285714285714285	7	1	7	0.0	0	0.7912193714385982	0.7168102805853063	0.3000333363853248	0.9086931005735536	0.17038907844820045	0.8990006194096056	0.9326814095456923	0.858661231681636	0	0	0.0	-0.0004504304651898437	-0.0004504304651898437
1998	0.018359207958817396	0.003016608342115391	-0.0003417942987515804	0.854752180248932	-1	0	0	0.16666666666666666	1	1.0	6	1.0	1.0	7	6	0	1	0	0.125	8	1	8	0.3333333333333333	0	0.7002835737132307	0.8298960404529278	0.3146579548050065	0.8238995465132495	0.17884036794813615	0.9401430092844756	0.9069938209281903	0.8766035850928067	1.0	0.2857142857142857	0.0	-3.417942987515804e-05	-3.417942987515804e-05
781	0.02622144210270771	0.010473915848653361	-0.010076283064208104	0.9670167492068984	-1	0	0	0.14285714285714285	1	1.0	8	1.0	1.0	9	8	0	0	0	0.1	10	1	10	0.0	0	0.45667614974148263	0.9001771915161971	0.3808274179825179	0.7800168397042291	0.44317816764563317	0.8633290699987647	0.8500312222235672	0.8543821807177115	0	0	0.0	-0.0010076283064208104	-0.0010076283064208104
1245	0.013403117981277997	0.006267690991402049	0.006228458196901412	0.9766681188835935	-1	0	0	0.3333333333333333	2	0.7142857142857143	5	0.42857142857142855	0.7142857142857143	7	5	1	1	0	0.42857142857142855	7	3	9	0.25	1.0	0.7002835737132307	0.68982877161136	0.3146579548050065	0.6951330118800078	0.17835254568712222	0.8738723050347215	0.9237961508843067	0.7660957505600033	1.0	0	0.0	0.006228458196901412	0.006228458196901412
767	0.012396485787450102	0.004407283178221242	-0.003909532581843233	0.9595554410528342	-1	0	0	0.2	1	1.0	5	1.0	1.0	6	5	0	1	0	0.14285714285714285	7	1	7	0.3333333333333333	0	0.7448275886583364	0.7993675844536454	0.68120331615262	0.7979843502553688	0.7938094929382492	0.7782183533118799	0.7528733242598	0.7920183477936391	1.0	0	0.0	-0.0003909532581843233	-0.0003909532581843233
798	0.011229221264185803	0.005494661599939987	0.0015687194104880182	0.9783935016690296	-1	0	0	0.2	1	1.0	5	1.0	1.0	6	5	0	1	0	0.14285714285714285	7	1	7	0.3333333333333333	0	0.7912193714385982	0.6875401083031435	0.2943880057249409	0.7281499207437523	0.18116451084004312	0.9157217546417836	0.9229719077988402	0.8000323171937355	1.0	0.16666666666666666	0.0	0.0015687194104880182	0.0015687194104880182
448	0.0019840890251548856	0.0016866229194537285	-0.001686549326302234	0.9839181203551316	-1	0	0	1.0	1	0	0	1.0	0	1	0	0	0	0	0.5	2	1	2	0.0	0	0	0	0	0	0	0	0	0	0	0	0	-0.0001686549326302234	-0.0001686549326302234
1353	0.0206231404582655	0.009403863189260871	0.0073150072880945275	0.9765638380421111	-1	0	0	0.125	1	1.0	9	1.0	1.0	10	9	0	1	0	0.09090909090909091	11	1	11	0.3333333333333333	0	0.7002835737132307	0.8055004064067244	0.3008668256600533	0.7996061789151474	0.17884036794813615	0.9184382245601038	0.9157746659233191	0.8509486345183906	1.0	0	0.0	0.0073150072880945275	0.0073150072880945275
1492	0.022150448784265604	0.009322171083466028	-0.006938039994671139	0.9755221982247217	-1	0	0	0.1111111111111111	1	1.0	11	1.0	1.0	12	11	0	1	0	0.07692307692307693	13	1	13	0.3333333333333333	0	0.7002835737132307	0.8612757452393236	0.30017663663976546	0.7939090304179699	0.17884036794813615	0.9396998665462102	0.9287335949671173	0.8779974046479696	1.0	0	0.0	-0.0006938039994671139	-0.0006938039994671139
274	0.010361689829566912	0.003403682562097031	-0.003262500400687736	0.971764600570694	-1	0	0	0.4	2	0.8	4	0.5833333333333334	0.8	6	4	0	0	0	0.3333333333333333	6	2	7	0.0	0	0.3659602970115686	0.9264570206509477	0.5639780936203607	0.688930245368238	0.5451315810215085	0.7664992551736888	0.7588774924845496	0.8184314426427501	0	0	0.0	-0.0003262500400687736	-0.0003262500400687736
3663	0.012877891598329439	0.0037523722865818315	-0.0034922237896504037	0.981172250696086	-1	0	0	0.25	1	1.0	4	1.0	1.0	5	4	0	1	0	0.16666666666666666	6	1	6	0.3333333333333333	0	0.8463358354958131	0.7539036113255834	0.1950092747220517	0.8922934284202484	0.34130638821778836	0.8842302162771316	0.9237961508843067	0.8526677651740165	1.0	0	0.0	-0.0003492223789650404	-0.0003492223789650404
1089	0.02310140444568938	0.009607498474101923	-0.009506338846907974	0.9603756074498501	-1	0	0	0.16666666666666666	1	1.0	7	1.0	1.0	8	7	0	1	0	0.1111111111111111	9	1	9	0.3333333333333333	0	0.773309704604522	0.7210847586531329	0.3146579548050065	0.8236398394338642	0.1785964568176292	0.8758452381257764	0.9069938209281903	0.8148098221771104	1.0	0.375	0.0	-0.0009506338846907974	-0.0009506338846907974
4143	0.017697616805948845	0.004920051008482314	-0.004733313889210678	0.9544288052464385	-1	0.3333333333333333	1	0.5555555555555556	5	0.36363636363636365	4	0.5416666666666666	0.36363636363636365	8	4	4	1	0	0.6666666666666666	4	6	13	0.125	0.2222222222222222	0.6948978173588383	0.8589299356476007	0.32044658571983103	0.8739099565120403	0.2882789860242525	0.921607228571739	0.9023513165624983	0.887846764006984	1.0	0	0.0	-0.0004733313889210678	-0.0004733313889210678
2803	0.015520298340580769	0.0035185508682697634	-0.003507156097139332	0.9782602875043944	-1	0	0	0.2	1	1.0	5	1.0	1.0	6	5	0	1	0	0.14285714285714285	7	1	7	0.3333333333333333	0	0.7679239482501296	0.7634652572667355	0.24752130555368823	0.8787416712797602	0.3287417696425381	0.8664762240876368	0.9133429738084071	0.842130350768215	1.0	0	0.0	-0.00035071560971393324	-0.00035071560971393324
3046	0.021884165398689585	0.00938340818656582	0.009243019804619746	0.9708330975489861	-1	0	0	0.14285714285714285	1	1.0	8	1.0	1.0	9	8	0	1	0	0.1	10	1	10	0.3333333333333333	0	0.7002835737132307	0.721715647215782	0.3146579548050065	0.8452381054147943	0.17884036794813615	0.8718862557445016	0.9136261380939326	0.8209533084799693	1.0	0	0.0	0.009243019804619746	0.009243019804619746
2926	0.02479251626235518	0.007459846720802156	0.007361368602101764	0.9693776751325385	-1	0	0	0.125	1	1.0	9	1.0	1.0	10	9	0	1	0	0.09090909090909091	11	1	11	0.3333333333333333	0	0.7002835737132307	0.7206266439624367	0.30734564559516564	0.8216401396111054	0.17884036794813615	0.857815876117547	0.9069938209281903	0.8059823444359705	1.0	0	0.0	0.007361368602101764	0.007361368602101764
238	0.0017743707801334625	0.0017259089225940987	-0.001723746284098787	0.9832720660601411	-1	0	0	1.0	1	0	0	1.0	0	1	0	0	0	0	0.5	2	1	2	0.0	0	0	0	0	0	0	0	0	0	0	0	0	-0.0001723746284098787	-0.0001723746284098787
836	0.010427019650016961	0.002814584853259736	0.002683540465680495	0.9740719835593398	-1	0	0	0.2	1	1.0	5	1.0	1.0	6	5	0	0	0	0.14285714285714285	7	1	7	0.0	0	0.8145016382225536	0.9050402105115972	0.6239314386976395	0.6787466413691092	0.8062662710641713	0.8380073926676395	0.7695675039500507	0.8247220322684169	0	0	0.0	0.002683540465680495	0.002683540465680495
4734	0.028375147983528543	0.007418220376160119	-0.0023620089237050344	0.5580685593471499	-1	0	0	0.14285714285714285	1	1.0	8	1.0	1.0	9	8	0	1	0	0.1	10	1	10	0.3333333333333333	0	0.7002835737132307	0.7325361661197523	0.3146579548050065	0.8659555292565305	0.17884036794813615	0.8603030501876173	0.9069938209281903	0.8268788460434316	1.0	0	0.0	-0.00023620089237050344	-0.00023620089237050344
4082	0.024308281338729094	0.009835435447987996	0.00979856954481894	0.9649675526468702	-1	0	0	0.125	1	1.0	9	1.0	1.0	10	9	0	1	0	0.09090909090909091	11	1	11	0.3333333333333333	0	0.7002835737132307	0.7435683056715389	0.30734564559516564	0.8335549146993475	0.17884036794813615	0.857815876117547	0.9157746659233191	0.8162232728492886	1.0	0	0.0	0.00979856954481894	0.00979856954481894
95	0.012045012576066784	0.005236777768714919	-0.00523238338591494	0.9744562467614886	-1	0.25	1	0.6	6	0.46153846153846156	6	0.3125	0.46153846153846156	9	6	5	0	0	0.75	6	8	15	0.0	0.3333333333333333	0.6034371897432927	0.9157060573209598	0.5423996604161053	0.9675504405676602	0.5307682841392697	0.8477774475507056	0.8425761970295197	0.9240890067354285	0	0	0.0	-0.000523238338591494	-0.000523238338591494
2549	0.018425661346740473	0.009740496218665927	-0.009725030404445107	0.9410131354350434	-1	0	0	0.2857142857142857	2	0.875	7	1.0	0.875	9	7	0	1	0	0.1	10	1	10	0.5	0.2222222222222222	0.7002835737132307	0.7182535473465782	0.3017003149347818	0.8356951241258981	0.17884036794813615	0.7386565299244147	0.9082735606677335	0.7686049894809233	1.0	0	0.0	-0.0009725030404445107	-0.0009725030404445107
2905	0.008884010494310535	0.007867058717657163	-0.007866820832854305	0.9760180164646052	-1	0	0	0.42857142857142855	3	0.75	6	0.5555555555555556	0.75	9	6	0	1	0	0.2222222222222222	9	2	10	1.0	0.5	0.7002835737132307	0.7217156472157821	0.3000333363853248	0.8457497364561251	0.16445927051993542	0.865532492394848	0.9171230927745945	0.8184011385606302	1.0	0	0.0	-0.0007866820832854304	-0.0007866820832854304
3375	0.02124012932750894	0.00444535197950805	0.003470212736028623	0.9693390796610395	-1	0	0	0.14285714285714285	1	1.0	8	1.0	1.0	9	8	0	1	0	0.1	10	1	10	0.3333333333333333	0	0.7002835737132307	0.7171070343637568	0.3146579548050065	0.8452381054147943	0.17884036794813615	0.8573634179331556	0.9069938209281903	0.8136367555106936	1.0	0	0.0	0.003470212736028623	0.003470212736028623
1722	0.016436049637605695	0.008183643204006918	0.00758003989784646	0.9766529789233709	-1	0	0	0.16666666666666666	1	1.0	7	1.0	1.0	8	7	0	1	0	0.1111111111111111	9	1	9	0.3333333333333333	0	0.7002835737132307	0.8337798830047602	0.3146579548050065	0.7932453083427842	0.1785964568176292	0.9339907882851438	0.9157746659233191	0.8663397586297149	1.0	0	0.0	0.00758003989784646	0.00758003989784646
1763	0.024102655615101273	0.008790709515141583	0.008683990623088599	0.9704259008456696	-1	0	0	0.125	1	1.0	9	1.0	1.0	10	9	0	1	0	0.09090909090909091	11	1	11	0.3333333333333333	0	0.7002835737132307	0.8055004064067244	0.30734564559516564	0.8014947530861084	0.17884036794813615	0.9184382245601038	0.9157746659233191	0.8514480154094005	1.0	0	0.0	0.008683990623088599	0.008683990623088599
4444	0.024483679896363006	0.010354160048678953	0.010339833106554612	0.965198775102617	-1	0	0	0.125	1	1.0	9	1.0	1.0	10	9	0	1	0	0.09090909090909091	11	1	11	0.3333333333333333	0	0.7002835737132307	0.7435683056715389	0.30734564559516564	0.8335549146993475	0.15835941658144956	0.8541845026002733	0.9142536337220207	0.814745592646255	1.0	0	0.0	0.010339833106554612	0.010339833106554612
3736	0.021226258610708662	0.00979861807664823	0.00957850555099444	0.970331846058236	-1	0	0	0.14285714285714285	1	1.0	8	1.0	1.0	9	8	0	1	0	0.1	10	1	10	0.3333333333333333	0	0.7002835737132307	0.721715647215782	0.3146579548050065	0.8452381054147943	0.17884036794813615	0.8573634179331556	0.9069938209281903	0.8147879862138029	1.0	0	0.0	0.00957850555099444	0.00957850555099444
534	0.009530433179387204	0.004474672057230803	-0.0038221711101162855	0.9791403580986133	-1	0	0	0.25	1	1.0	3	1.0	1.0	4	3	0	0	0	0.2	5	1	5	0.0	0	0.5183601289884348	0.6621913052595176	0.8326885009818149	0.9117370100516634	0.6312901096679784	0.7610639441280418	0.7971542774935196	0.8004126820112023	0	0	0.0	-0.00038221711101162856	-0.00038221711101162856
1922	0.02414327986005101	0.008847000408791165	0.00879538129902396	0.9715115283963446	-1	0	0	0.125	1	1.0	9	1.0	1.0	10	9	0	1	0	0.09090909090909091	11	1	11	0.3333333333333333	0	0.7002835737132307	0.8055004064067244	0.30734564559516564	0.8014947530861084	0.17884036794813615	0.9184382245601038	0.9157746659233191	0.8514480154094005	1.0	0	0.0	0.00879538129902396	0.00879538129902396
507	0.0018072194786583609	0.0015173385826317822	-0.0015170353701911127	0.98370959948661	-1	0	0	1.0	1	0	0	1.0	0	1	0	0	0	0	0.5	2	1	2	0.0	0	0	0	0	0	0	0	0	0	0	0	0	-0.00015170353701911128	-0.00015170353701911128
3215	0.018075373145063366	0.00854701095470915	-0.008348133896256512	0.8723615970433001	-1	0	0	0.2	1	1.0	5	1.0	1.0	6	5	0	1	0	0.14285714285714285	7	1	7	0.3333333333333333	0	0.7002835737132307	0.5556325929636948	0.16102613579430525	0.715044873909087	0.15835941658144956	0.8880760109344376	0.9269292382476579	0.744895150645668	1.0	0	0.0	-0.0008348133896256512	-0.0008348133896256512
1212	0.014299756060261052	0.005640700577162012	0.0053853071646313404	0.978383131427233	-1	0	0	0.16666666666666666	1	1.0	7	1.0	1.0	8	7	0	1	0	0.1111111111111111	9	1	9	0.3333333333333333	0	0.7002835737132307	0.8337798830047602	0.3146579548050065	0.7956223680393776	0.1785964568176292	0.9339907882851438	0.9157746659233191	0.8669005893160756	1.0	0	0.0	0.0053853071646313404	0.0053853071646313404
130	0.0034230972048405485	0.003384874343153267	-0.003383087870867414	0.9823665360975471	-1	0	0	0.75	3	0.5	2	0.6	0.5	5	2	0	1	0	0.4	5	2	6	1.0	0.5	0.34510889104415143	0.9300983077947036	0.1287703970667859	0.7224544395793792	0.11628714983880126	0.8921346667714697	0.8455854360472285	0.8682836555295581	1.0	0	0.0	-0.00033830878708674143	-0.00033830878708674143
216	0.001779687436032298	0.0017156829184617555	-0.001715682916667925	0.9864205493667672	-1	0	0	1.0	1	0	0	1.0	0	1	0	0	0	0	0.5	1	2	2	0.0	0	0	0	0	0	0	0	0	0	0	0	0	-0.0001715682916667925	-0.0001715682916667925
785	0.0019545746661574345	0.0016094362667999648	-0.0016093005618162965	0.9838482259543269	-1	0	0	1.0	1	0	0	1.0	0	1	0	0	0	0	0.5	2	1	2	0.0	0	0	0	0	0	0	0	0	0	0	0	0	-0.00016093005618162965	-0.00016093005618162965
2623	0.018801829165593288	0.009094575371908439	-0.006857386054221574	0.9814942844691057	-1	0	0	0.2857142857142857	2	0.875	7	1.0	0.875	9	7	0	0	0	0.1	10	1	10	0.0	0.2222222222222222	0.7002835737132307	0.7255678730004606	0.3000333363853248	0.8876897159772628	0.17884036794813615	0.866855789194774	0.9084305148127554	0.8372193379921131	0	0	0.0	-0.0006857386054221575	-0.0006857386054221575
4165	0.009204748429570035	0.004392727729209853	-0.004390948137104614	0.9819367193894967	-1	0	0	0.25	1	1.0	4	1.0	1.0	5	4	0	1	0	0.16666666666666666	6	1	6	0.3333333333333333	0	0.8463358354958131	0.6545604387165749	0.1950092747220517	0.6876431935920246	0.2075479774654519	0.8939475650445939	0.9399816198485319	0.7661433939181651	1.0	0	0.0	-0.0004390948137104614	-0.0004390948137104614
3641	0.02444491623010828	0.009355160572067327	0.008821965783588117	0.9700328682622611	-1	0	0	0.125	1	1.0	9	1.0	1.0	10	9	0	1	0	0.09090909090909091	11	1	11	0.3333333333333333	0	0.7002835737132307	0.7206266439624367	0.30734564559516564	0.8335549146993475	0.15835941658144956	0.862684258873158	0.9166684541598614	0.8123659432184935	1.0	0	0.0	0.008821965783588117	0.008821965783588117
2396	0.02191461116447459	0.009820183833925574	0.009600257318827219	0.9701807242436574	-1	0	0	0.14285714285714285	1	1.0	8	1.0	1.0	9	8	0	1	0	0.1	10	1	10	0.3333333333333333	0	0.7002835737132307	0.721715647215782	0.3146579548050065	0.8452381054147943	0.17884036794813615	0.8661241392864701	0.9069938209281903	0.8184594121994555	1.0	0	0.0	0.009600257318827219	0.009600257318827219
3545	0.021589148786724206	0.009667014786781147	0.009548809694174971	0.9701975749829076	-1	0	0	0.14285714285714285	1	1.0	8	1.0	1.0	9	8	0	1	0	0.1	10	1	10	0.3333333333333333	0	0.7002835737132307	0.721715647215782	0.3146579548050065	0.8452381054147943	0.17884036794813615	0.8661241392864701	0.9069938209281903	0.8184594121994555	1.0	0	0.0	0.009548809694174971	0.009548809694174971
2843	0.01848407548603752	0.009198412558537379	0.008595396107629423	0.9730995347087081	-1	0	0	0.16666666666666666	1	1.0	7	1.0	1.0	8	7	0	1	0	0.1111111111111111	9	1	9	0.3333333333333333	0	0.7002835737132307	0.7295228139319333	0.30734564559516564	0.8582334999934044	0.17884036794813615	0.872900532485399	0.9157746659233191	0.8282463985211771	1.0	0	0.0	0.008595396107629423	0.008595396107629423
721	0.0296989541593755	0.014279112100755238	-0.012545378326425823	0.9568540605955105	-1	0	0	0.125	1	1.0	10	0.5454545454545454	0.9	10	9	1	0	0	0.18181818181818182	11	2	12	0.0	0	0.5784798617273567	0.8811056067110692	0.37652684791129876	0.7634216609097945	0.28678062713298236	0.899199441179447	0.9203440911367122	0.8566341659063899	0	0	0.0	-0.0012545378326425823	-0.0012545378326425823
4571	0.021515666945950012	0.006119260056806028	0.0050568965678364644	0.9680196491824907	-1	0	0	0.125	1	1.0	9	1.0	1.0	10	9	0	1	0	0.09090909090909091	11	1	11	0.3333333333333333	0	0.718193240547307	0.7195143720048053	0.30734564559516564	0.8335549146993475	0.15835941658144956	0.862684258873158	0.9200692374944711	0.8120854132001605	1.0	0	0.0	0.0050568965678364644	0.0050568965678364644
2325	0.01874544597032275	0.004087961452851277	0.0017692056307831083	0.9732860579865715	-1	0	0	0.125	1	1.0	9	1.0	1.0	10	9	0	1	0	0.09090909090909091	11	1	11	0.3333333333333333	0	0.7002835737132307	0.7206266439624367	0.2943880057249409	0.8101552372401672	0.17884036794813615	0.8554448592622407	0.9069938209281903	0.8009406708798223	1.0	0	0.0	0.0017692056307831083	0.0017692056307831083
3364	0.02220187948093676	0.00980143953570872	0.009658472104673679	0.9656840267273896	-1	0	0	0.14285714285714285	1	1.0	8	1.0	1.0	9	8	0	1	0	0.1	10	1	10	0.3333333333333333	0	0.7002835737132307	0.7477974265269919	0.3146579548050065	0.8452381054147943	0.17884036794813615	0.8661241392864701	0.9069938209281903	0.8249977449438716	1.0	0	0.0	0.009658472104673679	0.009658472104673679
1357	0.013388387621202948	0.006247506161792117	0.005791472854973146	0.9783466276212257	-1	0	0	0.16666666666666666	1	1.0	7	1.0	1.0	8	7	0	1	0	0.1111111111111111	9	1	9	0.3333333333333333	0	0.7002835737132307	0.8337798830047602	0.3146579548050065	0.7956223680393776	0.15835941658144956	0.9349643231511869	0.9123898363307136	0.8675109400513354	1.0	0	0.0	0.005791472854973146	0.005791472854973146
2284	0.022168870334942685	0.009706359361244792	0.00959010267315601	0.9701064144295136	-1	0	0	0.14285714285714285	1	1.0	8	1.0	1.0	9	8	0	1	0	0.1	10	1	10	0.3333333333333333	0	0.7002835737132307	0.721715647215782	0.3146579548050065	0.8452381054147943	0.17884036794813615	0.8661241392864701	0.9069938209281903	0.8184594121994555	1.0	0	0.0	0.00959010267315601	0.00959010267315601
2634	0.01181969656041566	0.00620451370176944	-0.005022133054813884	0.9736197601533083	-1	0.3333333333333333	1	0.5	4	0.4444444444444444	4	0.4583333333333333	0.3333333333333333	6	3	4	1	0	0.6666666666666666	4	6	11	0.1111111111111111	0.5714285714285714	0.6792580963189365	0.8553043029360302	0.2754115837208472	0.9020319246787799	0.43873038327397945	0.9360676106407408	0.9028497087482745	0.9026390978864274	1.0	0	0.0	-0.0005022133054813884	-0.0005022133054813884
3468	None	None	None	None	None	0	0	0.25	2	0.8	8	0.6	0.5	6	5	5	1	0	0.8	5	4	12	0.07692307692307693	0.2857142857142857	0.7002835737132307	0.7266054617889552	0.3621625921660324	0.872892814750784	0.31383987814522724	0.925664030483295	0.9042965062904594	0.8592073517301626	1.0	0	0.0	None	None
4000	0.022083121227174967	0.009834411704154748	0.00939153220314994	0.9705664239541991	-1	0	0	0.14285714285714285	1	1.0	8	1.0	1.0	9	8	0	1	0	0.1	10	1	10	0.3333333333333333	0	0.7002835737132307	0.721715647215782	0.3146579548050065	0.8452381054147943	0.17884036794813615	0.8661241392864701	0.9069938209281903	0.8184594121994555	1.0	0	0.0	0.00939153220314994	0.00939153220314994
2861	0.022564078451558382	0.006093718079812589	-0.0012818388482625522	0.5758783310698325	-1	0	0	0.125	1	1.0	9	1.0	1.0	10	9	0	1	0	0.09090909090909091	11	1	11	0.3333333333333333	0	0.7002835737132307	0.7206266439624367	0.30734564559516564	0.8335549146993475	0.17884036794813615	0.857815876117547	0.9157746659233191	0.8102995304763642	1.0	0	0.0	-0.0001281838848262552	-0.0001281838848262552
3430	0.021992703332371074	0.00982120270308066	0.009629958455634437	0.970340376768477	-1	0	0	0.14285714285714285	1	1.0	8	1.0	1.0	9	8	0	1	0	0.1	10	1	10	0.3333333333333333	0	0.7002835737132307	0.721715647215782	0.3146579548050065	0.8452381054147943	0.17884036794813615	0.8661241392864701	0.9069938209281903	0.8184594121994555	1.0	0	0.0	0.009629958455634437	0.009629958455634437
3999	0.02095686606064889	0.010272262592563284	0.010272129455010043	0.9712780693220017	-1	0	0	0.14285714285714285	1	1.0	8	1.0	1.0	9	8	0	1	0	0.1	10	1	10	0.3333333333333333	0	0.7002835737132307	0.732536166119752	0.3146579548050065	0.8343842306698089	0.17884036794813615	0.8603030501876173	0.9069938209281903	0.8146914318893839	1.0	0	0.0	0.010272129455010043	0.010272129455010043
4379	0.014094082352150891	0.0035429275638645284	-0.002822218647022639	0.9794817464523167	-1	0	0	0.3333333333333333	2	0.8333333333333334	5	1.0	0.8333333333333334	7	5	0	1	0	0.125	8	1	8	0.5	0.2857142857142857	0.8463358354958131	0.7614889767413332	0.3000333363853248	0.8566164358734941	0.17884036794813615	0.8767438800988726	0.9237961508843067	0.8370934767607486	1.0	0	0.0	-0.00028222186470226393	-0.00028222186470226393
961	0.01547525451638524	0.0062806825480267656	0.004500743702232751	0.978613750006325	-1	0	0	0.16666666666666666	1	1.0	7	1.0	1.0	8	7	0	1	0	0.1111111111111111	9	1	9	0.3333333333333333	0	0.773309704604522	0.7210847586531329	0.3146579548050065	0.8340857436748493	0.1785964568176292	0.8758452381257764	0.9157746659233191	0.8184861904997012	1.0	0	0.0	0.004500743702232751	0.004500743702232751
4862	0.025077471591630256	0.009813557578612336	0.00937408365129561	0.9693085041750013	-1	0	0	0.125	1	1.0	9	1.0	1.0	10	9	0	1	0	0.09090909090909091	11	1	11	0.3333333333333333	0	0.7002835737132307	0.7206266439624367	0.30734564559516564	0.8335549146993475	0.17884036794813615	0.857815876117547	0.9157746659233191	0.8102995304763642	1.0	0	0.0	0.00937408365129561	0.00937408365129561
842	0.015122296894539965	0.006170886187935443	0.004529595035440097	0.978932796546693	-1	0	0	0.16666666666666666	1	1.0	7	1.0	1.0	8	7	0	1	0	0.1111111111111111	9	1	9	0.3333333333333333	0	0.773309704604522	0.7210847586531329	0.3146579548050065	0.8340857436748493	0.1785964568176292	0.8758452381257764	0.9157746659233191	0.8184861904997012	1.0	0	0.0	0.004529595035440097	0.004529595035440097
2657	0.008865186323662943	0.003598960012688422	-0.00359788706860751	0.9814871702972494	-1	0	0	0.25	1	1.0	4	1.0	1.0	5	4	0	1	0	0.16666666666666666	6	1	6	0.3333333333333333	0	0.7361029073813834	0.716494292580599	0.17668360164224445	0.7317811329522921	0.31617715106728783	0.8694128378684288	0.9274149288157065	0.7816881136953291	1.0	0	0.0	-0.000359788706860751	-0.000359788706860751
2180	0.02106055654192122	0.008869518495069692	0.008869115217192894	0.9737086169099102	-1	0	0	0.125	1	1.0	9	1.0	1.0	10	9	0	1	0	0.09090909090909091	11	1	11	0.3333333333333333	0	0.7002835737132307	0.7206266439624367	0.2943880057249409	0.8216946588379294	0.17884036794813615	0.857815876117547	0.9076356816341147	0.8060017377458295	1.0	0	0.0	0.008869115217192894	0.008869115217192894
1095	0.010545586742416064	0.00551969886802147	0.005082457879218762	0.9756512268848673	-1	0	0	0.16666666666666666	1	1.0	6	1.0	1.0	7	6	0	1	0	0.125	8	1	8	0.3333333333333333	0	0.8463358354958131	0.7273067167235829	0.3132775767644308	0.8458216161947462	0.17835254568712222	0.8866223690608421	0.9082735606677335	0.8291995079506003	1.0	0	0.0	0.005082457879218762	0.005082457879218762
1269	0.015892153450703817	0.0055796742431049075	0.005138758448205414	0.9771738443881381	-1	0	0	0.16666666666666666	1	1.0	7	1.0	1.0	8	7	0	1	0	0.1111111111111111	9	1	9	0.3333333333333333	0	0.773309704604522	0.7210847586531329	0.3081791348698942	0.820560060452986	0.1785964568176292	0.8758452381257764	0.9076356816341147	0.8137482737805317	1.0	0	0.0	0.005138758448205414	0.005138758448205414
851	0.014614103692583341	0.004741940872422686	0.00266322477220674	0.9764940971582659	-1	0	0	0.16666666666666666	1	1.0	6	1.0	1.0	7	6	0	0	0	0.125	8	1	8	0.0	0	0.29611557373771086	0.9168609725925069	0.5249955759887939	0.6802676915017806	0.5059107689147986	0.755150497326658	0.7408439216067917	0.8064707661224418	0	0	0.0	0.00266322477220674	0.00266322477220674
3591	0.019279293038581273	0.010244237407722135	-0.010242494584962066	0.9769671521255104	-1	0	0	0.1	1	1.0	13	1.0	1.0	14	13	0	1	0	0.06666666666666667	15	1	15	0.3333333333333333	0	0.7002835737132307	0.7350485868438276	0.30734564559516564	0.8122619646477562	0.17884036794813615	0.8428838388808488	0.9206531208951518	0.80032652733191	1.0	0	0.0	-0.0010242494584962066	-0.0010242494584962066
1999	0.03116043777760526	0.0027353877292700976	0.0001256897498152039	0.9055646036105622	-1	0	0	0.1111111111111111	1	1.0	11	1.0	1.0	12	11	0	1	0	0.07692307692307693	13	1	13	0.3333333333333333	0	0.7002835737132307	0.7142379066917411	0.3000333363853248	0.8234441063424096	0.17884036794813615	0.8342992517372039	0.9247873627103094	0.795343498405097	1.0	0	0.0	0.0001256897498152039	0.0001256897498152039
3821	0.007929452461117297	0.004080325360202157	-0.004079028487281115	0.9741544007549464	-1	0	0	0.3333333333333333	2	0.8333333333333334	5	1.0	0.8333333333333334	7	5	0	1	0	0.125	8	1	8	0.5	0.2857142857142857	0.7002835737132307	0.7391121881401602	0.3146579548050065	0.8523216027632521	0.15835941658144956	0.7442525571505207	0.9069938209281903	0.7837223974862524	1.0	0	0.0	-0.00040790284872811147	-0.00040790284872811147
1047	0.012298183790151192	0.005071939364354721	0.004582266097519539	0.9770106853497401	-1	0	0	0.14285714285714285	1	1.0	8	1.0	1.0	9	8	0	1	0	0.1	10	1	10	0.3333333333333333	0	0.8463358354958131	0.7138000082490024	0.3017003149347818	0.8057684396421486	0.17884036794813615	0.8660698614179417	0.9082735606677335	0.8023586270277979	1.0	0	0.0	0.004582266097519539	0.004582266097519539
2653	0.0224292103628297	0.009874384972133344	0.009579882295440871	0.9702904168660416	-1	0	0	0.14285714285714285	1	1.0	8	1.0	1.0	9	8	0	1	0	0.1	10	1	10	0.3333333333333333	0	0.7002835737132307	0.721715647215782	0.3146579548050065	0.8452381054147943	0.17884036794813615	0.8661241392864701	0.9069938209281903	0.8184594121994555	1.0	0	0.0	0.009579882295440871	0.009579882295440871
4349	0.025088830677271277	0.01044401314406065	0.010354704141683251	0.9623270384326524	-1	0	0	0.125	1	1.0	9	1.0	1.0	10	9	0	1	0	0.09090909090909091	11	1	11	0.3333333333333333	0	0.7002835737132307	0.7435683056715389	0.30734564559516564	0.8335549146993475	0.2911985938328657	0.8719824631687493	0.9069451643890942	0.8222127396995704	1.0	0	0.0	0.010354704141683251	0.010354704141683251
2295	0.022213427363076695	0.010253857181980845	0.009839347205275517	0.9706228087766573	-1	0	0	0.14285714285714285	1	1.0	8	1.0	1.0	9	8	0	1	0	0.1	10	1	10	0.3333333333333333	0	0.7002835737132307	0.721715647215782	0.3146579548050065	0.8452381054147943	0.17884036794813615	0.8573634179331556	0.9069938209281903	0.8147879862138029	1.0	0.5555555555555556	0.0	0.009839347205275517	0.009839347205275517
2230	0.020661053733041626	0.008878061802260266	0.008847344309079392	0.9736270442016834	-1	0	0	0.125	1	1.0	9	1.0	1.0	10	9	0	1	0	0.09090909090909091	11	1	11	0.3333333333333333	0	0.7002835737132307	0.7206266439624367	0.2943880057249409	0.8216946588379294	0.17884036794813615	0.857815876117547	0.9076356816341147	0.8060017377458295	1.0	0	0.0	0.008847344309079392	0.008847344309079392
3004	0.02185466837094797	0.009953491549085357	0.009674686287078058	0.9705864529346862	-1	0	0	0.14285714285714285	1	1.0	8	1.0	1.0	9	8	0	1	0	0.1	10	1	10	0.3333333333333333	0	0.7002835737132307	0.721715647215782	0.3146579548050065	0.8452381054147943	0.17884036794813615	0.8661241392864701	0.9069938209281903	0.8184594121994555	1.0	0	0.0	0.009674686287078058	0.009674686287078058
2542	0.02119426450509395	0.010109499681547712	0.009203449304336097	0.9726168024995473	-1	0	0	0.125	1	1.0	9	1.0	1.0	10	9	0	1	0	0.09090909090909091	11	1	11	0.3333333333333333	0	0.7002835737132307	0.7206266439624367	0.2943880057249409	0.8285004540102426	0.17884036794813615	0.857815876117547	0.9163615157895894	0.8084482234015165	1.0	0	0.0	0.009203449304336097	0.009203449304336097
3365	0.02352763048400397	0.009510352955496628	0.009396192016199607	0.9652369923551127	-1	0	0	0.125	1	1.0	9	1.0	1.0	10	9	0	1	0	0.09090909090909091	11	1	11	0.3333333333333333	0	0.7002835737132307	0.7435683056715389	0.30734564559516564	0.8335549146993475	0.17884036794813615	0.857815876117547	0.9157746659233191	0.8162232728492886	1.0	0	0.0	0.009396192016199607	0.009396192016199607
3226	0.023611674641659478	0.004047990877471924	0.002082022582621658	0.5769914834414346	-1	0	0	0.125	1	1.0	9	1.0	1.0	10	9	0	1	0	0.09090909090909091	11	1	11	0.3333333333333333	0	0.7002835737132307	0.7206266439624367	0.30734564559516564	0.8335549146993475	0.17884036794813615	0.857815876117547	0.9157746659233191	0.8102995304763642	1.0	0	0.0	0.002082022582621658	0.002082022582621658
3107	0.022205061081267866	0.009952932137336536	0.00978856468744895	0.9702249866904511	-1	0	0	0.14285714285714285	1	1.0	8	1.0	1.0	9	8	0	1	0	0.1	10	1	10	0.3333333333333333	0	0.7002835737132307	0.721715647215782	0.3146579548050065	0.8452381054147943	0.17884036794813615	0.8661241392864701	0.9069938209281903	0.8184594121994555	1.0	0	0.0	0.00978856468744895	0.00978856468744895
2499	0.020215278928201585	0.009486588550496335	0.008992187157843811	0.9736893844272787	-1	0	0	0.125	1	1.0	9	1.0	1.0	10	9	0	1	0	0.09090909090909091	11	1	11	0.3333333333333333	0	0.7002835737132307	0.7206266439624367	0.3008668256600533	0.832538884758877	0.17884036794813615	0.857815876117547	0.9157746659233191	0.8099249332993235	1.0	0	0.0	0.008992187157843811	0.008992187157843811
2399	0.023554600188347652	0.010683930949377446	-0.010430800930934948	0.5283545449844581	-1	0	0	0.14285714285714285	1	1.0	8	1.0	1.0	9	8	0	1	0	0.1	10	1	10	0.3333333333333333	0	0.7002835737132307	0.721715647215782	0.3000333363853248	0.8582239820987436	0.17884036794813615	0.8661241392864701	0.9069938209281903	0.8234995973839356	1.0	0	0.0	-0.0010430800930934948	-0.0010430800930934948
4037	0.025057480885671307	0.01007149673635316	0.010025780751808816	0.9654029708453601	-1	0	0	0.125	1	1.0	9	1.0	1.0	10	9	0	1	0	0.09090909090909091	11	1	11	0.3333333333333333	0	0.7002835737132307	0.7435683056715389	0.30734564559516564	0.8335549146993475	0.15835941658144956	0.8593371972249438	0.9166684541598614	0.8168489185081119	1.0	0	0.0	0.010025780751808816	0.010025780751808816
539	0.0017427675443674037	0.0016958156991025459	-0.0016937108985568524	0.9832512377173394	-1	0	0	1.0	1	0	0	1.0	0	1	0	0	0	0	0.5	2	1	2	0.0	0	0	0	0	0	0	0	0	0	0	0	0	-0.00016937108985568523	-0.00016937108985568523
3374	0.02191630673958487	0.00975910463132309	0.009537600122992814	0.9704137364768739	-1	0	0	0.14285714285714285	1	1.0	8	1.0	1.0	9	8	0	1	0	0.1	10	1	10	0.3333333333333333	0	0.7002835737132307	0.721715647215782	0.3146579548050065	0.8452381054147943	0.17884036794813615	0.8661241392864701	0.9069938209281903	0.8184594121994555	1.0	0	0.0	0.009537600122992814	0.009537600122992814
681	0.01732390218747375	0.002848159108220981	0.0028312024742288143	0.9715174196270027	-1	0	0	0.16666666666666666	1	1.0	6	1.0	0.8333333333333334	6	5	1	0	0	0.125	8	1	8	0.0	0	0.4462405850134544	0.911352080489516	0.7511410051922885	0.8728402108245343	0.5799537011609697	0.8253722769773537	0.8424125803191558	0.8739760451475098	0	0	0.0	0.0028312024742288143	0.0028312024742288143
20	0.016349310151347485	0.007726049451084896	-0.007130715210588393	0.9604805199082022	-1	0.25	1	0.6	6	0.46153846153846156	6	0.46875	0.38461538461538464	9	5	5	3	0	0.5	4	8	15	0.3	0.36363636363636365	0.5230101129319469	0.9594085482989578	0.36753602994955753	0.9233216228893514	0.2663823124089716	0.8866230775846206	0.9475607258050023	0.9288576801691452	0.3333333333333333	0.6666666666666666	0.0	-0.0007130715210588393	-0.0007130715210588393
1180	0.0049149314290060815	0.0032379418418780575	-0.0032180009981653203	0.9812484239684884	-1	0	0	0.5	3	0.7142857142857143	5	0.5625	0.7142857142857143	8	5	0	1	0	0.25	8	2	9	1.0	0.5714285714285714	0.773309704604522	0.7210847586531329	0.2943880057249409	0.8201271167321198	0.1785964568176292	0.8758452381257764	0.9076356816341147	0.8135998184986848	1.0	0	0.0	-0.000321800099816532	-0.000321800099816532
435	0.010080398909690447	0.004430059033488842	-0.004369803652134648	0.9783659097097318	-1	0	0	0.6	3	0.6	3	0.5833333333333334	0.6	6	3	0	0	0	0.3333333333333333	6	2	7	0.0	0.4	0.773309704604522	0.7503479500308274	0.2943880057249409	0.8129235925331852	0.17884036794813615	0.9543130006330803	0.9264668024034617	0.8664107067885907	0	0	0.0	-0.0004369803652134648	-0.0004369803652134648
1484	0.020415923209823567	0.00920698839971447	0.007085047301223655	0.9765753462568901	-1	0	0	0.125	1	1.0	9	1.0	1.0	10	9	0	1	0	0.09090909090909091	11	1	11	0.3333333333333333	0	0.7002835737132307	0.8055004064067244	0.3008668256600533	0.7996061789151474	0.17884036794813615	0.9184382245601038	0.9157746659233191	0.8509486345183906	1.0	0	0.0	0.007085047301223655	0.007085047301223655
3224	0.021807814536472122	0.009463576845571697	0.009175399278333439	0.9704682017735244	-1	0	0	0.14285714285714285	1	1.0	8	1.0	1.0	9	8	0	1	0	0.1	10	1	10	0.3333333333333333	0	0.7002835737132307	0.721715647215782	0.3146579548050065	0.8452381054147943	0.17884036794813615	0.8661241392864701	0.9069938209281903	0.8184594121994555	1.0	0	0.0	0.009175399278333439	0.009175399278333439
3812	0.021345984483073243	0.010779582791255857	0.010459108893367793	0.9710310280207597	-1	0	0	0.14285714285714285	1	1.0	8	1.0	1.0	9	8	0	1	0	0.1	10	1	10	0.3333333333333333	0	0.7002835737132307	0.732536166119752	0.3146579548050065	0.8522583685779282	0.17884036794813615	0.8603030501876173	0.9069938209281903	0.821408692026167	1.0	0	0.0	0.010459108893367793	0.010459108893367793
2513	0.01989291695800072	0.012006491772709666	-0.01076251083980459	0.5412039593770227	-1	0	0	0.1	1	1.0	13	1.0	1.0	14	13	0	1	0	0.06666666666666667	15	1	15	0.3333333333333333	0	0.7002835737132307	0.7627806144051895	0.30734564559516564	0.8637903566798297	0.17884036794813615	0.8428838388808488	0.9192087101838252	0.8270679201540218	1.0	0	0.0	-0.001076251083980459	-0.001076251083980459
1955	0.025390995986782666	0.006156253175309334	0.0003993470862711173	0.9619442085323884	-1	0	0	0.125	1	1.0	9	1.0	1.0	10	9	0	1	0	0.09090909090909091	11	1	11	0.3333333333333333	0	0.7002835737132307	0.7206266439624367	0.3000333363853248	0.8168711874172601	0.17884036794813615	0.857815876117547	0.9157746659233191	0.8042980034048304	1.0	0	0.0	0.0003993470862711173	0.0003993470862711173
1942	0.021230157019249858	0.009040687442338671	0.009022437775761548	0.9737521702899612	-1	0	0	0.125	1	1.0	9	1.0	1.0	10	9	0	1	0	0.09090909090909091	11	1	11	0.3333333333333333	0	0.7002835737132307	0.7206266439624367	0.2943880057249409	0.8216946588379294	0.17884036794813615	0.857815876117547	0.9076356816341147	0.8060017377458295	1.0	0	0.0	0.009022437775761548	0.009022437775761548
293	0.001606002630616397	0.001543292570486582	-0.0015432925703972526	0.9824358428064701	-1	0	0	0	0	0	0	1.0	0	0	0	0	1	0	1.0	1	1	1	0.25	0	0	0	0	0	0	0	0	0	0	0	0	-0.1	-0.1
3291	0.023960488203663147	0.009611549284459082	0.009573703062987847	0.9648964417716862	-1	0	0	0.125	1	1.0	9	1.0	1.0	10	9	0	1	0	0.09090909090909091	11	1	11	0.3333333333333333	0	0.7002835737132307	0.7435683056715389	0.30734564559516564	0.8335549146993475	0.17884036794813615	0.857815876117547	0.9157746659233191	0.8162232728492886	1.0	0	0.0	0.009573703062987847	0.009573703062987847
4555	0.024115971771248374	0.009812403337353332	0.009798573796892944	0.965684585756914	-1	0	0	0.125	1	1.0	9	1.0	1.0	10	9	0	1	0	0.09090909090909091	11	1	11	0.3333333333333333	0	0.7002835737132307	0.7435683056715389	0.30734564559516564	0.8335549146993475	0.15835941658144956	0.862684258873158	0.9166684541598614	0.8182396324219096	1.0	0	0.0	0.009798573796892944	0.009798573796892944
2018	0.02439988103925349	0.007167319833736859	0.0067897344756116616	0.9697971262458027	-1	0	0	0.125	1	1.0	9	1.0	1.0	10	9	0	1	0	0.09090909090909091	11	1	11	0.3333333333333333	0	0.7002835737132307	0.7206266439624367	0.30734564559516564	0.8216401396111054	0.17884036794813615	0.857815876117547	0.9069938209281903	0.8059823444359705	1.0	0	0.0	0.0067897344756116616	0.0067897344756116616
1358	0.015416653221021863	0.00531430886973324	0.004995456471554414	0.9769962911362661	-1	0.5	1	0.42857142857142855	3	0.625	5	0.4166666666666667	0.625	8	5	1	1	0	0.375	8	3	10	0.3333333333333333	1.0	0.773309704604522	0.7210847586531329	0.3146579548050065	0.8340857436748493	0.1785964568176292	0.8758452381257764	0.9157746659233191	0.8184861904997012	1.0	0	0.0	0.004995456471554414	0.004995456471554414
4447	0.024367560988449243	0.010058957980299682	0.010051196067983754	0.9652868329600846	-1	0	0	0.125	1	1.0	9	1.0	1.0	10	9	0	1	0	0.09090909090909091	11	1	11	0.3333333333333333	0	0.7002835737132307	0.7435683056715389	0.30734564559516564	0.8335549146993475	0.15835941658144956	0.8541845026002733	0.9142536337220207	0.814745592646255	1.0	0	0.0	0.010051196067983754	0.010051196067983754
4040	0.021420196136954124	0.010438718605077953	0.010095844034174342	0.9710168832615473	-1	0	0	0.14285714285714285	1	1.0	8	1.0	1.0	9	8	0	1	0	0.1	10	1	10	0.3333333333333333	0	0.7002835737132307	0.732536166119752	0.3146579548050065	0.8522583685779282	0.17884036794813615	0.8603030501876173	0.9069938209281903	0.821408692026167	1.0	0	0.0	0.010095844034174342	0.010095844034174342
21	0.0025014159890827427	0.002420695061691567	-0.0024163913367483804	0.9843752578248605	-1	0	0	0.75	3	0.3333333333333333	1	0.625	0.3333333333333333	4	1	0	1	0	0.5	4	2	5	1.0	0.6666666666666666	0.23864001197703227	0.9128379871974655	0.22102448032573313	0.7309908251528903	0.3319171156916574	0.8962559905335558	0.8455854360472285	0.8623461984777361	1.0	0	0.0	-0.00024163913367483805	-0.00024163913367483805
4353	0.018625773013284025	0.008903902416871584	0.008510946693582953	0.9720164125467019	-1	0	0	0.16666666666666666	1	1.0	7	1.0	1.0	8	7	0	1	0	0.1111111111111111	9	1	9	0.3333333333333333	0	0.7002835737132307	0.7562626765764789	0.30734564559516564	0.8582334999934044	0.15782445987295018	0.8800742388267686	0.9166684541598614	0.8378125971608611	1.0	0	0.0	0.008510946693582953	0.008510946693582953
4423	0.02096743704184743	0.01031901452265457	0.010021344399651484	0.9710662370398826	-1	0	0	0.14285714285714285	1	1.0	8	1.0	1.0	9	8	0	1	0	0.1	10	1	10	0.3333333333333333	0	0.7002835737132307	0.732536166119752	0.3146579548050065	0.8522583685779282	0.17884036794813615	0.8603030501876173	0.9069938209281903	0.821408692026167	1.0	0	0.0	0.010021344399651484	0.010021344399651484
1239	0.015349956553728613	0.004425556836938319	0.004367845210148587	0.9771225881315223	-1	0	0	0.16666666666666666	1	1.0	7	1.0	1.0	8	7	0	1	0	0.1111111111111111	9	1	9	0.3333333333333333	0	0.773309704604522	0.7210847586531329	0.3081791348698942	0.820560060452986	0.1785964568176292	0.8758452381257764	0.9076356816341147	0.8137482737805317	1.0	0	0.0	0.004367845210148587	0.004367845210148587
1986	0.025013435849991918	0.009640624084334963	0.008895638059962583	0.9692585995453896	-1	0	0	0.125	1	1.0	9	1.0	1.0	10	9	0	1	0	0.09090909090909091	11	1	11	0.3333333333333333	0	0.7002835737132307	0.7206266439624367	0.30734564559516564	0.8335549146993475	0.17884036794813615	0.857815876117547	0.9157746659233191	0.8102995304763642	1.0	0	0.0	0.008895638059962583	0.008895638059962583
2881	0.02178981272810539	0.010038236696934967	0.009963016059195896	0.9701710835740995	-1	0	0	0.14285714285714285	1	1.0	8	1.0	1.0	9	8	0	1	0	0.1	10	1	10	0.3333333333333333	0	0.7002835737132307	0.721715647215782	0.3146579548050065	0.8452381054147943	0.17884036794813615	0.8573634179331556	0.9069938209281903	0.8147879862138029	1.0	0	0.0	0.009963016059195896	0.009963016059195896
1993	0.021829811814656933	0.00986831253050319	0.009637043236059606	0.9702840767929528	-1	0	0	0.14285714285714285	1	1.0	8	1.0	1.0	9	8	0	1	0	0.1	10	1	10	0.3333333333333333	0	0.7002835737132307	0.721715647215782	0.3146579548050065	0.8452381054147943	0.17884036794813615	0.8661241392864701	0.9069938209281903	0.8184594121994555	1.0	0	0.0	0.009637043236059606	0.009637043236059606
1664	0.02078389556263105	0.009224811132860613	0.006763201604446774	0.9763169248759875	-1	0	0	0.125	1	1.0	9	1.0	1.0	10	9	0	1	0	0.09090909090909091	11	1	11	0.3333333333333333	0	0.7002835737132307	0.8055004064067244	0.3008668256600533	0.7996061789151474	0.17884036794813615	0.9184382245601038	0.9157746659233191	0.8509486345183906	1.0	0	0.0	0.006763201604446774	0.006763201604446774
1769	0.02315953871019587	0.009017334565254621	0.006556148613898634	0.9701910197442217	-1	0	0	0.125	1	1.0	10	1.0	1.0	11	10	0	1	0	0.08333333333333333	12	1	12	0.3333333333333333	0	0.7002835737132307	0.8050976714533771	0.3000333363853248	0.7909605953334037	0.17884036794813615	0.9119440165116174	0.9237961508843067	0.8449590312920255	1.0	0	0.0	0.006556148613898634	0.006556148613898634
3573	0.02438301733987402	0.009388748120703996	0.009036325843824867	0.9698121241360249	-1	0	0	0.125	1	1.0	9	1.0	1.0	10	9	0	1	0	0.09090909090909091	11	1	11	0.3333333333333333	0	0.7002835737132307	0.7206266439624367	0.30734564559516564	0.8335549146993475	0.17884036794813615	0.857815876117547	0.9157746659233191	0.8102995304763642	1.0	0	0.0	0.009036325843824867	0.009036325843824867
4198	0.021735163729818173	0.009582757091063442	0.009569956341568478	0.96660135579179	-1	0	0	0.14285714285714285	1	1.0	8	1.0	1.0	9	8	0	1	0	0.1	10	1	10	0.3333333333333333	0	0.7002835737132307	0.7477974265269919	0.3146579548050065	0.8452381054147943	0.15835941658144956	0.8720211619817446	0.9089397875964522	0.8274782660986119	1.0	0	0.0	0.009569956341568478	0.009569956341568478
350	0.0036344501913412523	0.003499059291990438	-0.0034990330728504114	0.9804537780108015	-1	0	0	0.6	3	0.6	3	0.4666666666666667	0.6	4	3	2	1	0	0.6	5	3	7	0.14285714285714285	1.0	0.4536754554947168	0.8675093804143083	0.8902750692471665	0.7208657569490448	0.8917775820840154	0.9069655051632616	0.8868647390667875	0.8457526625995215	1.0	0.25	0.0	-0.00034990330728504115	-0.00034990330728504115
2583	0.02180715161891648	0.009472735704874186	0.0093915872603739	0.9699669996632111	-1	0	0	0.14285714285714285	1	1.0	8	1.0	1.0	9	8	0	1	0	0.1	10	1	10	0.3333333333333333	0	0.7002835737132307	0.721715647215782	0.3146579548050065	0.8452381054147943	0.17884036794813615	0.8661241392864701	0.9069938209281903	0.8184594121994555	1.0	0.2222222222222222	0.0	0.0093915872603739	0.0093915872603739
2585	0.02255593424570085	0.009634007030877453	0.009395475953396818	0.9699262223668699	-1	0	0	0.14285714285714285	1	1.0	8	1.0	1.0	9	8	0	1	0	0.1	10	1	10	0.3333333333333333	0	0.7002835737132307	0.721715647215782	0.3146579548050065	0.8452381054147943	0.17884036794813615	0.8661241392864701	0.9069938209281903	0.8184594121994555	1.0	0	0.0	0.009395475953396818	0.009395475953396818
3698	0.022283587419172232	0.009848016772075472	0.009648091546844444	0.9702967467177462	-1	0	0	0.14285714285714285	1	1.0	8	1.0	1.0	9	8	0	1	0	0.1	10	1	10	0.3333333333333333	0	0.7002835737132307	0.721715647215782	0.3146579548050065	0.8452381054147943	0.17884036794813615	0.8661241392864701	0.9069938209281903	0.8184594121994555	1.0	0	0.0	0.009648091546844444	0.009648091546844444
3596	0.02225213045179264	0.011802387515038084	0.00833771712045614	0.9671363676806802	-1	0	0	0.14285714285714285	1	1.0	8	1.0	1.0	9	8	0	1	0	0.1	10	1	10	0.3333333333333333	0	0.7002835737132307	0.721715647215782	0.3146579548050065	0.8413477015918057	0.17884036794813615	0.8661241392864701	0.9069938209281903	0.816996723093619	1.0	0	0.0	0.00833771712045614	0.00833771712045614
4732	0.018191635508544378	0.00725652354542623	-0.005743619361576478	0.9798104824452295	-1	0	0	0.14285714285714285	1	1.0	8	1.0	1.0	9	8	0	1	0	0.1	1	10	10	0.3333333333333333	0	0.8463358354958131	0.7138000082490024	0.3000333363853248	0.8449911771710678	0.17884036794813615	0.8597727882196071	0.9299432789297459	0.8137232344255448	1.0	0	0.0	-0.0005743619361576478	-0.0005743619361576478
3685	0.021952593793456307	0.009473115296445529	0.009408178033869998	0.970041628172533	-1	0	0	0.14285714285714285	1	1.0	8	1.0	1.0	9	8	0	1	0	0.1	10	1	10	0.3333333333333333	0	0.7002835737132307	0.721715647215782	0.3146579548050065	0.8452381054147943	0.17884036794813615	0.8661241392864701	0.9069938209281903	0.8184594121994555	1.0	0	0.0	0.009408178033869998	0.009408178033869998
2684	0.021973560064597566	0.010038757660253946	0.009951358795947737	0.9700492867654604	-1	0	0	0.14285714285714285	1	1.0	8	1.0	1.0	9	8	0	1	0	0.1	10	1	10	0.3333333333333333	0	0.7002835737132307	0.721715647215782	0.3146579548050065	0.8452381054147943	0.17884036794813615	0.8661241392864701	0.9069938209281903	0.8184594121994555	1.0	0	0.0	0.009951358795947737	0.009951358795947737
4193	0.023535558665935007	0.008386825534015355	0.008188366947655134	0.9700313443463389	-1	0	0	0.125	1	1.0	9	1.0	1.0	10	9	0	1	0	0.09090909090909091	11	1	11	0.3333333333333333	0	0.7002835737132307	0.7206266439624367	0.30734564559516564	0.8335549146993475	0.17884036794813615	0.857815876117547	0.9157746659233191	0.8102995304763642	1.0	0	0.0	0.008188366947655134	0.008188366947655134
4020	0.025124006517987726	0.010235349574120827	0.010234104680682862	0.9650234181450776	-1	0	0	0.125	1	1.0	9	1.0	1.0	10	9	0	1	0	0.09090909090909091	11	1	11	0.3333333333333333	0	0.7002835737132307	0.7435683056715389	0.30734564559516564	0.8335549146993475	0.17884036794813615	0.857815876117547	0.9157746659233191	0.8162232728492886	1.0	0	0.0	0.010234104680682862	0.010234104680682862
1395	0.013774299665355946	0.005613595965134914	0.005545204476683544	0.9784622653063733	-1	0	0	0.16666666666666666	1	1.0	7	1.0	1.0	8	7	0	1	0	0.1111111111111111	9	1	9	0.3333333333333333	0	0.7002835737132307	0.8337798830047602	0.3146579548050065	0.7956223680393776	0.1785964568176292	0.9339907882851438	0.9157746659233191	0.8669005893160756	1.0	0	0.0	0.005545204476683544	0.005545204476683544
3492	0.021684475529085992	0.00923782991707409	0.009165942583855415	0.9702657122319255	-1	0	0	0.14285714285714285	1	1.0	8	1.0	1.0	9	8	0	1	0	0.1	10	1	10	0.3333333333333333	0	0.7002835737132307	0.721715647215782	0.3146579548050065	0.8452381054147943	0.17884036794813615	0.8661241392864701	0.9069938209281903	0.8184594121994555	1.0	0	0.0	0.009165942583855415	0.009165942583855415
2928	0.022186089604489548	0.009707402505664466	0.00947816774948363	0.9661054151810935	-1	0	0	0.14285714285714285	1	1.0	8	1.0	1.0	9	8	0	1	0	0.1	10	1	10	0.3333333333333333	0	0.7002835737132307	0.7477974265269919	0.3146579548050065	0.8452381054147943	0.17884036794813615	0.8661241392864701	0.9069938209281903	0.8249977449438716	1.0	0	0.0	0.00947816774948363	0.00947816774948363
4592	0.0231310645968354	0.003739657863594386	0.0037396547854780834	0.5660210233884626	-1	0	0	0.125	1	1.0	10	1.0	1.0	11	10	0	1	0	0.08333333333333333	12	1	12	0.3333333333333333	0	0.7002835737132307	0.7389350142227814	0.3000333363853248	0.8229397082210346	0.15835941658144956	0.8563613503397312	0.9237961508843067	0.8106247835195911	1.0	0	0.0	0.0037396547854780834	0.0037396547854780834
2774	0.022296026920280602	0.010130580092019408	0.009966436873844346	0.9701232448663649	-1	0	0	0.14285714285714285	1	1.0	8	1.0	1.0	9	8	0	1	0	0.1	10	1	10	0.3333333333333333	0	0.7002835737132307	0.721715647215782	0.3146579548050065	0.8452381054147943	0.17884036794813615	0.8573634179331556	0.9069938209281903	0.8147879862138029	1.0	0	0.0	0.009966436873844346	0.009966436873844346
1135	0.016054491697181757	0.005288729077725023	0.004843345455216157	0.9766377139232916	-1	0	0	0.16666666666666666	1	1.0	7	1.0	1.0	8	7	0	1	0	0.1111111111111111	9	1	9	0.3333333333333333	0	0.773309704604522	0.7210847586531329	0.3081791348698942	0.820560060452986	0.1785964568176292	0.8758452381257764	0.9076356816341147	0.8137482737805317	1.0	0	0.0	0.004843345455216157	0.004843345455216157
2962	0.0213861945791767	0.009095405181742858	0.009065674914881576	0.9709606126459198	-1	0	0	0.14285714285714285	1	1.0	8	1.0	1.0	9	8	0	1	0	0.1	10	1	10	0.3333333333333333	0	0.7002835737132307	0.721715647215782	0.3146579548050065	0.8473585029428223	0.17884036794813615	0.8661241392864701	0.9069938209281903	0.8192653819094914	1.0	0	0.0	0.009065674914881576	0.009065674914881576
3206	0.022561914889910162	0.0035777973572794783	0.0018710899520461787	0.5782305731644124	-1	0	0	0.125	1	1.0	10	1.0	1.0	11	10	0	1	0	0.08333333333333333	12	1	12	0.3333333333333333	0	0.7002835737132307	0.7182980393715914	0.3000333363853248	0.8229397082210346	0.17884036794813615	0.8498747942868604	0.9237961508843067	0.8025035477624939	1.0	0	0.0	0.0018710899520461787	0.0018710899520461787
1954	0.020612174592188004	0.009341728105957299	0.00684967302727378	0.9765769285182534	-1	0	0	0.125	1	1.0	9	1.0	1.0	10	9	0	1	0	0.09090909090909091	11	1	11	0.3333333333333333	0	0.7002835737132307	0.8055004064067244	0.3008668256600533	0.7996061789151474	0.17884036794813615	0.9184382245601038	0.9157746659233191	0.8509486345183906	1.0	0	0.0	0.00684967302727378	0.00684967302727378
119	0.017371611354098457	0.00386060958069381	-0.0038576797715935227	0.9824327776255491	-1	0	0	0.2	1	1.0	5	1.0	1.0	6	5	0	0	0	0.14285714285714285	7	1	7	0.0	0	0.6101603743392364	0.8183478244204949	0.9289050280978763	0.6161995722439184	0.24194052869448032	0.8561353232602001	0.9411263463539807	0.7780028687846589	0	0	0.0	-0.00038576797715935226	-0.00038576797715935226
3043	0.021776998111767823	0.009675359053699435	0.00950242498569088	0.9705546050011976	-1	0	0	0.14285714285714285	1	1.0	8	1.0	1.0	9	8	0	1	0	0.1	10	1	10	0.3333333333333333	0	0.7002835737132307	0.721715647215782	0.3146579548050065	0.8452381054147943	0.17884036794813615	0.8661241392864701	0.9069938209281903	0.8184594121994555	1.0	0	0.0	0.00950242498569088	0.00950242498569088
4035	0.02244083837962639	0.005087333685937021	-0.001711874352636955	0.5881596346222127	-1	0	0	0.125	1	1.0	9	1.0	1.0	10	9	0	1	0	0.09090909090909091	11	1	11	0.3333333333333333	0	0.7002835737132307	0.7206266439624367	0.30734564559516564	0.8335549146993475	0.17884036794813615	0.857815876117547	0.9157746659233191	0.8102995304763642	1.0	0	0.0	-0.0001711874352636955	-0.0001711874352636955
4847	0.01792162303413624	0.008666610953546195	0.006786505489848619	0.9749527106004628	-1	0	0	0.16666666666666666	1	1.0	7	1.0	1.0	8	7	0	1	0	0.1111111111111111	9	1	9	0.3333333333333333	0	0.7002835737132307	0.7562626765764789	0.3146579548050065	0.844000521793279	0.15835941658144956	0.8781137285801658	0.90797142632549	0.8317986470240176	1.0	0	0.0	0.006786505489848619	0.006786505489848619
918	0.011225679969755814	0.006394206161085659	-0.006011270351570199	0.9782131079934612	-1	0	0	0.3333333333333333	2	0.8333333333333334	5	1.0	0.8333333333333334	7	5	0	1	0	0.125	8	1	8	0.5	0.2857142857142857	0.8463358354958131	0.7178231780567562	0.3146579548050065	0.8324292645674941	0.17835254568712222	0.7420750687266513	0.9082735606677335	0.7681340088073432	1.0	0	0.0	-0.0006011270351570199	-0.0006011270351570199
2456	0.021817057866463586	0.009961584298935426	0.00969524072902131	0.9704325244781903	-1	0	0	0.14285714285714285	1	1.0	8	1.0	1.0	9	8	0	1	0	0.1	10	1	10	0.3333333333333333	0	0.7002835737132307	0.721715647215782	0.3146579548050065	0.8452381054147943	0.17884036794813615	0.8661241392864701	0.9069938209281903	0.8184594121994555	1.0	0	0.0	0.00969524072902131	0.00969524072902131
1832	0.023708542743805162	0.0070731038813600005	0.0067775804886498	0.9702481957474555	-1	0	0	0.125	1	1.0	9	1.0	1.0	10	9	0	1	0	0.09090909090909091	11	1	11	0.3333333333333333	0	0.7002835737132307	0.7206266439624367	0.30734564559516564	0.8216401396111054	0.17884036794813615	0.857815876117547	0.9069938209281903	0.8059823444359705	1.0	0	0.0	0.0067775804886498	0.0067775804886498
217	0.001919236242413335	0.0018830938404261386	-0.001883074368846746	0.984571029888554	-1	0	0	1.0	2	0.0	0	1.0	0	1	0	1	0	0	0.3333333333333333	3	1	3	0.0	1.0	0	0	0	0	0	0	0	0	0	0	0	-0.00018830743688467462	-0.00018830743688467462
845	0.01637937188493743	0.002707453698788866	0.002633779143012582	0.9713625357387992	-1	0	0	0.16666666666666666	1	1.0	6	0.5714285714285714	0.8333333333333334	6	5	1	0	0	0.2857142857142857	7	2	8	0.0	0	0.5092776172517102	0.9082676021782309	0.687339925826088	0.8877122066947867	0.5799537011609697	0.9141508487112815	0.8424125803191558	0.9039480982815568	0	0	0.0	0.002633779143012582	0.002633779143012582
1743	0.003734296350671157	0.0029408302848383185	-0.0029406383257784973	0.9811635424907812	-1	0	0	0.3333333333333333	1	1.0	2	1.0	1.0	3	2	0	1	0	0.25	4	1	4	0.3333333333333333	0	0.8463358354958131	0.685730010539857	0.3146579548050065	0.6428291241517635	0.17835254568712222	0.523836693971086	0.9479257705650238	0.6195813742142505	1.0	0	0.0	-0.0002940638325778497	-0.0002940638325778497
4283	0.02094903211595111	0.01003342318173958	0.009932456352133448	0.9710788435224444	-1	0	0	0.14285714285714285	1	1.0	8	1.0	1.0	9	8	0	1	0	0.1	10	1	10	0.3333333333333333	0	0.7002835737132307	0.7331848167891677	0.3146579548050065	0.8308829144473701	0.17884036794813615	0.8665633643537015	0.9069938209281903	0.8162607020226064	1.0	0	0.0	0.009932456352133448	0.009932456352133448
3653	0.023540361982833505	0.009570626071463976	0.009327963858723247	0.9683731647456484	-1	0	0	0.14285714285714285	1	1.0	8	1.0	1.0	9	8	0	1	0	0.1	10	1	10	0.3333333333333333	0	0.7002835737132307	0.721715647215782	0.3146579548050065	0.8406587434510047	0.17884036794813615	0.8573634179331556	0.9069938209281903	0.8130415418977479	1.0	0	0.0	0.009327963858723247	0.009327963858723247
846	0.01795321471353817	0.003744782917698915	0.0037371551972818235	0.9755529080030889	-1	0	0	0.16666666666666666	1	1.0	7	1.0	1.0	8	7	0	1	0	0.1111111111111111	9	1	9	0.3333333333333333	0	0.7912193714385982	0.7110513019549842	0.3081791348698942	0.820560060452986	0.1785964568176292	0.8758452381257764	0.9076356816341147	0.8112420312808031	1.0	0	0.0	0.0037371551972818235	0.0037371551972818235
4218	0.021826441573773822	0.00945688848228694	0.009450010826299444	0.9661368010893471	-1	0	0	0.14285714285714285	1	1.0	8	1.0	1.0	9	8	0	1	0	0.1	10	1	10	0.3333333333333333	0	0.7002835737132307	0.7477974265269919	0.3146579548050065	0.8452381054147943	0.17884036794813615	0.8661241392864701	0.9069938209281903	0.8249977449438716	1.0	0	0.0	0.009450010826299444	0.009450010826299444
4188	0.021590761993976415	0.009395014042812204	0.009335305824051173	0.9661931615538683	-1	0	0	0.14285714285714285	1	1.0	8	1.0	1.0	9	8	0	1	0	0.1	10	1	10	0.3333333333333333	0	0.7002835737132307	0.7477974265269919	0.3146579548050065	0.8452381054147943	0.17884036794813615	0.8661241392864701	0.9069938209281903	0.8249977449438716	1.0	0	0.0	0.009335305824051173	0.009335305824051173
3044	0.031559542433714956	0.006453136900817605	-0.006290845754083291	0.6596897498001615	-1	0	0	0.2	2	0.9230769230769231	12	0.5357142857142857	0.9230769230769231	14	12	0	0	0	0.14285714285714285	14	2	15	0.0	0	0.7912193714385982	0.7485873403674057	0.3000333363853248	0.7558679079363284	0.17884036794813615	0.8319425794702775	0.9224913000663159	0.7813530977837815	0	0	0.0	-0.0006290845754083291	-0.0006290845754083291
2481	0.02196019636250438	0.009351147730707377	0.009296877438378629	0.966278677455268	-1	0	0	0.14285714285714285	1	1.0	8	1.0	1.0	9	8	0	1	0	0.1	10	1	10	0.3333333333333333	0	0.7002835737132307	0.7477974265269919	0.3146579548050065	0.8452381054147943	0.17884036794813615	0.8573634179331556	0.9069938209281903	0.8214296987447779	1.0	0	0.0	0.009296877438378629	0.009296877438378629
4997	0.024960992726492746	0.010249931989662777	0.01024202674705578	0.9651135060669573	-1	0	0	0.125	1	1.0	9	1.0	1.0	10	9	0	1	0	0.09090909090909091	11	1	11	0.3333333333333333	0	0.7002835737132307	0.7435683056715389	0.30734564559516564	0.8335549146993475	0.15835941658144956	0.862684258873158	0.9166684541598614	0.8182396324219096	1.0	0	0.0	0.01024202674705578	0.01024202674705578
3481	0.019186598768645015	0.009405847348499733	0.009222364896831906	0.9731163988125745	-1	0	0	0.16666666666666666	1	1.0	7	1.0	1.0	8	7	0	1	0	0.1111111111111111	9	1	9	0.3333333333333333	0	0.7002835737132307	0.7295228139319333	0.30734564559516564	0.8582334999934044	0.17884036794813615	0.8643191818017972	0.9133363935666693	0.824650455238204	1.0	0	0.0	0.009222364896831906	0.009222364896831906
4924	0.020823143610242664	0.010160712027878195	0.009802026822460527	0.9707732792926237	-1	0	0	0.14285714285714285	1	1.0	8	1.0	1.0	9	8	0	1	0	0.1	10	1	10	0.3333333333333333	0	0.7002835737132307	0.732536166119752	0.3146579548050065	0.8522583685779282	0.17884036794813615	0.8516734703305052	0.9069938209281903	0.8179589662392669	1.0	0	0.0	0.009802026822460527	0.009802026822460527
1974	0.02117280173680917	0.009157243108030356	0.00908321415263589	0.9736506988434908	-1	0	0	0.125	1	1.0	9	1.0	1.0	10	9	0	1	0	0.09090909090909091	11	1	11	0.3333333333333333	0	0.7002835737132307	0.7206266439624367	0.2943880057249409	0.8216946588379294	0.16859989226479286	0.8500940701456574	0.9076356816341147	0.8027536105546164	1.0	0	0.0	0.00908321415263589	0.00908321415263589
4210	0.02209842608075209	0.009900483746300561	0.009868049433209413	0.9663035232014365	-1	0	0	0.14285714285714285	1	1.0	8	1.0	1.0	9	8	0	1	0	0.1	10	1	10	0.3333333333333333	0	0.7002835737132307	0.7477974265269919	0.3146579548050065	0.8452381054147943	0.15835941658144956	0.8720211619817446	0.9089397875964522	0.8274782660986119	1.0	0	0.0	0.009868049433209413	0.009868049433209413
2204	0.02122915184390013	0.009336880147141865	0.009243148747964466	0.9737821622518218	-1	0	0	0.125	1	1.0	9	1.0	1.0	10	9	0	1	0	0.09090909090909091	11	1	11	0.3333333333333333	0	0.7002835737132307	0.7206266439624367	0.2943880057249409	0.8216946588379294	0.16859989226479286	0.8500940701456574	0.9076356816341147	0.8027536105546164	1.0	0	0.0	0.009243148747964466	0.009243148747964466
4642	0.020865286532162058	0.010022373482065094	0.009988379498158643	0.9714686425005031	-1	0	0	0.14285714285714285	1	1.0	8	1.0	1.0	9	8	0	1	0	0.1	10	1	10	0.3333333333333333	0	0.7002835737132307	0.7331848167891677	0.3146579548050065	0.8308829144473701	0.15835941658144956	0.8724641437341919	0.9089397875964522	0.8188468697848779	1.0	0	0.0	0.009988379498158643	0.009988379498158643
4632	0.02445512153146512	0.010232724178337808	0.0101785025422715	0.9625442041991242	-1	0	0	0.125	1	1.0	9	1.0	1.0	10	9	0	1	0	0.09090909090909091	11	1	11	0.3333333333333333	0	0.7002835737132307	0.7435683056715389	0.30734564559516564	0.8335549146993475	0.2911985938328657	0.8719824631687493	0.9069451643890942	0.8222127396995704	1.0	0	0.0	0.0101785025422715	0.0101785025422715
1695	0.02610941066147524	0.00929409673153155	-0.00914769893448785	0.9371516616319504	-1	0	0	0.125	1	1.0	9	1.0	1.0	10	9	0	1	0	0.09090909090909091	11	1	11	0.3333333333333333	0	0.7002835737132307	0.8055004064067244	0.3146579548050065	0.811332878037459	0.15835941658144956	0.9240419172683921	0.9069938209281903	0.8572662917534838	1.0	0	0.0	-0.000914769893448785	-0.000914769893448785
3741	0.023830411534163286	0.009849667767216302	0.00984826641691823	0.9658213196852058	-1	0	0	0.125	1	1.0	9	1.0	1.0	10	9	0	1	0	0.09090909090909091	11	1	11	0.3333333333333333	0	0.7002835737132307	0.7435683056715389	0.30734564559516564	0.8335549146993475	0.15835941658144956	0.862684258873158	0.9166684541598614	0.8182396324219096	1.0	0	0.0	0.00984826641691823	0.00984826641691823
1883	0.02395851217186489	0.009009153305975542	0.008612230917179461	0.9698273038512154	-1	0	0	0.125	1	1.0	9	1.0	1.0	10	9	0	1	0	0.09090909090909091	11	1	11	0.3333333333333333	0	0.7002835737132307	0.7206266439624367	0.30734564559516564	0.8335549146993475	0.17884036794813615	0.857815876117547	0.9157746659233191	0.8102995304763642	1.0	0	0.0	0.008612230917179461	0.008612230917179461
518	0.001898834931343972	0.0015936890347387127	-0.0015936887977730455	0.983776908915349	-1	0	0	1.0	1	0	0	1.0	0	1	0	0	0	0	0.5	2	1	2	0.0	0	0	0	0	0	0	0	0	0	0	0	0	-0.00015936887977730457	-0.00015936887977730457
2688	0.02440007585926968	0.009230653329554203	0.008933703297750005	0.9698749128851321	-1	0	0	0.125	1	1.0	9	1.0	1.0	10	9	0	1	0	0.09090909090909091	11	1	11	0.3333333333333333	0	0.7002835737132307	0.7206266439624367	0.30734564559516564	0.8335549146993475	0.17884036794813615	0.857815876117547	0.9157746659233191	0.8102995304763642	1.0	0	0.0	0.008933703297750005	0.008933703297750005
3793	0.019809938256362857	0.008019362379294062	0.002099362290786705	0.9677238006790612	-1	0	0	0.125	1	1.0	10	1.0	1.0	11	10	0	1	0	0.08333333333333333	12	1	12	0.3333333333333333	0	0.7002835737132307	0.7243070875254862	0.3000333363853248	0.8157158749964764	0.17884036794813615	0.84875123728974	0.9237961508843067	0.8010365039469589	1.0	0.09090909090909091	0.0	0.002099362290786705	0.002099362290786705
3950	0.022044144869808296	0.010722794406395147	0.010002641936613868	0.9690403108228215	-1	0	0	0.14285714285714285	1	1.0	8	1.0	1.0	9	8	0	1	0	0.1	10	1	10	0.3333333333333333	0	0.7002835737132307	0.732536166119752	0.3146579548050065	0.8522583685779282	0.2911985938328657	0.8756064491575376	0.9006900425169915	0.8278510498600167	1.0	0	0.0	0.010002641936613868	0.010002641936613868
3819	0.02118419177238097	0.010262983251987014	0.009831209109195263	0.9713806695148421	-1	0	0	0.14285714285714285	1	1.0	8	1.0	1.0	9	8	0	1	0	0.1	10	1	10	0.3333333333333333	0	0.7002835737132307	0.732536166119752	0.3146579548050065	0.8522583685779282	0.17884036794813615	0.8516734703305052	0.9069938209281903	0.8179589662392669	1.0	0	0.0	0.009831209109195263	0.009831209109195263
265	0.0019739501824894146	0.0019114849061093214	-0.0019105770125211468	0.985028400455616	-1	0	0	1.0	2	0.0	0	0.75	0	2	0	0	1	0	1.0	2	2	3	0.5	0	0	0	0	0	0	0	0	0	0	0	0	-0.00019105770125211468	-0.00019105770125211468
5016	0.024402177258540804	0.00954545415640031	0.008925966117313484	0.9698628371265674	-1	0	0	0.125	1	1.0	9	1.0	1.0	10	9	0	1	0	0.09090909090909091	11	1	11	0.3333333333333333	0	0.7002835737132307	0.7206266439624367	0.30734564559516564	0.8335549146993475	0.15835941658144956	0.862684258873158	0.9166684541598614	0.8123659432184935	1.0	0	0.0	0.008925966117313484	0.008925966117313484
1308	0.017861630693568	0.005101293591913687	0.003914161205539291	0.975324771645568	-1	0	0	0.16666666666666666	1	1.0	7	1.0	1.0	8	7	0	1	0	0.1111111111111111	9	1	9	0.3333333333333333	0	0.7002835737132307	0.8337798830047602	0.35568377223091996	0.8094916654695885	0.17884036794813615	0.9377041006698554	0.9157746659233191	0.8725432685067335	1.0	0	0.0	0.003914161205539291	0.003914161205539291
3969	0.02131031552956387	0.010338438227217512	0.010302768063178319	0.9712823770440603	-1	0	0	0.14285714285714285	1	1.0	8	1.0	1.0	9	8	0	1	0	0.1	10	1	10	0.3333333333333333	0	0.7002835737132307	0.7331848167891677	0.3146579548050065	0.8308829144473701	0.17884036794813615	0.8665633643537015	0.9069938209281903	0.8162607020226064	1.0	0	0.0	0.010302768063178319	0.010302768063178319
874	0.013745945144616488	0.0037737231575213854	0.002100930669622433	0.9758626638842136	-1	0	0	0.16666666666666666	1	1.0	6	1.0	1.0	7	6	0	0	0	0.125	8	1	8	0.0	0	0.43580502028542634	0.9111379464579163	0.5249955759887939	0.8466330870052612	0.5025151924294823	0.760224187337368	0.7408439216067917	0.8494103880345563	0	0	0.0	0.002100930669622433	0.002100930669622433
2952	0.02140151602598292	0.009771365390051358	0.00972153991779845	0.9714286292076514	-1	0	0	0.14285714285714285	1	1.0	8	1.0	1.0	9	8	0	1	0	0.1	10	1	10	0.3333333333333333	0	0.7002835737132307	0.721715647215782	0.3146579548050065	0.8452381054147943	0.17884036794813615	0.855841564701809	0.9152819792978537	0.8141639465428785	1.0	0	0.0	0.00972153991779845	0.00972153991779845
3600	0.02204406079728493	0.009604486704537415	0.00937244593449403	0.9702169655601699	-1	0	0	0.14285714285714285	1	1.0	8	1.0	1.0	9	8	0	1	0	0.1	10	1	10	0.3333333333333333	0	0.7002835737132307	0.721715647215782	0.3146579548050065	0.8452381054147943	0.17884036794813615	0.8661241392864701	0.9069938209281903	0.8184594121994555	1.0	0	0.0	0.00937244593449403	0.00937244593449403
4237	0.02503450794250451	0.009997038467730984	0.009930067312656806	0.9647760703624764	-1	0	0	0.125	1	1.0	9	1.0	1.0	10	9	0	1	0	0.09090909090909091	11	1	11	0.3333333333333333	0	0.7002835737132307	0.7435683056715389	0.30734564559516564	0.8335549146993475	0.15835941658144956	0.862684258873158	0.9166684541598614	0.8182396324219096	1.0	0	0.0	0.009930067312656806	0.009930067312656806
3216	0.02454193089779638	0.0093712037991487	0.008880226206620542	0.9696608877392487	-1	0	0	0.125	1	1.0	9	1.0	1.0	10	9	0	1	0	0.09090909090909091	11	1	11	0.3333333333333333	0	0.7002835737132307	0.7206266439624367	0.30734564559516564	0.8335549146993475	0.17884036794813615	0.857815876117547	0.9157746659233191	0.8102995304763642	1.0	0	0.0	0.008880226206620542	0.008880226206620542
4433	0.0207258856739323	0.010013174488446129	0.009962679812853056	0.9713174529420547	-1	0	0	0.14285714285714285	1	1.0	8	1.0	1.0	9	8	0	1	0	0.1	10	1	10	0.3333333333333333	0	0.7002835737132307	0.7331848167891677	0.3146579548050065	0.8308829144473701	0.17884036794813615	0.8665633643537015	0.9069938209281903	0.8162607020226064	1.0	0	0.0	0.009962679812853056	0.009962679812853056
4059	0.02411842519446705	0.007878593553347362	0.007518094223480086	0.9518333443840767	-1	0	0	0.14285714285714285	1	1.0	8	1.0	1.0	9	8	0	1	0	0.1	10	1	10	0.3333333333333333	0	0.7002835737132307	0.6828803669865741	0.3000333363853248	0.7236433683635412	0.17884036794813615	0.853273260503218	0.9237961508843067	0.7619472433535236	1.0	0	0.0	0.007518094223480086	0.007518094223480086
2017	0.021460914434914543	0.008886043463116299	0.008848807431860306	0.9738146060714356	-1	0	0	0.125	1	1.0	9	1.0	1.0	10	9	0	1	0	0.09090909090909091	11	1	11	0.3333333333333333	0	0.7002835737132307	0.7206266439624367	0.2943880057249409	0.8216946588379294	0.17884036794813615	0.857815876117547	0.9076356816341147	0.8060017377458295	1.0	0	0.0	0.008848807431860306	0.008848807431860306
4483	0.024349200422771066	0.009831809748308055	0.009802573863367001	0.9656175206577268	-1	0	0	0.125	1	1.0	9	1.0	1.0	10	9	0	1	0	0.09090909090909091	11	1	11	0.3333333333333333	0	0.7002835737132307	0.7435683056715389	0.30734564559516564	0.8335549146993475	0.15835941658144956	0.862684258873158	0.9166684541598614	0.8182396324219096	1.0	0	0.0	0.009802573863367001	0.009802573863367001
2649	0.025488656030009434	0.006384873734726205	0.0032515566440367064	0.8145054291422167	-1	0	0	0.14285714285714285	1	1.0	8	1.0	1.0	9	8	0	1	0	0.1	10	1	10	0.3333333333333333	0	0.7002835737132307	0.7325361661197523	0.3146579548050065	0.8659555292565305	0.16445927051993542	0.8644288189589668	0.9069938209281903	0.8285313387399014	1.0	0	0.0	0.0032515566440367064	0.0032515566440367064
167	0.002936989446459712	0.002751757803461786	-0.00275145608501892	0.9851403533238204	-1	0	0	0.75	3	0.0	0	0.8333333333333334	0	1	0	3	2	0	0.6666666666666666	3	2	5	0.2222222222222222	0	0	0	0	0	0	0	0	0	0	0	0	-0.000275145608501892	-0.000275145608501892
1483	0.011955355485565361	0.005868085809312059	0.0056740138964145115	0.9765312703237312	-1	0	0	0.16666666666666666	1	1.0	6	1.0	1.0	7	6	0	1	0	0.125	8	1	8	0.3333333333333333	0	0.7002835737132307	0.68982877161136	0.3146579548050065	0.6951330118800078	0.17835254568712222	0.8738723050347215	0.9237961508843067	0.7660957505600033	1.0	0	0.0	0.0056740138964145115	0.0056740138964145115
1502	0.02034720260394176	0.009117192757492346	0.00739165056105903	0.9764396950402755	-1	0	0	0.125	1	1.0	9	1.0	1.0	10	9	0	1	0	0.09090909090909091	11	1	11	0.3333333333333333	0	0.7002835737132307	0.8055004064067244	0.3008668256600533	0.7996061789151474	0.17884036794813615	0.9184382245601038	0.9157746659233191	0.8509486345183906	1.0	0	0.0	0.00739165056105903	0.00739165056105903
72	0.002074463320653554	0.0019905498869803783	-0.0019884545334369758	0.9833199994169672	-1	0	0	1.0	1	0	0	1.0	0	1	0	0	1	0	0.5	2	1	2	0.3333333333333333	0	0	0	0	0	0	0	0	0	0	0	0	-0.00019884545334369758	-0.00019884545334369758
1289	0.015042316710049334	0.006347840535741288	0.005400728908263094	0.9777407329621989	-1	0	0	0.16666666666666666	1	1.0	7	1.0	1.0	8	7	0	1	0	0.1111111111111111	9	1	9	0.3333333333333333	0	0.773309704604522	0.7210847586531329	0.3081791348698942	0.8688712779943779	0.1785964568176292	0.8758452381257764	0.9163615157895894	0.8317631533311003	1.0	0	0.0	0.005400728908263094	0.005400728908263094
4151	0.024102219418618214	0.009910596193219576	0.009877490748845079	0.9655267661422015	-1	0	0	0.125	1	1.0	9	1.0	1.0	10	9	0	1	0	0.09090909090909091	11	1	11	0.3333333333333333	0	0.7002835737132307	0.7435683056715389	0.30734564559516564	0.8335549146993475	0.15835941658144956	0.862684258873158	0.9166684541598614	0.8182396324219096	1.0	0	0.0	0.009877490748845079	0.009877490748845079
1505	0.014152304493649839	0.007170927185741242	0.0071565222924561646	0.9763518681027624	-1	0	0	0.3333333333333333	2	0.7142857142857143	5	0.42857142857142855	0.7142857142857143	7	5	1	1	0	0.42857142857142855	7	3	9	0.25	1.0	0.7002835737132307	0.68982877161136	0.3146579548050065	0.6972990651396516	0.17835254568712222	0.8738723050347215	0.9237961508843067	0.7667069272857338	1.0	0	0.0	0.0071565222924561646	0.0071565222924561646
3630	0.018330463828392228	0.004554980256389171	0.0028036916943274042	0.9783780348557506	-1	0	0	0.14285714285714285	1	1.0	8	1.0	1.0	9	8	0	0	0	0.1	10	1	10	0.0	0	0.7002835737132307	0.7255678730004607	0.3000333363853248	0.8285936102096306	0.15835941658144956	0.8720211619817446	0.9069938209281903	0.8159227214142082	0	0	0.0	0.0028036916943274042	0.0028036916943274042
2297	0.02094479155998516	0.009396841406511631	0.009382858721097278	0.9735806859915428	-1	0	0	0.125	1	1.0	9	1.0	1.0	10	9	0	1	0	0.09090909090909091	11	1	11	0.3333333333333333	0	0.7002835737132307	0.7206266439624367	0.2943880057249409	0.8216946588379294	0.16859989226479286	0.8500940701456574	0.9076356816341147	0.8027536105546164	1.0	0	0.0	0.009382858721097278	0.009382858721097278
1871	0.020032547878974984	0.009459367391481597	0.008436145566172237	0.9738441781505321	-1	0	0	0.125	1	1.0	9	1.0	1.0	10	9	0	1	0	0.09090909090909091	11	1	11	0.3333333333333333	0	0.7002835737132307	0.7206266439624367	0.3008668256600533	0.832538884758877	0.16859989226479286	0.8500940701456574	0.9123898363307136	0.8067267413585096	1.0	0	0.0	0.008436145566172237	0.008436145566172237
273	0.011547840058374545	0.004941521295253256	0.002405206627741813	0.9775926091776566	-1	0	0	0.2	1	1.0	5	1.0	1.0	6	5	0	1	0	0.14285714285714285	7	1	7	0.3333333333333333	0	0.7912193714385982	0.6875401083031435	0.2943880057249409	0.7281499207437523	0.18116451084004312	0.9157217546417836	0.9229719077988402	0.8000323171937355	1.0	0.16666666666666666	0.0	0.002405206627741813	0.002405206627741813
4478	0.021356315195547596	0.010531714297604541	0.010068897335982006	0.9710935625258713	-1	0	0	0.14285714285714285	1	1.0	8	1.0	1.0	9	8	0	1	0	0.1	10	1	10	0.3333333333333333	0	0.7002835737132307	0.732536166119752	0.3146579548050065	0.8522583685779282	0.17884036794813615	0.8603030501876173	0.9069938209281903	0.821408692026167	1.0	0	0.0	0.010068897335982006	0.010068897335982006
4139	0.02462657843947125	0.010054444580950934	0.01001550142137818	0.965076781290977	-1	0	0	0.125	1	1.0	9	1.0	1.0	10	9	0	1	0	0.09090909090909091	11	1	11	0.3333333333333333	0	0.7002835737132307	0.7435683056715389	0.30734564559516564	0.8335549146993475	0.17884036794813615	0.857815876117547	0.9157746659233191	0.8162232728492886	1.0	0	0.0	0.01001550142137818	0.01001550142137818
1995	0.024945383069646554	0.009782777714410194	0.00910000821542227	0.9694667757902806	-1	0	0	0.125	1	1.0	9	1.0	1.0	10	9	0	1	0	0.09090909090909091	11	1	11	0.3333333333333333	0	0.7002835737132307	0.7206266439624367	0.30734564559516564	0.8335549146993475	0.17884036794813615	0.857815876117547	0.9157746659233191	0.8102995304763642	1.0	0	0.0	0.00910000821542227	0.00910000821542227
1730	0.02004702819488454	0.009301922245374166	0.007016236322582605	0.9765737280660987	-1	0	0	0.125	1	1.0	9	1.0	1.0	10	9	0	1	0	0.09090909090909091	11	1	11	0.3333333333333333	0	0.7002835737132307	0.8055004064067244	0.3008668256600533	0.7996061789151474	0.16859989226479286	0.917013707618219	0.9123898363307136	0.8501492090451058	1.0	0	0.0	0.007016236322582605	0.007016236322582605
2260	0.028229764348247716	0.0077973029968244085	-0.0041374991919966315	0.9770422417166584	-1	0	0	0.125	1	1.0	9	1.0	1.0	10	9	0	0	0	0.09090909090909091	11	1	11	0.0	0	0.7912193714385982	0.7111455005206456	0.3000333363853248	0.8101178804098744	0.17884036794813615	0.8565878984867962	0.9326814095456923	0.7989355799636019	0	0	0.0	-0.00041374991919966315	-0.00041374991919966315
4534	0.020593917126703443	0.009701947522265447	0.009694968572473161	0.971603636160835	-1	0	0	0.14285714285714285	1	1.0	8	1.0	1.0	9	8	0	1	0	0.1	10	1	10	0.3333333333333333	0	0.7002835737132307	0.7331848167891677	0.3146579548050065	0.8308829144473701	0.15835941658144956	0.8724641437341919	0.9089397875964522	0.8188468697848779	1.0	0	0.0	0.009694968572473161	0.009694968572473161
3901	0.024693136275203205	0.0099123330900893	0.009909355404277616	0.9653618738824064	-1	0	0	0.125	1	1.0	9	1.0	1.0	10	9	0	1	0	0.09090909090909091	11	1	11	0.3333333333333333	0	0.7002835737132307	0.7435683056715389	0.30734564559516564	0.8335549146993475	0.15835941658144956	0.862684258873158	0.9166684541598614	0.8182396324219096	1.0	0	0.0	0.009909355404277616	0.009909355404277616
509	0.010132379477883424	0.0023511263693702807	0.002277427111326865	0.9738012938150625	-1	0	0	0.2	1	1.0	5	1.0	1.0	6	5	0	0	0	0.14285714285714285	7	1	7	0.0	0	0.8145016382225536	0.9050402105115972	0.6239314386976395	0.6787466413691092	0.8062662710641713	0.8380073926676395	0.7695675039500507	0.8247220322684169	0	0	0.0	0.002277427111326865	0.002277427111326865
2599	0.020266513204501225	0.00931610915750185	0.008414970674871921	0.9736430942621188	-1	0	0	0.125	1	1.0	9	1.0	1.0	10	9	0	1	0	0.09090909090909091	11	1	11	0.3333333333333333	0	0.7002835737132307	0.7206266439624367	0.3008668256600533	0.832538884758877	0.17884036794813615	0.857815876117547	0.9157746659233191	0.8099249332993235	1.0	0	0.0	0.008414970674871921	0.008414970674871921
330	0.0019041630496412832	0.0016228644342331055	-0.0016228213671835153	0.9838076148587724	-1	0	0	1.0	1	0	0	1.0	0	1	0	0	0	0	0.5	2	1	2	0.0	0	0	0	0	0	0	0	0	0	0	0	0	-0.00016228213671835154	-0.00016228213671835154
4021	0.020851618804307956	0.010479900975828356	0.010044745900166529	0.9709696251126595	-1	0	0	0.14285714285714285	1	1.0	8	1.0	1.0	9	8	0	1	0	0.1	10	1	10	0.3333333333333333	0	0.7002835737132307	0.732536166119752	0.3146579548050065	0.8522583685779282	0.17884036794813615	0.8603030501876173	0.9069938209281903	0.821408692026167	1.0	0	0.0	0.010044745900166529	0.010044745900166529
3762	0.021563715211908842	0.009866539879501602	0.009840451549570113	0.9701059673117571	-1	0	0	0.14285714285714285	1	1.0	8	1.0	1.0	9	8	0	1	0	0.1	10	1	10	0.3333333333333333	0	0.7002835737132307	0.721715647215782	0.3146579548050065	0.8452381054147943	0.17884036794813615	0.8661241392864701	0.9069938209281903	0.8184594121994555	1.0	0	0.0	0.009840451549570113	0.009840451549570113
1222	0.013852465475351808	0.006334829187212018	0.005106597587565145	0.9777584338490732	-1	0	0	0.42857142857142855	3	0.5	4	0.47619047619047616	0.5	5	4	4	1	0	0.42857142857142855	7	3	10	0.09090909090909091	0.5	0.7002835737132307	0.6831203342515137	0.3146579548050065	0.8360339119885011	0.17835254568712222	0.8962831893369013	0.9069938209281903	0.8202315283453666	1.0	0	0.0	0.005106597587565145	0.005106597587565145
4812	0.024957271560594768	0.010050953872127321	0.010002294584612019	0.9647601439673109	-1	0	0	0.125	1	1.0	9	1.0	1.0	10	9	0	1	0	0.09090909090909091	11	1	11	0.3333333333333333	0	0.7002835737132307	0.7435683056715389	0.30734564559516564	0.8335549146993475	0.17884036794813615	0.857815876117547	0.9157746659233191	0.8162232728492886	1.0	0	0.0	0.010002294584612019	0.010002294584612019
4434	0.021133259433201414	0.009736222765896328	0.009677721044128385	0.9711623220915077	-1	0	0	0.14285714285714285	1	1.0	8	1.0	1.0	9	8	0	1	0	0.1	10	1	10	0.3333333333333333	0	0.7002835737132307	0.7331848167891677	0.3146579548050065	0.8308829144473701	0.17884036794813615	0.8665633643537015	0.9069938209281903	0.8162607020226064	1.0	0	0.0	0.009677721044128385	0.009677721044128385
4591	0.02471371649053471	0.010486354796153147	0.010485045317058718	0.9646572945200262	-1	0	0	0.125	1	1.0	9	1.0	1.0	10	9	0	1	0	0.09090909090909091	11	1	11	0.3333333333333333	0	0.7002835737132307	0.7435683056715389	0.30734564559516564	0.8335549146993475	0.15835941658144956	0.862684258873158	0.9166684541598614	0.8182396324219096	1.0	0	0.0	0.010485045317058718	0.010485045317058718
1715	0.01765594061033717	0.00863035410970188	0.007606162897890839	0.9773326025455557	-1	0	0	0.125	1	1.0	9	1.0	1.0	10	9	0	1	0	0.09090909090909091	11	1	11	0.3333333333333333	0	0.7002835737132307	0.8069264875373703	0.3008668256600533	0.7996061789151474	0.16859989226479286	0.917013707618219	0.9123898363307136	0.8505364152638639	1.0	0	0.0	0.007606162897890839	0.007606162897890839
2914	0.021270046481567245	0.009633038060901034	0.009445214968272816	0.9704422527461907	-1	0	0	0.14285714285714285	1	1.0	8	1.0	1.0	9	8	0	1	0	0.1	10	1	10	0.3333333333333333	0	0.7002835737132307	0.721715647215782	0.3146579548050065	0.8452381054147943	0.17884036794813615	0.8718862557445016	0.9136261380939326	0.8209533084799693	1.0	0	0.0	0.009445214968272816	0.009445214968272816
622	0.0018874442877580032	0.0016009285833965387	-0.0016005254049336847	0.9836621859104717	-1	0	0	1.0	1	0	0	1.0	0	1	0	0	0	0	0.5	2	1	2	0.0	0	0	0	0	0	0	0	0	0	0	0	0	-0.00016005254049336848	-0.00016005254049336848
88	0.013781730640375035	0.002700463223965029	-0.00236693822905707	0.972672307811837	-1	0	0	0.16666666666666666	1	1.0	7	1.0	1.0	8	7	0	0	0	0.1111111111111111	9	1	9	0.0	0	0.3892411579553312	0.9439496260033458	0.6514522939237136	0.9095321886191265	0.7470525959934998	0.9525224361355246	0.9092964212368445	0.9376261321402711	0	0	0.0	-0.00023669382290570701	-0.00023669382290570701
3314	0.02186122961519797	0.009574515028038133	0.009534334274755358	0.9662910907153465	-1	0	0	0.14285714285714285	1	1.0	8	1.0	1.0	9	8	0	1	0	0.1	10	1	10	0.3333333333333333	0	0.7002835737132307	0.7477974265269919	0.3146579548050065	0.8452381054147943	0.17884036794813615	0.8661241392864701	0.9069938209281903	0.8249977449438716	1.0	0	0.0	0.009534334274755358	0.009534334274755358
4879	0.024425643809652	0.009584030265909158	0.009544224779180585	0.9654496441787134	-1	0	0	0.125	1	1.0	9	1.0	1.0	10	9	0	1	0	0.09090909090909091	11	1	11	0.3333333333333333	0	0.7002835737132307	0.7435683056715389	0.30734564559516564	0.8335549146993475	0.2054522929149804	0.8931431564023711	0.9130342411894957	0.8319666334911595	1.0	0	0.0	0.009544224779180585	0.009544224779180585
3507	0.02139568816216539	0.0029218223322935535	-0.00043370675065288437	0.568034430354672	-1	0	0	0.14285714285714285	1	1.0	8	1.0	1.0	9	8	0	1	0	0.1	10	1	10	0.3333333333333333	0	0.7002835737132307	0.721715647215782	0.3000333363853248	0.8645120167711007	0.17884036794813615	0.8661241392864701	0.9069938209281903	0.8260367374430062	1.0	0	0.0	-4.337067506528844e-05	-4.337067506528844e-05
4108	0.02458137868013745	0.00977212249567645	0.009264996126257995	0.9698954588680665	-1	0	0	0.125	1	1.0	9	1.0	1.0	10	9	0	1	0	0.09090909090909091	11	1	11	0.3333333333333333	0	0.7002835737132307	0.7206266439624367	0.30734564559516564	0.8335549146993475	0.17884036794813615	0.857815876117547	0.9157746659233191	0.8102995304763642	1.0	0	0.0	0.009264996126257995	0.009264996126257995
3990	0.024449263822719308	0.010083959375834789	0.010081336193591589	0.9652986548163721	-1	0	0	0.125	1	1.0	9	1.0	1.0	10	9	0	1	0	0.09090909090909091	11	1	11	0.3333333333333333	0	0.7002835737132307	0.7435683056715389	0.30734564559516564	0.8335549146993475	0.15835941658144956	0.862684258873158	0.9166684541598614	0.8182396324219096	1.0	0	0.0	0.010081336193591589	0.010081336193591589
2818	0.021975735558319946	0.01003205167024454	0.009916746857374287	0.9703595071775994	-1	0	0	0.14285714285714285	1	1.0	8	1.0	1.0	9	8	0	1	0	0.1	10	1	10	0.3333333333333333	0	0.7002835737132307	0.721715647215782	0.3146579548050065	0.8452381054147943	0.17884036794813615	0.8661241392864701	0.9069938209281903	0.8184594121994555	1.0	0	0.0	0.009916746857374287	0.009916746857374287
2088	0.02549322622262745	0.009162708204991916	0.008241697786427615	0.9696663209123174	-1	0	0	0.125	1	1.0	9	1.0	1.0	10	9	0	1	0	0.09090909090909091	11	1	11	0.3333333333333333	0	0.7002835737132307	0.8055004064067244	0.30734564559516564	0.7942616884502899	0.17884036794813615	0.9184382245601038	0.9157746659233191	0.8495469129138857	1.0	0	0.0	0.008241697786427615	0.008241697786427615
582	0.0023213278951035874	0.002039474281916216	-0.002038293335102618	0.9819159732022701	-1	0	0	1.0	3	0.0	0	0.6666666666666666	0	3	0	0	0	0	0.6666666666666666	3	2	4	0.0	1.0	0	0	0	0	0	0	0	0	0	0	0	-0.0002038293335102618	-0.0002038293335102618
2820	0.02172203201676142	0.009775496742756082	0.009556121140451611	0.9705692947352427	-1	0	0	0.14285714285714285	1	1.0	8	1.0	1.0	9	8	0	1	0	0.1	10	1	10	0.3333333333333333	0	0.7002835737132307	0.721715647215782	0.3146579548050065	0.8452381054147943	0.17884036794813615	0.8661241392864701	0.9069938209281903	0.8184594121994555	1.0	0	0.0	0.009556121140451611	0.009556121140451611
2372	0.024780817400268388	0.009558517107925654	0.009230068151489816	0.9692676170823393	-1	0	0	0.125	1	1.0	9	1.0	1.0	10	9	0	1	0	0.09090909090909091	11	1	11	0.3333333333333333	0	0.7002835737132307	0.7206266439624367	0.30734564559516564	0.8335549146993475	0.17884036794813615	0.857815876117547	0.9157746659233191	0.8102995304763642	1.0	0	0.0	0.009230068151489816	0.009230068151489816
1429	0.013687121980394774	0.006410972951846904	0.006409835222455492	0.9771658247568882	-1	0	0	0.3333333333333333	2	0.7142857142857143	5	0.42857142857142855	0.7142857142857143	7	5	1	1	0	0.42857142857142855	7	3	9	0.25	1.0	0.7002835737132307	0.68982877161136	0.3146579548050065	0.6951330118800078	0.17835254568712222	0.8738723050347215	0.9237961508843067	0.7660957505600033	1.0	0	0.0	0.006409835222455492	0.006409835222455492
3171	0.028245370538640218	0.007542534292567584	-0.0032576807313123997	0.9758318500914201	-1	0	0	0.125	1	1.0	9	1.0	1.0	10	9	0	0	0	0.09090909090909091	11	1	11	0.0	0	0.7912193714385982	0.7111455005206456	0.3000333363853248	0.8101178804098744	0.17884036794813615	0.8565878984867962	0.9326814095456923	0.7989355799636019	0	0	0.0	-0.00032576807313124	-0.00032576807313124
4786	0.024062460372265476	0.010158496037855059	0.009913489147399052	0.9651558829565298	-1	0	0	0.125	1	1.0	9	1.0	1.0	10	9	0	1	0	0.09090909090909091	11	1	11	0.3333333333333333	0	0.7002835737132307	0.7435683056715389	0.30734564559516564	0.8335549146993475	0.17884036794813615	0.857815876117547	0.9157746659233191	0.8162232728492886	1.0	0	0.0	0.009913489147399052	0.009913489147399052
4078	0.0072170234715819535	0.006196490204965082	-0.006169359277556907	0.9775434963125171	-1	0	0	0.42857142857142855	3	0.75	6	0.5555555555555556	0.75	9	6	0	1	0	0.2222222222222222	9	2	10	1.0	0.5	0.7002835737132307	0.732536166119752	0.3000333363853248	0.852735518445949	0.17884036794813615	0.8603030501876173	0.9037415707363313	0.8215941660363216	1.0	0	0.0	-0.0006169359277556907	-0.0006169359277556907
75	0.002110799651454487	0.0020657559133914756	-0.00206575249513735	0.985342369950819	-1	0	0	1.0	2	0.0	0	0.75	0	2	0	0	2	0	1.0	2	2	3	1.0	0	0	0	0	0	0	0	0	0	0	0	0	-0.000206575249513735	-0.000206575249513735
2536	0.021190951362797843	0.009743262613316414	0.009635008181633136	0.9705535369448094	-1	0	0	0.14285714285714285	1	1.0	8	1.0	1.0	9	8	0	1	0	0.1	10	1	10	0.3333333333333333	0	0.7002835737132307	0.721715647215782	0.3146579548050065	0.8452381054147943	0.17884036794813615	0.8661241392864701	0.9069938209281903	0.8184594121994555	1.0	0	0.0	0.009635008181633136	0.009635008181633136
1813	0.022230484560085112	0.0068883913381548095	0.006749860537309653	0.9702194318564017	-1	0	0	0.14285714285714285	1	1.0	8	1.0	1.0	9	8	0	1	0	0.1	10	1	10	0.3333333333333333	0	0.7002835737132307	0.721715647215782	0.3146579548050065	0.8333631515646415	0.17884036794813615	0.8661241392864701	0.9069938209281903	0.8140562455060829	1.0	0	0.0	0.006749860537309653	0.006749860537309653
1065	0.017933423734390216	0.0038190860020636264	0.0038174734564962063	0.9753803992764699	-1	0	0	0.16666666666666666	1	1.0	7	1.0	1.0	8	7	0	1	0	0.1111111111111111	9	1	9	0.3333333333333333	0	0.7912193714385982	0.7110513019549842	0.3081791348698942	0.820560060452986	0.1785964568176292	0.8758452381257764	0.9076356816341147	0.8112420312808031	1.0	0	0.0	0.0038174734564962063	0.0038174734564962063
4129	0.024089949923616672	0.009782711397868583	0.009773708092698006	0.9653890646382332	-1	0	0	0.125	1	1.0	9	1.0	1.0	10	9	0	1	0	0.09090909090909091	11	1	11	0.3333333333333333	0	0.7002835737132307	0.7435683056715389	0.30734564559516564	0.8335549146993475	0.15835941658144956	0.862684258873158	0.9166684541598614	0.8182396324219096	1.0	0	0.0	0.009773708092698006	0.009773708092698006
1834	0.020318532336978643	0.009746024801884245	0.008255696102647219	0.973658750604153	-1	0	0	0.125	1	1.0	9	1.0	1.0	10	9	0	1	0	0.09090909090909091	11	1	11	0.3333333333333333	0	0.7002835737132307	0.7206266439624367	0.3008668256600533	0.832538884758877	0.16859989226479286	0.8500940701456574	0.9123898363307136	0.8067267413585096	1.0	0	0.0	0.008255696102647219	0.008255696102647219
774	0.004799638869740703	0.001615017505806884	-0.0014867299605709186	0.9797086479562571	-1	0	0	0.3333333333333333	1	1.0	2	1.0	1.0	3	2	0	0	0	0.25	4	1	4	0.0	0	0.9432868048526108	0.6040488180612953	0.675725188443591	0.7824797602996652	0.46932033970900483	0.8916730066853052	0.8738030964472071	0.7807704418718062	0	0	0.0	-0.00014867299605709187	-0.00014867299605709187
4443	0.020690258844197888	0.010146926748062756	0.009391193703957676	0.9675627891263703	-1	0	0	0.14285714285714285	1	1.0	8	1.0	1.0	9	8	0	1	0	0.1	10	1	10	0.3333333333333333	0	0.7002835737132307	0.7574576045184248	0.3146579548050065	0.8522583685779282	0.15835941658144956	0.8655311522886823	0.9069938209281903	0.8298280137658312	1.0	0	0.0	0.009391193703957676	0.009391193703957676
3966	0.023445948666729433	0.010146447847919357	0.009299992106722927	0.9672161529196079	-1	0	0	0.125	1	1.0	9	1.0	1.0	10	9	0	1	0	0.09090909090909091	11	1	11	0.3333333333333333	0	0.7002835737132307	0.7435683056715389	0.30734564559516564	0.8335549146993475	0.15835941658144956	0.868844171728434	0.9199644977776343	0.8208529047865396	1.0	0	0.0	0.009299992106722927	0.009299992106722927
3445	0.021984028341592174	0.010054938768413773	0.009750640666708308	0.9700410881000736	-1	0	0	0.14285714285714285	1	1.0	8	1.0	1.0	9	8	0	1	0	0.1	10	1	10	0.3333333333333333	0	0.7002835737132307	0.721715647215782	0.3146579548050065	0.8452381054147943	0.17884036794813615	0.8661241392864701	0.9069938209281903	0.8184594121994555	1.0	0	0.0	0.009750640666708308	0.009750640666708308
4133	0.02433937964272861	0.009435705977926027	0.008795300595087322	0.9698218754521744	-1	0	0	0.125	1	1.0	9	1.0	1.0	10	9	0	1	0	0.09090909090909091	11	1	11	0.3333333333333333	0	0.7002835737132307	0.7206266439624367	0.30734564559516564	0.8335549146993475	0.15835941658144956	0.862684258873158	0.9166684541598614	0.8123659432184935	1.0	0	0.0	0.008795300595087322	0.008795300595087322
3239	0.02156887210476813	0.009502426411768503	0.009382399911965107	0.9706313721295209	-1	0	0	0.14285714285714285	1	1.0	8	1.0	1.0	9	8	0	1	0	0.1	10	1	10	0.3333333333333333	0	0.7002835737132307	0.721715647215782	0.3146579548050065	0.8452381054147943	0.17884036794813615	0.8661241392864701	0.9069938209281903	0.8184594121994555	1.0	0	0.0	0.009382399911965107	0.009382399911965107
2837	0.022076767882259738	0.009939510589507122	0.009769383705345757	0.9703628332917436	-1	0	0	0.14285714285714285	1	1.0	8	1.0	1.0	9	8	0	1	0	0.1	10	1	10	0.3333333333333333	0	0.7002835737132307	0.721715647215782	0.3146579548050065	0.8452381054147943	0.17884036794813615	0.8661241392864701	0.9069938209281903	0.8184594121994555	1.0	0	0.0	0.009769383705345757	0.009769383705345757
2175	0.018946379553445705	0.008912395557267186	0.008749111823084655	0.9749855524894463	-1	0	0	0.14285714285714285	1	1.0	8	1.0	1.0	9	8	0	1	0	0.1	10	1	10	0.3333333333333333	0	0.7002835737132307	0.721715647215782	0.3146579548050065	0.845987763974681	0.17884036794813615	0.8573634179331556	0.9069938209281903	0.8150766634161127	1.0	0	0.0	0.008749111823084655	0.008749111823084655
1209	0.01536761087275857	0.0044860803510377275	0.004291436029245777	0.9772373245257882	-1	0	0	0.16666666666666666	1	1.0	7	1.0	1.0	8	7	0	1	0	0.1111111111111111	9	1	9	0.3333333333333333	0	0.773309704604522	0.7210847586531329	0.3081791348698942	0.820560060452986	0.1785964568176292	0.8758452381257764	0.9076356816341147	0.8137482737805317	1.0	0	0.0	0.004291436029245777	0.004291436029245777
1588	0.013930308541588315	0.005037852215075649	-0.004592487383283647	0.979751074464994	-1	0	0	0.2	1	1.0	5	1.0	1.0	6	5	0	1	0	0.14285714285714285	7	1	7	0.3333333333333333	0	0.7679239482501296	0.8623024578497127	0.24104248561857586	0.8372609728634459	0.2600733780829622	0.9375041722745592	0.9357043437105104	0.8869760897451645	1.0	0	0.0	-0.0004592487383283647	-0.0004592487383283647
29	0.002478191719432384	0.0024765785624275287	-0.002476549555682732	0.983375316313052	-1	0	0	0.6666666666666666	2	0.5	1	0.6666666666666666	0.5	1	1	2	0	0	0.6666666666666666	3	2	4	0.0	0	0.24251679407613805	0.5	0.41500485342149246	0.5	0.43203264017330395	0.5	0.7018406848797175	0.5	0	0	0.0	-0.0002476549555682732	-0.0002476549555682732
2046	0.02457558679323595	0.00949331052143516	0.009077010787940248	0.9694493422517162	-1	0	0	0.125	1	1.0	9	1.0	1.0	10	9	0	1	0	0.09090909090909091	11	1	11	0.3333333333333333	0	0.7002835737132307	0.7206266439624367	0.30734564559516564	0.8335549146993475	0.17884036794813615	0.8488570614984264	0.9133363935666693	0.8066035956970972	1.0	0	0.0	0.009077010787940248	0.009077010787940248
510	0.003010086337244513	0.002313682339821285	-0.0022742274558348297	0.9717558657672447	-1	0	0	0.5	1	1.0	1	1.0	1.0	2	1	0	1	0	0.3333333333333333	3	1	3	0.3333333333333333	0	0.9231679177479066	0.6831575420404962	0.21689600866337067	0.7629569950630409	0.30034369177163206	0.7711883107245904	0.9640144428796524	0.7409229982742163	1.0	0.5	0.0	-0.00022742274558348297	-0.00022742274558348297
3416	0.01749915771041677	0.004885167112500274	0.004044505209611354	0.7052904462432985	-1	0	0	0.16666666666666666	1	1.0	6	1.0	1.0	7	6	0	1	0	0.125	8	1	8	0.3333333333333333	0	0.7002835737132307	0.7378052365662667	0.3146579548050065	0.8747122856697216	0.17884036794813615	0.8790963661632333	0.9069938209281903	0.8394208290889705	1.0	0	0.0	0.004044505209611354	0.004044505209611354
2067	0.02348841871039326	0.009079670341401355	0.008850006209100455	0.9703219369646823	-1	0	0	0.125	1	1.0	9	1.0	1.0	10	9	0	1	0	0.09090909090909091	11	1	11	0.3333333333333333	0	0.7002835737132307	0.7206266439624367	0.30734564559516564	0.8335549146993475	0.17884036794813615	0.857815876117547	0.9157746659233191	0.8102995304763642	1.0	0	0.0	0.008850006209100455	0.008850006209100455
4490	0.024418645860123028	0.009377830389760531	0.009090724147196439	0.9697126026745794	-1	0	0	0.125	1	1.0	9	1.0	1.0	10	9	0	1	0	0.09090909090909091	11	1	11	0.3333333333333333	0	0.7002835737132307	0.7206266439624367	0.30734564559516564	0.8335549146993475	0.17884036794813615	0.857815876117547	0.9157746659233191	0.8102995304763642	1.0	0	0.0	0.009090724147196439	0.009090724147196439
1098	0.01572665701423698	0.005237653292173512	0.004983129562728821	0.9771948793258689	-1	0	0	0.16666666666666666	1	1.0	7	1.0	1.0	8	7	0	1	0	0.1111111111111111	9	1	9	0.3333333333333333	0	0.773309704604522	0.7210847586531329	0.3081791348698942	0.820560060452986	0.1785964568176292	0.8758452381257764	0.9076356816341147	0.8137482737805317	1.0	0	0.0	0.004983129562728821	0.004983129562728821
1754	0.020045372153256462	0.008373552339496968	0.007925657829402622	0.9751792807550358	-1	0	0	0.125	1	1.0	9	1.0	1.0	10	9	0	1	0	0.09090909090909091	11	1	11	0.3333333333333333	0	0.7002835737132307	0.8055004064067244	0.2943880057249409	0.7931618088545578	0.16859989226479286	0.917013707618219	0.912998029807469	0.8484536174724521	1.0	0	0.0	0.007925657829402622	0.007925657829402622
1221	0.012352616932882041	0.005137854872255318	0.004602824918610292	0.9769391591319998	-1	0	0	0.14285714285714285	1	1.0	8	1.0	1.0	9	8	0	1	0	0.1	10	1	10	0.3333333333333333	0	0.8463358354958131	0.7138000082490024	0.3017003149347818	0.8057684396421486	0.17884036794813615	0.8660698614179417	0.9082735606677335	0.8023586270277979	1.0	0	0.0	0.004602824918610292	0.004602824918610292
2827	0.021355653200998095	0.009830750279159662	0.009678539591498172	0.9703146558052869	-1	0	0	0.14285714285714285	1	1.0	8	1.0	1.0	9	8	0	1	0	0.1	10	1	10	0.3333333333333333	0	0.7002835737132307	0.721715647215782	0.3146579548050065	0.8452381054147943	0.17884036794813615	0.8661241392864701	0.9069938209281903	0.8184594121994555	1.0	0	0.0	0.009678539591498172	0.009678539591498172
2425	0.021862920654520928	0.009825879533617323	0.009471501547158269	0.9704354135732384	-1	0	0	0.14285714285714285	1	1.0	8	1.0	1.0	9	8	0	1	0	0.1	10	1	10	0.3333333333333333	0	0.7002835737132307	0.721715647215782	0.3146579548050065	0.8452381054147943	0.17884036794813615	0.8661241392864701	0.9069938209281903	0.8184594121994555	1.0	0	0.0	0.009471501547158269	0.009471501547158269
2206	0.023726805021264376	0.008442689022738844	0.008406255097571418	0.9711752129998281	-1	0	0	0.125	1	1.0	9	1.0	1.0	10	9	0	1	0	0.09090909090909091	11	1	11	0.3333333333333333	0	0.7002835737132307	0.8055004064067244	0.30734564559516564	0.8014947530861084	0.17884036794813615	0.9184382245601038	0.9157746659233191	0.8514480154094005	1.0	0	0.0	0.008406255097571418	0.008406255097571418
2048	0.023566915794192855	0.006659336789843924	0.006256377730462915	0.9701939918152183	-1	0	0	0.125	1	1.0	9	1.0	1.0	10	9	0	1	0	0.09090909090909091	11	1	11	0.3333333333333333	0	0.7002835737132307	0.7206266439624367	0.30734564559516564	0.8216401396111054	0.17884036794813615	0.857815876117547	0.9069938209281903	0.8059823444359705	1.0	0	0.0	0.006256377730462915	0.006256377730462915
1537	0.0178942677445453	0.003548823251709896	0.002529661635185181	0.9790141491787566	-1	0	0	0.125	1	1.0	9	1.0	1.0	10	9	0	1	0	0.09090909090909091	11	1	11	0.3333333333333333	0	0.7002835737132307	0.8073262379792565	0.3008668256600533	0.7996061789151474	0.17884036794813615	0.9184382245601038	0.9192087101838252	0.8514424377016683	1.0	0	0.0	0.002529661635185181	0.002529661635185181
4698	0.024065925279793593	0.009906095903614957	0.009873735469371444	0.9660259803653971	-1	0	0	0.125	1	1.0	9	1.0	1.0	10	9	0	1	0	0.09090909090909091	11	1	11	0.3333333333333333	0	0.7002835737132307	0.7435683056715389	0.30734564559516564	0.8335549146993475	0.15835941658144956	0.862684258873158	0.9166684541598614	0.8182396324219096	1.0	0	0.0	0.009873735469371444	0.009873735469371444
4535	0.012886337177998539	0.007153750410064508	-0.007099587939209815	0.5320486000813662	-1	0	0	0.2857142857142857	2	0.875	7	1.0	0.875	9	7	0	1	0	0.1	10	1	10	0.5	0.2222222222222222	0.7002835737132307	0.743578058563323	0.3000333363853248	0.8368829854877535	0.15835941658144956	0.7425191540257209	0.9089397875964522	0.7778169704374324	1.0	0	0.0	-0.0007099587939209815	-0.0007099587939209815
4852	0.019910027450453335	0.005575651529703503	0.004980000315009545	0.972356882011784	-1	0	0	0.14285714285714285	1	1.0	8	1.0	1.0	9	8	0	1	0	0.1	10	1	10	0.3333333333333333	0	0.7361029073813834	0.7106400299436324	0.3146579548050065	0.8308829144473701	0.17884036794813615	0.8665633643537015	0.9069938209281903	0.8105774834476531	1.0	0	0.0	0.004980000315009545	0.004980000315009545
3172	0.021422280669249564	0.010045889280402965	0.009930476187802937	0.9705050580065184	-1	0	0	0.14285714285714285	1	1.0	8	1.0	1.0	9	8	0	1	0	0.1	10	1	10	0.3333333333333333	0	0.7002835737132307	0.721715647215782	0.3146579548050065	0.8452381054147943	0.17884036794813615	0.8661241392864701	0.9069938209281903	0.8184594121994555	1.0	0	0.0	0.009930476187802937	0.009930476187802937
3059	0.021328911993883717	0.009849511723827262	0.00981737510521148	0.9704489119960995	-1	0	0	0.14285714285714285	1	1.0	8	1.0	1.0	9	8	0	1	0	0.1	10	1	10	0.3333333333333333	0	0.7002835737132307	0.7331848167891677	0.3146579548050065	0.8308829144473701	0.17884036794813615	0.8665633643537015	0.9069938209281903	0.8162607020226064	1.0	0	0.0	0.00981737510521148	0.00981737510521148
4324	0.007738076967277049	0.006435983086706633	-0.006430300688940221	0.9762013438243969	-1	0	0	0.42857142857142855	3	0.75	6	0.5555555555555556	0.75	9	6	0	1	0	0.2222222222222222	9	2	10	1.0	0.5	0.7002835737132307	0.732536166119752	0.3000333363853248	0.852735518445949	0.15835941658144956	0.8596664150893588	0.9069938209281903	0.8213356923491092	1.0	0	0.0	-0.000643030068894022	-0.000643030068894022
1740	0.014380007647956976	0.005927955752836835	0.005405794313067884	0.9786010097657154	-1	0	0	0.16666666666666666	1	1.0	7	1.0	1.0	8	7	0	1	0	0.1111111111111111	9	1	9	0.3333333333333333	0	0.7002835737132307	0.8337798830047602	0.3146579548050065	0.7956223680393776	0.1785964568176292	0.9339907882851438	0.9157746659233191	0.8669005893160756	1.0	0	0.0	0.005405794313067884	0.005405794313067884
3563	0.022442857446021383	0.013368215804792166	-0.012539361970852439	0.976870431409273	-1	0	0	0.14285714285714285	1	1.0	8	1.0	1.0	9	8	0	1	0	0.1	10	1	10	0.3333333333333333	0	0.7002835737132307	0.7331848167891677	0.3146579548050065	0.8379490111285416	0.17884036794813615	0.8665633643537015	0.9069938209281903	0.8188040026187609	1.0	0.1111111111111111	0.0	-0.001253936197085244	-0.001253936197085244
4261	0.024636530300256917	0.009351913757003855	0.009057191052986035	0.9696851454729806	-1	0	0	0.125	1	1.0	9	1.0	1.0	10	9	0	1	0	0.09090909090909091	11	1	11	0.3333333333333333	0	0.7002835737132307	0.7206266439624367	0.30734564559516564	0.8335549146993475	0.17884036794813615	0.857815876117547	0.9157746659233191	0.8102995304763642	1.0	0	0.0	0.009057191052986035	0.009057191052986035
914	0.014932438047768353	0.0033072290343009775	0.0022427540611238608	0.9753213593177745	-1	0	0	0.16666666666666666	1	1.0	6	1.0	1.0	6	6	1	0	0	0.125	8	1	8	0.0	0	0.3374767499029434	0.9370935294190879	0.5397711020153748	0.7968981884719872	0.5647912299511288	0.6959075687329596	0.7934658925043949	0.8364452015110527	0	0	0.0	0.0022427540611238608	0.0022427540611238608
1572	0.010860031949651648	0.004718217610606503	0.004398070223604736	0.9804600223355008	-1	0	0	0.2	1	1.0	5	1.0	1.0	6	5	0	1	0	0.14285714285714285	7	1	7	0.3333333333333333	0	0.773309704604522	0.8653498450555304	0.32051657202361417	0.8248623983645431	0.17884036794813615	0.9459410477516935	0.9351613324831143	0.8899993578534123	1.0	0	0.0	0.004398070223604736	0.004398070223604736
4121	0.02150138046495852	0.009519137967804587	0.00942871135402547	0.9663851270026429	-1	0	0	0.14285714285714285	1	1.0	8	1.0	1.0	9	8	0	1	0	0.1	10	1	10	0.3333333333333333	0	0.7002835737132307	0.7477974265269919	0.3146579548050065	0.8452381054147943	0.17884036794813615	0.8573634179331556	0.9069938209281903	0.8214296987447779	1.0	0	0.0	0.00942871135402547	0.00942871135402547
4636	0.021095360340306485	0.010251265962956153	0.010246310364813434	0.9708242298950918	-1	0	0	0.14285714285714285	1	1.0	8	1.0	1.0	9	8	0	1	0	0.1	10	1	10	0.3333333333333333	0	0.7002835737132307	0.7331848167891677	0.3146579548050065	0.8308829144473701	0.17884036794813615	0.8665633643537015	0.9069938209281903	0.8162607020226064	1.0	0	0.0	0.010246310364813434	0.010246310364813434
3684	0.021728955875475464	0.010049683264757187	0.009890204269929332	0.9703941397489915	-1	0	0	0.14285714285714285	1	1.0	8	1.0	1.0	9	8	0	1	0	0.1	10	1	10	0.3333333333333333	0	0.7002835737132307	0.721715647215782	0.3146579548050065	0.8452381054147943	0.17884036794813615	0.8661241392864701	0.9069938209281903	0.8184594121994555	1.0	0	0.0	0.009890204269929332	0.009890204269929332
1436	0.014079453994687838	0.007040654394839378	0.007029878948525288	0.9762123925459322	-1	0	0	0.3333333333333333	2	0.7142857142857143	5	0.42857142857142855	0.7142857142857143	7	5	1	1	0	0.42857142857142855	7	3	9	0.25	1.0	0.7002835737132307	0.68982877161136	0.3146579548050065	0.6972990651396516	0.17835254568712222	0.8738723050347215	0.9237961508843067	0.7667069272857338	1.0	0	0.0	0.007029878948525288	0.007029878948525288
1016	0.015412339120050982	0.006040038102330912	0.004446847120238307	0.9789931017910057	-1	0	0	0.16666666666666666	1	1.0	7	1.0	1.0	8	7	0	1	0	0.1111111111111111	9	1	9	0.3333333333333333	0	0.773309704604522	0.7210847586531329	0.3146579548050065	0.8340857436748493	0.1785964568176292	0.8758452381257764	0.9157746659233191	0.8184861904997012	1.0	0	0.0	0.004446847120238307	0.004446847120238307
2160	0.020254757444053043	0.009705377082004755	0.008680085271595087	0.9739541489365898	-1	0	0	0.125	1	1.0	9	1.0	1.0	10	9	0	1	0	0.09090909090909091	11	1	11	0.3333333333333333	0	0.7002835737132307	0.7206266439624367	0.3008668256600533	0.832538884758877	0.16859989226479286	0.8500940701456574	0.9123898363307136	0.8067267413585096	1.0	0	0.0	0.008680085271595087	0.008680085271595087
4743	0.0211956626805893	0.010183007907128684	0.009365376539597884	0.9712601403011493	-1	0	0	0.14285714285714285	1	1.0	8	1.0	1.0	9	8	0	1	0	0.1	10	1	10	0.3333333333333333	0	0.7002835737132307	0.732536166119752	0.3146579548050065	0.8522583685779282	0.17884036794813615	0.8603030501876173	0.9069938209281903	0.821408692026167	1.0	0	0.0	0.009365376539597884	0.009365376539597884
2587	0.022666034809578666	0.005094746522332121	0.003630753522673534	0.9679981738407074	-1	0	0	0.125	1	1.0	9	1.0	1.0	10	9	0	1	0	0.09090909090909091	11	1	11	0.3333333333333333	0	0.718193240547307	0.7155091416858654	0.30734564559516564	0.8335549146993475	0.17884036794813615	0.8488570614984264	0.9177797451921864	0.8052857478808082	1.0	0	0.0	0.003630753522673534	0.003630753522673534
540	0.0018918784611063094	0.0015847454295515177	-0.001584744654439303	0.9834117260099386	-1	0	0	1.0	1	0	0	1.0	0	1	0	0	0	0	0.5	2	1	2	0.0	0	0	0	0	0	0	0	0	0	0	0	0	-0.0001584744654439303	-0.0001584744654439303
1317	0.014242634913868273	0.007231356674134515	0.004108297663492455	0.9778771749648657	-1	0	0	0.375	3	0.5555555555555556	5	0.5238095238095238	0.4444444444444444	6	4	4	1	0	0.42857142857142855	7	3	11	0.1	0.8	0.7576699835646201	0.684856718385742	0.3008668256600533	0.8224702051345154	0.1785964568176292	0.8828088025890863	0.9157746659233191	0.808901163721375	1.0	0	0.0	0.004108297663492455	0.004108297663492455
436	0.01846939920233278	0.004099992710882394	0.0040641373356970125	0.9754556437884884	-1	0	0	0.16666666666666666	1	1.0	7	1.0	1.0	8	7	0	1	0	0.1111111111111111	9	1	9	0.3333333333333333	0	0.7912193714385982	0.7110513019549842	0.3081791348698942	0.820560060452986	0.1785964568176292	0.8758452381257764	0.9076356816341147	0.8112420312808031	1.0	0	0.0	0.0040641373356970125	0.0040641373356970125
1765	0.020051926938972623	0.009245144946991418	0.008315651671546341	0.9738077783573742	-1	0	0	0.125	1	1.0	9	1.0	1.0	10	9	0	1	0	0.09090909090909091	11	1	11	0.3333333333333333	0	0.7002835737132307	0.7206266439624367	0.3008668256600533	0.832538884758877	0.16859989226479286	0.8500940701456574	0.9123898363307136	0.8067267413585096	1.0	0	0.0	0.008315651671546341	0.008315651671546341
731	0.018026675404603697	0.004008320907431447	0.0038874047014581855	0.9756823999944	-1	0	0	0.16666666666666666	1	1.0	7	1.0	1.0	8	7	0	1	0	0.1111111111111111	9	1	9	0.3333333333333333	0	0.7912193714385982	0.7110513019549842	0.3081791348698942	0.820560060452986	0.1785964568176292	0.8758452381257764	0.9076356816341147	0.8112420312808031	1.0	0	0.0	0.0038874047014581855	0.0038874047014581855
1153	0.0133505025873847	0.00586170672253347	0.00547405830374036	0.9782002814758163	-1	0	0	0.16666666666666666	1	1.0	7	1.0	1.0	8	7	0	1	0	0.1111111111111111	9	1	9	0.3333333333333333	0	0.7002835737132307	0.8337798830047602	0.3146579548050065	0.7956223680393776	0.15835941658144956	0.9349643231511869	0.9123898363307136	0.8675109400513354	1.0	0	0.0	0.00547405830374036	0.00547405830374036
597	0.0053525890484803955	0.0019915865458271695	-0.001741929548248241	0.9789716573032181	-1	0	0	0.3333333333333333	1	1.0	2	1.0	1.0	3	2	0	0	0	0.25	4	1	4	0.0	0	0.8717648573939151	0.9516120287190419	0.5249955759887939	0.6581848186924875	0.5025151924294823	0.889865388487377	0.8320985053409858	0.8707751105389917	0	0	0.0	-0.0001741929548248241	-0.0001741929548248241
930	0.012071400325261716	0.0064582810443829545	-0.00037012703888238146	0.9788456939815992	-1	0	0	0.2	1	1.0	5	1.0	1.0	6	5	0	1	0	0.14285714285714285	7	1	7	0.3333333333333333	0	0.7912193714385982	0.7110823104849254	0.2943880057249409	0.8927119702298644	0.18116451084004312	0.8920430782508868	0.9211641254432871	0.8468870958874544	1.0	0	0.0	-3.7012703888238146e-05	-3.7012703888238146e-05
4343	0.021755096224574562	0.006912213497756951	0.006445252009748029	0.9713592749134417	-1	0	0	0.14285714285714285	1	1.0	8	1.0	1.0	9	8	0	1	0	0.1	10	1	10	0.3333333333333333	0	0.7002835737132307	0.7331848167891677	0.3146579548050065	0.8172174775664951	0.17884036794813615	0.8578239750293141	0.9069938209281903	0.807719707435609	1.0	0	0.0	0.006445252009748029	0.006445252009748029
1742	0.015345906183424752	0.007768420427386069	0.00761014417208125	0.9765255101423029	-1	0	0	0.16666666666666666	1	1.0	7	1.0	1.0	8	7	0	1	0	0.1111111111111111	9	1	9	0.3333333333333333	0	0.7002835737132307	0.8337798830047602	0.3146579548050065	0.7932453083427842	0.1785964568176292	0.9339907882851438	0.9157746659233191	0.8663397586297149	1.0	0	0.0	0.00761014417208125	0.00761014417208125
3935	0.02451657224070808	0.009652540901800373	0.009644510784358245	0.965194269631799	-1	0	0	0.125	1	1.0	9	1.0	1.0	10	9	0	1	0	0.09090909090909091	11	1	11	0.3333333333333333	0	0.7002835737132307	0.7435683056715389	0.30734564559516564	0.8335549146993475	0.15835941658144956	0.862684258873158	0.9166684541598614	0.8182396324219096	1.0	0	0.0	0.009644510784358245	0.009644510784358245
4039	0.024086561836128218	0.009383187377289078	0.00884856419888238	0.9693505962117747	-1	0	0	0.125	1	1.0	9	1.0	1.0	10	9	0	1	0	0.09090909090909091	11	1	11	0.3333333333333333	0	0.7002835737132307	0.7206266439624367	0.30734564559516564	0.8335549146993475	0.17884036794813615	0.857815876117547	0.9157746659233191	0.8102995304763642	1.0	0	0.0	0.00884856419888238	0.00884856419888238
3413	0.01849860662664968	0.009014187918384644	0.008706344223958945	0.9734270163516547	-1	0	0	0.16666666666666666	1	1.0	7	1.0	1.0	8	7	0	1	0	0.1111111111111111	9	1	9	0.3333333333333333	0	0.7002835737132307	0.7295228139319333	0.30734564559516564	0.8582334999934044	0.17884036794813615	0.872900532485399	0.9157746659233191	0.8282463985211771	1.0	0	0.0	0.008706344223958945	0.008706344223958945
384	0.0017422068974895608	0.0016853510159834633	-0.0016853510157777286	0.9864157930909283	-1	0	0	1.0	1	0	0	1.0	0	1	0	0	0	0	0.5	1	2	2	0.0	0	0	0	0	0	0	0	0	0	0	0	0	-0.00016853510157777287	-0.00016853510157777287
2218	0.024279921971243044	0.009003694158746928	0.008941258853477263	0.9712658882279939	-1	0	0	0.125	1	1.0	9	1.0	1.0	10	9	0	1	0	0.09090909090909091	11	1	11	0.3333333333333333	0	0.7002835737132307	0.8055004064067244	0.30734564559516564	0.8014947530861084	0.17884036794813615	0.9184382245601038	0.9157746659233191	0.8514480154094005	1.0	0	0.0	0.008941258853477263	0.008941258853477263
259	0.0019484734537719157	0.001884598395843671	-0.0018837546313984269	0.9851861131951333	-1	0	0	1.0	2	0.0	0	0.75	0	1	0	1	0	0	1.0	2	2	3	0.0	0	0	0	0	0	0	0	0	0	0	0	0	-0.00018837546313984268	-0.00018837546313984268
4247	0.025033223334884423	0.009719929068669806	0.00898563283280904	0.9693953688700055	-1	0	0	0.125	1	1.0	9	1.0	1.0	10	9	0	1	0	0.09090909090909091	11	1	11	0.3333333333333333	0	0.7002835737132307	0.7206266439624367	0.30734564559516564	0.8335549146993475	0.17884036794813615	0.8488570614984264	0.9133363935666693	0.8066035956970972	1.0	0	0.0	0.00898563283280904	0.00898563283280904
5049	0.023091186196131496	0.010210199966764743	0.008559475112792283	0.9718719922294089	-1	0	0	0.125	1	1.0	9	1.0	1.0	10	9	0	1	0	0.09090909090909091	11	1	11	0.3333333333333333	0	0.7002835737132307	0.7442247758029259	0.3146579548050065	0.8336888864328187	0.17884036794813615	0.8856880725713518	0.9069938209281903	0.8286125685726832	1.0	0.1	0.0	0.008559475112792283	0.008559475112792283
2168	0.02335562755999458	0.0023388869956573444	-0.001730182046187697	0.9376761500081937	-1	0	0	0.125	1	1.0	9	1.0	1.0	10	9	0	1	0	0.09090909090909091	11	1	11	0.3333333333333333	0	0.7002835737132307	0.7206266439624367	0.3146579548050065	0.8289248960899839	0.17884036794813615	0.857815876117547	0.9069938209281903	0.8086025259219805	1.0	0	0.0	-0.0001730182046187697	-0.0001730182046187697
2415	0.021187414780565877	0.00633720438528643	0.006235916026782633	0.9716560123103459	-1	0	0	0.125	1	1.0	9	1.0	1.0	10	9	0	1	0	0.09090909090909091	11	1	11	0.3333333333333333	0	0.718193240547307	0.6983693287334007	0.2943880057249409	0.8216946588379294	0.17884036794813615	0.857815876117547	0.9076356816341147	0.8003091367220947	1.0	0	0.0	0.006235916026782633	0.006235916026782633
3333	0.021500177408773576	0.00959245116698867	0.009410075352126887	0.970538437514009	-1	0	0	0.14285714285714285	1	1.0	8	1.0	1.0	9	8	0	1	0	0.1	10	1	10	0.3333333333333333	0	0.7002835737132307	0.721715647215782	0.3146579548050065	0.8452381054147943	0.17884036794813615	0.8661241392864701	0.9069938209281903	0.8184594121994555	1.0	0	0.0	0.009410075352126887	0.009410075352126887
2197	0.024126581061371076	0.00956762557297509	-0.0011876280193503276	0.9711593771240944	-1	0	0	0.14285714285714285	1	1.0	8	1.0	1.0	9	8	0	1	0	0.1	10	1	10	0.3333333333333333	0	0.7002835737132307	0.8149340944988522	0.3000333363853248	0.8122639979897439	0.17884036794813615	0.9266946727388184	0.9237961508843067	0.8615302474020818	1.0	0	0.0	-0.00011876280193503276	-0.00011876280193503276
2090	0.018486331166718807	0.0049207712201830974	0.0038472342281056057	0.7015228463199106	-1	0	0	0.16666666666666666	1	1.0	6	1.0	1.0	7	6	0	1	0	0.125	8	1	8	0.3333333333333333	0	0.8463358354958131	0.7364045325921719	0.3000333363853248	0.8747515343276211	0.17884036794813615	0.8767438800988726	0.9237961508843067	0.8381216701583062	1.0	0	0.0	0.0038472342281056057	0.0038472342281056057
772	0.027402262279474187	0.009512586896606556	-0.007198040680768538	0.750239020522805	-1	0	0	0.14285714285714285	1	1.0	8	1.0	1.0	9	8	0	0	0	0.1	10	1	10	0.0	0	0.8463358354958131	0.8682090845900985	0.451124090017809	0.8867376650011645	0.44317816764563317	0.8517045715078425	0.9023167849827481	0.8695550742499039	0	0	0.0	-0.0007198040680768538	-0.0007198040680768538
1920	0.02097629907625947	0.009093363690822186	0.00907652776029774	0.9739278220693505	-1	0	0	0.125	1	1.0	9	1.0	1.0	10	9	0	1	0	0.09090909090909091	11	1	11	0.3333333333333333	0	0.7002835737132307	0.7206266439624367	0.2943880057249409	0.8216946588379294	0.16859989226479286	0.8500940701456574	0.9076356816341147	0.8027536105546164	1.0	0	0.0	0.00907652776029774	0.00907652776029774
3800	0.02191158405984652	0.011675033947861556	0.009239720999438086	0.9671752122419243	-1	0	0	0.14285714285714285	1	1.0	8	1.0	1.0	9	8	0	1	0	0.1	10	1	10	0.3333333333333333	0	0.7002835737132307	0.721715647215782	0.3146579548050065	0.8413477015918057	0.17884036794813615	0.8573634179331556	0.9069938209281903	0.813302463773721	1.0	0	0.0	0.009239720999438086	0.009239720999438086
73	0.011406578397548791	0.005149946003549169	-0.0051092161743665765	0.9857264443696645	-1	0	0	0.42857142857142855	3	0.625	5	0.4166666666666667	0.5	5	4	4	0	0	0.6666666666666666	4	6	10	0.0	0	0.5119104874357978	0.9458468158700718	0.5299383825246193	0.9705861639415653	0.7964880683608773	0.9287526989869783	0.9444842005324477	0.9514223629631395	0	0	0.0	-0.0005109216174366577	-0.0005109216174366577
634	0.002021257804937211	0.0017180045975813583	-0.0017172361865412543	0.9833354355035427	-1	0	0	1.0	1	0	0	1.0	0	1	0	0	0	0	0.5	2	1	2	0.0	0	0	0	0	0	0	0	0	0	0	0	0	-0.00017172361865412541	-0.00017172361865412541
3227	0.022234544868427374	0.009779880772881883	0.009579623944035408	0.9701156480415638	-1	0	0	0.14285714285714285	1	1.0	8	1.0	1.0	9	8	0	1	0	0.1	10	1	10	0.3333333333333333	0	0.7002835737132307	0.721715647215782	0.3146579548050065	0.8452381054147943	0.17884036794813615	0.8661241392864701	0.9069938209281903	0.8184594121994555	1.0	0	0.0	0.009579623944035408	0.009579623944035408
2541	0.0221290682847827	0.010136722399970823	0.009770766045136024	0.9704958162790414	-1	0	0	0.14285714285714285	1	1.0	8	1.0	1.0	9	8	0	1	0	0.1	10	1	10	0.3333333333333333	0	0.7002835737132307	0.721715647215782	0.3146579548050065	0.8452381054147943	0.17884036794813615	0.8661241392864701	0.9069938209281903	0.8184594121994555	1.0	0	0.0	0.009770766045136024	0.009770766045136024
1678	0.0241051448050065	0.009381691427757327	0.009271852492416197	0.9707241985708884	-1	0	0	0.125	1	1.0	9	1.0	1.0	10	9	0	1	0	0.09090909090909091	11	1	11	0.3333333333333333	0	0.7002835737132307	0.8055004064067244	0.30734564559516564	0.8014947530861084	0.17884036794813615	0.9184382245601038	0.9157746659233191	0.8514480154094005	1.0	0	0.0	0.009271852492416197	0.009271852492416197
2420	0.02100780771180486	0.008910153153952606	0.008902162473910376	0.9736471733928243	-1	0	0	0.125	1	1.0	9	1.0	1.0	10	9	0	1	0	0.09090909090909091	11	1	11	0.3333333333333333	0	0.7002835737132307	0.7206266439624367	0.2943880057249409	0.8216946588379294	0.17884036794813615	0.857815876117547	0.9076356816341147	0.8060017377458295	1.0	0	0.0	0.008902162473910376	0.008902162473910376
1481	0.0206997789850343	0.009552573553239936	0.006950318157962337	0.9765597078946604	-1	0	0	0.125	1	1.0	9	1.0	1.0	10	9	0	1	0	0.09090909090909091	11	1	11	0.3333333333333333	0	0.7002835737132307	0.8055004064067244	0.3008668256600533	0.7996061789151474	0.17884036794813615	0.9184382245601038	0.9157746659233191	0.8509486345183906	1.0	0	0.0	0.006950318157962337	0.006950318157962337
3106	0.021950171403131748	0.01001608730630699	0.009841152140099447	0.9703060830956971	-1	0	0	0.14285714285714285	1	1.0	8	1.0	1.0	9	8	0	1	0	0.1	10	1	10	0.3333333333333333	0	0.7002835737132307	0.721715647215782	0.3146579548050065	0.8452381054147943	0.17884036794813615	0.8573634179331556	0.9069938209281903	0.8147879862138029	1.0	0	0.0	0.009841152140099447	0.009841152140099447
1562	0.018337553270975686	0.007105229613412898	-0.007065886901389814	0.9764878846396408	-1	0	0	0.14285714285714285	1	1.0	8	1.0	1.0	9	8	0	1	0	0.1	10	1	10	0.3333333333333333	0	0.7002835737132307	0.873240077345072	0.3146579548050065	0.8298263187342848	0.15835941658144956	0.9532016922570175	0.9082735606677335	0.8980824118489265	1.0	0	0.0	-0.0007065886901389814	-0.0007065886901389814
1383	0.012580060222169261	0.004301595790689805	0.004025346046208571	0.976102407230681	-1	0	0	0.16666666666666666	1	1.0	6	1.0	1.0	7	6	0	1	0	0.125	8	1	8	0.3333333333333333	0	0.7002835737132307	0.68982877161136	0.3017003149347818	0.6417767323824407	0.17835254568712222	0.8738723050347215	0.9082735606677335	0.7513852736519633	1.0	0	0.0	0.004025346046208571	0.004025346046208571
701	0.015732138396083728	0.00500092240725768	0.004689860206349921	0.9771188276154902	-1	0	0	0.16666666666666666	1	1.0	7	1.0	1.0	8	7	0	1	0	0.1111111111111111	9	1	9	0.3333333333333333	0	0.773309704604522	0.7210847586531329	0.3081791348698942	0.820560060452986	0.1785964568176292	0.8758452381257764	0.9076356816341147	0.8137482737805317	1.0	0	0.0	0.004689860206349921	0.004689860206349921
4056	0.024342550259532823	0.010084912084189535	0.010036293871197123	0.9655804120507624	-1	0	0	0.125	1	1.0	9	1.0	1.0	10	9	0	1	0	0.09090909090909091	11	1	11	0.3333333333333333	0	0.7002835737132307	0.7435683056715389	0.30734564559516564	0.8335549146993475	0.15835941658144956	0.862684258873158	0.9166684541598614	0.8182396324219096	1.0	0	0.0	0.010036293871197123	0.010036293871197123
1133	0.01578094848068933	0.005188629452593378	0.005016795380672873	0.9770582429236193	-1	0	0	0.16666666666666666	1	1.0	7	1.0	1.0	8	7	0	1	0	0.1111111111111111	9	1	9	0.3333333333333333	0	0.773309704604522	0.7210847586531329	0.3081791348698942	0.820560060452986	0.1785964568176292	0.8758452381257764	0.9076356816341147	0.8137482737805317	1.0	0	0.0	0.005016795380672873	0.005016795380672873
529	0.027518037139449683	0.0037446252810522758	0.000740493626439714	0.9590932235306335	-1	0	0	0.14285714285714285	1	1.0	8	1.0	1.0	9	8	0	0	0	0.1	10	1	10	0.0	0	0.43580502028542634	0.7722675641472111	0.6653770019636299	0.9107026512234121	0.5962930837882766	0.9013896331219	0.8466202915512877	0.8719958345293528	0	0	0.0	0.000740493626439714	0.000740493626439714
4719	0.024301849551103344	0.00951356022033624	0.009503011156637521	0.9654670213221526	-1	0	0	0.125	1	1.0	9	1.0	1.0	10	9	0	1	0	0.09090909090909091	11	1	11	0.3333333333333333	0	0.7002835737132307	0.7435683056715389	0.30734564559516564	0.8335549146993475	0.15835941658144956	0.862684258873158	0.9166684541598614	0.8182396324219096	1.0	0	0.0	0.009503011156637521	0.009503011156637521
4748	0.020180668972456198	0.00983369274154304	0.009748879858190049	0.9671702029284828	-1	0	0	0.14285714285714285	1	1.0	8	1.0	1.0	9	8	0	1	0	0.1	10	1	10	0.3333333333333333	0	0.7002835737132307	0.7552571026327554	0.3146579548050065	0.8308829144473701	0.15835941658144956	0.8724641437341919	0.9089397875964522	0.824512408699684	1.0	0	0.0	0.009748879858190049	0.009748879858190049
4515	0.024512126706723033	0.010100918984175084	0.010062902066342094	0.9652194353726542	-1	0	0	0.125	1	1.0	9	1.0	1.0	10	9	0	1	0	0.09090909090909091	11	1	11	0.3333333333333333	0	0.7002835737132307	0.7435683056715389	0.30734564559516564	0.8335549146993475	0.15835941658144956	0.862684258873158	0.9166684541598614	0.8182396324219096	1.0	0	0.0	0.010062902066342094	0.010062902066342094
3621	0.021415617195014027	0.009319879673256478	0.009242647771638572	0.9663864428251604	-1	0	0	0.14285714285714285	1	1.0	8	1.0	1.0	9	8	0	1	0	0.1	10	1	10	0.3333333333333333	0	0.7002835737132307	0.7477974265269919	0.3146579548050065	0.8452381054147943	0.17884036794813615	0.8661241392864701	0.9069938209281903	0.8249977449438716	1.0	0	0.0	0.009242647771638572	0.009242647771638572
1924	0.017555740081042548	0.006025903064722102	0.005780237461304199	0.9777942321127941	-1	0	0	0.16666666666666666	1	1.0	7	1.0	1.0	8	7	0	1	0	0.1111111111111111	9	1	9	0.3333333333333333	0	0.7002835737132307	0.8162854294148763	0.30734564559516564	0.8000557507926829	0.17884036794813615	0.9305119079346479	0.9157746659233191	0.8610694542030424	1.0	0	0.0	0.005780237461304199	0.005780237461304199
1185	0.01560659406374003	0.005152338204853858	0.004889025448385696	0.9771956170487156	-1	0	0	0.16666666666666666	1	1.0	7	1.0	1.0	8	7	0	1	0	0.1111111111111111	9	1	9	0.3333333333333333	0	0.773309704604522	0.7210847586531329	0.3081791348698942	0.820560060452986	0.1785964568176292	0.8758452381257764	0.9076356816341147	0.8137482737805317	1.0	0	0.0	0.004889025448385696	0.004889025448385696
2074	0.02118534910299035	0.009025174397287746	0.009024947394253495	0.9734419534773112	-1	0	0	0.125	1	1.0	9	1.0	1.0	10	9	0	1	0	0.09090909090909091	11	1	11	0.3333333333333333	0	0.7002835737132307	0.7206266439624367	0.2943880057249409	0.8216946588379294	0.17884036794813615	0.857815876117547	0.9076356816341147	0.8060017377458295	1.0	0	0.0	0.009024947394253495	0.009024947394253495
1100	0.016480846294409164	0.0009635458987501253	0.0006281146987845474	0.5279088311502957	-1	0	0	0.16666666666666666	1	1.0	6	1.0	1.0	7	6	0	1	0	0.125	8	1	8	0.3333333333333333	0	0.7002835737132307	0.7201723029391782	0.3017003149347818	0.8460642790417829	0.17884036794813615	0.8843320647707509	0.9069938209281903	0.8265200214004566	1.0	0	0.0	0.0006281146987845474	0.0006281146987845474
3332	0.018871310694427542	0.00904592526490457	0.00888814798686648	0.9728078156906813	-1	0	0	0.16666666666666666	1	1.0	7	1.0	1.0	8	7	0	1	0	0.1111111111111111	9	1	9	0.3333333333333333	0	0.7002835737132307	0.7295228139319333	0.30734564559516564	0.8582334999934044	0.17884036794813615	0.872900532485399	0.9157746659233191	0.8282463985211771	1.0	0	0.0	0.00888814798686648	0.00888814798686648
1497	0.011771056143485326	0.006418295916839457	0.005648672938210237	0.9760362059283515	-1	0	0	0.3333333333333333	2	0.7142857142857143	5	0.42857142857142855	0.7142857142857143	7	5	1	2	0	0.42857142857142855	7	3	9	0.5	1.0	0.7002835737132307	0.7015012161179325	0.3132775767644308	0.722686701298085	0.15835941658144956	0.8755151145403762	0.9082735606677335	0.7780440592470546	0.5714285714285714	0	0.0	0.005648672938210237	0.005648672938210237
1793	0.015863215176412645	0.007982346723370523	0.007778418339429896	0.9763027613797423	-1	0	0	0.16666666666666666	1	1.0	7	1.0	1.0	8	7	0	1	0	0.1111111111111111	9	1	9	0.3333333333333333	0	0.7002835737132307	0.8337798830047602	0.3146579548050065	0.7932453083427842	0.1785964568176292	0.9339907882851438	0.9157746659233191	0.8663397586297149	1.0	0	0.0	0.007778418339429896	0.007778418339429896
2788	0.021622702023639848	0.009721348810421438	0.009560423955101162	0.970688974798821	-1	0	0	0.14285714285714285	1	1.0	8	1.0	1.0	9	8	0	1	0	0.1	10	1	10	0.3333333333333333	0	0.7002835737132307	0.721715647215782	0.3146579548050065	0.8452381054147943	0.17884036794813615	0.8661241392864701	0.9069938209281903	0.8184594121994555	1.0	0.1111111111111111	0.0	0.009560423955101162	0.009560423955101162
2273	0.024798922626316867	0.009348625278017234	0.008935048712281724	0.9695585536450937	-1	0	0	0.125	1	1.0	9	1.0	1.0	10	9	0	1	0	0.09090909090909091	11	1	11	0.3333333333333333	0	0.7002835737132307	0.7206266439624367	0.30734564559516564	0.8335549146993475	0.17884036794813615	0.857815876117547	0.9157746659233191	0.8102995304763642	1.0	0	0.0	0.008935048712281724	0.008935048712281724
4851	0.02111782766508272	0.010258182561132187	0.009486773624736822	0.9666630748862763	-1	0	0	0.14285714285714285	1	1.0	8	1.0	1.0	9	8	0	1	0	0.1	10	1	10	0.3333333333333333	0	0.7002835737132307	0.7574576045184248	0.3146579548050065	0.8522583685779282	0.17884036794813615	0.8603030501876173	0.9069938209281903	0.8277372739639505	1.0	0	0.0	0.009486773624736822	0.009486773624736822
2808	0.02462345263647431	0.006877771959698407	-0.006594753895460471	0.9736068173779598	-1	0	0	0.125	1	1.0	9	1.0	1.0	10	9	0	1	0	0.09090909090909091	11	1	11	0.3333333333333333	0	0.7002835737132307	0.7530358275703682	0.3146579548050065	0.8988498347324851	0.17884036794813615	0.8652794349012775	0.9069938209281903	0.8480957333431509	1.0	0	0.0	-0.0006594753895460471	-0.0006594753895460471
2300	0.015484175040155552	0.008044693518763892	0.007922728401504013	0.9760414936470532	-1	0	0	0.16666666666666666	1	1.0	7	1.0	1.0	8	7	0	1	0	0.1111111111111111	9	1	9	0.3333333333333333	0	0.7002835737132307	0.7295228139319333	0.3146579548050065	0.8435092323665484	0.17884036794813615	0.872900532485399	0.9069938209281903	0.8226700051877983	1.0	0	0.0	0.007922728401504013	0.007922728401504013
4765	0.019420969193803116	0.004754957789483162	0.0034868732946547834	0.9727075340022218	-1	0	0	0.14285714285714285	1	1.0	8	1.0	1.0	9	8	0	1	0	0.1	10	1	10	0.3333333333333333	0	0.7002835737132307	0.7289937796194271	0.3146579548050065	0.8522583685779282	0.15835941658144956	0.8655311522886823	0.9069938209281903	0.8226860815676018	1.0	0	0.0	0.0034868732946547834	0.0034868732946547834
4938	0.031220497662355403	0.0026917185180270697	0.0013946450905685816	0.7607977335786869	-1	0	0	0.125	1	1.0	10	1.0	1.0	11	10	0	1	0	0.08333333333333333	12	1	12	0.3333333333333333	0	0.7002835737132307	0.7511942001659371	0.3000333363853248	0.822464019220826	0.17884036794813615	0.879412990307608	0.9069938209281903	0.8237071711838734	1.0	0.09090909090909091	0.0	0.0013946450905685816	0.0013946450905685816
3592	0.024590339196774554	0.009805601241409096	0.009797285697065158	0.9648155803697973	-1	0	0	0.125	1	1.0	9	1.0	1.0	10	9	0	1	0	0.09090909090909091	11	1	11	0.3333333333333333	0	0.7002835737132307	0.7435683056715389	0.30734564559516564	0.8335549146993475	0.17884036794813615	0.857815876117547	0.9157746659233191	0.8162232728492886	1.0	0	0.0	0.009797285697065158	0.009797285697065158
4117	0.02429913421498361	0.010005883142576683	0.010004155203257127	0.9654077297947116	-1	0	0	0.125	1	1.0	9	1.0	1.0	10	9	0	1	0	0.09090909090909091	11	1	11	0.3333333333333333	0	0.7002835737132307	0.7435683056715389	0.30734564559516564	0.8335549146993475	0.15835941658144956	0.862684258873158	0.9166684541598614	0.8182396324219096	1.0	0	0.0	0.010004155203257127	0.010004155203257127
4205	0.02524197068331506	0.010512471494913859	0.010491562095846169	0.9648916936516497	-1	0	0	0.125	1	1.0	9	1.0	1.0	10	9	0	1	0	0.09090909090909091	11	1	11	0.3333333333333333	0	0.7002835737132307	0.7435683056715389	0.30734564559516564	0.8335549146993475	0.17884036794813615	0.857815876117547	0.9157746659233191	0.8162232728492886	1.0	0	0.0	0.010491562095846169	0.010491562095846169
1264	0.013932471718294172	0.006049720450237018	0.005662616523426467	0.9784007378830947	-1	0	0	0.16666666666666666	1	1.0	7	1.0	1.0	8	7	0	1	0	0.1111111111111111	9	1	9	0.3333333333333333	0	0.7002835737132307	0.8337798830047602	0.3146579548050065	0.7956223680393776	0.1785964568176292	0.9339907882851438	0.9157746659233191	0.8669005893160756	1.0	0	0.0	0.005662616523426467	0.005662616523426467
1819	0.020173038958780726	0.009353356664016639	0.006925914149774273	0.9763844959513432	-1	0	0	0.125	1	1.0	9	1.0	1.0	10	9	0	1	0	0.09090909090909091	11	1	11	0.3333333333333333	0	0.7002835737132307	0.8055004064067244	0.3008668256600533	0.7996061789151474	0.16859989226479286	0.917013707618219	0.9123898363307136	0.8501492090451058	1.0	0	0.0	0.006925914149774273	0.006925914149774273
266	0.0023312312104261748	0.0022393263408197555	-0.0022366634385215917	0.9820363865318751	-1	0	0	1.0	1	0	0	1.0	0	1	0	0	1	0	0.5	2	1	2	0.3333333333333333	0	0	0	0	0	0	0	0	0	0	0	0	-0.00022366634385215917	-0.00022366634385215917
1235	0.015628026147875847	0.004987980113515616	0.004669495759538478	0.9772153193034365	-1	0	0	0.16666666666666666	1	1.0	7	1.0	1.0	8	7	0	1	0	0.1111111111111111	9	1	9	0.3333333333333333	0	0.773309704604522	0.7210847586531329	0.3081791348698942	0.820560060452986	0.1785964568176292	0.8758452381257764	0.9076356816341147	0.8137482737805317	1.0	0	0.0	0.004669495759538478	0.004669495759538478
3095	0.02048217072629933	0.010114915249048282	0.009551367256671014	0.9713276775547048	-1	0	0	0.14285714285714285	1	1.0	8	1.0	1.0	9	8	0	1	0	0.1	10	1	10	0.3333333333333333	0	0.7002835737132307	0.732536166119752	0.3146579548050065	0.8522583685779282	0.17884036794813615	0.8603030501876173	0.9069938209281903	0.821408692026167	1.0	0	0.0	0.009551367256671014	0.009551367256671014
3733	0.0285371104455925	0.011789782590427213	-0.011487479316996362	0.9689450640459574	-1	0	0	0.125	1	1.0	9	1.0	1.0	10	9	0	1	0	0.09090909090909091	11	1	11	0.3333333333333333	0	0.7002835737132307	0.7435683056715389	0.30734564559516564	0.8153928315166382	0.15835941658144956	0.862684258873158	0.9081038882594801	0.8119302171348841	1.0	0	0.0	-0.0011487479316996362	-0.0011487479316996362
4986	0.02409245324316142	0.00919427440014252	0.008848403424426003	0.9697021526708213	-1	0	0	0.125	1	1.0	9	1.0	1.0	10	9	0	1	0	0.09090909090909091	11	1	11	0.3333333333333333	0	0.7002835737132307	0.7206266439624367	0.30734564559516564	0.8335549146993475	0.17884036794813615	0.857815876117547	0.9157746659233191	0.8102995304763642	1.0	0	0.0	0.008848403424426003	0.008848403424426003
535	0.01774853207901708	0.003930759526685842	0.003927064509799286	0.9758062600164616	-1	0	0	0.16666666666666666	1	1.0	7	1.0	1.0	8	7	0	1	0	0.1111111111111111	9	1	9	0.3333333333333333	0	0.7912193714385982	0.7110513019549842	0.3081791348698942	0.820560060452986	0.1785964568176292	0.8758452381257764	0.9076356816341147	0.8112420312808031	1.0	0	0.0	0.003927064509799286	0.003927064509799286
1146	0.0156928266867057	0.005314980639513301	0.004889748964357745	0.9774105000296922	-1	0	0	0.16666666666666666	1	1.0	7	1.0	1.0	8	7	0	1	0	0.1111111111111111	9	1	9	0.3333333333333333	0	0.773309704604522	0.7210847586531329	0.3081791348698942	0.820560060452986	0.1785964568176292	0.8758452381257764	0.9076356816341147	0.8137482737805317	1.0	0	0.0	0.004889748964357745	0.004889748964357745
2022	0.027767456790672104	0.007201552603655038	0.00696772498536435	0.9596453781163176	-1	0	0	0.1111111111111111	1	1.0	11	1.0	1.0	12	11	0	1	0	0.07692307692307693	13	1	13	0.3333333333333333	0	0.7002835737132307	0.7955276501014192	0.3000333363853248	0.7933958209200843	0.17884036794813615	0.9063332990792469	0.9269292382476579	0.8399583515794428	1.0	0	0.0	0.00696772498536435	0.00696772498536435
4720	0.0211023278730635	0.010517010143381024	0.010108023733927387	0.9710923053192254	-1	0	0	0.14285714285714285	1	1.0	8	1.0	1.0	9	8	0	1	0	0.1	10	1	10	0.3333333333333333	0	0.7002835737132307	0.732536166119752	0.3146579548050065	0.8522583685779282	0.17884036794813615	0.8603030501876173	0.9069938209281903	0.821408692026167	1.0	0	0.0	0.010108023733927387	0.010108023733927387
1628	0.015144938576374676	0.0061451947932423395	0.004695114804514645	0.978968111559992	-1	0	0	0.16666666666666666	1	1.0	7	1.0	1.0	8	7	0	1	0	0.1111111111111111	9	1	9	0.3333333333333333	0	0.773309704604522	0.7210847586531329	0.3146579548050065	0.8340857436748493	0.1785964568176292	0.8758452381257764	0.9157746659233191	0.8184861904997012	1.0	0	0.0	0.004695114804514645	0.004695114804514645
2753	0.021990896346868256	0.010088693957174957	0.009904366077090773	0.9706549134107137	-1	0	0	0.14285714285714285	1	1.0	8	1.0	1.0	9	8	0	1	0	0.1	10	1	10	0.3333333333333333	0	0.7002835737132307	0.721715647215782	0.3146579548050065	0.8452381054147943	0.17884036794813615	0.8661241392864701	0.9069938209281903	0.8184594121994555	1.0	0	0.0	0.009904366077090773	0.009904366077090773
176	0.003169304388082437	0.003063238425872677	-0.0030627317860079223	0.9814702626336319	-1	0	0	0.25	1	1.0	3	0.625	0.6666666666666666	3	2	1	2	0	0.5	4	2	5	0.4	0	0.6743093281534568	0.5948385820593853	0.8507658309976487	0.964670576687555	0.21913598971940673	0.9706928354285178	0.9453190750360599	0.9166047022811988	0.6666666666666666	0	0.0	-0.0003062731786007922	-0.0003062731786007922
2097	0.025802529929666265	0.01587188390207582	-0.01556318604410862	0.8221875368198591	-1	0	0	0.125	1	1.0	9	1.0	1.0	10	9	0	1	0	0.09090909090909091	11	1	11	0.3333333333333333	0	0.7002835737132307	0.7206266439624367	0.3146579548050065	0.7876204378596132	0.17884036794813615	0.857815876117547	0.9069938209281903	0.7944281021950157	1.0	0	0.0	-0.001556318604410862	-0.001556318604410862
4243	0.021181712458666506	0.010463263535994064	0.010197310469042004	0.9714890120122778	-1	0	0	0.14285714285714285	1	1.0	8	1.0	1.0	9	8	0	1	0	0.1	10	1	10	0.3333333333333333	0	0.7002835737132307	0.732536166119752	0.3146579548050065	0.8522583685779282	0.15835941658144956	0.8655311522886823	0.9069938209281903	0.8235598686667344	1.0	0	0.0	0.010197310469042004	0.010197310469042004
1202	0.015619873081879898	0.004866039283550658	0.00464648556854544	0.9772709512027469	-1	0	0	0.16666666666666666	1	1.0	7	1.0	1.0	8	7	0	1	0	0.1111111111111111	9	1	9	0.3333333333333333	0	0.773309704604522	0.7210847586531329	0.3081791348698942	0.820560060452986	0.1785964568176292	0.8758452381257764	0.9076356816341147	0.8137482737805317	1.0	0	0.0	0.00464648556854544	0.00464648556854544
1349	0.017493314851906454	0.011547775213336438	-0.00998658153240979	0.9811776908995434	-1	0	0	0.42857142857142855	3	0.5	4	0.47619047619047616	0.5	5	4	4	1	0	0.42857142857142855	7	3	10	0.09090909090909091	0.5	0.7002835737132307	0.6831203342515137	0.345972886500885	0.8525363379798073	0.17835254568712222	0.8962831893369013	0.9069938209281903	0.8263234655352103	1.0	0	0.0	-0.0009986581532409789	-0.0009986581532409789
1296	0.015158445890325696	0.0070217101593503415	0.005078626436902293	0.9765598360359606	-1	0	0	0.42857142857142855	3	0.5	4	0.35714285714285715	0.5	5	4	4	1	0	0.5714285714285714	7	4	10	0.09090909090909091	0.5	0.7002835737132307	0.6831203342515137	0.3146579548050065	0.8360339119885011	0.17835254568712222	0.8962831893369013	0.9069938209281903	0.8202315283453666	1.0	0	0.0	0.005078626436902293	0.005078626436902293
1850	0.015268733250555423	0.008542785148675631	0.0049754710596606406	0.9784603873624776	-1	0	0	0.14285714285714285	1	1.0	8	1.0	1.0	9	8	0	1	0	0.1	10	1	10	0.3333333333333333	0	0.7002835737132307	0.8288962550980568	0.3146579548050065	0.7809095882074077	0.17884036794813615	0.926731298784825	0.9237961508843067	0.8575933481323872	1.0	0	0.0	0.0049754710596606406	0.0049754710596606406
2427	0.021431491275292047	0.009163553599845293	0.009145358026872006	0.9736884860174302	-1	0	0	0.125	1	1.0	9	1.0	1.0	10	9	0	1	0	0.09090909090909091	11	1	11	0.3333333333333333	0	0.7002835737132307	0.7206266439624367	0.2943880057249409	0.8216946588379294	0.17884036794813615	0.857815876117547	0.9076356816341147	0.8060017377458295	1.0	0	0.0	0.009145358026872006	0.009145358026872006
2400	0.020292732436790133	0.00961416132353316	0.008886359612589826	0.9738772458752465	-1	0	0	0.125	1	1.0	9	1.0	1.0	10	9	0	1	0	0.09090909090909091	11	1	11	0.3333333333333333	0	0.7002835737132307	0.7206266439624367	0.3008668256600533	0.832538884758877	0.17884036794813615	0.857815876117547	0.9157746659233191	0.8099249332993235	1.0	0	0.0	0.008886359612589826	0.008886359612589826
1297	0.013761958386485026	0.006304128706659288	0.006289109761383501	0.9767066568428989	-1	0	0	0.3333333333333333	2	0.7142857142857143	5	0.42857142857142855	0.7142857142857143	7	5	1	1	0	0.42857142857142855	7	3	9	0.25	1.0	0.7002835737132307	0.68982877161136	0.3146579548050065	0.6951330118800078	0.17835254568712222	0.8738723050347215	0.9237961508843067	0.7660957505600033	1.0	0	0.0	0.006289109761383501	0.006289109761383501
96	0.0037085650341473807	0.0036111528637167694	-0.0036111253030464007	0.982269459626733	-1	1.0	1	0.8	4	0.4	2	0.4666666666666667	0.4	4	2	2	2	0	0.6	5	3	7	0.3333333333333333	1.0	0.3263260706293193	0.961629918139921	0.4263713918378037	0.9399071041340008	0.7162103857671046	0.9557464240878353	0.9581919336067537	0.9532293278046639	0.625	0.25	0.0	-0.00036111253030464007	-0.00036111253030464007
3083	0.01335272630100336	0.003716210163102057	-0.0037141870975068293	0.9825541095447822	-1	0	0	0.25	1	1.0	4	1.0	1.0	5	4	0	1	0	0.16666666666666666	6	1	6	0.3333333333333333	0	0.8463358354958131	0.7539036113255834	0.1950092747220517	0.8922934284202484	0.31617715106728783	0.8762346560743421	0.9237961508843067	0.8494623932274643	1.0	0	0.0	-0.0003714187097506829	-0.0003714187097506829
2674	0.022037641443964907	0.009925407705824363	0.009844106603434431	0.9701363150253655	-1	0	0	0.14285714285714285	1	1.0	8	1.0	1.0	9	8	0	1	0	0.1	10	1	10	0.3333333333333333	0	0.7002835737132307	0.721715647215782	0.3146579548050065	0.8452381054147943	0.17884036794813615	0.8661241392864701	0.9069938209281903	0.8184594121994555	1.0	0	0.0	0.009844106603434431	0.009844106603434431
2655	0.024176083922695	0.008638476019206061	0.008553986833727462	0.9717101887141203	-1	0	0	0.125	1	1.0	9	1.0	1.0	10	9	0	1	0	0.09090909090909091	11	1	11	0.3333333333333333	0	0.7002835737132307	0.8055004064067244	0.30734564559516564	0.8014947530861084	0.17884036794813615	0.9184382245601038	0.9157746659233191	0.8514480154094005	1.0	0	0.0	0.008553986833727462	0.008553986833727462
1469	0.01985289698568926	0.009298031509353424	0.007151795436728009	0.9764811536536103	-1	0	0	0.125	1	1.0	9	1.0	1.0	10	9	0	1	0	0.09090909090909091	11	1	11	0.3333333333333333	0	0.7002835737132307	0.8055004064067244	0.3008668256600533	0.7996061789151474	0.16859989226479286	0.917013707618219	0.9123898363307136	0.8501492090451058	1.0	0	0.0	0.007151795436728009	0.007151795436728009
4442	0.021528697916550037	0.008658268280568364	0.008215368640290113	0.9690042039854259	-1	0	0	0.125	1	1.0	9	1.0	1.0	10	9	0	1	0	0.09090909090909091	11	1	11	0.3333333333333333	0	0.7002835737132307	0.7491656006362875	0.3146579548050065	0.8192318461974445	0.15835941658144956	0.8645417781464632	0.90797142632549	0.8155200314068962	1.0	0	0.0	0.008215368640290113	0.008215368640290113
4655	0.021771037067051024	0.004502349220398703	0.0008896262409990949	0.6995767655874136	-1	0	0	0.125	1	1.0	9	1.0	1.0	10	9	0	1	0	0.09090909090909091	11	1	11	0.3333333333333333	0	0.718193240547307	0.7387773416367552	0.30734564559516564	0.8335549146993475	0.15835941658144956	0.862684258873158	0.9200692374944711	0.8169982340190298	1.0	0	0.0	0.0008896262409990949	0.0008896262409990949
2875	0.021732070583486533	0.009687506345699587	0.009609911686878136	0.9702016194480609	-1	0	0	0.14285714285714285	1	1.0	8	1.0	1.0	9	8	0	1	0	0.1	10	1	10	0.3333333333333333	0	0.7002835737132307	0.721715647215782	0.3146579548050065	0.8452381054147943	0.17884036794813615	0.8573634179331556	0.9069938209281903	0.8147879862138029	1.0	0	0.0	0.009609911686878136	0.009609911686878136
4400	0.01934906985524108	0.008465784633045271	-0.007644925074188267	0.9797489981929149	-1	0	0	0.14285714285714285	1	1.0	8	1.0	1.0	9	8	0	1	0	0.1	10	1	10	0.3333333333333333	0	0.7002835737132307	0.7598032541544252	0.3146579548050065	0.8308829144473701	0.17884036794813615	0.8578239750293141	0.903570350823196	0.8195956802585469	1.0	0	0.0	-0.0007644925074188267	-0.0007644925074188267
2477	0.02231135705909213	0.009736690883670471	0.0095110415900036	0.9701439911699994	-1	0	0	0.14285714285714285	1	1.0	8	1.0	1.0	9	8	0	1	0	0.1	10	1	10	0.3333333333333333	0	0.7002835737132307	0.721715647215782	0.3146579548050065	0.8452381054147943	0.17884036794813615	0.8661241392864701	0.9069938209281903	0.8184594121994555	1.0	0	0.0	0.0095110415900036	0.0095110415900036
3096	0.01892183286351678	0.00914003363151608	0.008404208198781635	0.9731669097065382	-1	0	0	0.16666666666666666	1	1.0	7	1.0	1.0	8	7	0	1	0	0.1111111111111111	9	1	9	0.3333333333333333	0	0.7002835737132307	0.7295228139319333	0.30734564559516564	0.8582334999934044	0.17884036794813615	0.872900532485399	0.9157746659233191	0.8282463985211771	1.0	0	0.0	0.008404208198781635	0.008404208198781635
2922	0.024578933377308793	0.009438394902159532	0.008897228571356688	0.9695904139785655	-1	0	0	0.125	1	1.0	9	1.0	1.0	10	9	0	1	0	0.09090909090909091	11	1	11	0.3333333333333333	0	0.7002835737132307	0.7206266439624367	0.30734564559516564	0.8335549146993475	0.17884036794813615	0.8488570614984264	0.9133363935666693	0.8066035956970972	1.0	0	0.0	0.008897228571356688	0.008897228571356688
4710	0.014078700858137139	0.004432935559842849	-0.004402367117968962	0.9736153990088908	-1	0	0	0.2	1	1.0	5	1.0	1.0	6	5	0	0	0	0.14285714285714285	7	1	7	0.0	0	0.7912193714385982	0.6861351409959133	0.3000333363853248	0.9086931005735536	0.18116451084004312	0.8920430782508868	0.9326814095456923	0.8494838364892411	0	0	0.0	-0.00044023671179689616	-0.00044023671179689616
4995	0.011830473765850707	0.004611648919291035	-0.0043275147931074115	0.9771191724409543	-1	0	0	0.125	1	1.0	9	1.0	1.0	10	9	0	1	0	0.09090909090909091	11	1	11	0.3333333333333333	0	0.6716023941703696	0.8917023517916294	0.32044658571983103	0.826368936391287	0.2462671763435905	0.8485620695088111	0.8884170939387482	0.8578128311114709	1.0	0	0.0	-0.00043275147931074115	-0.00043275147931074115
1873	0.019909950437741606	0.009406024654664679	0.00721083092509821	0.9765731812173376	-1	0	0	0.125	1	1.0	9	1.0	1.0	10	9	0	1	0	0.09090909090909091	11	1	11	0.3333333333333333	0	0.7002835737132307	0.8055004064067244	0.3008668256600533	0.7996061789151474	0.16859989226479286	0.917013707618219	0.9123898363307136	0.8501492090451058	1.0	0	0.0	0.00721083092509821	0.00721083092509821
1900	0.024161789286903067	0.00893295680689831	0.008845652934731633	0.9707691409929633	-1	0	0	0.125	1	1.0	9	1.0	1.0	10	9	0	1	0	0.09090909090909091	11	1	11	0.3333333333333333	0	0.7002835737132307	0.8055004064067244	0.30734564559516564	0.8014947530861084	0.17884036794813615	0.9184382245601038	0.9157746659233191	0.8514480154094005	1.0	0	0.0	0.008845652934731633	0.008845652934731633
4715	0.0213833456469593	0.007499919875139412	0.006331382781713691	0.9715263160879517	-1	0	0	0.14285714285714285	1	1.0	8	1.0	1.0	9	8	0	1	0	0.1	10	1	10	0.3333333333333333	0	0.7002835737132307	0.732536166119752	0.3146579548050065	0.841207315828642	0.15835941658144956	0.8655311522886823	0.9069938209281903	0.8193957901796668	1.0	0	0.0	0.006331382781713691	0.006331382781713691
1169	0.013247392921652857	0.006079758323625032	0.005241822098468392	0.9776473980675661	-1	0	0	0.42857142857142855	3	0.5	4	0.47619047619047616	0.5	5	4	4	1	0	0.42857142857142855	7	3	10	0.09090909090909091	0.5	0.7002835737132307	0.6831203342515137	0.3146579548050065	0.8360339119885011	0.17835254568712222	0.8962831893369013	0.9069938209281903	0.8202315283453666	1.0	0	0.0	0.005241822098468392	0.005241822098468392
4281	0.02437152548381051	0.009304591723267306	0.008923940670096074	0.9695081582913646	-1	0	0	0.125	1	1.0	9	1.0	1.0	10	9	0	1	0	0.09090909090909091	11	1	11	0.3333333333333333	0	0.7002835737132307	0.7206266439624367	0.30734564559516564	0.8335549146993475	0.17884036794813615	0.857815876117547	0.9157746659233191	0.8102995304763642	1.0	0	0.0	0.008923940670096074	0.008923940670096074
1430	0.014097884157397699	0.005924621137623148	0.005597624766321366	0.9785047347385455	-1	0	0	0.16666666666666666	1	1.0	7	1.0	1.0	8	7	0	1	0	0.1111111111111111	9	1	9	0.3333333333333333	0	0.7002835737132307	0.8337798830047602	0.3146579548050065	0.7956223680393776	0.1785964568176292	0.9339907882851438	0.9157746659233191	0.8669005893160756	1.0	0	0.0	0.005597624766321366	0.005597624766321366
3133	0.021623745731440016	0.009332245165859477	0.008987137064139231	0.9711258703469174	-1	0	0	0.14285714285714285	1	1.0	8	1.0	1.0	9	8	0	1	0	0.1	10	1	10	0.3333333333333333	0	0.7002835737132307	0.721715647215782	0.3146579548050065	0.8473585029428223	0.17884036794813615	0.8661241392864701	0.9069938209281903	0.8192653819094914	1.0	0	0.0	0.008987137064139231	0.008987137064139231
4225	0.025124006517987726	0.010235349574120827	0.010234104680682862	0.9650234181450776	-1	0	0	0.125	1	1.0	9	1.0	1.0	10	9	0	1	0	0.09090909090909091	11	1	11	0.3333333333333333	0	0.7002835737132307	0.7435683056715389	0.30734564559516564	0.8335549146993475	0.17884036794813615	0.857815876117547	0.9157746659233191	0.8162232728492886	1.0	0	0.0	0.010234104680682862	0.010234104680682862
4609	0.020586039374244153	0.010538380536275774	0.010371082297062772	0.9711644831835993	-1	0	0	0.14285714285714285	1	1.0	8	1.0	1.0	9	8	0	1	0	0.1	10	1	10	0.3333333333333333	0	0.7002835737132307	0.732536166119752	0.3146579548050065	0.8522583685779282	0.15835941658144956	0.8655311522886823	0.9069938209281903	0.8235598686667344	1.0	0	0.0	0.010371082297062772	0.010371082297062772
477	0.00195849439034311	0.001648220435593079	-0.0016471194458886052	0.9836882622578794	-1	0	0	1.0	1	0	0	1.0	0	1	0	0	0	0	0.5	2	1	2	0.0	0	0	0	0	0	0	0	0	0	0	0	0	-0.00016471194458886053	-0.00016471194458886053
4509	0.024740764005431067	0.010333138122977018	0.010321146145154912	0.965392222952037	-1	0	0	0.125	1	1.0	9	1.0	1.0	10	9	0	1	0	0.09090909090909091	11	1	11	0.3333333333333333	0	0.7002835737132307	0.7435683056715389	0.30734564559516564	0.8335549146993475	0.15835941658144956	0.862684258873158	0.9166684541598614	0.8182396324219096	1.0	0	0.0	0.010321146145154912	0.010321146145154912
1531	0.015226558878820871	0.005299284575908888	-0.0049190279957350815	0.9819196917913452	-1	0	0	0.1111111111111111	1	1.0	11	1.0	1.0	12	11	0	1	0	0.07692307692307693	13	1	13	0.3333333333333333	0	0.6643090270212452	0.8164329377479206	0.3955262844679089	0.8880909409182035	0.26838703803711916	0.8181277964174358	0.8880194662267893	0.8441130713417481	1.0	0	0.0	-0.0004919027995735081	-0.0004919027995735081
993	0.00811047357564332	0.004307458803142997	-0.004176838881856829	0.9823727435476081	-1	0	0	0.25	1	1.0	3	1.0	1.0	4	3	0	1	0	0.2	5	1	5	0.3333333333333333	0	0.25291752635463516	0.8191062458532523	0.5367911480744161	0.9176262411147162	0.62603002083788	0.823600642441774	0.8482331341906902	0.8606366045270455	1.0	0.5	0.0	-0.00041768388818568295	-0.00041768388818568295
1956	0.024751079126432977	0.007339808655385845	0.007153945412691907	0.9697288603555329	-1	0	0	0.125	1	1.0	9	1.0	1.0	10	9	0	1	0	0.09090909090909091	11	1	11	0.3333333333333333	0	0.7002835737132307	0.7206266439624367	0.30734564559516564	0.8216401396111054	0.17884036794813615	0.857815876117547	0.9069938209281903	0.8059823444359705	1.0	0	0.0	0.007153945412691907	0.007153945412691907
2125	0.020981583384393435	0.009322064357083824	0.00930703324433791	0.973552515808579	-1	0	0	0.125	1	1.0	9	1.0	1.0	10	9	0	1	0	0.09090909090909091	11	1	11	0.3333333333333333	0	0.7002835737132307	0.7206266439624367	0.2943880057249409	0.8216946588379294	0.17884036794813615	0.857815876117547	0.9076356816341147	0.8060017377458295	1.0	0	0.0	0.00930703324433791	0.00930703324433791
329	0.0018070974901149917	0.0017494317428577016	-0.0017486732118200442	0.9849886739816981	-1	0	0	1.0	1	0	0	1.0	0	1	0	0	1	0	0.5	2	1	2	0.3333333333333333	0	0	0	0	0	0	0	0	0	0	0	0	-0.00017486732118200443	-0.00017486732118200443
4923	0.02468479565839003	0.01015787910406923	0.010143005213971022	0.9652246604487841	-1	0	0	0.125	1	1.0	9	1.0	1.0	10	9	0	1	0	0.09090909090909091	11	1	11	0.3333333333333333	0	0.7002835737132307	0.7435683056715389	0.30734564559516564	0.8335549146993475	0.15835941658144956	0.862684258873158	0.9166684541598614	0.8182396324219096	1.0	0	0.0	0.010143005213971022	0.010143005213971022
4100	0.021897308312173625	0.00979977505171121	0.009565250115106404	0.9704695845032579	-1	0	0	0.14285714285714285	1	1.0	8	1.0	1.0	9	8	0	1	0	0.1	10	1	10	0.3333333333333333	0	0.7002835737132307	0.721715647215782	0.3146579548050065	0.8452381054147943	0.17884036794813615	0.8661241392864701	0.9069938209281903	0.8184594121994555	1.0	0	0.0	0.009565250115106404	0.009565250115106404
3651	0.024930286097847074	0.009917520803093738	0.009917202245153417	0.9651957865281734	-1	0	0	0.125	1	1.0	9	1.0	1.0	10	9	0	1	0	0.09090909090909091	11	1	11	0.3333333333333333	0	0.7002835737132307	0.7435683056715389	0.30734564559516564	0.8335549146993475	0.17884036794813615	0.857815876117547	0.9157746659233191	0.8162232728492886	1.0	0	0.0	0.009917202245153417	0.009917202245153417
3017	0.021570901453304862	0.009516266342232675	0.009356613877273975	0.9705999540445275	-1	0	0	0.14285714285714285	1	1.0	8	1.0	1.0	9	8	0	1	0	0.1	10	1	10	0.3333333333333333	0	0.7002835737132307	0.721715647215782	0.3146579548050065	0.8452381054147943	0.17884036794813615	0.8661241392864701	0.9069938209281903	0.8184594121994555	1.0	0	0.0	0.009356613877273975	0.009356613877273975
3318	0.021497197398083794	0.009918955173172001	0.009789820675797763	0.9705769775234071	-1	0	0	0.14285714285714285	1	1.0	8	1.0	1.0	9	8	0	1	0	0.1	10	1	10	0.3333333333333333	0	0.7002835737132307	0.721715647215782	0.3146579548050065	0.8452381054147943	0.17884036794813615	0.8661241392864701	0.9069938209281903	0.8184594121994555	1.0	0.1111111111111111	0.0	0.009789820675797763	0.009789820675797763
166	0.005963986984747263	0.003465029977458698	-0.0034505918401492976	0.9571903977689515	-1	0	0	0.25	1	1.0	4	0.75	0.5	3	2	2	0	0	0.5	2	4	6	0.0	0	0.7939309547343892	0.8635158563303774	0.3537078596838452	0.8232625309207638	0.5352424299355832	0.8347135496467782	0.8766476596015861	0.8412565617096776	0	0	0.0	-0.00034505918401492975	-0.00034505918401492975
668	0.015534603827964028	0.002786925869992112	0.0013812149498086683	0.7941467435049876	-1	0	0	0.2	1	1.0	5	1.0	1.0	6	5	0	0	0	0.14285714285714285	7	1	7	0.0	0	0.46763389825182855	0.8561042384021075	0.8335554603000818	0.8862642356963906	0.5799537011609697	0.8896541241727062	0.8424125803191558	0.8780991040347306	0	0	0.0	0.0013812149498086683	0.0013812149498086683
4556	0.021133851075473175	0.009964804980650983	0.009914890370129364	0.9707278982180225	-1	0	0	0.14285714285714285	1	1.0	8	1.0	1.0	9	8	0	1	0	0.1	10	1	10	0.3333333333333333	0	0.7002835737132307	0.7331848167891677	0.3146579548050065	0.8308829144473701	0.17884036794813615	0.8578239750293141	0.9069938209281903	0.8125538728378279	1.0	0	0.0	0.009914890370129364	0.009914890370129364
3250	0.024522178230349828	0.009838303004300799	0.009760140651566575	0.9655062189752103	-1	0	0	0.125	1	1.0	9	1.0	1.0	10	9	0	1	0	0.09090909090909091	11	1	11	0.3333333333333333	0	0.7002835737132307	0.7435683056715389	0.30734564559516564	0.8335549146993475	0.17884036794813615	0.857815876117547	0.9157746659233191	0.8162232728492886	1.0	0	0.0	0.009760140651566575	0.009760140651566575
394	0.0018152708400623464	0.0017389586945064004	-0.0017377738619424221	0.9835673054433169	-1	0	0	1.0	1	0	0	1.0	0	1	0	0	1	0	0.5	2	1	2	0.3333333333333333	0	0	0	0	0	0	0	0	0	0	0	0	-0.0001737773861942422	-0.0001737773861942422
4182	0.021278645379107737	0.009778233455167233	0.008836546247963772	0.967039343170474	-1	0	0	0.14285714285714285	1	1.0	8	1.0	1.0	9	8	0	1	0	0.1	10	1	10	0.3333333333333333	0	0.7002835737132307	0.7574576045184248	0.3146579548050065	0.8522583685779282	0.17884036794813615	0.8516734703305052	0.9069938209281903	0.8243836572229475	1.0	0	0.0	0.008836546247963772	0.008836546247963772
3029	0.021783045805872547	0.00983301852329333	0.009547505518202245	0.9702335008709756	-1	0	0	0.14285714285714285	1	1.0	8	1.0	1.0	9	8	0	1	0	0.1	10	1	10	0.3333333333333333	0	0.7002835737132307	0.721715647215782	0.3146579548050065	0.8452381054147943	0.17884036794813615	0.8661241392864701	0.9069938209281903	0.8184594121994555	1.0	0	0.0	0.009547505518202245	0.009547505518202245
532	0.005434092029902525	0.002794005469836444	-0.001968419980416897	0.9794672319478661	-1	0	0	0.3333333333333333	1	1.0	2	1.0	1.0	3	2	0	0	0	0.25	4	1	4	0.0	0	0.9256734780268715	0.5754839537400948	0.5807159137215392	0.7636707069645295	0.46932033970900483	0.8916730066853052	0.8738030964472071	0.767641085336669	0	0	0.0	-0.0001968419980416897	-0.0001968419980416897
4249	0.024687251824976785	0.009942449005671608	0.00985940347884624	0.9650381845582022	-1	0	0	0.125	1	1.0	9	1.0	1.0	10	9	0	1	0	0.09090909090909091	11	1	11	0.3333333333333333	0	0.7002835737132307	0.7435683056715389	0.30734564559516564	0.8335549146993475	0.17884036794813615	0.8488570614984264	0.9133363935666693	0.8126160609579327	1.0	0	0.0	0.00985940347884624	0.00985940347884624
229	0.0020349874973685034	0.001706492301110437	-0.001706102731221971	0.983206212090062	-1	0	0	1.0	1	0	0	1.0	0	1	0	0	0	0	0.5	2	1	2	0.0	0	0	0	0	0	0	0	0	0	0	0	0	-0.00017061027312219708	-0.00017061027312219708
3794	0.013026633317385617	0.0076299816672770965	-0.0074388508419706055	0.9781014019963067	-1	0	0	0.42857142857142855	3	0.75	6	0.5555555555555556	0.75	9	6	0	1	0	0.2222222222222222	9	2	10	1.0	0.25	0.7002835737132307	0.7259179087280068	0.3000333363853248	0.8290840321021749	0.17835254568712222	0.7328618622655539	0.9069938209281903	0.7662846945807309	1.0	0	0.0	-0.0007438850841970606	-0.0007438850841970606
742	0.010480364368780427	0.0026932068423404995	0.0026826138511853795	0.9740294591236572	-1	0	0	0.2	1	1.0	5	1.0	1.0	6	5	0	0	0	0.14285714285714285	7	1	7	0.0	0	0.8145016382225536	0.9050402105115972	0.6239314386976395	0.6787466413691092	0.8062662710641713	0.8380073926676395	0.7695675039500507	0.8247220322684169	0	0	0.0	0.0026826138511853795	0.0026826138511853795
386	0.0018187767249956525	0.001761590899936779	-0.0017609014604447	0.9848136412961491	-1	0	0	1.0	1	0	0	1.0	0	1	0	0	1	0	0.5	2	1	2	0.3333333333333333	0	0	0	0	0	0	0	0	0	0	0	0	-0.00017609014604447	-0.00017609014604447
3891	0.02452340159863645	0.010601684374672739	0.007383310931050898	0.972643836663585	-1	0	0	0.125	1	1.0	9	1.0	1.0	10	9	0	1	0	0.09090909090909091	11	1	11	0.3333333333333333	0	0.7002835737132307	0.8241950002546522	0.3146579548050065	0.864637449407244	0.17884036794813615	0.9187151342742197	0.9069938209281903	0.8745132396807965	1.0	0	0.0	0.007383310931050898	0.007383310931050898
4628	0.01646781658371905	0.003107224853568385	0.0022975143312087666	0.978075055899898	-1	0	0	0.14285714285714285	1	1.0	8	1.0	1.0	9	8	0	0	0	0.1	10	1	10	0.0	0	0.7361029073813834	0.7367262519123801	0.3146579548050065	0.8116926227313981	0.17884036794813615	0.8578239750293141	0.9069938209281903	0.8067663034259198	0	0	0.0	0.0022975143312087666	0.0022975143312087666
2241	0.02405234056156174	0.008480882452423616	0.008461355868575562	0.9712574772308391	-1	0	0	0.125	1	1.0	9	1.0	1.0	10	9	0	1	0	0.09090909090909091	11	1	11	0.3333333333333333	0	0.7002835737132307	0.8055004064067244	0.30734564559516564	0.8014947530861084	0.17884036794813615	0.9184382245601038	0.9157746659233191	0.8514480154094005	1.0	0	0.0	0.008461355868575562	0.008461355868575562
1841	0.01966973690076047	0.00896875755027108	0.007080701320663709	0.9765466512770714	-1	0	0	0.125	1	1.0	9	1.0	1.0	10	9	0	1	0	0.09090909090909091	11	1	11	0.3333333333333333	0	0.7002835737132307	0.8055004064067244	0.3008668256600533	0.7996061789151474	0.16859989226479286	0.917013707618219	0.9123898363307136	0.8501492090451058	1.0	0	0.0	0.007080701320663709	0.007080701320663709
4315	0.017970708255456734	0.008974389437930433	0.006609297362174288	0.9752560409640741	-1	0	0	0.16666666666666666	1	1.0	7	1.0	1.0	8	7	0	1	0	0.1111111111111111	9	1	9	0.3333333333333333	0	0.7002835737132307	0.7562626765764789	0.3146579548050065	0.844000521793279	0.15835941658144956	0.8781137285801658	0.90797142632549	0.8317986470240176	1.0	0	0.0	0.006609297362174288	0.006609297362174288
1603	0.02068422050086445	0.009116822470196734	0.006927576539872027	0.9764048675928441	-1	0	0	0.125	1	1.0	9	1.0	1.0	10	9	0	1	0	0.09090909090909091	11	1	11	0.3333333333333333	0	0.7002835737132307	0.8055004064067244	0.3008668256600533	0.7996061789151474	0.17884036794813615	0.9184382245601038	0.9157746659233191	0.8509486345183906	1.0	0	0.0	0.006927576539872027	0.006927576539872027
41	0.013855812469203423	0.004476645551585412	-0.004402982918169341	0.9775590075783123	-1	0	0	0.3333333333333333	2	0.8571428571428571	6	1.0	0.7142857142857143	7	5	1	2	0	0.1111111111111111	9	1	9	0.5	0.25	0.45490955912153924	0.8827751790871519	0.3125094305681756	0.8824092271865381	0.34151902226262804	0.8907430631916314	0.8198650888338582	0.8853662010324543	0.6428571428571428	0.2857142857142857	0.0	-0.00044029829181693405	-0.00044029829181693405
3266	0.02058712627863422	0.0029387858195584894	-0.0002189405397544963	0.5982347321537909	-1	0	0	0.125	1	1.0	10	1.0	1.0	11	10	0	1	0	0.08333333333333333	12	1	12	0.3333333333333333	0	0.7002835737132307	0.7182980393715914	0.3000333363853248	0.8229397082210346	0.17884036794813615	0.8407680381214198	0.9192849252618737	0.798797207471838	1.0	0.09090909090909091	0.0	-2.189405397544963e-05	-2.189405397544963e-05
4306	0.007043635189961576	0.006101591459227836	-0.006101498072833899	0.9761698764552572	-1	0	0	0.42857142857142855	3	0.75	6	0.5555555555555556	0.75	9	6	0	1	0	0.2222222222222222	9	2	10	1.0	0.5	0.7002835737132307	0.7331848167891677	0.3146579548050065	0.8314689353847223	0.17884036794813615	0.8665633643537015	0.9069938209281903	0.8164693934546817	1.0	0	0.0	-0.0006101498072833899	-0.0006101498072833899
2913	0.02135479763036387	0.00981760651736545	0.009545122891246824	0.9708800054535367	-1	0	0	0.14285714285714285	1	1.0	8	1.0	1.0	9	8	0	1	0	0.1	10	1	10	0.3333333333333333	0	0.7002835737132307	0.721715647215782	0.3146579548050065	0.8452381054147943	0.16445927051993542	0.865532492394848	0.9171230927745945	0.8182070322051174	1.0	0	0.0	0.009545122891246824	0.009545122891246824
4334	0.0026020157784868883	0.0022291778383098566	-0.002224973456609674	0.9746016412131373	-1	0	0	0.6666666666666666	2	0.5	1	0.6666666666666666	0.5	3	1	0	2	0	0.6666666666666666	3	2	4	1.0	0	0.7002835737132307	0.5716028830226777	0.3146579548050065	0.7333932456115889	0.15835941658144956	0.67786117736095	0.9069938209281903	0.6640556361909231	0.8333333333333333	0	0.0	-0.0002224973456609674	-0.0002224973456609674
2727	0.023143351146785042	0.010782314858758284	-0.006993144813511081	0.5418672735767833	-1	0	0	0.14285714285714285	1	1.0	8	1.0	1.0	9	8	0	1	0	0.1	10	1	10	0.3333333333333333	0	0.7002835737132307	0.7113608190649391	0.3000333363853248	0.8448720753482936	0.17884036794813615	0.8661278751681252	0.9237961508843067	0.8157821527318881	1.0	0	0.0	-0.0006993144813511081	-0.0006993144813511081
4041	0.02126683269478039	0.009952764975479108	0.00983786987925155	0.9701605206745565	-1	0	0	0.14285714285714285	1	1.0	8	1.0	1.0	9	8	0	1	0	0.1	10	1	10	0.3333333333333333	0	0.7002835737132307	0.721715647215782	0.3146579548050065	0.8452381054147943	0.17884036794813615	0.8661241392864701	0.9069938209281903	0.8184594121994555	1.0	0	0.0	0.00983786987925155	0.00983786987925155
2643	0.022191566181091315	0.009741001431864522	0.009602117753345334	0.9704756378168611	-1	0	0	0.14285714285714285	1	1.0	8	1.0	1.0	9	8	0	1	0	0.1	10	1	10	0.3333333333333333	0	0.7002835737132307	0.721715647215782	0.3146579548050065	0.8452381054147943	0.17884036794813615	0.8661241392864701	0.9069938209281903	0.8184594121994555	1.0	0	0.0	0.009602117753345334	0.009602117753345334
4960	0.0209943983481624	0.010438929554643766	0.010417528307931944	0.9711139588557748	-1	0	0	0.14285714285714285	1	1.0	8	1.0	1.0	9	8	0	1	0	0.1	10	1	10	0.3333333333333333	0	0.7002835737132307	0.7331848167891677	0.3146579548050065	0.8308829144473701	0.15835941658144956	0.8724641437341919	0.9089397875964522	0.8188468697848779	1.0	0	0.0	0.010417528307931944	0.010417528307931944
2984	0.024371646204482626	0.009977741955990146	0.009898371904817434	0.9649430540353339	-1	0	0	0.125	1	1.0	9	1.0	1.0	10	9	0	1	0	0.09090909090909091	11	1	11	0.3333333333333333	0	0.7002835737132307	0.7435683056715389	0.30734564559516564	0.8335549146993475	0.17884036794813615	0.857815876117547	0.9157746659233191	0.8162232728492886	1.0	0	0.0	0.009898371904817434	0.009898371904817434
1128	0.013729747573684756	0.004081012130873848	0.003446219106128236	0.9760086670062097	-1	0	0	0.16666666666666666	1	1.0	7	1.0	1.0	8	7	0	1	0	0.1111111111111111	9	1	9	0.3333333333333333	0	0.7002835737132307	0.7813180286684822	0.3081791348698942	0.68599684719442	0.1785964568176292	0.9014451761759844	0.9204806895906851	0.8057676045497251	1.0	0	0.0	0.003446219106128236	0.003446219106128236
2141	0.021312614085795406	0.008978209943635958	0.008934700767729595	0.9735674560439298	-1	0	0	0.125	1	1.0	9	1.0	1.0	10	9	0	1	0	0.09090909090909091	11	1	11	0.3333333333333333	0	0.7002835737132307	0.7206266439624367	0.2943880057249409	0.8216946588379294	0.17884036794813615	0.857815876117547	0.9076356816341147	0.8060017377458295	1.0	0	0.0	0.008934700767729595	0.008934700767729595
3247	0.022042177051832312	0.00995388929563788	0.009722741938755275	0.9701908455986523	-1	0	0	0.14285714285714285	1	1.0	8	1.0	1.0	9	8	0	1	0	0.1	10	1	10	0.3333333333333333	0	0.7002835737132307	0.721715647215782	0.3146579548050065	0.8452381054147943	0.17884036794813615	0.8661241392864701	0.9069938209281903	0.8184594121994555	1.0	0.1111111111111111	0.0	0.009722741938755275	0.009722741938755275
779	0.009711992607809207	0.005065498759151348	-0.004957725769163662	0.9716112910788813	-1	0	0	0.25	1	1.0	4	1.0	1.0	5	4	0	1	0	0.16666666666666666	6	1	6	0.3333333333333333	0	0.9432868048526108	0.7584822116205446	0.7093028496885462	0.7196009673158035	0.7085632574845387	0.8696175317117868	0.7444570036327562	0.7905339429387996	1.0	0	0.0	-0.0004957725769163663	-0.0004957725769163663
3768	0.022337906197515852	0.010244861169429817	0.009715564990522384	0.970574417884046	-1	0	0	0.14285714285714285	1	1.0	8	1.0	1.0	9	8	0	1	0	0.1	10	1	10	0.3333333333333333	0	0.7002835737132307	0.721715647215782	0.3146579548050065	0.8452381054147943	0.17884036794813615	0.8573634179331556	0.9069938209281903	0.8147879862138029	1.0	0	0.0	0.009715564990522384	0.009715564990522384
996	0.0031043525965692618	0.0029568726051987584	-0.0029499626351618432	0.981413726481165	-1	0	0	0.25	1	1.0	3	1.0	1.0	4	3	0	1	0	0.2	5	1	5	0.3333333333333333	0	0.737996080741738	0.9603152939738575	0.49552450149329613	0.9060335553600674	0.4496862906487915	0.9498917805741172	0.937313021306751	0.9425784308724072	1.0	0.25	0.0	-0.0002949962635161843	-0.0002949962635161843
2850	0.02192645118418021	0.010318916911594186	0.009961034374318214	0.970643792945226	-1	0	0	0.14285714285714285	1	1.0	8	1.0	1.0	9	8	0	1	0	0.1	10	1	10	0.3333333333333333	0	0.7002835737132307	0.721715647215782	0.3146579548050065	0.8452381054147943	0.17884036794813615	0.8661241392864701	0.9069938209281903	0.8184594121994555	1.0	0.1111111111111111	0.0	0.009961034374318214	0.009961034374318214
2182	0.022050694505224216	0.00724164754984202	-0.005240215453750775	0.828385439346865	-1	0	0	0.125	1	1.0	9	1.0	1.0	10	9	0	1	0	0.09090909090909091	11	1	11	0.3333333333333333	0	0.7002835737132307	0.7206266439624367	0.3146579548050065	0.8082767195382722	0.17884036794813615	0.8644797791647094	0.9069938209281903	0.8042612845583024	1.0	0	0.0	-0.0005240215453750775	-0.0005240215453750775
4622	0.02479787723509268	0.00993616174976245	0.009907371349998294	0.9650296033635779	-1	0	0	0.125	1	1.0	9	1.0	1.0	10	9	0	1	0	0.09090909090909091	11	1	11	0.3333333333333333	0	0.7002835737132307	0.7435683056715389	0.30734564559516564	0.8335549146993475	0.15835941658144956	0.862684258873158	0.9166684541598614	0.8182396324219096	1.0	0	0.0	0.009907371349998294	0.009907371349998294
627	0.011854330207535773	0.004509895584283426	-0.004205137270278896	0.9698329153448085	-1	0	0	0.25	1	1.0	4	1.0	1.0	5	4	0	1	0	0.16666666666666666	6	1	6	0.3333333333333333	0	0.8800608546026794	0.7036762160363901	0.49552450149329613	0.789529828514768	0.7085632574845387	0.950547404496112	0.8197535794801952	0.8473967505480249	1.0	0	0.0	-0.00042051372702788957	-0.00042051372702788957
3440	0.021102958095305654	0.009636383630179957	0.00947597105890797	0.9708748855395493	-1	0	0	0.14285714285714285	1	1.0	8	1.0	1.0	9	8	0	1	0	0.1	10	1	10	0.3333333333333333	0	0.7002835737132307	0.721715647215782	0.3146579548050065	0.8452381054147943	0.16445927051993542	0.865532492394848	0.9171230927745945	0.8182070322051174	1.0	0	0.0	0.00947597105890797	0.00947597105890797
4597	0.020432043406984582	0.002055014167183109	0.0019923664180933748	0.5685978657208729	-1	0	0	0.1111111111111111	1	1.0	11	1.0	1.0	12	11	0	1	0	0.07692307692307693	13	1	13	0.3333333333333333	0	0.7002835737132307	0.7316535434127757	0.30734564559516564	0.8325918632155663	0.16859989226479286	0.8445857638455883	0.9192087101838252	0.807414416010961	1.0	0	0.0	0.0019923664180933748	0.0019923664180933748
3783	0.022137771367002335	0.009399200903360334	0.009322769545082085	0.9661213441047816	-1	0	0	0.14285714285714285	1	1.0	8	1.0	1.0	9	8	0	1	0	0.1	10	1	10	0.3333333333333333	0	0.7002835737132307	0.7477974265269919	0.3146579548050065	0.8452381054147943	0.17884036794813615	0.8573634179331556	0.9069938209281903	0.8214296987447779	1.0	0	0.0	0.009322769545082085	0.009322769545082085
360	0.0018156648353649045	0.0017559141023013774	-0.0017558056271530119	0.985093127577506	-1	0	0	1.0	1	0	0	1.0	0	0	0	1	1	0	0.5	2	1	2	0.16666666666666666	0	0	0	0	0	0	0	0	0	0	0	0	-0.1	-0.1
520	0.0018830266170221357	0.0015379379006125369	-0.0015375370252446593	0.9836697937835355	-1	0	0	1.0	1	0	0	1.0	0	1	0	0	0	0	0.5	2	1	2	0.0	0	0	0	0	0	0	0	0	0	0	0	0	-0.00015375370252446592	-0.00015375370252446592
3326	0.024362261908166073	0.010102780969183179	0.0099165417681665	0.965064663382529	-1	0	0	0.125	1	1.0	9	1.0	1.0	10	9	0	1	0	0.09090909090909091	11	1	11	0.3333333333333333	0	0.7002835737132307	0.7435683056715389	0.30734564559516564	0.8335549146993475	0.17884036794813615	0.857815876117547	0.9157746659233191	0.8162232728492886	1.0	0	0.0	0.0099165417681665	0.0099165417681665
1404	0.020753408235777624	0.010944392182569585	0.0055828638951609015	0.9745763807111053	-1	0	0	0.14285714285714285	1	1.0	8	1.0	1.0	9	8	0	1	0	0.1	10	1	10	0.3333333333333333	0	0.7002835737132307	0.6828803669865741	0.2870756965151	0.715355079817986	0.17884036794813615	0.853273260503218	0.9237961508843067	0.7594552045030596	1.0	0	0.0	0.0055828638951609015	0.0055828638951609015
928	0.017659995114910843	0.0037002918794352712	0.003698800310445244	0.9753603010153131	-1	0	0	0.16666666666666666	1	1.0	7	1.0	1.0	8	7	0	1	0	0.1111111111111111	9	1	9	0.3333333333333333	0	0.7912193714385982	0.7110513019549842	0.3081791348698942	0.820560060452986	0.1785964568176292	0.8758452381257764	0.9076356816341147	0.8112420312808031	1.0	0	0.0	0.003698800310445244	0.003698800310445244
3781	0.022774931245847962	0.010224854763847734	-0.0031872357110291796	0.9703872916232975	-1	0	0	0.14285714285714285	1	1.0	8	1.0	1.0	9	8	0	0	0	0.1	1	10	10	0.0	0	0.7002835737132307	0.7217091542366307	0.3000333363853248	0.8285936102096306	0.17884036794813615	0.8661241392864701	0.9069938209281903	0.8123350099520201	0	0	0.0	-0.00031872357110291797	-0.00031872357110291797
3403	0.022164343134205972	0.009851617580245667	0.009724125641657571	0.9703338923427968	-1	0	0	0.14285714285714285	1	1.0	8	1.0	1.0	9	8	0	1	0	0.1	10	1	10	0.3333333333333333	0	0.7002835737132307	0.721715647215782	0.3146579548050065	0.8452381054147943	0.17884036794813615	0.8661241392864701	0.9069938209281903	0.8184594121994555	1.0	0	0.0	0.009724125641657571	0.009724125641657571
1557	0.019445051982998597	0.006751010669813801	-0.0033793691845778852	0.9778271297350911	-1	0	0	0.25	2	0.7777777777777778	7	0.3142857142857143	0.7777777777777778	9	7	1	1	0	0.7142857142857143	7	5	11	0.25	0.5	0.7002835737132307	0.6888112676046433	0.2870756965151	0.715355079817986	0.17884036794813615	0.853273260503218	0.9194035583707533	0.7611274581288154	1.0	0	0.0	-0.0003379369184577885	-0.0003379369184577885
3509	0.024287573471582648	0.009722462545871835	0.009671245946826097	0.9649630658285008	-1	0	0	0.125	1	1.0	9	1.0	1.0	10	9	0	1	0	0.09090909090909091	11	1	11	0.3333333333333333	0	0.7002835737132307	0.7435683056715389	0.30734564559516564	0.8335549146993475	0.17884036794813615	0.857815876117547	0.9157746659233191	0.8162232728492886	1.0	0	0.0	0.009671245946826097	0.009671245946826097
4754	0.024417474701248942	0.005225517217519198	-0.003588588491073814	0.9727174354612949	-1	0	0	0.125	1	1.0	10	1.0	1.0	11	10	0	1	0	0.08333333333333333	12	1	12	0.3333333333333333	0	0.7002835737132307	0.8377339934947482	0.3146579548050065	0.8169663117835863	0.15835941658144956	0.914271018976896	0.9089397875964522	0.8623296766482915	1.0	0	0.0	-0.0003588588491073814	-0.0003588588491073814
4605	0.02472467082302664	0.008259503608071558	0.007626435659104531	0.9665884254383319	-1	0	0	0.125	1	1.0	9	1.0	1.0	10	9	0	1	0	0.09090909090909091	11	1	11	0.3333333333333333	0	0.7002835737132307	0.7435683056715389	0.30734564559516564	0.8216401396111054	0.15835941658144956	0.862684258873158	0.9100871697859098	0.8140616814922396	1.0	0	0.0	0.007626435659104531	0.007626435659104531
4430	0.024766015432497693	0.010080483791669545	0.01005454261634893	0.9625109929984002	-1	0	0	0.125	1	1.0	9	1.0	1.0	10	9	0	1	0	0.09090909090909091	11	1	11	0.3333333333333333	0	0.7002835737132307	0.7435683056715389	0.30734564559516564	0.8335549146993475	0.2911985938328657	0.8719824631687493	0.9069451643890942	0.8222127396995704	1.0	0	0.0	0.01005454261634893	0.01005454261634893
2809	0.020667691996259785	0.004085871526403773	0.00039466667718194496	0.5875279458281275	-1	0	0	0.125	1	1.0	10	1.0	1.0	11	10	0	1	0	0.08333333333333333	12	1	12	0.3333333333333333	0	0.7002835737132307	0.7182980393715914	0.3000333363853248	0.8229397082210346	0.17884036794813615	0.8498747942868604	0.9237961508843067	0.8025035477624939	1.0	0	0.0	0.00039466667718194496	0.00039466667718194496
832	0.015780302400677813	0.005377523269375371	0.004921125200385489	0.9775677651330144	-1	0	0	0.16666666666666666	1	1.0	7	1.0	1.0	8	7	0	1	0	0.1111111111111111	9	1	9	0.3333333333333333	0	0.773309704604522	0.7210847586531329	0.3081791348698942	0.820560060452986	0.1785964568176292	0.8758452381257764	0.9076356816341147	0.8137482737805317	1.0	0	0.0	0.004921125200385489	0.004921125200385489
1258	0.01580515871289744	0.005178387169398182	0.004781263005145761	0.9772977208052013	-1	0	0	0.16666666666666666	1	1.0	7	1.0	1.0	8	7	0	1	0	0.1111111111111111	9	1	9	0.3333333333333333	0	0.773309704604522	0.7210847586531329	0.3081791348698942	0.820560060452986	0.1785964568176292	0.8758452381257764	0.9076356816341147	0.8137482737805317	1.0	0	0.0	0.004781263005145761	0.004781263005145761
2662	0.018014496340405046	0.0045147355115023515	0.0041118368258252404	0.718913109978945	-1	0	0	0.16666666666666666	1	1.0	6	1.0	1.0	7	6	0	1	0	0.125	8	1	8	0.3333333333333333	0	0.8463358354958131	0.7364045325921719	0.3000333363853248	0.8747515343276211	0.17884036794813615	0.8767438800988726	0.9237961508843067	0.8381216701583062	1.0	0	0.0	0.0041118368258252404	0.0041118368258252404
3947	0.02130811612862079	0.009859179947056798	0.00970374359018091	0.9703176849332957	-1	0	0	0.14285714285714285	1	1.0	8	1.0	1.0	9	8	0	1	0	0.1	10	1	10	0.3333333333333333	0	0.7002835737132307	0.721715647215782	0.3146579548050065	0.8452381054147943	0.17884036794813615	0.8661241392864701	0.9069938209281903	0.8184594121994555	1.0	0	0.0	0.00970374359018091	0.00970374359018091
308	0.0022818741746132567	0.0018188936921581375	-0.0018186884575695614	0.9827174097239001	-1	0	0	1.0	2	0.0	0	0.75	0	2	0	0	0	0	1.0	2	2	3	0.0	0	0	0	0	0	0	0	0	0	0	0	0	-0.00018186884575695613	-0.00018186884575695613
970	0.01496117592275181	0.005788039733915747	0.0046827286015568076	0.9787123711306135	-1	0	0	0.16666666666666666	1	1.0	7	1.0	1.0	8	7	0	1	0	0.1111111111111111	9	1	9	0.3333333333333333	0	0.773309704604522	0.7210847586531329	0.3146579548050065	0.8340857436748493	0.1785964568176292	0.8758452381257764	0.9157746659233191	0.8184861904997012	1.0	0	0.0	0.0046827286015568076	0.0046827286015568076
2010	0.024764345674191578	0.0072608190257418236	0.006945721013499247	0.9699563030540209	-1	0	0	0.125	1	1.0	9	1.0	1.0	10	9	0	1	0	0.09090909090909091	11	1	11	0.3333333333333333	0	0.7002835737132307	0.7206266439624367	0.30734564559516564	0.8216401396111054	0.17884036794813615	0.857815876117547	0.9069938209281903	0.8059823444359705	1.0	0	0.0	0.006945721013499247	0.006945721013499247
579	0.0019729775988843387	0.001664299782006958	-0.0016634071410625362	0.9836985471775272	-1	0	0	1.0	1	0	0	1.0	0	1	0	0	0	0	0.5	2	1	2	0.0	0	0	0	0	0	0	0	0	0	0	0	0	-0.00016634071410625363	-0.00016634071410625363
1087	0.020971499264947433	0.005173512774194588	-0.004136389646516064	0.5398672526600007	-1	0	0	0.16666666666666666	1	1.0	7	1.0	1.0	8	7	0	1	0	0.1111111111111111	9	1	9	0.3333333333333333	0	0.8463358354958131	0.7165548048158527	0.3074889458496063	0.8784143464014794	0.1785964568176292	0.8762696744690197	0.9296236135396808	0.8349102475795644	1.0	0	0.0	-0.00041363896465160634	-0.00041363896465160634
3142	0.01981912063144515	0.006076134324317692	-0.005679805450235728	0.9797336804565073	-1	0	0	0.125	1	1.0	9	1.0	1.0	10	9	0	1	0	0.09090909090909091	11	1	11	0.3333333333333333	0	0.7002835737132307	0.8684714637320368	0.32421977942567803	0.8851485270641891	0.17884036794813615	0.8657226219139206	0.9069938209281903	0.8733705154106999	1.0	0	0.0	-0.0005679805450235728	-0.0005679805450235728
2724	0.027685560755655723	0.007766149217995981	-0.0030358346359906927	0.5621974968048093	-1	0	0	0.14285714285714285	1	1.0	8	1.0	1.0	9	8	0	1	0	0.1	10	1	10	0.3333333333333333	0	0.7002835737132307	0.7325361661197523	0.3146579548050065	0.8659555292565305	0.17884036794813615	0.8516734703305052	0.9069938209281903	0.823512080665254	1.0	0	0.0	-0.00030358346359906925	-0.00030358346359906925
3405	0.022041722890022146	0.00993323183941516	0.009596028579197752	0.9703677267316261	-1	0	0	0.14285714285714285	1	1.0	8	1.0	1.0	9	8	0	1	0	0.1	10	1	10	0.3333333333333333	0	0.7002835737132307	0.721715647215782	0.3146579548050065	0.8452381054147943	0.17884036794813615	0.8573634179331556	0.9069938209281903	0.8147879862138029	1.0	0	0.0	0.009596028579197752	0.009596028579197752
2605	0.022143015621666384	0.004865836548469295	0.00423874548924172	0.9709530504200831	-1	0	0	0.14285714285714285	1	1.0	8	1.0	1.0	9	8	0	1	0	0.1	10	1	10	0.3333333333333333	0	0.7002835737132307	0.721715647215782	0.3146579548050065	0.8462862809945874	0.17884036794813615	0.8661241392864701	0.9069938209281903	0.8188570388116992	1.0	0	0.0	0.00423874548924172	0.00423874548924172
3823	0.007161929359846223	0.006148052888236163	-0.006148002183850358	0.97604729499212	-1	0	0	0.42857142857142855	3	0.75	6	0.5555555555555556	0.75	9	6	0	1	0	0.2222222222222222	9	2	10	1.0	0.5	0.7002835737132307	0.7331848167891677	0.3146579548050065	0.8314689353847223	0.17884036794813615	0.8665633643537015	0.9069938209281903	0.8164693934546817	1.0	0	0.0	-0.0006148002183850358	-0.0006148002183850358
2915	0.022620928010126384	0.009936205889101215	0.009545085023024008	0.9703561118632413	-1	0	0	0.14285714285714285	1	1.0	8	1.0	1.0	9	8	0	1	0	0.1	10	1	10	0.3333333333333333	0	0.7002835737132307	0.721715647215782	0.3146579548050065	0.8452381054147943	0.17884036794813615	0.8625440040115083	0.9069938209281903	0.8169422756892117	1.0	0	0.0	0.009545085023024008	0.009545085023024008
630	0.015413859452589343	0.006930342342762553	0.0013600256346334712	0.9758877538235414	-1	0	0	0.16666666666666666	1	1.0	7	1.0	1.0	8	7	0	1	0	0.1111111111111111	9	1	9	0.3333333333333333	0	0.7912193714385982	0.6982669131201765	0.3178230834444775	0.7112748973831989	0.4068065232941619	0.9523180432816325	0.9140839210104966	0.8289678077466588	1.0	0.25	0.0	0.0013600256346334712	0.0013600256346334712
3650	0.021456927375845068	0.009391184214232991	0.00929907541140833	0.9662104177984038	-1	0	0	0.14285714285714285	1	1.0	8	1.0	1.0	9	8	0	1	0	0.1	10	1	10	0.3333333333333333	0	0.7002835737132307	0.7477974265269919	0.3146579548050065	0.8452381054147943	0.17884036794813615	0.8661241392864701	0.9069938209281903	0.8249977449438716	1.0	0	0.0	0.00929907541140833	0.00929907541140833
2957	0.02318448745865884	0.009665968753766522	0.008346787531395056	0.9710632010691558	-1	0	0	0.14285714285714285	1	1.0	8	1.0	1.0	9	8	0	1	0	0.1	10	1	10	0.3333333333333333	0	0.7002835737132307	0.721715647215782	0.3146579548050065	0.8729797409568729	0.17884036794813615	0.8661241392864701	0.9069938209281903	0.8295662441091899	1.0	0	0.0	0.008346787531395056	0.008346787531395056
4774	0.02444585434554431	0.009955919446747218	0.009808170482548149	0.9651027641362014	-1	0	0	0.125	1	1.0	9	1.0	1.0	10	9	0	1	0	0.09090909090909091	11	1	11	0.3333333333333333	0	0.7002835737132307	0.7435683056715389	0.30734564559516564	0.8335549146993475	0.17884036794813615	0.857815876117547	0.9157746659233191	0.8162232728492886	1.0	0	0.0	0.009808170482548149	0.009808170482548149
2579	0.024832901987720084	0.009650647648349572	0.008973187048963684	0.9699458323561889	-1	0	0	0.125	1	1.0	9	1.0	1.0	10	9	0	1	0	0.09090909090909091	11	1	11	0.3333333333333333	0	0.7002835737132307	0.7206266439624367	0.30734564559516564	0.8335549146993475	0.17884036794813615	0.857815876117547	0.9157746659233191	0.8102995304763642	1.0	0	0.0	0.008973187048963684	0.008973187048963684
4654	0.024579068106419973	0.009476201294620595	0.008996045088557968	0.9701180909536974	-1	0	0	0.125	1	1.0	9	1.0	1.0	10	9	0	1	0	0.09090909090909091	11	1	11	0.3333333333333333	0	0.7002835737132307	0.7206266439624367	0.30734564559516564	0.8335549146993475	0.17884036794813615	0.857815876117547	0.9157746659233191	0.8102995304763642	1.0	0	0.0	0.008996045088557968	0.008996045088557968
1144	0.014879493528830227	0.005650522493806227	0.004542043303312604	0.9790039321686339	-1	0	0	0.16666666666666666	1	1.0	7	1.0	1.0	8	7	0	1	0	0.1111111111111111	9	1	9	0.3333333333333333	0	0.773309704604522	0.7210847586531329	0.3146579548050065	0.8340857436748493	0.1785964568176292	0.8758452381257764	0.9157746659233191	0.8184861904997012	1.0	0	0.0	0.004542043303312604	0.004542043303312604
4503	0.024494248425073657	0.009950645291766267	0.009939010396423635	0.9652820326404599	-1	0	0	0.125	1	1.0	9	1.0	1.0	10	9	0	1	0	0.09090909090909091	11	1	11	0.3333333333333333	0	0.7002835737132307	0.7435683056715389	0.30734564559516564	0.8335549146993475	0.15835941658144956	0.862684258873158	0.9166684541598614	0.8182396324219096	1.0	0.2	0.0	0.009939010396423635	0.009939010396423635
1629	0.015671320526680944	0.00785001424622503	0.0075132831233585525	0.9766976340718159	-1	0	0	0.16666666666666666	1	1.0	7	1.0	1.0	8	7	0	1	0	0.1111111111111111	9	1	9	0.3333333333333333	0	0.7002835737132307	0.8337798830047602	0.3146579548050065	0.7932453083427842	0.1785964568176292	0.9339907882851438	0.9157746659233191	0.8663397586297149	1.0	0	0.0	0.0075132831233585525	0.0075132831233585525
1318	0.004656638588842321	0.003304214627184653	-0.0033008482682937348	0.9819627983379097	-1	0	0	0.5	3	0.7142857142857143	5	0.5625	0.7142857142857143	8	5	0	1	0	0.25	8	2	9	1.0	0.5714285714285714	0.773309704604522	0.7210847586531329	0.2943880057249409	0.8201271167321198	0.16859989226479286	0.8742394984676891	0.91147589117433	0.8128563017268079	1.0	0	0.0	-0.0003300848268293735	-0.0003300848268293735
4345	0.023964576835507824	0.009899157500997385	0.009846544084066104	0.965428019035621	-1	0	0	0.125	1	1.0	9	1.0	1.0	10	9	0	1	0	0.09090909090909091	11	1	11	0.3333333333333333	0	0.7002835737132307	0.7435683056715389	0.30734564559516564	0.8335549146993475	0.15835941658144956	0.862684258873158	0.9166684541598614	0.8182396324219096	1.0	0	0.0	0.009846544084066104	0.009846544084066104
4084	0.020670288373937633	0.010343616226043042	0.009932990825390878	0.9711759162834113	-1	0	0	0.14285714285714285	1	1.0	8	1.0	1.0	9	8	0	1	0	0.1	10	1	10	0.3333333333333333	0	0.7002835737132307	0.732536166119752	0.3146579548050065	0.8522583685779282	0.17884036794813615	0.8603030501876173	0.9069938209281903	0.821408692026167	1.0	0	0.0	0.009932990825390878	0.009932990825390878
3708	0.02306652310730585	0.009723103502726536	0.007833475885295054	0.9718476824560001	-1	0	0	0.125	1	1.0	9	1.0	1.0	10	9	0	1	0	0.09090909090909091	11	1	11	0.3333333333333333	0	0.7002835737132307	0.7276285993533586	0.3146579548050065	0.8192318461974445	0.16859989226479286	0.8595873153196228	0.9069938209281903	0.8077124478452569	1.0	0	0.0	0.007833475885295054	0.007833475885295054
264	0.001990372686462967	0.0019363426511273315	-0.0019363061340665051	0.9850917346286715	-1	0	0	1.0	2	0.0	0	1.0	0	1	0	1	1	0	0.3333333333333333	3	1	3	0.2	1.0	0	0	0	0	0	0	0	0	0	0	0	-0.0001936306134066505	-0.0001936306134066505
2057	0.019225421214381474	0.008462754546808643	0.008432611213644987	0.9762970656691093	-1	0	0	0.125	1	1.0	9	1.0	1.0	10	9	0	1	0	0.09090909090909091	11	1	11	0.3333333333333333	0	0.7002835737132307	0.7206266439624367	0.2943880057249409	0.8216946588379294	0.17884036794813615	0.8212997945912177	0.9167726976850132	0.7914257052383439	1.0	0	0.0	0.008432611213644987	0.008432611213644987
3476	0.021942184750345477	0.01008521553750184	0.00983411303997669	0.9706891798889318	-1	0	0	0.14285714285714285	1	1.0	8	1.0	1.0	9	8	0	1	0	0.1	10	1	10	0.3333333333333333	0	0.7002835737132307	0.721715647215782	0.3146579548050065	0.8452381054147943	0.17884036794813615	0.8661241392864701	0.9069938209281903	0.8184594121994555	1.0	0	0.0	0.00983411303997669	0.00983411303997669
4617	0.021644243020097525	0.009830620120880621	0.009542504429311377	0.966286365576391	-1	0	0	0.14285714285714285	1	1.0	8	1.0	1.0	9	8	0	1	0	0.1	10	1	10	0.3333333333333333	0	0.7002835737132307	0.7552571026327554	0.3146579548050065	0.8308829144473701	0.17884036794813615	0.8578239750293141	0.9069938209281903	0.8183725695909992	1.0	0	0.0	0.009542504429311377	0.009542504429311377
1282	0.010878836702381293	0.005596038873545609	0.0050737991983567906	0.9755265114899094	-1	0	0	0.16666666666666666	1	1.0	6	1.0	1.0	7	6	0	1	0	0.125	8	1	8	0.3333333333333333	0	0.8463358354958131	0.7273067167235829	0.3132775767644308	0.8458216161947462	0.17835254568712222	0.8866223690608421	0.9082735606677335	0.8291995079506003	1.0	0	0.0	0.0050737991983567906	0.0050737991983567906
2226	0.024682509052518207	0.009163581876510311	0.008597647002846667	0.9695489355973833	-1	0	0	0.125	1	1.0	9	1.0	1.0	10	9	0	1	0	0.09090909090909091	11	1	11	0.3333333333333333	0	0.7002835737132307	0.7206266439624367	0.30734564559516564	0.8335549146993475	0.17884036794813615	0.857815876117547	0.9157746659233191	0.8102995304763642	1.0	0	0.0	0.008597647002846667	0.008597647002846667
4002	0.02386226407981751	0.009738240042285665	0.009731650151309102	0.9658099937111366	-1	0	0	0.125	1	1.0	9	1.0	1.0	10	9	0	1	0	0.09090909090909091	11	1	11	0.3333333333333333	0	0.7002835737132307	0.7435683056715389	0.30734564559516564	0.8335549146993475	0.15835941658144956	0.862684258873158	0.9166684541598614	0.8182396324219096	1.0	0	0.0	0.009731650151309102	0.009731650151309102
4115	0.021635211036655787	0.010030315342438041	0.009921734923657926	0.9707604226407959	-1	0	0	0.14285714285714285	1	1.0	8	1.0	1.0	9	8	0	1	0	0.1	10	1	10	0.3333333333333333	0	0.7002835737132307	0.7331848167891677	0.3146579548050065	0.8308829144473701	0.17884036794813615	0.8665633643537015	0.9069938209281903	0.8162607020226064	1.0	0	0.0	0.009921734923657926	0.009921734923657926
2709	0.022051197904893405	0.009892606282225023	0.009652160016000156	0.9702723410204748	-1	0	0	0.14285714285714285	1	1.0	8	1.0	1.0	9	8	0	1	0	0.1	10	1	10	0.3333333333333333	0	0.7002835737132307	0.721715647215782	0.3146579548050065	0.8452381054147943	0.17884036794813615	0.8573634179331556	0.9069938209281903	0.8147879862138029	1.0	0	0.0	0.009652160016000156	0.009652160016000156
2933	0.024053426795199305	0.01583902710510642	-0.015778956066662932	0.8260096159192493	-1	0	0	0.14285714285714285	1	1.0	8	1.0	1.0	9	8	0	1	0	0.1	10	1	10	0.3333333333333333	0	0.7002835737132307	0.721715647215782	0.3146579548050065	0.7950070351611191	0.17884036794813615	0.8661241392864701	0.9069938209281903	0.8008836132990236	1.0	0	0.0	-0.0015778956066662933	-0.0015778956066662933
1086	0.015608714829070851	0.005173941144379629	0.004870514143584555	0.9773394719022006	-1	0	0	0.16666666666666666	1	1.0	7	1.0	1.0	8	7	0	1	0	0.1111111111111111	9	1	9	0.3333333333333333	0	0.773309704604522	0.7210847586531329	0.3081791348698942	0.820560060452986	0.1785964568176292	0.8758452381257764	0.9076356816341147	0.8137482737805317	1.0	0	0.0	0.004870514143584555	0.004870514143584555
1288	0.020463064460337615	0.00877837002850725	0.007671464086471769	0.9751295384726311	-1	0	0	0.125	1	1.0	9	1.0	1.0	10	9	0	1	0	0.09090909090909091	11	1	11	0.3333333333333333	0	0.7002835737132307	0.8055004064067244	0.2943880057249409	0.7931618088545578	0.16859989226479286	0.917013707618219	0.912998029807469	0.8484536174724521	1.0	0	0.0	0.007671464086471769	0.007671464086471769
289	0.0017481996335744587	0.0016853473773196933	-0.0016853473752386364	0.9863951615985636	-1	0	0	1.0	1	0	0	1.0	0	1	0	0	0	0	0.5	1	2	2	0.0	0	0	0	0	0	0	0	0	0	0	0	0	-0.00016853473752386365	-0.00016853473752386365
2470	0.021989135377968403	0.009872541481548067	0.009747331053895632	0.9703883786652594	-1	0	0	0.14285714285714285	1	1.0	8	1.0	1.0	9	8	0	1	0	0.1	10	1	10	0.3333333333333333	0	0.7002835737132307	0.721715647215782	0.3146579548050065	0.8452381054147943	0.17884036794813615	0.8661241392864701	0.9069938209281903	0.8184594121994555	1.0	0	0.0	0.009747331053895632	0.009747331053895632
557	0.010721298009657218	0.0040373969476802255	-0.004034542042671969	0.9798494273702201	-1	0	0	0.5	2	0.75	3	1.0	0.75	5	3	0	0	0	0.16666666666666666	6	1	6	0.0	0.4	0.7002835737132307	0.9364034414522798	0.3017003149347818	0.8283745563099141	0.17884036794813615	0.8608234810552254	0.9140839210104966	0.8837668106304993	0	0	0.0	-0.0004034542042671969	-0.0004034542042671969
124	0.00411770240715324	0.003001303465714446	-0.0029963442339323095	0.9828133993223669	-1	0	0	0.25	1	1.0	4	0.6666666666666666	0.5	2	2	3	3	0	1.0	3	3	6	0.3	0	0.4242497937421629	0.9624025989236831	0.6130730121144135	0.9451984896204859	0.6310017447898794	0.6398897492042881	0.9276050721665582	0.9021801701089105	0.5	0.5	0.022252238355086894	-0.00029963442339323097	-0.00029963442339323097
4933	0.016947969065505712	0.008109303095011372	0.006130487970672706	0.9768397918853835	-1	0	0	0.16666666666666666	1	1.0	7	1.0	1.0	8	7	0	1	0	0.1111111111111111	9	1	9	0.3333333333333333	0	0.773309704604522	0.7456802209500372	0.3146579548050065	0.8317455252145751	0.15782445987295018	0.8820299826285148	0.9166684541598614	0.8266186040955557	1.0	0	0.0	0.006130487970672706	0.006130487970672706
4570	0.02144265831868293	0.009738722266942248	0.009577248674409167	0.9708941487116958	-1	0	0	0.14285714285714285	1	1.0	8	1.0	1.0	9	8	0	1	0	0.1	10	1	10	0.3333333333333333	0	0.7002835737132307	0.7331848167891677	0.3146579548050065	0.8308829144473701	0.17884036794813615	0.8578239750293141	0.9069938209281903	0.8125538728378279	1.0	0	0.0	0.009577248674409167	0.009577248674409167
1843	0.02492005300040432	0.009377694929570225	0.008791415934801393	0.9700488050610779	-1	0	0	0.125	1	1.0	9	1.0	1.0	10	9	0	1	0	0.09090909090909091	11	1	11	0.3333333333333333	0	0.7002835737132307	0.8055004064067244	0.30734564559516564	0.7942616884502899	0.17884036794813615	0.9184382245601038	0.9157746659233191	0.8495469129138857	1.0	0	0.0	0.008791415934801393	0.008791415934801393
1462	0.011220679660509174	0.0056345398034250245	0.005340672696802875	0.9771695302617198	-1	0	0	0.16666666666666666	1	1.0	6	1.0	1.0	7	6	0	1	0	0.125	8	1	8	0.3333333333333333	0	0.7002835737132307	0.8537020987041243	0.3132775767644308	0.810165813090988	0.17835254568712222	0.9415309113031929	0.9082735606677335	0.8805881312069928	1.0	0	0.0	0.005340672696802875	0.005340672696802875
2028	0.020084948534221166	0.009279675083221186	0.006941410614144075	0.9764471906271505	-1	0	0	0.125	1	1.0	9	1.0	1.0	10	9	0	1	0	0.09090909090909091	11	1	11	0.3333333333333333	0	0.7002835737132307	0.8055004064067244	0.3008668256600533	0.7996061789151474	0.16859989226479286	0.917013707618219	0.9123898363307136	0.8501492090451058	1.0	0	0.0	0.006941410614144075	0.006941410614144075
610	0.002161120842982806	0.002005637179145651	-0.0020056307282728543	0.9857307894695577	-1	0	0	0.5	1	1.0	1	1.0	1.0	1	1	1	1	0	0.3333333333333333	1	3	3	0.16666666666666666	0	0.7391441016128719	0.5	0.7487042925938623	0.5	0.20182770979308123	0.5	0.9279598841854686	0.5	1.0	0	0.0	-0.00020056307282728545	-0.00020056307282728545
4980	0.024441141098551254	0.00997579669657829	0.009975649962810102	0.9654282405059161	-1	0	0	0.125	1	1.0	9	1.0	1.0	10	9	0	1	0	0.09090909090909091	11	1	11	0.3333333333333333	0	0.7002835737132307	0.7435683056715389	0.30734564559516564	0.8335549146993475	0.15835941658144956	0.862684258873158	0.9166684541598614	0.8182396324219096	1.0	0	0.0	0.009975649962810102	0.009975649962810102
4291	0.021005598609346816	0.009995396682565529	0.009900344323191647	0.9705134709993372	-1	0	0	0.14285714285714285	1	1.0	8	1.0	1.0	9	8	0	1	0	0.1	10	1	10	0.3333333333333333	0	0.7002835737132307	0.7331848167891677	0.3146579548050065	0.8308829144473701	0.17884036794813615	0.8630107930275189	0.9069938209281903	0.8147368725775092	1.0	0	0.0	0.009900344323191647	0.009900344323191647
1646	0.020228271088697906	0.009392496306116691	0.007143357011481519	0.9766110205760423	-1	0	0	0.125	1	1.0	9	1.0	1.0	10	9	0	1	0	0.09090909090909091	11	1	11	0.3333333333333333	0	0.7002835737132307	0.8055004064067244	0.3008668256600533	0.7996061789151474	0.16859989226479286	0.917013707618219	0.9123898363307136	0.8501492090451058	1.0	0	0.0	0.007143357011481519	0.007143357011481519
3974	0.01312774198667091	0.00825803701902566	-0.008101980432363548	0.9785507695647994	-1	0	0	0.42857142857142855	3	0.75	6	0.5555555555555556	0.75	9	6	0	1	0	0.2222222222222222	9	2	10	1.0	0.25	0.7002835737132307	0.7259179087280068	0.3000333363853248	0.8290840321021749	0.17884036794813615	0.7316608847210339	0.9069938209281903	0.7659188047052524	1.0	0	0.0	-0.0008101980432363547	-0.0008101980432363547
2086	0.022866458819299457	0.009240753468250627	0.0069027603093650865	0.9709051224258674	-1	0	0	0.125	1	1.0	10	1.0	1.0	11	10	0	1	0	0.08333333333333333	12	1	12	0.3333333333333333	0	0.7002835737132307	0.8050976714533771	0.3000333363853248	0.7909605953334037	0.17884036794813615	0.9119440165116174	0.9237961508843067	0.8449590312920255	1.0	0	0.0	0.0069027603093650865	0.0069027603093650865
4440	0.024699517337425664	0.010172854745956618	0.010028582136207932	0.964991463791876	-1	0	0	0.125	1	1.0	9	1.0	1.0	10	9	0	1	0	0.09090909090909091	11	1	11	0.3333333333333333	0	0.7002835737132307	0.7435683056715389	0.30734564559516564	0.8335549146993475	0.17884036794813615	0.857815876117547	0.9157746659233191	0.8162232728492886	1.0	0	0.0	0.010028582136207932	0.010028582136207932
4561	0.024560247176789562	0.010104844374799192	0.010072387539605123	0.965415381533205	-1	0	0	0.125	1	1.0	9	1.0	1.0	10	9	0	1	0	0.09090909090909091	11	1	11	0.3333333333333333	0	0.7002835737132307	0.7435683056715389	0.30734564559516564	0.8335549146993475	0.15835941658144956	0.8541845026002733	0.9142536337220207	0.814745592646255	1.0	0	0.0	0.010072387539605123	0.010072387539605123
677	0.0018685629560918691	0.0015589213734376333	-0.0015589046908594919	0.9836674028091164	-1	0	0	1.0	1	0	0	1.0	0	1	0	0	0	0	0.5	2	1	2	0.0	0	0	0	0	0	0	0	0	0	0	0	0	-0.00015589046908594917	-0.00015589046908594917
967	0.027608352975391635	0.009345320346600938	-0.007136697844866705	0.7506469192861336	-1	0	0	0.14285714285714285	1	1.0	8	1.0	1.0	9	8	0	0	0	0.1	10	1	10	0.0	0	0.8463358354958131	0.8682090845900985	0.451124090017809	0.8867376650011645	0.44317816764563317	0.8517045715078425	0.9023167849827481	0.8695550742499039	0	0	0.0	-0.0007136697844866705	-0.0007136697844866705
750	0.01149627105012169	0.0038606828262780215	0.002385808892613772	0.975789473049175	-1	0	0	0.2	1	1.0	5	1.0	1.0	6	5	0	0	0	0.14285714285714285	7	1	7	0.0	0	0.9432868048526108	0.915306332445698	0.736194262227102	0.8250871545076317	0.5102389400583729	0.7787044342088463	0.7919701686948205	0.8493932969428535	0	0	0.0	0.002385808892613772	0.002385808892613772
1346	0.01428843257494001	0.00489688558402087	0.004490639190790103	0.9783126064761007	-1	0	0	0.16666666666666666	1	1.0	7	1.0	1.0	8	7	0	1	0	0.1111111111111111	9	1	9	0.3333333333333333	0	0.773309704604522	0.7210847586531329	0.3081791348698942	0.820560060452986	0.15835941658144956	0.873727195951351	0.9076356816341147	0.8127693780877249	1.0	0	0.0	0.004490639190790103	0.004490639190790103
251	0.0032098745145811656	0.0031714980489369222	-0.003170655741348271	0.9834666243767188	-1	0	0	0.5	2	0.75	3	0.75	0.5	4	2	1	0	0	0.5	2	4	6	0.0	0	0.874509232770554	0.6690798864637449	0.31774594948174095	0.9454842676807927	0.958650832758833	0.6368888082429032	0.9564968304873855	0.7978708874066269	0	0	0.0	-0.0003170655741348271	-0.0003170655741348271
2459	0.022340331483680146	0.010111567998227211	0.009778619172842132	0.9702216316056733	-1	0	0	0.14285714285714285	1	1.0	8	1.0	1.0	9	8	0	1	0	0.1	10	1	10	0.3333333333333333	0	0.7002835737132307	0.721715647215782	0.3146579548050065	0.8452381054147943	0.17884036794813615	0.8573634179331556	0.9069938209281903	0.8147879862138029	1.0	0	0.0	0.009778619172842132	0.009778619172842132
3461	0.02134510245722004	0.00902240975391908	0.008928084822736585	0.9708665344158137	-1	0	0	0.125	1	1.0	9	1.0	1.0	10	9	0	1	0	0.09090909090909091	11	1	11	0.3333333333333333	0	0.7002835737132307	0.7206266439624367	0.30734564559516564	0.8335549146993475	0.17884036794813615	0.8622806528467752	0.9188562859887242	0.812192983282801	1.0	0	0.0	0.008928084822736585	0.008928084822736585
2993	0.018027600225436397	0.009189998858866791	0.007283236494119346	0.9753638590646498	-1	0	0	0.16666666666666666	1	1.0	7	1.0	1.0	8	7	0	1	0	0.1111111111111111	9	1	9	0.3333333333333333	0	0.7002835737132307	0.7295228139319333	0.3146579548050065	0.844000521793279	0.17884036794813615	0.872900532485399	0.9069938209281903	0.8228511506540587	1.0	0	0.0	0.007283236494119346	0.007283236494119346
1827	0.024362164930570026	0.00912347953146608	0.008980799126481698	0.9704602677785111	-1	0	0	0.125	1	1.0	9	1.0	1.0	10	9	0	1	0	0.09090909090909091	11	1	11	0.3333333333333333	0	0.7002835737132307	0.8055004064067244	0.30734564559516564	0.8014947530861084	0.17884036794813615	0.9184382245601038	0.9157746659233191	0.8514480154094005	1.0	0	0.0	0.008980799126481698	0.008980799126481698
5001	0.020586416295964898	0.010129468758056634	0.010100884326590922	0.9710578313874179	-1	0	0	0.14285714285714285	1	1.0	8	1.0	1.0	9	8	0	1	0	0.1	10	1	10	0.3333333333333333	0	0.7002835737132307	0.7331848167891677	0.3146579548050065	0.8308829144473701	0.17884036794813615	0.8665633643537015	0.9069938209281903	0.8162607020226064	1.0	0	0.0	0.010100884326590922	0.010100884326590922
3636	0.021936734013121097	0.009544161235873174	0.009495654684785568	0.9701170826353117	-1	0	0	0.14285714285714285	1	1.0	8	1.0	1.0	9	8	0	1	0	0.1	10	1	10	0.3333333333333333	0	0.7002835737132307	0.721715647215782	0.3146579548050065	0.8452381054147943	0.17884036794813615	0.8661241392864701	0.9069938209281903	0.8184594121994555	1.0	0	0.0	0.009495654684785568	0.009495654684785568
2503	0.024398814908955724	0.010179087969737745	0.009979327885739686	0.9649175769015829	-1	0	0	0.125	1	1.0	9	1.0	1.0	10	9	0	1	0	0.09090909090909091	11	1	11	0.3333333333333333	0	0.7002835737132307	0.7435683056715389	0.30734564559516564	0.8335549146993475	0.17884036794813615	0.857815876117547	0.9157746659233191	0.8162232728492886	1.0	0	0.0	0.009979327885739686	0.009979327885739686
573	0.002143842844028396	0.0020509879500547343	-0.002049068382053396	0.9829430118934501	-1	0	0	0	0	0	0	1.0	0	0	0	0	0	0	1.0	1	1	1	0.0	0	0	0	0	0	0	0	0	0	0	0	0	-0.1	-0.1
4467	0.021275039573224408	0.010206793095887887	0.009677404743454606	0.971147950159287	-1	0	0	0.14285714285714285	1	1.0	8	1.0	1.0	9	8	0	1	0	0.1	10	1	10	0.3333333333333333	0	0.7002835737132307	0.732536166119752	0.3146579548050065	0.8522583685779282	0.17884036794813615	0.8516734703305052	0.9069938209281903	0.8179589662392669	1.0	0	0.0	0.009677404743454606	0.009677404743454606
3814	0.022096628731521257	0.010028297933342154	0.009732234003583438	0.9698844687225621	-1	0	0	0.14285714285714285	1	1.0	8	1.0	1.0	9	8	0	1	0	0.1	10	1	10	0.3333333333333333	0	0.7002835737132307	0.721715647215782	0.3146579548050065	0.8452381054147943	0.17884036794813615	0.8573634179331556	0.9069938209281903	0.8147879862138029	1.0	0	0.0	0.009732234003583438	0.009732234003583438
3248	0.024435735823835673	0.009948863788270503	0.009717723818923421	0.964897840777409	-1	0	0	0.125	1	1.0	9	1.0	1.0	10	9	0	1	0	0.09090909090909091	11	1	11	0.3333333333333333	0	0.7002835737132307	0.7435683056715389	0.30734564559516564	0.8335549146993475	0.17884036794813615	0.857815876117547	0.9157746659233191	0.8162232728492886	1.0	0	0.0	0.009717723818923421	0.009717723818923421
1247	0.01681743247627003	0.0050130738328148326	0.004749334890033263	0.9768024954453229	-1	0	0	0.16666666666666666	1	1.0	7	1.0	1.0	8	7	0	1	0	0.1111111111111111	9	1	9	0.3333333333333333	0	0.773309704604522	0.7210847586531329	0.3081791348698942	0.820560060452986	0.1785964568176292	0.9115483452283724	0.9069938209281903	0.8321433808513546	1.0	0	0.0	0.004749334890033263	0.004749334890033263
839	0.016907468779747324	0.004757844838027952	0.00439758625209848	0.9733976781503798	-1	0	0	0.16666666666666666	1	1.0	6	1.0	1.0	7	6	0	0	0	0.125	8	1	8	0.0	0	0.43580502028542634	0.7862344098709676	0.6653770019636299	0.9095286196620528	0.5962930837882766	0.784939866761407	0.7828215071168159	0.8368514934393709	0	0	0.0	0.00439758625209848	0.00439758625209848
2464	0.017380771540429253	0.00452656653465087	0.004138634189592056	0.7130689471540408	-1	0	0	0.16666666666666666	1	1.0	6	1.0	1.0	7	6	0	1	0	0.125	8	1	8	0.3333333333333333	0	0.7002835737132307	0.7378052365662667	0.3146579548050065	0.8747122856697216	0.17884036794813615	0.8790963661632333	0.9069938209281903	0.8394208290889705	1.0	0	0.0	0.004138634189592056	0.004138634189592056
4192	0.024732560016116994	0.009968379519025955	0.00996837126859526	0.9650125104456466	-1	0	0	0.125	1	1.0	9	1.0	1.0	10	9	0	1	0	0.09090909090909091	11	1	11	0.3333333333333333	0	0.7002835737132307	0.7435683056715389	0.30734564559516564	0.8335549146993475	0.15835941658144956	0.862684258873158	0.9166684541598614	0.8182396324219096	1.0	0	0.0	0.00996837126859526	0.00996837126859526
4827	0.021630010252199704	0.009816856177426761	0.009467009594136424	0.9704153196622689	-1	0	0	0.14285714285714285	1	1.0	8	1.0	1.0	9	8	0	1	0	0.1	10	1	10	0.3333333333333333	0	0.7002835737132307	0.721715647215782	0.3146579548050065	0.8452381054147943	0.17884036794813615	0.8661241392864701	0.9069938209281903	0.8184594121994555	1.0	0	0.0	0.009467009594136424	0.009467009594136424
680	0.010182356595910045	0.0026362575349682987	0.0024001155711743287	0.9737268817884974	-1	0	0	0.2	1	1.0	5	1.0	1.0	6	5	0	0	0	0.14285714285714285	7	1	7	0.0	0	0.8145016382225536	0.9050402105115972	0.6239314386976395	0.6787466413691092	0.8062662710641713	0.8380073926676395	0.7695675039500507	0.8247220322684169	0	0	0.0	0.0024001155711743287	0.0024001155711743287
653	0.011551502445140024	0.005301439863943653	0.0029147016488119412	0.9775584095200891	-1	0	0	0.2	1	1.0	5	1.0	1.0	6	5	0	1	0	0.14285714285714285	7	1	7	0.3333333333333333	0	0.7912193714385982	0.6875401083031435	0.2943880057249409	0.7281499207437523	0.18116451084004312	0.9157217546417836	0.9229719077988402	0.8000323171937355	1.0	0.16666666666666666	0.0	0.0029147016488119412	0.0029147016488119412
1835	0.02120055494208728	0.008978928302492703	0.008947728479568205	0.9739814131175537	-1	0	0	0.125	1	1.0	9	1.0	1.0	10	9	0	1	0	0.09090909090909091	11	1	11	0.3333333333333333	0	0.7002835737132307	0.7206266439624367	0.2943880057249409	0.8216946588379294	0.17884036794813615	0.857815876117547	0.9076356816341147	0.8060017377458295	1.0	0	0.0	0.008947728479568205	0.008947728479568205
98	0.0017787604265879534	0.001724663641229549	-0.0017245521071264115	0.9849972814791078	-1	0	0	1.0	1	0	0	1.0	0	0	0	1	1	0	0.5	2	1	2	0.16666666666666666	0	0	0	0	0	0	0	0	0	0	0	0	-0.1	-0.1
590	0.0019987089526340486	0.001673922953741047	-0.0016738381557015348	0.9836668876359838	-1	0	0	1.0	1	0	0	1.0	0	1	0	0	0	0	0.5	2	1	2	0.0	0	0	0	0	0	0	0	0	0	0	0	0	-0.00016738381557015346	-0.00016738381557015346
1456	0.014207273549885486	0.006975270251456379	0.006836223505787964	0.9767757295737247	-1	0	0	0.3333333333333333	2	0.7142857142857143	5	0.42857142857142855	0.7142857142857143	7	5	1	1	0	0.42857142857142855	7	3	9	0.25	1.0	0.7002835737132307	0.68982877161136	0.3146579548050065	0.6972990651396516	0.17835254568712222	0.8738723050347215	0.9237961508843067	0.7667069272857338	1.0	0	0.0	0.006836223505787964	0.006836223505787964
570	0.014574565771290278	0.004389463409072531	0.002729500427371956	0.9764174553538572	-1	0	0	0.16666666666666666	1	1.0	6	1.0	1.0	7	6	0	0	0	0.125	8	1	8	0.0	0	0.29611557373771086	0.9168609725925069	0.5249955759887939	0.6802676915017806	0.5059107689147986	0.755150497326658	0.7408439216067917	0.8064707661224418	0	0	0.0	0.002729500427371956	0.002729500427371956
2941	0.021839028142569522	0.009788808522927258	0.009587285365906204	0.9705756633195791	-1	0	0	0.14285714285714285	1	1.0	8	1.0	1.0	9	8	0	1	0	0.1	10	1	10	0.3333333333333333	0	0.7002835737132307	0.721715647215782	0.3146579548050065	0.8452381054147943	0.17884036794813615	0.8661241392864701	0.9069938209281903	0.8184594121994555	1.0	0	0.0	0.009587285365906204	0.009587285365906204
4968	0.019829742118665002	0.009475191147121639	0.009243700217596384	0.9675119670340615	-1	0	0	0.14285714285714285	1	1.0	8	1.0	1.0	9	8	0	1	0	0.1	10	1	10	0.3333333333333333	0	0.7002835737132307	0.7552571026327554	0.3146579548050065	0.8308829144473701	0.15835941658144956	0.8724641437341919	0.9089397875964522	0.824512408699684	1.0	0	0.0	0.009243700217596384	0.009243700217596384
1559	0.02040895550590203	0.005910571432594391	0.005909111325253417	0.9754968807727641	-1	0	0	0.125	1	1.0	9	1.0	1.0	10	9	0	1	0	0.09090909090909091	11	1	11	0.3333333333333333	0	0.7002835737132307	0.8055004064067244	0.2943880057249409	0.7850195766237581	0.16859989226479286	0.917013707618219	0.9076356816341147	0.8463445904782892	1.0	0	0.0	0.005909111325253417	0.005909111325253417
1351	0.012384483431900902	0.007482552101795318	0.005952311316778867	0.9788264369335974	-1	0	0	0.16666666666666666	1	1.0	6	1.0	1.0	7	6	0	1	0	0.125	8	1	8	0.3333333333333333	0	0.7002835737132307	0.8537020987041243	0.3146579548050065	0.826877355010761	0.17835254568712222	0.9415309113031929	0.9237961508843067	0.8844777430119387	1.0	0	0.0	0.005952311316778867	0.005952311316778867
2594	0.022037794234940816	0.009798019005191077	0.009691443690685215	0.9657757393881968	-1	0	0	0.14285714285714285	1	1.0	8	1.0	1.0	9	8	0	1	0	0.1	10	1	10	0.3333333333333333	0	0.7002835737132307	0.7477974265269919	0.3146579548050065	0.8452381054147943	0.17884036794813615	0.8573634179331556	0.9069938209281903	0.8214296987447779	1.0	0	0.0	0.009691443690685215	0.009691443690685215
4269	0.021999001114379003	0.009372734088443342	0.00923918311956773	0.965668568964024	-1	0	0	0.14285714285714285	1	1.0	8	1.0	1.0	9	8	0	1	0	0.1	10	1	10	0.3333333333333333	0	0.7002835737132307	0.7477974265269919	0.3146579548050065	0.8452381054147943	0.17884036794813615	0.8661241392864701	0.9069938209281903	0.8249977449438716	1.0	0	0.0	0.00923918311956773	0.00923918311956773
707	0.0020325315264304532	0.0016878988255520089	-0.001686418855343886	0.9836827934625465	-1	0	0	1.0	1	0	0	1.0	0	1	0	0	0	0	0.5	2	1	2	0.0	0	0	0	0	0	0	0	0	0	0	0	0	-0.0001686418855343886	-0.0001686418855343886
1627	0.0068133898249291254	0.004957063668856649	-0.004954746506821978	0.9804237570312375	-1	0	0	0.25	1	1.0	4	1.0	1.0	5	4	0	1	0	0.16666666666666666	6	1	6	0.3333333333333333	0	0.8463358354958131	0.685757208523383	0.2870756965151	0.7131654718958432	0.15835941658144956	0.5533014703474014	0.9490713517259779	0.6536362757597872	1.0	0	0.0	-0.0004954746506821978	-0.0004954746506821978
4452	0.021975313847461146	0.009577795898559002	0.009561263582579992	0.9668055324066921	-1	0	0	0.14285714285714285	1	1.0	8	1.0	1.0	9	8	0	1	0	0.1	10	1	10	0.3333333333333333	0	0.7002835737132307	0.7477974265269919	0.3146579548050065	0.8452381054147943	0.15835941658144956	0.8720211619817446	0.9089397875964522	0.8274782660986119	1.0	0	0.0	0.009561263582579992	0.009561263582579992
3208	0.02092588519700979	0.003911258144871981	0.0005724449515760694	0.5843887229159277	-1	0	0	0.125	1	1.0	10	1.0	1.0	11	10	0	1	0	0.08333333333333333	12	1	12	0.3333333333333333	0	0.7002835737132307	0.7182980393715914	0.3000333363853248	0.8229397082210346	0.17884036794813615	0.8498747942868604	0.9237961508843067	0.8025035477624939	1.0	0	0.0	0.0005724449515760694	0.0005724449515760694
2192	0.025300300685736715	0.00959447654065286	0.00913594302972729	0.9635082806208448	-1	0	0	0.1111111111111111	1	1.0	11	1.0	1.0	12	11	0	1	0	0.07692307692307693	13	1	13	0.3333333333333333	0	0.7002835737132307	0.7142379066917411	0.2870756965151	0.8120154095459705	0.17884036794813615	0.8434709372466495	0.9197737290746899	0.7948643254579362	1.0	0	0.0	0.00913594302972729	0.00913594302972729
2142	0.023718238914627956	0.009035385803821685	0.008942336135794614	0.9717001836467464	-1	0	0	0.125	1	1.0	9	1.0	1.0	10	9	0	1	0	0.09090909090909091	11	1	11	0.3333333333333333	0	0.7002835737132307	0.8055004064067244	0.30734564559516564	0.8014947530861084	0.17884036794813615	0.9184382245601038	0.9157746659233191	0.8514480154094005	1.0	0	0.0	0.008942336135794614	0.008942336135794614
2245	0.021373188858222553	0.007173666200946097	0.00693079829036612	0.9710465677116528	-1	0	0	0.125	1	1.0	9	1.0	1.0	10	9	0	1	0	0.09090909090909091	11	1	11	0.3333333333333333	0	0.7002835737132307	0.6749375647892382	0.2943880057249409	0.7682618950354413	0.16859989226479286	0.846924358373693	0.9197737290746899	0.7708767274494644	1.0	0	0.0	0.00693079829036612	0.00693079829036612
931	0.012264929920169488	0.0038222735493785532	-0.0033237610973772553	0.9600322051144294	-1	0	0	0.2	1	1.0	5	1.0	1.0	6	5	0	1	0	0.14285714285714285	7	1	7	0.3333333333333333	0	0.7448275886583364	0.7993675844536454	0.68120331615262	0.7979843502553688	0.7938094929382492	0.7782183533118799	0.7528733242598	0.7920183477936391	1.0	0.5	0.0	-0.00033237610973772553	-0.00033237610973772553
1550	0.012829484462008623	0.00544206451353957	0.0038971801997327196	0.9771912388327203	-1	0	0	0.2	1	1.0	5	1.0	1.0	5	5	1	2	0	0.14285714285714285	7	1	7	0.3333333333333333	0	0.7002835737132307	0.6757155630084418	0.2870756965151	0.6874761682992613	0.17884036794813615	0.8994371225233501	0.9237961508843067	0.7751856971251416	0.6	0	0.0	0.0038971801997327196	0.0038971801997327196
120	0.008826186332633516	0.004833294336655306	-0.0043447626382717534	0.9710008175438017	-1	0	0	0.6	3	0.6	3	0.5833333333333334	0.6	6	3	0	0	0	0.3333333333333333	6	2	7	0.0	0.4	0.5583096166070287	0.854846986792753	0.8045471960609051	0.9198112067035163	0.268730025846745	0.9363765936769123	0.9165049938129388	0.9089309959496377	0	0	0.0	-0.0004344762638271753	-0.0004344762638271753
1186	0.010424682817900077	0.005604473284377634	0.005313847095147678	0.9753726844753363	-1	0	0	0.16666666666666666	1	1.0	6	1.0	1.0	7	6	0	1	0	0.125	8	1	8	0.3333333333333333	0	0.8463358354958131	0.7273067167235829	0.3132775767644308	0.8458216161947462	0.17835254568712222	0.8866223690608421	0.9082735606677335	0.8291995079506003	1.0	0	0.0	0.005313847095147678	0.005313847095147678
83	0.0025132873655061513	0.0023644650058065584	-0.0023638591213409636	0.9819014963090922	-1	0	0	0.6666666666666666	2	0.5	1	1.0	0.5	3	1	0	0	0	0.25	4	1	4	0.0	0.6666666666666666	0.8662038516182164	0.7548146645086098	0.681294046345757	0.8596446272528204	0.6861029967029458	0.6524091975305626	0.7157735549252341	0.766529083481405	0	0	0.0	-0.00023638591213409637	-0.00023638591213409637
4835	0.02472930574589062	0.01022475859973859	0.010224674348917426	0.9654861484102297	-1	0	0	0.125	1	1.0	9	1.0	1.0	10	9	0	1	0	0.09090909090909091	11	1	11	0.3333333333333333	0	0.7002835737132307	0.7435683056715389	0.30734564559516564	0.8335549146993475	0.15835941658144956	0.862684258873158	0.9166684541598614	0.8182396324219096	1.0	0	0.0	0.010224674348917426	0.010224674348917426
4455	0.024792355766438526	0.010517729009018486	0.010513056515330056	0.9652220602554002	-1	0	0	0.125	1	1.0	9	1.0	1.0	10	9	0	1	0	0.09090909090909091	11	1	11	0.3333333333333333	0	0.7002835737132307	0.7435683056715389	0.30734564559516564	0.8335549146993475	0.15835941658144956	0.862684258873158	0.9166684541598614	0.8182396324219096	1.0	0	0.0	0.010513056515330056	0.010513056515330056
22	0.011716495037622007	0.008748835082048219	-0.008748733638328437	0.9659626828473924	-1	0	0	0.6	6	0.3076923076923077	4	0.3333333333333333	0.23076923076923078	9	3	5	2	0	0.5555555555555556	5	9	15	0.25	0	0.48552684646325517	0.9534400656204034	0.547871599566602	0.9550651611436607	0.6639793632785208	0.9447841715453736	0.9313598680554733	0.9512869933491246	0.5555555555555556	0.2222222222222222	0.0	-0.0008748733638328437	-0.0008748733638328437
3618	0.024580570197533076	0.010243553354293888	0.010102487869540653	0.9650046750140336	-1	0	0	0.125	1	1.0	9	1.0	1.0	10	9	0	1	0	0.09090909090909091	11	1	11	0.3333333333333333	0	0.7002835737132307	0.7435683056715389	0.30734564559516564	0.8335549146993475	0.17884036794813615	0.857815876117547	0.9157746659233191	0.8162232728492886	1.0	0	0.0	0.010102487869540653	0.010102487869540653
3995	0.021470169152375564	0.00949544899875401	0.009465251517463287	0.9672285615352517	-1	0	0	0.14285714285714285	1	1.0	8	1.0	1.0	9	8	0	1	0	0.1	10	1	10	0.3333333333333333	0	0.7002835737132307	0.8482967334253111	0.3146579548050065	0.8753104003705915	0.17884036794813615	0.8501571459490578	0.9069938209281903	0.8583877340843408	1.0	0	0.0	0.009465251517463287	0.009465251517463287
4006	0.021053437479033217	0.010110379360199782	0.009134634678160137	0.9670325553083309	-1	0	0	0.14285714285714285	1	1.0	8	1.0	1.0	9	8	0	1	0	0.1	10	1	10	0.3333333333333333	0	0.7002835737132307	0.7574576045184248	0.3146579548050065	0.8522583685779282	0.17884036794813615	0.8603030501876173	0.9069938209281903	0.8277372739639505	1.0	0	0.0	0.009134634678160137	0.009134634678160137
4025	0.01813795777026841	0.008970452232358553	0.006701536685839092	0.9755842547322959	-1	0	0	0.16666666666666666	1	1.0	7	1.0	1.0	8	7	0	1	0	0.1111111111111111	9	1	9	0.3333333333333333	0	0.7002835737132307	0.7295228139319333	0.3146579548050065	0.844000521793279	0.17884036794813615	0.8643191818017972	0.9069938209281903	0.8191669114889036	1.0	0	0.0	0.006701536685839092	0.006701536685839092
1187	0.01629301353964337	0.005530720924423654	0.005295669410216212	0.9762188100162212	-1	0	0	0.16666666666666666	1	1.0	7	1.0	1.0	8	7	0	1	0	0.1111111111111111	9	1	9	0.3333333333333333	0	0.773309704604522	0.7210847586531329	0.3146579548050065	0.8163770376831082	0.1785964568176292	0.8758452381257764	0.9069938209281903	0.8123216848200208	1.0	0	0.0	0.005295669410216212	0.005295669410216212
4236	0.024147152509233244	0.009808470119250085	0.009585808091186076	0.9650632440448669	-1	0	0	0.125	1	1.0	9	1.0	1.0	10	9	0	1	0	0.09090909090909091	11	1	11	0.3333333333333333	0	0.7002835737132307	0.7435683056715389	0.30734564559516564	0.8335549146993475	0.17884036794813615	0.857815876117547	0.9157746659233191	0.8162232728492886	1.0	0	0.0	0.009585808091186076	0.009585808091186076
3645	0.02198649231993611	0.009988929016730909	0.009843786655929073	0.9704679612681258	-1	0	0	0.14285714285714285	1	1.0	8	1.0	1.0	9	8	0	1	0	0.1	10	1	10	0.3333333333333333	0	0.7002835737132307	0.721715647215782	0.3146579548050065	0.8452381054147943	0.17884036794813615	0.8573634179331556	0.9069938209281903	0.8147879862138029	1.0	0	0.0	0.009843786655929073	0.009843786655929073
2985	0.0231919743509194	0.005063911783430149	0.005055725467637039	0.5801115468286064	-1	0	0	0.125	1	1.0	9	1.0	1.0	10	9	0	1	0	0.09090909090909091	11	1	11	0.3333333333333333	0	0.7002835737132307	0.7435683056715389	0.30734564559516564	0.8335549146993475	0.17884036794813615	0.857815876117547	0.9157746659233191	0.8162232728492886	1.0	0	0.0	0.005055725467637039	0.005055725467637039
4792	0.02393563186198821	0.00938795634836828	0.008815881015801167	0.9697501925568701	-1	0	0	0.125	1	1.0	9	1.0	1.0	10	9	0	1	0	0.09090909090909091	11	1	11	0.3333333333333333	0	0.7002835737132307	0.7206266439624367	0.30734564559516564	0.8335549146993475	0.17884036794813615	0.8488570614984264	0.9133363935666693	0.8066035956970972	1.0	0	0.0	0.008815881015801167	0.008815881015801167
4023	0.022684650376205033	0.004894884782019507	0.00480283983087124	0.7940073860721606	-1	0	0	0.125	1	1.0	9	1.0	1.0	10	9	0	1	0	0.09090909090909091	11	1	11	0.3333333333333333	0	0.7002835737132307	0.73165859875543	0.30734564559516564	0.8405921147471408	0.17884036794813615	0.8533462358327127	0.9069938209281903	0.8139063178743658	1.0	0	0.0	0.00480283983087124	0.00480283983087124
1493	0.01296448204850603	0.006272300870579295	0.0062708785492089315	0.9764557568138297	-1	0	0	0.3333333333333333	2	0.7142857142857143	5	0.42857142857142855	0.7142857142857143	7	5	1	1	0	0.42857142857142855	7	3	9	0.25	1.0	0.7002835737132307	0.68982877161136	0.3146579548050065	0.6951330118800078	0.15835941658144956	0.8679098117892937	0.9175012626082006	0.7629129340060478	1.0	0	0.0	0.0062708785492089315	0.0062708785492089315
28	0.002169349803132555	0.002059114952660398	-0.0020579492733963146	0.981499088436774	-1	0	0	1.0	1	0	0	1.0	0	1	0	0	0	0	0.5	1	2	2	0.0	0	0	0	0	0	0	0	0	0	0	0	0	-0.00020579492733963146	-0.00020579492733963146
2780	0.022350135405537017	0.009993046765466279	0.0098595156397394	0.9700770932315819	-1	0	0	0.14285714285714285	1	1.0	8	1.0	1.0	9	8	0	1	0	0.1	10	1	10	0.3333333333333333	0	0.7002835737132307	0.721715647215782	0.3146579548050065	0.8452381054147943	0.17884036794813615	0.8661241392864701	0.9069938209281903	0.8184594121994555	1.0	0	0.0	0.0098595156397394	0.0098595156397394
3835	0.018171366702372963	0.004660173274557203	-0.004454325492967089	0.9551705579139993	-1	0	0	0.375	3	0.8	8	0.5454545454545454	0.8	11	8	0	1	0	0.18181818181818182	11	2	12	1.0	0.4	0.7573789768831565	0.8493179413348831	0.3146579548050065	0.8536389439374009	0.15835941658144956	0.9141052241363252	0.9069938209281903	0.875719566252943	1.0	0	0.0	-0.0004454325492967089	-0.0004454325492967089
636	0.015891178015508364	0.004978532621626353	0.004484980832281669	0.9771906955353823	-1	0	0	0.16666666666666666	1	1.0	7	1.0	1.0	8	7	0	1	0	0.1111111111111111	9	1	9	0.3333333333333333	0	0.773309704604522	0.7210847586531329	0.3081791348698942	0.820560060452986	0.1785964568176292	0.8758452381257764	0.9076356816341147	0.8137482737805317	1.0	0	0.0	0.004484980832281669	0.004484980832281669
2102	0.02208893365567362	0.007610303261949627	0.007541113861771324	0.9702341315493127	-1	0	0	0.125	1	1.0	9	1.0	1.0	10	9	0	1	0	0.09090909090909091	11	1	11	0.3333333333333333	0	0.718193240547307	0.6983693287334007	0.30734564559516564	0.828892715640914	0.17884036794813615	0.857815876117547	0.9192087101838252	0.8029556183435875	1.0	0	0.0	0.007541113861771324	0.007541113861771324
2895	0.022160067057285116	0.009880567198210403	0.009762155479344952	0.9700425757685689	-1	0	0	0.14285714285714285	1	1.0	8	1.0	1.0	9	8	0	1	0	0.1	10	1	10	0.3333333333333333	0	0.7002835737132307	0.721715647215782	0.3146579548050065	0.8452381054147943	0.17884036794813615	0.8661241392864701	0.9069938209281903	0.8184594121994555	1.0	0	0.0	0.009762155479344952	0.009762155479344952
1139	0.01048160738796217	0.005610446344985525	0.005222944310851215	0.9754931709168609	-1	0	0	0.16666666666666666	1	1.0	6	1.0	1.0	7	6	0	1	0	0.125	8	1	8	0.3333333333333333	0	0.8463358354958131	0.7273067167235829	0.3132775767644308	0.8458216161947462	0.17835254568712222	0.8866223690608421	0.9082735606677335	0.8291995079506003	1.0	0	0.0	0.005222944310851215	0.005222944310851215
302	0.0017854699046963426	0.0017310582878294018	-0.001730332242595842	0.9849982234724317	-1	0	0	1.0	1	0	0	1.0	0	1	0	0	1	0	0.5	2	1	2	0.3333333333333333	0	0	0	0	0	0	0	0	0	0	0	0	-0.00017303322425958422	-0.00017303322425958422
1076	0.013208051204085433	0.0063523551758030575	0.006315146548401901	0.9766440189541582	-1	0	0	0.3333333333333333	2	0.7142857142857143	5	0.42857142857142855	0.7142857142857143	7	5	1	1	0	0.42857142857142855	7	3	9	0.25	1.0	0.7002835737132307	0.68982877161136	0.3146579548050065	0.6951330118800078	0.17835254568712222	0.8738723050347215	0.9237961508843067	0.7660957505600033	1.0	0	0.0	0.006315146548401901	0.006315146548401901
2005	0.023570607766751708	0.008535047966634292	0.008486368740892156	0.9712118689240576	-1	0	0	0.125	1	1.0	9	1.0	1.0	10	9	0	1	0	0.09090909090909091	11	1	11	0.3333333333333333	0	0.7002835737132307	0.8055004064067244	0.30734564559516564	0.8014947530861084	0.17884036794813615	0.9184382245601038	0.9157746659233191	0.8514480154094005	1.0	0	0.0	0.008486368740892156	0.008486368740892156
4388	0.01483511123468233	0.0040534960029772315	-0.0033701908734772874	0.9790170542053283	-1	0	0	0.2	1	1.0	5	1.0	1.0	6	5	0	1	0	0.14285714285714285	7	1	7	0.3333333333333333	0	0.7679239482501296	0.7896881375759904	0.24752130555368823	0.8787416712797602	0.29641547246701005	0.8771838764615123	0.9138885467766316	0.8527767395457174	1.0	0	0.0	-0.00033701908734772875	-0.00033701908734772875
2347	0.02068311043624706	0.009788859085530038	0.008421623343259193	0.9731699751980433	-1	0	0	0.125	1	1.0	9	1.0	1.0	10	9	0	1	0	0.09090909090909091	11	1	11	0.3333333333333333	0	0.7002835737132307	0.7206266439624367	0.3008668256600533	0.832538884758877	0.17884036794813615	0.857815876117547	0.9157746659233191	0.8099249332993235	1.0	0	0.0	0.008421623343259193	0.008421623343259193
3001	0.018074751393602092	0.008857873533976284	0.006547123292014223	0.9755474185236271	-1	0	0	0.16666666666666666	1	1.0	7	1.0	1.0	8	7	0	1	0	0.1111111111111111	9	1	9	0.3333333333333333	0	0.7002835737132307	0.7295228139319333	0.3146579548050065	0.844000521793279	0.17884036794813615	0.8643191818017972	0.9069938209281903	0.8191669114889036	1.0	0	0.0	0.006547123292014223	0.006547123292014223
1565	0.020746340551474736	0.009463934630336082	0.00696304996020284	0.9764902588966489	-1	0	0	0.125	1	1.0	9	1.0	1.0	10	9	0	1	0	0.09090909090909091	11	1	11	0.3333333333333333	0	0.7002835737132307	0.8055004064067244	0.3008668256600533	0.7996061789151474	0.17884036794813615	0.9184382245601038	0.9157746659233191	0.8509486345183906	1.0	0	0.0	0.00696304996020284	0.00696304996020284
833	0.017904345388132004	0.0034571041960071444	0.0034518592419042877	0.975518500218335	-1	0	0	0.16666666666666666	1	1.0	7	1.0	1.0	8	7	0	1	0	0.1111111111111111	9	1	9	0.3333333333333333	0	0.7912193714385982	0.7110513019549842	0.3081791348698942	0.820560060452986	0.1785964568176292	0.8758452381257764	0.9076356816341147	0.8112420312808031	1.0	0	0.0	0.0034518592419042877	0.0034518592419042877
2718	0.014701140912776809	0.006844663354739571	0.0064187751921938535	0.9768055701023177	-1	0	0	0.16666666666666666	1	1.0	6	1.0	1.0	7	6	0	1	0	0.125	8	1	8	0.3333333333333333	0	0.7002835737132307	0.7378052365662667	0.3000333363853248	0.8541060546112481	0.17884036794813615	0.8790963661632333	0.9237961508843067	0.8313496465049757	1.0	0	0.0	0.0064187751921938535	0.0064187751921938535
90	0.03187803162547245	0.004263555717265887	-0.0033994740601236543	0.9535795397455473	-1	0	0	0.25	2	0.8	8	0.6	0.7	8	7	3	4	0	0.2	10	2	12	0.4444444444444444	0	0.8560195696019989	0.9176875752645051	0.48223545162523784	0.9225354026996503	0.41039023907553684	0.8902418566305078	0.9064620817331834	0.9111116638326565	0.1875	0.25	0.0	-0.00033994740601236544	-0.00033994740601236544
4126	0.02469848362260082	0.010129342747910343	0.010125375517398002	0.9654592420646682	-1	0	0	0.125	1	1.0	9	1.0	1.0	10	9	0	1	0	0.09090909090909091	11	1	11	0.3333333333333333	0	0.7002835737132307	0.7435683056715389	0.30734564559516564	0.8335549146993475	0.15835941658144956	0.862684258873158	0.9166684541598614	0.8182396324219096	1.0	0	0.0	0.010125375517398002	0.010125375517398002
1906	0.018436654856497696	0.007795266823642431	-0.007664705592218704	0.9788649263309154	-1	0	0	0.3333333333333333	2	0.8571428571428571	6	1.0	0.8571428571428571	8	6	0	0	0	0.1111111111111111	9	1	9	0.0	0.25	0.7002835737132307	0.8166535937240658	0.26878612226453785	0.8669824495479493	0.16859989226479286	0.9052697893544563	0.926474867345149	0.8670578704237969	0	0	0.0	-0.0007664705592218704	-0.0007664705592218704
3752	0.021348531821249225	0.0038641721817639367	0.0037919087126485943	0.9644028083881502	-1	0	0	0.2857142857142857	2	0.75	6	0.35714285714285715	0.75	8	6	1	1	0	0.5714285714285714	7	4	10	0.25	0	0.773309704604522	0.7384933863825224	0.3146579548050065	0.830200404708133	0.17884036794813615	0.8648590299819507	0.9069938209281903	0.8166503860842502	1.0	0.125	0.0	0.0037919087126485943	0.0037919087126485943
4451	0.021378100892807807	0.00982443007107974	0.009719552999331605	0.9660029361572184	-1	0	0	0.14285714285714285	1	1.0	8	1.0	1.0	9	8	0	1	0	0.1	10	1	10	0.3333333333333333	0	0.7002835737132307	0.7552571026327554	0.3146579548050065	0.8308829144473701	0.17884036794813615	0.8578239750293141	0.9069938209281903	0.8183725695909992	1.0	0	0.0	0.009719552999331605	0.009719552999331605
4235	0.020775509408027873	0.009468453165314627	0.009332077305924532	0.9663329558015907	-1	0	0	0.14285714285714285	1	1.0	8	1.0	1.0	9	8	0	1	0	0.1	10	1	10	0.3333333333333333	0	0.7002835737132307	0.7552571026327554	0.3146579548050065	0.8308829144473701	0.17884036794813615	0.8665633643537015	0.9069938209281903	0.8219895398957606	1.0	0	0.0	0.009332077305924532	0.009332077305924532
485	0.0022565331362143053	0.0019750685487631373	-0.0019740570399515503	0.9829698444102173	-1	0	0	1.0	2	0.0	0	1.0	0	2	0	0	1	0	0.3333333333333333	3	1	3	0.5	1.0	0	0	0	0	0	0	0	0	0	0	0	-0.00019740570399515503	-0.00019740570399515503
1945	0.020440781736135494	0.008884396931006129	0.008826031124338307	0.973911267224673	-1	0	0	0.125	1	1.0	9	1.0	1.0	10	9	0	1	0	0.09090909090909091	11	1	11	0.3333333333333333	0	0.7002835737132307	0.7206266439624367	0.2943880057249409	0.8216946588379294	0.16859989226479286	0.8500940701456574	0.9076356816341147	0.8027536105546164	1.0	0	0.0	0.008826031124338307	0.008826031124338307
4441	0.028017262222936316	0.011733519622244188	0.00544019187982843	0.9640838786517524	-1	0	0	0.125	1	1.0	10	1.0	1.0	11	10	0	1	0	0.08333333333333333	12	1	12	0.3333333333333333	0	0.7002835737132307	0.8328077217507475	0.3146579548050065	0.854751883510651	0.15835941658144956	0.9172057085281015	0.9089397875964522	0.8729908834446846	1.0	0	0.0	0.00544019187982843	0.00544019187982843
4419	0.021264228929423205	0.010204002741228126	0.010132427979095016	0.9709730451238797	-1	0	0	0.14285714285714285	1	1.0	8	1.0	1.0	9	8	0	1	0	0.1	10	1	10	0.3333333333333333	0	0.7002835737132307	0.7331848167891677	0.3146579548050065	0.8308829144473701	0.17884036794813615	0.8578239750293141	0.9069938209281903	0.8125538728378279	1.0	0	0.0	0.010132427979095016	0.010132427979095016
1079	0.015219979435859553	0.006212198504323279	0.0044425526008467775	0.9790550158293896	-1	0	0	0.16666666666666666	1	1.0	7	1.0	1.0	8	7	0	1	0	0.1111111111111111	9	1	9	0.3333333333333333	0	0.773309704604522	0.7210847586531329	0.3146579548050065	0.8340857436748493	0.1785964568176292	0.8758452381257764	0.9157746659233191	0.8184861904997012	1.0	0	0.0	0.0044425526008467775	0.0044425526008467775
687	0.01513537265156326	0.006912211319132879	0.0018614776717151354	0.9757845757775984	-1	0	0	0.16666666666666666	1	1.0	7	1.0	1.0	8	7	0	1	0	0.1111111111111111	9	1	9	0.3333333333333333	0	0.7912193714385982	0.6982669131201765	0.3178230834444775	0.7112748973831989	0.4068065232941619	0.9523180432816325	0.9140839210104966	0.8289678077466588	1.0	0.25	0.0	0.0018614776717151354	0.0018614776717151354
2523	0.01781291251071949	0.00847220039109767	0.008333803342584127	0.9752218923913507	-1	0	0	0.14285714285714285	1	1.0	8	1.0	1.0	9	8	0	1	0	0.1	10	1	10	0.3333333333333333	0	0.7002835737132307	0.721715647215782	0.3146579548050065	0.845987763974681	0.15835941658144956	0.8594551658541479	0.9069938209281903	0.8159397819531964	1.0	0	0.0	0.008333803342584127	0.008333803342584127
3959	0.02225876414406511	0.0044534961633281075	0.0009242597289594207	0.6990304795044502	-1	0	0	0.125	1	1.0	9	1.0	1.0	10	9	0	1	0	0.09090909090909091	11	1	11	0.3333333333333333	0	0.718193240547307	0.7387773416367552	0.30734564559516564	0.8335549146993475	0.17884036794813615	0.8488570614984264	0.9177797451921864	0.811345109805609	1.0	0	0.0	0.0009242597289594207	0.0009242597289594207
2063	0.021576919162860912	0.00850077950305041	0.008497705281693465	0.9736227849747374	-1	0	0	0.125	1	1.0	9	1.0	1.0	10	9	0	1	0	0.09090909090909091	11	1	11	0.3333333333333333	0	0.7002835737132307	0.7206266439624367	0.2943880057249409	0.8216946588379294	0.17884036794813615	0.857815876117547	0.9076356816341147	0.8060017377458295	1.0	0	0.0	0.008497705281693465	0.008497705281693465
1869	0.024317768483713757	0.008716955422284428	0.008684687811163713	0.9712110835921985	-1	0	0	0.125	1	1.0	9	1.0	1.0	10	9	0	1	0	0.09090909090909091	11	1	11	0.3333333333333333	0	0.7002835737132307	0.8055004064067244	0.30734564559516564	0.8014947530861084	0.17884036794813615	0.9184382245601038	0.9157746659233191	0.8514480154094005	1.0	0	0.0	0.008684687811163713	0.008684687811163713
2589	0.02415893343490078	0.009046200433784839	0.00882852512739498	0.9698048111108354	-1	0	0	0.125	1	1.0	9	1.0	1.0	10	9	0	1	0	0.09090909090909091	11	1	11	0.3333333333333333	0	0.7002835737132307	0.7206266439624367	0.30734564559516564	0.8335549146993475	0.17884036794813615	0.857815876117547	0.9157746659233191	0.8102995304763642	1.0	0	0.0	0.00882852512739498	0.00882852512739498
2535	0.021986749109251056	0.009940907290736769	0.009665010568795025	0.9706163693320592	-1	0	0	0.14285714285714285	1	1.0	8	1.0	1.0	9	8	0	1	0	0.1	10	1	10	0.3333333333333333	0	0.7002835737132307	0.721715647215782	0.3146579548050065	0.8452381054147943	0.17884036794813615	0.8661241392864701	0.9069938209281903	0.8184594121994555	1.0	0	0.0	0.009665010568795025	0.009665010568795025
2739	0.024793938557289213	0.009431562710623459	0.009150047052700545	0.9694751198738611	-1	0	0	0.125	1	1.0	9	1.0	1.0	10	9	0	1	0	0.09090909090909091	11	1	11	0.3333333333333333	0	0.7002835737132307	0.7206266439624367	0.30734564559516564	0.8335549146993475	0.17884036794813615	0.857815876117547	0.9157746659233191	0.8102995304763642	1.0	0	0.0	0.009150047052700545	0.009150047052700545
358	0.0028610255523473785	0.002814794887370534	-0.0028147925558966967	0.984676938130558	-1	0	0	0.5	1	1.0	1	1.0	1.0	2	1	0	0	0	0.3333333333333333	1	3	3	0.0	0	0.6555716938551533	0.6731110483232279	0.786495096393378	0.5416664943147212	0.8259873828280444	0.6176755654116904	0.6808754656999697	0.6121469084352822	0	0	0.0	-0.00028147925558966966	-0.00028147925558966966
4022	0.024562061361346466	0.010167552889024737	0.010073174220660676	0.9645392663211381	-1	0	0	0.125	1	1.0	9	1.0	1.0	10	9	0	1	0	0.09090909090909091	11	1	11	0.3333333333333333	0	0.7002835737132307	0.7435683056715389	0.30734564559516564	0.8335549146993475	0.17884036794813615	0.857815876117547	0.9157746659233191	0.8162232728492886	1.0	0	0.0	0.010073174220660676	0.010073174220660676
1795	0.024192514044546785	0.008515881652075704	0.008505076589649796	0.9716936259106198	-1	0	0	0.125	1	1.0	9	1.0	1.0	10	9	0	1	0	0.09090909090909091	11	1	11	0.3333333333333333	0	0.7002835737132307	0.8055004064067244	0.30734564559516564	0.8014947530861084	0.17884036794813615	0.9184382245601038	0.9157746659233191	0.8514480154094005	1.0	0	0.0	0.008505076589649796	0.008505076589649796
591	0.012836585430157404	0.004746421375847081	0.0012849656066279695	0.9797545484957152	-1	0	0	0.2	1	1.0	5	1.0	1.0	6	5	0	1	0	0.14285714285714285	7	1	7	0.3333333333333333	0	0.7912193714385982	0.6875401083031435	0.2870756965151	0.6769329890758261	0.18116451084004312	0.9157217546417836	0.9336900696146229	0.7866162706583066	1.0	0.16666666666666666	0.0	0.0012849656066279695	0.0012849656066279695
2025	0.020227647845114896	0.00943888995636115	0.008364871827287044	0.9736375349021933	-1	0	0	0.125	1	1.0	9	1.0	1.0	10	9	0	1	0	0.09090909090909091	11	1	11	0.3333333333333333	0	0.7002835737132307	0.7206266439624367	0.3008668256600533	0.832538884758877	0.17884036794813615	0.857815876117547	0.9157746659233191	0.8099249332993235	1.0	0	0.0	0.008364871827287044	0.008364871827287044
2461	0.020795166629736368	0.00956594286187806	0.008349662108770722	0.973279488755183	-1	0	0	0.125	1	1.0	9	1.0	1.0	10	9	0	1	0	0.09090909090909091	11	1	11	0.3333333333333333	0	0.7002835737132307	0.7206266439624367	0.3008668256600533	0.832538884758877	0.17884036794813615	0.857815876117547	0.9157746659233191	0.8099249332993235	1.0	0	0.0	0.008349662108770722	0.008349662108770722
2095	0.0180485143438251	0.0026199208185205105	0.0014161877110097324	0.971986386768266	-1	0	0	0.125	1	1.0	9	1.0	1.0	10	9	0	1	0	0.09090909090909091	11	1	11	0.3333333333333333	0	0.7341803288088877	0.7024874122334883	0.3008668256600533	0.832538884758877	0.16859989226479286	0.8500940701456574	0.9279633952451148	0.8020907107907854	1.0	0	0.0	0.0014161877110097324	0.0014161877110097324
4005	0.02385728450324528	0.009983735625098212	0.009656808449874415	0.9657315836700885	-1	0	0	0.125	1	1.0	9	1.0	1.0	10	9	0	1	0	0.09090909090909091	11	1	11	0.3333333333333333	0	0.7002835737132307	0.7435683056715389	0.30734564559516564	0.8335549146993475	0.17884036794813615	0.857815876117547	0.9157746659233191	0.8162232728492886	1.0	0	0.0	0.009656808449874415	0.009656808449874415
2890	0.024299950314217104	0.00881270930334183	0.00847047028979499	0.9695967302053485	-1	0	0	0.125	1	1.0	9	1.0	1.0	10	9	0	1	0	0.09090909090909091	11	1	11	0.3333333333333333	0	0.7002835737132307	0.7206266439624367	0.30734564559516564	0.8335549146993475	0.17884036794813615	0.857815876117547	0.9157746659233191	0.8102995304763642	1.0	0	0.0	0.00847047028979499	0.00847047028979499
364	0.0019065550584696728	0.001586645751146954	-0.0015864984636517713	0.9837920864417715	-1	0	0	1.0	1	0	0	1.0	0	1	0	0	0	0	0.5	2	1	2	0.0	0	0	0	0	0	0	0	0	0	0	0	0	-0.00015864984636517713	-0.00015864984636517713
1003	0.015395126587439092	0.0049257885838729564	0.004709972310920492	0.9774582233071141	-1	0	0	0.16666666666666666	1	1.0	7	1.0	1.0	8	7	0	1	0	0.1111111111111111	9	1	9	0.3333333333333333	0	0.773309704604522	0.7210847586531329	0.3081791348698942	0.820560060452986	0.1785964568176292	0.8758452381257764	0.9076356816341147	0.8137482737805317	1.0	0	0.0	0.004709972310920492	0.004709972310920492
1777	0.022918081760699212	0.008026959632199864	0.0028460878526161155	0.5420763986081174	-1	0	0	0.125	1	1.0	10	1.0	1.0	11	10	0	1	0	0.08333333333333333	12	1	12	0.3333333333333333	0	0.7002835737132307	0.7182980393715914	0.2870756965151	0.811192766412867	0.17884036794813615	0.8498747942868604	0.9082735606677335	0.7983174116095666	1.0	0	0.0	0.0028460878526161155	0.0028460878526161155
5040	0.020976486856957348	0.01017447603308883	0.010098877480263784	0.9708905505313018	-1	0	0	0.14285714285714285	1	1.0	8	1.0	1.0	9	8	0	1	0	0.1	10	1	10	0.3333333333333333	0	0.7002835737132307	0.7331848167891677	0.3146579548050065	0.8308829144473701	0.17884036794813615	0.8665633643537015	0.9069938209281903	0.8162607020226064	1.0	0	0.0	0.010098877480263784	0.010098877480263784
1431	0.015842201007543882	0.007844154354459983	0.0074902752976961804	0.9766307499980291	-1	0	0	0.16666666666666666	1	1.0	7	1.0	1.0	8	7	0	1	0	0.1111111111111111	9	1	9	0.3333333333333333	0	0.7002835737132307	0.8337798830047602	0.3146579548050065	0.7932453083427842	0.1785964568176292	0.9339907882851438	0.9157746659233191	0.8663397586297149	1.0	0	0.0	0.0074902752976961804	0.0074902752976961804
830	0.01563912801444071	0.0047931385663003	0.0046010967978428905	0.9771729049859459	-1	0	0	0.16666666666666666	1	1.0	7	1.0	1.0	8	7	0	1	0	0.1111111111111111	9	1	9	0.3333333333333333	0	0.773309704604522	0.7210847586531329	0.3081791348698942	0.820560060452986	0.1785964568176292	0.8758452381257764	0.9076356816341147	0.8137482737805317	1.0	0	0.0	0.0046010967978428905	0.0046010967978428905
1084	0.016012137758994977	0.005289120034612499	0.004884748593838361	0.9771120472157371	-1	0	0	0.16666666666666666	1	1.0	7	1.0	1.0	8	7	0	1	0	0.1111111111111111	9	1	9	0.3333333333333333	0	0.773309704604522	0.7210847586531329	0.3081791348698942	0.820560060452986	0.1785964568176292	0.8758452381257764	0.9076356816341147	0.8137482737805317	1.0	0	0.0	0.004884748593838361	0.004884748593838361
4472	0.024548228127686218	0.004795737587247994	0.0031971103262210996	0.9719465637403599	-1	0	0	0.125	1	1.0	9	1.0	1.0	10	9	0	1	0	0.09090909090909091	11	1	11	0.3333333333333333	0	0.7002835737132307	0.726314325315074	0.30734564559516564	0.8335549146993475	0.17884036794813615	0.857815876117547	0.9146876330279238	0.811751972824532	1.0	0	0.0	0.0031971103262210996	0.0031971103262210996
744	0.01861316394066905	0.0028030734424323044	0.002726591155895958	0.5439618499054792	-1	0	0	0.16666666666666666	1	1.0	7	1.0	1.0	8	7	0	1	0	0.1111111111111111	9	1	9	0.3333333333333333	0	0.7912193714385982	0.7286560041362943	0.3995835334857922	0.8352315199154263	0.3240803538285705	0.9439590415684543	0.9013729645358902	0.8595624588837919	1.0	0	0.0	0.002726591155895958	0.002726591155895958
3419	0.015261563627720824	0.0017908990329295659	-0.001384293966374824	0.9760101020718757	-1	0	0	0.14285714285714285	1	1.0	8	1.0	1.0	9	8	0	1	0	0.1	10	1	10	0.3333333333333333	0	0.7573789768831565	0.6689357070646598	0.3000333363853248	0.7023892766191683	0.17884036794813615	0.8547180729503939	0.945635690155887	0.7523883020302689	1.0	0	0.0	-0.00013842939663748238	-0.00013842939663748238
3092	0.021532533613448215	0.009685814737264008	0.009511746947677212	0.970298026604547	-1	0	0	0.14285714285714285	1	1.0	8	1.0	1.0	9	8	0	1	0	0.1	10	1	10	0.3333333333333333	0	0.7002835737132307	0.721715647215782	0.3146579548050065	0.8452381054147943	0.17884036794813615	0.8661241392864701	0.9069938209281903	0.8184594121994555	1.0	0	0.0	0.009511746947677212	0.009511746947677212
3951	0.021561451989790963	0.010427426763269344	0.010023786569158165	0.968732037946852	-1	0	0	0.14285714285714285	1	1.0	8	1.0	1.0	9	8	0	1	0	0.1	10	1	10	0.3333333333333333	0	0.7002835737132307	0.732536166119752	0.3146579548050065	0.8522583685779282	0.2911985938328657	0.8756064491575376	0.9006900425169915	0.8278510498600167	1.0	0	0.0	0.010023786569158165	0.010023786569158165
2019	0.02205069117788144	0.007585931291250029	0.007351095802292619	0.969904087034083	-1	0	0	0.14285714285714285	1	1.0	8	1.0	1.0	9	8	0	1	0	0.1	10	1	10	0.3333333333333333	0	0.7002835737132307	0.721715647215782	0.3146579548050065	0.8333631515646415	0.17884036794813615	0.8661241392864701	0.9069938209281903	0.8140562455060829	1.0	0	0.0	0.007351095802292619	0.007351095802292619
879	0.01805792311549296	0.003908876275337176	0.0038858098556979136	0.9749136391209666	-1	0	0	0.16666666666666666	1	1.0	7	1.0	1.0	8	7	0	1	0	0.1111111111111111	9	1	9	0.3333333333333333	0	0.7912193714385982	0.7110513019549842	0.3081791348698942	0.820560060452986	0.1785964568176292	0.8758452381257764	0.9076356816341147	0.8112420312808031	1.0	0	0.0	0.0038858098556979136	0.0038858098556979136
1213	0.015553766425743548	0.004847789694375674	0.004665889323265192	0.9772975162532822	-1	0	0	0.16666666666666666	1	1.0	7	1.0	1.0	8	7	0	1	0	0.1111111111111111	9	1	9	0.3333333333333333	0	0.773309704604522	0.7210847586531329	0.3081791348698942	0.820560060452986	0.1785964568176292	0.8758452381257764	0.9076356816341147	0.8137482737805317	1.0	0	0.0	0.004665889323265192	0.004665889323265192
787	0.014285545667167186	0.003997711202423209	0.002569983278767611	0.9762863851787633	-1	0	0	0.16666666666666666	1	1.0	6	1.0	1.0	7	6	0	0	0	0.125	8	1	8	0.0	0	0.29611557373771086	0.9168609725925069	0.5249955759887939	0.6802676915017806	0.5059107689147986	0.755150497326658	0.7408439216067917	0.8064707661224418	0	0	0.0	0.002569983278767611	0.002569983278767611
1109	0.015416722488306585	0.005066582928883089	0.004764646318007452	0.977126591867608	-1	0	0	0.16666666666666666	1	1.0	7	1.0	1.0	8	7	0	1	0	0.1111111111111111	9	1	9	0.3333333333333333	0	0.773309704604522	0.7210847586531329	0.3081791348698942	0.820560060452986	0.1785964568176292	0.8758452381257764	0.9076356816341147	0.8137482737805317	1.0	0	0.0	0.004764646318007452	0.004764646318007452
2906	0.021412629980326132	0.009800949861261447	0.009566531676412283	0.9704237491681459	-1	0	0	0.14285714285714285	1	1.0	8	1.0	1.0	9	8	0	1	0	0.1	10	1	10	0.3333333333333333	0	0.7002835737132307	0.721715647215782	0.3146579548050065	0.8452381054147943	0.17884036794813615	0.8661241392864701	0.9069938209281903	0.8184594121994555	1.0	0.1111111111111111	0.0	0.009566531676412283	0.009566531676412283
2658	0.022034618250693166	0.009665807450604413	0.009653871740879947	0.9698363963796279	-1	0	0	0.14285714285714285	1	1.0	8	1.0	1.0	9	8	0	1	0	0.1	10	1	10	0.3333333333333333	0	0.7002835737132307	0.721715647215782	0.3146579548050065	0.8452381054147943	0.17884036794813615	0.8661241392864701	0.9069938209281903	0.8184594121994555	1.0	0	0.0	0.009653871740879947	0.009653871740879947
813	0.012107179420349647	0.003381007443278244	0.0033252357992218295	0.9751982759616553	-1	0	0	0.2	1	1.0	5	1.0	1.0	6	5	0	0	0	0.14285714285714285	7	1	7	0.0	0	0.3659602970115686	0.9162894493816651	0.5580803075775496	0.687592181897518	0.5025151924294823	0.8051754381747583	0.7564064474594875	0.8225331304858716	0	0	0.0	0.0033252357992218295	0.0033252357992218295
806	0.012215190759858769	0.0035540271124469736	-0.00021207374257217637	0.9743988600052461	-1	0	0	0.25	1	1.0	4	1.0	1.0	5	4	0	0	0	0.16666666666666666	6	1	6	0.0	0	0.45667614974148263	0.8669961766051748	0.6653770019636299	0.8952151437594442	0.5962930837882766	0.9408201921603664	0.8636615234549798	0.905680136262189	0	0	0.0	-2.1207374257217636e-05	-2.1207374257217636e-05
764	0.013151686474255696	0.003867193738319244	-0.0037471113865316977	0.9780951522203333	-1	0	0	0.4	2	0.8	4	0.5833333333333334	0.8	5	4	1	0	0	0.3333333333333333	6	2	7	0.0	0	0.43580502028542634	0.9274440734831216	0.7929791606960308	0.8856664043117726	0.6905870626129346	0.8007920694123346	0.8567633574721364	0.8803254438521503	0	0	0.0	-0.0003747111386531698	-0.0003747111386531698
3543	0.02420125923941101	0.01015630897560084	0.01007036485515826	0.9651432663458609	-1	0	0	0.125	1	1.0	9	1.0	1.0	10	9	0	1	0	0.09090909090909091	11	1	11	0.3333333333333333	0	0.7002835737132307	0.7435683056715389	0.30734564559516564	0.8335549146993475	0.17884036794813615	0.857815876117547	0.9157746659233191	0.8162232728492886	1.0	0	0.0	0.01007036485515826	0.01007036485515826
1786	0.019895655664177076	0.009493560646618892	0.00890778421290255	0.9740006254244513	-1	0	0	0.125	1	1.0	9	1.0	1.0	10	9	0	1	0	0.09090909090909091	11	1	11	0.3333333333333333	0	0.7002835737132307	0.7206266439624367	0.3008668256600533	0.832538884758877	0.16859989226479286	0.8500940701456574	0.9123898363307136	0.8067267413585096	1.0	0	0.0	0.00890778421290255	0.00890778421290255
2137	0.023053841017777195	0.003209037394128177	0.003181763254575858	0.5373807405735234	-1	0	0	0.14285714285714285	1	1.0	8	1.0	1.0	9	8	0	1	0	0.1	10	1	10	0.3333333333333333	0	0.7002835737132307	0.721715647215782	0.3017003149347818	0.8353669484503273	0.17884036794813615	0.8661241392864701	0.9069938209281903	0.8147867203606476	1.0	0	0.0	0.003181763254575858	0.003181763254575858
1304	0.013376451593969083	0.006400802556361909	0.006295682033413805	0.9764673448813207	-1	0	0	0.3333333333333333	2	0.7142857142857143	5	0.42857142857142855	0.7142857142857143	7	5	1	1	0	0.42857142857142855	7	3	9	0.25	1.0	0.7002835737132307	0.68982877161136	0.3146579548050065	0.6951330118800078	0.17835254568712222	0.8738723050347215	0.9237961508843067	0.7660957505600033	1.0	0	0.0	0.006295682033413805	0.006295682033413805
298	0.0020838136789702987	0.0017640177453136195	-0.001763971986733601	0.9839055542328679	-1	0	0	1.0	2	0.0	0	0.75	0	2	0	0	0	0	1.0	2	2	3	0.0	0	0	0	0	0	0	0	0	0	0	0	0	-0.0001763971986733601	-0.0001763971986733601
4181	0.02113943866477431	0.01000400263270389	0.00996128541195617	0.9710996302196763	-1	0	0	0.14285714285714285	1	1.0	8	1.0	1.0	9	8	0	1	0	0.1	10	1	10	0.3333333333333333	0	0.7002835737132307	0.7331848167891677	0.3146579548050065	0.8308829144473701	0.17884036794813615	0.8578239750293141	0.9069938209281903	0.8125538728378279	1.0	0	0.0	0.00996128541195617	0.00996128541195617
762	0.01784734753014304	0.010037240873076747	-0.0095402031253504	0.9705859502154947	-1	0	0	0.16666666666666666	1	1.0	6	1.0	1.0	7	6	0	0	0	0.125	8	1	8	0.0	0	0.7002835737132307	0.8595879816342137	0.3146579548050065	0.7824178849513719	0.44317816764563317	0.908307169723457	0.9069938209281903	0.8575319970582379	0	0	0.0	-0.00095402031253504	-0.00095402031253504
2917	0.024981442007108553	0.005510345570878639	-0.0005519939523694651	0.9598383878701157	-1	0	0	0.125	1	1.0	9	1.0	1.0	10	9	0	1	0	0.09090909090909091	11	1	11	0.3333333333333333	0	0.7002835737132307	0.7206266439624367	0.3000333363853248	0.8168711874172601	0.17884036794813615	0.857815876117547	0.9157746659233191	0.8042980034048304	1.0	0	0.0	-5.519939523694651e-05	-5.519939523694651e-05
517	0.015766949707420153	0.005133168498355213	0.004938786842250028	0.9770862867489043	-1	0	0	0.16666666666666666	1	1.0	7	1.0	1.0	8	7	0	1	0	0.1111111111111111	9	1	9	0.3333333333333333	0	0.773309704604522	0.7210847586531329	0.3081791348698942	0.820560060452986	0.1785964568176292	0.8758452381257764	0.9076356816341147	0.8137482737805317	1.0	0	0.0	0.004938786842250028	0.004938786842250028
1641	0.024901040474284028	0.009050449500193444	0.007687333515408532	0.9714842531342959	-1	0	0	0.125	1	1.0	9	1.0	1.0	10	9	0	1	0	0.09090909090909091	11	1	11	0.3333333333333333	0	0.7002835737132307	0.8055004064067244	0.30734564559516564	0.8305066914389853	0.17884036794813615	0.9184382245601038	0.9157746659233191	0.8594251160753491	1.0	0	0.0	0.007687333515408532	0.007687333515408532
2236	0.025189204194429448	0.0149738147211164	-0.01497377442013948	0.9740126383054554	-1	0	0	0.125	1	1.0	9	1.0	1.0	10	9	0	1	0	0.09090909090909091	11	1	11	0.3333333333333333	0	0.7002835737132307	0.7206266439624367	0.3146579548050065	0.8389863350257301	0.17884036794813615	0.857815876117547	0.9069938209281903	0.8123238616730962	1.0	0	0.0	-0.0014973774420139478	-0.0014973774420139478
4804	0.01842752493023745	0.0070818662650526405	0.006974546939610169	0.9708465226888238	-1	0	0	0.14285714285714285	1	1.0	8	1.0	1.0	9	8	0	1	0	0.1	10	1	10	0.3333333333333333	0	0.7002835737132307	0.7851510414421161	0.3146579548050065	0.8522583685779282	0.17884036794813615	0.8603030501876173	0.9069938209281903	0.8350787962269653	1.0	0	0.0	0.006974546939610169	0.006974546939610169
4046	0.021438660168537505	0.009550799731943609	0.009450712722337398	0.9707673642832418	-1	0	0	0.14285714285714285	1	1.0	8	1.0	1.0	9	8	0	1	0	0.1	10	1	10	0.3333333333333333	0	0.7002835737132307	0.721715647215782	0.3146579548050065	0.8452381054147943	0.15835941658144956	0.8720211619817446	0.9089397875964522	0.8210125026576554	1.0	0	0.0	0.009450712722337398	0.009450712722337398
4369	0.024040520715348564	0.009197917341507648	0.008776892649844818	0.9698095903762303	-1	0	0	0.125	1	1.0	9	1.0	1.0	10	9	0	1	0	0.09090909090909091	11	1	11	0.3333333333333333	0	0.7002835737132307	0.7206266439624367	0.30734564559516564	0.8335549146993475	0.15835941658144956	0.862684258873158	0.9166684541598614	0.8123659432184935	1.0	0	0.0	0.008776892649844818	0.008776892649844818
3270	0.021544186221103587	0.009613825251235294	0.00946077932634162	0.970345873589522	-1	0	0	0.14285714285714285	1	1.0	8	1.0	1.0	9	8	0	1	0	0.1	10	1	10	0.3333333333333333	0	0.7002835737132307	0.721715647215782	0.3146579548050065	0.8452381054147943	0.17884036794813615	0.8661241392864701	0.9069938209281903	0.8184594121994555	1.0	0	0.0	0.00946077932634162	0.00946077932634162
2534	0.021911645669158427	0.009664175033498815	0.009569499245365818	0.9704187218602851	-1	0	0	0.14285714285714285	1	1.0	8	1.0	1.0	9	8	0	1	0	0.1	10	1	10	0.3333333333333333	0	0.7002835737132307	0.721715647215782	0.3146579548050065	0.8452381054147943	0.17884036794813615	0.8661241392864701	0.9069938209281903	0.8184594121994555	1.0	0	0.0	0.009569499245365818	0.009569499245365818
3756	0.016824800253848075	0.005437379974853564	-0.005371894637425151	0.9825945805022147	-1	0	0	0.16666666666666666	1	1.0	6	1.0	1.0	7	6	0	1	0	0.125	8	1	8	0.3333333333333333	0	0.8463358354958131	0.7264084807386447	0.3000333363853248	0.8736401860130824	0.17884036794813615	0.8826673513046541	0.9416297388625482	0.837895054505457	1.0	0.14285714285714285	0.0	-0.0005371894637425151	-0.0005371894637425151
2282	0.024274311088956863	0.008947460513567682	0.008714400514874009	0.9697341729680292	-1	0	0	0.125	1	1.0	9	1.0	1.0	10	9	0	1	0	0.09090909090909091	11	1	11	0.3333333333333333	0	0.7002835737132307	0.7206266439624367	0.30734564559516564	0.8335549146993475	0.17884036794813615	0.857815876117547	0.9157746659233191	0.8102995304763642	1.0	0	0.0	0.008714400514874009	0.008714400514874009
4223	0.021400394468205956	0.010327745821485141	0.009923323277680402	0.9711183036694432	-1	0	0	0.14285714285714285	1	1.0	8	1.0	1.0	9	8	0	1	0	0.1	10	1	10	0.3333333333333333	0	0.7002835737132307	0.732536166119752	0.3146579548050065	0.8522583685779282	0.17884036794813615	0.8516734703305052	0.9069938209281903	0.8179589662392669	1.0	0	0.0	0.009923323277680402	0.009923323277680402
4928	0.025490829187960973	0.0159875179810107	-0.015377951211817335	0.8168441334660943	-1	0	0	0.125	1	1.0	9	1.0	1.0	10	9	0	1	0	0.09090909090909091	11	1	11	0.3333333333333333	0	0.7002835737132307	0.7206266439624367	0.3146579548050065	0.7876204378596132	0.15835941658144956	0.862684258873158	0.9069938209281903	0.7966240099585251	1.0	0	0.0	-0.0015377951211817335	-0.0015377951211817335
2992	0.0217160031774126	0.01000224754432968	0.00993256362161118	0.970098853362161	-1	0	0	0.14285714285714285	1	1.0	8	1.0	1.0	9	8	0	1	0	0.1	10	1	10	0.3333333333333333	0	0.7002835737132307	0.721715647215782	0.3146579548050065	0.8452381054147943	0.17884036794813615	0.8661241392864701	0.9069938209281903	0.8184594121994555	1.0	0	0.0	0.00993256362161118	0.00993256362161118
4989	0.02431928079761987	0.009771381773064585	0.009770712294280188	0.9652652302338591	-1	0	0	0.125	1	1.0	9	1.0	1.0	10	9	0	1	0	0.09090909090909091	11	1	11	0.3333333333333333	0	0.7002835737132307	0.7435683056715389	0.30734564559516564	0.8335549146993475	0.15835941658144956	0.862684258873158	0.9166684541598614	0.8182396324219096	1.0	0	0.0	0.009770712294280188	0.009770712294280188
980	0.016084369981242217	0.0049111108741908315	0.0047752537680597245	0.9761747256933482	-1	0	0	0.16666666666666666	1	1.0	7	1.0	1.0	8	7	0	1	0	0.1111111111111111	9	1	9	0.3333333333333333	0	0.773309704604522	0.7210847586531329	0.3146579548050065	0.8163770376831082	0.1785964568176292	0.8758452381257764	0.9069938209281903	0.8123216848200208	1.0	0	0.0	0.0047752537680597245	0.0047752537680597245
3514	0.022197258150510903	0.009453833890447273	0.009364859694841984	0.9658044336929441	-1	0	0	0.14285714285714285	1	1.0	8	1.0	1.0	9	8	0	1	0	0.1	10	1	10	0.3333333333333333	0	0.7002835737132307	0.7477974265269919	0.3146579548050065	0.8452381054147943	0.17884036794813615	0.8661241392864701	0.9069938209281903	0.8249977449438716	1.0	0	0.0	0.009364859694841984	0.009364859694841984
4450	0.024519831550160586	0.009932892256689694	0.00939036061353064	0.9672751818673234	-1	0	0	0.125	1	1.0	9	1.0	1.0	10	9	0	1	0	0.09090909090909091	11	1	11	0.3333333333333333	0	0.7002835737132307	0.7206266439624367	0.30734564559516564	0.8335549146993475	0.2911985938328657	0.8719824631687493	0.9069451643890942	0.8164386403699497	1.0	0	0.0	0.00939036061353064	0.00939036061353064
2327	0.02121990438233144	0.006096889535587186	0.005968235784761578	0.9717415637159227	-1	0	0	0.14285714285714285	1	1.0	8	1.0	1.0	9	8	0	1	0	0.1	10	1	10	0.3333333333333333	0	0.7002835737132307	0.6969620650249274	0.3146579548050065	0.8452381054147943	0.17884036794813615	0.8661241392864701	0.9069938209281903	0.8124343648702635	1.0	0	0.0	0.005968235784761578	0.005968235784761578
3032	0.017197869014847246	0.007963886095714617	0.005913619020216439	0.9766256689514895	-1	0	0	0.16666666666666666	1	1.0	7	1.0	1.0	8	7	0	1	0	0.1111111111111111	9	1	9	0.3333333333333333	0	0.773309704604522	0.7456802209500372	0.3146579548050065	0.8317455252145751	0.1785964568176292	0.8758452381257764	0.9157746659233191	0.8238236929825897	1.0	0	0.0	0.005913619020216439	0.005913619020216439
3164	0.024232493996033007	0.009520881536303757	0.00914407524790433	0.9697031504672086	-1	0	0	0.125	1	1.0	9	1.0	1.0	10	9	0	1	0	0.09090909090909091	11	1	11	0.3333333333333333	0	0.7002835737132307	0.7206266439624367	0.30734564559516564	0.8335549146993475	0.17884036794813615	0.857815876117547	0.9157746659233191	0.8102995304763642	1.0	0	0.0	0.00914407524790433	0.00914407524790433
1080	0.015232151961957319	0.004891315558762337	0.004663656272416238	0.9773737272743664	-1	0	0	0.16666666666666666	1	1.0	7	1.0	1.0	8	7	0	1	0	0.1111111111111111	9	1	9	0.3333333333333333	0	0.773309704604522	0.7210847586531329	0.3081791348698942	0.820560060452986	0.1785964568176292	0.8758452381257764	0.9076356816341147	0.8137482737805317	1.0	0	0.0	0.004663656272416238	0.004663656272416238
1475	0.024181462961909303	0.00889519197288847	0.008776506042497042	0.9707937238142547	-1	0	0	0.125	1	1.0	9	1.0	1.0	10	9	0	1	0	0.09090909090909091	11	1	11	0.3333333333333333	0	0.7002835737132307	0.8055004064067244	0.30734564559516564	0.8014947530861084	0.17884036794813615	0.9184382245601038	0.9157746659233191	0.8514480154094005	1.0	0	0.0	0.008776506042497042	0.008776506042497042
576	0.019442973323728775	0.003719174555053558	0.00022138084181858012	0.7750702399941651	-1	0	0	0.16666666666666666	1	1.0	6	1.0	1.0	6	6	1	0	0	0.125	8	1	8	0.0	0	0.4209938441502832	0.7553822816269755	0.8326885009818149	0.9260490478081346	0.6376676532579645	0.8739409665530343	0.8296870054724214	0.8657359589354887	0	0	0.0	0.00022138084181858012	0.00022138084181858012
4492	0.02412116091592565	0.0099782602645696	0.009797235864414963	0.9648414107381261	-1	0	0	0.125	1	1.0	9	1.0	1.0	10	9	0	1	0	0.09090909090909091	11	1	11	0.3333333333333333	0	0.7002835737132307	0.7435683056715389	0.30734564559516564	0.8335549146993475	0.17884036794813615	0.857815876117547	0.9157746659233191	0.8162232728492886	1.0	0	0.0	0.009797235864414963	0.009797235864414963
1285	0.011939968543079592	0.00479704885128731	0.004514164218872776	0.9765843199159175	-1	0	0	0.14285714285714285	1	1.0	8	1.0	1.0	9	8	0	1	0	0.1	10	1	10	0.3333333333333333	0	0.8463358354958131	0.7138000082490024	0.3017003149347818	0.8057684396421486	0.17884036794813615	0.8660698614179417	0.9082735606677335	0.8023586270277979	1.0	0	0.0	0.004514164218872776	0.004514164218872776
1261	0.020605266769363327	0.009509180365668047	0.0070166766124198894	0.9764090017665051	-1	0	0	0.125	1	1.0	9	1.0	1.0	10	9	0	1	0	0.09090909090909091	11	1	11	0.3333333333333333	0	0.7002835737132307	0.8055004064067244	0.3008668256600533	0.7996061789151474	0.17884036794813615	0.9184382245601038	0.9157746659233191	0.8509486345183906	1.0	0	0.0	0.0070166766124198894	0.0070166766124198894
1379	0.013715604953082135	0.0063966450782501965	0.006349382965906347	0.9766025074084899	-1	0	0	0.3333333333333333	2	0.7142857142857143	5	0.42857142857142855	0.7142857142857143	7	5	1	1	0	0.42857142857142855	7	3	9	0.25	1.0	0.7002835737132307	0.68982877161136	0.3146579548050065	0.6951330118800078	0.17835254568712222	0.8738723050347215	0.9237961508843067	0.7660957505600033	1.0	0	0.0	0.006349382965906347	0.006349382965906347
2355	0.023441806489837364	0.00319274812738066	0.0031815348951075746	0.5293335782623025	-1	0	0	0.14285714285714285	1	1.0	8	1.0	1.0	9	8	0	1	0	0.1	10	1	10	0.3333333333333333	0	0.7002835737132307	0.721715647215782	0.3017003149347818	0.8353669484503273	0.17884036794813615	0.8661241392864701	0.9069938209281903	0.8147867203606476	1.0	0	0.0	0.0031815348951075746	0.0031815348951075746
3117	0.02402574430916677	0.009881561815205886	0.009831945583988283	0.9648652920546186	-1	0	0	0.125	1	1.0	9	1.0	1.0	10	9	0	1	0	0.09090909090909091	11	1	11	0.3333333333333333	0	0.7002835737132307	0.7435683056715389	0.30734564559516564	0.8335549146993475	0.17884036794813615	0.8488570614984264	0.9133363935666693	0.8126160609579327	1.0	0	0.0	0.009831945583988283	0.009831945583988283
943	0.010509991572866889	0.0058139674029493845	0.005485647865870384	0.9751903640366075	-1	0	0	0.16666666666666666	1	1.0	6	1.0	1.0	7	6	0	1	0	0.125	8	1	8	0.3333333333333333	0	0.8463358354958131	0.7273067167235829	0.3132775767644308	0.8458216161947462	0.17835254568712222	0.8866223690608421	0.9082735606677335	0.8291995079506003	1.0	0	0.0	0.005485647865870384	0.005485647865870384
4672	0.02161261258665864	0.009416619818014314	0.009219821574044686	0.9668070963437811	-1	0	0	0.14285714285714285	1	1.0	8	1.0	1.0	9	8	0	1	0	0.1	10	1	10	0.3333333333333333	0	0.7002835737132307	0.7477974265269919	0.3146579548050065	0.8452381054147943	0.15835941658144956	0.8720211619817446	0.9089397875964522	0.8274782660986119	1.0	0	0.0	0.009219821574044686	0.009219821574044686
4599	0.024381403159233792	0.007475562529494525	0.0008957967333031402	0.9745896919268605	-1	0	0	0.125	1	1.0	9	1.0	1.0	10	9	0	1	0	0.09090909090909091	11	1	11	0.3333333333333333	0	0.7002835737132307	0.8122441389874018	0.30734564559516564	0.8014947530861084	0.15835941658144956	0.9200435853138766	0.9269292382476579	0.8541780834350327	1.0	0	0.0	0.0008957967333031402	0.0008957967333031402
1293	0.014997433287944192	0.005746832813972979	0.004946137396528474	0.9786727712875092	-1	0	0	0.16666666666666666	1	1.0	7	1.0	1.0	8	7	0	1	0	0.1111111111111111	9	1	9	0.3333333333333333	0	0.773309704604522	0.7210847586531329	0.3081791348698942	0.820560060452986	0.15835941658144956	0.873727195951351	0.9076356816341147	0.8127693780877249	1.0	0	0.0	0.004946137396528474	0.004946137396528474
953	0.015449251247309928	0.004643536691274278	0.004507092247483008	0.9770234776002599	-1	0	0	0.16666666666666666	1	1.0	7	1.0	1.0	8	7	0	1	0	0.1111111111111111	9	1	9	0.3333333333333333	0	0.773309704604522	0.7210847586531329	0.3081791348698942	0.820560060452986	0.1785964568176292	0.8758452381257764	0.9076356816341147	0.8137482737805317	1.0	0	0.0	0.004507092247483008	0.004507092247483008
1656	0.020236756699569976	0.009169580300471606	0.0070322555162415845	0.976578651739097	-1	0	0	0.125	1	1.0	9	1.0	1.0	10	9	0	1	0	0.09090909090909091	11	1	11	0.3333333333333333	0	0.7002835737132307	0.8055004064067244	0.3008668256600533	0.7996061789151474	0.16859989226479286	0.917013707618219	0.9123898363307136	0.8501492090451058	1.0	0	0.0	0.0070322555162415845	0.0070322555162415845
3510	0.022500578380682947	0.009570868228512558	0.009407022927146633	0.9656236753547511	-1	0	0	0.14285714285714285	1	1.0	8	1.0	1.0	9	8	0	1	0	0.1	10	1	10	0.3333333333333333	0	0.7002835737132307	0.7477974265269919	0.3146579548050065	0.8452381054147943	0.17884036794813615	0.8661241392864701	0.9069938209281903	0.8249977449438716	1.0	0	0.0	0.009407022927146633	0.009407022927146633
4573	0.024322763734682954	0.008931993419213332	0.00861684641451872	0.9695549163667643	-1	0	0	0.125	1	1.0	9	1.0	1.0	10	9	0	1	0	0.09090909090909091	11	1	11	0.3333333333333333	0	0.7002835737132307	0.7206266439624367	0.30734564559516564	0.8335549146993475	0.15835941658144956	0.862684258873158	0.9166684541598614	0.8123659432184935	1.0	0	0.0	0.00861684641451872	0.00861684641451872
468	0.002697718959790355	0.0026510400843588085	-0.0026490651774632033	0.9846802232041538	-1	0	0	0.5	1	1.0	1	1.0	1.0	2	1	0	1	0	0.3333333333333333	3	1	3	0.3333333333333333	0	0.8080818809920313	0.6725607138445865	0.5033636577190884	0.6948306170042814	0.4496862906487915	0.950950397509052	0.9044056932742913	0.8179331814393255	1.0	0	0.0	-0.00026490651774632035	-0.00026490651774632035
667	0.0019082152307520188	0.001575347044954767	-0.0015743060298740084	0.9839092748300392	-1	0	0	1.0	1	0	0	1.0	0	1	0	0	0	0	0.5	2	1	2	0.0	0	0	0	0	0	0	0	0	0	0	0	0	-0.00015743060298740083	-0.00015743060298740083
4849	0.021356615378385152	0.010479579328874956	0.009904674196656396	0.9713284289589027	-1	0	0	0.14285714285714285	1	1.0	8	1.0	1.0	9	8	0	1	0	0.1	10	1	10	0.3333333333333333	0	0.7002835737132307	0.732536166119752	0.3146579548050065	0.8522583685779282	0.17884036794813615	0.8603030501876173	0.9069938209281903	0.821408692026167	1.0	0	0.0	0.009904674196656396	0.009904674196656396
4208	0.02401224718547203	0.010104142416765119	0.010083807730800254	0.9660933279986201	-1	0	0	0.125	1	1.0	9	1.0	1.0	10	9	0	1	0	0.09090909090909091	11	1	11	0.3333333333333333	0	0.7002835737132307	0.7435683056715389	0.30734564559516564	0.8335549146993475	0.15835941658144956	0.862684258873158	0.9166684541598614	0.8182396324219096	1.0	0	0.0	0.010083807730800254	0.010083807730800254
933	0.017855973644096856	0.004088685464831887	0.004069109503701227	0.9752971797658077	-1	0	0	0.16666666666666666	1	1.0	7	1.0	1.0	8	7	0	1	0	0.1111111111111111	9	1	9	0.3333333333333333	0	0.7912193714385982	0.7110513019549842	0.3081791348698942	0.820560060452986	0.1785964568176292	0.8758452381257764	0.9076356816341147	0.8112420312808031	1.0	0	0.0	0.004069109503701227	0.004069109503701227
1717	0.024281624013990043	0.00925424508970574	0.009118340886810976	0.9707102430166825	-1	0	0	0.125	1	1.0	9	1.0	1.0	10	9	0	1	0	0.09090909090909091	11	1	11	0.3333333333333333	0	0.7002835737132307	0.8055004064067244	0.30734564559516564	0.8014947530861084	0.17884036794813615	0.9184382245601038	0.9157746659233191	0.8514480154094005	1.0	0	0.0	0.009118340886810976	0.009118340886810976
519	0.0019189789871544656	0.0016508614428086118	-0.0016506123471416302	0.9836246244547001	-1	0	0	1.0	1	0	0	1.0	0	1	0	0	0	0	0.5	2	1	2	0.0	0	0	0	0	0	0	0	0	0	0	0	0	-0.00016506123471416302	-0.00016506123471416302
3073	0.02204775964122104	0.009983180739166575	0.009898460655304236	0.9702181972571665	-1	0	0	0.14285714285714285	1	1.0	8	1.0	1.0	9	8	0	1	0	0.1	10	1	10	0.3333333333333333	0	0.7002835737132307	0.721715647215782	0.3146579548050065	0.8452381054147943	0.17884036794813615	0.8661241392864701	0.9069938209281903	0.8184594121994555	1.0	0	0.0	0.009898460655304236	0.009898460655304236
234	0.0021438411778378083	0.0020428628677416857	-0.002041022396363393	0.9828945994532914	-1	0	0	0	0	0	0	1.0	0	0	0	0	0	0	1.0	1	1	1	0.0	0	0	0	0	0	0	0	0	0	0	0	0	-0.1	-0.1
1676	0.01588517569909108	0.007885509246635251	0.007571630172790159	0.9767398029440958	-1	0	0	0.16666666666666666	1	1.0	7	1.0	1.0	8	7	0	1	0	0.1111111111111111	9	1	9	0.3333333333333333	0	0.7002835737132307	0.8337798830047602	0.3146579548050065	0.7932453083427842	0.1785964568176292	0.9339907882851438	0.9157746659233191	0.8663397586297149	1.0	0	0.0	0.007571630172790159	0.007571630172790159
1931	0.024940052505876303	0.014830802489005222	-0.014824854038406944	0.9746868007603386	-1	0	0	0.125	1	1.0	9	1.0	1.0	10	9	0	1	0	0.09090909090909091	11	1	11	0.3333333333333333	0	0.7002835737132307	0.7206266439624367	0.3146579548050065	0.8389863350257301	0.17884036794813615	0.857815876117547	0.9069938209281903	0.8123238616730962	1.0	0	0.0	-0.0014824854038406944	-0.0014824854038406944
2832	0.02158500176646831	0.009876066521462	0.009570753622027433	0.9707846961076362	-1	0	0	0.14285714285714285	1	1.0	8	1.0	1.0	9	8	0	1	0	0.1	10	1	10	0.3333333333333333	0	0.7002835737132307	0.721715647215782	0.3146579548050065	0.8452381054147943	0.17884036794813615	0.8661241392864701	0.9069938209281903	0.8184594121994555	1.0	0	0.0	0.009570753622027433	0.009570753622027433
3899	0.016924936412917806	0.007815672010559894	0.0056242540298619866	0.976745277513359	-1	0	0	0.16666666666666666	1	1.0	7	1.0	1.0	8	7	0	1	0	0.1111111111111111	9	1	9	0.3333333333333333	0	0.773309704604522	0.7210847586531329	0.3146579548050065	0.8317455252145751	0.1785964568176292	0.8758452381257764	0.9157746659233191	0.8176519328878297	1.0	0	0.0	0.0056242540298619866	0.0056242540298619866
2690	0.02219893871585175	0.010001167107677225	0.009801435781130428	0.9700244303017675	-1	0	0	0.14285714285714285	1	1.0	8	1.0	1.0	9	8	0	1	0	0.1	10	1	10	0.3333333333333333	0	0.7002835737132307	0.721715647215782	0.3146579548050065	0.8452381054147943	0.17884036794813615	0.8661241392864701	0.9069938209281903	0.8184594121994555	1.0	0	0.0	0.009801435781130428	0.009801435781130428
4118	0.024759897554984672	0.009878871141726576	0.009875732931191358	0.9655205422166289	-1	0	0	0.125	1	1.0	9	1.0	1.0	10	9	0	1	0	0.09090909090909091	11	1	11	0.3333333333333333	0	0.7002835737132307	0.7435683056715389	0.30734564559516564	0.8335549146993475	0.15835941658144956	0.862684258873158	0.9166684541598614	0.8182396324219096	1.0	0	0.0	0.009875732931191358	0.009875732931191358
4996	0.021350278708063036	0.009763610002255596	0.009650797934746831	0.9706039967617325	-1	0	0	0.14285714285714285	1	1.0	8	1.0	1.0	9	8	0	1	0	0.1	10	1	10	0.3333333333333333	0	0.7002835737132307	0.7331848167891677	0.3146579548050065	0.8308829144473701	0.17884036794813615	0.8578239750293141	0.9069938209281903	0.8125538728378279	1.0	0	0.0	0.009650797934746831	0.009650797934746831
3056	0.016311482726989346	0.0017824229260783803	0.0006143534519794535	0.9715120468217275	-1	0	0	0.14285714285714285	1	1.0	8	1.0	1.0	9	8	0	1	0	0.1	10	1	10	0.3333333333333333	0	0.7002835737132307	0.7454889416507621	0.3146579548050065	0.8308829144473701	0.17884036794813615	0.8665633643537015	0.9015294584493587	0.8194315158142746	1.0	0	0.0	0.0006143534519794535	0.0006143534519794535
2752	0.015182624217443978	0.0035761948185284186	-0.003575221155738601	0.9781888887908549	-1	0	0	0.2	1	1.0	5	1.0	1.0	6	5	0	1	0	0.14285714285714285	7	1	7	0.3333333333333333	0	0.7679239482501296	0.7634652572667355	0.24752130555368823	0.8787416712797602	0.3287417696425381	0.8664762240876368	0.9133429738084071	0.842130350768215	1.0	0.16666666666666666	0.0	-0.0003575221155738601	-0.0003575221155738601
1252	0.021604845705617874	0.0067416717022315	0.005588202603771679	0.9718445374222401	-1	0	0	0.125	1	1.0	9	0.55	0.8888888888888888	9	8	1	0	0	0.2	10	2	11	0.0	0	0.43580502028542634	0.8769405825783396	0.49552450149329613	0.8959913547995139	0.6037467691985854	0.8959668573402432	0.7883189760695979	0.8899412226772379	0	0	0.0	0.005588202603771679	0.005588202603771679
776	0.022874152032189968	0.005149949465201499	0.005023957910215463	0.969560769415011	-1	0	0	0.125	1	1.0	9	0.55	0.8888888888888888	9	8	1	1	0	0.2	10	2	11	0.2	0	0.43580502028542634	0.6502342953483733	0.5979883560554377	0.8884561847257848	0.6037467691985854	0.8918988442677235	0.7883189760695979	0.8322708520001879	1.0	0	0.0	0.005023957910215463	0.005023957910215463
3286	0.02238434979976259	0.009575029402748372	0.009518938638919155	0.9660126236266672	-1	0	0	0.14285714285714285	1	1.0	8	1.0	1.0	9	8	0	1	0	0.1	10	1	10	0.3333333333333333	0	0.7002835737132307	0.7477974265269919	0.3146579548050065	0.8452381054147943	0.17884036794813615	0.8661241392864701	0.9069938209281903	0.8249977449438716	1.0	0	0.0	0.009518938638919155	0.009518938638919155
4340	0.022289735838997078	0.009766422057952237	0.009752264455957841	0.9663237000105772	-1	0	0	0.14285714285714285	1	1.0	8	1.0	1.0	9	8	0	1	0	0.1	10	1	10	0.3333333333333333	0	0.7002835737132307	0.7477974265269919	0.3146579548050065	0.8452381054147943	0.15835941658144956	0.8720211619817446	0.9089397875964522	0.8274782660986119	1.0	0	0.0	0.009752264455957841	0.009752264455957841
4317	0.019957967791426258	0.009582160119504456	0.009544019579331663	0.9673791707114993	-1	0	0	0.14285714285714285	1	1.0	8	1.0	1.0	9	8	0	1	0	0.1	10	1	10	0.3333333333333333	0	0.7002835737132307	0.7552571026327554	0.3146579548050065	0.8308829144473701	0.15835941658144956	0.8642509968034908	0.9089397875964522	0.8210191659730434	1.0	0	0.0	0.009544019579331663	0.009544019579331663
1973	0.016453776385923623	0.005666490719214033	-0.005641194271425334	0.9807597856943657	-1	0	0	0.16666666666666666	1	1.0	6	1.0	1.0	7	6	0	1	0	0.125	8	1	8	0.3333333333333333	0	0.8463358354958131	0.8549148243978327	0.3000333363853248	0.8419839079046259	0.17884036794813615	0.9327290147424618	0.9416297388625482	0.8834358442243254	1.0	0	0.0	-0.0005641194271425334	-0.0005641194271425334
5029	0.023492214174857442	0.009486624940076986	0.00929042190190604	0.9651475414394083	-1	0	0	0.125	1	1.0	9	1.0	1.0	10	9	0	1	0	0.09090909090909091	11	1	11	0.3333333333333333	0	0.7002835737132307	0.7435683056715389	0.30734564559516564	0.8335549146993475	0.17884036794813615	0.857815876117547	0.9157746659233191	0.8162232728492886	1.0	0	0.0	0.00929042190190604	0.00929042190190604
3219	0.021981219389835195	0.010030532577303118	0.009824980039381991	0.970305421339225	-1	0	0	0.14285714285714285	1	1.0	8	1.0	1.0	9	8	0	1	0	0.1	10	1	10	0.3333333333333333	0	0.7002835737132307	0.721715647215782	0.3146579548050065	0.8452381054147943	0.17884036794813615	0.8661241392864701	0.9069938209281903	0.8184594121994555	1.0	0	0.0	0.009824980039381991	0.009824980039381991
4576	0.02433881259704193	0.009863309399546084	0.009851578177830483	0.9655445311376951	-1	0	0	0.125	1	1.0	9	1.0	1.0	10	9	0	1	0	0.09090909090909091	11	1	11	0.3333333333333333	0	0.7002835737132307	0.7435683056715389	0.30734564559516564	0.8335549146993475	0.15835941658144956	0.862684258873158	0.9166684541598614	0.8182396324219096	1.0	0	0.0	0.009851578177830483	0.009851578177830483
3175	0.018904406128481016	0.009585749677786345	0.009093517469160338	0.9732025238520078	-1	0	0	0.16666666666666666	1	1.0	7	1.0	1.0	8	7	0	1	0	0.1111111111111111	9	1	9	0.3333333333333333	0	0.7002835737132307	0.7295228139319333	0.30734564559516564	0.8582334999934044	0.17884036794813615	0.8643191818017972	0.9133363935666693	0.824650455238204	1.0	0	0.0	0.009093517469160338	0.009093517469160338
2862	0.021769849340756722	0.009441078512961602	0.009329630693661698	0.970646519509936	-1	0	0	0.14285714285714285	1	1.0	8	1.0	1.0	9	8	0	1	0	0.1	10	1	10	0.3333333333333333	0	0.7002835737132307	0.721715647215782	0.3146579548050065	0.8452381054147943	0.17884036794813615	0.8661241392864701	0.9069938209281903	0.8184594121994555	1.0	0	0.0	0.009329630693661698	0.009329630693661698
4572	0.020513524885420794	0.009862450238464882	0.009801019901299777	0.9713278018429055	-1	0	0	0.14285714285714285	1	1.0	8	1.0	1.0	9	8	0	1	0	0.1	10	1	10	0.3333333333333333	0	0.7002835737132307	0.7331848167891677	0.3146579548050065	0.8308829144473701	0.15835941658144956	0.8724641437341919	0.9089397875964522	0.8188468697848779	1.0	0	0.0	0.009801019901299777	0.009801019901299777
533	0.004103466611347405	0.0025530222982492207	-0.0025523643189669563	0.9840881745538628	-1	0	0	0.5	2	0.6666666666666666	2	0.8333333333333334	0.3333333333333333	3	1	1	2	0	0.6666666666666666	2	3	5	0.5	0	0.4535951059361668	0.9317083359579511	0.7697897573499409	0.7349852138437272	0.47395193415581127	0.9677673405333156	0.8948896055007621	0.9125441833143358	0.6666666666666666	0	0.0	-0.00025523643189669565	-0.00025523643189669565
4974	0.021577237130699038	0.01056724923139828	0.0101478484817069	0.9711358023747048	-1	0	0	0.14285714285714285	1	1.0	8	1.0	1.0	9	8	0	1	0	0.1	10	1	10	0.3333333333333333	0	0.7002835737132307	0.732536166119752	0.3146579548050065	0.8522583685779282	0.17884036794813615	0.8603030501876173	0.9069938209281903	0.821408692026167	1.0	0	0.0	0.0101478484817069	0.0101478484817069
4513	0.021230835073426036	0.010167088743269045	0.010141205956765367	0.970758667407287	-1	0	0	0.14285714285714285	1	1.0	8	1.0	1.0	9	8	0	1	0	0.1	10	1	10	0.3333333333333333	0	0.7002835737132307	0.7331848167891677	0.3146579548050065	0.8308829144473701	0.17884036794813615	0.8578239750293141	0.9069938209281903	0.8125538728378279	1.0	0	0.0	0.010141205956765367	0.010141205956765367
1126	0.015175441920506362	0.007796982478156061	0.007267274166710303	0.977356452928855	-1	0	0	0.125	1	1.0	9	1.0	1.0	10	9	0	1	0	0.09090909090909091	11	1	11	0.3333333333333333	0	0.773309704604522	0.7302810919351777	0.3026838704270987	0.8084397539504664	0.1785964568176292	0.857437132641676	0.9157746659233191	0.8037721352245679	1.0	0	0.0	0.007267274166710303	0.007267274166710303
2990	0.021566991733013016	0.009681768082802914	0.009399953921579132	0.9707129258019007	-1	0	0	0.14285714285714285	1	1.0	8	1.0	1.0	9	8	0	1	0	0.1	10	1	10	0.3333333333333333	0	0.7002835737132307	0.721715647215782	0.3146579548050065	0.8452381054147943	0.17884036794813615	0.8661241392864701	0.9069938209281903	0.8184594121994555	1.0	0	0.0	0.009399953921579132	0.009399953921579132
[truncated: 3,981 more rows]
