# Supplementary material for: Environmental influences on evolvable robots
Source: PLoS One. 2020 May 29;15(5):e0233848. doi: 10.1371/journal.pone.0233848 (PMC7259730; doi:10.1371/journal.pone.0233848)
Supplement: S1 Dataset — (ZIP) [file pone.0233848.s003.zip › data_plosone/all_measures_tilted_13.tsv]

robot_id	velocity	displacement_velocity	displacement_velocity_hill	head_balance	contacts	branching	branching_modules_count	limbs	extremities	length_of_limbs	extensiveness	coverage	joints	hinge_count	active_hinges_count	brick_count	touch_sensor_count	brick_sensor_count	proportion	width	height	absolute_size	sensors	symmetry	avg_period	dev_period	avg_phase_offset	dev_phase_offset	avg_amplitude	dev_amplitude	avg_intra_dev_params	avg_inter_dev_params	sensors_reach	recurrence	synaptic_reception	fitness	cons_fitness
3233	0.010068635840593762	0.005809196157875098	0.005475841636433527	0.9753198692789334	-1	0	0	0.3333333333333333	2	0.8571428571428571	6	0.5625	0.8571428571428571	8	6	0	0	0	0.25	8	2	9	0.0	0	0.4150143707767633	0.9205173578352829	0.4014367615139304	0.9129713528567603	0.4835021460481963	0.8159158841154234	0.8532811475966661	0.8905392304498437	0	0	0.0	0.005475841636433527	0.005475841636433527
766	0.0023186629860875987	0.0019246294040693032	-0.0019245014532068869	0.984498970304929	-1	0	0	1.0	2	0.0	0	1.0	0	2	0	0	1	0	0.3333333333333333	3	1	3	0.5	1.0	0	0	0	0	0	0	0	0	0	0	0	-0.00019245014532068869	-0.00019245014532068869
2016	0.008236026572305512	0.0015881105778095261	-0.0015311812718561111	0.980374821817042	-1	0.5	1	0.7142857142857143	5	0.25	2	0.625	0.25	7	2	2	0	0	1.0	4	4	10	0.0	0.3333333333333333	0.3640879560087016	0.8857328506922063	0.5431734741081993	0.9320149203976933	0.4431616006842599	0.8237678259458779	0.8532811475966661	0.887887387401777	0	0	0.0	-0.0001531181271856111	-0.0001531181271856111
3343	0.010045469232486726	0.005888423952750163	0.005450861082296418	0.9755113335447889	-1	0	0	0.3333333333333333	2	0.8571428571428571	6	0.5625	0.8571428571428571	8	6	0	0	0	0.25	8	2	9	0.0	0	0.4150143707767633	0.9205173578352829	0.4014367615139304	0.9129713528567603	0.4835021460481963	0.8159158841154234	0.8532811475966661	0.8905392304498437	0	0	0.0	0.005450861082296418	0.005450861082296418
184	0.002587463935684661	0.002538535683948017	-0.002538453328706331	0.9846462444991617	-1	0	0	0.5	1	1.0	1	1.0	1.0	1	1	1	1	0	0.3333333333333333	3	1	3	0.16666666666666666	0	0.29636110663416215	0.5	0.17041090757467975	0.5	0.7161297518692976	0.5	0.9115769536837208	0.5	1.0	0	0.0	-0.00025384533287063307	-0.00025384533287063307
3339	0.010278938312038952	0.0059829607813097355	0.005470616739095584	0.9755050524502153	-1	0	0	0.3333333333333333	2	0.8571428571428571	6	0.5625	0.8571428571428571	8	6	0	0	0	0.25	8	2	9	0.0	0	0.4150143707767633	0.9205173578352829	0.4014367615139304	0.9129713528567603	0.4835021460481963	0.8180739449868007	0.8532811475966661	0.8910073529562839	0	0	0.0	0.005470616739095584	0.005470616739095584
3489	0.010098940641958204	0.005889645225380709	0.005389366387294868	0.9755656481379854	-1	0	0	0.3333333333333333	2	0.8571428571428571	6	0.5625	0.8571428571428571	8	6	0	0	0	0.25	8	2	9	0.0	0	0.4150143707767633	0.9205173578352829	0.4014367615139304	0.9129713528567603	0.4835021460481963	0.8159158841154234	0.8532811475966661	0.8905392304498437	0	0	0.0	0.005389366387294868	0.005389366387294868
545	0.0020912814270031793	0.0017776940571111166	-0.0017775352778419003	0.9833340358002091	-1	0	0	1.0	2	0.0	0	0.75	0	2	0	0	0	0	1.0	2	2	3	0.0	0	0	0	0	0	0	0	0	0	0	0	0	-0.00017775352778419003	-0.00017775352778419003
4860	0.014817143594690375	0.0020396143240630975	0.0016808166915970309	0.971980933760173	-1	0	0	0.3333333333333333	2	0.8571428571428571	6	0.5625	0.8571428571428571	8	6	0	0	0	0.25	8	2	9	0.0	0	0.45092293420508034	0.9172473227246115	0.4434150040946487	0.901122164217945	0.5367507495799417	0.8751493617588054	0.8239966304800087	0.899122978112131	0	0	0.0	0.0016808166915970309	0.0016808166915970309
231	0.002928937799715804	0.002156611068825213	-0.002155962231226964	0.983853033895059	-1	0	0	0.6666666666666666	2	0.5	1	1.0	0	2	0	1	1	0	1.0	2	2	4	0.25	0	0	0	0	0	0	0	0	0	0	0	0	-0.00021559622312269643	-0.00021559622312269643
1511	0.011331354714696857	0.001362105444019673	-0.000721293871523898	0.9718866122606546	-1	0.3333333333333333	1	0.625	5	0.3333333333333333	3	0.55	0.3333333333333333	8	3	2	0	0	0.8	5	4	11	0.0	0.3333333333333333	0.4150143707767633	0.8939061827966678	0.4108298277421446	0.9046465827064576	0.4835021460481963	0.8730959910819388	0.8420541976362832	0.8912217556445866	0	0	0.0	-7.21293871523898e-05	-7.21293871523898e-05
523	0.012064876806429438	0.005777067279571558	-0.005620625903716277	0.946941926230606	-1	0.75	3	0.8	8	0.3076923076923077	4	0.4166666666666667	0.3076923076923077	11	4	3	0	0	1.0	6	6	15	0.0	0.4	0.4659407855448249	0.8299241419769942	0.2597000489196616	0.9201795064262405	0.4431616006842599	0.8721840157523754	0.8420541976362832	0.8790462227371691	0	0	0.0	-0.0005620625903716277	-0.0005620625903716277
4227	0.010822607483445192	0.006956632547459754	0.0059535500019824595	0.9764242891727537	-1	0	0	0.3333333333333333	2	0.8571428571428571	6	0.5625	0.8571428571428571	8	6	0	0	0	0.25	8	2	9	0.0	0	0.4150143707767633	0.9205173578352829	0.4014367615139304	0.9325535457031693	0.4835021460481963	0.8160528941266615	0.8697482038957084	0.8992217305408742	0	0	0.0	0.0059535500019824595	0.0059535500019824595
2368	0.010203642686459683	0.005847041758764366	0.005059368103372374	0.9758112529302055	-1	0	0	0.3333333333333333	2	0.8571428571428571	6	0.5625	0.8571428571428571	8	6	0	0	0	0.25	8	2	9	0.0	0	0.4150143707767633	0.8939061827966678	0.4014367615139304	0.9129713528567603	0.4835021460481963	0.8185953866694543	0.8532811475966661	0.8803976713324281	0	0	0.0	0.005059368103372374	0.005059368103372374
2689	0.010179619843454198	0.005954269806214121	0.004814089134412826	0.9759720194094188	-1	0	0	0.3333333333333333	2	0.8571428571428571	6	0.5625	0.8571428571428571	8	6	0	0	0	0.25	8	2	9	0.0	0	0.4150143707767633	0.8939061827966678	0.4014367615139304	0.9129713528567603	0.4835021460481963	0.8162156225360218	0.8532811475966661	0.8798368959657723	0	0	0.0	0.004814089134412826	0.004814089134412826
4170	0.008285170034794637	0.00452795018610508	-0.0045191017840957625	0.979363950515387	-1	0	0	0.5	2	0.75	3	0.6	0.75	5	3	0	0	0	0.4	5	2	6	0.0	0	0.4659407855448249	0.8954857351705513	0.7099808648072258	0.9295015942801044	0.5367507495799417	0.8553344800868398	0.8603526114233095	0.8973440718758482	0	0	0.0	-0.00045191017840957626	-0.00045191017840957626
14	0.03537011810239057	0.0059853303674277	-0.005452531617389701	0.9811456024413935	-1	0	0	0.2	2	0.9230769230769231	12	0.5357142857142857	0.6153846153846154	10	8	4	4	0	0.14285714285714285	14	2	15	0.4	0	0.4984893556726712	0.9256088154152122	0.7562473238629606	0.869062061272841	0.2595578085598649	0.9339680269592538	0.914884691935686	0.9132809118387555	0.2	0.6	0.0	-0.0005452531617389701	-0.0005452531617389701
3157	0.01031466358308081	0.005741496441078377	0.005095382078824278	0.9754818127184756	-1	0	0	0.3333333333333333	2	0.8571428571428571	6	0.5625	0.8571428571428571	8	6	0	0	0	0.25	8	2	9	0.0	0	0.4150143707767633	0.9205173578352829	0.4014367615139304	0.9129713528567603	0.4835021460481963	0.8159158841154234	0.8532811475966661	0.8905392304498437	0	0	0.0	0.005095382078824278	0.005095382078824278
1097	0.014832286565030857	0.002251202134165757	-0.00020585332646432886	0.9758032668122265	-1	0	0	0.5	4	0.5	5	0.4	0.5	9	5	2	0	0	0.8333333333333334	6	5	12	0.0	0.2857142857142857	0.4659407855448249	0.9182344990950987	0.43978227397789527	0.8805781556730318	0.4431616006842599	0.8627791682269643	0.7616572709995884	0.889439347947013	0	0	0.0	-2.0585332646432887e-05	-2.0585332646432887e-05
4994	0.015441960221952768	0.007312040181700202	0.006236534878222718	0.9712785640739802	-1	0	0	0.3333333333333333	2	0.8571428571428571	6	0.5625	0.8571428571428571	8	6	0	0	0	0.25	8	2	9	0.0	0	0.45092293420508034	0.9172473227246115	0.4014367615139304	0.9345305145935252	0.5367507495799417	0.8751493617588054	0.8603526114233095	0.9119022475852799	0	0	0.0	0.006236534878222718	0.006236534878222718
1251	0.011764794020758454	0.0027476334395821144	0.0005719290945072543	0.9715707276425101	-1	0	0	0.5	4	0.4444444444444444	4	0.44	0.4444444444444444	8	4	2	0	0	1.0	5	5	11	0.0	0.2857142857142857	0.4150143707767633	0.8939061827966678	0.4108298277421446	0.9046465827064576	0.4835021460481963	0.8730959910819388	0.8420541976362832	0.8912217556445866	0	0	0.0	0.0005719290945072543	0.0005719290945072543
2998	0.009739254154908497	0.005573354843890126	0.0052390166731907314	0.9756413297916796	-1	0	0	0.3333333333333333	2	0.8571428571428571	6	0.5625	0.8571428571428571	8	6	0	0	0	0.25	8	2	9	0.0	0	0.4150143707767633	0.8939061827966678	0.395025084791614	0.9139235941996634	0.4835021460481963	0.8159158841154234	0.8532811475966661	0.8801905355610973	0	0	0.0	0.0052390166731907314	0.0052390166731907314
749	0.005119992738191688	0.004249043685915355	-0.004210575158029911	0.9737028852546302	-1	1.0	1	1.0	4	0.25	1	0.5	0.25	5	1	0	0	0	0.75	4	3	6	0.0	1.0	0.17375603040260962	0.98228790590623	0.9741697239057736	0.7461992831632284	0.8388454809255679	0.684250321759539	0.9741103748556694	0.8760796566495987	0	0	0.0	-0.00042105751580299105	-0.00042105751580299105
3135	0.01028584023437114	0.006180506903922739	0.0056735006279652	0.9754992781080694	-1	0	0	0.3333333333333333	2	0.8571428571428571	6	0.5625	0.8571428571428571	8	6	0	0	0	0.25	8	2	9	0.0	0	0.4150143707767633	0.9205173578352829	0.4014367615139304	0.9129713528567603	0.4835021460481963	0.8159158841154234	0.8532811475966661	0.8905392304498437	0	0	0.0	0.0056735006279652	0.0056735006279652
3895	0.010100355734393746	0.0057966294559937724	0.005379200274101755	0.9755587706887652	-1	0	0	0.3333333333333333	2	0.8571428571428571	6	0.5625	0.8571428571428571	8	6	0	0	0	0.25	8	2	9	0.0	0	0.4150143707767633	0.9205173578352829	0.4014367615139304	0.9129713528567603	0.4835021460481963	0.8185953866694543	0.8532811475966661	0.8911208440204672	0	0	0.0	0.005379200274101755	0.005379200274101755
4542	0.01511385011160199	0.007015679387362287	0.006689026795591816	0.9709392023316221	-1	0	0	0.3333333333333333	2	0.8571428571428571	6	0.5625	0.8571428571428571	8	6	0	0	0	0.25	8	2	9	0.0	0	0.45092293420508034	0.9172473227246115	0.4014367615139304	0.9345305145935252	0.5367507495799417	0.8751493617588054	0.8603526114233095	0.9119022475852799	0	0	0.0	0.006689026795591816	0.006689026795591816
3848	0.011211376990992393	0.007247678011189268	0.005464157899426354	0.9767223551196823	-1	0	0	0.3333333333333333	2	0.8571428571428571	6	0.5625	0.8571428571428571	8	6	0	0	0	0.25	8	2	9	0.0	0	0.4150143707767633	0.9205173578352829	0.4014367615139304	0.9325535457031693	0.4835021460481963	0.8159158841154234	0.8697482038957084	0.8991941640827132	0	0	0.0	0.005464157899426354	0.005464157899426354
632	0.0042331451876308915	0.0035126056596954465	-0.0034439824950269547	0.9733934260989279	-1	0	0	0.6666666666666666	4	0.3333333333333333	2	0.6666666666666666	0.3333333333333333	5	2	2	1	0	0.75	4	3	8	0.2	1.0	0.4659407855448249	0.854224492349611	0.43978227397789527	0.8989676540177207	0.4431616006842599	0.7663466345534645	0.7630840738397484	0.847342675425967	1.0	0.2	0.0	-0.00034439824950269546	-0.00034439824950269546
2224	0.010165764112916241	0.0061104214579359665	0.005051926059697343	0.9757230985066888	-1	0	0	0.3333333333333333	2	0.8571428571428571	6	0.5625	0.8571428571428571	8	6	0	0	0	0.25	8	2	9	0.0	0	0.4150143707767633	0.8939061827966678	0.4014367615139304	0.9129713528567603	0.4835021460481963	0.8185953866694543	0.8532811475966661	0.8803976713324281	0	0	0.0	0.005051926059697343	0.005051926059697343
3439	0.012952271957877829	0.0028153334549136716	-0.0014983817860324193	0.977275951834876	-1	0	0	0.2857142857142857	2	0.875	7	0.5555555555555556	0.875	9	7	0	0	0	0.2222222222222222	9	2	10	0.0	0	0.4659407855448249	0.9161793884605571	0.2597000489196616	0.9309941343221555	0.5238426914121327	0.8661959630980519	0.8697482038957084	0.9078038412634184	0	0	0.0	-0.00014983817860324193	-0.00014983817860324193
1784	0.01286817156764173	0.0017408066949634467	-0.0014205438098206845	0.9752328416897442	-1	0	0	0.5	4	0.4444444444444444	4	0.44	0.4444444444444444	8	4	2	0	0	1.0	5	5	11	0.0	0.2857142857142857	0.4150143707767633	0.8939061827966678	0.4108298277421446	0.9046465827064576	0.4835021460481963	0.8185953866694543	0.8420541976362832	0.8768245405242533	0	0	0.0	-0.00014205438098206845	-0.00014205438098206845
3755	0.011284329488063048	0.007306109454593521	0.005673131217108335	0.9767434151402071	-1	0	0	0.3333333333333333	2	0.8571428571428571	6	0.5625	0.8571428571428571	8	6	0	0	0	0.25	8	2	9	0.0	0	0.4150143707767633	0.9205173578352829	0.4014367615139304	0.9325535457031693	0.4835021460481963	0.8159158841154234	0.8697482038957084	0.8991941640827132	0	0	0.0	0.005673131217108335	0.005673131217108335
3699	0.011394361863176806	0.0071693372906139145	0.005620148153607615	0.9766092262984468	-1	0	0	0.3333333333333333	2	0.8571428571428571	6	0.5625	0.8571428571428571	8	6	0	0	0	0.25	8	2	9	0.0	0	0.4150143707767633	0.9205173578352829	0.4014367615139304	0.9325535457031693	0.4835021460481963	0.8159158841154234	0.8697482038957084	0.8991941640827132	0	0	0.0	0.005620148153607615	0.005620148153607615
1156	0.015259655269750408	0.0020363524717210125	0.00032903860236511257	0.9756409782229657	-1	0	0	0.5	4	0.5	5	0.4	0.5	9	5	2	0	0	0.8333333333333334	6	5	12	0.0	0.2857142857142857	0.4659407855448249	0.9182344990950987	0.43978227397789527	0.8805781556730318	0.4431616006842599	0.8746052220690862	0.7616572709995884	0.892794274822544	0	0	0.0	0.00032903860236511257	0.00032903860236511257
4015	0.011097969660335294	0.006829844867309758	0.0055842752048183035	0.9766286443986816	-1	0	0	0.3333333333333333	2	0.8571428571428571	6	0.5625	0.8571428571428571	8	6	0	0	0	0.25	8	2	9	0.0	0	0.4150143707767633	0.9205173578352829	0.4014367615139304	0.9325535457031693	0.47224417255961165	0.8104344875468632	0.8697482038957084	0.8980986926895518	0	0	0.0	0.0055842752048183035	0.0055842752048183035
3934	0.01491351061942294	0.003025812379571274	-0.0029342572386888578	0.9725767862835695	-1	0	0	0.16666666666666666	1	1.0	6	1.0	1.0	7	6	0	1	0	0.125	8	1	8	0.3333333333333333	0	0.4659407855448249	0.8826703109666817	0.2597000489196616	0.9427530082192872	0.4431616006842599	0.801318926706417	0.8747121424109319	0.888083935988084	1.0	0	0.0	-0.0002934257238688858	-0.0002934257238688858
1605	0.011087400467704856	0.0021297671987888737	0.0011432276564553865	0.9705761723923475	-1	0	0	0.5	4	0.4444444444444444	4	0.44	0.4444444444444444	8	4	2	0	0	1.0	5	5	11	0.0	0.2857142857142857	0.4150143707767633	0.8939061827966678	0.4108298277421446	0.9046465827064576	0.4835021460481963	0.8730959910819388	0.8420541976362832	0.8912217556445866	0	0	0.0	0.0011432276564553865	0.0011432276564553865
1667	0.0052790506086077115	0.0028980757783684356	-0.0028078123647997956	0.9829426355401142	-1	0	0	0.5	2	0.6666666666666666	2	0.625	0.6666666666666666	4	2	0	0	0	0.5	4	2	5	0.0	0	0.4916231644653332	0.8008139877748595	0.5492459955836414	0.9348342952036567	0.4835021460481963	0.9177988028403001	0.8300493230973535	0.8962167734079897	0	0	0.0	-0.00028078123647997955	-0.00028078123647997955
1025	0.0151529612903451	0.0017834865635621585	0.0005601688232617334	0.9751606896661368	-1	0	0	0.5	4	0.5	5	0.4	0.5	9	5	2	0	0	0.8333333333333334	6	5	12	0.0	0.2857142857142857	0.4659407855448249	0.9182344990950987	0.43978227397789527	0.8805781556730318	0.4431616006842599	0.8627791682269643	0.7616572709995884	0.889439347947013	0	0	0.0	0.0005601688232617334	0.0005601688232617334
4507	0.01495782029094941	0.006991932478709559	0.006361317056328615	0.971049380437924	-1	0	0	0.3333333333333333	2	0.8571428571428571	6	0.5625	0.8571428571428571	8	6	0	0	0	0.25	8	2	9	0.0	0	0.45092293420508034	0.9172473227246115	0.4014367615139304	0.9345305145935252	0.5367507495799417	0.8751493617588054	0.8603526114233095	0.9119022475852799	0	0	0.0	0.006361317056328615	0.006361317056328615
4793	0.014636993933365358	0.0065332942577665965	0.006363642024346228	0.9706568819284147	-1	0	0	0.3333333333333333	2	0.8571428571428571	6	0.5625	0.8571428571428571	8	6	0	0	0	0.25	8	2	9	0.0	0	0.45092293420508034	0.9172473227246115	0.4014367615139304	0.9345305145935252	0.5367507495799417	0.8751493617588054	0.8603526114233095	0.9119022475852799	0	0	0.0	0.006363642024346228	0.006363642024346228
4053	0.011235822057054305	0.007160909910947356	0.005702226138069371	0.9765459512442769	-1	0	0	0.3333333333333333	2	0.8571428571428571	6	0.5625	0.8571428571428571	8	6	0	0	0	0.25	8	2	9	0.0	0	0.4150143707767633	0.9231120162145728	0.6874050449402686	0.9441729027090121	0.4835021460481963	0.8169425973702693	0.8833761420258314	0.906339718565878	0	0	0.0	0.005702226138069371	0.005702226138069371
400	0.0017421755922357495	0.0016852306429311276	-0.0016852306407194762	0.9863417512618514	-1	0	0	1.0	1	0	0	1.0	0	1	0	0	0	0	0.5	1	2	2	0.0	0	0	0	0	0	0	0	0	0	0	0	0	-0.00016852306407194763	-0.00016852306407194763
3167	0.01017608401174861	0.005843139186451086	0.005348802320086884	0.9754407618855028	-1	0	0	0.3333333333333333	2	0.8571428571428571	6	0.5625	0.8571428571428571	8	6	0	0	0	0.25	8	2	9	0.0	0	0.4150143707767633	0.9205173578352829	0.4014367615139304	0.9129713528567603	0.4835021460481963	0.8159158841154234	0.8532811475966661	0.8905392304498437	0	0	0.0	0.005348802320086884	0.005348802320086884
5050	0.015068078311066947	0.006803711026394759	0.0064743591746473095	0.9708916323645277	-1	0	0	0.3333333333333333	2	0.8571428571428571	6	0.5625	0.8571428571428571	8	6	0	0	0	0.25	8	2	9	0.0	0	0.45092293420508034	0.9172473227246115	0.4014367615139304	0.9345305145935252	0.5367507495799417	0.8817145357436175	0.8603526114233095	0.9135350633550362	0	0	0.0	0.0064743591746473095	0.0064743591746473095
4405	0.014949625888536234	0.006658003505870829	0.0064058148033435515	0.9705954142503973	-1	0	0	0.3333333333333333	2	0.8571428571428571	6	0.5625	0.8571428571428571	8	6	0	0	0	0.25	8	2	9	0.0	0	0.45092293420508034	0.9172473227246115	0.4014367615139304	0.9345305145935252	0.5367507495799417	0.8751493617588054	0.8603526114233095	0.9119022475852799	0	0	0.0	0.0064058148033435515	0.0064058148033435515
2609	0.01022050766812016	0.006096819266642591	0.005080692505069665	0.9757536546869241	-1	0	0	0.3333333333333333	2	0.8571428571428571	6	0.5625	0.8571428571428571	8	6	0	0	0	0.25	8	2	9	0.0	0	0.4150143707767633	0.8939061827966678	0.4014367615139304	0.9129713528567603	0.4835021460481963	0.8185953866694543	0.8532811475966661	0.8803976713324281	0	0	0.0	0.005080692505069665	0.005080692505069665
2460	0.009999613302738759	0.005668504363728647	0.00462159283624703	0.9756858310657548	-1	0	0	0.3333333333333333	2	0.8571428571428571	6	0.5625	0.8571428571428571	8	6	0	0	0	0.25	8	2	9	0.0	0	0.4150143707767633	0.8939061827966678	0.4014367615139304	0.9129713528567603	0.4835021460481963	0.8185953866694543	0.8532811475966661	0.8803976713324281	0	0	0.0	0.00462159283624703	0.00462159283624703
3675	0.011254515004578807	0.007005261599244478	0.0055058515525042125	0.976429064440752	-1	0	0	0.3333333333333333	2	0.8571428571428571	6	0.5625	0.8571428571428571	8	6	0	0	0	0.25	8	2	9	0.0	0	0.4150143707767633	0.9205173578352829	0.4014367615139304	0.9325535457031693	0.4835021460481963	0.8159158841154234	0.8697482038957084	0.8991941640827132	0	0	0.0	0.0055058515525042125	0.0055058515525042125
3519	0.011368724368699288	0.006927286419087467	0.005564466172789392	0.976606203559477	-1	0	0	0.3333333333333333	2	0.8571428571428571	6	0.5625	0.8571428571428571	8	6	0	0	0	0.25	8	2	9	0.0	0	0.4150143707767633	0.9205173578352829	0.4014367615139304	0.9325535457031693	0.4835021460481963	0.8159158841154234	0.8697482038957084	0.8991941640827132	0	0	0.0	0.005564466172789392	0.005564466172789392
1129	0.013363661861353323	0.0015938681691994162	-0.0015008050333014426	0.9807545693474454	-1	0	0	0.5	3	0.5714285714285714	4	0.42857142857142855	0.5714285714285714	7	4	1	0	0	0.42857142857142855	7	3	9	0.0	0	0.7217463656567824	0.9439451498136425	0.5431734741081993	0.8420330631760646	0.5238426914121327	0.8427908650840457	0.8420541976362832	0.8868308760085852	0	0	0.0	-0.00015008050333014425	-0.00015008050333014425
4481	0.014719377138485042	0.006338692272144459	0.0061435548196168725	0.9708172635807173	-1	0	0	0.3333333333333333	2	0.8571428571428571	6	0.5625	0.8571428571428571	8	6	0	0	0	0.25	8	2	9	0.0	0	0.45092293420508034	0.9172473227246115	0.4014367615139304	0.9345305145935252	0.5367507495799417	0.8751493617588054	0.8603526114233095	0.9119022475852799	0	0	0.0	0.0061435548196168725	0.0061435548196168725
3840	0.010896382947652468	0.006909083592455104	0.005591566569383477	0.9765078002718893	-1	0	0	0.3333333333333333	2	0.8571428571428571	6	0.5625	0.8571428571428571	8	6	0	0	0	0.25	8	2	9	0.0	0	0.4150143707767633	0.9159964587829739	0.4848404568634437	0.938220395762998	0.4439279468967383	0.7797568407190254	0.8697482038957084	0.8932717558780031	0	0	0.0	0.005591566569383477	0.005591566569383477
3089	0.010193977965333272	0.006282253080942812	0.004748124029708908	0.9753804279607088	-1	0	0	0.3333333333333333	2	0.8571428571428571	6	0.5625	0.8571428571428571	8	6	0	0	0	0.25	8	2	9	0.0	0	0.4916231644653332	0.8181035432665571	0.395025084791614	0.9139235941996634	0.4835021460481963	0.8162156225360218	0.8158773149938674	0.8563942850415555	0	0	0.0	0.004748124029708908	0.004748124029708908
2811	0.010345800336265101	0.006052301051923906	0.005508829697773291	0.975609110848983	-1	0	0	0.3333333333333333	2	0.8571428571428571	6	0.5625	0.8571428571428571	8	6	0	0	0	0.25	8	2	9	0.0	0	0.4150143707767633	0.9205173578352829	0.4014367615139304	0.9129713528567603	0.4835021460481963	0.8185953866694543	0.8532811475966661	0.8911208440204672	0	0	0.0	0.005508829697773291	0.005508829697773291
2174	0.009910194883786787	0.005894172970705242	0.005046382180607117	0.9757080002273276	-1	0	0	0.3333333333333333	2	0.8571428571428571	6	0.5625	0.8571428571428571	8	6	0	0	0	0.25	8	2	9	0.0	0	0.4150143707767633	0.8939061827966678	0.4014367615139304	0.9129713528567603	0.4835021460481963	0.8185953866694543	0.8532811475966661	0.8803976713324281	0	0	0.0	0.005046382180607117	0.005046382180607117
3153	0.01023486906882133	0.005637150626270664	0.005301705488273815	0.9755335873500441	-1	0	0	0.3333333333333333	2	0.8571428571428571	6	0.5625	0.8571428571428571	8	6	0	0	0	0.25	8	2	9	0.0	0	0.4150143707767633	0.9205173578352829	0.4014367615139304	0.9129713528567603	0.4835021460481963	0.8185953866694543	0.8532811475966661	0.8911208440204672	0	0	0.0	0.005301705488273815	0.005301705488273815
2116	0.01139821070480889	0.006281407983661784	0.0028034654944507314	0.9681602907840698	-1	0	0	0.5	4	0.4444444444444444	4	0.44	0.4444444444444444	8	4	2	0	0	1.0	5	5	11	0.0	0.2857142857142857	0.4150143707767633	0.8939061827966678	0.4014367615139304	0.9129713528567603	0.4835021460481963	0.8185953866694543	0.8532811475966661	0.8803976713324281	0	0	0.0	0.0028034654944507314	0.0028034654944507314
5026	0.01506772293378049	0.0068127146724600105	0.006415812532295281	0.9708856451198521	-1	0	0	0.3333333333333333	2	0.8571428571428571	6	0.5625	0.8571428571428571	8	6	0	0	0	0.25	8	2	9	0.0	0	0.45092293420508034	0.9172473227246115	0.4014367615139304	0.9345305145935252	0.5367507495799417	0.8751493617588054	0.8603526114233095	0.9119022475852799	0	0	0.0	0.006415812532295281	0.006415812532295281
4468	0.015055097046352148	0.007021199960656906	0.005807174265083833	0.971390297269176	-1	0	0	0.3333333333333333	2	0.8571428571428571	6	0.5625	0.8571428571428571	8	6	0	0	0	0.25	8	2	9	0.0	0	0.45092293420508034	0.9172473227246115	0.4014367615139304	0.9345305145935252	0.5367507495799417	0.8751493617588054	0.8603526114233095	0.9119022475852799	0	0	0.0	0.005807174265083833	0.005807174265083833
2326	0.011589958326951401	0.006317304093657224	0.0035047665540778707	0.967772019172223	-1	0	0	0.5	4	0.4444444444444444	4	0.44	0.4444444444444444	8	4	2	0	0	1.0	5	5	11	0.0	0.2857142857142857	0.4150143707767633	0.8939061827966678	0.4014367615139304	0.9129713528567603	0.4835021460481963	0.8349902726025195	0.8532811475966661	0.8843604418350118	0	0	0.0	0.0035047665540778707	0.0035047665540778707
4742	0.015473725389921252	0.0074549322670338135	0.005749683204653439	0.9716515690275283	-1	0	0	0.3333333333333333	2	0.8571428571428571	6	0.5625	0.8571428571428571	8	6	0	0	0	0.25	8	2	9	0.0	0	0.45092293420508034	0.9172473227246115	0.4014367615139304	0.9345305145935252	0.5367507495799417	0.8777622679602887	0.8603526114233095	0.9125463258987897	0	0	0.0	0.005749683204653439	0.005749683204653439
4463	0.015033091152356877	0.0068734073292271184	0.006293013766160871	0.9709882188533863	-1	0	0	0.3333333333333333	2	0.8571428571428571	6	0.5625	0.8571428571428571	8	6	0	0	0	0.25	8	2	9	0.0	0	0.45092293420508034	0.9172473227246115	0.4014367615139304	0.9345305145935252	0.5367507495799417	0.8751493617588054	0.8603526114233095	0.9119022475852799	0	0	0.0	0.006293013766160871	0.006293013766160871
43	0.010150914402029395	0.004420894099166016	-0.004417237416164969	0.9625408008120803	-1	0	0	0.5	3	0.5714285714285714	4	0.375	0.5714285714285714	6	4	2	2	0	0.6666666666666666	4	6	9	0.3333333333333333	0.6666666666666666	0.37023557164689214	0.9393171959175721	0.8137179412263602	0.9371659338389556	0.3980059152987209	0.8970927566295103	0.9358352537407884	0.9266089081130429	0.6666666666666666	0.3333333333333333	0.0	-0.0004417237416164969	-0.0004417237416164969
3414	0.005093145711304703	0.002949009185773825	-0.0028869607360249433	0.9835128929171614	-1	0	0	0.5	2	0.6666666666666666	2	0.625	0.6666666666666666	4	2	0	0	0	0.5	4	2	5	0.0	0	0.2425405377811744	0.9304971698985588	0.5398529293554272	0.9359977194666558	0.4835021460481963	0.8525383228647394	0.8271341773556169	0.9124480302681567	0	0	0.0	-0.00028869607360249434	-0.00028869607360249434
4172	0.01514550398046754	0.00733742510525265	0.005593993793272862	0.9716249665126981	-1	0	0	0.3333333333333333	2	0.8571428571428571	6	0.5625	0.8571428571428571	8	6	0	0	0	0.25	8	2	9	0.0	0	0.45092293420508034	0.9172473227246115	0.4014367615139304	0.9345305145935252	0.5367507495799417	0.8777622679602887	0.8603526114233095	0.9125463258987897	0	0	0.0	0.005593993793272862	0.005593993793272862
2318	0.010034065330397473	0.0058543946923433005	0.004978864646464958	0.9757077964834173	-1	0	0	0.3333333333333333	2	0.8571428571428571	6	0.5625	0.8571428571428571	8	6	0	0	0	0.25	8	2	9	0.0	0	0.4150143707767633	0.8939061827966678	0.4014367615139304	0.9129713528567603	0.4835021460481963	0.8185953866694543	0.8532811475966661	0.8803976713324281	0	0	0.0	0.004978864646464958	0.004978864646464958
3054	0.009938225428029841	0.006020417585132509	0.005493435252037497	0.9754355899549999	-1	0	0	0.3333333333333333	2	0.8571428571428571	6	0.5625	0.8571428571428571	8	6	0	0	0	0.25	8	2	9	0.0	0	0.4150143707767633	0.9205173578352829	0.4014367615139304	0.9129713528567603	0.4835021460481963	0.8185953866694543	0.8532811475966661	0.8911208440204672	0	0	0.0	0.005493435252037497	0.005493435252037497
3269	0.009782384717617679	0.0057455899961721575	0.005299122207957509	0.9754886420194592	-1	0	0	0.3333333333333333	2	0.8571428571428571	6	0.5625	0.8571428571428571	8	6	0	0	0	0.25	8	2	9	0.0	0	0.4150143707767633	0.9205173578352829	0.4014367615139304	0.9129713528567603	0.4835021460481963	0.8162156225360218	0.8532811475966661	0.8906040986940579	0	0	0.0	0.005299122207957509	0.005299122207957509
3160	0.009799470018251785	0.005738662019958024	0.005448228488403186	0.975471355811893	-1	0	0	0.3333333333333333	2	0.8571428571428571	6	0.5625	0.8571428571428571	8	6	0	0	0	0.25	8	2	9	0.0	0	0.4150143707767633	0.9205173578352829	0.4014367615139304	0.9129713528567603	0.4835021460481963	0.8185953866694543	0.8532811475966661	0.8911208440204672	0	0	0.0	0.005448228488403186	0.005448228488403186
429	0.0024765620152073517	0.0022908200496593216	-0.0022903332174783373	0.9856240280483796	-1	0	0	1.0	1	0	0	1.0	0	1	0	0	3	0	0.5	1	2	2	1.0	0	0	0	0	0	0	0	0	0	0	0	0	-0.00022903332174783374	-0.00022903332174783374
3498	0.011061183366421161	0.0071272893739258245	0.005689770842788765	0.9765323266971748	-1	0	0	0.3333333333333333	2	0.8571428571428571	6	0.5625	0.8571428571428571	8	6	0	0	0	0.25	8	2	9	0.0	0	0.4150143707767633	0.9205173578352829	0.4014367615139304	0.9325535457031693	0.4835021460481963	0.8159158841154234	0.8697482038957084	0.8991941640827132	0	0	0.0	0.005689770842788765	0.005689770842788765
4079	0.007154683686310314	0.0034337277679935916	-0.003428116319402999	0.9829410302190348	-1	0	0	0.6666666666666666	4	0.2857142857142857	2	0.5625	0.2857142857142857	6	2	2	0	0	1.0	4	4	9	0.0	0.3333333333333333	0.3640879560087016	0.8978757260919908	0.5398529293554272	0.952904362148321	0.4431616006842599	0.8379137690431246	0.8310547856294836	0.9067560296735225	0	0	0.0	-0.0003428116319402999	-0.0003428116319402999
1013	0.019465854847063393	0.003674677142357243	-0.003412471639769398	0.9801728553210642	-1	0	0	0.4444444444444444	4	0.5454545454545454	6	0.3611111111111111	0.5454545454545454	10	6	2	0	0	1.0	6	6	13	0.0	0.25	0.5938435756008037	0.9284459903588449	0.43978227397789527	0.8788871320289737	0.4431616006842599	0.8675829647783776	0.804975981258503	0.8948795880233869	0	0	0.0	-0.0003412471639769398	-0.0003412471639769398
4301	0.014596117025837364	0.006317002629445074	0.006247842818109353	0.9708039151695631	-1	0	0	0.3333333333333333	2	0.8571428571428571	6	0.5625	0.8571428571428571	8	6	0	0	0	0.25	8	2	9	0.0	0	0.45092293420508034	0.9172473227246115	0.4014367615139304	0.9345305145935252	0.5367507495799417	0.8817145357436175	0.8603526114233095	0.9135350633550362	0	0	0.0	0.006247842818109353	0.006247842818109353
4626	0.015930781927010564	0.002967790275695011	0.0017080520134980142	0.9724015107606009	-1	0	0	0.3333333333333333	2	0.8571428571428571	6	0.5625	0.8571428571428571	8	6	0	0	0	0.25	8	2	9	0.0	0	0.45092293420508034	0.9172473227246115	0.4434150040946487	0.901122164217945	0.5367507495799417	0.8751493617588054	0.8239966304800087	0.899122978112131	0	0	0.0	0.0017080520134980142	0.0017080520134980142
154	0.008811828981182908	0.0038431519523561084	-0.0038150796989998635	0.9770157393953647	-1	0	0	0.3	3	0.8461538461538461	11	0.5357142857142857	0.8461538461538461	14	11	0	0	0	0.14285714285714285	14	2	15	0.0	0.15384615384615385	0.7110028319801937	0.8940395010195538	0.4539983746656341	0.9053863654999166	0.5436502547768262	0.9417756851000635	0.7494453516720142	0.9161821555862657	0	0	0.0	-0.00038150796989998634	-0.00038150796989998634
595	0.00284377547524549	0.002810592857756994	-0.002810480696342178	0.984758846666115	-1	0	0	0.6666666666666666	2	0.5	1	0.6666666666666666	0.5	3	1	0	0	0	0.6666666666666666	2	3	4	0.0	0	1.0	0.867938293516604	0.6019863349404846	0.960417202125306	0.4862623596080743	0.9314622007975519	0.9679673790614942	0.9282689786294294	0	0	0.0	-0.0002810480696342178	-0.0002810480696342178
740	0.0019376390597910216	0.001937485775798931	-0.0019366740959413573	0.9853778434296848	-1	0	0	1.0	2	0.0	0	0.75	0	1	0	1	0	0	1.0	2	2	3	0.0	0	0	0	0	0	0	0	0	0	0	0	0	-0.00019366740959413572	-0.00019366740959413572
877	0.004632687956201973	0.0035434815692724072	-0.0034737157323668803	0.9740491199827044	-1	0.25	1	0.5	5	0.6153846153846154	8	0.5	0.6153846153846154	12	8	2	0	0	0.3	10	3	15	0.0	0.5	0.4659407855448249	0.8186695638414819	0.43978227397789527	0.8936350266608921	0.4431616006842599	0.7373206874930586	0.7616572709995884	0.8257723787058197	0	0	0.0	-0.000347371573236688	-0.000347371573236688
4784	0.014519541336773273	0.006574583109668155	0.006525245168533607	0.9705740724266463	-1	0	0	0.3333333333333333	2	0.8571428571428571	6	0.5625	0.8571428571428571	8	6	0	0	0	0.25	8	2	9	0.0	0	0.45092293420508034	0.9172473227246115	0.4014367615139304	0.9345305145935252	0.5302967204960372	0.9084968470217855	0.8554033306718674	0.9207902564858097	0	0	0.0	0.006525245168533607	0.006525245168533607
4196	0.010874201869110105	0.006169068159971234	-0.00556006224051659	0.9666778191168403	-1	0	0	0.4	2	0.8	4	0.5833333333333334	0.8	6	4	0	0	0	0.3333333333333333	6	2	7	0.0	0	0.578825724261059	0.9412482362765648	0.629894041884544	0.9267469615256901	0.6135151730170962	0.7204334991736175	0.8697482038957084	0.8895434866959347	0	0	0.0	-0.000556006224051659	-0.000556006224051659
4136	0.015085571119899856	0.00704556358064946	0.0065089919362060775	0.9709097102635524	-1	0	0	0.3333333333333333	2	0.8571428571428571	6	0.5625	0.8571428571428571	8	6	0	0	0	0.25	8	2	9	0.0	0	0.45092293420508034	0.9172473227246115	0.4014367615139304	0.9345305145935252	0.5367507495799417	0.8777622679602887	0.8603526114233095	0.9125463258987897	0	0	0.0	0.0065089919362060775	0.0065089919362060775
4085	0.014942971788778377	0.00685218081898659	0.0066235424678443055	0.9707823833496063	-1	0	0	0.3333333333333333	2	0.8571428571428571	6	0.5625	0.8571428571428571	8	6	0	0	0	0.25	8	2	9	0.0	0	0.45092293420508034	0.9172473227246115	0.4014367615139304	0.9345305145935252	0.5367507495799417	0.8777622679602887	0.8603526114233095	0.9125463258987897	0	0	0.0	0.0066235424678443055	0.0066235424678443055
450	0.0017218185171222037	0.0016608194565181232	-0.0016607829700584153	0.9845168093125819	-1	0	0	1.0	1	0	0	1.0	0	1	0	0	0	0	0.5	1	2	2	0.0	0	0	0	0	0	0	0	0	0	0	0	0	-0.00016607829700584153	-0.00016607829700584153
1240	0.015434138069815223	0.0008238676603257883	0.0002874838468534736	0.974549236795451	-1	0	0	0.5	4	0.5	5	0.4	0.5	9	5	2	0	0	0.8333333333333334	6	5	12	0.0	0.2857142857142857	0.4369403296578903	0.882141224795197	0.43978227397789527	0.8818529824272826	0.4431616006842599	0.82736471095929	0.7616572709995884	0.8656859735323637	0	0	0.0	0.0002874838468534736	0.0002874838468534736
498	0.0028022273303205	0.0025830404444918765	-0.0025827083482533653	0.9840094253850713	-1	0	0	1.0	1	0	0	1.0	0	1	0	0	3	0	0.5	1	2	2	1.0	0	0	0	0	0	0	0	0	0	0	0	0	-0.0002582708348253365	-0.0002582708348253365
1107	0.011019707878820277	0.002511883367725438	0.001320539696974269	0.970751555067034	-1	0	0	0.5	4	0.4444444444444444	4	0.44	0.4444444444444444	8	4	2	0	0	1.0	5	5	11	0.0	0.2857142857142857	0.4150143707767633	0.8939061827966678	0.4108298277421446	0.9046465827064576	0.4835021460481963	0.8730959910819388	0.8420541976362832	0.8912217556445866	0	0	0.0	0.001320539696974269	0.001320539696974269
3778	0.01107273142944129	0.006985779076673679	0.005918513598070035	0.9764626025677939	-1	0	0	0.3333333333333333	2	0.8571428571428571	6	0.5625	0.8571428571428571	8	6	0	0	0	0.25	8	2	9	0.0	0	0.4150143707767633	0.9205173578352829	0.4014367615139304	0.9325535457031693	0.4835021460481963	0.8160528941266615	0.8697482038957084	0.8992217305408742	0	0	0.0	0.005918513598070035	0.005918513598070035
4394	0.015147136266412838	0.007132156013807451	0.006313315537777756	0.9711582214267915	-1	0	0	0.3333333333333333	2	0.8571428571428571	6	0.5625	0.8571428571428571	8	6	0	0	0	0.25	8	2	9	0.0	0	0.45092293420508034	0.9172473227246115	0.4014367615139304	0.9345305145935252	0.5367507495799417	0.8777622679602887	0.8603526114233095	0.9125463258987897	0	0	0.0	0.006313315537777756	0.006313315537777756
4069	0.015272685056745295	0.0069359953810794375	0.005758776589002804	0.9714274123364149	-1	0	0	0.3333333333333333	2	0.8571428571428571	6	0.5625	0.8571428571428571	8	6	0	0	0	0.25	8	2	9	0.0	0	0.45092293420508034	0.9172473227246115	0.4014367615139304	0.9345305145935252	0.5367507495799417	0.8751493617588054	0.8603526114233095	0.9119022475852799	0	0	0.0	0.005758776589002804	0.005758776589002804
1478	0.013294695935184841	0.0023862213689825485	-0.001715952003475721	0.9751353708794486	-1	0	0	0.5	4	0.4444444444444444	4	0.44	0.4444444444444444	8	4	2	0	0	1.0	5	5	11	0.0	0.2857142857142857	0.4150143707767633	0.8939061827966678	0.4108298277421446	0.9046465827064576	0.4835021460481963	0.8730959910819388	0.8420541976362832	0.8912217556445866	0	0	0.0	-0.0001715952003475721	-0.0001715952003475721
2989	0.011819454759244973	0.0033457507123273696	-0.002846585896511065	0.9623532818934181	-1	0	0	0.5	4	0.5555555555555556	5	0.4583333333333333	0.5555555555555556	8	5	2	0	0	0.375	8	3	11	0.0	0.6666666666666666	0.4150143707767633	0.9085297006672909	0.4325370671911304	0.9247142334756813	0.4835021460481963	0.8034630490150071	0.8127186318252059	0.8880221780595511	0	0	0.0	-0.0002846585896511065	-0.0002846585896511065
952	0.01320583063709542	0.0029232327759894042	-0.00175437269611115	0.962852882118309	-1	0	0	0.5	4	0.4444444444444444	4	0.44	0.4444444444444444	8	4	2	0	0	1.0	5	5	11	0.0	0.2857142857142857	0.4916231644653332	0.8181035432665571	0.49147787404304727	0.8799083447097584	0.4835021460481963	0.8769442370238767	0.7616572709995884	0.8605229083975862	0	0	0.0	-0.000175437269611115	-0.000175437269611115
594	0.0017476721712579694	0.0016888301759645716	-0.001688798657696729	0.9845716995124819	-1	0	0	1.0	1	0	0	1.0	0	1	0	0	0	0	0.5	1	2	2	0.0	0	0	0	0	0	0	0	0	0	0	0	0	-0.0001688798657696729	-0.0001688798657696729
1045	0.015111228942231403	0.002411512109425983	0.00043730173214552896	0.975452817662539	-1	0	0	0.5	4	0.5	5	0.4	0.5	9	5	2	0	0	0.8333333333333334	6	5	12	0.0	0.2857142857142857	0.4659407855448249	0.9182344990950987	0.43978227397789527	0.8805781556730318	0.4431616006842599	0.8627791682269643	0.7616572709995884	0.889439347947013	0	0	0.0	0.00043730173214552896	0.00043730173214552896
3192	0.011433265002131937	0.0068147522690845865	0.005391628352617981	0.976670228800695	-1	0	0	0.3333333333333333	2	0.8571428571428571	6	0.5625	0.8571428571428571	8	6	0	0	0	0.25	8	2	9	0.0	0	0.5273528181775534	0.9136341778986532	0.4014367615139304	0.9524826342243605	0.38906196241021523	0.8896173606540944	0.8697482038957084	0.9228145845739182	0	0	0.0	0.005391628352617981	0.005391628352617981
2366	0.00959010992450658	0.005209534531042807	0.004938024652128331	0.9766384994376726	-1	0	0	0.2857142857142857	2	0.875	7	0.4166666666666667	0.875	9	7	0	0	0	0.375	8	3	10	0.0	0	0.4659407855448249	0.8771927649316063	0.5431734741081993	0.9118132789193508	0.5238426914121327	0.8359070160318918	0.8532811475966661	0.8783315696578564	0	0	0.0	0.004938024652128331	0.004938024652128331
2173	0.009966079109580306	0.006054535324817502	0.005275575842338362	0.9756544250114146	-1	0	0	0.3333333333333333	2	0.8571428571428571	6	0.5625	0.8571428571428571	8	6	0	0	0	0.25	8	2	9	0.0	0	0.4150143707767633	0.8939061827966678	0.4014367615139304	0.9129713528567603	0.4835021460481963	0.8185953866694543	0.8532811475966661	0.8803976713324281	0	0	0.0	0.005275575842338362	0.005275575842338362
1698	0.009985780926550619	0.001035145983495612	0.000986413950665198	0.973667932353237	-1	0.3333333333333333	1	0.6666666666666666	6	0.36363636363636365	4	0.43333333333333335	0.36363636363636365	8	4	4	0	0	0.8333333333333334	6	5	13	0.0	0.5	0.4150143707767633	0.8939061827966678	0.4108298277421446	0.9046465827064576	0.4835021460481963	0.8730959910819388	0.8420541976362832	0.8912217556445866	0	0	0.0	0.000986413950665198	0.000986413950665198
3914	0.011184404834821561	0.007197997422140239	0.005660783829301868	0.9766471028614672	-1	0	0	0.3333333333333333	2	0.8571428571428571	6	0.5625	0.8571428571428571	8	6	0	0	0	0.25	8	2	9	0.0	0	0.4150143707767633	0.9205173578352829	0.4014367615139304	0.9325535457031693	0.4835021460481963	0.8159158841154234	0.8697482038957084	0.8991941640827132	0	0	0.0	0.005660783829301868	0.005660783829301868
550	0.013839518587038434	0.00674823791094529	-0.006747624850753905	0.9540131325566297	-1	0.5	2	0.7	7	0.38461538461538464	5	0.5	0.3076923076923077	11	4	3	0	0	0.8333333333333334	5	6	15	0.0	0.36363636363636365	0.4659407855448249	0.8148129294626923	0.43978227397789527	0.8896376519083393	0.4431616006842599	0.7213094940458813	0.7982602921490399	0.8185470618946318	0	0	0.0	-0.0006747624850753904	-0.0006747624850753904
1447	0.011395981893266086	0.003109140443446788	0.001647364124409439	0.9717265416522115	-1	0	0	0.5	4	0.4444444444444444	4	0.44	0.4444444444444444	8	4	2	0	0	1.0	5	5	11	0.0	0.2857142857142857	0.4150143707767633	0.8939061827966678	0.4108298277421446	0.9046465827064576	0.4835021460481963	0.8185953866694543	0.8420541976362832	0.8768245405242533	0	0	0.0	0.001647364124409439	0.001647364124409439
460	0.002034699780697823	0.0019303806180962307	-0.0019303288500002638	0.9858536366697164	-1	0	0	1.0	1	0	0	1.0	0	1	0	0	3	0	0.5	1	2	2	1.0	0	0	0	0	0	0	0	0	0	0	0	0	-0.00019303288500002638	-0.00019303288500002638
651	0.0021161062731790336	0.002098997771555601	-0.002098977708234467	0.9858307515058002	-1	0	0	1.0	3	0.0	0	0.6666666666666666	0	3	0	0	0	0	0.6666666666666666	3	2	4	0.0	1.0	0	0	0	0	0	0	0	0	0	0	0	-0.0002098977708234467	-0.0002098977708234467
2438	0.01047216616058278	0.006024824579451104	0.0048118399334459655	0.9759783951318289	-1	0	0	0.3333333333333333	2	0.8571428571428571	6	0.5625	0.8571428571428571	8	6	0	0	0	0.25	8	2	9	0.0	0	0.4150143707767633	0.8939061827966678	0.4014367615139304	0.9129713528567603	0.4835021460481963	0.8185953866694543	0.8532811475966661	0.8803976713324281	0	0	0.0	0.0048118399334459655	0.0048118399334459655
125	0.002587583725166014	0.0025388335768071627	-0.002538750368505029	0.9846503541554488	-1	0	0	0.5	1	1.0	1	1.0	1.0	1	1	1	1	0	0.3333333333333333	3	1	3	0.16666666666666666	0	0.29636110663416215	0.5	0.17041090757467975	0.5	0.7161297518692976	0.5	0.9115769536837208	0.5	1.0	0	0.0	-0.00025387503685050293	-0.00025387503685050293
209	0.013876348073989082	0.0075826765600759865	-0.007520359600834293	0.9838308434841011	-1	0.25	1	0.4	4	0.6923076923076923	9	0.5	0.5384615384615384	11	7	3	2	0	0.3	10	3	15	0.3333333333333333	0	0.3346191084182343	0.7896976535887177	0.4961240119641376	0.914043853523364	0.5268909787477473	0.8517986452846499	0.7641227628891175	0.8596003426448962	0.5454545454545454	0.2727272727272727	0.0	-0.0007520359600834293	-0.0007520359600834293
657	0.0019506386589734136	0.0016258239365823087	-0.0016257388016041648	0.9841244853944631	-1	0	0	1.0	1	0	0	1.0	0	1	0	0	1	0	0.5	2	1	2	0.3333333333333333	0	0	0	0	0	0	0	0	0	0	0	0	-0.00016257388016041648	-0.00016257388016041648
4486	0.021241481544917628	0.007639753022325696	0.002509109358086592	0.977415134221128	-1	0	0	0.25	2	0.8888888888888888	8	0.55	0.8888888888888888	10	8	0	0	0	0.2	10	2	11	0.0	0	0.5081722446717487	0.8981180004548786	0.5564482184132875	0.9164419556897202	0.5302967204960372	0.9110069237637949	0.8651194481865345	0.9088062121597911	0	0	0.0	0.002509109358086592	0.002509109358086592
841	0.0025759568149465186	0.002285509119723031	-0.0022853247927796215	0.9869723280063538	-1	0	0	1.0	3	0.0	0	0.6666666666666666	0	2	0	1	1	0	0.6666666666666666	3	2	4	0.25	1.0	0	0	0	0	0	0	0	0	0	0	0	-0.00022853247927796214	-0.00022853247927796214
3349	0.01004672624483564	0.0057693477046213415	0.0054739291507343016	0.975408710248021	-1	0	0	0.3333333333333333	2	0.8571428571428571	6	0.5625	0.8571428571428571	8	6	0	0	0	0.25	8	2	9	0.0	0	0.4150143707767633	0.9205173578352829	0.4014367615139304	0.9129713528567603	0.4835021460481963	0.8185953866694543	0.8532811475966661	0.8911208440204672	0	0	0.0	0.0054739291507343016	0.0054739291507343016
2944	0.006852896792540652	0.004386901486872642	-0.004333917298026354	0.9800073455803289	-1	0	0	0.5	2	0.75	3	0.6	0.75	5	3	0	0	0	0.4	5	2	6	0.0	0	0.4659407855448249	0.9013763140620287	0.7099808648072258	0.9150343024477521	0.4446942931092166	0.7870309680951856	0.8532811475966661	0.8771250122662825	0	0	0.0	-0.0004333917298026354	-0.0004333917298026354
1582	0.01135970253488906	0.002999908121305133	0.0013337021600820908	0.9714234018029193	-1	0	0	0.5	4	0.4444444444444444	4	0.44	0.4444444444444444	8	4	2	0	0	1.0	5	5	11	0.0	0.2857142857142857	0.4150143707767633	0.8939061827966678	0.4108298277421446	0.9046465827064576	0.4835021460481963	0.8730959910819388	0.8420541976362832	0.8912217556445866	0	0	0.0	0.0013337021600820908	0.0013337021600820908
2395	0.010019548137372235	0.005865503511960885	0.004967451646860498	0.9757890927856571	-1	0	0	0.3333333333333333	2	0.8571428571428571	6	0.5625	0.8571428571428571	8	6	0	0	0	0.25	8	2	9	0.0	0	0.4150143707767633	0.8939061827966678	0.4014367615139304	0.9129713528567603	0.4835021460481963	0.8185953866694543	0.8532811475966661	0.8803976713324281	0	0	0.0	0.004967451646860498	0.004967451646860498
923	0.014784358168846073	0.0020494625658804824	0.0004183157642760089	0.9753641319644113	-1	0	0	0.5	4	0.5	5	0.4	0.5	9	5	2	0	0	0.8333333333333334	6	5	12	0.0	0.2857142857142857	0.4659407855448249	0.9182344990950987	0.43978227397789527	0.8805781556730318	0.4431616006842599	0.8627791682269643	0.7616572709995884	0.889439347947013	0	0	0.0	0.0004183157642760089	0.0004183157642760089
2320	0.009814994826573813	0.005553442015995279	0.004694735627730141	0.975858352056997	-1	0	0	0.3333333333333333	2	0.8571428571428571	6	0.5625	0.8571428571428571	8	6	0	0	0	0.25	8	2	9	0.0	0	0.4150143707767633	0.8939061827966678	0.4014367615139304	0.9129713528567603	0.4835021460481963	0.8185953866694543	0.8532811475966661	0.8803976713324281	0	0	0.0	0.004694735627730141	0.004694735627730141
4350	0.015213018913835856	0.007060977201375585	0.006095659454381583	0.9712381684539573	-1	0	0	0.3333333333333333	2	0.8571428571428571	6	0.5625	0.8571428571428571	8	6	0	0	0	0.25	8	2	9	0.0	0	0.45092293420508034	0.9172473227246115	0.4014367615139304	0.9345305145935252	0.5367507495799417	0.8751493617588054	0.8603526114233095	0.9119022475852799	0	0	0.0	0.006095659454381583	0.006095659454381583
4695	0.0147354542825157	0.0066537887979954856	0.006206763181610687	0.9709494493443843	-1	0	0	0.3333333333333333	2	0.8571428571428571	6	0.5625	0.8571428571428571	8	6	0	0	0	0.25	8	2	9	0.0	0	0.45092293420508034	0.9172473227246115	0.4014367615139304	0.9345305145935252	0.5367507495799417	0.8751493617588054	0.8603526114233095	0.9119022475852799	0	0	0.0	0.006206763181610687	0.006206763181610687
4721	0.012464886768827961	0.005910626327377836	-0.005748713136511088	0.979861310354422	-1	0.5	1	0.5714285714285714	4	0.5	4	0.4166666666666667	0.5	8	4	1	0	0	0.6666666666666666	4	6	10	0.0	0.3333333333333333	0.45092293420508034	0.9172473227246115	0.4014367615139304	0.9345305145935252	0.5367507495799417	0.8751493617588054	0.8603526114233095	0.9119022475852799	0	0	0.0	-0.0005748713136511088	-0.0005748713136511088
5006	0.015028815132198241	0.006867597800343647	0.0060619608568275515	0.9710458107708412	-1	0	0	0.3333333333333333	2	0.8571428571428571	6	0.5625	0.8571428571428571	8	6	0	0	0	0.25	8	2	9	0.0	0	0.45092293420508034	0.9172473227246115	0.4014367615139304	0.9345305145935252	0.5367507495799417	0.8751493617588054	0.8603526114233095	0.9119022475852799	0	0	0.0	0.0060619608568275515	0.0060619608568275515
2414	0.004494562383142618	0.003908049728971745	-0.00390734217577077	0.9842007228193365	-1	0	0	0.6	3	0.4	2	0.4375	0.4	4	2	2	0	0	1.0	4	4	7	0.0	0	0.2986001950177998	0.9171721737883209	0.6536493886944831	0.8277304840159555	0.4835021460481963	0.7556984027814355	0.8631827472100649	0.8456825828087121	0	0	0.0	-0.00039073421757707696	-0.00039073421757707696
4575	0.015557802786339569	0.00752576545760854	0.006070458926811413	0.9713374452377501	-1	0	0	0.3333333333333333	2	0.8571428571428571	6	0.5625	0.8571428571428571	8	6	0	0	0	0.25	8	2	9	0.0	0	0.45092293420508034	0.9172473227246115	0.4014367615139304	0.9345305145935252	0.5367507495799417	0.8817145357436175	0.8603526114233095	0.9135350633550362	0	0	0.0	0.006070458926811413	0.006070458926811413
391	0.0021180730796696657	0.0019093298079818984	-0.0019083287776274346	0.9834973842412781	-1	0	0	1.0	2	0.0	0	0.75	0	2	0	0	0	0	1.0	2	2	3	0.0	0	0	0	0	0	0	0	0	0	0	0	0	-0.00019083287776274345	-0.00019083287776274345
4378	0.022709201073339257	0.004024453862787007	-0.0010080263992075953	0.8194131487869076	-1	0	0	0.16666666666666666	1	1.0	6	1.0	1.0	7	6	0	1	0	0.125	8	1	8	0.3333333333333333	0	0.4659407855448249	0.8751939207961029	0.2597000489196616	0.9446005724810657	0.5367507495799417	0.8938484513073692	0.8603526114233095	0.9092777995721428	1.0	0	0.0	-0.00010080263992075953	-0.00010080263992075953
1474	0.013308169818700113	0.0016438965927338517	-0.001264421113376448	0.9746812832753219	-1	0	0	0.5	4	0.4444444444444444	4	0.44	0.4444444444444444	8	4	2	0	0	1.0	5	5	11	0.0	0.2857142857142857	0.4150143707767633	0.8890929897321793	0.4942335230916578	0.9150785132882927	0.4835021460481963	0.8099344713557434	0.8420541976362832	0.8775529888045688	0	0	0.0	-0.0001264421113376448	-0.0001264421113376448
3546	0.011044603301776923	0.007056666953431613	0.0059951760649783	0.9763787731883189	-1	0	0	0.3333333333333333	2	0.8571428571428571	6	0.5625	0.8571428571428571	8	6	0	0	0	0.25	8	2	9	0.0	0	0.4150143707767633	0.9205173578352829	0.4014367615139304	0.9325535457031693	0.4835021460481963	0.8159158841154234	0.8697482038957084	0.8991941640827132	0	0	0.0	0.0059951760649783	0.0059951760649783
757	0.0016060047749888102	0.0015443857318603693	-0.0015443857317772162	0.9827556144871088	-1	0	0	0	0	0	0	1.0	0	0	0	0	1	0	1.0	1	1	1	0.25	0	0	0	0	0	0	0	0	0	0	0	0	-0.1	-0.1
4081	0.0110820017481688	0.007139376020491973	0.005940140553744769	0.9766419560871583	-1	0	0	0.3333333333333333	2	0.8571428571428571	6	0.5625	0.8571428571428571	8	6	0	0	0	0.25	8	2	9	0.0	0	0.4150143707767633	0.9205173578352829	0.4014367615139304	0.9325535457031693	0.4835021460481963	0.8160528941266615	0.8697482038957084	0.8992217305408742	0	0	0.0	0.005940140553744769	0.005940140553744769
4457	0.014874714994156437	0.006701287488729466	0.006423476171836043	0.9707635535216596	-1	0	0	0.3333333333333333	2	0.8571428571428571	6	0.5625	0.8571428571428571	8	6	0	0	0	0.25	8	2	9	0.0	0	0.45092293420508034	0.9172473227246115	0.4014367615139304	0.9345305145935252	0.5367507495799417	0.8777622679602887	0.8603526114233095	0.9125463258987897	0	0	0.0	0.006423476171836043	0.006423476171836043
3725	0.010949815335430692	0.006199703547280423	0.002597841104223712	0.9793215592111243	-1	0.5	1	0.5714285714285714	4	0.5	4	0.47619047619047616	0.5	8	4	1	0	0	0.42857142857142855	7	3	10	0.0	0.6666666666666666	0.4150143707767633	0.9205173578352829	0.4014367615139304	0.9325535457031693	0.4835021460481963	0.8159158841154234	0.8697482038957084	0.8991941640827132	0	0	0.0	0.002597841104223712	0.002597841104223712
2032	0.011712016068381468	0.006152594484341365	0.005335213372037866	0.9680309055044759	-1	0	0	0.5	4	0.4444444444444444	4	0.44	0.4444444444444444	8	4	2	0	0	1.0	5	5	11	0.0	0.2857142857142857	0.4150143707767633	0.8939061827966678	0.4014367615139304	0.9129713528567603	0.4835021460481963	0.8185953866694543	0.8532811475966661	0.8803976713324281	0	0	0.0	0.005335213372037866	0.005335213372037866
2136	0.01150773508178988	0.006471542072657603	0.0032752999563091497	0.968117431451173	-1	0	0	0.5	4	0.4444444444444444	4	0.44	0.4444444444444444	8	4	2	0	0	1.0	5	5	11	0.0	0.2857142857142857	0.4150143707767633	0.8939061827966678	0.4014367615139304	0.9129713528567603	0.4835021460481963	0.8185953866694543	0.8532811475966661	0.8803976713324281	0	0	0.0	0.0032752999563091497	0.0032752999563091497
1141	0.015306433194491596	0.0021959032335984578	0.0007349372138805623	0.975441254057823	-1	0	0	0.5	4	0.5	5	0.4	0.5	9	5	2	0	0	0.8333333333333334	6	5	12	0.0	0.2857142857142857	0.4659407855448249	0.9182344990950987	0.43978227397789527	0.8805781556730318	0.4431616006842599	0.8627791682269643	0.7616572709995884	0.889439347947013	0	0	0.0	0.0007349372138805623	0.0007349372138805623
3308	0.010653665487973968	0.006833315124005585	0.005757411824989056	0.9763770550703901	-1	0	0	0.3333333333333333	2	0.8571428571428571	6	0.5625	0.8571428571428571	8	6	0	0	0	0.25	8	2	9	0.0	0	0.4150143707767633	0.9205173578352829	0.3024798776715967	0.9348274736040513	0.4835021460481963	0.8159158841154234	0.8697482038957084	0.9002985803702052	0	0	0.0	0.005757411824989056	0.005757411824989056
1168	0.011523750265531922	0.00240121135453197	0.0010772175389110407	0.970899948113285	-1	0	0	0.5	4	0.4444444444444444	4	0.44	0.4444444444444444	8	4	2	0	0	1.0	5	5	11	0.0	0.2857142857142857	0.4150143707767633	0.8939061827966678	0.4108298277421446	0.9046465827064576	0.4835021460481963	0.8730959910819388	0.8420541976362832	0.8912217556445866	0	0	0.0	0.0010772175389110407	0.0010772175389110407
2455	0.009800142219487844	0.005965229949254282	0.005064141815526481	0.9755287729520824	-1	0	0	0.3333333333333333	2	0.8571428571428571	6	0.5625	0.8571428571428571	8	6	0	0	0	0.25	8	2	9	0.0	0	0.4150143707767633	0.8939061827966678	0.4014367615139304	0.9129713528567603	0.4835021460481963	0.8185953866694543	0.8532811475966661	0.8803976713324281	0	0	0.0	0.005064141815526481	0.005064141815526481
3664	0.010991336601955635	0.007312886003165255	0.005801713194561643	0.9766209491770592	-1	0	0	0.3333333333333333	2	0.8571428571428571	6	0.5625	0.8571428571428571	8	6	0	0	0	0.25	8	2	9	0.0	0	0.4150143707767633	0.9159964587829739	0.4848404568634437	0.938220395762998	0.4439279468967383	0.7797568407190254	0.8697482038957084	0.8932717558780031	0	0	0.0	0.005801713194561643	0.005801713194561643
2045	0.010008683728105856	0.00593315947833356	0.004898306841069484	0.9756226205296001	-1	0	0	0.3333333333333333	2	0.8571428571428571	6	0.5625	0.8571428571428571	8	6	0	0	0	0.25	8	2	9	0.0	0	0.4150143707767633	0.8939061827966678	0.4014367615139304	0.9129713528567603	0.4835021460481963	0.8185953866694543	0.8532811475966661	0.8803976713324281	0	0	0.0	0.004898306841069484	0.004898306841069484
899	0.012919082343130302	0.0021641019313865476	-0.00025422510410083306	0.963853293638123	-1	0	0	0.5	4	0.4444444444444444	4	0.44	0.4444444444444444	8	4	2	0	0	1.0	5	5	11	0.0	0.2857142857142857	0.4916231644653332	0.8181035432665571	0.49147787404304727	0.8799083447097584	0.4835021460481963	0.8730959910819388	0.7616572709995884	0.8591090223767427	0	0	0.0	-2.5422510410083307e-05	-2.5422510410083307e-05
2892	0.010329853987898027	0.00600128672314754	0.00471659003585991	0.9759117148408112	-1	0	0	0.3333333333333333	2	0.8571428571428571	6	0.5625	0.8571428571428571	8	6	0	0	0	0.25	8	2	9	0.0	0	0.4150143707767633	0.8939061827966678	0.4014367615139304	0.9129713528567603	0.4835021460481963	0.8185953866694543	0.8532811475966661	0.8803976713324281	0	0	0.0	0.00471659003585991	0.00471659003585991
1265	0.018721815722639035	0.0009219776206520663	0.0008231459854079116	0.9775358922631957	-1	0	0	0.25	2	0.8888888888888888	8	0.55	0.8888888888888888	10	8	0	0	0	0.2	10	2	11	0.0	0	0.5938435756008037	0.9253633533054312	0.43978227397789527	0.8910597809528351	0.4431616006842599	0.8155423693869294	0.804975981258503	0.8844436201915242	0	0	0.0	0.0008231459854079116	0.0008231459854079116
3222	0.011110467303971623	0.007044316141898061	0.005626653563372359	0.9764907360121516	-1	0	0	0.3333333333333333	2	0.8571428571428571	6	0.5625	0.8571428571428571	8	6	0	0	0	0.25	8	2	9	0.0	0	0.4150143707767633	0.9205173578352829	0.4014367615139304	0.9325535457031693	0.4835021460481963	0.8159158841154234	0.8697482038957084	0.8991941640827132	0	0	0.0	0.005626653563372359	0.005626653563372359
1263	0.019170670534607172	0.0020568475361660075	-0.001034407510565452	0.9794936048704856	-1	0	0	0.4444444444444444	4	0.5454545454545454	6	0.3611111111111111	0.5454545454545454	10	6	2	0	0	1.0	6	6	13	0.0	0.25	0.5938435756008037	0.9284459903588449	0.2979646011716548	0.894088625012148	0.4431616006842599	0.8675829647783776	0.8517565830669844	0.8995293091182309	0	0	0.0	-0.00010344075105654522	-0.00010344075105654522
1143	0.016114461305804993	0.0008253340160840561	0.0007274273928016374	0.9744780724293568	-1	0	0	0.5	4	0.5	5	0.4	0.5	9	5	2	0	0	0.8333333333333334	6	5	12	0.0	0.2857142857142857	0.4369403296578903	0.882141224795197	0.43978227397789527	0.8818529824272826	0.4431616006842599	0.851014287231459	0.7616572709995884	0.8723441888130328	0	0	0.0	0.0007274273928016374	0.0007274273928016374
4977	0.014992914648077152	0.007232424992662196	0.006446536659351328	0.9709956989616502	-1	0	0	0.3333333333333333	2	0.8571428571428571	6	0.5625	0.8571428571428571	8	6	0	0	0	0.25	8	2	9	0.0	0	0.45092293420508034	0.9172473227246115	0.4014367615139304	0.9345305145935252	0.5367507495799417	0.8751493617588054	0.8603526114233095	0.9119022475852799	0	0	0.0	0.006446536659351328	0.006446536659351328
4380	0.021881971769773488	0.010553304805622953	-0.010063119506029037	0.9800898831926672	-1	0	0	0.125	1	1.0	9	1.0	1.0	10	9	0	0	0	0.09090909090909091	11	1	11	0.0	0	0.4916231644653332	0.8918930342247271	0.6265771694577126	0.9258222209461028	0.5834483827308292	0.8723303311565707	0.8313141222359441	0.898929671088778	0	0	0.0	-0.0010063119506029037	-0.0010063119506029037
2620	0.010108811238146102	0.0059886545647431415	0.005239035118553263	0.9757381989100289	-1	0	0	0.3333333333333333	2	0.8571428571428571	6	0.5625	0.8571428571428571	8	6	0	0	0	0.25	8	2	9	0.0	0	0.4150143707767633	0.8939061827966678	0.4014367615139304	0.9129713528567603	0.4835021460481963	0.8185953866694543	0.8532811475966661	0.8803976713324281	0	0	0.0	0.005239035118553263	0.005239035118553263
4517	0.014972722239513878	0.007160769084212804	0.006592839473225954	0.970911997937469	-1	0	0	0.3333333333333333	2	0.8571428571428571	6	0.5625	0.8571428571428571	8	6	0	0	0	0.25	8	2	9	0.0	0	0.45092293420508034	0.9172473227246115	0.4014367615139304	0.9345305145935252	0.5367507495799417	0.8751493617588054	0.8603526114233095	0.9119022475852799	0	0	0.0	0.006592839473225954	0.006592839473225954
3048	0.010250181645300364	0.005964585553324218	0.005216286656805509	0.9756775157321732	-1	0	0	0.3333333333333333	2	0.8571428571428571	6	0.5625	0.8571428571428571	8	6	0	0	0	0.25	8	2	9	0.0	0	0.4150143707767633	0.9205173578352829	0.4014367615139304	0.9129713528567603	0.4835021460481963	0.8162156225360218	0.8532811475966661	0.8906040986940579	0	0	0.0	0.005216286656805509	0.005216286656805509
466	0.0016873870534435643	0.0016225888910188333	-0.0016225041234903775	0.9820360659746011	-1	0	0	0	0	0	0	1.0	0	0	0	0	2	0	1.0	1	1	1	0.5	0	0	0	0	0	0	0	0	0	0	0	0	-0.1	-0.1
341	0.0018306152828357475	0.0017664179453414322	-0.001766384937202167	0.9860865615329066	-1	0	0	1.0	1	0	0	1.0	0	1	0	0	1	0	0.5	1	2	2	0.3333333333333333	0	0	0	0	0	0	0	0	0	0	0	0	-0.00017663849372021669	-0.00017663849372021669
3438	0.010151421349821253	0.005869749882192501	0.0053800786133720024	0.975690188554133	-1	0	0	0.3333333333333333	2	0.8571428571428571	6	0.5625	0.8571428571428571	8	6	0	0	0	0.25	8	2	9	0.0	0	0.4150143707767633	0.9205173578352829	0.4014367615139304	0.9129713528567603	0.4835021460481963	0.8185953866694543	0.8532811475966661	0.8911208440204672	0	0	0.0	0.0053800786133720024	0.0053800786133720024
3408	0.009552140592389563	0.005284760460731045	0.004816231850543178	0.9768889741216616	-1	0	0	0.2857142857142857	2	0.875	7	0.4166666666666667	0.875	9	7	0	0	0	0.375	8	3	10	0.0	0	0.4659407855448249	0.9055960982775308	0.5431734741081993	0.9118132789193508	0.5238426914121327	0.8500329183247478	0.8532811475966661	0.8919307590455774	0	0	0.0	0.004816231850543178	0.004816231850543178
3443	0.011292714043341092	0.007286705898525483	0.00582644666709282	0.9766419230790352	-1	0	0	0.3333333333333333	2	0.8571428571428571	6	0.5625	0.8571428571428571	8	6	0	0	0	0.25	8	2	9	0.0	0	0.4150143707767633	0.9205173578352829	0.4014367615139304	0.9325535457031693	0.4835021460481963	0.8160528941266615	0.8697482038957084	0.8992217305408742	0	0	0.0	0.00582644666709282	0.00582644666709282
1856	0.011176521237251198	0.002300255488199806	0.0009679354062293303	0.9710408401242856	-1	0	0	0.5	4	0.4444444444444444	4	0.44	0.4444444444444444	8	4	2	0	0	1.0	5	5	11	0.0	0.2857142857142857	0.4150143707767633	0.8939061827966678	0.4108298277421446	0.9046465827064576	0.4835021460481963	0.8730959910819388	0.8420541976362832	0.8912217556445866	0	0	0.0	0.0009679354062293303	0.0009679354062293303
1978	0.021740390399038783	0.008938579313491658	-0.00808145421141582	0.9814101179912887	-1	0	0	0.25	2	0.7777777777777778	7	0.55	0.7777777777777778	9	7	1	0	0	0.2	10	2	11	0.0	0	0.5173055433858416	0.8730693640304789	0.5431734741081993	0.9059112836095046	0.5474342268355791	0.8795248786574832	0.8511887932084775	0.8869881249534198	0	0	0.0	-0.000808145421141582	-0.000808145421141582
541	0.0034672346346815144	0.0027275522773691782	-0.0027274962246903955	0.9791212281144647	-1	0	0	0.5	2	0.75	3	0.6	0.75	5	3	0	0	0	0.4	2	5	6	0.0	0	0.8664856466536118	0.9413002047265882	0.3065974624551552	0.9202107648962761	0.6007694923867012	0.8979192850971712	0.8269701148836649	0.9216359815609692	0	0	0.0	-0.00027274962246903956	-0.00027274962246903956
2504	0.011384766458737124	0.007108101616013323	0.000874894166881231	0.9687887444937374	-1	0	0	0.5	4	0.4444444444444444	4	0.44	0.4444444444444444	8	4	2	0	0	1.0	5	5	11	0.0	0.2857142857142857	0.4150143707767633	0.8939061827966678	0.4014367615139304	0.9129713528567603	0.4835021460481963	0.8185953866694543	0.8532811475966661	0.8803976713324281	0	0	0.0	0.000874894166881231	0.000874894166881231
2233	0.009901854580476948	0.005571126463015985	0.004936721381066695	0.9758285534663355	-1	0	0	0.3333333333333333	2	0.8571428571428571	6	0.5625	0.8571428571428571	8	6	0	0	0	0.25	8	2	9	0.0	0	0.4150143707767633	0.8939061827966678	0.4014367615139304	0.9129713528567603	0.4835021460481963	0.8185953866694543	0.8532811475966661	0.8803976713324281	0	0	0.0	0.004936721381066695	0.004936721381066695
3116	0.011852537838283581	0.0071832317451604455	0.004275995662312316	0.9766466733003855	-1	0	0	0.3333333333333333	2	0.8571428571428571	6	0.5625	0.8571428571428571	8	6	0	0	0	0.25	8	2	9	0.0	0	0.4355635072287079	0.8419817412688512	0.4014367615139304	0.9325535457031693	0.4835021460481963	0.8159158841154234	0.8222126314126651	0.8731962358921498	0	0	0.0	0.004275995662312316	0.004275995662312316
598	0.017290299265602122	0.0008576905018431624	-0.0008402923339329994	0.9778242836091131	-1	0	0	0.2857142857142857	2	0.875	7	0.5555555555555556	0.875	9	7	0	0	0	0.2222222222222222	9	2	10	0.0	0	0.4659407855448249	0.9146290700111762	0.43978227397789527	0.8920442349169737	0.4431616006842599	0.8046167944334921	0.7616572709995884	0.8772063357740747	0	0	0.0	-8.402923339329994e-05	-8.402923339329994e-05
1859	0.0021341983751704515	0.0018748668371970038	-0.0018747143450933944	0.9851591441232281	-1	0	0	1.0	2	0.0	0	0.75	0	2	0	0	1	0	1.0	2	2	3	0.5	0	0	0	0	0	0	0	0	0	0	0	0	-0.00018747143450933943	-0.00018747143450933943
3139	0.010262214954363393	0.005978080314573618	0.0053532918888649535	0.975665896912686	-1	0	0	0.3333333333333333	2	0.8571428571428571	6	0.5625	0.8571428571428571	8	6	0	0	0	0.25	8	2	9	0.0	0	0.4150143707767633	0.9205173578352829	0.4014367615139304	0.9129713528567603	0.4835021460481963	0.8185953866694543	0.8532811475966661	0.8911208440204672	0	0	0.0	0.0053532918888649535	0.0053532918888649535
4959	0.015005097330983477	0.006943097458290019	0.006273252650187765	0.971003874195275	-1	0	0	0.3333333333333333	2	0.8571428571428571	6	0.5625	0.8571428571428571	8	6	0	0	0	0.25	8	2	9	0.0	0	0.45092293420508034	0.9172473227246115	0.4014367615139304	0.9345305145935252	0.5367507495799417	0.8751493617588054	0.8603526114233095	0.9119022475852799	0	0	0.0	0.006273252650187765	0.006273252650187765
1441	0.015119559268233199	0.002972599079025903	-0.0016039648987972617	0.9740162382297142	-1	0	0	0.5	4	0.5	5	0.4	0.5	9	5	2	0	0	0.8333333333333334	6	5	12	0.0	0.2857142857142857	0.5173055433858416	0.8638706436980642	0.2979646011716548	0.8996119825792864	0.4431616006842599	0.8627791682269643	0.8357613145736881	0.8765078921616826	0	0	0.0	-0.00016039648987972618	-0.00016039648987972618
2330	0.009724696589281137	0.005496764578380278	0.004824480411926156	0.9758159197204964	-1	0	0	0.3333333333333333	2	0.8571428571428571	6	0.5625	0.8571428571428571	8	6	0	0	0	0.25	8	2	9	0.0	0	0.4150143707767633	0.8939061827966678	0.4014367615139304	0.9129713528567603	0.4835021460481963	0.8185953866694543	0.8532811475966661	0.8803976713324281	0	0	0.0	0.004824480411926156	0.004824480411926156
2613	0.010049894570107569	0.006081860867351086	0.004961359222338583	0.9756882372615151	-1	0	0	0.3333333333333333	2	0.8571428571428571	6	0.5625	0.8571428571428571	8	6	0	0	0	0.25	8	2	9	0.0	0	0.4150143707767633	0.8939061827966678	0.4014367615139304	0.9129713528567603	0.4835021460481963	0.8185953866694543	0.8532811475966661	0.8803976713324281	0	0	0.0	0.004961359222338583	0.004961359222338583
939	0.010850550726462911	0.0044738811978238535	-0.004249535782211025	0.9788134408682253	-1	0	0	0.5	3	0.5	3	0.5333333333333333	0.5	6	3	1	0	0	0.6	5	3	8	0.0	0.6666666666666666	0.799920976738113	0.9161361102706203	0.629894041884544	0.8901995784500992	0.6992489739275054	0.9712240227011285	0.8773806996202261	0.9350868460225117	0	0	0.0	-0.00042495357822110245	-0.00042495357822110245
1688	0.009282623126894297	0.0015468697149278068	-0.0015468406530581647	0.9700420546263054	-1	0	0	0.5	3	0.5	3	0.4	0.5	6	3	1	0	0	0.8	5	4	8	0.0	0	0.542917160832742	0.9308267570017118	0.629894041884544	0.8878218897876793	0.5356384591238559	0.7173827963757458	0.860961375960121	0.8660589098316395	0	0	0.0	-0.00015468406530581646	-0.00015468406530581646
2595	0.010185264758614079	0.00582644495643027	0.004739291571149488	0.9757778947622724	-1	0	0	0.3333333333333333	2	0.8571428571428571	6	0.5625	0.8571428571428571	8	6	0	0	0	0.25	8	2	9	0.0	0	0.4150143707767633	0.8939061827966678	0.4014367615139304	0.9129713528567603	0.4835021460481963	0.8185953866694543	0.8532811475966661	0.8803976713324281	0	0	0.0	0.004739291571149488	0.004739291571149488
1450	0.01110934497678053	0.0024967862195032823	0.0015479180956793216	0.9713081659434518	-1	0	0	0.5	4	0.4444444444444444	4	0.44	0.4444444444444444	8	4	2	0	0	1.0	5	5	11	0.0	0.2857142857142857	0.4150143707767633	0.8939061827966678	0.4108298277421446	0.9046465827064576	0.4835021460481963	0.8730959910819388	0.8420541976362832	0.8912217556445866	0	0	0.0	0.0015479180956793216	0.0015479180956793216
3717	0.011209741524487983	0.007307238901852678	0.005745713229497919	0.9767886523026792	-1	0	0	0.3333333333333333	2	0.8571428571428571	6	0.5625	0.8571428571428571	8	6	0	0	0	0.25	8	2	9	0.0	0	0.4150143707767633	0.9205173578352829	0.4014367615139304	0.9325535457031693	0.4835021460481963	0.8159158841154234	0.8697482038957084	0.8991941640827132	0	0	0.0	0.005745713229497919	0.005745713229497919
1799	0.011711375959301808	0.006313641324735877	0.004748692454473355	0.9677733465042011	-1	0	0	0.5	4	0.4444444444444444	4	0.44	0.4444444444444444	8	4	2	0	0	1.0	5	5	11	0.0	0.2857142857142857	0.4150143707767633	0.8939061827966678	0.4014367615139304	0.9129713528567603	0.4835021460481963	0.8185953866694543	0.8532811475966661	0.8803976713324281	0	0	0.0	0.004748692454473355	0.004748692454473355
4302	0.015000200475188907	0.006646235498318215	0.006089471634465111	0.9708642378934437	-1	0	0	0.3333333333333333	2	0.8571428571428571	6	0.5625	0.8571428571428571	8	6	0	0	0	0.25	8	2	9	0.0	0	0.45092293420508034	0.9172473227246115	0.4014367615139304	0.9345305145935252	0.5367507495799417	0.8751493617588054	0.8603526114233095	0.9119022475852799	0	0	0.0	0.006089471634465111	0.006089471634465111
1373	0.01127647200024324	0.0022177470245790844	0.0013693465734638058	0.9705216782416873	-1	0	0	0.5	4	0.4444444444444444	4	0.44	0.4444444444444444	8	4	2	0	0	1.0	5	5	11	0.0	0.2857142857142857	0.4150143707767633	0.8939061827966678	0.4108298277421446	0.9046465827064576	0.4835021460481963	0.8730959910819388	0.8420541976362832	0.8912217556445866	0	0	0.0	0.0013693465734638058	0.0013693465734638058
2520	0.010151939348208832	0.006082875555142958	0.004997831095815489	0.9757196716696126	-1	0	0	0.3333333333333333	2	0.8571428571428571	6	0.5625	0.8571428571428571	8	6	0	0	0	0.25	8	2	9	0.0	0	0.4150143707767633	0.8939061827966678	0.4014367615139304	0.9129713528567603	0.4835021460481963	0.8185953866694543	0.8532811475966661	0.8803976713324281	0	0	0.0	0.004997831095815489	0.004997831095815489
2864	0.010085002263552495	0.005756640604006152	0.00510803176974528	0.9756805432766431	-1	0	0	0.3333333333333333	2	0.8571428571428571	6	0.5625	0.8571428571428571	8	6	0	0	0	0.25	8	2	9	0.0	0	0.4150143707767633	0.8939061827966678	0.4014367615139304	0.9129713528567603	0.4835021460481963	0.8162156225360218	0.8532811475966661	0.8798368959657723	0	0	0.0	0.00510803176974528	0.00510803176974528
4087	0.007236244030494242	0.0045227134746584985	-0.004495630941389379	0.9791473256503582	-1	0	0	0.5	2	0.75	3	0.6	0.75	5	3	0	0	0	0.4	5	2	6	0.0	0	0.4659407855448249	0.9013763140620287	0.7099808648072258	0.9280533805325496	0.4446942931092166	0.790033867318614	0.8697482038957084	0.8840787694629273	0	0	0.0	-0.0004495630941389379	-0.0004495630941389379
3368	0.009961508757750632	0.0057311051089844875	0.005162045469980883	0.9754329075490015	-1	0	0	0.3333333333333333	2	0.8571428571428571	6	0.5625	0.8571428571428571	8	6	0	0	0	0.25	8	2	9	0.0	0	0.4150143707767633	0.9205173578352829	0.4014367615139304	0.9129713528567603	0.4835021460481963	0.8185953866694543	0.8532811475966661	0.8911208440204672	0	0	0.0	0.005162045469980883	0.005162045469980883
2815	0.010068269647938966	0.006137022606483015	0.00521634705453738	0.974452019449511	-1	0	0	0.3333333333333333	2	0.8571428571428571	6	0.5625	0.8571428571428571	8	6	0	0	0	0.25	8	2	9	0.0	0	0.4355635072287079	0.8419817412688512	0.4014367615139304	0.9129713528567603	0.4835021460481963	0.8159158841154234	0.8118886419332324	0.862650136700869	0	0	0.0	0.00521634705453738	0.00521634705453738
1523	0.011145622886741462	0.0014170266523443097	0.0009527470197098286	0.9703630744339786	-1	0	0	0.5	4	0.4444444444444444	4	0.44	0.4444444444444444	8	4	2	0	0	1.0	5	5	11	0.0	0.2857142857142857	0.4150143707767633	0.8939061827966678	0.4108298277421446	0.9046465827064576	0.4835021460481963	0.8185953866694543	0.8420541976362832	0.8768245405242533	0	0	0.0	0.0009527470197098286	0.0009527470197098286
2568	0.010246655729710195	0.006230328721953579	0.004990321019715819	0.9758057897064533	-1	0	0	0.3333333333333333	2	0.8571428571428571	6	0.5625	0.8571428571428571	8	6	0	0	0	0.25	8	2	9	0.0	0	0.4150143707767633	0.8939061827966678	0.4014367615139304	0.9129713528567603	0.4835021460481963	0.8185953866694543	0.8532811475966661	0.8803976713324281	0	0	0.0	0.004990321019715819	0.004990321019715819
3040	0.010289981352788061	0.005889806589025197	0.005358248372805466	0.9754048860318569	-1	0	0	0.3333333333333333	2	0.8571428571428571	6	0.5625	0.8571428571428571	8	6	0	0	0	0.25	8	2	9	0.0	0	0.4150143707767633	0.9205173578352829	0.4014367615139304	0.9129713528567603	0.4835021460481963	0.8159158841154234	0.8532811475966661	0.8905392304498437	0	0	0.0	0.005358248372805466	0.005358248372805466
2551	0.010216541000705404	0.006061464570484513	0.005054145887108042	0.9756093914630674	-1	0	0	0.3333333333333333	2	0.8571428571428571	6	0.5625	0.8571428571428571	8	6	0	0	0	0.25	8	2	9	0.0	0	0.4150143707767633	0.8939061827966678	0.4014367615139304	0.9129713528567603	0.4835021460481963	0.8185953866694543	0.8532811475966661	0.8803976713324281	0	0	0.0	0.005054145887108042	0.005054145887108042
4686	0.016051293998053544	0.00719427844568592	0.006532382668606235	0.9707774218800885	-1	0	0	0.3333333333333333	2	0.8571428571428571	6	0.5625	0.8571428571428571	8	6	0	0	0	0.25	8	2	9	0.0	0	0.45092293420508034	0.8869226944622162	0.4014367615139304	0.9345305145935252	0.5367507495799417	0.8751493617588054	0.8603526114233095	0.9021908153839718	0	0	0.0	0.006532382668606235	0.006532382668606235
40	0.003528434605659771	0.003032884240387113	-0.0030328619382718938	0.9748975492345813	-1	0	0	0.3333333333333333	1	1.0	2	1.0	0.5	2	1	1	0	0	0.25	1	4	4	0.0	0	0.634599471695721	0.8552833127707666	0.727357495302046	0.9294583740184637	0.2846247536548322	0.8100735223138149	0.8725669171728987	0.8738217276904844	0	0	0.0	-0.0003032861938271894	-0.0003032861938271894
3695	0.011340228646541332	0.007275991286743271	0.0053297019930783375	0.9768433407770748	-1	0	0	0.3333333333333333	2	0.8571428571428571	6	0.5625	0.8571428571428571	8	6	0	0	0	0.25	8	2	9	0.0	0	0.4150143707767633	0.9205173578352829	0.4014367615139304	0.9325535457031693	0.4835021460481963	0.8159158841154234	0.8697482038957084	0.8991941640827132	0	0	0.0	0.0053297019930783375	0.0053297019930783375
4250	0.010982444398485215	0.00738150821265238	0.005846584340499292	0.9767273802649036	-1	0	0	0.3333333333333333	2	0.8571428571428571	6	0.5625	0.8571428571428571	8	6	0	0	0	0.25	8	2	9	0.0	0	0.4150143707767633	0.9205173578352829	0.4014367615139304	0.9325535457031693	0.47224417255961165	0.8104344875468632	0.8697482038957084	0.8980986926895518	0	0	0.0	0.005846584340499292	0.005846584340499292
2023	0.011764498750431082	0.005906620440412933	0.0047605633873162665	0.9680680695851621	-1	0	0	0.5	4	0.4444444444444444	4	0.44	0.4444444444444444	8	4	2	0	0	1.0	5	5	11	0.0	0.2857142857142857	0.4150143707767633	0.8939061827966678	0.4014367615139304	0.9129713528567603	0.4835021460481963	0.8730959910819388	0.8532811475966661	0.8944275306829584	0	0	0.0	0.0047605633873162665	0.0047605633873162665
4091	0.011243880339563467	0.007023464896115722	0.005482866215981469	0.9764519591333133	-1	0	0	0.3333333333333333	2	0.8571428571428571	6	0.5625	0.8571428571428571	8	6	0	0	0	0.25	8	2	9	0.0	0	0.4150143707767633	0.9205173578352829	0.4014367615139304	0.9325535457031693	0.4835021460481963	0.8159158841154234	0.8697482038957084	0.8991941640827132	0	0	0.0	0.005482866215981469	0.005482866215981469
440	0.0017518389444915472	0.0016966731471464087	-0.0016966473834163862	0.9848891571814399	-1	0	0	1.0	1	0	0	1.0	0	1	0	0	0	0	0.5	1	2	2	0.0	0	0	0	0	0	0	0	0	0	0	0	0	-0.00016966473834163862	-0.00016966473834163862
792	0.002113943061851329	0.0018238381808485635	-0.0018238380922497507	0.9841080055565782	-1	0	0	1.0	2	0.0	0	1.0	0	1	0	1	0	0	0.3333333333333333	3	1	3	0.0	1.0	0	0	0	0	0	0	0	0	0	0	0	-0.00018238380922497508	-0.00018238380922497508
4581	0.015077708165470207	0.00696767177257981	0.006434548699873077	0.9709748206114082	-1	0	0	0.3333333333333333	2	0.8571428571428571	6	0.5625	0.8571428571428571	8	6	0	0	0	0.25	8	2	9	0.0	0	0.45092293420508034	0.9172473227246115	0.4014367615139304	0.9345305145935252	0.5367507495799417	0.8751493617588054	0.8603526114233095	0.9119022475852799	0	0	0.0	0.006434548699873077	0.006434548699873077
4013	0.011163826268143719	0.007282988673038844	0.005691338954480415	0.9766972540163258	-1	0	0	0.3333333333333333	2	0.8571428571428571	6	0.5625	0.8571428571428571	8	6	0	0	0	0.25	8	2	9	0.0	0	0.4150143707767633	0.9205173578352829	0.4014367615139304	0.9325535457031693	0.4835021460481963	0.8160528941266615	0.8697482038957084	0.8992217305408742	0	0	0.0	0.005691338954480415	0.005691338954480415
3559	0.011280878014506316	0.00712416580985613	0.005770058854141159	0.9766178253979056	-1	0	0	0.3333333333333333	2	0.8571428571428571	6	0.5625	0.8571428571428571	8	6	0	0	0	0.25	8	2	9	0.0	0	0.4150143707767633	0.9205173578352829	0.4014367615139304	0.9325535457031693	0.4835021460481963	0.8159158841154234	0.8697482038957084	0.8991941640827132	0	0	0.0	0.005770058854141159	0.005770058854141159
1638	0.010883636140922208	0.0015285150398436076	0.0015283945875491868	0.9697332307601432	-1	0	0	0.5	4	0.4444444444444444	4	0.44	0.4444444444444444	8	4	2	0	0	1.0	5	5	11	0.0	0.2857142857142857	0.4150143707767633	0.8939061827966678	0.4108298277421446	0.9046465827064576	0.4835021460481963	0.8730959910819388	0.8420541976362832	0.8912217556445866	0	0	0.0	0.0015283945875491868	0.0015283945875491868
2976	0.010199149818064208	0.005828402446185116	0.0050638404845937705	0.9757507653321291	-1	0	0	0.3333333333333333	2	0.8571428571428571	6	0.5625	0.8571428571428571	8	6	0	0	0	0.25	8	2	9	0.0	0	0.4150143707767633	0.8939061827966678	0.4014367615139304	0.9129713528567603	0.4835021460481963	0.8162156225360218	0.8532811475966661	0.8798368959657723	0	0	0.0	0.0050638404845937705	0.0050638404845937705
1851	0.011390307010368693	0.006023903233502028	0.004116969066376795	0.9677660640530591	-1	0	0	0.5	4	0.4444444444444444	4	0.44	0.4444444444444444	8	4	2	0	0	1.0	5	5	11	0.0	0.2857142857142857	0.4150143707767633	0.8939061827966678	0.4014367615139304	0.9129713528567603	0.4835021460481963	0.8730959910819388	0.8532811475966661	0.8944275306829584	0	0	0.0	0.004116969066376795	0.004116969066376795
4454	0.0143187543743684	0.006590157442845595	0.0064828185071989	0.9706898708384185	-1	0	0	0.3333333333333333	2	0.8571428571428571	6	0.5625	0.8571428571428571	8	6	0	0	0	0.25	8	2	9	0.0	0	0.45092293420508034	0.9172473227246115	0.4014367615139304	0.9345305145935252	0.5367507495799417	0.8751493617588054	0.8603526114233095	0.9119022475852799	0	0	0.0	0.0064828185071989	0.0064828185071989
66	0.002309707906715741	0.0022524532229229793	-0.0022517942281791927	0.98335695999202	-1	0	0	1.0	1	0	0	1.0	0	1	0	0	0	0	0.5	2	1	2	0.0	0	0	0	0	0	0	0	0	0	0	0	0	-0.00022517942281791926	-0.00022517942281791926
3069	0.010196795289327935	0.0061161707456538214	0.005678343465486298	0.9755385715309874	-1	0	0	0.3333333333333333	2	0.8571428571428571	6	0.5625	0.8571428571428571	8	6	0	0	0	0.25	8	2	9	0.0	0	0.4150143707767633	0.9205173578352829	0.4014367615139304	0.9129713528567603	0.4835021460481963	0.8162156225360218	0.8532811475966661	0.8906040986940579	0	0	0.0	0.005678343465486298	0.005678343465486298
4909	0.015075419792731193	0.006580393400867284	0.006013114892099194	0.9710405372757615	-1	0	0	0.3333333333333333	2	0.8571428571428571	6	0.5625	0.8571428571428571	8	6	0	0	0	0.25	8	2	9	0.0	0	0.45092293420508034	0.9172473227246115	0.4014367615139304	0.9345305145935252	0.5367507495799417	0.87453455340473	0.8603526114233095	0.9117517675648115	0	0	0.0	0.006013114892099194	0.006013114892099194
3875	0.015539572573279849	0.007272130562516033	0.006241861449831386	0.9709651343564509	-1	0	0	0.3333333333333333	2	0.8571428571428571	6	0.5625	0.8571428571428571	8	6	0	0	0	0.25	8	2	9	0.0	0	0.45092293420508034	0.9172473227246115	0.4014367615139304	0.9345305145935252	0.5367507495799417	0.8751493617588054	0.8603526114233095	0.9119022475852799	0	0	0.0	0.006241861449831386	0.006241861449831386
1938	0.011359921269959881	0.005969609589663016	0.0033247010124504155	0.9679767823318346	-1	0	0	0.5	4	0.4444444444444444	4	0.44	0.4444444444444444	8	4	2	0	0	1.0	5	5	11	0.0	0.2857142857142857	0.4150143707767633	0.8939061827966678	0.4014367615139304	0.9129713528567603	0.4835021460481963	0.8730959910819388	0.8532811475966661	0.8944275306829584	0	0	0.0	0.0033247010124504155	0.0033247010124504155
3779	0.010304912731981402	0.006006014339941431	0.005628459556259639	0.9754965680280321	-1	0	0	0.3333333333333333	2	0.8571428571428571	6	0.5625	0.8571428571428571	8	6	0	0	0	0.25	8	2	9	0.0	0	0.4150143707767633	0.9159964587829739	0.4848404568634437	0.9222003212978311	0.4439279468967383	0.7797568407190254	0.8532811475966661	0.8851377343515421	0	0	0.0	0.005628459556259639	0.005628459556259639
1595	0.01157591473916412	0.005927569146821925	0.004223377813750918	0.9678392745966707	-1	0	0	0.5	4	0.4444444444444444	4	0.44	0.4444444444444444	8	4	2	0	0	1.0	5	5	11	0.0	0.2857142857142857	0.4150143707767633	0.8939061827966678	0.4014367615139304	0.9129713528567603	0.4835021460481963	0.8730959910819388	0.8532811475966661	0.8944275306829584	0	0	0.0	0.004223377813750918	0.004223377813750918
3051	0.010398908906123865	0.005948746074869142	0.005501022627152985	0.9754268089506853	-1	0	0	0.3333333333333333	2	0.8571428571428571	6	0.5625	0.8571428571428571	8	6	0	0	0	0.25	8	2	9	0.0	0	0.4150143707767633	0.9205173578352829	0.4014367615139304	0.9129713528567603	0.4835021460481963	0.8159158841154234	0.8532811475966661	0.8905392304498437	0	0	0.0	0.005501022627152985	0.005501022627152985
1968	0.011673576566820604	0.006854597079430458	0.0028360316745950037	0.9682029065247563	-1	0	0	0.5	4	0.4444444444444444	4	0.44	0.4444444444444444	8	4	2	0	0	1.0	5	5	11	0.0	0.2857142857142857	0.4150143707767633	0.8939061827966678	0.4014367615139304	0.9129713528567603	0.4835021460481963	0.8185953866694543	0.8532811475966661	0.8803976713324281	0	0	0.0	0.0028360316745950037	0.0028360316745950037
4805	0.002748687078663672	0.0025667963721708645	-0.0025620967815335447	0.9838222012192588	-1	1.0	1	1.0	4	0.0	0	0.6666666666666666	0	4	0	1	0	0	1.0	3	3	6	0.0	0.6666666666666666	0	0	0	0	0	0	0	0	0	0	0	-0.00025620967815335446	-0.00025620967815335446
2799	0.01473273125314796	0.0018686139103835852	-0.0016141968382653187	0.9637046176701426	-1	0	0	0.25	2	0.8888888888888888	8	0.4583333333333333	0.6666666666666666	8	6	2	0	0	0.6666666666666666	4	6	11	0.0	0.25	0.4150143707767633	0.8939061827966678	0.4014367615139304	0.9129713528567603	0.4835021460481963	0.8185953866694543	0.8532811475966661	0.8803976713324281	0	0	0.0	-0.00016141968382653188	-0.00016141968382653188
3584	0.01122745604533382	0.006815106484912101	0.005255452259555877	0.9764326060945616	-1	0	0	0.3333333333333333	2	0.8571428571428571	6	0.5625	0.8571428571428571	8	6	0	0	0	0.25	8	2	9	0.0	0	0.4150143707767633	0.9205173578352829	0.4014367615139304	0.9325535457031693	0.4835021460481963	0.8159158841154234	0.8697482038957084	0.8991941640827132	0	0	0.0	0.005255452259555877	0.005255452259555877
423	0.0017924700889757857	0.001735276589962047	-0.0017352448816103452	0.9861307581457429	-1	0	0	1.0	1	0	0	1.0	0	1	0	0	1	0	0.5	1	2	2	0.3333333333333333	0	0	0	0	0	0	0	0	0	0	0	0	-0.00017352448816103453	-0.00017352448816103453
637	0.008730215727662697	0.0025339648781544503	-0.0023572982527416803	0.9814484604605636	-1	0	0	0.25	1	1.0	3	1.0	1.0	4	3	0	0	0	0.2	5	1	5	0.0	0	0.43025943680354095	0.8033090225729088	0.3394468115085524	0.9027918259909061	0.35306367103966146	0.7755374890018291	0.7499948175312373	0.8355105868865601	0	0	0.0	-0.00023572982527416802	-0.00023572982527416802
4631	0.014948885548863327	0.006767995164263294	0.006590955679723531	0.9706419894890306	-1	0	0	0.3333333333333333	2	0.8571428571428571	6	0.5625	0.8571428571428571	8	6	0	0	0	0.25	8	2	9	0.0	0	0.45092293420508034	0.9172473227246115	0.4014367615139304	0.9345305145935252	0.5367507495799417	0.8751493617588054	0.8603526114233095	0.9119022475852799	0	0	0.0	0.006590955679723531	0.006590955679723531
1408	0.009110212818723606	0.0026315364107876472	-0.002243787473897416	0.9792287729555561	-1	0.3333333333333333	1	0.625	5	0.3333333333333333	3	0.55	0.3333333333333333	8	3	2	0	0	0.8	4	5	11	0.0	0.2857142857142857	0.4150143707767633	0.8939061827966678	0.4108298277421446	0.9046465827064576	0.4835021460481963	0.8185953866694543	0.8420541976362832	0.8768245405242533	0	0	0.0	-0.00022437874738974158	-0.00022437874738974158
1553	0.011304744454009153	0.002085637127430721	0.0014787774791392321	0.9701278954385602	-1	0	0	0.5	4	0.4444444444444444	4	0.44	0.4444444444444444	8	4	2	0	0	1.0	5	5	11	0.0	0.2857142857142857	0.4150143707767633	0.8939061827966678	0.4108298277421446	0.9046465827064576	0.4835021460481963	0.8185953866694543	0.8420541976362832	0.8768245405242533	0	0	0.0	0.0014787774791392321	0.0014787774791392321
4927	0.015108737777439143	0.006792857893310975	0.006587730391236701	0.9708156333508037	-1	0	0	0.3333333333333333	2	0.8571428571428571	6	0.5625	0.8571428571428571	8	6	0	0	0	0.25	8	2	9	0.0	0	0.45092293420508034	0.9172473227246115	0.4014367615139304	0.9345305145935252	0.5302967204960372	0.9013460029795918	0.8574929027165279	0.9187450646660787	0	0	0.0	0.006587730391236701	0.006587730391236701
675	0.016042005464094806	0.0011011444439745486	-0.000517972478461222	0.9705159662409004	-1	0	0	0.5	4	0.5	5	0.4	0.5	9	5	2	0	0	0.8333333333333334	6	5	12	0.0	0.2857142857142857	0.5173055433858416	0.8591644007439713	0.43978227397789527	0.8805781556730318	0.4431616006842599	0.8627791682269643	0.7616572709995884	0.8677967413473165	0	0	0.0	-5.1797247846122205e-05	-5.1797247846122205e-05
3906	0.011270940278732208	0.007370884171032234	0.005570999958975583	0.9766143045880825	-1	0	0	0.3333333333333333	2	0.8571428571428571	6	0.5625	0.8571428571428571	8	6	0	0	0	0.25	8	2	9	0.0	0	0.4150143707767633	0.9205173578352829	0.4014367615139304	0.9325535457031693	0.4835021460481963	0.8160528941266615	0.8697482038957084	0.8992217305408742	0	0	0.0	0.005570999958975583	0.005570999958975583
2950	0.010278184538537195	0.005975452936693267	0.005518920384737963	0.9755230053448383	-1	0	0	0.3333333333333333	2	0.8571428571428571	6	0.5625	0.8571428571428571	8	6	0	0	0	0.25	8	2	9	0.0	0	0.4150143707767633	0.9205173578352829	0.4014367615139304	0.9129713528567603	0.4835021460481963	0.8159158841154234	0.8532811475966661	0.8905392304498437	0	0	0.0	0.005518920384737963	0.005518920384737963
1183	0.011385183828079248	0.002378635833118701	0.0013709213156358853	0.9705276949709969	-1	0	0	0.5	4	0.4444444444444444	4	0.44	0.4444444444444444	8	4	2	0	0	1.0	5	5	11	0.0	0.2857142857142857	0.4150143707767633	0.8939061827966678	0.4108298277421446	0.9046465827064576	0.4835021460481963	0.8730959910819388	0.8420541976362832	0.8912217556445866	0	0	0.0	0.0013709213156358853	0.0013709213156358853
1325	0.01536650391495155	0.002263537016312025	0.0006305135388075781	0.9754788414583777	-1	0	0	0.5	4	0.5	5	0.4	0.5	9	5	2	0	0	0.8333333333333334	6	5	12	0.0	0.2857142857142857	0.4659407855448249	0.9182344990950987	0.43978227397789527	0.8805781556730318	0.4431616006842599	0.8627791682269643	0.7616572709995884	0.889439347947013	0	0	0.0	0.0006305135388075781	0.0006305135388075781
1527	0.011265524744048187	0.006812505912795909	-0.0034153882331541953	0.9730421309662174	-1	0	0	0.3333333333333333	2	0.8571428571428571	6	0.5625	0.5714285714285714	6	4	2	0	0	1.0	4	4	9	0.0	0	0.5938435756008037	0.9127887679276757	0.2597000489196616	0.8657747367788631	0.5356384591238559	0.9003859197548646	0.8130975677908736	0.8945356903247563	0	0	0.0	-0.00034153882331541954	-0.00034153882331541954
1085	0.011145611617364607	0.002842404006143486	0.000974003433188953	0.9707821814400729	-1	0	0	0.5	4	0.4444444444444444	4	0.44	0.4444444444444444	8	4	2	0	0	1.0	5	5	11	0.0	0.2857142857142857	0.4150143707767633	0.8890929897321793	0.4942335230916578	0.9150785132882927	0.4439279468967383	0.7852992394585885	0.8420541976362832	0.8719752402202439	0	0	0.0	0.000974003433188953	0.000974003433188953
3006	0.010293215339403458	0.006461002294882653	0.004821654643200856	0.9754165644988219	-1	0	0	0.3333333333333333	2	0.8571428571428571	6	0.5625	0.8571428571428571	8	6	0	0	0	0.25	8	2	9	0.0	0	0.4150143707767633	0.8939061827966678	0.4014367615139304	0.9325535457031693	0.4835021460481963	0.8159158841154234	0.8697482038957084	0.8891672155443843	0	0	0.0	0.004821654643200856	0.004821654643200856
1584	0.010672424492739654	0.0014460103510767885	0.001241134238032469	0.9699161990974352	-1	0	0	0.5	4	0.4444444444444444	4	0.44	0.4444444444444444	8	4	2	0	0	1.0	5	5	11	0.0	0.2857142857142857	0.4150143707767633	0.8939061827966678	0.4108298277421446	0.9046465827064576	0.39136370250428226	0.8499218179856803	0.860961375960121	0.8847708989889553	0	0	0.0	0.001241134238032469	0.001241134238032469
3853	0.011421839635360993	0.007358663283174741	0.0054710141065498355	0.9767446483735793	-1	0	0	0.3333333333333333	2	0.8571428571428571	6	0.5625	0.8571428571428571	8	6	0	0	0	0.25	8	2	9	0.0	0	0.4150143707767633	0.9205173578352829	0.4014367615139304	0.9325535457031693	0.4835021460481963	0.8159158841154234	0.8697482038957084	0.8991941640827132	0	0	0.0	0.0054710141065498355	0.0054710141065498355
1705	0.010883118526667295	0.0016384739248345398	0.0012975723918621947	0.9698648755212286	-1	0	0	0.5	4	0.4444444444444444	4	0.44	0.4444444444444444	8	4	2	0	0	1.0	5	5	11	0.0	0.2857142857142857	0.4150143707767633	0.8939061827966678	0.4108298277421446	0.9046465827064576	0.4835021460481963	0.8185953866694543	0.8420541976362832	0.8768245405242533	0	0	0.0	0.0012975723918621947	0.0012975723918621947
2155	0.011650650903870923	0.006647602869336007	0.0026472803955404412	0.9682239859719085	-1	0	0	0.5	4	0.4444444444444444	4	0.44	0.4444444444444444	8	4	2	0	0	1.0	5	5	11	0.0	0.2857142857142857	0.4150143707767633	0.8939061827966678	0.4014367615139304	0.9129713528567603	0.4835021460481963	0.8730959910819388	0.8532811475966661	0.8944275306829584	0	0	0.0	0.0026472803955404412	0.0026472803955404412
4950	0.01476605727361976	0.006847086783849311	0.006747061278269043	0.9706664631526553	-1	0	0	0.3333333333333333	2	0.8571428571428571	6	0.5625	0.8571428571428571	8	6	0	0	0	0.25	8	2	9	0.0	0	0.45092293420508034	0.9172473227246115	0.4014367615139304	0.9345305145935252	0.5302967204960372	0.9099140687689404	0.8546591897980704	0.9212066427443599	0	0	0.0	0.006747061278269043	0.006747061278269043
2647	0.010174523912789698	0.005804181958498346	0.004654635013857277	0.9758473962857724	-1	0	0	0.3333333333333333	2	0.8571428571428571	6	0.5625	0.8571428571428571	8	6	0	0	0	0.25	8	2	9	0.0	0	0.4150143707767633	0.8939061827966678	0.4014367615139304	0.9129713528567603	0.4835021460481963	0.8185953866694543	0.8532811475966661	0.8803976713324281	0	0	0.0	0.004654635013857277	0.004654635013857277
1650	0.010471495331003099	0.0051335547703004044	-0.0026823522632263654	0.9745608273773664	-1	0	0	0.5	3	0.5714285714285714	4	0.5625	0.42857142857142855	6	3	2	0	0	1.0	4	4	9	0.0	0	0.5938435756008037	0.9127887679276757	0.2597000489196616	0.8657747367788631	0.5356384591238559	0.9003859197548646	0.8130975677908736	0.8945356903247563	0	0	0.0	-0.00026823522632263654	-0.00026823522632263654
3278	0.011322528774773952	0.007362111071107989	0.005266076191512954	0.9767039669332587	-1	0	0	0.3333333333333333	2	0.8571428571428571	6	0.5625	0.8571428571428571	8	6	0	0	0	0.25	8	2	9	0.0	0	0.4150143707767633	0.9205173578352829	0.4014367615139304	0.9325535457031693	0.4835021460481963	0.8159158841154234	0.8697482038957084	0.8991941640827132	0	0	0.0	0.005266076191512954	0.005266076191512954
3052	0.010295880218755637	0.005984974724406035	0.005652121972915037	0.9754643792254878	-1	0	0	0.3333333333333333	2	0.8571428571428571	6	0.5625	0.8571428571428571	8	6	0	0	0	0.25	8	2	9	0.0	0	0.4150143707767633	0.9205173578352829	0.4014367615139304	0.9129713528567603	0.4835021460481963	0.8185953866694543	0.8532811475966661	0.8911208440204672	0	0	0.0	0.005652121972915037	0.005652121972915037
4943	0.014760805385529216	0.006606437698691872	0.006439922661944502	0.9706935597989248	-1	0	0	0.3333333333333333	2	0.8571428571428571	6	0.5625	0.8571428571428571	8	6	0	0	0	0.25	8	2	9	0.0	0	0.45092293420508034	0.9172473227246115	0.4014367615139304	0.9345305145935252	0.5367507495799417	0.8751493617588054	0.8603526114233095	0.9119022475852799	0	0	0.0	0.006439922661944502	0.006439922661944502
3865	0.011393287819791622	0.006986353611025234	-0.006917414165374925	0.9808588445645895	-1	0.5	1	0.5714285714285714	4	0.5	4	0.4166666666666667	0.5	8	4	1	0	0	0.6666666666666666	4	6	10	0.0	0.3333333333333333	0.4150143707767633	0.9205173578352829	0.4014367615139304	0.9325535457031693	0.4835021460481963	0.8173492932279994	0.8697482038957084	0.8994830243613926	0	0	0.0	-0.0006917414165374925	-0.0006917414165374925
554	0.001773555395567696	0.0017155978536837918	-0.0017155978536810839	0.9863957318997877	-1	0	0	1.0	1	0	0	1.0	0	1	0	0	0	0	0.5	1	2	2	0.0	0	0	0	0	0	0	0	0	0	0	0	0	-0.00017155978536810839	-0.00017155978536810839
44	0.023945557589974645	0.01357847042155993	-0.013433987599338308	0.7582737442002596	-1	0.5	2	0.7	7	0.3076923076923077	4	0.5	0.3076923076923077	7	4	7	0	0	0.3	10	3	15	0.0	0.8	0.9550485691747717	0.8405794936676655	0.6425810433493678	0.962690464915694	0.5371665598373341	0.9553773771897175	0.9424794777241546	0.9345613896446261	0	0	0.0	-0.0013433987599338307	-0.0013433987599338307
4224	0.011410664482929241	0.007085847807840024	0.0050507759548753	0.9767110387516378	-1	0	0	0.3333333333333333	2	0.8571428571428571	6	0.5625	0.8571428571428571	8	6	0	0	0	0.25	8	2	9	0.0	0	0.4150143707767633	0.9205173578352829	0.4014367615139304	0.9325535457031693	0.4835021460481963	0.8159158841154234	0.8697482038957084	0.8991941640827132	0	0	0.0	0.0050507759548753	0.0050507759548753
1414	0.011311041073199923	0.002024140500758185	0.000836777571486124	0.9709746929636338	-1	0	0	0.5	4	0.4444444444444444	4	0.44	0.4444444444444444	8	4	2	0	0	1.0	5	5	11	0.0	0.2857142857142857	0.4150143707767633	0.8939061827966678	0.4108298277421446	0.9046465827064576	0.4835021460481963	0.8730959910819388	0.8420541976362832	0.8912217556445866	0	0	0.0	0.000836777571486124	0.000836777571486124
4780	0.015077169144685675	0.007309318826488666	0.006333471767845299	0.9710272672263769	-1	0	0	0.3333333333333333	2	0.8571428571428571	6	0.5625	0.8571428571428571	8	6	0	0	0	0.25	8	2	9	0.0	0	0.45092293420508034	0.9172473227246115	0.4014367615139304	0.9345305145935252	0.5367507495799417	0.827098528313811	0.8556408764783918	0.901119658320842	0	0	0.0	0.006333471767845299	0.006333471767845299
1519	0.011319703211085297	0.0015210503347988969	0.001289221615202426	0.9694797587057585	-1	0	0	0.5	4	0.4444444444444444	4	0.44	0.4444444444444444	8	4	2	0	0	1.0	5	5	11	0.0	0.2857142857142857	0.4150143707767633	0.8939061827966678	0.4108298277421446	0.9046465827064576	0.4835021460481963	0.8730959910819388	0.8420541976362832	0.8912217556445866	0	0	0.0	0.001289221615202426	0.001289221615202426
4138	0.01115258015407855	0.006994990963192251	0.005528786372196394	0.9764690015678622	-1	0	0	0.3333333333333333	2	0.8571428571428571	6	0.5625	0.8571428571428571	8	6	0	0	0	0.25	8	2	9	0.0	0	0.4150143707767633	0.9205173578352829	0.4014367615139304	0.9325535457031693	0.4835021460481963	0.8160528941266615	0.8697482038957084	0.8992217305408742	0	0	0.0	0.005528786372196394	0.005528786372196394
3826	0.010900794645183638	0.006941380465540823	0.005591110535088476	0.9766544692829775	-1	0	0	0.3333333333333333	2	0.8571428571428571	6	0.5625	0.8571428571428571	8	6	0	0	0	0.25	8	2	9	0.0	0	0.4150143707767633	0.9205173578352829	0.4014367615139304	0.9325535457031693	0.4835021460481963	0.8159158841154234	0.8697482038957084	0.8991941640827132	0	0	0.0	0.005591110535088476	0.005591110535088476
2348	0.01159246869126375	0.005815566545694535	0.0044458304594270975	0.9678438144554635	-1	0	0	0.5	4	0.4444444444444444	4	0.44	0.4444444444444444	8	4	2	0	0	1.0	5	5	11	0.0	0.2857142857142857	0.4150143707767633	0.8939061827966678	0.4014367615139304	0.9129713528567603	0.4835021460481963	0.8185953866694543	0.8532811475966661	0.8803976713324281	0	0	0.0	0.0044458304594270975	0.0044458304594270975
2292	0.010014613104399831	0.005765834548869332	0.005006462861989061	0.9757253646618527	-1	0	0	0.3333333333333333	2	0.8571428571428571	6	0.5625	0.8571428571428571	8	6	0	0	0	0.25	8	2	9	0.0	0	0.4150143707767633	0.8939061827966678	0.4014367615139304	0.9129713528567603	0.4835021460481963	0.8185953866694543	0.8532811475966661	0.8803976713324281	0	0	0.0	0.005006462861989061	0.005006462861989061
444	0.0020638054334001276	0.001997933354678989	-0.001997825125993003	0.9854007592895259	-1	0	0	1.0	2	0.0	0	0.75	0	2	0	0	2	0	1.0	2	2	3	1.0	0	0	0	0	0	0	0	0	0	0	0	0	-0.0001997825125993003	-0.0001997825125993003
255	0.002317103814490661	0.0022350899295080643	-0.0022344848497146217	0.9833034054270933	-1	0	0	1.0	1	0	0	1.0	0	1	0	0	0	0	0.5	2	1	2	0.0	0	0	0	0	0	0	0	0	0	0	0	0	-0.00022344848497146217	-0.00022344848497146217
284	0.002762842325757716	0.0025051765420262273	-0.002505091522268175	0.9739920087615206	-1	0	0	0.3333333333333333	1	1.0	2	1.0	1.0	2	2	1	1	0	0.25	1	4	4	0.16666666666666666	0	0.4557172393324559	0.5932518422284155	0.7325100922822114	0.8313658179855622	0.5839989081737927	0.9143145305933058	0.8192070406142843	0.8094979733226019	1.0	0.5	0.0	-0.0002505091522268175	-0.0002505091522268175
2133	0.010100528897367405	0.0062927946660569145	0.004886127011712202	0.9758845261923104	-1	0	0	0.3333333333333333	2	0.8571428571428571	6	0.5625	0.8571428571428571	8	6	0	0	0	0.25	8	2	9	0.0	0	0.4150143707767633	0.8939061827966678	0.4014367615139304	0.9129713528567603	0.4835021460481963	0.8185953866694543	0.8532811475966661	0.8803976713324281	0	0	0.0	0.004886127011712202	0.004886127011712202
221	0.0017741909564794396	0.0017273457224309915	-0.0017251538040487994	0.9831949147456955	-1	0	0	1.0	1	0	0	1.0	0	1	0	0	0	0	0.5	2	1	2	0.0	0	0	0	0	0	0	0	0	0	0	0	0	-0.00017251538040487994	-0.00017251538040487994
4917	0.01526162655000787	0.006984679593216618	0.0063184677456379285	0.9709500884991806	-1	0	0	0.3333333333333333	2	0.8571428571428571	6	0.5625	0.8571428571428571	8	6	0	0	0	0.25	8	2	9	0.0	0	0.45092293420508034	0.9172473227246115	0.4014367615139304	0.9345305145935252	0.5367507495799417	0.8751493617588054	0.8603526114233095	0.9119022475852799	0	0	0.0	0.0063184677456379285	0.0063184677456379285
4788	0.014789577397904484	0.0064072344774833865	0.006115078723867309	0.970819901145044	-1	0	0	0.3333333333333333	2	0.8571428571428571	6	0.5625	0.8571428571428571	8	6	0	0	0	0.25	8	2	9	0.0	0	0.45092293420508034	0.9172473227246115	0.4014367615139304	0.9345305145935252	0.5367507495799417	0.8751493617588054	0.8603526114233095	0.9119022475852799	0	0	0.0	0.006115078723867309	0.006115078723867309
3027	0.009744046732052071	0.005806768501120677	0.00561294232046543	0.9755235737489674	-1	0	0	0.3333333333333333	2	0.8571428571428571	6	0.5625	0.8571428571428571	8	6	0	0	0	0.25	8	2	9	0.0	0	0.4150143707767633	0.9205173578352829	0.4014367615139304	0.9129713528567603	0.4835021460481963	0.8185953866694543	0.8532811475966661	0.8911208440204672	0	0	0.0	0.00561294232046543	0.00561294232046543
1327	0.011118509129878221	0.002153762554432704	0.0015430051148391008	0.9701774025406287	-1	0	0	0.5	4	0.4444444444444444	4	0.44	0.4444444444444444	8	4	2	0	0	1.0	5	5	11	0.0	0.2857142857142857	0.4150143707767633	0.8939061827966678	0.4108298277421446	0.9046465827064576	0.4835021460481963	0.8730959910819388	0.8420541976362832	0.8912217556445866	0	0	0.0	0.0015430051148391008	0.0015430051148391008
89	0.03357004868480686	0.006335515816231365	-0.0062211688431506925	0.936596993266907	-1	0	0	0.3	3	0.6923076923076923	9	0.35714285714285715	0.6153846153846154	8	8	6	4	0	0.8571428571428571	6	7	15	0.25	0.2222222222222222	0.5587764806563811	0.8316451145200416	0.7365526889985923	0.8469090782535349	0.47700820382217657	0.7366213051298511	0.7835376758978965	0.8092984316044	0.3125	0.5	0.0	-0.0006221168843150692	-0.0006221168843150692
3435	0.010701948019024238	0.006820077079680886	0.005591642806246256	0.9765966304419061	-1	0	0	0.3333333333333333	2	0.8571428571428571	6	0.5625	0.8571428571428571	8	6	0	0	0	0.25	8	2	9	0.0	0	0.4150143707767633	0.9205173578352829	0.4014367615139304	0.9325535457031693	0.4835021460481963	0.8175622606810214	0.8697482038957084	0.8995260284264883	0	0	0.0	0.005591642806246256	0.005591642806246256
5024	0.015117127723943453	0.007111894757197607	0.006396569435878692	0.971085281935267	-1	0	0	0.3333333333333333	2	0.8571428571428571	6	0.5625	0.8571428571428571	8	6	0	0	0	0.25	8	2	9	0.0	0	0.45092293420508034	0.9172473227246115	0.4014367615139304	0.9345305145935252	0.5367507495799417	0.8817145357436175	0.8603526114233095	0.9135350633550362	0	0	0.0	0.006396569435878692	0.006396569435878692
563	0.0017930295684630043	0.0017352274073042916	-0.0017351957109670473	0.9861014880864055	-1	0	0	1.0	1	0	0	1.0	0	1	0	0	1	0	0.5	1	2	2	0.3333333333333333	0	0	0	0	0	0	0	0	0	0	0	0	-0.00017351957109670472	-0.00017351957109670472
1467	0.010995720385654287	0.0021230548537474535	0.0017169278509994526	0.9703545511995361	-1	0	0	0.5	4	0.4444444444444444	4	0.44	0.4444444444444444	8	4	2	0	0	1.0	5	5	11	0.0	0.2857142857142857	0.4150143707767633	0.8939061827966678	0.4108298277421446	0.9046465827064576	0.4835021460481963	0.8730959910819388	0.8420541976362832	0.8912217556445866	0	0	0.0	0.0017169278509994526	0.0017169278509994526
857	0.015056704875401823	0.002542724610218019	0.00018484427071035624	0.975802310680085	-1	0	0	0.5	4	0.5	5	0.4	0.5	9	5	2	0	0	0.8333333333333334	6	5	12	0.0	0.2857142857142857	0.4659407855448249	0.9182344990950987	0.43978227397789527	0.8805781556730318	0.4431616006842599	0.8627791682269643	0.7616572709995884	0.889439347947013	0	0	0.0	0.00018484427071035624	0.00018484427071035624
814	0.01517540502615076	0.0031583362076016814	-0.003089618646897635	0.9764552248436853	-1	0.5	2	0.6	6	0.46153846153846156	6	0.35714285714285715	0.46153846153846156	11	6	3	0	0	0.8571428571428571	6	7	15	0.0	0.2222222222222222	0.4375532562978387	0.7877824767319771	0.38187738150639394	0.9517931706489579	0.4431616006842599	0.8566943715470997	0.8420541976362832	0.8836563186070941	0	0	0.0	-0.0003089618646897635	-0.0003089618646897635
4271	0.014350747214042397	0.0068115747259076065	0.006546615616017147	0.9707756715399612	-1	0	0	0.3333333333333333	2	0.8571428571428571	6	0.5625	0.8571428571428571	8	6	0	0	0	0.25	8	2	9	0.0	0	0.45092293420508034	0.9172473227246115	0.4014367615139304	0.9345305145935252	0.5367507495799417	0.8762036473356418	0.8603526114233095	0.9121612346358751	0	0	0.0	0.006546615616017147	0.006546615616017147
1665	0.011652742480301567	0.0060654895322497975	0.004762292279010748	0.9677522411238249	-1	0	0	0.5	4	0.4444444444444444	4	0.44	0.4444444444444444	8	4	2	0	0	1.0	5	5	11	0.0	0.2857142857142857	0.4150143707767633	0.8939061827966678	0.4014367615139304	0.9129713528567603	0.4835021460481963	0.8730959910819388	0.8532811475966661	0.8944275306829584	0	0	0.0	0.004762292279010748	0.004762292279010748
4935	0.015221607148834219	0.00709221842440549	0.006205438625509733	0.9711150895153292	-1	0	0	0.3333333333333333	2	0.8571428571428571	6	0.5625	0.8571428571428571	8	6	0	0	0	0.25	8	2	9	0.0	0	0.45092293420508034	0.9172473227246115	0.4014367615139304	0.9345305145935252	0.5367507495799417	0.8751493617588054	0.8603526114233095	0.9119022475852799	0	0	0.0	0.006205438625509733	0.006205438625509733
3488	0.011211262685391906	0.007170808115042273	0.005870941545377072	0.9765395130602492	-1	0	0	0.3333333333333333	2	0.8571428571428571	6	0.5625	0.8571428571428571	8	6	0	0	0	0.25	8	2	9	0.0	0	0.4150143707767633	0.9205173578352829	0.4014367615139304	0.9325535457031693	0.4835021460481963	0.8160528941266615	0.8697482038957084	0.8992217305408742	0	0	0.0	0.005870941545377072	0.005870941545377072
344	0.010962668461793288	0.0060718784175655535	-0.005974639859325871	0.9562694237626362	-1	0.25	1	0.4	4	0.6923076923076923	9	0.3125	0.6923076923076923	11	9	3	2	0	0.3333333333333333	4	12	15	0.25	0.6666666666666666	0.3701803105079345	0.9435124415729418	0.40810894166785294	0.9279116924427714	0.5618057476868071	0.921498901988501	0.8160046127499921	0.9315772837098322	0.5454545454545454	0.09090909090909091	0.0	-0.0005974639859325871	-0.0005974639859325871
3666	0.007335043238711545	0.004573642340235504	-0.004572275110371445	0.9800785281646066	-1	0.5	1	0.5714285714285714	4	0.5	4	0.4166666666666667	0.5	8	4	1	0	0	0.6666666666666666	6	4	10	0.0	0.3333333333333333	0.4150143707767633	0.9159964587829739	0.4848404568634437	0.938220395762998	0.4439279468967383	0.7797568407190254	0.8697482038957084	0.8932717558780031	0	0	0.0	-0.0004572275110371445	-0.0004572275110371445
4673	0.01547710982174265	0.001642996043847509	-0.0014560944760677863	0.9805723177232633	-1	0	0	0.25	2	0.9	9	0.5454545454545454	0.9	11	9	0	0	0	0.18181818181818182	11	2	12	0.0	0	0.43590508286533575	0.9010822034180186	0.3922142676613486	0.910378227355152	0.5367507495799417	0.9433881630045252	0.8656207362009827	0.9203376084258141	0	0	0.0	-0.00014560944760677862	-0.00014560944760677862
4373	0.014958935651728903	0.006826222061676678	0.0063173522651862124	0.9709966885746882	-1	0	0	0.3333333333333333	2	0.8571428571428571	6	0.5625	0.8571428571428571	8	6	0	0	0	0.25	8	2	9	0.0	0	0.45092293420508034	0.9172473227246115	0.4014367615139304	0.9345305145935252	0.5367507495799417	0.8817145357436175	0.8603526114233095	0.9135350633550362	0	0	0.0	0.0063173522651862124	0.0063173522651862124
2104	0.0123392195664989	0.008001125789657055	-0.007729272420789596	0.9734368096119904	-1	0	0	0.5	4	0.4444444444444444	4	0.44	0.4444444444444444	8	4	2	0	0	1.0	5	5	11	0.0	0.2857142857142857	0.4150143707767633	0.8939061827966678	0.39114241157370444	0.9247887545832996	0.4835021460481963	0.8185953866694543	0.8532811475966661	0.8858600713531186	0	0	0.0	-0.0007729272420789596	-0.0007729272420789596
3599	0.010383811594697907	0.006169565618043099	0.00542160246276231	0.9757107361901043	-1	0	0	0.3333333333333333	2	0.8571428571428571	6	0.5625	0.8571428571428571	8	6	0	0	0	0.25	8	2	9	0.0	0	0.4150143707767633	0.9205173578352829	0.4014367615139304	0.9129713528567603	0.4835021460481963	0.8159158841154234	0.8532811475966661	0.8905392304498437	0	0	0.0	0.00542160246276231	0.00542160246276231
4864	0.01499262461377513	0.006800903109902681	0.006516804414557172	0.9707481384567974	-1	0	0	0.3333333333333333	2	0.8571428571428571	6	0.5625	0.8571428571428571	8	6	0	0	0	0.25	8	2	9	0.0	0	0.45092293420508034	0.9172473227246115	0.4014367615139304	0.9345305145935252	0.5367507495799417	0.8817145357436175	0.8603526114233095	0.9135350633550362	0	0	0.0	0.006516804414557172	0.006516804414557172
4477	0.014771529174155869	0.007117298815673587	0.006281744818622894	0.9712701002796827	-1	0	0	0.3333333333333333	2	0.8571428571428571	6	0.5625	0.8571428571428571	8	6	0	0	0	0.25	8	2	9	0.0	0	0.45092293420508034	0.9121826569460129	0.4848404568634437	0.9398811929561932	0.5367507495799417	0.8667434737348517	0.8603526114233095	0.9105872423283043	0	0	0.0	0.006281744818622894	0.006281744818622894
3539	0.014558594927386592	0.005030420342817359	0.004728892626504716	0.977277961116214	-1	0	0	0.2857142857142857	2	0.875	7	0.5555555555555556	0.875	9	7	0	0	0	0.2222222222222222	9	2	10	0.0	0	0.4659407855448249	0.8804171104151175	0.2597000489196616	0.9401630768906647	0.4446942931092166	0.8311928753097534	0.8697482038957084	0.8923500609278358	0	0	0.0	0.004728892626504716	0.004728892626504716
4667	0.031239654358292027	0.003500893218136092	0.00260950533208815	0.9275464462741532	-1	0	0	0.2222222222222222	2	0.9090909090909091	10	0.5416666666666666	0.9090909090909091	12	10	0	0	0	0.16666666666666666	12	2	13	0.0	0	0.45092293420508034	0.8773657211908718	0.4014367615139304	0.9567045497944575	0.5367507495799417	0.8860942790387684	0.8603526114233095	0.9146310951204856	0	0	0.0	0.00260950533208815	0.00260950533208815
3728	0.010662318583373472	0.006847270392921129	0.005691000453654821	0.9766251193938744	-1	0	0	0.3333333333333333	2	0.8571428571428571	6	0.5625	0.8571428571428571	8	6	0	0	0	0.25	8	2	9	0.0	0	0.4150143707767633	0.9205173578352829	0.4014367615139304	0.9325535457031693	0.4835021460481963	0.8160528941266615	0.8697482038957084	0.8992217305408742	0	0	0.0	0.005691000453654821	0.005691000453654821
808	0.014506825961960871	0.0019176684280985555	0.0006370867943874957	0.9757389549098977	-1	0	0	0.5	4	0.5	5	0.4	0.5	9	5	2	0	0	0.8333333333333334	6	5	12	0.0	0.2857142857142857	0.4659407855448249	0.9182344990950987	0.43978227397789527	0.8805781556730318	0.4431616006842599	0.8627791682269643	0.7616572709995884	0.889439347947013	0	0	0.0	0.0006370867943874957	0.0006370867943874957
3659	0.011226700989443675	0.0037257347383209817	-0.0035113117711193746	0.9792218878229877	-1	0	0	0.3333333333333333	2	0.8333333333333334	5	0.5714285714285714	0.8333333333333334	7	5	0	0	0	0.2857142857142857	7	2	8	0.0	0	0.3640879560087016	0.9101567292690401	0.5298986397489921	0.9334088302483621	0.4431616006842599	0.7826358544439804	0.867504913216699	0.8888424695757282	0	0	0.0	-0.00035113117711193744	-0.00035113117711193744
4816	0.014903582185102699	0.00705333620978933	0.006594087320713685	0.9710531198290868	-1	0	0	0.3333333333333333	2	0.8571428571428571	6	0.5625	0.8571428571428571	8	6	0	0	0	0.25	8	2	9	0.0	0	0.45092293420508034	0.9172473227246115	0.4014367615139304	0.9345305145935252	0.5302967204960372	0.9099140687689404	0.8546591897980704	0.9212066427443599	0	0	0.0	0.006594087320713685	0.006594087320713685
2795	0.011703087417153053	0.0064525848927042655	0.0043953271456837655	0.9678795452000496	-1	0	0	0.5	4	0.4444444444444444	4	0.44	0.4444444444444444	8	4	2	0	0	1.0	5	5	11	0.0	0.2857142857142857	0.4150143707767633	0.8939061827966678	0.4014367615139304	0.9129713528567603	0.4835021460481963	0.8185953866694543	0.8532811475966661	0.8803976713324281	0	0	0.0	0.0043953271456837655	0.0043953271456837655
4916	0.015165614046436286	0.007191589832861923	0.005887740305998387	0.97126690915473	-1	0	0	0.3333333333333333	2	0.8571428571428571	6	0.5625	0.8571428571428571	8	6	0	0	0	0.25	8	2	9	0.0	0	0.45092293420508034	0.9172473227246115	0.4014367615139304	0.9345305145935252	0.5367507495799417	0.8751493617588054	0.8603526114233095	0.9119022475852799	0	0	0.0	0.005887740305998387	0.005887740305998387
768	0.006315312189736472	0.003950511671055499	-0.003917254329693418	0.9748281315802294	-1	0	0	0.5	3	0.6666666666666666	4	0.5714285714285714	0.6666666666666666	6	4	1	1	0	0.2857142857142857	7	2	8	0.25	0.3333333333333333	0.6397488385713807	0.9579558656337817	0.3065974624551552	0.9228456238340511	0.3917861401384105	0.8992495938733109	0.7926018328065779	0.9307896758899161	1.0	0.16666666666666666	0.0	-0.0003917254329693418	-0.0003917254329693418
2178	0.011356848485196604	0.0057267014869033725	0.00317566820241868	0.9685115220881355	-1	0	0	0.5	4	0.4444444444444444	4	0.44	0.4444444444444444	8	4	2	0	0	1.0	5	5	11	0.0	0.2857142857142857	0.4150143707767633	0.8939061827966678	0.4014367615139304	0.9129713528567603	0.4835021460481963	0.8730959910819388	0.8532811475966661	0.8944275306829584	0	0	0.0	0.00317566820241868	0.00317566820241868
446	0.0019780639175664377	0.0016826236454902206	-0.0016820825364527836	0.9841987225259402	-1	0	0	1.0	1	0	0	1.0	0	1	0	0	1	0	0.5	2	1	2	0.3333333333333333	0	0	0	0	0	0	0	0	0	0	0	0	-0.00016820825364527835	-0.00016820825364527835
4320	0.014480613845935499	0.006868288094917201	0.0066831039798929265	0.9708628634857556	-1	0	0	0.3333333333333333	2	0.8571428571428571	6	0.5625	0.8571428571428571	8	6	0	0	0	0.25	8	2	9	0.0	0	0.45092293420508034	0.9172473227246115	0.4014367615139304	0.9345305145935252	0.5367507495799417	0.8817145357436175	0.8603526114233095	0.9135350633550362	0	0	0.0	0.0066831039798929265	0.0066831039798929265
175	0.002174031574622143	0.0020122312148834814	-0.002012173142919031	0.986264862800353	-1	0	0	1.0	2	0.0	0	1.0	0	2	0	0	2	0	0.3333333333333333	1	3	3	1.0	1.0	0	0	0	0	0	0	0	0	0	0	0	-0.0002012173142919031	-0.0002012173142919031
1014	0.01496575403764886	0.002311799099618016	0.0004795405659432504	0.9755904039177113	-1	0	0	0.5	4	0.5	5	0.4	0.5	9	5	2	0	0	0.8333333333333334	6	5	12	0.0	0.2857142857142857	0.4659407855448249	0.9182344990950987	0.43978227397789527	0.8805781556730318	0.4431616006842599	0.8627791682269643	0.7616572709995884	0.889439347947013	0	0	0.0	0.0004795405659432504	0.0004795405659432504
1598	0.011162134264126142	0.00240870930092048	0.0015493762872471992	0.9704896689386239	-1	0	0	0.5	4	0.4444444444444444	4	0.44	0.4444444444444444	8	4	2	0	0	1.0	5	5	11	0.0	0.2857142857142857	0.4150143707767633	0.8939061827966678	0.4108298277421446	0.9046465827064576	0.4835021460481963	0.8769442370238767	0.8420541976362832	0.8923537594437155	0	0	0.0	0.0015493762872471992	0.0015493762872471992
1068	0.015424899728723407	0.002124205257497381	0.0008211283107488491	0.975502175616874	-1	0	0	0.5	4	0.5	5	0.4	0.5	9	5	2	0	0	0.8333333333333334	6	5	12	0.0	0.2857142857142857	0.4659407855448249	0.9182344990950987	0.43978227397789527	0.8805781556730318	0.4431616006842599	0.8627791682269643	0.7616572709995884	0.889439347947013	0	0	0.0	0.0008211283107488491	0.0008211283107488491
3687	0.010995820805033987	0.007078849036672139	0.005674416023707374	0.9764532694500409	-1	0	0	0.3333333333333333	2	0.8571428571428571	6	0.5625	0.8571428571428571	8	6	0	0	0	0.25	8	2	9	0.0	0	0.4150143707767633	0.9205173578352829	0.4014367615139304	0.9325535457031693	0.4835021460481963	0.8159158841154234	0.8697482038957084	0.8991941640827132	0	0	0.0	0.005674416023707374	0.005674416023707374
2635	0.009749980400827286	0.005685358766725928	0.005104519783021403	0.9757217119576259	-1	0	0	0.3333333333333333	2	0.8571428571428571	6	0.5625	0.8571428571428571	8	6	0	0	0	0.25	8	2	9	0.0	0	0.4150143707767633	0.8939061827966678	0.4014367615139304	0.9129713528567603	0.4835021460481963	0.8185953866694543	0.8532811475966661	0.8803976713324281	0	0	0.0	0.005104519783021403	0.005104519783021403
2349	0.00999261097609021	0.005864443349527338	0.004978929957359677	0.9759277500322238	-1	0	0	0.3333333333333333	2	0.8571428571428571	6	0.5625	0.8571428571428571	8	6	0	0	0	0.25	8	2	9	0.0	0	0.4150143707767633	0.8939061827966678	0.4014367615139304	0.9129713528567603	0.4835021460481963	0.8185953866694543	0.8532811475966661	0.8803976713324281	0	0	0.0	0.004978929957359677	0.004978929957359677
2159	0.011811757216790264	0.006149938539040292	0.004512972578605115	0.9682680067899707	-1	0	0	0.5	4	0.4444444444444444	4	0.44	0.4444444444444444	8	4	2	0	0	1.0	5	5	11	0.0	0.2857142857142857	0.4150143707767633	0.8939061827966678	0.4014367615139304	0.9129713528567603	0.4835021460481963	0.8185953866694543	0.8532811475966661	0.8803976713324281	0	0	0.0	0.004512972578605115	0.004512972578605115
1370	0.011772857034400914	0.002560644358967795	-0.00017731271476350327	0.9717283593701872	-1	0	0	0.5	4	0.4444444444444444	4	0.44	0.4444444444444444	8	4	2	0	0	1.0	5	5	11	0.0	0.2857142857142857	0.4150143707767633	0.8939061827966678	0.49147787404304727	0.8799083447097584	0.4835021460481963	0.8730959910819388	0.7616572709995884	0.8825861329750891	0	0	0.0	-1.7731271476350328e-05	-1.7731271476350328e-05
858	0.007890035406621775	0.002403599273285946	-0.002398685001034591	0.985469515507167	-1	0	0	0.25	1	1.0	4	0.6	0.5	3	2	2	1	0	0.4	2	5	6	0.14285714285714285	0	0.29776354142200584	0.9037016331125921	0.5759824272149907	0.9413147081284262	0.23653300367024127	0.9600419412293598	0.8790392103606645	0.9388367043638001	1.0	0	0.0	-0.0002398685001034591	-0.0002398685001034591
4854	0.016032973258955332	0.0011436767590772804	0.0005675430604658653	0.9678385225836338	-1	0	0	0.3333333333333333	2	0.8571428571428571	6	0.5625	0.8571428571428571	8	6	0	0	0	0.25	8	2	9	0.0	0	0.45092293420508034	0.9172473227246115	0.4108298277421446	0.931963821901992	0.5367507495799417	0.8751493617588054	0.8603048148190271	0.9107925452871811	0	0	0.0	0.0005675430604658653	0.0005675430604658653
4073	0.011028335222109118	0.006858625660053871	0.005359557494828941	0.9766292004384135	-1	0	0	0.3333333333333333	2	0.8571428571428571	6	0.5625	0.8571428571428571	8	6	0	0	0	0.25	8	2	9	0.0	0	0.4150143707767633	0.9205173578352829	0.4014367615139304	0.9325535457031693	0.4835021460481963	0.8159158841154234	0.8697482038957084	0.8991941640827132	0	0	0.0	0.005359557494828941	0.005359557494828941
1972	0.008088828673859941	0.0028302553714604564	-0.0021679127422898057	0.979276786022186	-1	0.3333333333333333	1	0.625	5	0.3333333333333333	3	0.55	0.3333333333333333	8	3	2	0	0	0.8	4	5	11	0.0	0.2857142857142857	0.4150143707767633	0.8939061827966678	0.4014367615139304	0.9129713528567603	0.4835021460481963	0.8185953866694543	0.8532811475966661	0.8803976713324281	0	0	0.0	-0.00021679127422898057	-0.00021679127422898057
3583	0.011194672751396854	0.0073178112972311134	0.005245698826168457	0.9768559184643372	-1	0	0	0.3333333333333333	2	0.8571428571428571	6	0.5625	0.8571428571428571	8	6	0	0	0	0.25	8	2	9	0.0	0	0.4150143707767633	0.9205173578352829	0.4014367615139304	0.9325535457031693	0.4835021460481963	0.8159158841154234	0.8697482038957084	0.8991941640827132	0	0	0.0	0.005245698826168457	0.005245698826168457
1323	0.018675960097497137	0.009105136355516567	-0.008410224728483025	0.9781976235479304	-1	0	0	0.5	4	0.5	5	0.4	0.5	9	5	2	0	0	0.8333333333333334	6	5	12	0.0	0.2857142857142857	0.4369403296578903	0.882141224795197	0.3925944490971559	0.8854883474046913	0.4431616006842599	0.851014287231459	0.7932356595875547	0.8736512612111478	0	0	0.0	-0.0008410224728483025	-0.0008410224728483025
3962	0.011201911543681232	0.007439308761810502	0.005393333435988754	0.9768775917617012	-1	0	0	0.3333333333333333	2	0.8571428571428571	6	0.5625	0.8571428571428571	8	6	0	0	0	0.25	8	2	9	0.0	0	0.4150143707767633	0.9159964587829739	0.4848404568634437	0.938220395762998	0.4439279468967383	0.784902345581155	0.8697482038957084	0.8942282364117202	0	0	0.0	0.005393333435988754	0.005393333435988754
3472	0.010628975633989159	0.006767872535366393	0.006104646971699482	0.9762391600066808	-1	0	0	0.3333333333333333	2	0.8571428571428571	6	0.5625	0.8571428571428571	8	6	0	0	0	0.25	8	2	9	0.0	0	0.4150143707767633	0.9205173578352829	0.4014367615139304	0.9325535457031693	0.4835021460481963	0.8159158841154234	0.8697482038957084	0.8991941640827132	0	0	0.0	0.006104646971699482	0.006104646971699482
1387	0.01783212914289926	0.0019853653805457987	0.0011495758915595665	0.9732347537938825	-1	0	0	0.5	4	0.5	5	0.4	0.5	9	5	2	0	0	0.8333333333333334	6	5	12	0.0	0.2857142857142857	0.4369403296578903	0.882141224795197	0.28687175190526176	0.9004304982740334	0.4431616006842599	0.8552037364031256	0.8420541976362832	0.8804780258507202	0	0	0.0	0.0011495758915595665	0.0011495758915595665
1997	0.011326133312764696	0.006738999566964173	0.004855703573274608	0.9668835172553054	-1	0	0	0.5	4	0.4444444444444444	4	0.44	0.4444444444444444	8	4	2	0	0	1.0	5	5	11	0.0	0.2857142857142857	0.4659407855448249	0.9048330135641962	0.4014367615139304	0.9129713528567603	0.4835021460481963	0.8032936915972472	0.8598877032521794	0.8811324061686135	0	0	0.0	0.004855703573274608	0.004855703573274608
4800	0.01523596270830816	0.008527733734946322	0.005672857213513885	0.970891064950943	-1	0	0	0.3333333333333333	2	0.8571428571428571	6	0.5625	0.8571428571428571	8	6	0	0	0	0.25	8	2	9	0.0	0	0.45092293420508034	0.9121826569460129	0.4848404568634437	0.9240483369482865	0.5367507495799417	0.8764218539668062	0.8276903769400296	0.9060280649886713	0	0	0.0	0.005672857213513885	0.005672857213513885
198	0.017198922721155835	0.0031360316018219573	-0.002512814406722765	0.9795530839005799	-1	0	0	0.14285714285714285	1	1.0	8	1.0	1.0	9	8	0	0	0	0.1	10	1	10	0.0	0	0.4130120304891495	0.895355947337055	0.12356361554710209	0.9366840338479737	0.18280278789011972	0.9142067297810352	0.8140696519061046	0.9170045864112759	0	0	0.0	-0.0002512814406722765	-0.0002512814406722765
2319	0.009995838714383426	0.006035755954556472	0.004947000162568609	0.9757645013463283	-1	0	0	0.3333333333333333	2	0.8571428571428571	6	0.5625	0.8571428571428571	8	6	0	0	0	0.25	8	2	9	0.0	0	0.4150143707767633	0.8939061827966678	0.4014367615139304	0.9129713528567603	0.4835021460481963	0.8159158841154234	0.8532811475966661	0.8797665050528036	0	0	0.0	0.004947000162568609	0.004947000162568609
1331	0.01137732696383423	0.0017490691424130898	0.0011915133773315368	0.9703714077452427	-1	0	0	0.5	4	0.4444444444444444	4	0.44	0.4444444444444444	8	4	2	0	0	1.0	5	5	11	0.0	0.2857142857142857	0.4150143707767633	0.8939061827966678	0.4108298277421446	0.9046465827064576	0.4835021460481963	0.8185953866694543	0.8420541976362832	0.8768245405242533	0	0	0.0	0.0011915133773315368	0.0011915133773315368
3954	0.011327439625715113	0.007264885526778916	0.005556719571491143	0.976787548511285	-1	0	0	0.3333333333333333	2	0.8571428571428571	6	0.5625	0.8571428571428571	8	6	0	0	0	0.25	8	2	9	0.0	0	0.4150143707767633	0.9205173578352829	0.4014367615139304	0.9325535457031693	0.4835021460481963	0.8159158841154234	0.8697482038957084	0.8991941640827132	0	0	0.0	0.005556719571491143	0.005556719571491143
449	0.015252630851993089	0.0020448872148069205	-0.0018321287624339455	0.9757536250833658	-1	0	0	0.25	2	0.9	9	0.5454545454545454	0.9	11	9	0	0	0	0.18181818181818182	11	2	12	0.0	0	0.42226453718314544	0.8881727858042504	0.35160327186982826	0.842559653653261	0.6964405736634399	0.9086678952418967	0.8573488975706931	0.882435180371922	0	0	0.0	-0.00018321287624339455	-0.00018321287624339455
2492	0.009875321959107324	0.005659700292454927	0.005045875259927503	0.9757689725462879	-1	0	0	0.3333333333333333	2	0.8571428571428571	6	0.5625	0.8571428571428571	8	6	0	0	0	0.25	8	2	9	0.0	0	0.4150143707767633	0.8939061827966678	0.4014367615139304	0.9129713528567603	0.4835021460481963	0.8185953866694543	0.8532811475966661	0.8803976713324281	0	0	0.0	0.005045875259927503	0.005045875259927503
819	0.002685847015576581	0.0025232815117178296	-0.0025232672643577645	0.9824847974597389	-1	0	0	0.75	3	0.0	0	0.625	0	3	0	1	1	0	0.5	4	2	5	0.3333333333333333	0.5	0	0	0	0	0	0	0	0	0	0	0	-0.0002523267264357764	-0.0002523267264357764
26	0.0020024353228085484	0.0018902906044359212	-0.0018901319648881132	0.985897884469172	-1	0	0	1.0	1	0	0	1.0	0	1	0	0	3	0	0.5	1	2	2	1.0	0	0	0	0	0	0	0	0	0	0	0	0	-0.0001890131964888113	-0.0001890131964888113
24	0.001733265155235622	0.0016871393138784727	-0.0016850162143432247	0.9834962922829757	-1	0	0	1.0	1	0	0	1.0	0	0	0	1	0	0	0.5	2	1	2	0.0	0	0	0	0	0	0	0	0	0	0	0	0	-0.1	-0.1
2539	0.010036703121871358	0.005971766006795798	0.005081036587920855	0.9756344753527104	-1	0	0	0.3333333333333333	2	0.8571428571428571	6	0.5625	0.8571428571428571	8	6	0	0	0	0.25	8	2	9	0.0	0	0.4150143707767633	0.8939061827966678	0.4014367615139304	0.9129713528567603	0.4835021460481963	0.8185953866694543	0.8532811475966661	0.8803976713324281	0	0	0.0	0.005081036587920855	0.005081036587920855
1575	0.011370859241619981	0.0015978720540386307	0.0015143400469028387	0.9693978893446256	-1	0	0	0.5	4	0.4444444444444444	4	0.44	0.4444444444444444	8	4	2	0	0	1.0	5	5	11	0.0	0.2857142857142857	0.4150143707767633	0.8939061827966678	0.4108298277421446	0.9046465827064576	0.4835021460481963	0.8730959910819388	0.8420541976362832	0.8912217556445866	0	0	0.0	0.0015143400469028387	0.0015143400469028387
3041	0.01122170580810797	0.00714876173934372	0.005752486042329664	0.9765346975146537	-1	0	0	0.3333333333333333	2	0.8571428571428571	6	0.5625	0.8571428571428571	8	6	0	0	0	0.25	8	2	9	0.0	0	0.4150143707767633	0.9205173578352829	0.4014367615139304	0.9325535457031693	0.4835021460481963	0.8159158841154234	0.8697482038957084	0.8991941640827132	0	0	0.0	0.005752486042329664	0.005752486042329664
3978	0.011096464144081938	0.006936371064865875	0.005595353204905197	0.9764080203655326	-1	0	0	0.3333333333333333	2	0.8571428571428571	6	0.5625	0.8571428571428571	8	6	0	0	0	0.25	8	2	9	0.0	0	0.4150143707767633	0.9205173578352829	0.4014367615139304	0.9325535457031693	0.4835021460481963	0.8160528941266615	0.8697482038957084	0.8992217305408742	0	0	0.0	0.005595353204905197	0.005595353204905197
531	0.017173743505368277	0.0007317993837540618	-0.0007317327069402841	0.978217629122363	-1	0	0	0.2857142857142857	2	0.875	7	0.5555555555555556	0.875	9	7	0	0	0	0.2222222222222222	9	2	10	0.0	0	0.4659407855448249	0.9182344990950987	0.43978227397789527	0.8805781556730318	0.4431616006842599	0.8627791682269643	0.7616572709995884	0.889439347947013	0	0	0.0	-7.317327069402842e-05	-7.317327069402842e-05
3319	0.010105588928375644	0.006100400493567131	0.005648290104194065	0.9755735813245006	-1	0	0	0.3333333333333333	2	0.8571428571428571	6	0.5625	0.8571428571428571	8	6	0	0	0	0.25	8	2	9	0.0	0	0.4150143707767633	0.9205173578352829	0.4014367615139304	0.9129713528567603	0.4835021460481963	0.8185953866694543	0.8532811475966661	0.8911208440204672	0	0	0.0	0.005648290104194065	0.005648290104194065
2269	0.010152078158004764	0.005972970329521387	0.004894022493012933	0.9759050218897914	-1	0	0	0.3333333333333333	2	0.8571428571428571	6	0.5625	0.8571428571428571	8	6	0	0	0	0.25	8	2	9	0.0	0	0.4150143707767633	0.8939061827966678	0.4014367615139304	0.9129713528567603	0.4835021460481963	0.8185953866694543	0.8532811475966661	0.8803976713324281	0	0	0.0	0.004894022493012933	0.004894022493012933
2512	0.009878121966736137	0.00582320255449386	0.005104548861810707	0.9759057241481833	-1	0	0	0.3333333333333333	2	0.8571428571428571	6	0.5625	0.8571428571428571	8	6	0	0	0	0.25	8	2	9	0.0	0	0.4150143707767633	0.8939061827966678	0.4014367615139304	0.9129713528567603	0.4835021460481963	0.8185953866694543	0.8532811475966661	0.8803976713324281	0	0	0.0	0.005104548861810707	0.005104548861810707
203	0.0017699065551508315	0.0017122549798646023	-0.001712212178058836	0.9845142871377789	-1	0	0	1.0	1	0	0	1.0	0	1	0	0	0	0	0.5	1	2	2	0.0	0	0	0	0	0	0	0	0	0	0	0	0	-0.0001712212178058836	-0.0001712212178058836
1746	0.011018997164024703	0.0014953372471963767	0.0014897546636761126	0.9694733707326547	-1	0	0	0.5	4	0.4444444444444444	4	0.44	0.4444444444444444	8	4	2	0	0	1.0	5	5	11	0.0	0.2857142857142857	0.4150143707767633	0.8939061827966678	0.4108298277421446	0.9046465827064576	0.4835021460481963	0.8185953866694543	0.8420541976362832	0.8768245405242533	0	0	0.0	0.0014897546636761126	0.0014897546636761126
2999	0.010185213276797443	0.006074851273589555	0.005756716952462643	0.9754811970533637	-1	0	0	0.3333333333333333	2	0.8571428571428571	6	0.5625	0.8571428571428571	8	6	0	0	0	0.25	8	2	9	0.0	0	0.4150143707767633	0.9205173578352829	0.4014367615139304	0.9129713528567603	0.4835021460481963	0.8185953866694543	0.8532811475966661	0.8911208440204672	0	0	0.0	0.005756716952462643	0.005756716952462643
3386	0.010208916284567675	0.005968903591088019	0.0055945805396346	0.9755640810139007	-1	0	0	0.3333333333333333	2	0.8571428571428571	6	0.5625	0.8571428571428571	8	6	0	0	0	0.25	8	2	9	0.0	0	0.4150143707767633	0.9205173578352829	0.4014367615139304	0.9129713528567603	0.4835021460481963	0.8159158841154234	0.8532811475966661	0.8905392304498437	0	0	0.0	0.0055945805396346	0.0055945805396346
3815	0.011404218378989039	0.007308223442548572	0.005565007503009866	0.9767474394455373	-1	0	0	0.3333333333333333	2	0.8571428571428571	6	0.5625	0.8571428571428571	8	6	0	0	0	0.25	8	2	9	0.0	0	0.4150143707767633	0.9205173578352829	0.4014367615139304	0.9325535457031693	0.4835021460481963	0.8160528941266615	0.8697482038957084	0.8992217305408742	0	0	0.0	0.005565007503009866	0.005565007503009866
4638	0.014966000833024814	0.006983956069411481	0.006233229728941241	0.9710274941891578	-1	0	0	0.3333333333333333	2	0.8571428571428571	6	0.5625	0.8571428571428571	8	6	0	0	0	0.25	8	2	9	0.0	0	0.45092293420508034	0.9172473227246115	0.4014367615139304	0.9345305145935252	0.5367507495799417	0.8751493617588054	0.8603526114233095	0.9119022475852799	0	0	0.0	0.006233229728941241	0.006233229728941241
2203	0.009781525800090545	0.005787849728148478	0.0048021906963765645	0.9751072860820219	-1	0	0	0.3333333333333333	2	0.8571428571428571	6	0.5625	0.8571428571428571	8	6	0	0	0	0.25	8	2	9	0.0	0	0.6634841527285461	0.8976154167632138	0.5387816726298906	0.8719175729023163	0.4835021460481963	0.7938340591601158	0.8598877032521794	0.8596524701503533	0	0	0.0	0.0048021906963765645	0.0048021906963765645
1321	0.015278025024571781	0.002063251689566599	-0.00023820290550954988	0.9754779957626094	-1	0	0	0.5	4	0.5	5	0.4	0.5	9	5	2	0	0	0.8333333333333334	6	5	12	0.0	0.2857142857142857	0.4659407855448249	0.9182344990950987	0.43978227397789527	0.8805781556730318	0.4431616006842599	0.8627791682269643	0.7616572709995884	0.889439347947013	0	0	0.0	-2.382029055095499e-05	-2.382029055095499e-05
141	0.002359384644129861	0.0017857038280162585	-0.0017855259157747595	0.9877480181889459	-1	0	0	1.0	1	0	0	1.0	0	1	0	0	3	0	0.5	1	2	2	1.0	0	0	0	0	0	0	0	0	0	0	0	0	-0.00017855259157747595	-0.00017855259157747595
3608	0.010886121622868929	0.0066812870901498496	0.005754778999132426	0.9763497774630195	-1	0	0	0.3333333333333333	2	0.8571428571428571	6	0.5625	0.8571428571428571	8	6	0	0	0	0.25	8	2	9	0.0	0	0.4150143707767633	0.9159964587829739	0.4848404568634437	0.938220395762998	0.4439279468967383	0.7797568407190254	0.8697482038957084	0.8932717558780031	0	0	0.0	0.005754778999132426	0.005754778999132426
3448	0.010229741120412073	0.006032457463906093	0.005605841151700999	0.975489301690491	-1	0	0	0.3333333333333333	2	0.8571428571428571	6	0.5625	0.8571428571428571	8	6	0	0	0	0.25	8	2	9	0.0	0	0.4150143707767633	0.9205173578352829	0.4014367615139304	0.9129713528567603	0.4835021460481963	0.8185953866694543	0.8532811475966661	0.8911208440204672	0	0	0.0	0.005605841151700999	0.005605841151700999
3340	0.010031388526064047	0.005963318464012901	0.005486769894333134	0.975502655260705	-1	0	0	0.3333333333333333	2	0.8571428571428571	6	0.5625	0.8571428571428571	8	6	0	0	0	0.25	8	2	9	0.0	0	0.4150143707767633	0.9205173578352829	0.4014367615139304	0.9129713528567603	0.4835021460481963	0.8159158841154234	0.8532811475966661	0.8905392304498437	0	0	0.0	0.005486769894333134	0.005486769894333134
1205	0.010999808891136258	0.007423543263049889	-0.005769593717613633	0.9733101088928635	-1	0	0	0.3333333333333333	2	0.8571428571428571	6	0.5625	0.5714285714285714	6	4	2	0	0	1.0	4	4	9	0.0	0	0.5938435756008037	0.9127887679276757	0.2597000489196616	0.8657747367788631	0.5356384591238559	0.8504946194527212	0.8102696557480947	0.8790630676116895	0	0	0.0	-0.0005769593717613634	-0.0005769593717613634
3330	0.009981215229591403	0.005711080729547103	0.005457943239373098	0.9753560862042148	-1	0	0	0.3333333333333333	2	0.8571428571428571	6	0.5625	0.8571428571428571	8	6	0	0	0	0.25	8	2	9	0.0	0	0.4150143707767633	0.9205173578352829	0.4014367615139304	0.9129713528567603	0.4835021460481963	0.8185953866694543	0.8532811475966661	0.8911208440204672	0	0	0.0	0.005457943239373098	0.005457943239373098
1868	0.010955438008667913	0.005344987293386924	0.0038837544626281638	0.9663250863415005	-1	0	0	0.5	4	0.4444444444444444	4	0.44	0.4444444444444444	8	4	2	0	0	1.0	5	5	11	0.0	0.2857142857142857	0.4150143707767633	0.8939061827966678	0.6056570319392589	0.9155362413046482	0.4835021460481963	0.8730959910819388	0.8532811475966661	0.8954529994748739	0	0	0.0	0.0038837544626281638	0.0038837544626281638
3582	0.011210042522075069	0.007317499947168713	0.005834676763683005	0.9766658795182369	-1	0	0	0.3333333333333333	2	0.8571428571428571	6	0.5625	0.8571428571428571	8	6	0	0	0	0.25	8	2	9	0.0	0	0.4150143707767633	0.9205173578352829	0.4014367615139304	0.9325535457031693	0.4835021460481963	0.8159158841154234	0.8697482038957084	0.8991941640827132	0	0	0.0	0.005834676763683005	0.005834676763683005
1028	0.015425370691531989	0.0012438418636326778	0.00045865730345503785	0.973758055328801	-1	0	0	0.5	4	0.5	5	0.4	0.5	9	5	2	0	0	0.8333333333333334	6	5	12	0.0	0.2857142857142857	0.4659407855448249	0.9182344990950987	0.2979646011716548	0.8996119825792864	0.4431616006842599	0.8627791682269643	0.8420541976362832	0.8956714343827876	0	0	0.0	0.00045865730345503785	0.00045865730345503785
447	0.0020254362285873437	0.002000781580057011	-0.00200078157999629	0.9867058215083429	-1	0	0	1.0	2	0.0	0	1.0	0	2	0	0	2	0	0.3333333333333333	1	3	3	1.0	1.0	0	0	0	0	0	0	0	0	0	0	0	-0.00020007815799962897	-0.00020007815799962897
3658	0.011267641192806923	0.0073430883119124666	0.005604722479008142	0.9768353701297002	-1	0	0	0.3333333333333333	2	0.8571428571428571	6	0.5625	0.8571428571428571	8	6	0	0	0	0.25	8	2	9	0.0	0	0.4150143707767633	0.9205173578352829	0.4014367615139304	0.9325535457031693	0.4835021460481963	0.8159158841154234	0.8697482038957084	0.8991941640827132	0	0	0.0	0.005604722479008142	0.005604722479008142
4735	0.008262892131782525	0.004396786590644115	-0.0043253816968951385	0.9795342101132123	-1	0	0	0.5	2	0.75	3	0.6	0.75	5	3	0	0	0	0.4	5	2	6	0.0	0	0.4659407855448249	0.8954857351705513	0.7099808648072258	0.9295015942801044	0.5367507495799417	0.8553344800868398	0.8603526114233095	0.8973440718758482	0	0	0.0	-0.00043253816968951385	-0.00043253816968951385
138	0.0026403791518037666	0.0022536528497044614	-0.0022525785804349487	0.9861892092997017	-1	0	0	0.6666666666666666	2	0.5	1	1.0	0.5	3	1	0	2	0	0.25	1	4	4	1.0	0.6666666666666666	0.324397717685434	0.8029082539285719	0.5823959335320493	0.9638724300769871	0.8530725612726151	0.7274662064052808	0.8910952985545857	0.8687661230459216	0.6666666666666666	0	0.0	-0.00022525785804349487	-0.00022525785804349487
2243	0.009986704256090146	0.005678617053448116	0.0047110215021875365	0.9759293067293479	-1	0	0	0.3333333333333333	2	0.8571428571428571	6	0.5625	0.8571428571428571	8	6	0	0	0	0.25	8	2	9	0.0	0	0.4150143707767633	0.8939061827966678	0.4014367615139304	0.9129713528567603	0.4835021460481963	0.8185953866694543	0.8532811475966661	0.8803976713324281	0	0	0.0	0.0047110215021875365	0.0047110215021875365
4476	0.010646911700993675	0.0031302322098513365	-0.0029992990139022188	0.9789229629231665	-1	0.5	1	0.6666666666666666	4	0.5	3	0.4444444444444444	0.5	6	3	1	0	0	0.5	6	3	8	0.0	1.0	0.43590508286533575	0.8951459937648355	0.3113956489848136	0.9430541800445638	0.6259422605858731	0.9044395433854937	0.8603526114233095	0.9168018223992156	0	0	0.0	-0.0002999299013902219	-0.0002999299013902219
626	0.0017161401817383862	0.00168531207427819	-0.0016853120727759342	0.986364464307872	-1	0	0	1.0	1	0	0	1.0	0	1	0	0	0	0	0.5	1	2	2	0.0	0	0	0	0	0	0	0	0	0	0	0	0	-0.00016853120727759342	-0.00016853120727759342
4802	0.015222256682341305	0.0069656429025376256	0.0060766865367413245	0.9711863192472479	-1	0	0	0.3333333333333333	2	0.8571428571428571	6	0.5625	0.8571428571428571	8	6	0	0	0	0.25	8	2	9	0.0	0	0.45092293420508034	0.9172473227246115	0.4014367615139304	0.9345305145935252	0.5367507495799417	0.8751493617588054	0.8603526114233095	0.9119022475852799	0	0	0.0	0.0060766865367413245	0.0060766865367413245
3249	0.009928684728688566	0.005661487698475496	0.0054044461327477766	0.9754536842707525	-1	0	0	0.3333333333333333	2	0.8571428571428571	6	0.5625	0.8571428571428571	8	6	0	0	0	0.25	8	2	9	0.0	0	0.4150143707767633	0.9205173578352829	0.4014367615139304	0.9129713528567603	0.4835021460481963	0.8162156225360218	0.8532811475966661	0.8906040986940579	0	0	0.0	0.0054044461327477766	0.0054044461327477766
3859	0.012854370177713719	0.0018296759613134345	0.000334453035339462	0.9821358575875483	-1	0	0	0.3333333333333333	2	0.8333333333333334	5	0.5714285714285714	0.8333333333333334	7	5	0	0	0	0.2857142857142857	7	2	8	0.0	0	0.43590508286533575	0.9136389809291425	0.3630912490499656	0.9391563856391953	0.5367507495799417	0.8891132150852181	0.8603526114233095	0.916248205445687	0	0	0.0	0.000334453035339462	0.000334453035339462
414	0.001893728333613012	0.0018379187550364648	-0.0018378766472170677	0.9852573330035606	-1	0	0	1.0	1	0	0	1.0	0	1	0	0	1	0	0.5	1	2	2	0.3333333333333333	0	0	0	0	0	0	0	0	0	0	0	0	-0.00018378766472170678	-0.00018378766472170678
277	0.002321816780951572	0.0019396573214015766	-0.0019394859211179008	0.9868028714290009	-1	0	0	1.0	1	0	0	1.0	0	1	0	0	3	0	0.5	1	2	2	1.0	0	0	0	0	0	0	0	0	0	0	0	0	-0.0001939485921117901	-0.0001939485921117901
2797	0.010361113150956563	0.0057656400116902085	0.005135218865856027	0.9757842383337701	-1	0	0	0.3333333333333333	2	0.8571428571428571	6	0.5625	0.8571428571428571	8	6	0	0	0	0.25	8	2	9	0.0	0	0.4150143707767633	0.8939061827966678	0.395025084791614	0.9139235941996634	0.4835021460481963	0.8185953866694543	0.8532811475966661	0.880819777435677	0	0	0.0	0.005135218865856027	0.005135218865856027
2590	0.00995274231871099	0.005786391432040916	0.005072255004458615	0.9756481193490455	-1	0	0	0.3333333333333333	2	0.8571428571428571	6	0.5625	0.8571428571428571	8	6	0	0	0	0.25	8	2	9	0.0	0	0.4150143707767633	0.8939061827966678	0.4014367615139304	0.9129713528567603	0.4835021460481963	0.8185953866694543	0.8532811475966661	0.8803976713324281	0	0	0.0	0.005072255004458615	0.005072255004458615
4505	0.015158490219361675	0.0070568253064982244	0.006120833440599918	0.9711573766945996	-1	0	0	0.3333333333333333	2	0.8571428571428571	6	0.5625	0.8571428571428571	8	6	0	0	0	0.25	8	2	9	0.0	0	0.45092293420508034	0.9172473227246115	0.4014367615139304	0.9345305145935252	0.5367507495799417	0.8751493617588054	0.8603526114233095	0.9119022475852799	0	0	0.0	0.006120833440599918	0.006120833440599918
1480	0.015015148832767642	0.0021742705387450306	0.00021948333850818491	0.9756848103307494	-1	0	0	0.5	4	0.5	5	0.4	0.5	9	5	2	0	0	0.8333333333333334	6	5	12	0.0	0.2857142857142857	0.4659407855448249	0.9182344990950987	0.43978227397789527	0.8805781556730318	0.4431616006842599	0.8627791682269643	0.7616572709995884	0.889439347947013	0	0	0.0	0.00021948333850818491	0.00021948333850818491
4493	0.015043115795934786	0.006901505926602683	0.006300477858368337	0.9709986881573663	-1	0	0	0.3333333333333333	2	0.8571428571428571	6	0.5625	0.8571428571428571	8	6	0	0	0	0.25	8	2	9	0.0	0	0.45092293420508034	0.9172473227246115	0.4014367615139304	0.9345305145935252	0.5367507495799417	0.8777622679602887	0.8603526114233095	0.9125463258987897	0	0	0.0	0.006300477858368337	0.006300477858368337
3155	0.008968680171620636	0.005019000051983479	-0.0035197029994431073	0.9766984630578931	-1	0	0	0.4	2	0.8	4	0.5833333333333334	0.6	5	3	1	0	0	0.3333333333333333	6	2	7	0.0	0	0.7217463656567824	0.9540374941300758	0.5431734741081993	0.8982166095750875	0.5474342268355791	0.7206070995781014	0.8704728968383617	0.8862139810997424	0	0	0.0	-0.0003519702999443107	-0.0003519702999443107
2694	0.010030261504876013	0.005651841175318142	0.0054123365021255	0.9755381685047299	-1	0	0	0.3333333333333333	2	0.8571428571428571	6	0.5625	0.8571428571428571	8	6	0	0	0	0.25	8	2	9	0.0	0	0.4150143707767633	0.9205173578352829	0.4014367615139304	0.9129713528567603	0.4835021460481963	0.8185953866694543	0.8532811475966661	0.8911208440204672	0	0	0.0	0.0054123365021255	0.0054123365021255
4449	0.014890706704505497	0.006924713283423341	0.006276135164961311	0.9710328715200266	-1	0	0	0.3333333333333333	2	0.8571428571428571	6	0.5625	0.8571428571428571	8	6	0	0	0	0.25	8	2	9	0.0	0	0.45092293420508034	0.9172473227246115	0.4014367615139304	0.9345305145935252	0.5367507495799417	0.8751493617588054	0.8603526114233095	0.9119022475852799	0	0	0.0	0.006276135164961311	0.006276135164961311
2851	0.008380796110059312	0.0008699788006648025	-0.0008441563112897582	0.9797409126779466	-1	0.6666666666666666	2	0.75	6	0.2222222222222222	2	0.55	0.2222222222222222	8	2	2	0	0	0.8	4	5	11	0.0	0.2857142857142857	0.4150143707767633	0.8939061827966678	0.4014367615139304	0.9129713528567603	0.4835021460481963	0.8185953866694543	0.8532811475966661	0.8803976713324281	0	0	0.0	-8.441563112897582e-05	-8.441563112897582e-05
1669	0.011429810984509568	0.0020508948590550998	0.0015372363620943651	0.9700370231391658	-1	0	0	0.5	4	0.4444444444444444	4	0.44	0.4444444444444444	8	4	2	0	0	1.0	5	5	11	0.0	0.2857142857142857	0.4150143707767633	0.8939061827966678	0.4108298277421446	0.9046465827064576	0.4835021460481963	0.8185953866694543	0.8420541976362832	0.8768245405242533	0	0	0.0	0.0015372363620943651	0.0015372363620943651
4699	0.016786618686616177	0.007163482970140936	-0.003730739456123122	0.9714623941917795	-1	0	0	0.3333333333333333	2	0.8571428571428571	6	0.5625	0.8571428571428571	8	6	0	0	0	0.25	8	2	9	0.0	0	0.45092293420508034	0.9172473227246115	0.4108298277421446	0.9277696336135703	0.5367507495799417	0.8751493617588054	0.8529415553656307	0.9090348290084378	0	0	0.0	-0.0003730739456123122	-0.0003730739456123122
1998	0.008167852320966007	0.0038153508249858304	0.0037589694824080857	0.9751994549732089	-1	0	0	0.6666666666666666	4	0.2857142857142857	2	0.45	0.2857142857142857	6	2	2	0	0	0.8	5	4	9	0.0	0.4	0.5938435756008037	0.9127887679276757	0.2597000489196616	0.8657747367788631	0.5356384591238559	0.9003859197548646	0.8130975677908736	0.8945356903247563	0	0	0.0	0.0037589694824080857	0.0037589694824080857
781	0.001885257920608176	0.0016031935657427868	-0.0016029996504582258	0.9842006403259587	-1	0	0	1.0	1	0	0	1.0	0	1	0	0	1	0	0.5	2	1	2	0.3333333333333333	0	0	0	0	0	0	0	0	0	0	0	0	-0.00016029996504582258	-0.00016029996504582258
1245	0.010717007019451481	0.0038937550120122623	-0.0038725340330821056	0.9772712654847057	-1	0	0	0.5	3	0.5	3	0.5333333333333333	0.5	6	3	1	0	0	0.6	5	3	8	0.0	0.6666666666666666	0.4659407855448249	0.7822620708718921	0.5492459955836414	0.9328356012346506	0.4431616006842599	0.906118861722138	0.8300493230973535	0.8868580216203689	0	0	0.0	-0.00038725340330821056	-0.00038725340330821056
767	0.002213175492837821	0.00192596657175142	-0.0019256720996464116	0.9830155028909169	-1	0	0	1.0	2	0.0	0	0.75	0	2	0	0	1	0	1.0	2	2	3	0.5	0	0	0	0	0	0	0	0	0	0	0	0	-0.00019256720996464115	-0.00019256720996464115
798	0.0019531622545887273	0.0018910458636607944	-0.0018894686950753803	0.9849743345987156	-1	0	0	1.0	2	0.0	0	0.75	0	2	0	0	0	0	1.0	2	2	3	0.0	0	0	0	0	0	0	0	0	0	0	0	0	-0.00018894686950753802	-0.00018894686950753802
448	0.002002199748418745	0.0017973101989366823	-0.001797307651680955	0.984226449839811	-1	0	0	1.0	2	0.0	0	0.75	0	2	0	0	0	0	1.0	2	2	3	0.0	0	0	0	0	0	0	0	0	0	0	0	0	-0.0001797307651680955	-0.0001797307651680955
1353	0.011039643880484208	0.001667701166848268	0.0016043405716260244	0.9697181265840106	-1	0	0	0.5	4	0.4444444444444444	4	0.44	0.4444444444444444	8	4	2	0	0	1.0	5	5	11	0.0	0.2857142857142857	0.4150143707767633	0.8939061827966678	0.4108298277421446	0.9046465827064576	0.4835021460481963	0.8185953866694543	0.8420541976362832	0.8768245405242533	0	0	0.0	0.0016043405716260244	0.0016043405716260244
1492	0.011187582508040625	0.0011507309617495038	-0.00027470439752989444	0.9716194034086751	-1	0.3333333333333333	1	0.625	5	0.3333333333333333	3	0.55	0.3333333333333333	8	3	2	0	0	0.8	5	4	11	0.0	0.3333333333333333	0.4150143707767633	0.8939061827966678	0.4108298277421446	0.9046465827064576	0.4835021460481963	0.8730959910819388	0.8420541976362832	0.8912217556445866	0	0	0.0	-2.7470439752989444e-05	-2.7470439752989444e-05
274	0.002509750043316127	0.0024560542573716605	-0.002454627690357423	0.9811742620486883	-1	0	0	0	0	0	0	1.0	0	0	0	0	1	0	1.0	1	1	1	0.25	0	0	0	0	0	0	0	0	0	0	0	0	-0.1	-0.1
3663	0.010989924485163532	0.006986427220155527	0.005354975778515335	0.9766033876955218	-1	0	0	0.3333333333333333	2	0.8571428571428571	6	0.5625	0.8571428571428571	8	6	0	0	0	0.25	8	2	9	0.0	0	0.4150143707767633	0.9205173578352829	0.4014367615139304	0.9325535457031693	0.4835021460481963	0.8159158841154234	0.8697482038957084	0.8991941640827132	0	0	0.0	0.005354975778515335	0.005354975778515335
1089	0.01102563947247734	0.0024821132103101506	0.0014246951912585681	0.970423685680403	-1	0	0	0.5	4	0.4444444444444444	4	0.44	0.4444444444444444	8	4	2	0	0	1.0	5	5	11	0.0	0.2857142857142857	0.4150143707767633	0.8939061827966678	0.4108298277421446	0.9046465827064576	0.4835021460481963	0.8730959910819388	0.8420541976362832	0.8912217556445866	0	0	0.0	0.0014246951912585681	0.0014246951912585681
4143	0.01441803102167235	0.006456736493777418	0.006149114913393553	0.9710990341541998	-1	0	0	0.3333333333333333	2	0.8571428571428571	6	0.5625	0.8571428571428571	8	6	0	0	0	0.25	8	2	9	0.0	0	0.45092293420508034	0.9172473227246115	0.4014367615139304	0.9345305145935252	0.5367507495799417	0.8817145357436175	0.8603526114233095	0.9135350633550362	0	0	0.0	0.006149114913393553	0.006149114913393553
2803	0.010354349644486742	0.006050264148273436	0.0054423784721681166	0.9755890739409726	-1	0	0	0.3333333333333333	2	0.8571428571428571	6	0.5625	0.8571428571428571	8	6	0	0	0	0.25	8	2	9	0.0	0	0.4150143707767633	0.9205173578352829	0.4014367615139304	0.9129713528567603	0.4835021460481963	0.8185953866694543	0.8532811475966661	0.8911208440204672	0	0	0.0	0.0054423784721681166	0.0054423784721681166
3046	0.006968895100309709	0.004241495319972953	-0.004140674460952035	0.9797640490987364	-1	0	0	0.5	2	0.75	3	0.6	0.75	5	3	0	0	0	0.4	5	2	6	0.0	0	0.4659407855448249	0.9013763140620287	0.7099808648072258	0.9150343024477521	0.4446942931092166	0.7870309680951856	0.8532811475966661	0.8771250122662825	0	0	0.0	-0.0004140674460952035	-0.0004140674460952035
2926	0.009984730157275853	0.005726185047153157	0.0050013920510953965	0.9757124282596988	-1	0	0	0.3333333333333333	2	0.8571428571428571	6	0.5625	0.8571428571428571	8	6	0	0	0	0.25	8	2	9	0.0	0	0.4150143707767633	0.8939061827966678	0.4014367615139304	0.9129713528567603	0.4835021460481963	0.8162156225360218	0.8532811475966661	0.8798368959657723	0	0	0.0	0.0050013920510953965	0.0050013920510953965
238	0.0020274193262555425	0.0019108984346543282	-0.0019108496578605816	0.9830787681172631	-1	0	0	1.0	2	0.0	0	0.75	0	1	0	1	0	0	1.0	2	2	3	0.0	0	0	0	0	0	0	0	0	0	0	0	0	-0.00019108496578605817	-0.00019108496578605817
836	0.0051875927939419204	0.0027885458909231555	-0.0027080664266292058	0.9828418038142213	-1	0	0	0.5	2	0.6666666666666666	2	0.625	0.6666666666666666	4	2	0	0	0	0.5	4	2	5	0.0	0	0.4916231644653332	0.8008139877748595	0.5492459955836414	0.9348342952036567	0.4835021460481963	0.9177988028403001	0.8300493230973535	0.8962167734079897	0	0	0.0	-0.00027080664266292056	-0.00027080664266292056
4734	0.00865917742744751	0.003931313942792039	-0.002980690272400711	0.9794504568395807	-1	0	0	0.4	2	0.8	4	0.5833333333333334	0.8	6	4	0	0	0	0.3333333333333333	6	2	7	0.0	0	0.5938435756008037	0.9409913500132078	0.3436565340810981	0.8489071827568562	0.5302967204960372	0.8476867320737245	0.7840664068008609	0.8880152021722298	0	0	0.0	-0.00029806902724007113	-0.00029806902724007113
4082	0.011167260927671814	0.007032085879348253	0.00565003439225989	0.9766609295553241	-1	0	0	0.3333333333333333	2	0.8571428571428571	6	0.5625	0.8571428571428571	8	6	0	0	0	0.25	8	2	9	0.0	0	0.4150143707767633	0.9205173578352829	0.4014367615139304	0.9325535457031693	0.4835021460481963	0.8160528941266615	0.8697482038957084	0.8992217305408742	0	0	0.0	0.00565003439225989	0.00565003439225989
95	0.001687302123682031	0.0016235360772020085	-0.001623446507954686	0.9822452249949348	-1	0	0	0	0	0	0	1.0	0	0	0	0	2	0	1.0	1	1	1	0.5	0	0	0	0	0	0	0	0	0	0	0	0	-0.1	-0.1
2549	0.01018000223647841	0.005774127054128284	0.005095262544163005	0.9757237591274881	-1	0	0	0.3333333333333333	2	0.8571428571428571	6	0.5625	0.8571428571428571	8	6	0	0	0	0.25	8	2	9	0.0	0	0.4150143707767633	0.8939061827966678	0.4014367615139304	0.9129713528567603	0.4835021460481963	0.8185953866694543	0.8532811475966661	0.8803976713324281	0	0	0.0	0.005095262544163005	0.005095262544163005
2905	0.010261528923177275	0.006047638359108206	0.005610831734973078	0.9754427007458754	-1	0	0	0.3333333333333333	2	0.8571428571428571	6	0.5625	0.8571428571428571	8	6	0	0	0	0.25	8	2	9	0.0	0	0.4150143707767633	0.9205173578352829	0.4014367615139304	0.9129713528567603	0.4835021460481963	0.8162156225360218	0.8532811475966661	0.8906040986940579	0	0	0.0	0.005610831734973078	0.005610831734973078
3375	0.009907656039312651	0.0058780710106526735	0.005465382645074266	0.9754769216942132	-1	0	0	0.3333333333333333	2	0.8571428571428571	6	0.5625	0.8571428571428571	8	6	0	0	0	0.25	8	2	9	0.0	0	0.4150143707767633	0.9159964587829739	0.4848404568634437	0.9222003212978311	0.4439279468967383	0.7797568407190254	0.8532811475966661	0.8851377343515421	0	0	0.0	0.005465382645074266	0.005465382645074266
1722	0.011338285084409216	0.007819215494180923	-0.005253316505509598	0.9728908519589573	-1	0	0	0.3333333333333333	2	0.8571428571428571	6	0.5625	0.5714285714285714	6	4	2	0	0	1.0	4	4	9	0.0	0	0.5938435756008037	0.9127887679276757	0.2597000489196616	0.8657747367788631	0.5356384591238559	0.8504946194527212	0.8102696557480947	0.8790630676116895	0	0	0.0	-0.0005253316505509598	-0.0005253316505509598
1763	0.009045130937975609	0.0024372534636856423	-0.00203272445584755	0.9794234447307252	-1	0.3333333333333333	1	0.625	5	0.3333333333333333	3	0.55	0.3333333333333333	8	3	2	0	0	0.8	4	5	11	0.0	0.2857142857142857	0.4150143707767633	0.8939061827966678	0.4108298277421446	0.9046465827064576	0.4835021460481963	0.8185953866694543	0.8420541976362832	0.8768245405242533	0	0	0.0	-0.000203272445584755	-0.000203272445584755
4444	0.016123701405370606	0.005438583381083184	0.0048682885617031746	0.9708454961482144	-1	0	0	0.3333333333333333	2	0.8571428571428571	6	0.5625	0.8571428571428571	8	6	0	0	0	0.25	8	2	9	0.0	0	0.45092293420508034	0.8164598025844626	0.4014367615139304	0.9345305145935252	0.5367507495799417	0.8777622679602887	0.8167102810160661	0.8850151148898976	0	0	0.0	0.0048682885617031746	0.0048682885617031746
3736	0.011235494148313844	0.007162936974419246	0.005678964304680109	0.97662927758936	-1	0	0	0.3333333333333333	2	0.8571428571428571	6	0.5625	0.8571428571428571	8	6	0	0	0	0.25	8	2	9	0.0	0	0.4150143707767633	0.9205173578352829	0.4014367615139304	0.9325535457031693	0.4835021460481963	0.8159158841154234	0.8697482038957084	0.8991941640827132	0	0	0.0	0.005678964304680109	0.005678964304680109
534	0.01920035517765482	0.005700571809631963	-0.005543088485746635	0.9697040380368991	-1	0.25	1	0.4	4	0.6923076923076923	9	0.26785714285714285	0.6923076923076923	13	9	1	0	0	0.875	8	7	15	0.0	0.5714285714285714	0.5067400750005348	0.8882563163891083	0.35160327186982826	0.8968650582759707	0.6062005446777758	0.8422883749461116	0.8420541976362832	0.8776567207520714	0	0	0.0	-0.0005543088485746634	-0.0005543088485746634
1922	0.011398401288034798	0.006354039281001448	0.004065334469707467	0.9678404151957757	-1	0	0	0.5	4	0.4444444444444444	4	0.44	0.4444444444444444	8	4	2	0	0	1.0	5	5	11	0.0	0.2857142857142857	0.4150143707767633	0.8939061827966678	0.4014367615139304	0.9129713528567603	0.4835021460481963	0.8185953866694543	0.8532811475966661	0.8803976713324281	0	0	0.0	0.004065334469707467	0.004065334469707467
507	0.0017763856291699261	0.0017156578992103138	-0.0017156578990557792	0.9863680443406203	-1	0	0	1.0	1	0	0	1.0	0	1	0	0	0	0	0.5	1	2	2	0.0	0	0	0	0	0	0	0	0	0	0	0	0	-0.00017156578990557792	-0.00017156578990557792
3215	0.010271916614218331	0.005776586153025715	0.005366486509918438	0.97547777824305	-1	0	0	0.3333333333333333	2	0.8571428571428571	6	0.5625	0.8571428571428571	8	6	0	0	0	0.25	8	2	9	0.0	0	0.4150143707767633	0.9205173578352829	0.4014367615139304	0.9129713528567603	0.4835021460481963	0.8185953866694543	0.8532811475966661	0.8911208440204672	0	0	0.0	0.005366486509918438	0.005366486509918438
1212	0.015442264685529035	0.0013285806609178825	0.0003633391620350192	0.9736389165984798	-1	0	0	0.5	4	0.5	5	0.4	0.5	9	5	2	0	0	0.8333333333333334	6	5	12	0.0	0.2857142857142857	0.4659407855448249	0.9182344990950987	0.2979646011716548	0.8996119825792864	0.4431616006842599	0.8627791682269643	0.8420541976362832	0.8956714343827876	0	0	0.0	0.0003633391620350192	0.0003633391620350192
130	0.0024300953671372912	0.0023230631262208777	-0.0023215478856890197	0.9816738468864022	-1	0	0	1.0	1	0	0	1.0	0	1	0	0	0	0	0.5	1	2	2	0.0	0	0	0	0	0	0	0	0	0	0	0	0	-0.00023215478856890198	-0.00023215478856890198
216	0.0025417742456114115	0.002493732695748875	-0.002493651646321935	0.9846468352920684	-1	0	0	0.5	1	1.0	1	1.0	1.0	1	1	1	1	0	0.3333333333333333	3	1	3	0.16666666666666666	0	0.29636110663416215	0.5	0.17041090757467975	0.5	0.7161297518692976	0.5	0.9115769536837208	0.5	1.0	0	0.0	-0.0002493651646321935	-0.0002493651646321935
785	0.0019542866893673765	0.0016295597968940718	-0.001629467748538594	0.9838057638994953	-1	0	0	1.0	1	0	0	1.0	0	1	0	0	0	0	0.5	2	1	2	0.0	0	0	0	0	0	0	0	0	0	0	0	0	-0.0001629467748538594	-0.0001629467748538594
2623	0.010170115743437628	0.006044811535908628	0.0049009933824616875	0.9756430886137258	-1	0	0	0.3333333333333333	2	0.8571428571428571	6	0.5625	0.8571428571428571	8	6	0	0	0	0.25	8	2	9	0.0	0	0.4150143707767633	0.8939061827966678	0.4014367615139304	0.9129713528567603	0.4835021460481963	0.8185953866694543	0.8532811475966661	0.8803976713324281	0	0	0.0	0.0049009933824616875	0.0049009933824616875
4165	0.01487005099892107	0.006897756102416549	0.005964952756226863	0.9712412601146485	-1	0	0	0.3333333333333333	2	0.8571428571428571	6	0.5625	0.8571428571428571	8	6	0	0	0	0.25	8	2	9	0.0	0	0.45092293420508034	0.9172473227246115	0.4014367615139304	0.9345305145935252	0.5367507495799417	0.8751493617588054	0.8603526114233095	0.9119022475852799	0	0	0.0	0.005964952756226863	0.005964952756226863
3641	0.010173515241959983	0.006101132991238346	0.0057754690788507975	0.9753916050850744	-1	0	0	0.3333333333333333	2	0.8571428571428571	6	0.5625	0.8571428571428571	8	6	0	0	0	0.25	8	2	9	0.0	0	0.4150143707767633	0.9159964587829739	0.4848404568634437	0.9222003212978311	0.4439279468967383	0.7852992394585885	0.8532811475966661	0.8862369021484097	0	0	0.0	0.0057754690788507975	0.0057754690788507975
2396	0.011680536081506937	0.006068347367217717	0.004951439374322814	0.9678529485139912	-1	0	0	0.5	4	0.4444444444444444	4	0.44	0.4444444444444444	8	4	2	0	0	1.0	5	5	11	0.0	0.2857142857142857	0.4150143707767633	0.8939061827966678	0.4014367615139304	0.9129713528567603	0.4835021460481963	0.8185953866694543	0.8532811475966661	0.8803976713324281	0	0	0.0	0.004951439374322814	0.004951439374322814
3545	0.011193052759832057	0.007356435102407457	0.005454273855971337	0.9768032876851331	-1	0	0	0.3333333333333333	2	0.8571428571428571	6	0.5625	0.8571428571428571	8	6	0	0	0	0.25	8	2	9	0.0	0	0.4150143707767633	0.9205173578352829	0.4014367615139304	0.9325535457031693	0.4835021460481963	0.8159158841154234	0.8697482038957084	0.8991941640827132	0	0	0.0	0.005454273855971337	0.005454273855971337
2843	0.010481598435529085	0.006626932410292032	-0.006496073625643762	0.9784374760977806	-1	0.5	1	0.5714285714285714	4	0.5	4	0.4166666666666667	0.5	8	4	1	0	0	0.6666666666666666	4	6	10	0.0	0.3333333333333333	0.4150143707767633	0.8939061827966678	0.4014367615139304	0.9129713528567603	0.4835021460481963	0.8159158841154234	0.8532811475966661	0.8797665050528036	0	0	0.0	-0.0006496073625643763	-0.0006496073625643763
721	0.011397102654287271	0.005480798537156006	-0.005453594542241388	0.9508195709362509	-1	0.5	2	0.7	7	0.38461538461538464	5	0.4166666666666667	0.3076923076923077	11	4	3	0	0	1.0	6	6	15	0.0	0.36363636363636365	0.4659407855448249	0.8263078522555731	0.43978227397789527	0.8904002321126335	0.4431616006842599	0.7160902752167091	0.7616572709995884	0.821501889661067	0	0	0.0	-0.0005453594542241388	-0.0005453594542241388
4571	0.015260383364951453	0.0071891317639089704	0.0065729917703169355	0.9709443172098815	-1	0	0	0.3333333333333333	2	0.8571428571428571	6	0.5625	0.8571428571428571	8	6	0	0	0	0.25	8	2	9	0.0	0	0.45092293420508034	0.9172473227246115	0.4014367615139304	0.9345305145935252	0.5367507495799417	0.8751493617588054	0.8603526114233095	0.9119022475852799	0	0	0.0	0.0065729917703169355	0.0065729917703169355
2325	0.010070064585421201	0.005683167388860954	0.005012384448904562	0.9755917548406151	-1	0	0	0.3333333333333333	2	0.8571428571428571	6	0.5625	0.8571428571428571	8	6	0	0	0	0.25	8	2	9	0.0	0	0.4150143707767633	0.8939061827966678	0.4014367615139304	0.9129713528567603	0.4835021460481963	0.8185953866694543	0.8532811475966661	0.8803976713324281	0	0	0.0	0.005012384448904562	0.005012384448904562
3364	0.01001505374555669	0.004574926857827564	-0.002138464154526451	0.9767935193019153	-1	0	0	0.3333333333333333	2	0.8571428571428571	6	0.5625	0.8571428571428571	8	6	0	0	0	0.25	8	2	9	0.0	0	0.4150143707767633	0.9205173578352829	0.3910311962522119	0.9124877557604718	0.4835021460481963	0.8159158841154234	0.8532811475966661	0.8903418023696814	0	0	0.0	-0.00021384641545264512	-0.00021384641545264512
1357	0.014935578574437216	0.002020756197570937	-9.14713261052271e-05	0.9755570082601599	-1	0	0	0.5	4	0.5	5	0.4	0.5	9	5	2	0	0	0.8333333333333334	6	5	12	0.0	0.2857142857142857	0.4659407855448249	0.9182344990950987	0.43978227397789527	0.8805781556730318	0.4431616006842599	0.8627791682269643	0.7616572709995884	0.889439347947013	0	0	0.0	-9.14713261052271e-06	-9.14713261052271e-06
2284	0.01015385377774377	0.005948070903414858	0.0049807270959055325	0.9756239293000135	-1	0	0	0.3333333333333333	2	0.8571428571428571	6	0.5625	0.8571428571428571	8	6	0	0	0	0.25	8	2	9	0.0	0	0.4150143707767633	0.8939061827966678	0.4014367615139304	0.9129713528567603	0.4835021460481963	0.8185953866694543	0.8532811475966661	0.8803976713324281	0	0	0.0	0.0049807270959055325	0.0049807270959055325
2634	0.010006862222419945	0.005755263734851183	0.005209792579451538	0.9756144096667327	-1	0	0	0.3333333333333333	2	0.8571428571428571	6	0.5625	0.8571428571428571	8	6	0	0	0	0.25	8	2	9	0.0	0	0.4150143707767633	0.8939061827966678	0.395025084791614	0.9139235941996634	0.4835021460481963	0.8162156225360218	0.8532811475966661	0.8802607120122631	0	0	0.0	0.005209792579451538	0.005209792579451538
3468	0.010965065041165825	0.006975647531647387	0.0059201592775529315	0.9765546099100951	-1	0	0	0.3333333333333333	2	0.8571428571428571	6	0.5625	0.8571428571428571	8	6	0	0	0	0.25	8	2	9	0.0	0	0.4150143707767633	0.9205173578352829	0.3024798776715967	0.9348274736040513	0.4835021460481963	0.8159158841154234	0.8697482038957084	0.9002985803702052	0	0	0.0	0.0059201592775529315	0.0059201592775529315
4000	0.01104877333232617	0.00429674356047268	-0.004086106493692994	0.9797629989620932	-1	0	0	0.3333333333333333	2	0.8333333333333334	5	0.5714285714285714	0.8333333333333334	7	5	0	0	0	0.2857142857142857	7	2	8	0.0	0	0.3640879560087016	0.9197754889379971	0.3630912490499656	0.9371494425832863	0.4431616006842599	0.8266890002166408	0.8085907851088548	0.9033116576933263	0	0	0.0	-0.00040861064936929944	-0.00040861064936929944
2861	0.010379135519719036	0.006224705812725528	0.004765998715452815	0.9759765540072508	-1	0	0	0.3333333333333333	2	0.8571428571428571	6	0.5625	0.8571428571428571	8	6	0	0	0	0.25	8	2	9	0.0	0	0.4150143707767633	0.8939061827966678	0.4014367615139304	0.9129713528567603	0.4835021460481963	0.8185953866694543	0.8532811475966661	0.8803976713324281	0	0	0.0	0.004765998715452815	0.004765998715452815
3430	0.01015085480454942	0.005771237569781284	0.0052968010555261855	0.9755840553562073	-1	0	0	0.3333333333333333	2	0.8571428571428571	6	0.5625	0.8571428571428571	8	6	0	0	0	0.25	8	2	9	0.0	0	0.4150143707767633	0.9205173578352829	0.4014367615139304	0.9129713528567603	0.4835021460481963	0.8185953866694543	0.8532811475966661	0.8911208440204672	0	0	0.0	0.0052968010555261855	0.0052968010555261855
3999	0.015248945105243243	0.006957019346724635	0.006035186193738847	0.9711966524544267	-1	0	0	0.3333333333333333	2	0.8571428571428571	6	0.5625	0.8571428571428571	8	6	0	0	0	0.25	8	2	9	0.0	0	0.45092293420508034	0.9172473227246115	0.4014367615139304	0.9345305145935252	0.5367507495799417	0.8751493617588054	0.8603526114233095	0.9119022475852799	0	0	0.0	0.006035186193738847	0.006035186193738847
4379	0.014886776932402784	0.0066967436904954315	0.006274158538618677	0.9709419848261553	-1	0	0	0.3333333333333333	2	0.8571428571428571	6	0.5625	0.8571428571428571	8	6	0	0	0	0.25	8	2	9	0.0	0	0.45092293420508034	0.9172473227246115	0.4014367615139304	0.9345305145935252	0.5367507495799417	0.8751493617588054	0.8603526114233095	0.9119022475852799	0	0	0.0	0.006274158538618677	0.006274158538618677
961	0.015149538964323946	0.0009612487629183372	-9.893837191435331e-05	0.9736233382890418	-1	0	0	0.5	4	0.5	5	0.4	0.5	9	5	2	0	0	0.8333333333333334	6	5	12	0.0	0.2857142857142857	0.4659407855448249	0.9182344990950987	0.2979646011716548	0.8996119825792864	0.4431616006842599	0.8627791682269643	0.8420541976362832	0.8956714343827876	0	0	0.0	-9.89383719143533e-06	-9.89383719143533e-06
4862	0.015618396046966103	0.007321281367733767	0.006348273766556424	0.9712720195741124	-1	0	0	0.3333333333333333	2	0.8571428571428571	6	0.5625	0.8571428571428571	8	6	0	0	0	0.25	8	2	9	0.0	0	0.45092293420508034	0.9172473227246115	0.4014367615139304	0.9345305145935252	0.5367507495799417	0.8817145357436175	0.8603526114233095	0.9135350633550362	0	0	0.0	0.006348273766556424	0.006348273766556424
842	0.002192844794934349	0.001950660053166036	-0.001950564818505532	0.9852030746255723	-1	0	0	1.0	2	0.0	0	0.75	0	2	0	0	1	0	1.0	2	2	3	0.5	0	0	0	0	0	0	0	0	0	0	0	0	-0.0001950564818505532	-0.0001950564818505532
2657	0.01027690849873182	0.006334694059120942	0.004732110184067386	0.9754727740990832	-1	0	0	0.3333333333333333	2	0.8571428571428571	6	0.5625	0.8571428571428571	8	6	0	0	0	0.25	8	2	9	0.0	0	0.4916231644653332	0.8181035432665571	0.4014367615139304	0.9129713528567603	0.4835021460481963	0.8185953866694543	0.8141556850679305	0.8565540945273262	0	0	0.0	0.004732110184067386	0.004732110184067386
2180	0.011512744902107755	0.006058241569915259	0.0048617549531331595	0.9678337128623301	-1	0	0	0.5	4	0.4444444444444444	4	0.44	0.4444444444444444	8	4	2	0	0	1.0	5	5	11	0.0	0.2857142857142857	0.4150143707767633	0.8939061827966678	0.4014367615139304	0.9129713528567603	0.4835021460481963	0.8185953866694543	0.8532811475966661	0.8803976713324281	0	0	0.0	0.0048617549531331595	0.0048617549531331595
1095	0.01458348761671833	0.002041263060725967	0.0003423255822571732	0.9755919171674325	-1	0	0	0.5	4	0.5	5	0.4	0.5	9	5	2	0	0	0.8333333333333334	6	5	12	0.0	0.2857142857142857	0.4659407855448249	0.9182344990950987	0.43978227397789527	0.8805781556730318	0.4431616006842599	0.8627791682269643	0.7616572709995884	0.889439347947013	0	0	0.0	0.0003423255822571732	0.0003423255822571732
1269	0.023021653536476967	0.006866144564518622	-0.006822610175587956	0.978838458028184	-1	0	0	0.4444444444444444	4	0.5454545454545454	6	0.3611111111111111	0.5454545454545454	10	6	2	0	0	1.0	6	6	13	0.0	0.25	0.4369403296578903	0.8712668717830662	0.43978227397789527	0.8809842544649676	0.4431616006842599	0.8494892566068248	0.7499948175312373	0.8677868285651503	0	0	0.0	-0.0006822610175587957	-0.0006822610175587957
851	0.001940544266204789	0.001642560049298998	-0.0016424552503848657	0.9842351778272095	-1	0	0	1.0	1	0	0	1.0	0	1	0	0	1	0	0.5	2	1	2	0.3333333333333333	0	0	0	0	0	0	0	0	0	0	0	0	-0.00016424552503848657	-0.00016424552503848657
3591	0.010366180057577884	0.006108844751379387	0.005359987341717333	0.9755534284130083	-1	0	0	0.3333333333333333	2	0.8571428571428571	6	0.5625	0.8571428571428571	8	6	0	0	0	0.25	8	2	9	0.0	0	0.4150143707767633	0.9205173578352829	0.4014367615139304	0.9129713528567603	0.4835021460481963	0.8159158841154234	0.8532811475966661	0.8905392304498437	0	0	0.0	0.005359987341717333	0.005359987341717333
1999	0.010706161490539127	0.007118400426407888	-0.0071167082194835965	0.9781948683877086	-1	0.5	1	0.5714285714285714	4	0.5	4	0.4166666666666667	0.5	7	4	2	0	0	0.6666666666666666	4	6	10	0.0	0.3333333333333333	0.4659407855448249	0.9032846906423497	0.2597000489196616	0.9011510678543591	0.5238426914121327	0.8334546247418797	0.8532811475966661	0.8826967483417062	0	0	0.0	-0.0007116708219483596	-0.0007116708219483596
3821	0.010806765139076002	0.007247093633103641	0.005713916183042415	0.9767038580635511	-1	0	0	0.3333333333333333	2	0.8571428571428571	6	0.5625	0.8571428571428571	8	6	0	0	0	0.25	8	2	9	0.0	0	0.4150143707767633	0.9159964587829739	0.4848404568634437	0.938220395762998	0.4439279468967383	0.7797568407190254	0.8697482038957084	0.8932717558780031	0	0	0.0	0.005713916183042415	0.005713916183042415
1047	0.01447276493131388	0.0021808840744899118	-3.7725194647759007e-05	0.9756631632253047	-1	0	0	0.5	4	0.5	5	0.4	0.5	9	5	2	0	0	0.8333333333333334	6	5	12	0.0	0.2857142857142857	0.4659407855448249	0.9146290700111762	0.43978227397789527	0.8920442349169737	0.4431616006842599	0.8046167944334921	0.7616572709995884	0.8772063357740747	0	0	0.0	-3.7725194647759006e-06	-3.7725194647759006e-06
2653	0.010222677086073243	0.006022988736057382	0.00485084195144589	0.9757228508155276	-1	0	0	0.3333333333333333	2	0.8571428571428571	6	0.5625	0.8571428571428571	8	6	0	0	0	0.25	8	2	9	0.0	0	0.4150143707767633	0.8939061827966678	0.4014367615139304	0.9129713528567603	0.4835021460481963	0.8185953866694543	0.8532811475966661	0.8803976713324281	0	0	0.0	0.00485084195144589	0.00485084195144589
4349	0.014989991936745902	0.006515337221865676	0.0062992832741897995	0.970865185026366	-1	0	0	0.3333333333333333	2	0.8571428571428571	6	0.5625	0.8571428571428571	8	6	0	0	0	0.25	8	2	9	0.0	0	0.45092293420508034	0.9172473227246115	0.4014367615139304	0.9345305145935252	0.5367507495799417	0.8751493617588054	0.8603526114233095	0.9119022475852799	0	0	0.0	0.0062992832741897995	0.0062992832741897995
2295	0.014789587444830233	0.004599450956152296	-0.00456239863285222	0.9737020531109056	-1	0.25	1	0.6	6	0.46153846153846156	6	0.3125	0.46153846153846156	11	6	3	1	0	0.75	8	6	15	0.2	0.2222222222222222	0.4659407855448249	0.8714065296106208	0.43978227397789527	0.9067214397336085	0.4431616006842599	0.8682748041576723	0.7836265552319983	0.8833451026608712	1.0	0.09090909090909091	0.0	-0.000456239863285222	-0.000456239863285222
2230	0.010248077857258234	0.006179804253967372	0.004896072801145674	0.9757963676819226	-1	0	0	0.3333333333333333	2	0.8571428571428571	6	0.5625	0.8571428571428571	8	6	0	0	0	0.25	8	2	9	0.0	0	0.4150143707767633	0.8939061827966678	0.4014367615139304	0.9129713528567603	0.4835021460481963	0.8185953866694543	0.8532811475966661	0.8803976713324281	0	0	0.0	0.004896072801145674	0.004896072801145674
3004	0.010159700506034087	0.006148456848204718	0.005594283960363587	0.9755901039422117	-1	0	0	0.3333333333333333	2	0.8571428571428571	6	0.5625	0.8571428571428571	8	6	0	0	0	0.25	8	2	9	0.0	0	0.4150143707767633	0.9205173578352829	0.4014367615139304	0.9129713528567603	0.4835021460481963	0.8185953866694543	0.8532811475966661	0.8911208440204672	0	0	0.0	0.005594283960363587	0.005594283960363587
2542	0.009891664744452851	0.005684029340886487	0.005245897748741877	0.9757937027722241	-1	0	0	0.3333333333333333	2	0.8571428571428571	6	0.5625	0.8571428571428571	8	6	0	0	0	0.25	8	2	9	0.0	0	0.4150143707767633	0.8939061827966678	0.4014367615139304	0.9129713528567603	0.4835021460481963	0.8185953866694543	0.8532811475966661	0.8803976713324281	0	0	0.0	0.005245897748741877	0.005245897748741877
3365	0.009146592709107249	0.005024510697629636	0.004970588280533252	0.9753666165378096	-1	0	0	0.5	3	0.5	3	0.4444444444444444	0.5	6	3	1	0	0	0.5	6	3	8	0.0	0	0.542917160832742	0.9428441666961439	0.629894041884544	0.9013830926313955	0.5302967204960372	0.788023248318155	0.8707949122783242	0.8918346232141132	0	0	0.0	0.004970588280533252	0.004970588280533252
3226	0.01023752461319451	0.005822956587120796	0.005500900123744725	0.9754989980020262	-1	0	0	0.3333333333333333	2	0.8571428571428571	6	0.5625	0.8571428571428571	8	6	0	0	0	0.25	8	2	9	0.0	0	0.4150143707767633	0.9205173578352829	0.4014367615139304	0.9129713528567603	0.4835021460481963	0.8159158841154234	0.8532811475966661	0.8905392304498437	0	0	0.0	0.005500900123744725	0.005500900123744725
3107	0.003912116796493231	0.0028209398745817128	-0.0027660637058974777	0.9832354139336729	-1	0	0	0.5	2	0.6666666666666666	2	0.625	0.6666666666666666	4	2	0	0	0	0.5	4	2	5	0.0	0	0.4916231644653332	0.8008139877748595	0.5398529293554272	0.9388398694249196	0.4835021460481963	0.851452300741294	0.8143437173973168	0.8761202610694114	0	0	0.0	-0.0002766063705897478	-0.0002766063705897478
2499	0.009756021661782206	0.00501236740653636	0.003110338488793729	0.9769988025026071	-1	0	0	0.5	3	0.5714285714285714	4	0.6428571428571429	0.5714285714285714	7	4	1	0	0	0.2857142857142857	7	2	9	0.0	0	0.4659407855448249	0.9032846906423497	0.2597000489196616	0.901827617539713	0.5238426914121327	0.8334546247418797	0.8532811475966661	0.8829594335734308	0	0	0.0	0.003110338488793729	0.003110338488793729
2399	0.010162548291776862	0.005759018639654686	0.004562988940859443	0.975799324715794	-1	0	0	0.3333333333333333	2	0.8571428571428571	6	0.5625	0.8571428571428571	8	6	0	0	0	0.25	8	2	9	0.0	0	0.4150143707767633	0.8939061827966678	0.4014367615139304	0.9129713528567603	0.4835021460481963	0.8185953866694543	0.8532811475966661	0.8803976713324281	0	0	0.0	0.004562988940859443	0.004562988940859443
4037	0.015047505353425849	0.007223324155858081	0.005989413810585203	0.9710508655430055	-1	0	0	0.3333333333333333	2	0.8571428571428571	6	0.5625	0.8571428571428571	8	6	0	0	0	0.25	8	2	9	0.0	0	0.45092293420508034	0.9172473227246115	0.4014367615139304	0.9345305145935252	0.5367507495799417	0.8777622679602887	0.8603526114233095	0.9125463258987897	0	0	0.0	0.005989413810585203	0.005989413810585203
539	0.001829724528270216	0.001766458409553608	-0.0017664262987361625	0.9861063666932667	-1	0	0	1.0	1	0	0	1.0	0	1	0	0	1	0	0.5	1	2	2	0.3333333333333333	0	0	0	0	0	0	0	0	0	0	0	0	-0.00017664262987361626	-0.00017664262987361626
3374	0.010157298842402945	0.0060691818429661135	0.00556780216540642	0.9754741712666872	-1	0	0	0.3333333333333333	2	0.8571428571428571	6	0.5625	0.8571428571428571	8	6	0	0	0	0.25	8	2	9	0.0	0	0.4150143707767633	0.9205173578352829	0.4014367615139304	0.9129713528567603	0.4835021460481963	0.8159158841154234	0.8532811475966661	0.8905392304498437	0	0	0.0	0.00556780216540642	0.00556780216540642
681	0.0026167893393623794	0.002376792235839165	-0.0023764464294487695	0.9864690319508792	-1	0	0	0	0	0	0	1.0	0	0	0	0	1	0	1.0	1	1	1	0.25	0	0	0	0	0	0	0	0	0	0	0	0	-0.1	-0.1
20	0.001774179654496186	0.001725774302486892	-0.0017236480143458894	0.9832805574189181	-1	0	0	1.0	1	0	0	1.0	0	1	0	0	0	0	0.5	2	1	2	0.0	0	0	0	0	0	0	0	0	0	0	0	0	-0.00017236480143458893	-0.00017236480143458893
1180	0.014724024762103988	0.0023928294628557706	0.00038774998420504483	0.9757049180885053	-1	0	0	0.5	4	0.5	5	0.4	0.5	9	5	2	0	0	0.8333333333333334	6	5	12	0.0	0.2857142857142857	0.4659407855448249	0.9182344990950987	0.43978227397789527	0.8805781556730318	0.4431616006842599	0.8627791682269643	0.7616572709995884	0.889439347947013	0	0	0.0	0.00038774998420504483	0.00038774998420504483
435	0.0026557647926845284	0.0019992213998161453	-0.0019884142863958384	0.9809398403489679	-1	0	0	0.5	1	1.0	1	1.0	1.0	1	1	1	1	0	0.3333333333333333	3	1	3	0.16666666666666666	0	0.29831479358738344	0.5	0.5254747943214158	0.5	0.802482778850169	0.5	0.8871152893982673	0.5	1.0	1.0	0.0	-0.00019884142863958384	-0.00019884142863958384
1484	0.011469400041421452	0.001915323637127983	0.0008944375496806789	0.9710435657987693	-1	0	0	0.5	4	0.4444444444444444	4	0.44	0.4444444444444444	8	4	2	0	0	1.0	5	5	11	0.0	0.2857142857142857	0.4150143707767633	0.8939061827966678	0.4108298277421446	0.9046465827064576	0.4835021460481963	0.8730959910819388	0.8420541976362832	0.8912217556445866	0	0	0.0	0.0008944375496806789	0.0008944375496806789
3224	0.01157727301284285	0.006895894579940749	0.005498500292195442	0.9768726480273506	-1	0	0	0.3333333333333333	2	0.8571428571428571	6	0.5625	0.8571428571428571	8	6	0	0	0	0.25	8	2	9	0.0	0	0.5273528181775534	0.9173844073826986	0.4014367615139304	0.9524826342243605	0.38906196241021523	0.8896173606540944	0.8697482038957084	0.9239580225870968	0	0	0.0	0.005498500292195442	0.005498500292195442
3812	0.011429466132178717	0.007366258660809518	0.0052922850740762546	0.9767037454815035	-1	0	0	0.3333333333333333	2	0.8571428571428571	6	0.5625	0.8571428571428571	8	6	0	0	0	0.25	8	2	9	0.0	0	0.4150143707767633	0.9205173578352829	0.4014367615139304	0.9325535457031693	0.4835021460481963	0.8159158841154234	0.8697482038957084	0.8991941640827132	0	0	0.0	0.0052922850740762546	0.0052922850740762546
2513	0.01428834114793407	0.00486000163045715	-0.004817991804956457	0.9816298153187661	-1	0.5	1	0.5714285714285714	4	0.5	4	0.4166666666666667	0.5	8	4	1	0	0	0.6666666666666666	6	4	10	0.0	0.3333333333333333	0.4150143707767633	0.8939061827966678	0.4014367615139304	0.9129713528567603	0.4835021460481963	0.8185953866694543	0.8532811475966661	0.8803976713324281	0	0	0.0	-0.0004817991804956457	-0.0004817991804956457
1955	0.010023501239197015	0.006126802502351455	0.004676940762113094	0.9759778807627543	-1	0	0	0.3333333333333333	2	0.8571428571428571	6	0.5625	0.8571428571428571	8	6	0	0	0	0.25	8	2	9	0.0	0	0.4150143707767633	0.8939061827966678	0.4014367615139304	0.9129713528567603	0.4835021460481963	0.8185953866694543	0.8532811475966661	0.8803976713324281	0	0	0.0	0.004676940762113094	0.004676940762113094
1942	0.011519386336888635	0.006096392111134799	0.00438783808970444	0.9678920796069008	-1	0	0	0.5	4	0.4444444444444444	4	0.44	0.4444444444444444	8	4	2	0	0	1.0	5	5	11	0.0	0.2857142857142857	0.4150143707767633	0.8939061827966678	0.4014367615139304	0.9129713528567603	0.4835021460481963	0.8730959910819388	0.8532811475966661	0.8944275306829584	0	0	0.0	0.00438783808970444	0.00438783808970444
293	0.0023084810585545456	0.0022852885879963087	-0.002283773555856187	0.9838811286119261	-1	0	0	0.5	2	0.6666666666666666	2	0.625	0.3333333333333333	3	1	1	1	0	0.5	2	4	5	0.25	0	0.5443506218515631	0.8785120836010861	0.787890419618037	0.7856506359064308	0.6408992722836431	0.6750607262035802	0.7313201155242806	0.7918579751154029	1.0	0.3333333333333333	0.0	-0.0002283773555856187	-0.0002283773555856187
3291	0.011136441903863706	0.006979129875656789	0.005389377722477269	0.9768672842100091	-1	0	0	0.3333333333333333	2	0.8571428571428571	6	0.5625	0.8571428571428571	8	6	0	0	0	0.25	8	2	9	0.0	0	0.4150143707767633	0.9205173578352829	0.5013884991877161	0.934267850377029	0.4835021460481963	0.8159158841154234	0.8697482038957084	0.9000245060162506	0	0	0.0	0.005389377722477269	0.005389377722477269
4555	0.01553612965223069	0.007026675688568648	0.005798931421021314	0.9712463500446744	-1	0	0	0.3333333333333333	2	0.8571428571428571	6	0.5625	0.8571428571428571	8	6	0	0	0	0.25	8	2	9	0.0	0	0.45092293420508034	0.9172473227246115	0.4014367615139304	0.9345305145935252	0.5367507495799417	0.8751493617588054	0.8603526114233095	0.9119022475852799	0	0	0.0	0.005798931421021314	0.005798931421021314
2018	0.011294455936445605	0.00580533913182671	0.004216106741726318	0.9677580161507643	-1	0	0	0.5	4	0.4444444444444444	4	0.44	0.4444444444444444	8	4	2	0	0	1.0	5	5	11	0.0	0.2857142857142857	0.4150143707767633	0.8939061827966678	0.4014367615139304	0.9129713528567603	0.4835021460481963	0.8185953866694543	0.8532811475966661	0.8803976713324281	0	0	0.0	0.004216106741726318	0.004216106741726318
1358	0.011082378541000566	0.002136820709448909	0.0016816287178140917	0.9706252648777248	-1	0	0	0.5	4	0.4444444444444444	4	0.44	0.4444444444444444	8	4	2	0	0	1.0	5	5	11	0.0	0.2857142857142857	0.4150143707767633	0.8939061827966678	0.4108298277421446	0.9046465827064576	0.4835021460481963	0.8730959910819388	0.8420541976362832	0.8912217556445866	0	0	0.0	0.0016816287178140917	0.0016816287178140917
4447	0.015256903542047845	0.006950542741409745	0.005675305610303576	0.9713526998051301	-1	0	0	0.3333333333333333	2	0.8571428571428571	6	0.5625	0.8571428571428571	8	6	0	0	0	0.25	8	2	9	0.0	0	0.45092293420508034	0.9172473227246115	0.4014367615139304	0.9345305145935252	0.5367507495799417	0.8751493617588054	0.8603526114233095	0.9119022475852799	0	0	0.0	0.005675305610303576	0.005675305610303576
4040	0.011000755464155822	0.007147368932026652	0.0053249526282976535	0.9767962239354091	-1	0	0	0.3333333333333333	2	0.8571428571428571	6	0.5625	0.8571428571428571	8	6	0	0	0	0.25	8	2	9	0.0	0	0.4150143707767633	0.9231120162145728	0.4014367615139304	0.9325535457031693	0.4835021460481963	0.8169425973702693	0.8697482038957084	0.9004816314753381	0	0	0.0	0.0053249526282976535	0.0053249526282976535
21	0.02260614648690203	0.008286149412444679	-0.008202208458426627	0.939658723387834	-1	0	0	0.4	4	0.6153846153846154	8	0.2777777777777778	0.6153846153846154	12	8	2	1	0	0.6666666666666666	6	9	15	0.25	0	0.45338966766840844	0.9232407797776211	0.4404089303762097	0.9296237632021037	0.6199503056795511	0.9086626519796349	0.8057273009440771	0.920939793355703	1.0	0	0.0	-0.0008202208458426627	-0.0008202208458426627
4353	0.01513528999213638	0.006677493808355454	0.006199620027503146	0.970842556347108	-1	0	0	0.3333333333333333	2	0.8571428571428571	6	0.5625	0.8571428571428571	8	6	0	0	0	0.25	8	2	9	0.0	0	0.45092293420508034	0.9172473227246115	0.4014367615139304	0.9345305145935252	0.5367507495799417	0.8751493617588054	0.8603526114233095	0.9119022475852799	0	0	0.0	0.006199620027503146	0.006199620027503146
4423	0.015093529996116468	0.007008956978283041	0.0063803078688545655	0.9708472791401388	-1	0	0	0.3333333333333333	2	0.8571428571428571	6	0.5625	0.8571428571428571	8	6	0	0	0	0.25	8	2	9	0.0	0	0.45092293420508034	0.9172473227246115	0.4014367615139304	0.9345305145935252	0.5367507495799417	0.8751493617588054	0.8603526114233095	0.9119022475852799	0	0	0.0	0.0063803078688545655	0.0063803078688545655
1239	0.016065287189113486	0.0008258527166353683	0.0002613380249351906	0.9737466860753439	-1	0	0	0.5	4	0.5	5	0.4	0.5	9	5	2	0	0	0.8333333333333334	6	5	12	0.0	0.2857142857142857	0.4659407855448249	0.9182344990950987	0.2979646011716548	0.8996119825792864	0.4431616006842599	0.8627791682269643	0.8420541976362832	0.8956714343827876	0	0	0.0	0.0002613380249351906	0.0002613380249351906
1986	0.008345877831477133	0.004072276630383485	0.003812658110922144	0.9755087133487004	-1	0	0	0.6666666666666666	4	0.2857142857142857	2	0.45	0.2857142857142857	6	2	2	0	0	0.8	5	4	9	0.0	0.4	0.5938435756008037	0.9127887679276757	0.2597000489196616	0.8657747367788631	0.5356384591238559	0.9003859197548646	0.8130975677908736	0.8945356903247563	0	0	0.0	0.003812658110922144	0.003812658110922144
2881	0.010594372928727759	0.006304622678183815	0.004769445715764445	0.9746775207240359	-1	0	0	0.3333333333333333	2	0.8571428571428571	6	0.5625	0.8571428571428571	8	6	0	0	0	0.25	8	2	9	0.0	0	0.4355635072287079	0.8419817412688512	0.4014367615139304	0.9129713528567603	0.4835021460481963	0.8185953866694543	0.8085205076459333	0.8633571998097918	0	0	0.0	0.004769445715764445	0.004769445715764445
1993	0.007911595692503964	0.0037825556629583583	0.0037799917710823285	0.9748875236544897	-1	0	0	0.6666666666666666	4	0.2857142857142857	2	0.45	0.2857142857142857	6	2	2	0	0	0.8	5	4	9	0.0	0.4	0.5938435756008037	0.9127887679276757	0.2597000489196616	0.8657747367788631	0.5356384591238559	0.9003859197548646	0.8130975677908736	0.8945356903247563	0	0	0.0	0.0037799917710823285	0.0037799917710823285
1664	0.011309113144384054	0.0021415046470874962	0.0013623843015190473	0.9702993510211602	-1	0	0	0.5	4	0.4444444444444444	4	0.44	0.4444444444444444	8	4	2	0	0	1.0	5	5	11	0.0	0.2857142857142857	0.4150143707767633	0.8939061827966678	0.4108298277421446	0.9046465827064576	0.4835021460481963	0.8185953866694543	0.8420541976362832	0.8768245405242533	0	0	0.0	0.0013623843015190473	0.0013623843015190473
1769	0.0113709532218373	0.00237950768842237	0.0014341762951148491	0.9712422078920817	-1	0	0	0.5	4	0.4444444444444444	4	0.44	0.4444444444444444	8	4	2	0	0	1.0	5	5	11	0.0	0.2857142857142857	0.4150143707767633	0.8939061827966678	0.4108298277421446	0.9046465827064576	0.4835021460481963	0.8730959910819388	0.8420541976362832	0.8912217556445866	0	0	0.0	0.0014341762951148491	0.0014341762951148491
3573	0.011281955604370779	0.007293466039344859	0.005335411436000477	0.9768440440825512	-1	0	0	0.3333333333333333	2	0.8571428571428571	6	0.5625	0.8571428571428571	8	6	0	0	0	0.25	8	2	9	0.0	0	0.4150143707767633	0.9205173578352829	0.4014367615139304	0.9325535457031693	0.4835021460481963	0.8159158841154234	0.8697482038957084	0.8991941640827132	0	0	0.0	0.005335411436000477	0.005335411436000477
4198	0.015029260052103435	0.007061274892149018	0.006070990706953834	0.9711422357519285	-1	0	0	0.3333333333333333	2	0.8571428571428571	6	0.5625	0.8571428571428571	8	6	0	0	0	0.25	8	2	9	0.0	0	0.45092293420508034	0.9172473227246115	0.4014367615139304	0.9345305145935252	0.5367507495799417	0.8777622679602887	0.8603526114233095	0.9125463258987897	0	0	0.0	0.006070990706953834	0.006070990706953834
350	0.011614877327014748	0.00319334874551826	-0.0031699489728216203	0.9596184098457303	-1	0	0	0.4444444444444444	4	0.6363636363636364	7	0.3611111111111111	0.6363636363636364	10	7	2	0	0	0.4444444444444444	4	9	13	0.0	0.2222222222222222	0.4659407855448249	0.79285322823244	0.43978227397789527	0.9109291371207783	0.4431616006842599	0.7243843995721299	0.7833349464629915	0.824120763787143	0	0	0.0	-0.000316994897282162	-0.000316994897282162
2583	0.007440572016821391	0.003849852269428144	-0.003780765284669918	0.9769682733254116	-1	0	0	0.4	2	0.8	4	0.5833333333333334	0.8	6	4	0	0	0	0.3333333333333333	6	2	7	0.0	0	0.3640879560087016	0.8615098975930142	0.5398529293554272	0.9375150511494728	0.4431616006842599	0.8359259033318468	0.8018626091832299	0.8864322922612137	0	0	0.0	-0.0003780765284669918	-0.0003780765284669918
2585	0.013574082481151014	0.0109423316834058	-0.010857858344511579	0.9781225338649369	-1	0	0	0.3333333333333333	2	0.8571428571428571	6	0.5625	0.8571428571428571	8	6	0	0	0	0.25	8	2	9	0.0	0	0.4916231644653332	0.8181035432665571	0.42099614152146686	0.9134081901616542	0.4835021460481963	0.8185953866694543	0.7743400625909505	0.8567796357112618	0	0	0.0	-0.0010857858344511578	-0.0010857858344511578
3698	0.011077141753568871	0.006902471615079851	0.005627182371571516	0.9763569106659705	-1	0	0	0.3333333333333333	2	0.8571428571428571	6	0.5625	0.8571428571428571	8	6	0	0	0	0.25	8	2	9	0.0	0	0.4150143707767633	0.9205173578352829	0.4014367615139304	0.9325535457031693	0.4835021460481963	0.8159158841154234	0.8697482038957084	0.8991941640827132	0	0	0.0	0.005627182371571516	0.005627182371571516
3596	0.011220713987112494	0.006905308289044227	0.005915653218549672	0.976395222546041	-1	0	0	0.3333333333333333	2	0.8571428571428571	6	0.5625	0.8571428571428571	8	6	0	0	0	0.25	8	2	9	0.0	0	0.4150143707767633	0.9205173578352829	0.4014367615139304	0.9325535457031693	0.4835021460481963	0.8160528941266615	0.8697482038957084	0.8992217305408742	0	0	0.0	0.005915653218549672	0.005915653218549672
4732	0.014952320671860714	0.006886970203137467	0.006529179260500106	0.97095715591116	-1	0	0	0.3333333333333333	2	0.8571428571428571	6	0.5625	0.8571428571428571	8	6	0	0	0	0.25	8	2	9	0.0	0	0.45092293420508034	0.9121826569460129	0.4848404568634437	0.9398811929561932	0.5367507495799417	0.8764218539668062	0.8603526114233095	0.9129073530709649	0	0	0.0	0.006529179260500106	0.006529179260500106
3685	0.010907116398916965	0.006994816037419867	0.005721592370814327	0.9765222626445863	-1	0	0	0.3333333333333333	2	0.8571428571428571	6	0.5625	0.8571428571428571	8	6	0	0	0	0.25	8	2	9	0.0	0	0.4150143707767633	0.9205173578352829	0.4014367615139304	0.9325535457031693	0.4835021460481963	0.8173492932279994	0.8697482038957084	0.8994830243613926	0	0	0.0	0.005721592370814327	0.005721592370814327
2684	0.009931451968737166	0.005693682060524504	0.005130628485649101	0.9757312193994704	-1	0	0	0.3333333333333333	2	0.8571428571428571	6	0.5625	0.8571428571428571	8	6	0	0	0	0.25	8	2	9	0.0	0	0.4150143707767633	0.8939061827966678	0.4014367615139304	0.9129713528567603	0.4835021460481963	0.8185953866694543	0.8532811475966661	0.8803976713324281	0	0	0.0	0.005130628485649101	0.005130628485649101
4193	0.018490710033688264	0.004581340955314435	-0.0022049843232756485	0.9749777088500775	-1	0	0	0.16666666666666666	1	1.0	6	1.0	1.0	7	6	0	1	0	0.125	8	1	8	0.3333333333333333	0	0.43590508286533575	0.7680701736705574	0.2597000489196616	0.9446005724810657	0.5106718861971468	0.8801013183464653	0.8530272208885581	0.88173979865154	1.0	0.14285714285714285	0.0	-0.00022049843232756485	-0.00022049843232756485
4020	0.014967685644379081	0.006989690823531654	0.00619275738535952	0.9711040701005157	-1	0	0	0.3333333333333333	2	0.8571428571428571	6	0.5625	0.8571428571428571	8	6	0	0	0	0.25	8	2	9	0.0	0	0.45092293420508034	0.9172473227246115	0.4014367615139304	0.9345305145935252	0.5367507495799417	0.8777622679602887	0.8603526114233095	0.9125463258987897	0	0	0.0	0.00619275738535952	0.00619275738535952
1395	0.015976162479296733	0.0007727392488533056	0.000722308343491988	0.974523997390616	-1	0	0	0.5	4	0.5	5	0.4	0.5	9	5	2	0	0	0.8333333333333334	6	5	12	0.0	0.2857142857142857	0.4369403296578903	0.882141224795197	0.43978227397789527	0.8818529824272826	0.4431616006842599	0.851014287231459	0.7616572709995884	0.8723441888130328	0	0	0.0	0.000722308343491988	0.000722308343491988
3492	0.011100476967516197	0.007066302545860962	0.005651764228233332	0.9765945475188977	-1	0	0	0.3333333333333333	2	0.8571428571428571	6	0.5625	0.8571428571428571	8	6	0	0	0	0.25	8	2	9	0.0	0	0.4150143707767633	0.9205173578352829	0.4014367615139304	0.9325535457031693	0.4835021460481963	0.8159158841154234	0.8697482038957084	0.8991941640827132	0	0	0.0	0.005651764228233332	0.005651764228233332
2928	0.010019438670924497	0.005962224383453846	0.004992256592570578	0.9757266384004548	-1	0	0	0.3333333333333333	2	0.8571428571428571	6	0.5625	0.8571428571428571	8	6	0	0	0	0.25	8	2	9	0.0	0	0.4150143707767633	0.8939061827966678	0.4014367615139304	0.9129713528567603	0.4835021460481963	0.8185953866694543	0.8532811475966661	0.8803976713324281	0	0	0.0	0.004992256592570578	0.004992256592570578
4592	0.014988235249243686	0.006934823875027337	0.006180289125403784	0.9709799025058196	-1	0	0	0.3333333333333333	2	0.8571428571428571	6	0.5625	0.8571428571428571	8	6	0	0	0	0.25	8	2	9	0.0	0	0.45092293420508034	0.9172473227246115	0.4014367615139304	0.9345305145935252	0.5367507495799417	0.8843087389865236	0.8603526114233095	0.9141940115651216	0	0	0.0	0.006180289125403784	0.006180289125403784
2774	0.010021841980679099	0.005783760718354687	0.004863684928476116	0.9756823433042386	-1	0	0	0.3333333333333333	2	0.8571428571428571	6	0.5625	0.8571428571428571	8	6	0	0	0	0.25	8	2	9	0.0	0	0.4150143707767633	0.8939061827966678	0.4014367615139304	0.9129713528567603	0.4835021460481963	0.8185953866694543	0.8532811475966661	0.8803976713324281	0	0	0.0	0.004863684928476116	0.004863684928476116
1135	0.016635173673092248	0.011303976435083202	-0.010538079975700453	0.9773345678233754	-1	0	0	0.375	3	0.6666666666666666	6	0.44	0.5555555555555556	8	5	2	0	0	1.0	5	5	11	0.0	0.3333333333333333	0.7217463656567824	0.9297880078002526	0.3594803713465608	0.8614963067265422	0.39865440455220347	0.839925273109181	0.7743400625909505	0.8831868510804163	0	0	0.0	-0.0010538079975700454	-0.0010538079975700454
2962	0.009465844961513988	0.0053525955246947554	-0.0043065760773185295	0.975208687646214	-1	0	0	0.4	2	0.8	4	0.5833333333333334	0.8	6	4	0	0	0	0.3333333333333333	6	2	7	0.0	0	0.5938435756008037	0.9409913500132078	0.2597000489196616	0.8657747367788631	0.5302967204960372	0.847838888044083	0.8126098482860605	0.8925479280846851	0	0	0.0	-0.00043065760773185294	-0.00043065760773185294
3206	0.010294374641237275	0.006045394532839632	0.0052899108633299155	0.9756434968105612	-1	0	0	0.3333333333333333	2	0.8571428571428571	6	0.5625	0.8571428571428571	8	6	0	0	0	0.25	8	2	9	0.0	0	0.4150143707767633	0.9205173578352829	0.4014367615139304	0.9129713528567603	0.4835021460481963	0.8159158841154234	0.8532811475966661	0.8905392304498437	0	0	0.0	0.0052899108633299155	0.0052899108633299155
1954	0.008209624396307054	0.003930716562368919	0.003773876997807685	0.9751679890881305	-1	0	0	0.6666666666666666	4	0.2857142857142857	2	0.45	0.2857142857142857	6	2	2	0	0	0.8	5	4	9	0.0	0.4	0.5938435756008037	0.9127887679276757	0.2597000489196616	0.8657747367788631	0.5356384591238559	0.8496960000292938	0.8130975677908736	0.8788408085321439	0	0	0.0	0.003773876997807685	0.003773876997807685
119	0.007481477036770994	0.002976443598190441	-0.00295788723707229	0.9696088465777231	-1	0	0	0.4	2	0.8	4	0.5833333333333334	0.6	3	3	3	1	0	0.3333333333333333	6	2	7	0.1	0	0.6585305417881911	0.9339181416664721	0.1	0.5	0.5135549147740125	0.8390881338295394	0.9160254845132189	0.8074177456558282	1.0	0.3333333333333333	0.0	-0.00029578872370722897	-0.00029578872370722897
3043	0.009779056184261796	0.0058515117997202356	-0.004950329702973485	0.9752028476949386	-1	0	0	0.4	2	0.8	4	0.5833333333333334	0.8	6	4	0	0	0	0.3333333333333333	6	2	7	0.0	0	0.542917160832742	0.9428441666961439	0.629894041884544	0.9013830926313955	0.5356384591238559	0.7173827963757458	0.8704728968383617	0.8789411490351101	0	0	0.0	-0.0004950329702973485	-0.0004950329702973485
4035	0.011304687657008	0.007217914493832893	0.005301736992249033	0.9767223150920449	-1	0	0	0.3333333333333333	2	0.8571428571428571	6	0.5625	0.8571428571428571	8	6	0	0	0	0.25	8	2	9	0.0	0	0.4150143707767633	0.9205173578352829	0.4014367615139304	0.9325535457031693	0.4835021460481963	0.8159158841154234	0.8697482038957084	0.8991941640827132	0	0	0.0	0.005301736992249033	0.005301736992249033
4847	0.015141261648737622	0.006258032272937833	0.005612791519173752	0.9710338158201085	-1	0	0	0.3333333333333333	2	0.8571428571428571	6	0.5625	0.8571428571428571	8	6	0	0	0	0.25	8	2	9	0.0	0	0.45092293420508034	0.9172473227246115	0.4014367615139304	0.9345305145935252	0.5367507495799417	0.8751493617588054	0.8603526114233095	0.9119022475852799	0	0	0.0	0.005612791519173752	0.005612791519173752
918	0.008449731302932733	0.002704060279405114	-0.0023687702607942266	0.9774980187755563	-1	0	0	0.4	2	0.8	4	0.5833333333333334	0.8	6	4	0	0	0	0.3333333333333333	6	2	7	0.0	0	0.6195259545213119	0.8392807721066686	0.629894041884544	0.7987842384571259	0.5356384591238559	0.8305219849173929	0.8030151684247329	0.8235098179731215	0	0	0.0	-0.00023687702607942267	-0.00023687702607942267
2456	0.01023791828088797	0.006200733986689232	0.00510932630799303	0.9758124803569961	-1	0	0	0.3333333333333333	2	0.8571428571428571	6	0.5625	0.8571428571428571	8	6	0	0	0	0.25	8	2	9	0.0	0	0.4150143707767633	0.8939061827966678	0.4014367615139304	0.9129713528567603	0.4835021460481963	0.8185953866694543	0.8532811475966661	0.8803976713324281	0	0	0.0	0.00510932630799303	0.00510932630799303
1832	0.011420866204798473	0.006342807110459668	0.0031389720545665486	0.968034249559945	-1	0	0	0.5	4	0.4444444444444444	4	0.44	0.4444444444444444	8	4	2	0	0	1.0	5	5	11	0.0	0.2857142857142857	0.4150143707767633	0.8939061827966678	0.4014367615139304	0.9129713528567603	0.4835021460481963	0.8185953866694543	0.8532811475966661	0.8803976713324281	0	0	0.0	0.0031389720545665486	0.0031389720545665486
217	0.0019159618765836192	0.0018578868512962145	-0.0018562931633013277	0.9850405636769352	-1	0	0	1.0	2	0.0	0	0.75	0	2	0	0	0	0	1.0	2	2	3	0.0	0	0	0	0	0	0	0	0	0	0	0	0	-0.00018562931633013278	-0.00018562931633013278
845	0.015548995078898741	0.001188064928586819	0.00010503983233626059	0.9739125238655647	-1	0	0	0.5	4	0.5	5	0.4	0.5	9	5	2	0	0	0.8333333333333334	6	5	12	0.0	0.2857142857142857	0.4659407855448249	0.9182344990950987	0.2979646011716548	0.8996119825792864	0.4431616006842599	0.8627791682269643	0.8420541976362832	0.8956714343827876	0	0	0.0	0.00010503983233626059	0.00010503983233626059
1743	0.011453836626366936	0.0029368064420447265	0.0008337726637572988	0.9716694004337737	-1	0	0	0.5	4	0.4444444444444444	4	0.44	0.4444444444444444	8	4	2	0	0	1.0	5	5	11	0.0	0.2857142857142857	0.4150143707767633	0.8939061827966678	0.4108298277421446	0.9046465827064576	0.4835021460481963	0.8730959910819388	0.8420541976362832	0.8912217556445866	0	0	0.0	0.0008337726637572988	0.0008337726637572988
4283	0.01495373891726187	0.006854987904963964	0.005902162774512746	0.9710992594018503	-1	0	0	0.3333333333333333	2	0.8571428571428571	6	0.5625	0.8571428571428571	8	6	0	0	0	0.25	8	2	9	0.0	0	0.45092293420508034	0.9172473227246115	0.4014367615139304	0.9345305145935252	0.5367507495799417	0.8777622679602887	0.8603526114233095	0.9125463258987897	0	0	0.0	0.005902162774512746	0.005902162774512746
3653	0.010172882622204277	0.006057585312672807	0.005771722531831805	0.9756233307531047	-1	0	0	0.3333333333333333	2	0.8571428571428571	6	0.5625	0.8571428571428571	8	6	0	0	0	0.25	8	2	9	0.0	0	0.4150143707767633	0.9159964587829739	0.4848404568634437	0.9222003212978311	0.4439279468967383	0.7852992394585885	0.8532811475966661	0.8862369021484097	0	0	0.0	0.005771722531831805	0.005771722531831805
846	0.009133924066284247	0.004772900643279448	-0.004161782691025309	0.9576390959307932	-1	0	0	0.3333333333333333	3	0.8181818181818182	9	0.5416666666666666	0.8181818181818182	12	9	0	0	0	0.16666666666666666	12	2	13	0.0	0.18181818181818182	0.5217027914812655	0.817357516870829	0.43978227397789527	0.8936350266608921	0.4431616006842599	0.7373206874930586	0.7842439217043977	0.8253492982031775	0	0	0.0	-0.0004161782691025309	-0.0004161782691025309
4218	0.014809881795036733	0.006581611188601717	0.006152394382031174	0.97116828692625	-1	0	0	0.3333333333333333	2	0.8571428571428571	6	0.5625	0.8571428571428571	8	6	0	0	0	0.25	8	2	9	0.0	0	0.45092293420508034	0.9172473227246115	0.4014367615139304	0.9345305145935252	0.5367507495799417	0.8751493617588054	0.8603526114233095	0.9119022475852799	0	0	0.0	0.006152394382031174	0.006152394382031174
4188	0.011208095072911733	0.007175395429238878	0.005293453120384302	0.9766765259217625	-1	0	0	0.3333333333333333	2	0.8571428571428571	6	0.5625	0.8571428571428571	8	6	0	0	0	0.25	8	2	9	0.0	0	0.4150143707767633	0.9205173578352829	0.4014367615139304	0.9325535457031693	0.4835021460481963	0.8160528941266615	0.8697482038957084	0.8992217305408742	0	0	0.0	0.005293453120384302	0.005293453120384302
3044	0.00996263327540768	0.005808133616096212	0.005365270604952393	0.9758048511183725	-1	0	0	0.3333333333333333	2	0.8571428571428571	6	0.5625	0.8571428571428571	8	6	0	0	0	0.25	8	2	9	0.0	0	0.4150143707767633	0.8939061827966678	0.395025084791614	0.9139235941996634	0.4835021460481963	0.8162156225360218	0.8532811475966661	0.8802607120122631	0	0	0.0	0.005365270604952393	0.005365270604952393
2481	0.010250616240569025	0.006125508689207113	0.004988121056365503	0.9757334160406883	-1	0	0	0.3333333333333333	2	0.8571428571428571	6	0.5625	0.8571428571428571	8	6	0	0	0	0.25	8	2	9	0.0	0	0.4150143707767633	0.8939061827966678	0.4014367615139304	0.9129713528567603	0.4835021460481963	0.8185953866694543	0.8532811475966661	0.8803976713324281	0	0	0.0	0.004988121056365503	0.004988121056365503
4997	0.014641263644136053	0.006800324994484	0.006519130431576153	0.9707764313711795	-1	0	0	0.3333333333333333	2	0.8571428571428571	6	0.5625	0.8571428571428571	8	6	0	0	0	0.25	8	2	9	0.0	0	0.45092293420508034	0.9121826569460129	0.4848404568634437	0.9398811929561932	0.5367507495799417	0.8667434737348517	0.8603526114233095	0.9105872423283043	0	0	0.0	0.006519130431576153	0.006519130431576153
3481	0.011013350817896447	0.007154854207826716	0.005634428265394719	0.9765802767072091	-1	0	0	0.3333333333333333	2	0.8571428571428571	6	0.5625	0.8571428571428571	8	6	0	0	0	0.25	8	2	9	0.0	0	0.4150143707767633	0.9205173578352829	0.4014367615139304	0.9325535457031693	0.4835021460481963	0.8159158841154234	0.8697482038957084	0.8991941640827132	0	0	0.0	0.005634428265394719	0.005634428265394719
4924	0.015384924683123193	0.0073299075218236686	0.0062962755862194025	0.9714333756922993	-1	0	0	0.3333333333333333	2	0.8571428571428571	6	0.5625	0.8571428571428571	8	6	0	0	0	0.25	8	2	9	0.0	0	0.45092293420508034	0.9172473227246115	0.4014367615139304	0.9345305145935252	0.5857395512510385	0.8716425643158117	0.8603526114233095	0.9110492272502292	0	0	0.0	0.0062962755862194025	0.0062962755862194025
1974	0.011606970479105971	0.0064013378609831	0.0039624329604162276	0.967988979838646	-1	0	0	0.5	4	0.4444444444444444	4	0.44	0.4444444444444444	8	4	2	0	0	1.0	5	5	11	0.0	0.2857142857142857	0.4150143707767633	0.8939061827966678	0.4014367615139304	0.9129713528567603	0.4835021460481963	0.8185953866694543	0.8532811475966661	0.8803976713324281	0	0	0.0	0.0039624329604162276	0.0039624329604162276
4210	0.015540575929720612	0.00721309875407107	0.0054530211703191275	0.9716161219086515	-1	0	0	0.3333333333333333	2	0.8571428571428571	6	0.5625	0.8571428571428571	8	6	0	0	0	0.25	8	2	9	0.0	0	0.45092293420508034	0.9172473227246115	0.4014367615139304	0.9345305145935252	0.5367507495799417	0.8751493617588054	0.8603526114233095	0.9119022475852799	0	0	0.0	0.0054530211703191275	0.0054530211703191275
2204	0.011324994201568218	0.006120734838215889	0.0038275348663719764	0.9678516106604482	-1	0	0	0.5	4	0.4444444444444444	4	0.44	0.4444444444444444	8	4	2	0	0	1.0	5	5	11	0.0	0.2857142857142857	0.4150143707767633	0.8939061827966678	0.4014367615139304	0.9129713528567603	0.4835021460481963	0.8730959910819388	0.8532811475966661	0.8944275306829584	0	0	0.0	0.0038275348663719764	0.0038275348663719764
4642	0.012259428407276361	0.0035890929241506587	-0.002677530600386209	0.9827483459056376	-1	0	0	0.3333333333333333	2	0.8333333333333334	5	0.5714285714285714	0.8333333333333334	7	5	0	0	0	0.2857142857142857	7	2	8	0.0	0	0.43590508286533575	0.9181284277652908	0.3630912490499656	0.9391563856391953	0.5367507495799417	0.9212061339844642	0.8561842043961382	0.926733988588297	0	0	0.0	-0.0002677530600386209	-0.0002677530600386209
4632	0.015426044252320982	0.007189385347890297	0.005833832077672865	0.9711946169490584	-1	0	0	0.3333333333333333	2	0.8571428571428571	6	0.5625	0.8571428571428571	8	6	0	0	0	0.25	8	2	9	0.0	0	0.45092293420508034	0.9172473227246115	0.4014367615139304	0.9345305145935252	0.5367507495799417	0.8832590977230904	0.8603526114233095	0.9139264161390455	0	0	0.0	0.005833832077672865	0.005833832077672865
1695	0.011180003296333771	0.0029109646504749996	0.0014350370300660574	0.9711700996031264	-1	0	0	0.5	4	0.4444444444444444	4	0.44	0.4444444444444444	8	4	2	0	0	1.0	5	5	11	0.0	0.2857142857142857	0.4150143707767633	0.8939061827966678	0.4108298277421446	0.9046465827064576	0.4835021460481963	0.8730959910819388	0.8420541976362832	0.8912217556445866	0	0	0.0	0.0014350370300660574	0.0014350370300660574
3741	0.011198264071302994	0.006886451728671353	0.0055898097785786515	0.9766407009421125	-1	0	0	0.3333333333333333	2	0.8571428571428571	6	0.5625	0.8571428571428571	8	6	0	0	0	0.25	8	2	9	0.0	0	0.4150143707767633	0.9205173578352829	0.4014367615139304	0.9325535457031693	0.4835021460481963	0.8160528941266615	0.8697482038957084	0.8992217305408742	0	0	0.0	0.0055898097785786515	0.0055898097785786515
1883	0.01098924553524467	0.002733330767452911	-0.0006730291091659245	0.9730315882028724	-1	0	0	0.3333333333333333	2	0.8571428571428571	6	0.5625	0.8571428571428571	8	6	0	0	0	0.25	8	2	9	0.0	0	0.4150143707767633	0.8939061827966678	0.4108298277421446	0.9046465827064576	0.4835021460481963	0.8185953866694543	0.8420541976362832	0.8768245405242533	0	0	0.0	-6.730291091659244e-05	-6.730291091659244e-05
518	0.0017986879461353764	0.0017352811362660258	-0.0017352487012092252	0.9861297325912205	-1	0	0	1.0	1	0	0	1.0	0	1	0	0	1	0	0.5	1	2	2	0.3333333333333333	0	0	0	0	0	0	0	0	0	0	0	0	-0.0001735248701209225	-0.0001735248701209225
2688	0.009994314610950478	0.0057157358078191054	0.0045887991261348545	0.9755058129109025	-1	0	0	0.3333333333333333	2	0.8571428571428571	6	0.5625	0.8571428571428571	8	6	0	0	0	0.25	8	2	9	0.0	0	0.4150143707767633	0.8939061827966678	0.4014367615139304	0.9129713528567603	0.4835021460481963	0.8185953866694543	0.8532811475966661	0.8803976713324281	0	0	0.0	0.0045887991261348545	0.0045887991261348545
3793	0.011036334772711482	0.007128324350717195	0.006006697915706653	0.9763869753394768	-1	0	0	0.3333333333333333	2	0.8571428571428571	6	0.5625	0.8571428571428571	8	6	0	0	0	0.25	8	2	9	0.0	0	0.4150143707767633	0.9205173578352829	0.4014367615139304	0.9325535457031693	0.4835021460481963	0.8159158841154234	0.8697482038957084	0.8991941640827132	0	0	0.0	0.006006697915706653	0.006006697915706653
3950	0.011327539238837371	0.007051442714019653	0.005433208980777169	0.9766740732639344	-1	0	0	0.3333333333333333	2	0.8571428571428571	6	0.5625	0.8571428571428571	8	6	0	0	0	0.25	8	2	9	0.0	0	0.4150143707767633	0.9205173578352829	0.4014367615139304	0.9325535457031693	0.4835021460481963	0.8159158841154234	0.8697482038957084	0.8991941640827132	0	0	0.0	0.005433208980777169	0.005433208980777169
3819	0.008243799855433352	0.0027386348524857215	-0.002686581867208116	0.9782023599550037	-1	0	0	0.25	1	1.0	3	1.0	1.0	4	3	0	1	0	0.2	5	1	5	0.3333333333333333	0	0.45092293420508034	0.8007521435625229	0.4881573292902751	0.9402103484299598	0.4776830896531816	0.8615911783311369	0.8465921725035449	0.8799137877318888	1.0	0	0.0	-0.0002686581867208116	-0.0002686581867208116
265	0.001830996099086314	0.0017664531823443166	-0.0017664203126595956	0.9861015803016224	-1	0	0	1.0	1	0	0	1.0	0	1	0	0	1	0	0.5	1	2	2	0.3333333333333333	0	0	0	0	0	0	0	0	0	0	0	0	-0.00017664203126595957	-0.00017664203126595957
5016	0.015089717063120402	0.006952951903366899	0.006296716026119295	0.9709524503746542	-1	0	0	0.3333333333333333	2	0.8571428571428571	6	0.5625	0.8571428571428571	8	6	0	0	0	0.25	8	2	9	0.0	0	0.45092293420508034	0.9201289189904287	0.4014367615139304	0.9345305145935252	0.5367507495799417	0.8751493617588054	0.8603526114233095	0.9129298955544697	0	0	0.0	0.006296716026119295	0.006296716026119295
1308	0.011104474016234414	0.001800778594358021	0.0010454666229452031	0.9707450055745027	-1	0	0	0.5	4	0.4444444444444444	4	0.44	0.4444444444444444	8	4	2	0	0	1.0	5	5	11	0.0	0.2857142857142857	0.4150143707767633	0.8939061827966678	0.4108298277421446	0.9046465827064576	0.4835021460481963	0.8185953866694543	0.8420541976362832	0.8768245405242533	0	0	0.0	0.0010454666229452031	0.0010454666229452031
3969	0.016593563882194913	0.0028587466629819425	-0.0027952866063571387	0.9743933774261572	-1	0	0	0.16666666666666666	1	1.0	7	1.0	1.0	8	7	0	1	0	0.1111111111111111	9	1	9	0.3333333333333333	0	0.4659407855448249	0.8715398160937988	0.4848404568634437	0.938220395762998	0.4431616006842599	0.8380024114226999	0.8697482038957084	0.8902044569318072	1.0	0.125	0.0	-0.00027952866063571386	-0.00027952866063571386
874	0.002319277911890718	0.002119982683368525	-0.0021199755610119496	0.9835893933562252	-1	0	0	0.5	1	1.0	1	1.0	1.0	2	1	0	0	0	0.3333333333333333	1	3	3	0.0	0	0.4929509053087061	0.9741091482424559	0.7772650951862278	0.5196699562548659	0.8132979439400563	0.7290747430871232	0.8463368235509738	0.8271310182655701	0	0	0.0	-0.00021199755610119497	-0.00021199755610119497
2952	0.009951233738051898	0.0059496464377750075	0.005658645630720371	0.9754545810172738	-1	0	0	0.3333333333333333	2	0.8571428571428571	6	0.5625	0.8571428571428571	8	6	0	0	0	0.25	8	2	9	0.0	0	0.4150143707767633	0.9205173578352829	0.4014367615139304	0.9129713528567603	0.4835021460481963	0.8159158841154234	0.8532811475966661	0.8905392304498437	0	0	0.0	0.005658645630720371	0.005658645630720371
3600	0.010027346567868195	0.005983679937558075	0.005439561703910071	0.9755527911425226	-1	0	0	0.3333333333333333	2	0.8571428571428571	6	0.5625	0.8571428571428571	8	6	0	0	0	0.25	8	2	9	0.0	0	0.4150143707767633	0.9205173578352829	0.4014367615139304	0.9129713528567603	0.4835021460481963	0.8185953866694543	0.8532811475966661	0.8911208440204672	0	0	0.0	0.005439561703910071	0.005439561703910071
4237	0.014209134526148177	0.006655525634875789	0.006441315326565536	0.9706971139915009	-1	0	0	0.3333333333333333	2	0.8571428571428571	6	0.5625	0.8571428571428571	8	6	0	0	0	0.25	8	2	9	0.0	0	0.45092293420508034	0.9172473227246115	0.4014367615139304	0.9345305145935252	0.5367507495799417	0.8751493617588054	0.8603526114233095	0.9119022475852799	0	0	0.0	0.006441315326565536	0.006441315326565536
3216	0.003981745920458252	0.0030656955501105984	-0.002990181096041341	0.9723584837478703	-1	0	0	0.6	3	0.6	3	0.4666666666666667	0.6	5	3	1	1	0	0.6	5	3	7	0.25	1.0	0.4659407855448249	0.8811822285769028	0.2597000489196616	0.9142731174690804	0.4431616006842599	0.782307399749852	0.8697482038957084	0.8679858969308213	1.0	0.2	0.0	-0.0002990181096041341	-0.0002990181096041341
4433	0.014999753367751159	0.006858963003624381	0.006146266810371547	0.9711034993486909	-1	0	0	0.3333333333333333	2	0.8571428571428571	6	0.5625	0.8571428571428571	8	6	0	0	0	0.25	8	2	9	0.0	0	0.45092293420508034	0.9172473227246115	0.4014367615139304	0.9345305145935252	0.5367507495799417	0.8762036473356418	0.8603526114233095	0.9121612346358751	0	0	0.0	0.006146266810371547	0.006146266810371547
4059	0.011013776397903515	0.007179785284765141	0.005408428615233278	0.9767680229588477	-1	0	0	0.3333333333333333	2	0.8571428571428571	6	0.5625	0.8571428571428571	8	6	0	0	0	0.25	8	2	9	0.0	0	0.4150143707767633	0.9205173578352829	0.4014367615139304	0.9325535457031693	0.4835021460481963	0.8159158841154234	0.8697482038957084	0.8991941640827132	0	0	0.0	0.005408428615233278	0.005408428615233278
2017	0.009893736233268804	0.005562558926123965	0.005160721972304144	0.9757078906133464	-1	0	0	0.3333333333333333	2	0.8571428571428571	6	0.5625	0.8571428571428571	8	6	0	0	0	0.25	8	2	9	0.0	0	0.4150143707767633	0.8939061827966678	0.4014367615139304	0.9129713528567603	0.4835021460481963	0.8185953866694543	0.8532811475966661	0.8803976713324281	0	0	0.0	0.005160721972304144	0.005160721972304144
4483	0.014974426413156964	0.006860646224787824	0.005999460935242664	0.9710563577032514	-1	0	0	0.3333333333333333	2	0.8571428571428571	6	0.5625	0.8571428571428571	8	6	0	0	0	0.25	8	2	9	0.0	0	0.45092293420508034	0.9172473227246115	0.4014367615139304	0.9345305145935252	0.5367507495799417	0.8751493617588054	0.8603526114233095	0.9119022475852799	0	0	0.0	0.005999460935242664	0.005999460935242664
2649	0.010151232828475569	0.006070926924168022	0.004918234766034086	0.9758865038699428	-1	0	0	0.3333333333333333	2	0.8571428571428571	6	0.5625	0.8571428571428571	8	6	0	0	0	0.25	8	2	9	0.0	0	0.4150143707767633	0.8939061827966678	0.4014367615139304	0.9129713528567603	0.4835021460481963	0.8185953866694543	0.8532811475966661	0.8803976713324281	0	0	0.0	0.004918234766034086	0.004918234766034086
167	0.0019402879874042308	0.0018709108503518143	-0.0018707737768993281	0.9859550323584478	-1	0	0	1.0	1	0	0	1.0	0	1	0	0	3	0	0.5	1	2	2	1.0	0	0	0	0	0	0	0	0	0	0	0	0	-0.0001870773776899328	-0.0001870773776899328
1483	0.011294518507587488	0.002065977553072502	0.001428035755294795	0.9703790413421999	-1	0	0	0.5	4	0.4444444444444444	4	0.44	0.4444444444444444	8	4	2	0	0	1.0	5	5	11	0.0	0.2857142857142857	0.4150143707767633	0.8939061827966678	0.4108298277421446	0.9046465827064576	0.4835021460481963	0.8185953866694543	0.8420541976362832	0.8768245405242533	0	0	0.0	0.001428035755294795	0.001428035755294795
1502	0.009182903904723377	0.0027427904984531695	-0.0023538331680881637	0.9792016434751823	-1	0.3333333333333333	1	0.625	5	0.3333333333333333	3	0.55	0.3333333333333333	8	3	2	0	0	0.8	4	5	11	0.0	0.2857142857142857	0.4150143707767633	0.8939061827966678	0.4108298277421446	0.9046465827064576	0.4835021460481963	0.8730959910819388	0.8420541976362832	0.8912217556445866	0	0	0.0	-0.00023538331680881636	-0.00023538331680881636
72	0.0017808471066688087	0.0017379985944018243	-0.0017379439171937977	0.9852606013977792	-1	0	0	1.0	1	0	0	1.0	0	1	0	0	1	0	0.5	1	2	2	0.3333333333333333	0	0	0	0	0	0	0	0	0	0	0	0	-0.00017379439171937976	-0.00017379439171937976
1289	0.01808818349328369	0.001464008909235183	0.0006954357519907821	0.9733734611443909	-1	0	0	0.5	4	0.5	5	0.4	0.5	9	5	2	0	0	0.8333333333333334	6	5	12	0.0	0.2857142857142857	0.4369403296578903	0.882141224795197	0.28687175190526176	0.9004304982740334	0.4431616006842599	0.851014287231459	0.8420541976362832	0.8793002343134583	0	0	0.0	0.0006954357519907821	0.0006954357519907821
4151	0.01007204057970921	0.005951335782389449	0.005596198888636127	0.9754689966974628	-1	0	0	0.3333333333333333	2	0.8571428571428571	6	0.5625	0.8571428571428571	8	6	0	0	0	0.25	8	2	9	0.0	0	0.4150143707767633	0.9205173578352829	0.4014367615139304	0.9129713528567603	0.4835021460481963	0.820790776345249	0.8532811475966661	0.8916003249777229	0	0	0.0	0.005596198888636127	0.005596198888636127
1505	0.013363476973011766	0.0020597474848079995	-0.0017569562876209215	0.9746158680358047	-1	0	0	0.5	4	0.4444444444444444	4	0.44	0.4444444444444444	8	4	2	0	0	1.0	5	5	11	0.0	0.2857142857142857	0.4916231644653332	0.8181035432665571	0.4108298277421446	0.9046465827064576	0.4835021460481963	0.8185953866694543	0.807485412862179	0.8523880673258473	0	0	0.0	-0.00017569562876209216	-0.00017569562876209216
3630	0.009834223773593203	0.005889958012899667	0.005416699320280781	0.9754886272269492	-1	0	0	0.3333333333333333	2	0.8571428571428571	6	0.5625	0.8571428571428571	8	6	0	0	0	0.25	8	2	9	0.0	0	0.4150143707767633	0.9205173578352829	0.47509889673514094	0.9091536114834573	0.4835021460481963	0.8159158841154234	0.8532811475966661	0.8889986376924207	0	0	0.0	0.005416699320280781	0.005416699320280781
2297	0.01212684517083756	0.005616075513469875	0.0005543427886627809	0.9675532838735438	-1	0	0	0.5	4	0.4444444444444444	4	0.44	0.4444444444444444	8	4	2	0	0	1.0	5	5	11	0.0	0.2857142857142857	0.5146708160427894	0.8479892826543383	0.4014367615139304	0.9129713528567603	0.4835021460481963	0.8185953866694543	0.8018626091832299	0.8651509540255947	0	0	0.0	0.0005543427886627809	0.0005543427886627809
1871	0.008062423265482553	0.004061906715782516	0.004004667226226256	0.9749080560376563	-1	0	0	0.6666666666666666	4	0.2857142857142857	2	0.45	0.2857142857142857	6	2	2	0	0	0.8	5	4	9	0.0	0.4	0.5938435756008037	0.9127887679276757	0.2597000489196616	0.8657747367788631	0.5356384591238559	0.9003859197548646	0.8130975677908736	0.8945356903247563	0	0	0.0	0.004004667226226256	0.004004667226226256
273	0.0023952785697113578	0.0018836661844462152	-0.0018775687733983985	0.9837789517919532	-1	0	0	1.0	2	0.0	0	1.0	0	2	0	0	0	0	0.3333333333333333	3	1	3	0.0	1.0	0	0	0	0	0	0	0	0	0	0	0	-0.00018775687733983985	-0.00018775687733983985
4478	0.01445493994547372	0.00662424796105268	0.006347427601595513	0.9709328486579596	-1	0	0	0.3333333333333333	2	0.8571428571428571	6	0.5625	0.8571428571428571	8	6	0	0	0	0.25	8	2	9	0.0	0	0.45092293420508034	0.9172473227246115	0.4014367615139304	0.9345305145935252	0.5367507495799417	0.8751493617588054	0.8603526114233095	0.9119022475852799	0	0	0.0	0.006347427601595513	0.006347427601595513
4139	0.01879704575640775	0.004306996935998751	0.003482406832249361	0.7569319474842918	-1	0	0	0.3333333333333333	2	0.8571428571428571	6	0.5625	0.8571428571428571	8	6	0	0	0	0.25	8	2	9	0.0	0	0.45092293420508034	0.8221821667628565	0.4014367615139304	0.9345305145935252	0.5367507495799417	0.8777622679602887	0.8162514909617576	0.8863199589514109	0	0	0.0	0.003482406832249361	0.003482406832249361
1995	0.011566146387797089	0.006089675608938782	0.004121965745921968	0.9678302190194137	-1	0	0	0.5	4	0.4444444444444444	4	0.44	0.4444444444444444	8	4	2	0	0	1.0	5	5	11	0.0	0.2857142857142857	0.4150143707767633	0.8939061827966678	0.4014367615139304	0.9129713528567603	0.4835021460481963	0.8185953866694543	0.8532811475966661	0.8803976713324281	0	0	0.0	0.004121965745921968	0.004121965745921968
1730	0.011102066146039034	0.002349663828134306	0.001416172890905825	0.9708347669172069	-1	0	0	0.5	4	0.4444444444444444	4	0.44	0.4444444444444444	8	4	2	0	0	1.0	5	5	11	0.0	0.2857142857142857	0.4150143707767633	0.8939061827966678	0.4108298277421446	0.9046465827064576	0.4835021460481963	0.8185953866694543	0.8420541976362832	0.8768245405242533	0	0	0.0	0.001416172890905825	0.001416172890905825
2260	0.00194493933547882	0.001944771127639822	-0.0019431420151817306	0.9851869546947503	-1	0	0	1.0	2	0.0	0	0.75	0	2	0	0	0	0	1.0	2	2	3	0.0	0	0	0	0	0	0	0	0	0	0	0	0	-0.00019431420151817306	-0.00019431420151817306
4534	0.014928233773738033	0.006604841214753104	0.0063743086824268125	0.9709389824732048	-1	0	0	0.3333333333333333	2	0.8571428571428571	6	0.5625	0.8571428571428571	8	6	0	0	0	0.25	8	2	9	0.0	0	0.45092293420508034	0.9172473227246115	0.4014367615139304	0.9345305145935252	0.5367507495799417	0.8751493617588054	0.8603526114233095	0.9119022475852799	0	0	0.0	0.0063743086824268125	0.0063743086824268125
3901	0.01475368840240591	0.006822413816664079	0.006398522579682092	0.9709015766592262	-1	0	0	0.3333333333333333	2	0.8571428571428571	6	0.5625	0.8571428571428571	8	6	0	0	0	0.25	8	2	9	0.0	0	0.45092293420508034	0.9172473227246115	0.4014367615139304	0.9345305145935252	0.5367507495799417	0.8751493617588054	0.8603526114233095	0.9119022475852799	0	0	0.0	0.006398522579682092	0.006398522579682092
509	0.0018768003118659758	0.001721920384910471	-0.0017219203622073941	0.9878774173742058	-1	0	0	1.0	1	0	0	1.0	0	1	0	0	0	0	0.5	1	2	2	0.0	0	0	0	0	0	0	0	0	0	0	0	0	-0.0001721920362207394	-0.0001721920362207394
2599	0.009596235429719881	0.005802319217595987	0.005106586028727516	0.9752669075575233	-1	0	0	0.3333333333333333	2	0.8571428571428571	6	0.5625	0.8571428571428571	8	6	0	0	0	0.25	8	2	9	0.0	0	0.4150143707767633	0.8890929897321793	0.4848404568634437	0.9222003212978311	0.4439279468967383	0.7852992394585885	0.8532811475966661	0.8754813300327642	0	0	0.0	0.005106586028727516	0.005106586028727516
330	0.0021657734162564674	0.002152993376151178	-0.00215298686182455	0.9847585650312946	-1	0	0	0.6666666666666666	2	0.5	1	0.6666666666666666	0.5	3	1	0	0	0	0.6666666666666666	2	3	4	0.0	0	0.3343307343449875	0.9565869594741669	0.1	0.7125053426425345	0.2577604593030408	0.6060371163232	0.7262350583775997	0.8141129420165897	0	0	0.0	-0.000215298686182455	-0.000215298686182455
4021	0.014681911278351807	0.006982042335686174	0.006695074837097043	0.9708134227941796	-1	0	0	0.3333333333333333	2	0.8571428571428571	6	0.5625	0.8571428571428571	8	6	0	0	0	0.25	8	2	9	0.0	0	0.45092293420508034	0.9172473227246115	0.4014367615139304	0.9345305145935252	0.5367507495799417	0.8751493617588054	0.8603526114233095	0.9119022475852799	0	0	0.0	0.006695074837097043	0.006695074837097043
3762	0.007294508686576748	0.004412056692185006	-0.004381431675649173	0.9790527977498995	-1	0	0	0.5	2	0.75	3	0.6	0.75	5	3	0	0	0	0.4	5	2	6	0.0	0	0.4659407855448249	0.9013763140620287	0.7099808648072258	0.9280533805325496	0.4446942931092166	0.790033867318614	0.8697482038957084	0.8840787694629273	0	0	0.0	-0.0004381431675649173	-0.0004381431675649173
1222	0.015757479398840455	0.0011523038523621261	0.00044932068103851504	0.9743544443394265	-1	0	0	0.5	4	0.5	5	0.4	0.5	9	5	2	0	0	0.8333333333333334	6	5	12	0.0	0.2857142857142857	0.4369403296578903	0.882141224795197	0.43978227397789527	0.8818529824272826	0.4431616006842599	0.851014287231459	0.7616572709995884	0.8723441888130328	0	0	0.0	0.00044932068103851504	0.00044932068103851504
4812	0.014922667359616148	0.007317662462987716	0.006418772344059358	0.9711659075496039	-1	0	0	0.3333333333333333	2	0.8571428571428571	6	0.5625	0.8571428571428571	8	6	0	0	0	0.25	8	2	9	0.0	0	0.45092293420508034	0.9172473227246115	0.4014367615139304	0.9345305145935252	0.5367507495799417	0.8777622679602887	0.8603526114233095	0.9125463258987897	0	0	0.0	0.006418772344059358	0.006418772344059358
4434	0.015292012019677424	0.007119019872098272	0.005950489212241803	0.9713569096567507	-1	0	0	0.3333333333333333	2	0.8571428571428571	6	0.5625	0.8571428571428571	8	6	0	0	0	0.25	8	2	9	0.0	0	0.45092293420508034	0.9172473227246115	0.4014367615139304	0.9345305145935252	0.5367507495799417	0.8751493617588054	0.8603526114233095	0.9119022475852799	0	0	0.0	0.005950489212241803	0.005950489212241803
4591	0.01524479041624633	0.007156741644519278	0.00634051054542388	0.9710762896963704	-1	0	0	0.3333333333333333	2	0.8571428571428571	6	0.5625	0.8571428571428571	8	6	0	0	0	0.25	8	2	9	0.0	0	0.45092293420508034	0.9172473227246115	0.4014367615139304	0.9345305145935252	0.5367507495799417	0.8751493617588054	0.8603526114233095	0.9119022475852799	0	0	0.0	0.00634051054542388	0.00634051054542388
1715	0.011045984152290144	0.002245865598188081	0.0019747244269699457	0.9704813503196628	-1	0	0	0.5	4	0.4444444444444444	4	0.44	0.4444444444444444	8	4	2	0	0	1.0	5	5	11	0.0	0.2857142857142857	0.4150143707767633	0.8939061827966678	0.4108298277421446	0.9046465827064576	0.4835021460481963	0.8185953866694543	0.8420541976362832	0.8768245405242533	0	0	0.0	0.0019747244269699457	0.0019747244269699457
2914	0.010063876893201726	0.005613287692579434	0.005106140092312789	0.9755932525903678	-1	0	0	0.3333333333333333	2	0.8571428571428571	6	0.5625	0.8571428571428571	8	6	0	0	0	0.25	8	2	9	0.0	0	0.4150143707767633	0.9205173578352829	0.4014367615139304	0.9129713528567603	0.4835021460481963	0.8159158841154234	0.8532811475966661	0.8905392304498437	0	0	0.0	0.005106140092312789	0.005106140092312789
622	0.004695315390953991	0.003305848459868384	-0.0027284267073334986	0.9823528358991149	-1	0	0	0.5	1	1.0	1	1.0	1.0	2	1	0	0	0	0.3333333333333333	3	1	3	0.0	0	0.3934888511894873	0.5027230652590999	0.5174347509460826	0.9661231376451477	0.47253371653480325	0.9213514342123612	0.8058531454950439	0.8744364759696853	0	0	0.0	-0.00027284267073334986	-0.00027284267073334986
88	0.002983975998337787	0.0029073790618748987	-0.00290695604011429	0.9793912520715042	-1	0	0	1.0	2	0.0	0	0.75	0	2	0	0	2	0	1.0	2	2	3	1.0	0	0	0	0	0	0	0	0	0	0	0	0	-0.000290695604011429	-0.000290695604011429
3314	0.010230716504910753	0.005777879289021002	0.005062720934046213	0.9755207071365589	-1	0	0	0.3333333333333333	2	0.8571428571428571	6	0.5625	0.8571428571428571	8	6	0	0	0	0.25	8	2	9	0.0	0	0.4150143707767633	0.9205173578352829	0.4014367615139304	0.9129713528567603	0.4835021460481963	0.8159158841154234	0.8532811475966661	0.8905392304498437	0	0	0.0	0.005062720934046213	0.005062720934046213
4879	0.01572312073321357	0.0075310437049464826	0.005728153184350036	0.9714705945660491	-1	0	0	0.3333333333333333	2	0.8571428571428571	6	0.5625	0.8571428571428571	8	6	0	0	0	0.25	8	2	9	0.0	0	0.45092293420508034	0.9172473227246115	0.4014367615139304	0.9345305145935252	0.5367507495799417	0.8817145357436175	0.8603526114233095	0.9135350633550362	0	0	0.0	0.005728153184350036	0.005728153184350036
3507	0.010091500055756262	0.005800396298062644	0.005598289498803728	0.9755450311601129	-1	0	0	0.3333333333333333	2	0.8571428571428571	6	0.5625	0.8571428571428571	8	6	0	0	0	0.25	8	2	9	0.0	0	0.4150143707767633	0.9205173578352829	0.4014367615139304	0.9129713528567603	0.4835021460481963	0.8185953866694543	0.8532811475966661	0.8911208440204672	0	0	0.0	0.005598289498803728	0.005598289498803728
4108	0.011093579752015822	0.007036928184975469	0.005451991141134681	0.976717215766192	-1	0	0	0.3333333333333333	2	0.8571428571428571	6	0.5625	0.8571428571428571	8	6	0	0	0	0.25	8	2	9	0.0	0	0.4150143707767633	0.9205173578352829	0.4014367615139304	0.9325535457031693	0.4835021460481963	0.8159158841154234	0.8697482038957084	0.8991941640827132	0	0	0.0	0.005451991141134681	0.005451991141134681
3990	0.011288317233457116	0.0074490830026219005	0.005426630806749471	0.9769473095368654	-1	0	0	0.3333333333333333	2	0.8571428571428571	6	0.5625	0.8571428571428571	8	6	0	0	0	0.25	8	2	9	0.0	0	0.4150143707767633	0.9205173578352829	0.4014367615139304	0.9325535457031693	0.4835021460481963	0.8159158841154234	0.8697482038957084	0.8991941640827132	0	0	0.0	0.005426630806749471	0.005426630806749471
2818	0.010353895035658891	0.006086439398452546	0.004698686079411606	0.9758898946924581	-1	0	0	0.3333333333333333	2	0.8571428571428571	6	0.5625	0.8571428571428571	8	6	0	0	0	0.25	8	2	9	0.0	0	0.4150143707767633	0.8939061827966678	0.4014367615139304	0.9129713528567603	0.4835021460481963	0.8185953866694543	0.8532811475966661	0.8803976713324281	0	0	0.0	0.004698686079411606	0.004698686079411606
2088	0.011603123426188256	0.0064645986114631356	0.003930947870154817	0.9679763855844823	-1	0	0	0.5	4	0.4444444444444444	4	0.44	0.4444444444444444	8	4	2	0	0	1.0	5	5	11	0.0	0.2857142857142857	0.4150143707767633	0.8939061827966678	0.4014367615139304	0.9129713528567603	0.4835021460481963	0.8185953866694543	0.8532811475966661	0.8803976713324281	0	0	0.0	0.003930947870154817	0.003930947870154817
582	0.0017735011082795087	0.0017156296791525523	-0.001715629677573695	0.9863622297107024	-1	0	0	1.0	1	0	0	1.0	0	1	0	0	0	0	0.5	1	2	2	0.0	0	0	0	0	0	0	0	0	0	0	0	0	-0.00017156296775736952	-0.00017156296775736952
2820	0.009947099587518143	0.005585475022512935	0.004436460137108652	0.9756955174217311	-1	0	0	0.3333333333333333	2	0.8571428571428571	6	0.5625	0.8571428571428571	8	6	0	0	0	0.25	8	2	9	0.0	0	0.4150143707767633	0.8939061827966678	0.4014367615139304	0.9129713528567603	0.4835021460481963	0.8185953866694543	0.8532811475966661	0.8803976713324281	0	0	0.0	0.004436460137108652	0.004436460137108652
2372	0.012709068259411385	0.002042151287900888	0.0011183786759239635	0.9794866921798538	-1	0.5	1	0.5714285714285714	4	0.5	4	0.47619047619047616	0.5	7	4	2	0	0	0.42857142857142855	7	3	10	0.0	0.6666666666666666	0.4659407855448249	0.9032846906423497	0.43978227397789527	0.8561492396375642	0.5238426914121327	0.8334546247418797	0.7379580345386144	0.8671604431203204	0	0	0.0	0.0011183786759239635	0.0011183786759239635
1429	0.011457271311027837	0.002522809850595822	0.0015577875767344314	0.9708000004335269	-1	0	0	0.5	4	0.4444444444444444	4	0.44	0.4444444444444444	8	4	2	0	0	1.0	5	5	11	0.0	0.2857142857142857	0.4150143707767633	0.8939061827966678	0.4108298277421446	0.9046465827064576	0.4835021460481963	0.8730959910819388	0.8420541976362832	0.8912217556445866	0	0	0.0	0.0015577875767344314	0.0015577875767344314
3171	0.009966144649865187	0.005743822413570228	0.005101394042774214	0.9756027234251552	-1	0	0	0.3333333333333333	2	0.8571428571428571	6	0.5625	0.8571428571428571	8	6	0	0	0	0.25	8	2	9	0.0	0	0.4150143707767633	0.9205173578352829	0.4014367615139304	0.9129713528567603	0.4835021460481963	0.8159158841154234	0.8532811475966661	0.8905392304498437	0	0	0.0	0.005101394042774214	0.005101394042774214
4786	0.014775217899559141	0.006601688061487448	0.006402777885548934	0.97072292911443	-1	0	0	0.3333333333333333	2	0.8571428571428571	6	0.5625	0.8571428571428571	8	6	0	0	0	0.25	8	2	9	0.0	0	0.45092293420508034	0.9172473227246115	0.4014367615139304	0.9345305145935252	0.5367507495799417	0.8751493617588054	0.8603526114233095	0.9119022475852799	0	0	0.0	0.006402777885548934	0.006402777885548934
4078	0.011248520842435727	0.007318946829611107	0.005348143822492436	0.976826663804487	-1	0	0	0.3333333333333333	2	0.8571428571428571	6	0.5625	0.8571428571428571	8	6	0	0	0	0.25	8	2	9	0.0	0	0.4150143707767633	0.9205173578352829	0.4014367615139304	0.9325535457031693	0.47224417255961165	0.8104344875468632	0.8697482038957084	0.8980986926895518	0	0	0.0	0.005348143822492436	0.005348143822492436
75	0.001780578139607828	0.001727476371398363	-0.0017252631140652936	0.983185523088828	-1	0	0	1.0	1	0	0	1.0	0	1	0	0	0	0	0.5	2	1	2	0.0	0	0	0	0	0	0	0	0	0	0	0	0	-0.00017252631140652936	-0.00017252631140652936
2536	0.009985170373282287	0.005594119304495191	0.005065400743491729	0.975652027771343	-1	0	0	0.3333333333333333	2	0.8571428571428571	6	0.5625	0.8571428571428571	8	6	0	0	0	0.25	8	2	9	0.0	0	0.4150143707767633	0.8939061827966678	0.4014367615139304	0.9129713528567603	0.4835021460481963	0.8185953866694543	0.8532811475966661	0.8803976713324281	0	0	0.0	0.005065400743491729	0.005065400743491729
1813	0.011436921043667184	0.006104209643834944	0.0041699138322856075	0.9676977294952638	-1	0	0	0.5	4	0.4444444444444444	4	0.44	0.4444444444444444	8	4	2	0	0	1.0	5	5	11	0.0	0.2857142857142857	0.4150143707767633	0.8939061827966678	0.4014367615139304	0.9129713528567603	0.4835021460481963	0.8730959910819388	0.8532811475966661	0.8944275306829584	0	0	0.0	0.0041699138322856075	0.0041699138322856075
1065	0.014808150225441985	0.002032015383768117	0.00031470688654301174	0.9755391029296995	-1	0	0	0.5	4	0.5	5	0.4	0.5	9	5	2	0	0	0.8333333333333334	6	5	12	0.0	0.2857142857142857	0.4659407855448249	0.9182344990950987	0.43978227397789527	0.8805781556730318	0.4431616006842599	0.8627791682269643	0.7616572709995884	0.889439347947013	0	0	0.0	0.00031470688654301174	0.00031470688654301174
4129	0.015330268353165213	0.007309903576610775	0.0066180283196366025	0.9711086850782671	-1	0	0	0.3333333333333333	2	0.8571428571428571	6	0.5625	0.8571428571428571	8	6	0	0	0	0.25	8	2	9	0.0	0	0.45092293420508034	0.9172473227246115	0.4014367615139304	0.9345305145935252	0.5367507495799417	0.8751493617588054	0.8603526114233095	0.9119022475852799	0	0	0.0	0.0066180283196366025	0.0066180283196366025
1834	0.010107292595912292	0.005894665624764609	0.004546781349047959	0.9759384326638598	-1	0	0	0.3333333333333333	2	0.8571428571428571	6	0.5625	0.8571428571428571	8	6	0	0	0	0.25	8	2	9	0.0	0	0.4150143707767633	0.8939061827966678	0.4014367615139304	0.9129713528567603	0.4835021460481963	0.8185953866694543	0.8532811475966661	0.8803976713324281	0	0	0.0	0.004546781349047959	0.004546781349047959
774	0.0019506025729923565	0.0016645621851141255	-0.0016645599193353107	0.9842013582554547	-1	0	0	1.0	1	0	0	1.0	0	1	0	0	1	0	0.5	2	1	2	0.3333333333333333	0	0	0	0	0	0	0	0	0	0	0	0	-0.00016645599193353106	-0.00016645599193353106
4443	0.01524303370746826	0.007114152062414731	0.006148920627926127	0.9709837241526793	-1	0	0	0.3333333333333333	2	0.8571428571428571	6	0.5625	0.8571428571428571	8	6	0	0	0	0.25	8	2	9	0.0	0	0.45092293420508034	0.9172473227246115	0.4014367615139304	0.9345305145935252	0.5367507495799417	0.8751493617588054	0.8603526114233095	0.9119022475852799	0	0	0.0	0.006148920627926127	0.006148920627926127
3966	0.01117193566211074	0.006970012906109194	0.005720725745169464	0.976579578991623	-1	0	0	0.3333333333333333	2	0.8571428571428571	6	0.5625	0.8571428571428571	8	6	0	0	0	0.25	8	2	9	0.0	0	0.4150143707767633	0.9205173578352829	0.4014367615139304	0.9325535457031693	0.4835021460481963	0.8159158841154234	0.8697482038957084	0.8991941640827132	0	0	0.0	0.005720725745169464	0.005720725745169464
3445	0.01016696849023307	0.005960983438947208	0.005544307879872279	0.9754703860669535	-1	0	0	0.3333333333333333	2	0.8571428571428571	6	0.5625	0.8571428571428571	8	6	0	0	0	0.25	8	2	9	0.0	0	0.4150143707767633	0.9205173578352829	0.4014367615139304	0.9129713528567603	0.4835021460481963	0.8159158841154234	0.8532811475966661	0.8905392304498437	0	0	0.0	0.005544307879872279	0.005544307879872279
4133	0.015323114264870891	0.007245310943653914	0.006068468621803337	0.9709853667388963	-1	0	0	0.3333333333333333	2	0.8571428571428571	6	0.5625	0.8571428571428571	8	6	0	0	0	0.25	8	2	9	0.0	0	0.45092293420508034	0.9172473227246115	0.4014367615139304	0.9345305145935252	0.5367507495799417	0.8751493617588054	0.8603526114233095	0.9119022475852799	0	0	0.0	0.006068468621803337	0.006068468621803337
3239	0.01025644049925527	0.005995375733515602	0.005421621030654905	0.9755216739507663	-1	0	0	0.3333333333333333	2	0.8571428571428571	6	0.5625	0.8571428571428571	8	6	0	0	0	0.25	8	2	9	0.0	0	0.4150143707767633	0.9205173578352829	0.4014367615139304	0.9129713528567603	0.4835021460481963	0.8159158841154234	0.8532811475966661	0.8905392304498437	0	0	0.0	0.005421621030654905	0.005421621030654905
2837	0.011317718717474499	0.0062516613423084875	0.004991264402677804	0.9671097458976997	-1	0	0	0.5	4	0.4444444444444444	4	0.44	0.4444444444444444	8	4	2	0	0	1.0	5	5	11	0.0	0.2857142857142857	0.4150143707767633	0.8939061827966678	0.395025084791614	0.9139235941996634	0.4835021460481963	0.8162156225360218	0.8532811475966661	0.8802607120122631	0	0	0.0	0.004991264402677804	0.004991264402677804
2175	0.01003619075585236	0.006102860375941959	0.005191828393029765	0.9757559473120662	-1	0	0	0.3333333333333333	2	0.8571428571428571	6	0.5625	0.8571428571428571	8	6	0	0	0	0.25	8	2	9	0.0	0	0.4150143707767633	0.8939061827966678	0.4014367615139304	0.9129713528567603	0.4835021460481963	0.8185953866694543	0.8532811475966661	0.8803976713324281	0	0	0.0	0.005191828393029765	0.005191828393029765
1209	0.012107977494293971	0.0029450848173105176	-0.00037543386888151583	0.9720345339353806	-1	0	0	0.5	4	0.4444444444444444	4	0.44	0.4444444444444444	8	4	2	0	0	1.0	5	5	11	0.0	0.2857142857142857	0.4150143707767633	0.8939061827966678	0.49147787404304727	0.8799083447097584	0.4835021460481963	0.8730959910819388	0.7616572709995884	0.8825861329750891	0	0	0.0	-3.7543386888151584e-05	-3.7543386888151584e-05
1588	0.011356740404341927	0.0019020642429031186	0.0017610658760971048	0.9701282397538086	-1	0	0	0.5	4	0.4444444444444444	4	0.44	0.4444444444444444	8	4	2	0	0	1.0	5	5	11	0.0	0.2857142857142857	0.4150143707767633	0.8939061827966678	0.4108298277421446	0.9046465827064576	0.4835021460481963	0.8185953866694543	0.8420541976362832	0.8768245405242533	0	0	0.0	0.0017610658760971048	0.0017610658760971048
29	0.014968253463580931	0.006624978612858664	-0.005534976522820544	0.9695951073063632	-1	0	0	0.4	4	0.6153846153846154	8	0.625	0.46153846153846156	10	6	4	1	0	0.6666666666666666	6	4	15	0.125	0.3333333333333333	0.6190453123493245	0.9434029984585292	0.4423282385071062	0.9277159234240929	0.660498869453358	0.8982303350002941	0.8697983878991076	0.9251491777846222	1.0	0.1	0.0	-0.0005534976522820544	-0.0005534976522820544
2046	0.011321416526442247	0.005808821449401918	0.004449062307441899	0.967600350411322	-1	0	0	0.5	4	0.4444444444444444	4	0.44	0.4444444444444444	8	4	2	0	0	1.0	5	5	11	0.0	0.2857142857142857	0.4150143707767633	0.8890929897321793	0.4848404568634437	0.9222003212978311	0.4439279468967383	0.7852992394585885	0.8532811475966661	0.8754813300327642	0	0	0.0	0.004449062307441899	0.004449062307441899
510	0.0018049034830940657	0.001766411311294655	-0.0017663797210433925	0.9860854384418843	-1	0	0	1.0	1	0	0	1.0	0	1	0	0	1	0	0.5	1	2	2	0.3333333333333333	0	0	0	0	0	0	0	0	0	0	0	0	-0.00017663797210433924	-0.00017663797210433924
3416	0.011047668924450174	0.007008874390960784	0.005948396146006239	0.9765330278422134	-1	0	0	0.3333333333333333	2	0.8571428571428571	6	0.5625	0.8571428571428571	8	6	0	0	0	0.25	8	2	9	0.0	0	0.4150143707767633	0.9159964587829739	0.4848404568634437	0.938220395762998	0.4439279468967383	0.7797568407190254	0.8697482038957084	0.8932717558780031	0	0	0.0	0.005948396146006239	0.005948396146006239
2067	0.011942533380172768	0.0061794768912431216	0.003614799600889484	0.9686459305590492	-1	0	0	0.5	4	0.4444444444444444	4	0.44	0.4444444444444444	8	4	2	0	0	1.0	5	5	11	0.0	0.2857142857142857	0.4150143707767633	0.8939061827966678	0.4014367615139304	0.9129713528567603	0.4835021460481963	0.8185953866694543	0.8532811475966661	0.8803976713324281	0	0	0.0	0.003614799600889484	0.003614799600889484
4490	0.01489309694566349	0.0068477726722191495	0.0065446805781489885	0.9708518015958563	-1	0	0	0.3333333333333333	2	0.8571428571428571	6	0.5625	0.8571428571428571	8	6	0	0	0	0.25	8	2	9	0.0	0	0.45092293420508034	0.9172473227246115	0.4014367615139304	0.9345305145935252	0.5367507495799417	0.8817145357436175	0.8603526114233095	0.9135350633550362	0	0	0.0	0.0065446805781489885	0.0065446805781489885
1098	0.010857268619034093	0.005649529727978293	-0.0055323054525684085	0.9784808933327226	-1	0.3333333333333333	1	0.625	5	0.3333333333333333	3	0.55	0.3333333333333333	8	3	2	0	0	0.8	4	5	11	0.0	0.2857142857142857	0.4150143707767633	0.8939061827966678	0.49147787404304727	0.8799083447097584	0.4835021460481963	0.8730959910819388	0.7616572709995884	0.8825861329750891	0	0	0.0	-0.0005532305452568408	-0.0005532305452568408
1754	0.011171172334339877	0.0021696193109095947	0.0018390833002270468	0.9707667890417627	-1	0	0	0.5	4	0.4444444444444444	4	0.44	0.4444444444444444	8	4	2	0	0	1.0	5	5	11	0.0	0.2857142857142857	0.4150143707767633	0.8939061827966678	0.4108298277421446	0.9046465827064576	0.4835021460481963	0.8185953866694543	0.8420541976362832	0.8768245405242533	0	0	0.0	0.0018390833002270468	0.0018390833002270468
1221	0.01711395711059432	0.0069149438892931875	-0.006178204353115338	0.9818801707334677	-1	0	0	0.25	2	0.8888888888888888	8	0.55	0.8888888888888888	10	8	0	0	0	0.2	10	2	11	0.0	0	0.6161450034132805	0.9174964095019608	0.7342974349953857	0.9299154989349379	0.4431616006842599	0.8957903051168993	0.7748795228132455	0.9154314752444187	0	0	0.0	-0.0006178204353115338	-0.0006178204353115338
2827	0.01025907743034213	0.005978262904074935	0.0054310253776152975	0.9753787770025627	-1	0	0	0.3333333333333333	2	0.8571428571428571	6	0.5625	0.8571428571428571	8	6	0	0	0	0.25	8	2	9	0.0	0	0.4150143707767633	0.9205173578352829	0.4014367615139304	0.9129713528567603	0.4835021460481963	0.8185953866694543	0.8532811475966661	0.8911208440204672	0	0	0.0	0.0054310253776152975	0.0054310253776152975
2425	0.010182092123459717	0.005589725306123089	0.004399365772723808	0.9759250793353452	-1	0	0	0.3333333333333333	2	0.8571428571428571	6	0.5625	0.8571428571428571	8	6	0	0	0	0.25	8	2	9	0.0	0	0.4150143707767633	0.8939061827966678	0.4014367615139304	0.9129713528567603	0.4835021460481963	0.8185953866694543	0.8532811475966661	0.8803976713324281	0	0	0.0	0.004399365772723808	0.004399365772723808
2206	0.014276271475740062	0.005332853103856369	-0.005275817458738661	0.9776522572302365	-1	0	0	0.25	2	0.8888888888888888	8	0.55	0.8888888888888888	10	8	0	0	0	0.2	10	2	11	0.0	0	0.4916231644653332	0.8673086924627624	0.6265771694577126	0.909132312934535	0.5356384591238559	0.8523981734612099	0.8272332162931708	0.8784674854831839	0	0	0.0	-0.0005275817458738661	-0.0005275817458738661
2048	0.011484768279179495	0.006153918236917715	0.003342586935160731	0.9678634753914634	-1	0	0	0.5	4	0.4444444444444444	4	0.44	0.4444444444444444	8	4	2	0	0	1.0	5	5	11	0.0	0.2857142857142857	0.4150143707767633	0.8939061827966678	0.4014367615139304	0.9129713528567603	0.4835021460481963	0.8185953866694543	0.8532811475966661	0.8803976713324281	0	0	0.0	0.003342586935160731	0.003342586935160731
1537	0.01136207053928614	0.0017042869078901736	0.0011774416687372828	0.9704310359817678	-1	0	0	0.5	4	0.4444444444444444	4	0.44	0.4444444444444444	8	4	2	0	0	1.0	5	5	11	0.0	0.2857142857142857	0.4150143707767633	0.8939061827966678	0.4108298277421446	0.9046465827064576	0.4835021460481963	0.8185953866694543	0.8420541976362832	0.8768245405242533	0	0	0.0	0.0011774416687372828	0.0011774416687372828
4698	0.014924329948274572	0.0069614283975582905	0.006047710426030451	0.9710945442056524	-1	0	0	0.3333333333333333	2	0.8571428571428571	6	0.5625	0.8571428571428571	8	6	0	0	0	0.25	8	2	9	0.0	0	0.45092293420508034	0.9172473227246115	0.4014367615139304	0.9345305145935252	0.5367507495799417	0.8751493617588054	0.8603526114233095	0.9119022475852799	0	0	0.0	0.006047710426030451	0.006047710426030451
4535	0.011707588493852821	0.004184159685196266	-0.004084732349819471	0.9804296494688736	-1	0	0	0.4	2	0.8	4	0.5833333333333334	0.8	6	4	0	0	0	0.3333333333333333	6	2	7	0.0	0	0.43590508286533575	0.9006642850549212	0.6135550802542635	0.8853533085147169	0.6070611439331918	0.9068855033195323	0.7691761266915531	0.8979802624863331	0	0	0.0	-0.0004084732349819471	-0.0004084732349819471
4852	0.014694516338767838	0.006909631874901974	0.006558311272423514	0.9708017398427438	-1	0	0	0.3333333333333333	2	0.8571428571428571	6	0.5625	0.8571428571428571	8	6	0	0	0	0.25	8	2	9	0.0	0	0.45092293420508034	0.9172473227246115	0.4014367615139304	0.9345305145935252	0.5367507495799417	0.8751493617588054	0.8603526114233095	0.9119022475852799	0	0	0.0	0.006558311272423514	0.006558311272423514
3172	0.010172300621193729	0.006028065859542087	0.005517170779656658	0.9754888052644507	-1	0	0	0.3333333333333333	2	0.8571428571428571	6	0.5625	0.8571428571428571	8	6	0	0	0	0.25	8	2	9	0.0	0	0.4150143707767633	0.9205173578352829	0.4014367615139304	0.9129713528567603	0.4835021460481963	0.8162156225360218	0.8532811475966661	0.8906040986940579	0	0	0.0	0.005517170779656658	0.005517170779656658
3059	0.009923189620927428	0.005890720464300751	0.005444348792050077	0.9755210990309043	-1	0	0	0.3333333333333333	2	0.8571428571428571	6	0.5625	0.8571428571428571	8	6	0	0	0	0.25	8	2	9	0.0	0	0.4150143707767633	0.9205173578352829	0.4014367615139304	0.9129713528567603	0.4835021460481963	0.833594147324293	0.8532811475966661	0.8944534181455271	0	0	0.0	0.005444348792050077	0.005444348792050077
4324	0.012712058666911927	0.005300961864665196	-0.0053008687452195885	0.975606556542815	-1	0.25	1	0.4	4	0.6666666666666666	8	0.42424242424242425	0.5833333333333334	11	7	2	0	0	0.2727272727272727	11	3	14	0.0	0	0.43590508286533575	0.8885437423014076	0.3922142676613486	0.946799928054644	0.5367507495799417	0.9097846563092444	0.8603526114233095	0.9184893067170452	0	0	0.0	-0.0005300868745219589	-0.0005300868745219589
1740	0.0111250586860531	0.001217453182824797	0.0010256666480997578	0.9698286017714944	-1	0	0	0.5	4	0.4444444444444444	4	0.44	0.4444444444444444	8	4	2	0	0	1.0	5	5	11	0.0	0.2857142857142857	0.4150143707767633	0.8939061827966678	0.4108298277421446	0.9046465827064576	0.4835021460481963	0.8730959910819388	0.8420541976362832	0.8912217556445866	0	0	0.0	0.0010256666480997578	0.0010256666480997578
3563	0.011322062594962252	0.006862016435638357	0.0055132171161724345	0.9767018162757181	-1	0	0	0.3333333333333333	2	0.8571428571428571	6	0.5625	0.8571428571428571	8	6	0	0	0	0.25	8	2	9	0.0	0	0.4150143707767633	0.9205173578352829	0.4014367615139304	0.9325535457031693	0.4835021460481963	0.8160528941266615	0.8697482038957084	0.8992217305408742	0	0	0.0	0.0055132171161724345	0.0055132171161724345
4261	0.014860851534221352	0.006921738711649516	0.0065783429189546555	0.9709068463150402	-1	0	0	0.3333333333333333	2	0.8571428571428571	6	0.5625	0.8571428571428571	8	6	0	0	0	0.25	8	2	9	0.0	0	0.45092293420508034	0.9172473227246115	0.4014367615139304	0.9345305145935252	0.5367507495799417	0.8751493617588054	0.8603526114233095	0.9119022475852799	0	0	0.0	0.0065783429189546555	0.0065783429189546555
914	0.016392668511081912	0.004800720781261552	-0.0047971475812517315	0.9806953034381711	-1	0	0	0.5	4	0.5	5	0.34285714285714286	0.5	8	5	3	0	0	0.7142857142857143	7	5	12	0.0	0.25	0.4150143707767633	0.9381758100106335	0.42056903763992703	0.9010238526945157	0.36365559781608575	0.880531524242653	0.8420541976362832	0.909585928898769	0	0	0.0	-0.00047971475812517316	-0.00047971475812517316
1572	0.011222970983813961	0.0026464808972591065	0.0013673926199650817	0.9707118163185579	-1	0	0	0.5	4	0.4444444444444444	4	0.44	0.4444444444444444	8	4	2	0	0	1.0	5	5	11	0.0	0.2857142857142857	0.4150143707767633	0.8939061827966678	0.4108298277421446	0.9046465827064576	0.4835021460481963	0.8730959910819388	0.8420541976362832	0.8912217556445866	0	0	0.0	0.0013673926199650817	0.0013673926199650817
4121	0.011394724545432753	0.0072123177193606485	0.005451602109039448	0.9767806256559741	-1	0	0	0.3333333333333333	2	0.8571428571428571	6	0.5625	0.8571428571428571	8	6	0	0	0	0.25	8	2	9	0.0	0	0.4150143707767633	0.9159964587829739	0.4848404568634437	0.938220395762998	0.4431616006842599	0.7957501869698724	0.8697482038957084	0.8962748224874052	0	0	0.0	0.005451602109039448	0.005451602109039448
4636	0.014934040237907469	0.006519949980750293	0.006218217836316024	0.9707838710721639	-1	0	0	0.3333333333333333	2	0.8571428571428571	6	0.5625	0.8571428571428571	8	6	0	0	0	0.25	8	2	9	0.0	0	0.45092293420508034	0.9172473227246115	0.4014367615139304	0.9345305145935252	0.5367507495799417	0.8777622679602887	0.8603526114233095	0.9125463258987897	0	0	0.0	0.006218217836316024	0.006218217836316024
3684	0.01116280757451192	0.007055583195935773	0.005425413470088463	0.9765482012893488	-1	0	0	0.3333333333333333	2	0.8571428571428571	6	0.5625	0.8571428571428571	8	6	0	0	0	0.25	8	2	9	0.0	0	0.4150143707767633	0.9205173578352829	0.4014367615139304	0.9325535457031693	0.4835021460481963	0.8159158841154234	0.8697482038957084	0.8991941640827132	0	0	0.0	0.005425413470088463	0.005425413470088463
1436	0.011334533470403677	0.002339679206430036	0.001701868944384791	0.9702575756437131	-1	0	0	0.5	4	0.4444444444444444	4	0.44	0.4444444444444444	8	4	2	0	0	1.0	5	5	11	0.0	0.2857142857142857	0.4150143707767633	0.8939061827966678	0.4108298277421446	0.9046465827064576	0.4835021460481963	0.8185953866694543	0.8420541976362832	0.8768245405242533	0	0	0.0	0.001701868944384791	0.001701868944384791
1016	0.005505024472115184	0.002876803318164901	-0.002833808411494928	0.9833847345527266	-1	0	0	0.5	2	0.6666666666666666	2	0.625	0.6666666666666666	4	2	0	0	0	0.5	4	2	5	0.0	0	0.2986001950177998	0.9003105783405879	0.629894041884544	0.8912673877808516	0.4835021460481963	0.9151373841380086	0.7903137006132066	0.9026912052192506	0	0	0.0	-0.0002833808411494928	-0.0002833808411494928
2160	0.011481138448383613	0.006197496889380344	0.004100426700695034	0.9676648530288512	-1	0	0	0.5	4	0.4444444444444444	4	0.44	0.4444444444444444	8	4	2	0	0	1.0	5	5	11	0.0	0.2857142857142857	0.4150143707767633	0.8939061827966678	0.4014367615139304	0.9129713528567603	0.4835021460481963	0.8185953866694543	0.8532811475966661	0.8803976713324281	0	0	0.0	0.004100426700695034	0.004100426700695034
4743	0.004069258814434559	0.0031133027753010643	-0.003112920602919784	0.9844848673173316	-1	0.5	1	0.8333333333333334	5	0.16666666666666666	1	0.5333333333333333	0.16666666666666666	6	1	1	0	0	0.6	5	3	8	0.0	0.6666666666666666	0.43590508286533575	0.8951459937648355	0.3113956489848136	0.9430541800445638	0.6259422605858731	0.9044395433854937	0.8603526114233095	0.9168018223992156	0	0	0.0	-0.0003112920602919784	-0.0003112920602919784
2587	0.003657746568167744	0.0030938639349441235	-0.002982386125780919	0.9726931472161626	-1	0	0	0.6	3	0.6	3	0.4666666666666667	0.6	5	3	1	1	0	0.6	5	3	7	0.25	1.0	0.4659407855448249	0.8811822285769028	0.3498164146907584	0.8770620760648221	0.4431616006842599	0.7790960495668047	0.7630840738397484	0.8510667922715359	1.0	0.2	0.0	-0.0002982386125780919	-0.0002982386125780919
540	0.001824674510750008	0.0017664369675220231	-0.001766404057035278	0.9860950615272787	-1	0	0	1.0	1	0	0	1.0	0	1	0	0	1	0	0.5	1	2	2	0.3333333333333333	0	0	0	0	0	0	0	0	0	0	0	0	-0.0001766404057035278	-0.0001766404057035278
1317	0.015976418585670574	0.0012891279919733762	0.0009444903527027527	0.974575281601137	-1	0	0	0.5	4	0.5	5	0.4	0.5	9	5	2	0	0	0.8333333333333334	6	5	12	0.0	0.2857142857142857	0.4369403296578903	0.882141224795197	0.43978227397789527	0.8818529824272826	0.4431616006842599	0.851014287231459	0.7616572709995884	0.8723441888130328	0	0	0.0	0.0009444903527027527	0.0009444903527027527
436	0.001985582475375221	0.0018845626512135668	-0.001884381689739553	0.9859067051754123	-1	0	0	1.0	1	0	0	1.0	0	1	0	0	3	0	0.5	1	2	2	1.0	0	0	0	0	0	0	0	0	0	0	0	0	-0.0001884381689739553	-0.0001884381689739553
1765	0.011515503644208308	0.003043968028675156	0.001210026944866073	0.9712405944084013	-1	0	0	0.5	4	0.4444444444444444	4	0.44	0.4444444444444444	8	4	2	0	0	1.0	5	5	11	0.0	0.2857142857142857	0.4150143707767633	0.8939061827966678	0.4108298277421446	0.9046465827064576	0.4835021460481963	0.8730959910819388	0.8420541976362832	0.8912217556445866	0	0	0.0	0.001210026944866073	0.001210026944866073
731	0.002063049789634198	0.0018172667543045204	-0.0018128608633313662	0.9831840224278687	-1	0	0	1.0	2	0.0	0	0.75	0	2	0	0	0	0	1.0	2	2	3	0.0	0	0	0	0	0	0	0	0	0	0	0	0	-0.00018128608633313662	-0.00018128608633313662
1153	0.014969948496131725	0.002269199716080387	0.0005976576573679183	0.9755388269819587	-1	0	0	0.5	4	0.5	5	0.4	0.5	9	5	2	0	0	0.8333333333333334	6	5	12	0.0	0.2857142857142857	0.4659407855448249	0.9182344990950987	0.43978227397789527	0.8805781556730318	0.4431616006842599	0.8627791682269643	0.7616572709995884	0.889439347947013	0	0	0.0	0.0005976576573679183	0.0005976576573679183
597	0.0018959883172641797	0.0016493138729015634	-0.0016490705152649395	0.9841686150033693	-1	0	0	1.0	1	0	0	1.0	0	1	0	0	1	0	0.5	2	1	2	0.3333333333333333	0	0	0	0	0	0	0	0	0	0	0	0	-0.00016490705152649395	-0.00016490705152649395
930	0.017044039482402802	0.0017085900043779165	-0.001706712412838272	0.9781993862471168	-1	0	0	0.2857142857142857	2	0.875	7	0.5555555555555556	0.875	9	7	0	0	0	0.2222222222222222	9	2	10	0.0	0	0.4659407855448249	0.9182344990950987	0.43978227397789527	0.8805781556730318	0.4431616006842599	0.8627791682269643	0.7616572709995884	0.889439347947013	0	0	0.0	-0.0001706712412838272	-0.0001706712412838272
4343	0.014751750473454561	0.006758976090069504	0.006526547925177647	0.9706808454449066	-1	0	0	0.3333333333333333	2	0.8571428571428571	6	0.5625	0.8571428571428571	8	6	0	0	0	0.25	8	2	9	0.0	0	0.45092293420508034	0.9172473227246115	0.4014367615139304	0.9345305145935252	0.5367507495799417	0.8751493617588054	0.8603526114233095	0.9119022475852799	0	0	0.0	0.006526547925177647	0.006526547925177647
1742	0.011192275373235742	0.0019247788437527663	0.001813064154572125	0.9700444943696468	-1	0	0	0.5	4	0.4444444444444444	4	0.44	0.4444444444444444	8	4	2	0	0	1.0	5	5	11	0.0	0.2857142857142857	0.4150143707767633	0.8939061827966678	0.4108298277421446	0.9046465827064576	0.4835021460481963	0.8185953866694543	0.8420541976362832	0.8768245405242533	0	0	0.0	0.001813064154572125	0.001813064154572125
3935	0.011245807126403145	0.007334314954778378	0.0054272561331113215	0.9766899254856684	-1	0	0	0.3333333333333333	2	0.8571428571428571	6	0.5625	0.8571428571428571	8	6	0	0	0	0.25	8	2	9	0.0	0	0.4150143707767633	0.9205173578352829	0.4014367615139304	0.9325535457031693	0.4835021460481963	0.8159158841154234	0.8697482038957084	0.8991941640827132	0	0	0.0	0.0054272561331113215	0.0054272561331113215
4039	0.010954316392338955	0.007077444507055144	0.0061425326512701195	0.9763577565579123	-1	0	0	0.3333333333333333	2	0.8571428571428571	6	0.5625	0.8571428571428571	8	6	0	0	0	0.25	8	2	9	0.0	0	0.4150143707767633	0.9205173578352829	0.4014367615139304	0.9325535457031693	0.4835021460481963	0.8160528941266615	0.8697482038957084	0.8992217305408742	0	0	0.0	0.0061425326512701195	0.0061425326512701195
3413	0.011363683478276104	0.0072600887029509835	-0.007235236106858649	0.9811168698493347	-1	0.5	1	0.5714285714285714	4	0.5	4	0.4166666666666667	0.5	8	4	1	0	0	0.6666666666666666	4	6	10	0.0	0.3333333333333333	0.4150143707767633	0.9159964587829739	0.4848404568634437	0.938220395762998	0.4439279468967383	0.7797568407190254	0.8697482038957084	0.8932717558780031	0	0	0.0	-0.0007235236106858648	-0.0007235236106858648
384	0.0017789724143522916	0.0017147046450978242	-0.0017146554163643755	0.9847031537561998	-1	0	0	1.0	1	0	0	1.0	0	1	0	0	0	0	0.5	1	2	2	0.0	0	0	0	0	0	0	0	0	0	0	0	0	-0.00017146554163643756	-0.00017146554163643756
2218	0.010124609721698341	0.0062392350638278546	0.004893171824403886	0.9759334861034321	-1	0	0	0.3333333333333333	2	0.8571428571428571	6	0.5625	0.8571428571428571	8	6	0	0	0	0.25	8	2	9	0.0	0	0.4150143707767633	0.8939061827966678	0.4014367615139304	0.9129713528567603	0.4835021460481963	0.8185953866694543	0.8532811475966661	0.8803976713324281	0	0	0.0	0.004893171824403886	0.004893171824403886
259	0.005839064097270812	0.004318320015578154	-0.004313242258329893	0.9801757623684756	-1	0.25	1	0.7	7	0.23076923076923078	3	0.42857142857142855	0.15384615384615385	7	2	7	2	0	0.7142857142857143	5	7	15	0.15384615384615385	0.25	0.40135007559256214	0.8387794126841405	0.5759824272149907	0.849650430325243	0.2827541333190695	0.6868987892574724	0.8420541976362832	0.8004163975727129	0.5714285714285714	0	0.0	-0.0004313242258329893	-0.0004313242258329893
4247	0.0021771213779589425	0.0019273945307167965	-0.0019273414603393011	0.9850450953755154	-1	0	0	1.0	2	0.0	0	0.75	0	2	0	0	1	0	1.0	2	2	3	0.5	0	0	0	0	0	0	0	0	0	0	0	0	-0.0001927341460339301	-0.0001927341460339301
5049	0.014645848081484778	0.006635830272343217	0.00645921771669063	0.9707159377018562	-1	0	0	0.3333333333333333	2	0.8571428571428571	6	0.5625	0.8571428571428571	8	6	0	0	0	0.25	8	2	9	0.0	0	0.45092293420508034	0.9172473227246115	0.4014367615139304	0.9345305145935252	0.5367507495799417	0.8751493617588054	0.8603526114233095	0.9119022475852799	0	0	0.0	0.00645921771669063	0.00645921771669063
2168	0.010337350215914084	0.006173877384273288	0.00487132522365447	0.9758100225457141	-1	0	0	0.3333333333333333	2	0.8571428571428571	6	0.5625	0.8571428571428571	8	6	0	0	0	0.25	8	2	9	0.0	0	0.4150143707767633	0.8939061827966678	0.4014367615139304	0.9129713528567603	0.4835021460481963	0.8185953866694543	0.8532811475966661	0.8803976713324281	0	0	0.0	0.00487132522365447	0.00487132522365447
2415	0.010198885154933616	0.006091808869371158	0.005026306278224914	0.9757568888740175	-1	0	0	0.3333333333333333	2	0.8571428571428571	6	0.5625	0.8571428571428571	8	6	0	0	0	0.25	8	2	9	0.0	0	0.4150143707767633	0.8939061827966678	0.4014367615139304	0.9129713528567603	0.4835021460481963	0.8185953866694543	0.8532811475966661	0.8803976713324281	0	0	0.0	0.005026306278224914	0.005026306278224914
3333	0.010177700922049204	0.005991974038432133	0.005396014907842306	0.9755578038597871	-1	0	0	0.3333333333333333	2	0.8571428571428571	6	0.5625	0.8571428571428571	8	6	0	0	0	0.25	8	2	9	0.0	0	0.4150143707767633	0.9205173578352829	0.4014367615139304	0.9129713528567603	0.4835021460481963	0.8159158841154234	0.8532811475966661	0.8905392304498437	0	0	0.0	0.005396014907842306	0.005396014907842306
2197	0.009300952410997808	0.0056891501359448695	-0.004539886606400544	0.9745756291691569	-1	0	0	0.4	2	0.8	4	0.5833333333333334	0.8	6	4	0	0	0	0.3333333333333333	6	2	7	0.0	0	0.5938435756008037	0.9127887679276757	0.2597000489196616	0.8657747367788631	0.5356384591238559	0.8504946194527212	0.8102696557480947	0.8790630676116895	0	0	0.0	-0.00045398866064005444	-0.00045398866064005444
2090	0.009582988461139348	0.005444366307495427	0.004619397181673263	0.9757119887268679	-1	0	0	0.3333333333333333	2	0.8571428571428571	6	0.5625	0.8571428571428571	8	6	0	0	0	0.25	8	2	9	0.0	0	0.4150143707767633	0.8939061827966678	0.4014367615139304	0.9129713528567603	0.4835021460481963	0.8185953866694543	0.8532811475966661	0.8803976713324281	0	0	0.0	0.004619397181673263	0.004619397181673263
772	0.0018268788907621898	0.0017665206950431003	-0.001766489116006319	0.9861322469158361	-1	0	0	1.0	1	0	0	1.0	0	1	0	0	1	0	0.5	1	2	2	0.3333333333333333	0	0	0	0	0	0	0	0	0	0	0	0	-0.0001766489116006319	-0.0001766489116006319
1920	0.011584123178383822	0.006051749131141401	0.004635716311890284	0.967841783816558	-1	0	0	0.5	4	0.4444444444444444	4	0.44	0.4444444444444444	8	4	2	0	0	1.0	5	5	11	0.0	0.2857142857142857	0.4150143707767633	0.8939061827966678	0.4014367615139304	0.9129713528567603	0.4835021460481963	0.8185953866694543	0.8532811475966661	0.8803976713324281	0	0	0.0	0.004635716311890284	0.004635716311890284
3800	0.011226834260829962	0.006890351659140975	0.005729851639245618	0.9764779837951123	-1	0	0	0.3333333333333333	2	0.8571428571428571	6	0.5625	0.8571428571428571	8	6	0	0	0	0.25	8	2	9	0.0	0	0.4150143707767633	0.9205173578352829	0.4014367615139304	0.9325535457031693	0.4835021460481963	0.8159158841154234	0.8697482038957084	0.8991941640827132	0	0	0.0	0.005729851639245618	0.005729851639245618
73	0.0018310375362469607	0.0017664738549315025	-0.0017664417426057433	0.9861192864567138	-1	0	0	1.0	1	0	0	1.0	0	1	0	0	1	0	0.5	1	2	2	0.3333333333333333	0	0	0	0	0	0	0	0	0	0	0	0	-0.00017664417426057434	-0.00017664417426057434
634	0.0017711872304659374	0.0016954381875132693	-0.0016932993810187611	0.9833455321667534	-1	0	0	1.0	1	0	0	1.0	0	1	0	0	0	0	0.5	2	1	2	0.0	0	0	0	0	0	0	0	0	0	0	0	0	-0.00016932993810187612	-0.00016932993810187612
3227	0.011287380835286503	0.006930056821670801	0.003441680691366701	0.9676736411385397	-1	0	0	0.5	4	0.4444444444444444	4	0.44	0.4444444444444444	8	4	2	0	0	1.0	5	5	11	0.0	0.2857142857142857	0.4150143707767633	0.9159964587829739	0.4848404568634437	0.938220395762998	0.4439279468967383	0.782004729017142	0.8704728968383617	0.8936885353176651	0	0	0.0	0.003441680691366701	0.003441680691366701
2541	0.009733221292160402	0.005818067711451138	0.0050835353878038005	0.9757720782096669	-1	0	0	0.3333333333333333	2	0.8571428571428571	6	0.5625	0.8571428571428571	8	6	0	0	0	0.25	8	2	9	0.0	0	0.4150143707767633	0.8939061827966678	0.4014367615139304	0.9129713528567603	0.4835021460481963	0.8185953866694543	0.8532811475966661	0.8803976713324281	0	0	0.0	0.0050835353878038005	0.0050835353878038005
1678	0.011170558151341173	0.007068447464047646	-0.0040381762925400045	0.972248977396725	-1	0	0	0.3333333333333333	2	0.8571428571428571	6	0.5625	0.5714285714285714	6	4	2	0	0	1.0	4	4	9	0.0	0	0.5938435756008037	0.9127887679276757	0.2597000489196616	0.8657747367788631	0.5356384591238559	0.9003859197548646	0.8130975677908736	0.8945356903247563	0	0	0.0	-0.00040381762925400047	-0.00040381762925400047
2420	0.014087129660440848	0.005779215014409223	-0.005740210124629048	0.9661191460608134	-1	0.3333333333333333	1	0.625	5	0.5	5	0.3333333333333333	0.5	10	5	1	1	0	1.0	6	6	12	1.0	0.3333333333333333	0.4150143707767633	0.8557719868356827	0.43978227397789527	0.9054341545981484	0.460894522328835	0.8308693157885332	0.7630840738397484	0.8672864004296301	1.0	0.1	0.0	-0.0005740210124629048	-0.0005740210124629048
1481	0.01114224892269758	0.0022721859820888984	0.0017715272739184894	0.9706386709479738	-1	0	0	0.5	4	0.4444444444444444	4	0.44	0.4444444444444444	8	4	2	0	0	1.0	5	5	11	0.0	0.2857142857142857	0.4150143707767633	0.8939061827966678	0.4108298277421446	0.9046465827064576	0.4835021460481963	0.8730959910819388	0.8420541976362832	0.8912217556445866	0	0	0.0	0.0017715272739184894	0.0017715272739184894
3106	0.010912903284322607	0.0038134269015828105	-0.003746974933757471	0.9799283821811227	-1	0	0	0.3333333333333333	2	0.8333333333333334	5	0.5714285714285714	0.8333333333333334	7	5	0	0	0	0.2857142857142857	7	2	8	0.0	0	0.3640879560087016	0.9151198104337561	0.3630912490499656	0.9168570203278246	0.4431616006842599	0.8258016031337484	0.8532811475966661	0.8920115280798503	0	0	0.0	-0.00037469749337574706	-0.00037469749337574706
1562	0.010993998904912086	0.0020085745033488656	0.0015154389370684513	0.9702397979327775	-1	0	0	0.5	4	0.4444444444444444	4	0.44	0.4444444444444444	8	4	2	0	0	1.0	5	5	11	0.0	0.2857142857142857	0.4150143707767633	0.8939061827966678	0.4108298277421446	0.9046465827064576	0.4835021460481963	0.8185953866694543	0.8420541976362832	0.8768245405242533	0	0	0.0	0.0015154389370684513	0.0015154389370684513
1383	0.01183353012389985	0.004025723190155325	-0.004023458074019883	0.9772414102901107	-1	0	0	0.5	3	0.5714285714285714	4	0.5	0.5714285714285714	7	4	1	0	0	0.5	6	3	9	0.0	0.6666666666666666	0.3640879560087016	0.8857328506922063	0.38187738150639394	0.908857346790908	0.4431616006842599	0.8891830892647602	0.8420541976362832	0.8950461072327921	0	0	0.0	-0.0004023458074019883	-0.0004023458074019883
701	0.0018593427271515787	0.0018089434184619785	-0.0018089273736493327	0.9845552049779115	-1	0	0	1.0	1	0	0	1.0	0	1	0	0	0	0	0.5	1	2	2	0.0	0	0	0	0	0	0	0	0	0	0	0	0	-0.00018089273736493326	-0.00018089273736493326
4056	0.011182306239058507	0.007038159637694555	0.005652265241301711	0.9766878187055552	-1	0	0	0.3333333333333333	2	0.8571428571428571	6	0.5625	0.8571428571428571	8	6	0	0	0	0.25	8	2	9	0.0	0	0.4150143707767633	0.9205173578352829	0.4014367615139304	0.9325535457031693	0.4835021460481963	0.8159158841154234	0.8697482038957084	0.8991941640827132	0	0	0.0	0.005652265241301711	0.005652265241301711
1133	0.005466222838264669	0.0029260781919679658	-0.0028689769329404142	0.9832219153286058	-1	0	0	0.5	2	0.6666666666666666	2	0.625	0.6666666666666666	4	2	0	0	0	0.5	4	2	5	0.0	0	0.2986001950177998	0.9003105783405879	0.629894041884544	0.8912673877808516	0.4835021460481963	0.9151373841380086	0.7903137006132066	0.9026912052192506	0	0	0.0	-0.0002868976932940414	-0.0002868976932940414
529	0.0017776591140057404	0.0017268500618352262	-0.0017246773695953645	0.9832221202041208	-1	0	0	1.0	1	0	0	1.0	0	1	0	0	0	0	0.5	2	1	2	0.0	0	0	0	0	0	0	0	0	0	0	0	0	-0.00017246773695953646	-0.00017246773695953646
4719	0.014762188235733689	0.007042040575007081	0.006950721681510029	0.9708296913771983	-1	0	0	0.3333333333333333	2	0.8571428571428571	6	0.5625	0.8571428571428571	8	6	0	0	0	0.25	8	2	9	0.0	0	0.45092293420508034	0.9121826569460129	0.4848404568634437	0.9398811929561932	0.5367507495799417	0.8667434737348517	0.8603526114233095	0.9105872423283043	0	0	0.0	0.006950721681510029	0.006950721681510029
4748	0.014833846625249962	0.0070314157501618745	0.006072390660819253	0.9710730577873272	-1	0	0	0.3333333333333333	2	0.8571428571428571	6	0.5625	0.8571428571428571	8	6	0	0	0	0.25	8	2	9	0.0	0	0.45092293420508034	0.9172473227246115	0.4014367615139304	0.9345305145935252	0.5367507495799417	0.8751493617588054	0.8603526114233095	0.9119022475852799	0	0	0.0	0.006072390660819253	0.006072390660819253
4515	0.015513947343531577	0.00742336041536869	0.005400707498046239	0.9716181526035965	-1	0	0	0.3333333333333333	2	0.8571428571428571	6	0.5625	0.8571428571428571	8	6	0	0	0	0.25	8	2	9	0.0	0	0.45092293420508034	0.9172473227246115	0.4014367615139304	0.9345305145935252	0.5367507495799417	0.8762036473356418	0.8603526114233095	0.9121612346358751	0	0	0.0	0.005400707498046239	0.005400707498046239
3621	0.017690712570976014	0.005034174099058774	-0.004623013046073277	0.9809906995801424	-1	0	0	0.3333333333333333	2	0.8571428571428571	6	0.5625	0.8571428571428571	8	6	0	0	0	0.25	8	2	9	0.0	0	0.39999651943701864	0.871150833185231	0.5999802012388912	0.9044505936237944	0.4835021460481963	0.8798476329917835	0.7871944507777029	0.8859423970361603	0	0	0.0	-0.0004623013046073277	-0.0004623013046073277
1924	0.011359603845513667	0.005947994171523735	0.003911452530218599	0.96788653994936	-1	0	0	0.5	4	0.4444444444444444	4	0.44	0.4444444444444444	8	4	2	0	0	1.0	5	5	11	0.0	0.2857142857142857	0.4150143707767633	0.8939061827966678	0.4014367615139304	0.9129713528567603	0.4835021460481963	0.8730959910819388	0.8532811475966661	0.8944275306829584	0	0	0.0	0.003911452530218599	0.003911452530218599
1185	0.01949336040006649	0.006296568846208166	-0.00604816816454027	0.9741223771545401	-1	0	0	0.5555555555555556	5	0.45454545454545453	5	0.43333333333333335	0.45454545454545453	10	5	2	1	0	0.8333333333333334	6	5	13	0.3333333333333333	0.5	0.4916231644653332	0.881294395589327	0.49147787404304727	0.8814209622272587	0.46933144816628014	0.8992934438998166	0.805593454259433	0.8876241928930144	1.0	0.1	0.0	-0.000604816816454027	-0.000604816816454027
2074	0.011089544605607352	0.007385611740152626	0.0048793897695143225	0.9661608631330548	-1	0	0	0.5	4	0.4444444444444444	4	0.44	0.4444444444444444	8	4	2	0	0	1.0	5	5	11	0.0	0.2857142857142857	0.4659407855448249	0.9048330135641962	0.4014367615139304	0.9129713528567603	0.4835021460481963	0.8032936915972472	0.8598877032521794	0.8811324061686135	0	0	0.0	0.0048793897695143225	0.0048793897695143225
1100	0.010082890169019556	0.004140446999603558	-0.004131096964092053	0.9667551080103078	-1	0	0	0.4444444444444444	4	0.5454545454545454	6	0.5416666666666666	0.5454545454545454	10	6	2	0	0	0.6666666666666666	4	6	13	0.0	0	0.5938435756008037	0.9253633533054312	0.43978227397789527	0.8910597809528351	0.4431616006842599	0.8155423693869294	0.804975981258503	0.8844436201915242	0	0	0.0	-0.00041310969640920525	-0.00041310969640920525
3332	0.010284314004477406	0.005876065900242301	0.005228393061105807	0.9754823442877706	-1	0	0	0.3333333333333333	2	0.8571428571428571	6	0.5625	0.8571428571428571	8	6	0	0	0	0.25	8	2	9	0.0	0	0.4150143707767633	0.9205173578352829	0.4014367615139304	0.9129713528567603	0.4835021460481963	0.8185953866694543	0.8532811475966661	0.8911208440204672	0	0	0.0	0.005228393061105807	0.005228393061105807
1497	0.011166273849084902	0.002685887838298916	0.0009195791571964232	0.9713824481254123	-1	0	0	0.5	4	0.4444444444444444	4	0.44	0.4444444444444444	8	4	2	0	0	1.0	5	5	11	0.0	0.2857142857142857	0.4150143707767633	0.8939061827966678	0.4108298277421446	0.9046465827064576	0.4835021460481963	0.8185953866694543	0.8420541976362832	0.8768245405242533	0	0	0.0	0.0009195791571964232	0.0009195791571964232
1793	0.011300704546996974	0.0020761949458456682	0.0016926810685458243	0.9704550004888061	-1	0	0	0.5	4	0.4444444444444444	4	0.44	0.4444444444444444	8	4	2	0	0	1.0	5	5	11	0.0	0.2857142857142857	0.4150143707767633	0.8939061827966678	0.4108298277421446	0.9046465827064576	0.4835021460481963	0.8730959910819388	0.8420541976362832	0.8912217556445866	0	0	0.0	0.0016926810685458243	0.0016926810685458243
2788	0.009631414488533293	0.005583376456299891	0.004946260891364126	0.9757268426400034	-1	0	0	0.3333333333333333	2	0.8571428571428571	6	0.5625	0.8571428571428571	8	6	0	0	0	0.25	8	2	9	0.0	0	0.4150143707767633	0.8939061827966678	0.4014367615139304	0.9129713528567603	0.4835021460481963	0.8185953866694543	0.8532811475966661	0.8803976713324281	0	0	0.0	0.004946260891364126	0.004946260891364126
2273	0.01162395587007982	0.0038132513700080387	0.0038124976054460173	0.9627114466163454	-1	0	0	0.5	4	0.4444444444444444	4	0.44	0.4444444444444444	8	4	2	0	0	1.0	5	5	11	0.0	0.2857142857142857	0.4916231644653332	0.8181035432665571	0.4014367615139304	0.9129713528567603	0.4835021460481963	0.8185953866694543	0.8141556850679305	0.8565540945273262	0	0	0.0	0.0038124976054460173	0.0038124976054460173
4851	0.014825911326137699	0.007057619988549481	0.00680894646696778	0.9708732398929404	-1	0	0	0.3333333333333333	2	0.8571428571428571	6	0.5625	0.8571428571428571	8	6	0	0	0	0.25	8	2	9	0.0	0	0.45092293420508034	0.9172473227246115	0.4014367615139304	0.9345305145935252	0.5302967204960372	0.9099140687689404	0.8546591897980704	0.9212066427443599	0	0	0.0	0.00680894646696778	0.00680894646696778
2808	0.010243074019018989	0.006139637905710405	0.0055724180414060236	0.9754907266018281	-1	0	0	0.3333333333333333	2	0.8571428571428571	6	0.5625	0.8571428571428571	8	6	0	0	0	0.25	8	2	9	0.0	0	0.4150143707767633	0.9205173578352829	0.4014367615139304	0.9129713528567603	0.4835021460481963	0.8185953866694543	0.8532811475966661	0.8911208440204672	0	0	0.0	0.0055724180414060236	0.0055724180414060236
2300	0.009942989091417411	0.005858152188179496	0.005159672547769131	0.9755711886017528	-1	0	0	0.3333333333333333	2	0.8571428571428571	6	0.5625	0.8571428571428571	8	6	0	0	0	0.25	8	2	9	0.0	0	0.4150143707767633	0.8939061827966678	0.4014367615139304	0.9129713528567603	0.4835021460481963	0.8185953866694543	0.8532811475966661	0.8803976713324281	0	0	0.0	0.005159672547769131	0.005159672547769131
4765	0.016226717677183065	0.007316424037150976	0.006292974330792252	0.9712685990865644	-1	0	0	0.3333333333333333	2	0.8571428571428571	6	0.5625	0.8571428571428571	8	6	0	0	0	0.25	8	2	9	0.0	0	0.45092293420508034	0.8869226944622162	0.4014367615139304	0.9345305145935252	0.5367507495799417	0.8751493617588054	0.8603526114233095	0.9021908153839718	0	0	0.0	0.006292974330792252	0.006292974330792252
4938	0.014598249586373273	0.0066459594255108565	0.0063168688239901155	0.9708109103063609	-1	0	0	0.3333333333333333	2	0.8571428571428571	6	0.5625	0.8571428571428571	8	6	0	0	0	0.25	8	2	9	0.0	0	0.45092293420508034	0.9172473227246115	0.4014367615139304	0.9345305145935252	0.5367507495799417	0.8751493617588054	0.8603526114233095	0.9119022475852799	0	0	0.0	0.0063168688239901155	0.0063168688239901155
3592	0.010998186914418154	0.006929354284963659	0.005273151374408797	0.9766400835933058	-1	0	0	0.3333333333333333	2	0.8571428571428571	6	0.5625	0.8571428571428571	8	6	0	0	0	0.25	8	2	9	0.0	0	0.4150143707767633	0.9205173578352829	0.4014367615139304	0.9325535457031693	0.4835021460481963	0.8159158841154234	0.8697482038957084	0.8991941640827132	0	0	0.0	0.005273151374408797	0.005273151374408797
4117	0.01472799209289905	0.006848301336468908	0.006410509203883199	0.9709244134906557	-1	0	0	0.3333333333333333	2	0.8571428571428571	6	0.5625	0.8571428571428571	8	6	0	0	0	0.25	8	2	9	0.0	0	0.45092293420508034	0.9172473227246115	0.4014367615139304	0.9345305145935252	0.5367507495799417	0.8751493617588054	0.8603526114233095	0.9119022475852799	0	0	0.0	0.006410509203883199	0.006410509203883199
4205	0.015390147095315509	0.007050085552381067	0.0058104680888817015	0.9712631454056774	-1	0	0	0.3333333333333333	2	0.8571428571428571	6	0.5625	0.8571428571428571	8	6	0	0	0	0.25	8	2	9	0.0	0	0.45092293420508034	0.9172473227246115	0.4014367615139304	0.9345305145935252	0.5367507495799417	0.8777622679602887	0.8603526114233095	0.9125463258987897	0	0	0.0	0.0058104680888817015	0.0058104680888817015
1264	0.011218422528797477	0.002400023499176734	0.0016891434338176573	0.9708933767132792	-1	0	0	0.5	4	0.4444444444444444	4	0.44	0.4444444444444444	8	4	2	0	0	1.0	5	5	11	0.0	0.2857142857142857	0.4150143707767633	0.8939061827966678	0.4108298277421446	0.9046465827064576	0.4835021460481963	0.8730959910819388	0.8420541976362832	0.8912217556445866	0	0	0.0	0.0016891434338176573	0.0016891434338176573
1819	0.011356675425079045	0.0012139009261998201	0.0008075484751309431	0.9701963890099641	-1	0	0	0.5	4	0.4444444444444444	4	0.44	0.4444444444444444	8	4	2	0	0	1.0	5	5	11	0.0	0.2857142857142857	0.4150143707767633	0.8939061827966678	0.4108298277421446	0.9046465827064576	0.4835021460481963	0.8730959910819388	0.8420541976362832	0.8912217556445866	0	0	0.0	0.0008075484751309431	0.0008075484751309431
266	0.004487769270754908	0.0025912911665623255	-0.002590716683494894	0.9837257664475417	-1	0	0	0.5	1	1.0	1	1.0	1.0	2	1	0	1	0	0.3333333333333333	3	1	3	0.3333333333333333	0	0.6512507327126416	0.7607162097351363	0.49130178988093876	0.9145558970207409	0.6491886920821576	0.962245023922729	0.8837914870861258	0.9050906359684181	1.0	0.5	0.0	-0.0002590716683494894	-0.0002590716683494894
1235	0.015404322723472355	0.0012180786672545186	7.940204622375891e-05	0.974572133953431	-1	0	0	0.5	4	0.5	5	0.4	0.5	9	5	2	0	0	0.8333333333333334	6	5	12	0.0	0.2857142857142857	0.4369403296578903	0.882141224795197	0.43978227397789527	0.8818529824272826	0.4431616006842599	0.851014287231459	0.7616572709995884	0.8723441888130328	0	0	0.0	7.940204622375891e-05	7.940204622375891e-05
3095	0.010987191418086182	0.006827169947666114	0.00579501011029787	0.9765679482091258	-1	0	0	0.3333333333333333	2	0.8571428571428571	6	0.5625	0.8571428571428571	8	6	0	0	0	0.25	8	2	9	0.0	0	0.4150143707767633	0.9205173578352829	0.4014367615139304	0.9325535457031693	0.4835021460481963	0.8160528941266615	0.8697482038957084	0.8992217305408742	0	0	0.0	0.00579501011029787	0.00579501011029787
3733	0.010874865265538	0.007061232394801502	0.0059193761368565015	0.9764871923936788	-1	0	0	0.3333333333333333	2	0.8571428571428571	6	0.5625	0.8571428571428571	8	6	0	0	0	0.25	8	2	9	0.0	0	0.4150143707767633	0.9159964587829739	0.4848404568634437	0.938220395762998	0.4439279468967383	0.7797568407190254	0.8697482038957084	0.8932717558780031	0	0	0.0	0.0059193761368565015	0.0059193761368565015
4986	0.015387105381773524	0.007063049579599112	0.005997951612878903	0.9712297556956966	-1	0	0	0.3333333333333333	2	0.8571428571428571	6	0.5625	0.8571428571428571	8	6	0	0	0	0.25	8	2	9	0.0	0	0.45092293420508034	0.9172473227246115	0.4014367615139304	0.9345305145935252	0.5367507495799417	0.8751493617588054	0.8603526114233095	0.9119022475852799	0	0	0.0	0.005997951612878903	0.005997951612878903
535	0.001947323450844263	0.0019015361788160842	-0.0019015226880690615	0.9834827098985626	-1	0	0	1.0	2	0.0	0	0.75	0	2	0	0	0	0	1.0	2	2	3	0.0	0	0	0	0	0	0	0	0	0	0	0	0	-0.00019015226880690614	-0.00019015226880690614
1146	0.016794760260587023	0.0021019485123468357	-0.0020987292611476327	0.977970979680701	-1	0	0	0.2857142857142857	2	0.875	7	0.5555555555555556	0.875	9	7	0	0	0	0.2222222222222222	9	2	10	0.0	0	0.4659407855448249	0.9182344990950987	0.43978227397789527	0.8805781556730318	0.4431616006842599	0.8627791682269643	0.7616572709995884	0.889439347947013	0	0	0.0	-0.00020987292611476327	-0.00020987292611476327
2022	0.010081232286820969	0.003030828906877903	-0.002886726802701933	0.9762152542339154	-1	0	0	0.5	3	0.5714285714285714	4	0.5	0.5714285714285714	6	4	2	0	0	0.5	6	3	9	0.0	0	0.4406967496972715	0.9085061367645089	0.3113956489848136	0.9049259223465953	0.4835021460481963	0.8998360833913314	0.797429683718776	0.9044816545373984	0	0	0.0	-0.00028867268027019333	-0.00028867268027019333
4720	0.015976179359946843	0.009164113629803836	0.0017357196193741103	0.9744496676980666	-1	0.5	1	0.5714285714285714	4	0.5	4	0.47619047619047616	0.5	8	4	1	0	0	0.42857142857142855	7	3	10	0.0	0.6666666666666666	0.45092293420508034	0.9172473227246115	0.4014367615139304	0.9345305145935252	0.5367507495799417	0.8751493617588054	0.8603526114233095	0.9119022475852799	0	0	0.0	0.0017357196193741103	0.0017357196193741103
1628	0.010748758973874542	0.0012992994370141617	0.0011857184922957516	0.9696839323420785	-1	0	0	0.5	4	0.4444444444444444	4	0.44	0.4444444444444444	8	4	2	0	0	1.0	5	5	11	0.0	0.2857142857142857	0.4150143707767633	0.8939061827966678	0.4108298277421446	0.9046465827064576	0.4835021460481963	0.8185953866694543	0.8420541976362832	0.8768245405242533	0	0	0.0	0.0011857184922957516	0.0011857184922957516
2753	0.011193275125051265	0.003645404415399876	-0.003644725810913552	0.9784770911317348	-1	0	0	0.5	3	0.5714285714285714	4	0.5	0.5714285714285714	7	4	1	0	0	0.5	6	3	9	0.0	0.6666666666666666	0.3640879560087016	0.8857328506922063	0.3630912490499656	0.9168570203278246	0.4431616006842599	0.8305524882172898	0.8532811475966661	0.8821141459374026	0	0	0.0	-0.0003644725810913552	-0.0003644725810913552
176	0.003771234074832278	0.002230709414476028	-0.002229922439766781	0.9850705562511705	-1	0	0	0.5	3	0.5	3	0.4444444444444444	0.5	5	3	2	0	0	0.5	3	6	8	0.0	0	0.36609494747430055	0.8916280590088689	0.8272712926319514	0.7182218733772266	0.31997543623226377	0.6904462875056585	0.8901781592533727	0.7827529019030586	0	0	0.0	-0.0002229922439766781	-0.0002229922439766781
2097	0.011988314878112234	0.006119364795594118	0.005289684804684451	0.9679627040314462	-1	0	0	0.5	4	0.4444444444444444	4	0.44	0.4444444444444444	8	4	2	0	0	1.0	5	5	11	0.0	0.2857142857142857	0.4150143707767633	0.8939061827966678	0.4014367615139304	0.9129713528567603	0.4835021460481963	0.8185953866694543	0.8532811475966661	0.8803976713324281	0	0	0.0	0.005289684804684451	0.005289684804684451
4243	0.010979295300077706	0.0037725938362348863	-0.002719328360931164	0.9780742731545936	-1	0	0	0.5	3	0.5714285714285714	4	0.42857142857142855	0.5714285714285714	7	4	1	0	0	0.42857142857142855	7	3	9	0.0	0	0.4659407855448249	0.9138780562518314	0.5431734741081993	0.9490267553285118	0.5367507495799417	0.869316140611622	0.8679696248715966	0.916342944358949	0	0	0.0	-0.0002719328360931164	-0.0002719328360931164
1202	0.011308633650401773	0.002901542232056023	0.0013769940444452683	0.9707343263823034	-1	0	0	0.5	4	0.4444444444444444	4	0.44	0.4444444444444444	8	4	2	0	0	1.0	5	5	11	0.0	0.2857142857142857	0.4150143707767633	0.8939061827966678	0.4108298277421446	0.9046465827064576	0.4835021460481963	0.8730959910819388	0.8420541976362832	0.8912217556445866	0	0	0.0	0.0013769940444452683	0.0013769940444452683
1349	0.016254238266615477	0.0009896462319072697	0.0009174031788903049	0.9744230632821511	-1	0	0	0.5	4	0.5	5	0.4	0.5	9	5	2	0	0	0.8333333333333334	6	5	12	0.0	0.2857142857142857	0.4369403296578903	0.882141224795197	0.43978227397789527	0.8818529824272826	0.4431616006842599	0.8552037364031256	0.7616572709995884	0.8735800986874706	0	0	0.0	0.0009174031788903049	0.0009174031788903049
1296	0.011032018084751814	0.0022051867446493036	0.0013069469570260832	0.9705287565905637	-1	0	0	0.5	4	0.4444444444444444	4	0.44	0.4444444444444444	8	4	2	0	0	1.0	5	5	11	0.0	0.2857142857142857	0.4150143707767633	0.8939061827966678	0.4108298277421446	0.9046465827064576	0.4835021460481963	0.8730959910819388	0.8420541976362832	0.8912217556445866	0	0	0.0	0.0013069469570260832	0.0013069469570260832
1850	0.011461376032906184	0.0021245041817583993	0.0016269223332208034	0.9701036765966886	-1	0	0	0.5	4	0.4444444444444444	4	0.44	0.4444444444444444	8	4	2	0	0	1.0	5	5	11	0.0	0.2857142857142857	0.4150143707767633	0.8939061827966678	0.4108298277421446	0.9046465827064576	0.4835021460481963	0.8185953866694543	0.8420541976362832	0.8768245405242533	0	0	0.0	0.0016269223332208034	0.0016269223332208034
2427	0.01014104879522032	0.0059465624941391895	0.004838666329217813	0.9759034634178096	-1	0	0	0.3333333333333333	2	0.8571428571428571	6	0.5625	0.8571428571428571	8	6	0	0	0	0.25	8	2	9	0.0	0	0.4150143707767633	0.8939061827966678	0.4014367615139304	0.9129713528567603	0.4835021460481963	0.8185953866694543	0.8532811475966661	0.8803976713324281	0	0	0.0	0.004838666329217813	0.004838666329217813
2400	0.011693217078705973	0.006080956803405779	0.0033457308142806497	0.9683897219789193	-1	0	0	0.5	4	0.4444444444444444	4	0.44	0.4444444444444444	8	4	2	0	0	1.0	5	5	11	0.0	0.2857142857142857	0.4150143707767633	0.8939061827966678	0.4014367615139304	0.9129713528567603	0.4835021460481963	0.8185953866694543	0.8532811475966661	0.8803976713324281	0	0	0.0	0.0033457308142806497	0.0033457308142806497
1297	0.015271182298021803	0.0014563540239170957	0.0003980143782018473	0.9738035844184502	-1	0	0	0.5	4	0.5	5	0.4	0.5	9	5	2	0	0	0.8333333333333334	6	5	12	0.0	0.2857142857142857	0.4659407855448249	0.9182344990950987	0.2979646011716548	0.8996119825792864	0.4431616006842599	0.8627791682269643	0.8420541976362832	0.8956714343827876	0	0	0.0	0.0003980143782018473	0.0003980143782018473
96	0.00800360136750518	0.0041889756572320745	-0.00342378705600695	0.9833794987737056	-1	0.25	1	0.7	7	0.3076923076923077	4	0.375	0.3076923076923077	7	4	7	0	0	0.625	5	8	15	0.0	0.36363636363636365	0.7778183782134527	0.8757175444271563	0.8668883291249774	0.8938119143233012	0.6264368597411372	0.9095494192084143	0.9011141820058348	0.8938139883146419	0	0	0.0	-0.000342378705600695	-0.000342378705600695
3083	0.009941684505182284	0.005696329972814719	0.00496827513239108	0.9753774464850377	-1	0	0	0.3333333333333333	2	0.8571428571428571	6	0.5625	0.8571428571428571	8	6	0	0	0	0.25	8	2	9	0.0	0	0.4150143707767633	0.8890929897321793	0.4848404568634437	0.9222003212978311	0.4439279468967383	0.7852992394585885	0.8532811475966661	0.8754813300327642	0	0	0.0	0.00496827513239108	0.00496827513239108
2674	0.01007292748612925	0.006025442453422292	0.004964436483805014	0.97575493012728	-1	0	0	0.3333333333333333	2	0.8571428571428571	6	0.5625	0.8571428571428571	8	6	0	0	0	0.25	8	2	9	0.0	0	0.4150143707767633	0.8939061827966678	0.4014367615139304	0.9129713528567603	0.4835021460481963	0.8185953866694543	0.8532811475966661	0.8803976713324281	0	0	0.0	0.004964436483805014	0.004964436483805014
2655	0.010160241369727848	0.006021615245066269	0.004873758239963701	0.9757197232151802	-1	0	0	0.3333333333333333	2	0.8571428571428571	6	0.5625	0.8571428571428571	8	6	0	0	0	0.25	8	2	9	0.0	0	0.4150143707767633	0.8939061827966678	0.4014367615139304	0.9129713528567603	0.4835021460481963	0.8185953866694543	0.8532811475966661	0.8803976713324281	0	0	0.0	0.004873758239963701	0.004873758239963701
1469	0.011320799747703699	0.0023450754442889566	0.001351482825655486	0.970386737547001	-1	0	0	0.5	4	0.4444444444444444	4	0.44	0.4444444444444444	8	4	2	0	0	1.0	5	5	11	0.0	0.2857142857142857	0.4150143707767633	0.8939061827966678	0.4108298277421446	0.9046465827064576	0.4835021460481963	0.8730959910819388	0.8420541976362832	0.8912217556445866	0	0	0.0	0.001351482825655486	0.001351482825655486
4442	0.0150189985284734	0.006667416940768107	0.006268906071041716	0.9710034265673045	-1	0	0	0.3333333333333333	2	0.8571428571428571	6	0.5625	0.8571428571428571	8	6	0	0	0	0.25	8	2	9	0.0	0	0.45092293420508034	0.9121826569460129	0.4848404568634437	0.9398811929561932	0.5367507495799417	0.8667434737348517	0.8603526114233095	0.9105872423283043	0	0	0.0	0.006268906071041716	0.006268906071041716
4655	0.015145782709368998	0.00686551931692286	0.006127894884683359	0.9709601028736845	-1	0	0	0.3333333333333333	2	0.8571428571428571	6	0.5625	0.8571428571428571	8	6	0	0	0	0.25	8	2	9	0.0	0	0.45092293420508034	0.9172473227246115	0.4014367615139304	0.9345305145935252	0.5367507495799417	0.8751493617588054	0.8603526114233095	0.9119022475852799	0	0	0.0	0.006127894884683359	0.006127894884683359
2875	0.009975347455712259	0.005735145619992279	0.00518031889818518	0.9757636951910689	-1	0	0	0.3333333333333333	2	0.8571428571428571	6	0.5625	0.8571428571428571	8	6	0	0	0	0.25	8	2	9	0.0	0	0.4150143707767633	0.8939061827966678	0.395025084791614	0.9139235941996634	0.4835021460481963	0.8162156225360218	0.8532811475966661	0.8802607120122631	0	0	0.0	0.00518031889818518	0.00518031889818518
4400	0.015421515938663586	0.007307546918869833	0.005678074667888446	0.9715467698519835	-1	0	0	0.3333333333333333	2	0.8571428571428571	6	0.5625	0.8571428571428571	8	6	0	0	0	0.25	8	2	9	0.0	0	0.45092293420508034	0.9172473227246115	0.4014367615139304	0.9345305145935252	0.5367507495799417	0.8751493617588054	0.8603526114233095	0.9119022475852799	0	0	0.0	0.005678074667888446	0.005678074667888446
2477	0.010382184665639362	0.006193372043946032	0.004932396094032084	0.9759123984218259	-1	0	0	0.3333333333333333	2	0.8571428571428571	6	0.5625	0.8571428571428571	8	6	0	0	0	0.25	8	2	9	0.0	0	0.4150143707767633	0.8939061827966678	0.4014367615139304	0.9129713528567603	0.4835021460481963	0.8185953866694543	0.8532811475966661	0.8803976713324281	0	0	0.0	0.004932396094032084	0.004932396094032084
3096	0.011266400543163753	0.007188829458835461	0.005523736795411669	0.976637696469223	-1	0	0	0.3333333333333333	2	0.8571428571428571	6	0.5625	0.8571428571428571	8	6	0	0	0	0.25	8	2	9	0.0	0	0.4150143707767633	0.9205173578352829	0.4014367615139304	0.9325535457031693	0.4835021460481963	0.8159158841154234	0.8697482038957084	0.8991941640827132	0	0	0.0	0.005523736795411669	0.005523736795411669
2922	0.011288179496601915	0.00706428669444537	0.0056901087258652465	0.9764730640186756	-1	0	0	0.3333333333333333	2	0.8571428571428571	6	0.5625	0.8571428571428571	8	6	0	0	0	0.25	8	2	9	0.0	0	0.4150143707767633	0.9205173578352829	0.4014367615139304	0.9325535457031693	0.4835021460481963	0.8159158841154234	0.8697482038957084	0.8991941640827132	0	0	0.0	0.0056901087258652465	0.0056901087258652465
4710	0.014499997775971399	0.006569531873059101	0.006462978993890684	0.9705738240368712	-1	0	0	0.3333333333333333	2	0.8571428571428571	6	0.5625	0.8571428571428571	8	6	0	0	0	0.25	8	2	9	0.0	0	0.45092293420508034	0.9172473227246115	0.4014367615139304	0.9345305145935252	0.5367507495799417	0.8751493617588054	0.8603526114233095	0.9119022475852799	0	0	0.0	0.006462978993890684	0.006462978993890684
4995	0.014464376917519626	0.00668320844077007	0.0062501463577850115	0.9709482591634891	-1	0	0	0.3333333333333333	2	0.8571428571428571	6	0.5625	0.8571428571428571	8	6	0	0	0	0.25	8	2	9	0.0	0	0.45092293420508034	0.9172473227246115	0.4014367615139304	0.9345305145935252	0.5367507495799417	0.8817145357436175	0.8603526114233095	0.9135350633550362	0	0	0.0	0.0062501463577850115	0.0062501463577850115
1873	0.009036116732501938	0.004814347294310223	0.004237176096508945	0.9744711545051137	-1	0.5	1	0.7142857142857143	5	0.25	2	0.5	0.25	6	2	3	0	0	0.8	5	4	10	0.0	0.4	0.5938435756008037	0.9127887679276757	0.2597000489196616	0.8657747367788631	0.5356384591238559	0.8504946194527212	0.8102696557480947	0.8790630676116895	0	0	0.0	0.004237176096508945	0.004237176096508945
1900	0.011387913818381976	0.006109974804206473	0.004347745287526256	0.9675351106405085	-1	0	0	0.5	4	0.4444444444444444	4	0.44	0.4444444444444444	8	4	2	0	0	1.0	5	5	11	0.0	0.2857142857142857	0.4150143707767633	0.8939061827966678	0.4014367615139304	0.9129713528567603	0.4835021460481963	0.8730959910819388	0.8532811475966661	0.8944275306829584	0	0	0.0	0.004347745287526256	0.004347745287526256
4715	0.015413248465294294	0.00703931735559694	0.005782848268041033	0.9712495144947194	-1	0	0	0.3333333333333333	2	0.8571428571428571	6	0.5625	0.8571428571428571	8	6	0	0	0	0.25	8	2	9	0.0	0	0.45092293420508034	0.9172473227246115	0.4014367615139304	0.9345305145935252	0.5367507495799417	0.8777622679602887	0.8603526114233095	0.9125463258987897	0	0	0.0	0.005782848268041033	0.005782848268041033
1169	0.011250724108073911	0.0019769556143657083	0.0013437651372463025	0.9699122273072016	-1	0	0	0.5	4	0.4444444444444444	4	0.44	0.4444444444444444	8	4	2	0	0	1.0	5	5	11	0.0	0.2857142857142857	0.4150143707767633	0.8939061827966678	0.4108298277421446	0.9046465827064576	0.4835021460481963	0.8730959910819388	0.8420541976362832	0.8912217556445866	0	0	0.0	0.0013437651372463025	0.0013437651372463025
4281	0.015481614623608217	0.007298173050205696	0.005755032246035959	0.9713083726412135	-1	0	0	0.3333333333333333	2	0.8571428571428571	6	0.5625	0.8571428571428571	8	6	0	0	0	0.25	8	2	9	0.0	0	0.45092293420508034	0.9172473227246115	0.4014367615139304	0.9345305145935252	0.5367507495799417	0.8777622679602887	0.8603526114233095	0.9125463258987897	0	0	0.0	0.005755032246035959	0.005755032246035959
1430	0.011674423962683674	0.002885934913203689	0.0008943313915739561	0.9714362757785344	-1	0	0	0.5	4	0.4444444444444444	4	0.44	0.4444444444444444	8	4	2	0	0	1.0	5	5	11	0.0	0.2857142857142857	0.4150143707767633	0.8939061827966678	0.4108298277421446	0.9046465827064576	0.4835021460481963	0.8730959910819388	0.8420541976362832	0.8912217556445866	0	0	0.0	0.0008943313915739561	0.0008943313915739561
3133	0.010220774696841071	0.0059696628070153735	0.00535718060218591	0.9755660041457066	-1	0	0	0.3333333333333333	2	0.8571428571428571	6	0.5625	0.8571428571428571	8	6	0	0	0	0.25	8	2	9	0.0	0	0.4150143707767633	0.9205173578352829	0.4014367615139304	0.9129713528567603	0.4835021460481963	0.8159158841154234	0.8532811475966661	0.8905392304498437	0	0	0.0	0.00535718060218591	0.00535718060218591
4225	0.015733344380951433	0.008935608042243654	0.0022309947422780533	0.9742865394712704	-1	0.5	1	0.5714285714285714	4	0.5	4	0.47619047619047616	0.5	8	4	1	0	0	0.42857142857142855	7	3	10	0.0	0.6666666666666666	0.45092293420508034	0.9172473227246115	0.4014367615139304	0.9345305145935252	0.5367507495799417	0.8777622679602887	0.8603526114233095	0.9125463258987897	0	0	0.0	0.0022309947422780533	0.0022309947422780533
4609	0.014911508037385248	0.007051333804898932	0.006406435599196423	0.9710245566302772	-1	0	0	0.3333333333333333	2	0.8571428571428571	6	0.5625	0.8571428571428571	8	6	0	0	0	0.25	8	2	9	0.0	0	0.45092293420508034	0.9172473227246115	0.4014367615139304	0.9345305145935252	0.5367507495799417	0.8751493617588054	0.8603526114233095	0.9119022475852799	0	0	0.0	0.006406435599196423	0.006406435599196423
477	0.0019201015979372872	0.0018911254955666218	-0.0018895315579127796	0.9849938370155737	-1	0	0	1.0	2	0.0	0	0.75	0	2	0	0	0	0	1.0	2	2	3	0.0	0	0	0	0	0	0	0	0	0	0	0	0	-0.00018895315579127797	-0.00018895315579127797
4509	0.014629522388381402	0.006648480496341513	0.006596410706209106	0.9706925824224564	-1	0	0	0.3333333333333333	2	0.8571428571428571	6	0.5625	0.8571428571428571	8	6	0	0	0	0.25	8	2	9	0.0	0	0.45092293420508034	0.9172473227246115	0.4014367615139304	0.9345305145935252	0.5367507495799417	0.8817145357436175	0.8603526114233095	0.9135350633550362	0	0	0.0	0.006596410706209106	0.006596410706209106
1531	0.011229700001538815	0.0024182109449268963	0.001898913812640259	0.9707302370831462	-1	0	0	0.5	4	0.4444444444444444	4	0.44	0.4444444444444444	8	4	2	0	0	1.0	5	5	11	0.0	0.2857142857142857	0.4150143707767633	0.8939061827966678	0.4108298277421446	0.9046465827064576	0.4835021460481963	0.8185953866694543	0.8420541976362832	0.8768245405242533	0	0	0.0	0.001898913812640259	0.001898913812640259
993	0.01708405427210191	0.0014451928453081298	-0.0014380342491070678	0.9780078718882692	-1	0	0	0.2857142857142857	2	0.875	7	0.5555555555555556	0.875	9	7	0	0	0	0.2222222222222222	9	2	10	0.0	0	0.4659407855448249	0.9182344990950987	0.43978227397789527	0.8805781556730318	0.4431616006842599	0.8627791682269643	0.7616572709995884	0.889439347947013	0	0	0.0	-0.0001438034249107068	-0.0001438034249107068
1956	0.011659719035674181	0.006105703799078493	0.004980996701214397	0.9679494679001793	-1	0	0	0.5	4	0.4444444444444444	4	0.44	0.4444444444444444	8	4	2	0	0	1.0	5	5	11	0.0	0.2857142857142857	0.4150143707767633	0.8939061827966678	0.4014367615139304	0.9129713528567603	0.4835021460481963	0.8185953866694543	0.8532811475966661	0.8803976713324281	0	0	0.0	0.004980996701214397	0.004980996701214397
2125	0.01012579979536223	0.004041775272075888	0.0039627205259898475	0.9799970488968401	-1	0.5	1	0.5714285714285714	4	0.5	4	0.4	0.5	7	4	2	0	0	1.0	5	5	10	0.0	0.4	0.3640879560087016	0.8857328506922063	0.5431734741081993	0.9320149203976933	0.4431616006842599	0.8843807726393105	0.8532811475966661	0.9032183937746113	0	0	0.0	0.0039627205259898475	0.0039627205259898475
329	0.0019119748857243614	0.0018840507521756672	-0.0018828950008298085	0.9851765353448588	-1	0	0	1.0	2	0.0	0	0.75	0	1	0	1	0	0	1.0	2	2	3	0.0	0	0	0	0	0	0	0	0	0	0	0	0	-0.00018828950008298084	-0.00018828950008298084
4923	0.014913214757656564	0.006850854370141095	0.006334100735603408	0.9710941425117077	-1	0	0	0.3333333333333333	2	0.8571428571428571	6	0.5625	0.8571428571428571	8	6	0	0	0	0.25	8	2	9	0.0	0	0.45092293420508034	0.9172473227246115	0.4014367615139304	0.9345305145935252	0.5367507495799417	0.8817145357436175	0.8603526114233095	0.9135350633550362	0	0	0.0	0.006334100735603408	0.006334100735603408
4100	0.010789296585922271	0.006775217224577674	0.005187995310102369	0.9765333147694941	-1	0	0	0.3333333333333333	2	0.8571428571428571	6	0.5625	0.8571428571428571	8	6	0	0	0	0.25	8	2	9	0.0	0	0.4150143707767633	0.9159964587829739	0.4848404568634437	0.938220395762998	0.4439279468967383	0.7797568407190254	0.8697482038957084	0.8932717558780031	0	0	0.0	0.005187995310102369	0.005187995310102369
3651	0.011289153478755332	0.007065758158052872	0.005513613740408957	0.9766673518594765	-1	0	0	0.3333333333333333	2	0.8571428571428571	6	0.5625	0.8571428571428571	8	6	0	0	0	0.25	8	2	9	0.0	0	0.4150143707767633	0.9205173578352829	0.4014367615139304	0.9325535457031693	0.4835021460481963	0.8159158841154234	0.8697482038957084	0.8991941640827132	0	0	0.0	0.005513613740408957	0.005513613740408957
3017	0.010222307421421115	0.0059420547828114905	0.005327352490740653	0.9755817035551054	-1	0	0	0.3333333333333333	2	0.8571428571428571	6	0.5625	0.8571428571428571	8	6	0	0	0	0.25	8	2	9	0.0	0	0.4150143707767633	0.9205173578352829	0.4014367615139304	0.9129713528567603	0.4835021460481963	0.8162156225360218	0.8532811475966661	0.8906040986940579	0	0	0.0	0.005327352490740653	0.005327352490740653
3318	0.010292596244615933	0.006039552780884109	0.005640688670281797	0.9754551647426674	-1	0	0	0.3333333333333333	2	0.8571428571428571	6	0.5625	0.8571428571428571	8	6	0	0	0	0.25	8	2	9	0.0	0	0.4150143707767633	0.9205173578352829	0.4014367615139304	0.9129713528567603	0.4835021460481963	0.8159158841154234	0.8532811475966661	0.8905392304498437	0	0	0.0	0.005640688670281797	0.005640688670281797
166	0.021022576935604515	0.007548944174854729	-0.007447143725970255	0.9718572148154933	-1	0	0	0.25	2	0.7777777777777778	7	0.34375	0.5555555555555556	6	5	4	2	0	0.5	4	8	11	0.18181818181818182	0.5714285714285714	0.4403476039646595	0.8104241990629487	0.4789980709267178	0.9229383168117197	0.709436021933242	0.9489758918419071	0.8700735192546374	0.9077335317167222	0.6666666666666666	0.5	0.0	-0.0007447143725970256	-0.0007447143725970256
668	0.0016060041990349654	0.0015440922878343167	-0.0015440922877495553	0.9826696904511947	-1	0	0	0	0	0	0	1.0	0	0	0	0	1	0	1.0	1	1	1	0.25	0	0	0	0	0	0	0	0	0	0	0	0	-0.1	-0.1
4556	0.015387844046413857	0.006889678010624262	0.006034182585791897	0.9710805774622951	-1	0	0	0.3333333333333333	2	0.8571428571428571	6	0.5625	0.8571428571428571	8	6	0	0	0	0.25	8	2	9	0.0	0	0.45092293420508034	0.9172473227246115	0.4014367615139304	0.9345305145935252	0.5367507495799417	0.8777622679602887	0.8603526114233095	0.9125463258987897	0	0	0.0	0.006034182585791897	0.006034182585791897
3250	0.011381420924419102	0.006616918601544682	0.005262614651825649	0.976895645305958	-1	0	0	0.3333333333333333	2	0.8571428571428571	6	0.5625	0.8571428571428571	8	6	0	0	0	0.25	8	2	9	0.0	0	0.5273528181775534	0.9173844073826986	0.4014367615139304	0.9524826342243605	0.38906196241021523	0.8896173606540944	0.8697482038957084	0.9239580225870968	0	0	0.0	0.005262614651825649	0.005262614651825649
394	0.0019175327337674964	0.0018567468718368495	-0.0018552321118571135	0.9847748257602394	-1	0	0	1.0	2	0.0	0	0.75	0	2	0	0	0	0	1.0	2	2	3	0.0	0	0	0	0	0	0	0	0	0	0	0	0	-0.00018552321118571135	-0.00018552321118571135
4182	0.012181052368012271	0.001166173475246553	0.0004762102944712482	0.9818879915092348	-1	0	0	0.3333333333333333	2	0.8333333333333334	5	0.5714285714285714	0.8333333333333334	7	5	0	0	0	0.2857142857142857	7	2	8	0.0	0	0.43590508286533575	0.9136389809291425	0.3630912490499656	0.9391563856391953	0.5367507495799417	0.8891132150852181	0.8603526114233095	0.916248205445687	0	0	0.0	0.0004762102944712482	0.0004762102944712482
3029	0.014206471668917746	0.002620213470668203	-0.002479797960684577	0.9730556058790856	-1	0	0	0.16666666666666666	1	1.0	6	1.0	1.0	7	6	0	1	0	0.125	8	1	8	0.3333333333333333	0	0.4659407855448249	0.8826703109666817	0.2597000489196616	0.923970005005916	0.4431616006842599	0.801318926706417	0.8532811475966661	0.8776137533511686	1.0	0.14285714285714285	0.0	-0.00024797979606845774	-0.00024797979606845774
532	0.0020186585175960736	0.001965502549423073	-0.001965502549309436	0.9867910165875927	-1	0	0	1.0	2	0.0	0	1.0	0	2	0	0	2	0	0.3333333333333333	1	3	3	1.0	1.0	0	0	0	0	0	0	0	0	0	0	0	-0.0001965502549309436	-0.0001965502549309436
4249	0.014626028282568461	0.0066821561902419445	0.0063659193280651725	0.97083233023238	-1	0	0	0.3333333333333333	2	0.8571428571428571	6	0.5625	0.8571428571428571	8	6	0	0	0	0.25	8	2	9	0.0	0	0.45092293420508034	0.9172473227246115	0.4014367615139304	0.9345305145935252	0.5367507495799417	0.8777622679602887	0.8603526114233095	0.9125463258987897	0	0	0.0	0.0063659193280651725	0.0063659193280651725
229	0.00235949499886463	0.00204973999358323	-0.0020497399782575336	0.9849256759605152	-1	0	0	1.0	3	0.0	0	0.6666666666666666	0	1	0	2	0	0	0.6666666666666666	3	2	4	0.0	1.0	0	0	0	0	0	0	0	0	0	0	0	-0.00020497399782575337	-0.00020497399782575337
3794	0.01079534810596579	0.006830869876803975	0.005438006500113699	0.9763753454494362	-1	0	0	0.3333333333333333	2	0.8571428571428571	6	0.5625	0.8571428571428571	8	6	0	0	0	0.25	8	2	9	0.0	0	0.4150143707767633	0.9205173578352829	0.4014367615139304	0.9325535457031693	0.4835021460481963	0.8160528941266615	0.8697482038957084	0.8992217305408742	0	0	0.0	0.005438006500113699	0.005438006500113699
742	0.0019158191325969332	0.0017161644909133864	-0.0017161468342314415	0.9851682818959876	-1	0	0	1.0	1	0	0	1.0	0	1	0	0	0	0	0.5	2	1	2	0.0	0	0	0	0	0	0	0	0	0	0	0	0	-0.00017161468342314414	-0.00017161468342314414
386	0.0032359265536407817	0.0031621209000607334	-0.00316211790520372	0.9819874310630512	-1	0	0	0.5	2	0.6666666666666666	2	0.625	0.6666666666666666	4	2	0	0	0	0.5	4	2	5	0.0	0	0.6814172744621693	0.9223741309071621	0.4694977774761148	0.8604214693123969	0.37746137571996163	0.9373577051639383	0.8989996323019813	0.9115860696946491	0	0	0.0	-0.000316211790520372	-0.000316211790520372
3891	0.011466938706669205	0.006751704518190127	-0.006696302045896868	0.9809331717336037	-1	0.5	1	0.5714285714285714	4	0.5	4	0.4166666666666667	0.5	8	4	1	0	0	0.6666666666666666	4	6	10	0.0	0.3333333333333333	0.4150143707767633	0.9159964587829739	0.4848404568634437	0.938220395762998	0.4439279468967383	0.7797568407190254	0.8697482038957084	0.8932717558780031	0	0	0.0	-0.0006696302045896868	-0.0006696302045896868
4628	0.005214412467098045	0.0036881483808222054	-0.0034864052089579735	0.9711973892575224	-1	0	0	0.6	3	0.6	3	0.4666666666666667	0.6	5	3	1	1	0	0.6	5	3	7	0.25	1.0	0.4659407855448249	0.8788434481001881	0.2597000489196616	0.9169864176505591	0.5367507495799417	0.8713693136544287	0.8603526114233095	0.8907972618654019	1.0	0.2	0.0	-0.00034864052089579736	-0.00034864052089579736
2241	0.009074728412882933	0.0028689879249466075	-0.0027567400149729328	0.9773218794009608	-1	0	0	0.3333333333333333	2	0.8333333333333334	5	0.5714285714285714	0.8333333333333334	7	5	0	0	0	0.2857142857142857	7	2	8	0.0	0	0.4659407855448249	0.8086469161555572	0.3630912490499656	0.9168570203278246	0.4431616006842599	0.8310687472333592	0.8085907851088548	0.8595572498192008	0	0	0.0	-0.0002756740014972933	-0.0002756740014972933
1841	0.01106470972925908	0.0017761572706904017	0.0014780872881753333	0.9696708848971101	-1	0	0	0.5	4	0.4444444444444444	4	0.44	0.4444444444444444	8	4	2	0	0	1.0	5	5	11	0.0	0.2857142857142857	0.4150143707767633	0.8939061827966678	0.4108298277421446	0.9046465827064576	0.4835021460481963	0.8730959910819388	0.8420541976362832	0.8912217556445866	0	0	0.0	0.0014780872881753333	0.0014780872881753333
4315	0.014964478942694192	0.0070210093307762796	0.0067120910943741586	0.970744439752771	-1	0	0	0.3333333333333333	2	0.8571428571428571	6	0.5625	0.8571428571428571	8	6	0	0	0	0.25	8	2	9	0.0	0	0.45092293420508034	0.9172473227246115	0.4014367615139304	0.9345305145935252	0.5367507495799417	0.8751493617588054	0.8603526114233095	0.9119022475852799	0	0	0.0	0.0067120910943741586	0.0067120910943741586
1603	0.011356430009961506	0.005673757705574823	0.0045399957778857174	0.9675317580163245	-1	0	0	0.5	4	0.4444444444444444	4	0.44	0.4444444444444444	8	4	2	0	0	1.0	5	5	11	0.0	0.2857142857142857	0.4150143707767633	0.8939061827966678	0.4014367615139304	0.9129713528567603	0.4835021460481963	0.8730959910819388	0.8532811475966661	0.8944275306829584	0	0	0.0	0.0045399957778857174	0.0045399957778857174
41	0.0037281588493707288	0.0036232696882167376	-0.003623156870564257	0.9809562362645086	-1	0	0	0.6666666666666666	4	0.16666666666666666	1	0.5333333333333333	0.16666666666666666	4	1	3	2	0	0.6	5	3	8	0.2857142857142857	0.5	0.6493973002450819	0.7656688090944946	0.8604314356394026	0.7938414086659856	0.49243074499265393	0.9427841204366743	0.9014048306061495	0.8554603678685313	0.625	0.25	0.0	-0.00036231568705642574	-0.00036231568705642574
3266	0.014753629096286861	0.01237817447493898	-0.012162307559025075	0.9797583478536759	-1	0	0	0.3333333333333333	2	0.8571428571428571	6	0.5625	0.8571428571428571	8	6	0	0	0	0.25	8	2	9	0.0	0	0.4150143707767633	0.9205173578352829	0.48208480781483304	0.8381251575545562	0.4835021460481963	0.8159158841154234	0.7367253995391577	0.8654002488883255	0	0	0.0	-0.0012162307559025075	-0.0012162307559025075
4306	0.008191818373479804	0.002768396624989871	-0.002720853108114628	0.9785283210188722	-1	0	0	0.25	1	1.0	3	1.0	1.0	4	3	0	1	0	0.2	5	1	5	0.3333333333333333	0	0.45092293420508034	0.8007521435625229	0.4881573292902751	0.9402103484299598	0.4652560020844049	0.864863612589817	0.8493624210625937	0.8808866507899346	1.0	0	0.0	-0.0002720853108114628	-0.0002720853108114628
2913	0.010046715026584834	0.005714621082033908	0.005155519408259457	0.9755413993086947	-1	0	0	0.3333333333333333	2	0.8571428571428571	6	0.5625	0.8571428571428571	8	6	0	0	0	0.25	8	2	9	0.0	0	0.4150143707767633	0.9205173578352829	0.4014367615139304	0.9129713528567603	0.4835021460481963	0.8159158841154234	0.8532811475966661	0.8905392304498437	0	0	0.0	0.005155519408259457	0.005155519408259457
4334	0.015466412423688436	0.007311193340790752	0.006026256397772884	0.9713371369503776	-1	0	0	0.3333333333333333	2	0.8571428571428571	6	0.5625	0.8571428571428571	8	6	0	0	0	0.25	8	2	9	0.0	0	0.45092293420508034	0.9172473227246115	0.4014367615139304	0.9345305145935252	0.5367507495799417	0.8751493617588054	0.8603526114233095	0.9119022475852799	0	0	0.0	0.006026256397772884	0.006026256397772884
2727	0.010082114348510633	0.006041567911573126	0.005026454148678279	0.975634515719759	-1	0	0	0.3333333333333333	2	0.8571428571428571	6	0.5625	0.8571428571428571	8	6	0	0	0	0.25	8	2	9	0.0	0	0.4150143707767633	0.8939061827966678	0.4014367615139304	0.9129713528567603	0.4835021460481963	0.8185953866694543	0.8532811475966661	0.8803976713324281	0	0	0.0	0.005026454148678279	0.005026454148678279
4041	0.008773657539295564	0.0037180790695091758	-0.0028543805602378194	0.9786840197708343	-1	0	0	0.4	2	0.8	4	0.5833333333333334	0.8	6	4	0	0	0	0.3333333333333333	6	2	7	0.0	0	0.5938435756008037	0.9409913500132078	0.3436565340810981	0.8489071827568562	0.5356384591238559	0.8496960000292938	0.7841885901779416	0.8885328197644373	0	0	0.0	-0.0002854380560237819	-0.0002854380560237819
2643	0.010149671041610993	0.0032925312483964323	-0.0032187518228250413	0.9776713541624552	-1	0	0	0.3333333333333333	2	0.8333333333333334	5	0.5714285714285714	0.8333333333333334	7	5	0	0	0	0.2857142857142857	7	2	8	0.0	0	0.3640879560087016	0.8954155833317581	0.3630912490499656	0.9168570203278246	0.4431616006842599	0.8441394158533471	0.8085907851088548	0.8888465536021243	0	0	0.0	-0.00032187518228250414	-0.00032187518228250414
4960	0.014988600023479686	0.007414517833787138	0.00674366063821987	0.9710873605882536	-1	0	0	0.3333333333333333	2	0.8571428571428571	6	0.5625	0.8571428571428571	8	6	0	0	0	0.25	8	2	9	0.0	0	0.45092293420508034	0.9172473227246115	0.4014367615139304	0.9345305145935252	0.5302967204960372	0.9099140687689404	0.8546591897980704	0.9212066427443599	0	0	0.0	0.00674366063821987	0.00674366063821987
2984	0.009981949597417114	0.005939439668682117	0.005543903842009309	0.975384258804334	-1	0	0	0.3333333333333333	2	0.8571428571428571	6	0.5625	0.8571428571428571	8	6	0	0	0	0.25	8	2	9	0.0	0	0.4150143707767633	0.9205173578352829	0.4014367615139304	0.9129713528567603	0.4835021460481963	0.8185953866694543	0.8532811475966661	0.8911208440204672	0	0	0.0	0.005543903842009309	0.005543903842009309
1128	0.016091793114169087	0.0010625198783808466	0.0006821629782919122	0.9743568077201075	-1	0	0	0.5	4	0.5	5	0.4	0.5	9	5	2	0	0	0.8333333333333334	6	5	12	0.0	0.2857142857142857	0.4369403296578903	0.882141224795197	0.43978227397789527	0.8818529824272826	0.4431616006842599	0.851014287231459	0.7616572709995884	0.8723441888130328	0	0	0.0	0.0006821629782919122	0.0006821629782919122
2141	0.011632689206547588	0.006063673194604861	0.003718182671136832	0.9680859107746598	-1	0	0	0.5	4	0.4444444444444444	4	0.44	0.4444444444444444	8	4	2	0	0	1.0	5	5	11	0.0	0.2857142857142857	0.4150143707767633	0.8939061827966678	0.4014367615139304	0.9129713528567603	0.4835021460481963	0.8185953866694543	0.8532811475966661	0.8803976713324281	0	0	0.0	0.003718182671136832	0.003718182671136832
3247	0.011353256985512901	0.006881984015602307	0.0052620908083805575	0.976845505274401	-1	0	0	0.3333333333333333	2	0.8571428571428571	6	0.5625	0.8571428571428571	8	6	0	0	0	0.25	8	2	9	0.0	0	0.5273528181775534	0.9173844073826986	0.4014367615139304	0.9524826342243605	0.38906196241021523	0.8896173606540944	0.8697482038957084	0.9239580225870968	0	0	0.0	0.0052620908083805575	0.0052620908083805575
779	0.0017531779718033822	0.0017520056534295896	-0.0017519783135442615	0.9846102245637723	-1	0	0	1.0	1	0	0	1.0	0	1	0	0	0	0	0.5	1	2	2	0.0	0	0	0	0	0	0	0	0	0	0	0	0	-0.00017519783135442615	-0.00017519783135442615
3768	0.010947925170672397	0.007173826674454555	0.005838849544672825	0.9766180363915816	-1	0	0	0.3333333333333333	2	0.8571428571428571	6	0.5625	0.8571428571428571	8	6	0	0	0	0.25	8	2	9	0.0	0	0.4150143707767633	0.9159964587829739	0.4848404568634437	0.938220395762998	0.4439279468967383	0.7797568407190254	0.8697482038957084	0.8932717558780031	0	0	0.0	0.005838849544672825	0.005838849544672825
996	0.014843343586154332	0.0022058663241887834	0.0004627794766345243	0.9756475915911521	-1	0	0	0.5	4	0.5	5	0.4	0.5	9	5	2	0	0	0.8333333333333334	6	5	12	0.0	0.2857142857142857	0.4659407855448249	0.9182344990950987	0.43978227397789527	0.8805781556730318	0.4431616006842599	0.8627791682269643	0.7616572709995884	0.889439347947013	0	0	0.0	0.0004627794766345243	0.0004627794766345243
2850	0.010027555549909915	0.0058292753758742415	0.005608112119177705	0.9754847848081127	-1	0	0	0.3333333333333333	2	0.8571428571428571	6	0.5625	0.8571428571428571	8	6	0	0	0	0.25	8	2	9	0.0	0	0.4150143707767633	0.9205173578352829	0.4014367615139304	0.9129713528567603	0.4835021460481963	0.8185953866694543	0.8532811475966661	0.8911208440204672	0	0	0.0	0.005608112119177705	0.005608112119177705
2182	0.010011480996417584	0.005980444986353921	0.004919788831290224	0.975861625510817	-1	0	0	0.3333333333333333	2	0.8571428571428571	6	0.5625	0.8571428571428571	8	6	0	0	0	0.25	8	2	9	0.0	0	0.4150143707767633	0.8939061827966678	0.4014367615139304	0.9129713528567603	0.4835021460481963	0.8185953866694543	0.8532811475966661	0.8803976713324281	0	0	0.0	0.004919788831290224	0.004919788831290224
4622	0.013278694286512835	0.005556174014481872	-0.005549830933198598	0.9823207998475904	-1	0	0	0.2857142857142857	2	0.875	7	0.5555555555555556	0.875	9	7	0	0	0	0.2222222222222222	2	9	10	0.0	0	0.4659407855448249	0.9012435916355932	0.5431734741081993	0.9304290174116002	0.5367507495799417	0.8786321581690918	0.8603526114233095	0.9056224522577077	0	0	0.0	-0.0005549830933198598	-0.0005549830933198598
627	0.001749131384667843	0.001727797306109577	-0.0017255738311719102	0.9831695038084363	-1	0	0	1.0	1	0	0	1.0	0	1	0	0	0	0	0.5	2	1	2	0.0	0	0	0	0	0	0	0	0	0	0	0	0	-0.00017255738311719102	-0.00017255738311719102
3440	0.011183178623898919	0.007398695201520617	0.0053640971831461015	0.9769421835788112	-1	0	0	0.3333333333333333	2	0.8571428571428571	6	0.5625	0.8571428571428571	8	6	0	0	0	0.25	8	2	9	0.0	0	0.4150143707767633	0.9205173578352829	0.4014367615139304	0.9325535457031693	0.4835021460481963	0.8159158841154234	0.8697482038957084	0.8991941640827132	0	0	0.0	0.0053640971831461015	0.0053640971831461015
4597	0.014564767286301985	0.006456089959740547	0.006241332485769335	0.970842489257157	-1	0	0	0.3333333333333333	2	0.8571428571428571	6	0.5625	0.8571428571428571	8	6	0	0	0	0.25	8	2	9	0.0	0	0.45092293420508034	0.9172473227246115	0.4014367615139304	0.9345305145935252	0.5367507495799417	0.8751493617588054	0.8603526114233095	0.9119022475852799	0	0	0.0	0.006241332485769335	0.006241332485769335
3783	0.011029380388026153	0.007075063679959885	0.005704343749450144	0.9765074153685603	-1	0	0	0.3333333333333333	2	0.8571428571428571	6	0.5625	0.8571428571428571	8	6	0	0	0	0.25	8	2	9	0.0	0	0.4150143707767633	0.9205173578352829	0.4014367615139304	0.9325535457031693	0.4835021460481963	0.8160528941266615	0.8697482038957084	0.8992217305408742	0	0	0.0	0.005704343749450144	0.005704343749450144
360	0.0021878324604398835	0.002011141274487343	-0.0020108492864568373	0.9846755716885637	-1	0	0	1.0	2	0.0	0	0.75	0	2	0	0	1	0	1.0	2	2	3	0.5	0	0	0	0	0	0	0	0	0	0	0	0	-0.00020108492864568374	-0.00020108492864568374
520	0.003369964388693792	0.003322962174737085	-0.003322680410139887	0.9844839000948151	-1	0	0	0.5	2	0.75	3	0.6	0.75	5	3	0	0	0	0.4	2	5	6	0.0	0	0.34256852849376623	0.8296868809442931	0.9701063287231884	0.8525343044900029	0.9900514227694599	0.8591942332946075	0.9528604218533693	0.8475543826914413	0	0	0.0	-0.0003322680410139887	-0.0003322680410139887
3326	0.01127932102365314	0.007020864306575915	0.005771584704813769	0.9765942449777527	-1	0	0	0.3333333333333333	2	0.8571428571428571	6	0.5625	0.8571428571428571	8	6	0	0	0	0.25	8	2	9	0.0	0	0.4150143707767633	0.9205173578352829	0.4014367615139304	0.9325535457031693	0.4835021460481963	0.8159158841154234	0.8697482038957084	0.8991941640827132	0	0	0.0	0.005771584704813769	0.005771584704813769
1404	0.011088723991274254	0.0016987016180721518	0.0014097531040606168	0.9695274653398573	-1	0	0	0.5	4	0.4444444444444444	4	0.44	0.4444444444444444	8	4	2	0	0	1.0	5	5	11	0.0	0.2857142857142857	0.4150143707767633	0.8939061827966678	0.4108298277421446	0.9046465827064576	0.4835021460481963	0.8730959910819388	0.8420541976362832	0.8912217556445866	0	0	0.0	0.0014097531040606168	0.0014097531040606168
928	0.01500369879330935	0.001254992141496723	0.00034985966408195083	0.9737320749906202	-1	0	0	0.5	4	0.5	5	0.4	0.5	9	5	2	0	0	0.8333333333333334	6	5	12	0.0	0.2857142857142857	0.4659407855448249	0.9182344990950987	0.2979646011716548	0.8996119825792864	0.4431616006842599	0.8627791682269643	0.8420541976362832	0.8956714343827876	0	0	0.0	0.00034985966408195083	0.00034985966408195083
3781	0.011244291774491814	0.00727462909138083	0.005564716228044318	0.9766483250526043	-1	0	0	0.3333333333333333	2	0.8571428571428571	6	0.5625	0.8571428571428571	8	6	0	0	0	0.25	8	2	9	0.0	0	0.4150143707767633	0.9205173578352829	0.4014367615139304	0.9325535457031693	0.4835021460481963	0.8159158841154234	0.8697482038957084	0.8991941640827132	0	0	0.0	0.005564716228044318	0.005564716228044318
3403	0.011089401549698482	0.007003680875169048	0.005430888665749097	0.9764356609022479	-1	0	0	0.3333333333333333	2	0.8571428571428571	6	0.5625	0.8571428571428571	8	6	0	0	0	0.25	8	2	9	0.0	0	0.4150143707767633	0.9159964587829739	0.4848404568634437	0.938220395762998	0.4439279468967383	0.7797568407190254	0.8697482038957084	0.8932717558780031	0	0	0.0	0.005430888665749097	0.005430888665749097
1557	0.010771451532547013	0.0017377050391399688	0.0014285028607362328	0.9698680718483572	-1	0	0	0.5	4	0.4444444444444444	4	0.44	0.4444444444444444	8	4	2	0	0	1.0	5	5	11	0.0	0.2857142857142857	0.4150143707767633	0.8939061827966678	0.4108298277421446	0.9046465827064576	0.4835021460481963	0.8730959910819388	0.8420541976362832	0.8912217556445866	0	0	0.0	0.0014285028607362328	0.0014285028607362328
3509	0.0111758961925191	0.007112294550194438	0.005222826560735672	0.9766076372814175	-1	0	0	0.3333333333333333	2	0.8571428571428571	6	0.5625	0.8571428571428571	8	6	0	0	0	0.25	8	2	9	0.0	0	0.4150143707767633	0.9205173578352829	0.3024798776715967	0.9348274736040513	0.4835021460481963	0.8159158841154234	0.8697482038957084	0.9002985803702052	0	0	0.0	0.005222826560735672	0.005222826560735672
4754	0.015142321303959521	0.006914799751363536	0.006232504152850955	0.9708365898695797	-1	0	0	0.3333333333333333	2	0.8571428571428571	6	0.5625	0.8571428571428571	8	6	0	0	0	0.25	8	2	9	0.0	0	0.45092293420508034	0.9172473227246115	0.4014367615139304	0.9345305145935252	0.5367507495799417	0.8751493617588054	0.8603526114233095	0.9119022475852799	0	0	0.0	0.006232504152850955	0.006232504152850955
4605	0.015492873785739068	0.007420137907545889	0.00641089593977222	0.9712834506747016	-1	0	0	0.3333333333333333	2	0.8571428571428571	6	0.5625	0.8571428571428571	8	6	0	0	0	0.25	8	2	9	0.0	0	0.45092293420508034	0.9172473227246115	0.4014367615139304	0.9345305145935252	0.5367507495799417	0.8817145357436175	0.8603526114233095	0.9135350633550362	0	0	0.0	0.00641089593977222	0.00641089593977222
4430	0.015042017504785895	0.006941569147672909	0.006303602135466913	0.9710572939141824	-1	0	0	0.3333333333333333	2	0.8571428571428571	6	0.5625	0.8571428571428571	8	6	0	0	0	0.25	8	2	9	0.0	0	0.45092293420508034	0.9172473227246115	0.4014367615139304	0.9345305145935252	0.5367507495799417	0.8777622679602887	0.8603526114233095	0.9125463258987897	0	0	0.0	0.006303602135466913	0.006303602135466913
2809	0.009817132771316045	0.005552615709404039	0.0050074254300817465	0.9758546291864981	-1	0	0	0.3333333333333333	2	0.8571428571428571	6	0.5625	0.8571428571428571	8	6	0	0	0	0.25	8	2	9	0.0	0	0.4150143707767633	0.8939061827966678	0.4014367615139304	0.9129713528567603	0.4835021460481963	0.8185953866694543	0.8532811475966661	0.8803976713324281	0	0	0.0	0.0050074254300817465	0.0050074254300817465
832	0.0020314750215493548	0.0016986617807006079	-0.001698650641946472	0.9840486048248993	-1	0	0	1.0	1	0	0	1.0	0	1	0	0	1	0	0.5	2	1	2	0.3333333333333333	0	0	0	0	0	0	0	0	0	0	0	0	-0.0001698650641946472	-0.0001698650641946472
1258	0.015073751501198046	0.002356131850273326	-0.0005846545652612385	0.9756682023529012	-1	0	0	0.5	4	0.5	5	0.4	0.5	9	5	2	0	0	0.8333333333333334	6	5	12	0.0	0.2857142857142857	0.4659407855448249	0.9182344990950987	0.43978227397789527	0.8805781556730318	0.4431616006842599	0.8627791682269643	0.7616572709995884	0.889439347947013	0	0	0.0	-5.8465456526123854e-05	-5.8465456526123854e-05
2662	0.010348150234985221	0.006015735698005342	0.0047722927285246035	0.9758339761805617	-1	0	0	0.3333333333333333	2	0.8571428571428571	6	0.5625	0.8571428571428571	8	6	0	0	0	0.25	8	2	9	0.0	0	0.4150143707767633	0.8939061827966678	0.4014367615139304	0.9129713528567603	0.4835021460481963	0.8185953866694543	0.8532811475966661	0.8803976713324281	0	0	0.0	0.0047722927285246035	0.0047722927285246035
3947	0.010946507673570034	0.006765669581688847	0.005734016038276571	0.9765268930071646	-1	0	0	0.3333333333333333	2	0.8571428571428571	6	0.5625	0.8571428571428571	8	6	0	0	0	0.25	8	2	9	0.0	0	0.4150143707767633	0.9205173578352829	0.4014367615139304	0.9325535457031693	0.4835021460481963	0.8159158841154234	0.8697482038957084	0.8991941640827132	0	0	0.0	0.005734016038276571	0.005734016038276571
308	0.001634895930610338	0.0016349057350779409	-0.001634905734990909	0.982498460836503	-1	0	0	0	0	0	0	1.0	0	0	0	0	1	0	1.0	1	1	1	0.25	0	0	0	0	0	0	0	0	0	0	0	0	-0.1	-0.1
970	0.01709659188465138	0.0005565702117379973	-0.000514510848736322	0.9780291418238465	-1	0	0	0.2857142857142857	2	0.875	7	0.5555555555555556	0.875	9	7	0	0	0	0.2222222222222222	9	2	10	0.0	0	0.4659407855448249	0.9182344990950987	0.43978227397789527	0.8805781556730318	0.4431616006842599	0.8627791682269643	0.7616572709995884	0.889439347947013	0	0	0.0	-5.14510848736322e-05	-5.14510848736322e-05
2010	0.011729415128151502	0.006455148652527995	0.0026291742354064875	0.9683756280135045	-1	0	0	0.5	4	0.4444444444444444	4	0.44	0.4444444444444444	8	4	2	0	0	1.0	5	5	11	0.0	0.2857142857142857	0.4150143707767633	0.8939061827966678	0.4014367615139304	0.9129713528567603	0.4835021460481963	0.8185953866694543	0.8532811475966661	0.8803976713324281	0	0	0.0	0.0026291742354064875	0.0026291742354064875
579	0.0017735037905810918	0.0017156231445045965	-0.0017156231431488386	0.9863607117187321	-1	0	0	1.0	1	0	0	1.0	0	1	0	0	0	0	0.5	1	2	2	0.0	0	0	0	0	0	0	0	0	0	0	0	0	-0.00017156231431488385	-0.00017156231431488385
1087	0.015473292845880839	0.0005888248372440311	-0.0004948749153655883	0.9743526090937386	-1	0	0	0.5	4	0.5	5	0.4	0.5	9	5	2	0	0	0.8333333333333334	6	5	12	0.0	0.2857142857142857	0.4659407855448249	0.9182344990950987	0.2979646011716548	0.8996119825792864	0.4431616006842599	0.8627791682269643	0.8420541976362832	0.8956714343827876	0	0	0.0	-4.948749153655883e-05	-4.948749153655883e-05
3142	0.01114871968881074	0.007000434543685513	0.005499302344835807	0.976613776789603	-1	0	0	0.3333333333333333	2	0.8571428571428571	6	0.5625	0.8571428571428571	8	6	0	0	0	0.25	8	2	9	0.0	0	0.4150143707767633	0.9205173578352829	0.4014367615139304	0.9325535457031693	0.4835021460481963	0.8159158841154234	0.8697482038957084	0.8991941640827132	0	0	0.0	0.005499302344835807	0.005499302344835807
2724	0.01002460347671343	0.005960438342848948	0.005232437783784702	0.9757075622814392	-1	0	0	0.3333333333333333	2	0.8571428571428571	6	0.5625	0.8571428571428571	8	6	0	0	0	0.25	8	2	9	0.0	0	0.4150143707767633	0.8939061827966678	0.4014367615139304	0.9129713528567603	0.4835021460481963	0.8185953866694543	0.8532811475966661	0.8803976713324281	0	0	0.0	0.005232437783784702	0.005232437783784702
3405	0.010247734406335925	0.0058588208301126685	0.005452992008673514	0.9755644205657886	-1	0	0	0.3333333333333333	2	0.8571428571428571	6	0.5625	0.8571428571428571	8	6	0	0	0	0.25	8	2	9	0.0	0	0.4150143707767633	0.9205173578352829	0.4014367615139304	0.9129713528567603	0.4835021460481963	0.8185953866694543	0.8532811475966661	0.8911208440204672	0	0	0.0	0.005452992008673514	0.005452992008673514
2605	0.010296993263931761	0.005893945402305024	0.004529965882765792	0.9758300114811477	-1	0	0	0.3333333333333333	2	0.8571428571428571	6	0.5625	0.8571428571428571	8	6	0	0	0	0.25	8	2	9	0.0	0	0.4150143707767633	0.8939061827966678	0.4014367615139304	0.9129713528567603	0.4835021460481963	0.8185953866694543	0.8532811475966661	0.8803976713324281	0	0	0.0	0.004529965882765792	0.004529965882765792
3823	0.0087981344648916	0.004204954159855294	-0.003332208362072817	0.9788390689388813	-1	0	0	0.4	2	0.8	4	0.5833333333333334	0.8	6	4	0	0	0	0.3333333333333333	6	2	7	0.0	0	0.5938435756008037	0.9409913500132078	0.3436565340810981	0.8489071827568562	0.5302967204960372	0.847838888044083	0.7840664068008609	0.8880542759949891	0	0	0.0	-0.0003332208362072817	-0.0003332208362072817
2915	0.009758026413750356	0.00565270530592329	0.004941780059996995	0.9755750273537201	-1	0	0	0.3333333333333333	2	0.8571428571428571	6	0.5625	0.8571428571428571	8	6	0	0	0	0.25	8	2	9	0.0	0	0.4150143707767633	0.8939061827966678	0.4014367615139304	0.9129713528567603	0.4835021460481963	0.8185953866694543	0.8532811475966661	0.8803976713324281	0	0	0.0	0.004941780059996995	0.004941780059996995
630	0.0017404084647228552	0.0016787506854545942	-0.0016787059634484642	0.9846317263033973	-1	0	0	1.0	1	0	0	1.0	0	1	0	0	0	0	0.5	1	2	2	0.0	0	0	0	0	0	0	0	0	0	0	0	0	-0.00016787059634484642	-0.00016787059634484642
3650	0.01106226322070605	0.0067173715918987876	0.0057224560510539075	0.9763838687951146	-1	0	0	0.3333333333333333	2	0.8571428571428571	6	0.5625	0.8571428571428571	8	6	0	0	0	0.25	8	2	9	0.0	0	0.4150143707767633	0.9205173578352829	0.4014367615139304	0.9325535457031693	0.4431616006842599	0.7877330009148551	0.8614710262125141	0.8936996660867816	0	0	0.0	0.0057224560510539075	0.0057224560510539075
2957	0.009834077680623974	0.0058455880022947925	0.004880289507080089	0.9756185554044962	-1	0	0	0.3333333333333333	2	0.8571428571428571	6	0.5625	0.8571428571428571	8	6	0	0	0	0.25	8	2	9	0.0	0	0.4150143707767633	0.8939061827966678	0.4014367615139304	0.9129713528567603	0.4835021460481963	0.8185953866694543	0.8532811475966661	0.8803976713324281	0	0	0.0	0.004880289507080089	0.004880289507080089
4774	0.0022595680468224136	0.0020348132034080516	-0.002034714845394412	0.9834318253160181	-1	0	0	1.0	3	0.0	0	0.6666666666666666	0	3	0	0	0	0	0.6666666666666666	3	2	4	0.0	1.0	0	0	0	0	0	0	0	0	0	0	0	-0.0002034714845394412	-0.0002034714845394412
2579	0.010369516301834704	0.005962322176541556	0.005181021412380266	0.9756144011647305	-1	0	0	0.3333333333333333	2	0.8571428571428571	6	0.5625	0.8571428571428571	8	6	0	0	0	0.25	8	2	9	0.0	0	0.4150143707767633	0.9205173578352829	0.4014367615139304	0.9129713528567603	0.4835021460481963	0.8159158841154234	0.8532811475966661	0.8905392304498437	0	0	0.0	0.005181021412380266	0.005181021412380266
4654	0.01518508302378346	0.007222486735071461	0.006531140412407867	0.9711958288075031	-1	0	0	0.3333333333333333	2	0.8571428571428571	6	0.5625	0.8571428571428571	8	6	0	0	0	0.25	8	2	9	0.0	0	0.45092293420508034	0.9172473227246115	0.4014367615139304	0.9345305145935252	0.5367507495799417	0.9005207801322561	0.8603526114233095	0.9185146884984444	0	0	0.0	0.006531140412407867	0.006531140412407867
1144	0.015286069829070669	0.0006622841781303029	0.00018459180097396048	0.9738962203525481	-1	0	0	0.5	4	0.5	5	0.4	0.5	9	5	2	0	0	0.8333333333333334	6	5	12	0.0	0.2857142857142857	0.4659407855448249	0.9182344990950987	0.2979646011716548	0.8996119825792864	0.4431616006842599	0.8627791682269643	0.8420541976362832	0.8956714343827876	0	0	0.0	0.00018459180097396048	0.00018459180097396048
4503	0.014729465962399503	0.006849232456086703	0.006368290031314678	0.9709425352175619	-1	0	0	0.3333333333333333	2	0.8571428571428571	6	0.5625	0.8571428571428571	8	6	0	0	0	0.25	8	2	9	0.0	0	0.45092293420508034	0.9172473227246115	0.4014367615139304	0.9345305145935252	0.5367507495799417	0.8777622679602887	0.8603526114233095	0.9125463258987897	0	0	0.0	0.006368290031314678	0.006368290031314678
1629	0.010795666114040217	0.0014173601564479502	0.0010737356237195924	0.9704588090348483	-1	0	0	0.5	4	0.4444444444444444	4	0.44	0.4444444444444444	8	4	2	0	0	1.0	5	5	11	0.0	0.2857142857142857	0.4150143707767633	0.8939061827966678	0.4108298277421446	0.9046465827064576	0.4835021460481963	0.8730959910819388	0.8420541976362832	0.8912217556445866	0	0	0.0	0.0010737356237195924	0.0010737356237195924
1318	0.010545357988179713	0.0018309361504228584	0.0015700149091827725	0.9702333389110677	-1	0	0	0.5	4	0.4444444444444444	4	0.44	0.4444444444444444	8	4	2	0	0	1.0	5	5	11	0.0	0.2857142857142857	0.4150143707767633	0.8939061827966678	0.4108298277421446	0.9046465827064576	0.4835021460481963	0.8730959910819388	0.8420541976362832	0.8912217556445866	0	0	0.0	0.0015700149091827725	0.0015700149091827725
4345	0.008207019951457055	0.004520826179909819	-0.004497844382748972	0.9790871295980188	-1	0	0	0.5	2	0.75	3	0.6	0.75	5	3	0	0	0	0.4	5	2	6	0.0	0	0.4659407855448249	0.8954857351705513	0.7099808648072258	0.9295015942801044	0.5367507495799417	0.8553344800868398	0.8603526114233095	0.8973440718758482	0	0	0.0	-0.0004497844382748972	-0.0004497844382748972
4084	0.012133676383703794	0.004023111857151109	-0.003400907590638349	0.9802009941262276	-1	0	0	0.3333333333333333	2	0.8571428571428571	6	0.5625	0.8571428571428571	8	6	0	0	0	0.25	8	2	9	0.0	0	0.4659407855448249	0.9189100507812876	0.4014367615139304	0.9325535457031693	0.5046951748804382	0.7814324521412293	0.8697482038957084	0.8918152384997545	0	0	0.0	-0.0003400907590638349	-0.0003400907590638349
3708	0.011009664151682788	0.0073221940983507145	0.005666573411032666	0.9767078586645832	-1	0	0	0.3333333333333333	2	0.8571428571428571	6	0.5625	0.8571428571428571	8	6	0	0	0	0.25	8	2	9	0.0	0	0.4150143707767633	0.9205173578352829	0.4014367615139304	0.9325535457031693	0.4835021460481963	0.8159158841154234	0.8697482038957084	0.8991941640827132	0	0	0.0	0.005666573411032666	0.005666573411032666
264	0.0026685407450443535	0.002260654840414451	-0.002260431088360401	0.9838514550619443	-1	0	0	0.75	3	0.0	0	0.8333333333333334	0	2	0	2	1	0	0.6666666666666666	3	2	5	0.16666666666666666	0.6666666666666666	0	0	0	0	0	0	0	0	0	0	0	-0.00022604310883604008	-0.00022604310883604008
2057	0.011911455057964322	0.006291442334119361	0.0052817362851051855	0.9680348686761301	-1	0	0	0.5	4	0.4444444444444444	4	0.44	0.4444444444444444	8	4	2	0	0	1.0	5	5	11	0.0	0.2857142857142857	0.4150143707767633	0.8939061827966678	0.4014367615139304	0.9129713528567603	0.4835021460481963	0.8185953866694543	0.8532811475966661	0.8803976713324281	0	0	0.0	0.0052817362851051855	0.0052817362851051855
3476	0.009719515754855856	0.00585448560558684	0.005708799370365092	0.9754700575047769	-1	0	0	0.3333333333333333	2	0.8571428571428571	6	0.5625	0.8571428571428571	8	6	0	0	0	0.25	8	2	9	0.0	0	0.4150143707767633	0.9159964587829739	0.4848404568634437	0.9222003212978311	0.4439279468967383	0.7852992394585885	0.8532811475966661	0.8862369021484097	0	0	0.0	0.005708799370365092	0.005708799370365092
4617	0.01525608627006293	0.007014225105193145	0.006280794209789493	0.9709165708967877	-1	0	0	0.3333333333333333	2	0.8571428571428571	6	0.5625	0.8571428571428571	8	6	0	0	0	0.25	8	2	9	0.0	0	0.45092293420508034	0.9172473227246115	0.4014367615139304	0.9345305145935252	0.5367507495799417	0.8751493617588054	0.8603526114233095	0.9119022475852799	0	0	0.0	0.006280794209789493	0.006280794209789493
1282	0.009193685634999364	0.0027639029445813896	-0.0025040396371905143	0.9792767004447637	-1	0.3333333333333333	1	0.625	5	0.3333333333333333	3	0.55	0.3333333333333333	8	3	2	0	0	0.8	4	5	11	0.0	0.2857142857142857	0.4150143707767633	0.8939061827966678	0.4108298277421446	0.9046465827064576	0.4835021460481963	0.8730959910819388	0.8420541976362832	0.8912217556445866	0	0	0.0	-0.00025040396371905145	-0.00025040396371905145
2226	0.007419703869293635	0.0024807685027408944	-0.002480744755383801	0.9806861929692745	-1	0	0	0.6	3	0.4	2	0.7	0.4	5	2	1	0	0	0.4	5	2	7	0.0	0	0.4659407855448249	0.8713437782358984	0.2597000489196616	0.8730684615200152	0.5238426914121327	0.7994739396483018	0.7379580345386144	0.8508677021608444	0	0	0.0	-0.0002480744755383801	-0.0002480744755383801
4002	0.01104977801092363	0.006807407473068912	0.0056748013774136465	0.9765339444008332	-1	0	0	0.3333333333333333	2	0.8571428571428571	6	0.5625	0.8571428571428571	8	6	0	0	0	0.25	8	2	9	0.0	0	0.4150143707767633	0.9205173578352829	0.4014367615139304	0.9325535457031693	0.4835021460481963	0.8160528941266615	0.8697482038957084	0.8992217305408742	0	0	0.0	0.0056748013774136465	0.0056748013774136465
4115	0.015159600367714094	0.006917666324903556	0.0062747211416151	0.9710355985170537	-1	0	0	0.3333333333333333	2	0.8571428571428571	6	0.5625	0.8571428571428571	8	6	0	0	0	0.25	8	2	9	0.0	0	0.45092293420508034	0.9172473227246115	0.4014367615139304	0.9345305145935252	0.5367507495799417	0.8751493617588054	0.8603526114233095	0.9119022475852799	0	0	0.0	0.0062747211416151	0.0062747211416151
2709	0.005465057997809648	0.0037479872976152492	-0.0037165212115892157	0.9739295301131883	-1	0	0	0.5	3	0.5	3	0.5333333333333333	0.5	6	3	1	0	0	0.6	3	5	8	0.0	0	0.4150143707767633	0.8945573625098843	0.2597000489196616	0.8841412939240891	0.4952979137599195	0.847227482229256	0.8598877032521794	0.8766565137161023	0	0	0.0	-0.0003716521211589216	-0.0003716521211589216
2933	0.011025100478911845	0.006710039880525897	0.005569045017475392	0.9767447278809318	-1	0	0	0.3333333333333333	2	0.8571428571428571	6	0.5625	0.8571428571428571	8	6	0	0	0	0.25	8	2	9	0.0	0	0.5273528181775534	0.9173844073826986	0.4014367615139304	0.9524826342243605	0.38906196241021523	0.8896173606540944	0.8697482038957084	0.9239580225870968	0	0	0.0	0.005569045017475392	0.005569045017475392
1086	0.014888270069288818	0.002202313886599325	-0.00032959426527680004	0.9756257278497775	-1	0	0	0.5	4	0.5	5	0.4	0.5	9	5	2	0	0	0.8333333333333334	6	5	12	0.0	0.2857142857142857	0.4659407855448249	0.9182344990950987	0.43978227397789527	0.8805781556730318	0.4431616006842599	0.8627791682269643	0.7616572709995884	0.889439347947013	0	0	0.0	-3.2959426527680004e-05	-3.2959426527680004e-05
1288	0.012001642729810873	0.0004293900595225824	0.0002659864698709979	0.9764962492486426	-1	0	0	0.3333333333333333	2	0.8571428571428571	6	0.5625	0.8571428571428571	8	6	0	0	0	0.25	8	2	9	0.0	0	0.4150143707767633	0.8890929897321793	0.5748815693925605	0.8903770496523108	0.4835021460481963	0.8099344713557434	0.7616572709995884	0.8670623668366634	0	0	0.0	0.0002659864698709979	0.0002659864698709979
289	0.0018248992407088342	0.0017664786421192008	-0.001766444815909471	0.9861627097454078	-1	0	0	1.0	1	0	0	1.0	0	1	0	0	1	0	0.5	1	2	2	0.3333333333333333	0	0	0	0	0	0	0	0	0	0	0	0	-0.0001766444815909471	-0.0001766444815909471
2470	0.009909171019571231	0.0056400481791776405	0.005177562211858152	0.9756215855805175	-1	0	0	0.3333333333333333	2	0.8571428571428571	6	0.5625	0.8571428571428571	8	6	0	0	0	0.25	8	2	9	0.0	0	0.4150143707767633	0.8939061827966678	0.4014367615139304	0.9129713528567603	0.4835021460481963	0.8185953866694543	0.8532811475966661	0.8803976713324281	0	0	0.0	0.005177562211858152	0.005177562211858152
557	0.0016846861285542186	0.0016229026722131914	-0.001622816367871469	0.9821059960794501	-1	0	0	0	0	0	0	1.0	0	0	0	0	2	0	1.0	1	1	1	0.5	0	0	0	0	0	0	0	0	0	0	0	0	-0.1	-0.1
124	0.003152117976886016	0.0020322589041845266	-0.0020269067845070754	0.9739414869598129	-1	0	0	0.4	2	0.8	4	0.5833333333333334	0.6	5	3	1	0	0	0.3333333333333333	2	6	7	0.0	0	0.3923996143167177	0.8201305324179169	0.7684265287275043	0.7584177310902672	0.6099635087814689	0.7212544055584925	0.8734986779820418	0.7692325655583252	0	0	0.0	-0.00020269067845070753	-0.00020269067845070753
4933	0.006807416124064577	0.0037885343806318026	-0.003712417362026615	0.9729687945227413	-1	0.5	1	0.6666666666666666	4	0.42857142857142855	3	0.5	0.42857142857142855	7	3	1	0	0	0.5	3	6	9	0.0	0.3333333333333333	0.43590508286533575	0.8809441024213853	0.2597000489196616	0.9446005724810657	0.5367507495799417	0.8854922346949313	0.8603526114233095	0.9084092746916322	0	0	0.0	-0.00037124173620266146	-0.00037124173620266146
4570	0.015471816610073831	0.0071967382533492386	0.005183979028526391	0.9716157584260817	-1	0	0	0.3333333333333333	2	0.8571428571428571	6	0.5625	0.8571428571428571	8	6	0	0	0	0.25	8	2	9	0.0	0	0.45092293420508034	0.9172473227246115	0.4014367615139304	0.9345305145935252	0.5367507495799417	0.8751493617588054	0.8603526114233095	0.9119022475852799	0	0	0.0	0.005183979028526391	0.005183979028526391
1843	0.011702837299248963	0.0064514105335987705	0.0034875458722480965	0.9679810472511572	-1	0	0	0.5	4	0.4444444444444444	4	0.44	0.4444444444444444	8	4	2	0	0	1.0	5	5	11	0.0	0.2857142857142857	0.4150143707767633	0.8939061827966678	0.4014367615139304	0.9129713528567603	0.4835021460481963	0.8185953866694543	0.8532811475966661	0.8803976713324281	0	0	0.0	0.0034875458722480965	0.0034875458722480965
1462	0.011255984010952697	0.002032100044088569	0.0015978117492835757	0.9705702448953109	-1	0	0	0.5	4	0.4444444444444444	4	0.44	0.4444444444444444	8	4	2	0	0	1.0	5	5	11	0.0	0.2857142857142857	0.4150143707767633	0.8939061827966678	0.4108298277421446	0.9046465827064576	0.4835021460481963	0.8730959910819388	0.8420541976362832	0.8912217556445866	0	0	0.0	0.0015978117492835757	0.0015978117492835757
2028	0.011383384847519405	0.006388720046356684	0.0038208002957957274	0.9675559517441951	-1	0	0	0.5	4	0.4444444444444444	4	0.44	0.4444444444444444	8	4	2	0	0	1.0	5	5	11	0.0	0.2857142857142857	0.45092293420508034	0.8869226944622162	0.4014367615139304	0.9152804791575962	0.5474342268355791	0.8792124432048902	0.8276903769400296	0.894873812577525	0	0	0.0	0.0038208002957957274	0.0038208002957957274
610	0.0021271797711482953	0.0018684379092196947	-0.0018683785245690275	0.9855762359231371	-1	0	0	1.0	2	0.0	0	0.75	0	2	0	0	0	0	1.0	2	2	3	0.0	0	0	0	0	0	0	0	0	0	0	0	0	-0.00018683785245690276	-0.00018683785245690276
4980	0.01507231783469106	0.0068777944911788584	0.006005484128029456	0.9712771929507791	-1	0	0	0.3333333333333333	2	0.8571428571428571	6	0.5625	0.8571428571428571	8	6	0	0	0	0.25	8	2	9	0.0	0	0.45092293420508034	0.9172473227246115	0.4014367615139304	0.9345305145935252	0.5367507495799417	0.8751493617588054	0.8603526114233095	0.9119022475852799	0	0	0.0	0.006005484128029456	0.006005484128029456
4291	0.015078879111949928	0.006881097196109935	0.00588149323314483	0.9711158871466383	-1	0	0	0.3333333333333333	2	0.8571428571428571	6	0.5625	0.8571428571428571	8	6	0	0	0	0.25	8	2	9	0.0	0	0.45092293420508034	0.9172473227246115	0.4014367615139304	0.9345305145935252	0.5367507495799417	0.8751493617588054	0.8603526114233095	0.9119022475852799	0	0	0.0	0.00588149323314483	0.00588149323314483
1646	0.011124878419240519	0.007885448309912094	-0.006158456529660164	0.9736236310992931	-1	0	0	0.3333333333333333	2	0.8571428571428571	6	0.5625	0.5714285714285714	6	4	2	0	0	1.0	4	4	9	0.0	0	0.5938435756008037	0.9127887679276757	0.2597000489196616	0.8657747367788631	0.5356384591238559	0.8504946194527212	0.8102696557480947	0.8790630676116895	0	0	0.0	-0.0006158456529660164	-0.0006158456529660164
3974	0.015385955651513045	0.00711787672930934	0.006044284885609095	0.971119540289706	-1	0	0	0.3333333333333333	2	0.8571428571428571	6	0.5625	0.8571428571428571	8	6	0	0	0	0.25	8	2	9	0.0	0	0.45092293420508034	0.9172473227246115	0.4014367615139304	0.9345305145935252	0.5367507495799417	0.8751493617588054	0.8603526114233095	0.9119022475852799	0	0	0.0	0.006044284885609095	0.006044284885609095
2086	0.0021356971335658903	0.001885565547663463	-0.001885444659452031	0.9852197319736495	-1	0	0	1.0	2	0.0	0	0.75	0	2	0	0	1	0	1.0	2	2	3	0.5	0	0	0	0	0	0	0	0	0	0	0	0	-0.0001885444659452031	-0.0001885444659452031
4440	0.01524767932790599	0.0071446303724922765	0.006154189324695652	0.9713605272382921	-1	0	0	0.3333333333333333	2	0.8571428571428571	6	0.5625	0.8571428571428571	8	6	0	0	0	0.25	8	2	9	0.0	0	0.45092293420508034	0.9172473227246115	0.4014367615139304	0.9345305145935252	0.5367507495799417	0.8751493617588054	0.8603526114233095	0.9119022475852799	0	0	0.0	0.006154189324695652	0.006154189324695652
4561	0.015309283746937054	0.008482994122270054	0.005702316705488576	0.9707061300529181	-1	0	0	0.3333333333333333	2	0.8571428571428571	6	0.5625	0.8571428571428571	8	6	0	0	0	0.25	8	2	9	0.0	0	0.45092293420508034	0.9172473227246115	0.47509889673514094	0.9114334315146725	0.5367507495799417	0.8751493617588054	0.8276903769400296	0.9027376875920398	0	0	0.0	0.005702316705488576	0.005702316705488576
677	0.001775873991180902	0.001727383956226007	-0.0017251905674644996	0.9831927823096254	-1	0	0	1.0	1	0	0	1.0	0	1	0	0	0	0	0.5	2	1	2	0.0	0	0	0	0	0	0	0	0	0	0	0	0	-0.00017251905674644995	-0.00017251905674644995
967	0.001778760264441931	0.0017247300782980523	-0.0017246123985667139	0.9850614295070793	-1	0	0	1.0	1	0	0	1.0	0	0	0	1	1	0	0.5	2	1	2	0.16666666666666666	0	0	0	0	0	0	0	0	0	0	0	0	-0.1	-0.1
750	0.0017735022549213867	0.0017156057574366176	-0.0017156057574366174	0.986356225874789	-1	0	0	1.0	1	0	0	1.0	0	1	0	0	0	0	0.5	1	2	2	0.0	0	0	0	0	0	0	0	0	0	0	0	0	-0.00017156057574366175	-0.00017156057574366175
1346	0.011306333092715616	0.0016993126229546956	0.0011222893194864595	0.9704120297645519	-1	0	0	0.5	4	0.4444444444444444	4	0.44	0.4444444444444444	8	4	2	0	0	1.0	5	5	11	0.0	0.2857142857142857	0.4150143707767633	0.8939061827966678	0.4108298277421446	0.9046465827064576	0.4835021460481963	0.8730959910819388	0.8420541976362832	0.8912217556445866	0	0	0.0	0.0011222893194864595	0.0011222893194864595
251	0.007634292392882896	0.0038062045127674415	-0.003805017506378287	0.9575220323162434	-1	0	0	0.6666666666666666	4	0.2857142857142857	2	0.5	0.2857142857142857	5	2	3	4	0	0.5	3	6	9	0.5714285714285714	0.6666666666666666	0.45655761480094076	0.8554372088491589	0.6547341964250373	0.9446511200137087	0.8346105528350499	0.9013960049104386	0.8070341215247433	0.9068666965097313	0.2	0.2	0.0	-0.0003805017506378287	-0.0003805017506378287
2459	0.010085180532818719	0.005666750349987463	0.004960764640453254	0.9758549722094362	-1	0	0	0.3333333333333333	2	0.8571428571428571	6	0.5625	0.8571428571428571	8	6	0	0	0	0.25	8	2	9	0.0	0	0.4150143707767633	0.8939061827966678	0.4014367615139304	0.9129713528567603	0.4835021460481963	0.8185953866694543	0.8532811475966661	0.8803976713324281	0	0	0.0	0.004960764640453254	0.004960764640453254
3461	0.011231716684171734	0.006954014244945493	0.005204468367418818	0.9765620622985901	-1	0	0	0.3333333333333333	2	0.8571428571428571	6	0.5625	0.8571428571428571	8	6	0	0	0	0.25	8	2	9	0.0	0	0.4150143707767633	0.9205173578352829	0.4014367615139304	0.9325535457031693	0.4835021460481963	0.8159158841154234	0.8697482038957084	0.8991941640827132	0	0	0.0	0.005204468367418818	0.005204468367418818
2993	0.010160644401761162	0.005988482701682618	0.005408587486027739	0.9756221583292876	-1	0	0	0.3333333333333333	2	0.8571428571428571	6	0.5625	0.8571428571428571	8	6	0	0	0	0.25	8	2	9	0.0	0	0.4150143707767633	0.9205173578352829	0.4014367615139304	0.9129713528567603	0.4539157273899509	0.8169039022520618	0.8532811475966661	0.8907532364020179	0	0	0.0	0.005408587486027739	0.005408587486027739
1827	0.016863053124464143	0.004249482664588615	-0.0033485079351969226	0.9723274970638593	-1	0	0	0.25	2	0.8888888888888888	8	0.4583333333333333	0.6666666666666666	8	6	2	0	0	0.6666666666666666	4	6	11	0.0	0	0.4150143707767633	0.8939061827966678	0.4108298277421446	0.9046465827064576	0.4835021460481963	0.8185953866694543	0.8420541976362832	0.8768245405242533	0	0	0.0	-0.00033485079351969226	-0.00033485079351969226
5001	0.01491025795603697	0.006666156776091233	0.0065108918548251425	0.9707494424133736	-1	0	0	0.3333333333333333	2	0.8571428571428571	6	0.5625	0.8571428571428571	8	6	0	0	0	0.25	8	2	9	0.0	0	0.45092293420508034	0.9172473227246115	0.4014367615139304	0.9345305145935252	0.5367507495799417	0.8751493617588054	0.8603526114233095	0.9119022475852799	0	0	0.0	0.0065108918548251425	0.0065108918548251425
3636	0.010965148750579358	0.007121542455843073	0.005944955757724597	0.9764445301151826	-1	0	0	0.3333333333333333	2	0.8571428571428571	6	0.5625	0.8571428571428571	8	6	0	0	0	0.25	8	2	9	0.0	0	0.4150143707767633	0.9205173578352829	0.4014367615139304	0.9325535457031693	0.4835021460481963	0.8160528941266615	0.8697482038957084	0.8992217305408742	0	0	0.0	0.005944955757724597	0.005944955757724597
2503	0.010043348306906664	0.005891009888561991	0.004811753434514019	0.9757990961652069	-1	0	0	0.3333333333333333	2	0.8571428571428571	6	0.5625	0.8571428571428571	8	6	0	0	0	0.25	8	2	9	0.0	0	0.4150143707767633	0.8939061827966678	0.4014367615139304	0.9129713528567603	0.4835021460481963	0.8185953866694543	0.8532811475966661	0.8803976713324281	0	0	0.0	0.004811753434514019	0.004811753434514019
573	None	None	None	None	None	0.75	3	0.8	8	0.23076923076923078	3	0.6	0.23076923076923078	11	3	3	0	0	1.0	5	5	15	0.0	0.36363636363636365	0.4659407855448249	0.8162832112685389	0.27848618137608994	0.9344143213736907	0.4431616006842599	0.7460678379919893	0.8420541976362832	0.8509273075166306	0	0	0.0	None	None
4467	0.014980157126193439	0.006982139392686986	0.0062159558275657265	0.9710502007368518	-1	0	0	0.3333333333333333	2	0.8571428571428571	6	0.5625	0.8571428571428571	8	6	0	0	0	0.25	8	2	9	0.0	0	0.45092293420508034	0.9172473227246115	0.4014367615139304	0.9345305145935252	0.5367507495799417	0.8751493617588054	0.8603526114233095	0.9119022475852799	0	0	0.0	0.0062159558275657265	0.0062159558275657265
3814	0.01025234368127004	0.006035688898052681	0.0057636861436593965	0.9754581602090845	-1	0	0	0.3333333333333333	2	0.8571428571428571	6	0.5625	0.8571428571428571	8	6	0	0	0	0.25	8	2	9	0.0	0	0.4150143707767633	0.9205173578352829	0.4014367615139304	0.9129713528567603	0.4835021460481963	0.8185953866694543	0.8532811475966661	0.8911208440204672	0	0	0.0	0.0057636861436593965	0.0057636861436593965
3248	0.010199812050837797	0.005990950450014819	0.005603906426204366	0.9756309797072465	-1	0	0	0.3333333333333333	2	0.8571428571428571	6	0.5625	0.8571428571428571	8	6	0	0	0	0.25	8	2	9	0.0	0	0.4150143707767633	0.9205173578352829	0.4014367615139304	0.9129713528567603	0.4835021460481963	0.8185953866694543	0.8532811475966661	0.8911208440204672	0	0	0.0	0.005603906426204366	0.005603906426204366
1247	0.01456881440659162	0.0023113976207984554	-0.0005782703546747033	0.9757411010189396	-1	0	0	0.5	4	0.5	5	0.4	0.5	9	5	2	0	0	0.8333333333333334	6	5	12	0.0	0.2857142857142857	0.4659407855448249	0.9146290700111762	0.43978227397789527	0.8920442349169737	0.4431616006842599	0.8046167944334921	0.7616572709995884	0.8772063357740747	0	0	0.0	-5.782703546747033e-05	-5.782703546747033e-05
839	0.0019104827460555206	0.0016016193543745593	-0.0016016097922102734	0.9849746077859809	-1	0	0	1.0	1	0	0	1.0	0	1	0	0	0	0	0.5	2	1	2	0.0	0	0	0	0	0	0	0	0	0	0	0	0	-0.00016016097922102736	-0.00016016097922102736
2464	0.010091132084698815	0.005925461789984414	0.005041884180718848	0.9756057420238539	-1	0	0	0.3333333333333333	2	0.8571428571428571	6	0.5625	0.8571428571428571	8	6	0	0	0	0.25	8	2	9	0.0	0	0.4150143707767633	0.8939061827966678	0.4014367615139304	0.9129713528567603	0.4835021460481963	0.8159158841154234	0.8532811475966661	0.8797665050528036	0	0	0.0	0.005041884180718848	0.005041884180718848
4192	0.014551868852550682	0.006768765083668455	0.006477019853544252	0.970866781061863	-1	0	0	0.3333333333333333	2	0.8571428571428571	6	0.5625	0.8571428571428571	8	6	0	0	0	0.25	8	2	9	0.0	0	0.45092293420508034	0.9201289189904287	0.4014367615139304	0.9345305145935252	0.5367507495799417	0.8751493617588054	0.8603526114233095	0.9129298955544697	0	0	0.0	0.006477019853544252	0.006477019853544252
4827	0.011852841210967049	0.008040993189333856	0.0006682992546371832	0.9701447943256287	-1	0	0	0.5	4	0.4444444444444444	4	0.44	0.4444444444444444	8	4	2	0	0	1.0	5	5	11	0.0	0.2857142857142857	0.45092293420508034	0.9172473227246115	0.4014367615139304	0.9345305145935252	0.5898202845000629	0.8835183790629337	0.8603526114233095	0.9139923924621645	0	0	0.0	0.0006682992546371832	0.0006682992546371832
680	0.0018546476780943318	0.001622044667803269	-0.0016218699217521422	0.9851588342511197	-1	0	0	1.0	1	0	0	1.0	0	1	0	0	0	0	0.5	2	1	2	0.0	0	0	0	0	0	0	0	0	0	0	0	0	-0.00016218699217521423	-0.00016218699217521423
653	0.003948438601627195	0.0029000671019627044	-0.0028555617652647734	0.976569495344348	-1	0	0	0.6666666666666666	2	0.5	1	1.0	0.5	3	1	0	0	0	0.25	4	1	4	0.0	0.6666666666666666	0.7168629674309777	0.7796283151155972	0.13844378321894896	0.9665755368438571	0.5294034806822059	0.6187478738237282	0.9147631995501894	0.8460655552965943	0	0	0.0	-0.0002855561765264773	-0.0002855561765264773
1835	0.011323506088327712	0.001938642664293324	0.0015362103747896313	0.9699887889147518	-1	0	0	0.5	4	0.4444444444444444	4	0.44	0.4444444444444444	8	4	2	0	0	1.0	5	5	11	0.0	0.2857142857142857	0.4150143707767633	0.8939061827966678	0.4108298277421446	0.9046465827064576	0.4835021460481963	0.8185953866694543	0.8420541976362832	0.8768245405242533	0	0	0.0	0.0015362103747896313	0.0015362103747896313
98	0.002843848592757071	0.0025668079779407557	-0.002502407912975435	0.980104135302309	-1	0	0	0.3333333333333333	1	1.0	2	0.6666666666666666	0.5	1	1	2	4	0	0.6666666666666666	3	2	4	0.5	0	0.391653432587881	0.5	1.0	0.5	0.11438939776772047	0.5	0.9758435083088179	0.5	1.0	1.0	0.9530643708830744	-0.00025024079129754354	-0.00025024079129754354
590	0.004934579870608178	0.0022462356545379127	-0.002234854992111356	0.9841997462899265	-1	0	0	0.5	1	1.0	1	1.0	1.0	2	1	0	0	0	0.3333333333333333	3	1	3	0.0	0	0.6024388148576169	0.9397032236432494	0.24448815455975098	0.6504671114774483	0.4158588701829219	0.875750747255627	0.8135374277762852	0.8548787611148079	0	0	0.0	-0.00022348549921113558	-0.00022348549921113558
1456	0.010999346557774138	0.002104967237137459	0.0012798898571602356	0.9704956283315377	-1	0	0	0.5	4	0.4444444444444444	4	0.44	0.4444444444444444	8	4	2	0	0	1.0	5	5	11	0.0	0.2857142857142857	0.4150143707767633	0.8939061827966678	0.4108298277421446	0.9046465827064576	0.4835021460481963	0.8730959910819388	0.8420541976362832	0.8912217556445866	0	0	0.0	0.0012798898571602356	0.0012798898571602356
570	0.0018107618144964951	0.0017557335327191355	-0.0017556160946458868	0.9850372765814922	-1	0	0	1.0	1	0	0	1.0	0	0	0	1	1	0	0.5	2	1	2	0.16666666666666666	0	0	0	0	0	0	0	0	0	0	0	0	-0.1	-0.1
2941	0.010017627285809653	0.0057411350083857345	0.005456221789603636	0.9754659611064465	-1	0	0	0.3333333333333333	2	0.8571428571428571	6	0.5625	0.8571428571428571	8	6	0	0	0	0.25	8	2	9	0.0	0	0.4150143707767633	0.9205173578352829	0.4014367615139304	0.9129713528567603	0.4835021460481963	0.8185953866694543	0.8532811475966661	0.8911208440204672	0	0	0.0	0.005456221789603636	0.005456221789603636
4968	0.015084721683393598	0.007016033099203937	0.006151928660691742	0.970991863003736	-1	0	0	0.3333333333333333	2	0.8571428571428571	6	0.5625	0.8571428571428571	8	6	0	0	0	0.25	8	2	9	0.0	0	0.45092293420508034	0.9172473227246115	0.4014367615139304	0.9345305145935252	0.5367507495799417	0.8843087389865236	0.8603526114233095	0.9141940115651216	0	0	0.0	0.006151928660691742	0.006151928660691742
1559	0.011490553262143141	0.001795197824153085	0.0014915262467892095	0.9699436302552155	-1	0	0	0.5	4	0.4444444444444444	4	0.44	0.4444444444444444	8	4	2	0	0	1.0	5	5	11	0.0	0.2857142857142857	0.4150143707767633	0.8939061827966678	0.4108298277421446	0.9046465827064576	0.4835021460481963	0.8730959910819388	0.8420541976362832	0.8912217556445866	0	0	0.0	0.0014915262467892095	0.0014915262467892095
1351	0.011630647418674957	0.0025296363094538875	0.0011252026492068925	0.9709955614698125	-1	0	0	0.5	4	0.4444444444444444	4	0.44	0.4444444444444444	8	4	2	0	0	1.0	5	5	11	0.0	0.2857142857142857	0.4150143707767633	0.8939061827966678	0.4108298277421446	0.9046465827064576	0.4835021460481963	0.8185953866694543	0.8420541976362832	0.8768245405242533	0	0	0.0	0.0011252026492068925	0.0011252026492068925
2594	0.011678480123484943	0.006186068116009681	0.00486258115803492	0.9677195116780681	-1	0	0	0.5	4	0.4444444444444444	4	0.44	0.4444444444444444	8	4	2	0	0	1.0	5	5	11	0.0	0.2857142857142857	0.4150143707767633	0.8939061827966678	0.4014367615139304	0.9129713528567603	0.4835021460481963	0.8185953866694543	0.8532811475966661	0.8803976713324281	0	0	0.0	0.00486258115803492	0.00486258115803492
4269	0.014861002873166896	0.0070613278464131575	0.006509409691408133	0.9710138531273348	-1	0	0	0.3333333333333333	2	0.8571428571428571	6	0.5625	0.8571428571428571	8	6	0	0	0	0.25	8	2	9	0.0	0	0.45092293420508034	0.9172473227246115	0.4014367615139304	0.9345305145935252	0.5367507495799417	0.8751493617588054	0.8603526114233095	0.9119022475852799	0	0	0.0	0.006509409691408133	0.006509409691408133
707	0.006510412462263299	0.0032365306298801164	-0.003236512152983659	0.9837400687342683	-1	0	0	0.25	1	1.0	4	0.6	0.5	3	2	2	2	0	0.4	2	5	6	0.2857142857142857	0	0.5545505517145529	0.9672617122872927	0.5759824272149907	0.8476078142194948	0.2613871788077948	0.9048879421403567	0.8783032271096304	0.9206744788888973	0.6666666666666666	0.3333333333333333	0.0	-0.00032365121529836594	-0.00032365121529836594
1627	0.011096630127515975	0.0022097046183235038	0.0016370464265351723	0.9709733799180971	-1	0	0	0.5	4	0.4444444444444444	4	0.44	0.4444444444444444	8	4	2	0	0	1.0	5	5	11	0.0	0.2857142857142857	0.4150143707767633	0.8939061827966678	0.4108298277421446	0.9046465827064576	0.4835021460481963	0.8730959910819388	0.8420541976362832	0.8912217556445866	0	0	0.0	0.0016370464265351723	0.0016370464265351723
4452	0.015047194622270717	0.0068027307429024434	0.006213420812606035	0.9710059679398018	-1	0	0	0.3333333333333333	2	0.8571428571428571	6	0.5625	0.8571428571428571	8	6	0	0	0	0.25	8	2	9	0.0	0	0.45092293420508034	0.9172473227246115	0.4014367615139304	0.9345305145935252	0.5367507495799417	0.8751493617588054	0.8603526114233095	0.9119022475852799	0	0	0.0	0.006213420812606035	0.006213420812606035
3208	0.010263287312842958	0.0058260742559229665	0.005383121388620631	0.9755156796435049	-1	0	0	0.3333333333333333	2	0.8571428571428571	6	0.5625	0.8571428571428571	8	6	0	0	0	0.25	8	2	9	0.0	0	0.4150143707767633	0.9205173578352829	0.4014367615139304	0.9129713528567603	0.4835021460481963	0.8162156225360218	0.8532811475966661	0.8906040986940579	0	0	0.0	0.005383121388620631	0.005383121388620631
2192	0.009951940931813034	0.005864758350358872	0.004752755378357204	0.9755144016555307	-1	0	0	0.3333333333333333	2	0.8571428571428571	6	0.5625	0.8571428571428571	8	6	0	0	0	0.25	8	2	9	0.0	0	0.4150143707767633	0.8890929897321793	0.4848404568634437	0.9222003212978311	0.4439279468967383	0.7852992394585885	0.8532811475966661	0.8754813300327642	0	0	0.0	0.004752755378357204	0.004752755378357204
2142	0.010392409895790058	0.006195502823937883	0.00478682907210675	0.9759567396055734	-1	0	0	0.3333333333333333	2	0.8571428571428571	6	0.5625	0.8571428571428571	8	6	0	0	0	0.25	8	2	9	0.0	0	0.4150143707767633	0.8939061827966678	0.4014367615139304	0.9129713528567603	0.4835021460481963	0.8185953866694543	0.8532811475966661	0.8803976713324281	0	0	0.0	0.00478682907210675	0.00478682907210675
2245	0.010496116176980234	0.00336092890846689	0.003283108637532143	0.9803595885863884	-1	0	0	0.5	4	0.4444444444444444	4	0.44	0.4444444444444444	8	4	2	0	0	1.0	5	5	11	0.0	0.2857142857142857	0.4150143707767633	0.8939061827966678	0.4014367615139304	0.9129713528567603	0.4835021460481963	0.8185953866694543	0.8532811475966661	0.8803976713324281	0	0	0.0	0.003283108637532143	0.003283108637532143
931	0.014592953666687449	0.00207722072493168	0.0002725505066851141	0.9758546397395121	-1	0	0	0.5	4	0.5	5	0.4	0.5	9	5	2	0	0	0.8333333333333334	6	5	12	0.0	0.2857142857142857	0.4659407855448249	0.9182344990950987	0.43978227397789527	0.8805781556730318	0.4431616006842599	0.8627791682269643	0.7616572709995884	0.889439347947013	0	0	0.0	0.0002725505066851141	0.0002725505066851141
1550	0.012128154117003742	0.0023753967791377397	4.407718805675446e-05	0.9714908439369452	-1	0	0	0.5	4	0.4444444444444444	4	0.44	0.4444444444444444	8	4	2	0	0	1.0	5	5	11	0.0	0.2857142857142857	0.4150143707767633	0.8939061827966678	0.49147787404304727	0.8799083447097584	0.4835021460481963	0.8730959910819388	0.7616572709995884	0.8825861329750891	0	0	0.0	4.407718805675446e-05	4.407718805675446e-05
120	0.0036847191612617404	0.003056028542011362	-0.003056008574665755	0.9790631548046485	-1	0	0	0.75	3	0.5	2	0.75	0.25	3	1	2	1	0	0.5	2	4	6	0.16666666666666666	0.5	0.6662791948701197	0.722391937740347	0.6696289207280783	0.6801555763675923	0.7657066839187824	0.958440103832543	0.6132545005709207	0.8342895603633004	1.0	0.3333333333333333	0.0	-0.0003056008574665755	-0.0003056008574665755
1186	0.011817632315670078	0.0023901097353520935	-2.4454654672892927e-05	0.9716716134477303	-1	0	0	0.5	4	0.4444444444444444	4	0.44	0.4444444444444444	8	4	2	0	0	1.0	5	5	11	0.0	0.2857142857142857	0.4150143707767633	0.8939061827966678	0.49147787404304727	0.8799083447097584	0.4835021460481963	0.8677634221549064	0.7616572709995884	0.8809428057865779	0	0	0.0	-2.4454654672892926e-06	-2.4454654672892926e-06
83	0.0028152444126386344	0.0027237994886859028	-0.002723721441284411	0.9812175910793222	-1	0	0	0.75	3	0.0	0	0.8333333333333334	0	0	0	4	0	0	0.6666666666666666	2	3	5	0.0	0	0	0	0	0	0	0	0	0	0	0	0	-0.1	-0.1
4835	0.01127640241671051	0.0032579745046719673	-0.0032171854889798284	0.9799713803494804	-1	0	0	0.4	2	0.8	4	0.5833333333333334	0.8	6	4	0	0	0	0.3333333333333333	6	2	7	0.0	0	0.43590508286533575	0.9006642850549212	0.5398529293554272	0.9544273152328325	0.6070611439331918	0.9068855033195323	0.806402542843999	0.9246686380081965	0	0	0.0	-0.00032171854889798286	-0.00032171854889798286
4455	0.014818402055868516	0.0064789675184243065	0.006195508441795395	0.9709547321236822	-1	0	0	0.3333333333333333	2	0.8571428571428571	6	0.5625	0.8571428571428571	8	6	0	0	0	0.25	8	2	9	0.0	0	0.45092293420508034	0.9172473227246115	0.4014367615139304	0.9345305145935252	0.5367507495799417	0.8751493617588054	0.8603526114233095	0.9119022475852799	0	0	0.0	0.006195508441795395	0.006195508441795395
22	0.0036484231875615015	0.0029181324932937296	-0.002917261412368803	0.9859837676087718	-1	1.0	1	0.8	4	0.2	1	0.4666666666666667	0.2	4	1	2	2	0	0.6	3	5	7	0.4	1.0	0.27815424995506965	0.7349743257038721	0.714520559995649	0.9589182928084125	0.7667565174639897	0.8903928926824192	0.917144126684145	0.8897644635436859	0.625	0	0.0	-0.00029172614123688034	-0.00029172614123688034
3618	0.011339326055137008	0.007350956465921091	0.005567857072294894	0.9765947127873793	-1	0	0	0.3333333333333333	2	0.8571428571428571	6	0.5625	0.8571428571428571	8	6	0	0	0	0.25	8	2	9	0.0	0	0.4150143707767633	0.9205173578352829	0.4014367615139304	0.9325535457031693	0.4835021460481963	0.8160528941266615	0.8697482038957084	0.8992217305408742	0	0	0.0	0.005567857072294894	0.005567857072294894
3995	0.015278158741955686	0.0074046136024374775	0.006416331126907587	0.9711193559640141	-1	0	0	0.3333333333333333	2	0.8571428571428571	6	0.5625	0.8571428571428571	8	6	0	0	0	0.25	8	2	9	0.0	0	0.45092293420508034	0.9172473227246115	0.4014367615139304	0.9345305145935252	0.5367507495799417	0.8751493617588054	0.8603526114233095	0.9119022475852799	0	0	0.0	0.006416331126907587	0.006416331126907587
4006	0.016457345912082585	0.003449010823549937	-0.0031111474240694825	0.9746414787213254	-1	0	0	0.16666666666666666	1	1.0	6	1.0	1.0	7	6	0	0	0	0.125	8	1	8	0.0	0	0.3640879560087016	0.8862565120466015	0.2597000489196616	0.9427530082192872	0.4431616006842599	0.7755970658413993	0.8697482038957084	0.8840710483913348	0	0	0.0	-0.00031111474240694823	-0.00031111474240694823
4025	0.02648154749589542	0.005436091002890672	0.004138593385592615	0.8263293876086686	-1	0	0	0.25	2	0.9	9	0.5454545454545454	0.9	11	9	0	0	0	0.18181818181818182	11	2	12	0.0	0	0.43590508286533575	0.9207787678991161	0.2597000489196616	0.9389480981078304	0.5367507495799417	0.8765458041646077	0.8603526114233095	0.9154477307104564	0	0	0.0	0.004138593385592615	0.004138593385592615
1187	0.015551510753493043	0.0006968181934201003	-0.000536921733606392	0.9742799186461366	-1	0	0	0.5	4	0.5	5	0.4	0.5	9	5	2	0	0	0.8333333333333334	6	5	12	0.0	0.2857142857142857	0.4659407855448249	0.9182344990950987	0.2979646011716548	0.8996119825792864	0.4431616006842599	0.8587148119938771	0.8420541976362832	0.8946104448006064	0	0	0.0	-5.36921733606392e-05	-5.36921733606392e-05
4236	0.013019140838152348	0.0039544580975367765	-0.002783902878794432	0.9826395892742642	-1	0	0	0.3333333333333333	2	0.8333333333333334	5	0.5714285714285714	0.8333333333333334	7	5	0	0	0	0.2857142857142857	7	2	8	0.0	0	0.43590508286533575	0.9181284277652908	0.3630912490499656	0.9391563856391953	0.5367507495799417	0.9134762191797817	0.8561842043961382	0.9243914468016788	0	0	0.0	-0.0002783902878794432	-0.0002783902878794432
3645	0.01020493739440455	0.005944289834604753	0.0053943699868731	0.9755618932528568	-1	0	0	0.3333333333333333	2	0.8571428571428571	6	0.5625	0.8571428571428571	8	6	0	0	0	0.25	8	2	9	0.0	0	0.4150143707767633	0.9205173578352829	0.4014367615139304	0.9129713528567603	0.4835021460481963	0.8180739449868007	0.8532811475966661	0.8910073529562839	0	0	0.0	0.0053943699868731	0.0053943699868731
2985	0.013928939785818854	0.0048333581510118795	-0.00477490318915808	0.9818216094365347	-1	0.6666666666666666	2	0.75	6	0.3	3	0.48	0.3	9	3	2	0	0	1.0	5	5	12	0.0	0.2857142857142857	0.4659407855448249	0.9132074080547354	0.3922142676613486	0.9030176855790235	0.5238426914121327	0.8921627170635648	0.8532811475966661	0.9031355534068071	0	0	0.0	-0.00047749031891580805	-0.00047749031891580805
4792	0.016215923658784527	0.000944813308603137	0.0007056502232019265	0.9677058414628703	-1	0	0	0.3333333333333333	2	0.8571428571428571	6	0.5625	0.8571428571428571	8	6	0	0	0	0.25	8	2	9	0.0	0	0.45092293420508034	0.9172473227246115	0.4108298277421446	0.931963821901992	0.5367507495799417	0.8751493617588054	0.8603048148190271	0.9107925452871811	0	0	0.0	0.0007056502232019265	0.0007056502232019265
4023	0.011206592612838705	0.00726315835594744	0.005647869509785645	0.9768775744209186	-1	0	0	0.3333333333333333	2	0.8571428571428571	6	0.5625	0.8571428571428571	8	6	0	0	0	0.25	8	2	9	0.0	0	0.4150143707767633	0.9231120162145728	0.4014367615139304	0.9325535457031693	0.4835021460481963	0.8160528941266615	0.8697482038957084	0.9003041101239596	0	0	0.0	0.005647869509785645	0.005647869509785645
1493	0.011074924240986944	0.0018690954980281737	0.0013665017212538466	0.9701723150900775	-1	0	0	0.5	4	0.4444444444444444	4	0.44	0.4444444444444444	8	4	2	0	0	1.0	5	5	11	0.0	0.2857142857142857	0.4150143707767633	0.8939061827966678	0.4108298277421446	0.9046465827064576	0.4835021460481963	0.8730959910819388	0.8420541976362832	0.8912217556445866	0	0	0.0	0.0013665017212538466	0.0013665017212538466
28	None	None	None	None	None	0	0	0.4	4	0.5384615384615384	7	0.5357142857142857	0.38461538461538464	8	5	6	3	0	0.5714285714285714	4	7	15	0.23076923076923078	0	0.470034821151598	0.8111198256432073	0.4052370004303735	0.940373307777446	0.9084263131284864	0.9560073500817221	0.9250424701730345	0.9191910702999905	0.25	0.5	0.0	None	None
2780	0.009648993412118622	0.005863021112459398	0.005039243666649121	0.9758130542811356	-1	0	0	0.3333333333333333	2	0.8571428571428571	6	0.5625	0.8571428571428571	8	6	0	0	0	0.25	8	2	9	0.0	0	0.4150143707767633	0.8939061827966678	0.4014367615139304	0.9129713528567603	0.4835021460481963	0.8185953866694543	0.8532811475966661	0.8803976713324281	0	0	0.0	0.005039243666649121	0.005039243666649121
3835	0.0112837534853991	0.007120850801249374	0.005726074865507629	0.976629752338372	-1	0	0	0.3333333333333333	2	0.8571428571428571	6	0.5625	0.8571428571428571	8	6	0	0	0	0.25	8	2	9	0.0	0	0.4150143707767633	0.9205173578352829	0.4014367615139304	0.9325535457031693	0.4835021460481963	0.8159158841154234	0.8697482038957084	0.8991941640827132	0	0	0.0	0.005726074865507629	0.005726074865507629
636	0.015632522226287623	0.0007519019045383479	0.00034665227826867945	0.9737520896904716	-1	0	0	0.5	4	0.5	5	0.4	0.5	9	5	2	0	0	0.8333333333333334	6	5	12	0.0	0.2857142857142857	0.4659407855448249	0.9182344990950987	0.2979646011716548	0.8996119825792864	0.4431616006842599	0.8627791682269643	0.8420541976362832	0.8956714343827876	0	0	0.0	0.00034665227826867945	0.00034665227826867945
2102	0.011149691795231398	0.007268907390862393	0.004261905158511842	0.9666451520897463	-1	0	0	0.5	4	0.4444444444444444	4	0.44	0.4444444444444444	8	4	2	0	0	1.0	5	5	11	0.0	0.2857142857142857	0.4659407855448249	0.9048330135641962	0.4014367615139304	0.9129713528567603	0.49226808731166133	0.8754421613767818	0.8621019260001136	0.8988199494788229	0	0	0.0	0.004261905158511842	0.004261905158511842
2895	0.01136524379419158	0.006894725893569795	0.0056703956475705275	0.9767085830982207	-1	0	0	0.3333333333333333	2	0.8571428571428571	6	0.5625	0.8571428571428571	8	6	0	0	0	0.25	8	2	9	0.0	0	0.5273528181775534	0.9173844073826986	0.4014367615139304	0.9524826342243605	0.38906196241021523	0.8896173606540944	0.8697482038957084	0.9239580225870968	0	0	0.0	0.0056703956475705275	0.0056703956475705275
1139	0.014781880049929683	0.002284616204714885	7.172058198417918e-05	0.975758818954468	-1	0	0	0.5	4	0.5	5	0.4	0.5	9	5	2	0	0	0.8333333333333334	6	5	12	0.0	0.2857142857142857	0.4659407855448249	0.9182344990950987	0.43978227397789527	0.8805781556730318	0.4431616006842599	0.8627791682269643	0.7616572709995884	0.889439347947013	0	0	0.0	7.172058198417918e-05	7.172058198417918e-05
302	0.0017611342845401314	0.0017239110432670246	-0.001723910822953394	0.9852902625810488	-1	0	0	0.5	1	1.0	1	1.0	1.0	1	1	1	1	0	0.3333333333333333	1	3	3	0.16666666666666666	0	0.1	0.5	0.9613838101711785	0.5	0.19388764758117394	0.5	0.9793341933943783	0.5	1.0	0	0.0	-0.0001723910822953394	-0.0001723910822953394
1076	0.013608833456827216	0.0013658562912742017	-0.001365288930509027	0.9762815960693392	-1	0	0	0.5	4	0.5	5	0.4	0.5	9	5	2	0	0	0.8333333333333334	5	6	12	0.0	0.25	0.4659407855448249	0.8771927649316063	0.5431734741081993	0.9043291571270388	0.5238426914121327	0.8382136194210029	0.8420541976362832	0.8757148795560735	0	0	0.0	-0.0001365288930509027	-0.0001365288930509027
2005	0.011029170044913172	0.002892562865899329	0.002879772430888155	0.9633529901621622	-1	0	0	0.5	4	0.4444444444444444	4	0.44	0.4444444444444444	8	4	2	0	0	1.0	5	5	11	0.0	0.2857142857142857	0.4916231644653332	0.8181035432665571	0.4014367615139304	0.9129713528567603	0.4835021460481963	0.8185953866694543	0.8141556850679305	0.8565540945273262	0	0	0.0	0.002879772430888155	0.002879772430888155
4388	0.01728340896343018	0.004972222111853216	-0.0038418709950200384	0.9702885788232631	-1	0	0	0.3333333333333333	2	0.8571428571428571	6	0.5625	0.8571428571428571	8	6	0	0	0	0.25	8	2	9	0.0	0	0.45092293420508034	0.9492736002561147	0.4014367615139304	0.9345305145935252	0.5367507495799417	0.8777622679602887	0.8603526114233095	0.9255118055848233	0	0	0.0	-0.00038418709950200383	-0.00038418709950200383
2347	0.009837307081913398	0.005818427109973807	0.005181223897465792	0.9755511641778334	-1	0	0	0.3333333333333333	2	0.8571428571428571	6	0.5625	0.8571428571428571	8	6	0	0	0	0.25	8	2	9	0.0	0	0.4150143707767633	0.8939061827966678	0.4014367615139304	0.9129713528567603	0.4835021460481963	0.8185953866694543	0.8532811475966661	0.8803976713324281	0	0	0.0	0.005181223897465792	0.005181223897465792
3001	0.010145941429844457	0.0059101610507947865	0.005454443456919689	0.975374030031244	-1	0	0	0.3333333333333333	2	0.8571428571428571	6	0.5625	0.8571428571428571	8	6	0	0	0	0.25	8	2	9	0.0	0	0.4150143707767633	0.9205173578352829	0.4014367615139304	0.9129713528567603	0.4835021460481963	0.8730959910819388	0.8532811475966661	0.9040299476279949	0	0	0.0	0.005454443456919689	0.005454443456919689
1565	0.01577687335998446	0.003756820502590491	-0.0028220569685784296	0.9652262443387841	-1	0	0	0.42857142857142855	3	0.5	4	0.4	0.5	7	4	2	0	0	1.0	5	5	10	0.0	0.3333333333333333	0.45993457211874167	0.8608059937958178	0.27848618137608994	0.9160165882371513	0.4431616006842599	0.7633611266700483	0.8420541976362832	0.8574419106192115	0	0	0.0	-0.00028220569685784297	-0.00028220569685784297
833	0.001964690028522159	0.0016237065630995994	-0.0016236720594751959	0.9842813732397108	-1	0	0	1.0	1	0	0	1.0	0	1	0	0	1	0	0.5	2	1	2	0.3333333333333333	0	0	0	0	0	0	0	0	0	0	0	0	-0.00016236720594751958	-0.00016236720594751958
2718	0.009799197924359892	0.005844419080614327	0.005077850706909125	0.9756459730723417	-1	0	0	0.3333333333333333	2	0.8571428571428571	6	0.5625	0.8571428571428571	8	6	0	0	0	0.25	8	2	9	0.0	0	0.4150143707767633	0.8939061827966678	0.4014367615139304	0.9129713528567603	0.4835021460481963	0.8159158841154234	0.8532811475966661	0.8797665050528036	0	0	0.0	0.005077850706909125	0.005077850706909125
90	0.0024434635874472812	0.0023998782558571643	-0.0023981142397173066	0.9814371222271504	-1	0	0	0	0	0	0	1.0	0	0	0	0	1	0	1.0	1	1	1	0.25	0	0	0	0	0	0	0	0	0	0	0	0	-0.1	-0.1
4126	0.015090757784324813	0.007239590967262523	0.006188643467003846	0.9711215753019443	-1	0	0	0.3333333333333333	2	0.8571428571428571	6	0.5625	0.8571428571428571	8	6	0	0	0	0.25	8	2	9	0.0	0	0.45092293420508034	0.9172473227246115	0.4014367615139304	0.9345305145935252	0.5367507495799417	0.8777622679602887	0.8603526114233095	0.9125463258987897	0	0	0.0	0.006188643467003846	0.006188643467003846
1906	0.009857240871595337	0.005688500107692422	0.005221358275041614	0.975715380813702	-1	0	0	0.3333333333333333	2	0.8571428571428571	6	0.5625	0.8571428571428571	8	6	0	0	0	0.25	8	2	9	0.0	0	0.4150143707767633	0.8939061827966678	0.4014367615139304	0.9129713528567603	0.4835021460481963	0.8185953866694543	0.8532811475966661	0.8803976713324281	0	0	0.0	0.005221358275041614	0.005221358275041614
3752	0.010875452668378152	0.007090337570562352	0.005556071118362774	0.9766514589060868	-1	0	0	0.3333333333333333	2	0.8571428571428571	6	0.5625	0.8571428571428571	8	6	0	0	0	0.25	8	2	9	0.0	0	0.4150143707767633	0.9159964587829739	0.4848404568634437	0.938220395762998	0.4439279468967383	0.7797568407190254	0.8697482038957084	0.8932717558780031	0	0	0.0	0.005556071118362774	0.005556071118362774
4451	0.014902983520374434	0.007129276605142613	0.0067826793023811165	0.9707592401573837	-1	0	0	0.3333333333333333	2	0.8571428571428571	6	0.5625	0.8571428571428571	8	6	0	0	0	0.25	8	2	9	0.0	0	0.45092293420508034	0.9172473227246115	0.4014367615139304	0.9345305145935252	0.5367507495799417	0.9005207801322561	0.8603526114233095	0.9185146884984444	0	0	0.0	0.0067826793023811165	0.0067826793023811165
4235	0.015122775030005193	0.007570614045101911	0.006086642909391728	0.971396188350643	-1	0	0	0.3333333333333333	2	0.8571428571428571	6	0.5625	0.8571428571428571	8	6	0	0	0	0.25	8	2	9	0.0	0	0.45092293420508034	0.9172473227246115	0.4014367615139304	0.9345305145935252	0.5367507495799417	0.8751493617588054	0.8603526114233095	0.9119022475852799	0	0	0.0	0.006086642909391728	0.006086642909391728
485	0.0017472432113476983	0.0017097592767088665	-0.0017097191346432102	0.9851742734561507	-1	0	0	1.0	1	0	0	1.0	0	1	0	0	1	0	0.5	1	2	2	0.3333333333333333	0	0	0	0	0	0	0	0	0	0	0	0	-0.00017097191346432102	-0.00017097191346432102
1945	0.012053248021695212	0.0030327276677841065	-0.0012169049938972392	0.968846305361485	-1	0	0	0.5	4	0.4444444444444444	4	0.44	0.4444444444444444	8	4	2	0	0	1.0	5	5	11	0.0	0.2857142857142857	0.4916231644653332	0.8181035432665571	0.4108298277421446	0.9046465827064576	0.4835021460481963	0.8185953866694543	0.807485412862179	0.8523880673258473	0	0	0.0	-0.00012169049938972392	-0.00012169049938972392
4441	0.014923612595988053	0.006806396980953153	0.0057257323803682585	0.9714802864721221	-1	0	0	0.3333333333333333	2	0.8571428571428571	6	0.5625	0.8571428571428571	8	6	0	0	0	0.25	8	2	9	0.0	0	0.45092293420508034	0.9121826569460129	0.4848404568634437	0.9398811929561932	0.5367507495799417	0.8667434737348517	0.8603526114233095	0.9105872423283043	0	0	0.0	0.0057257323803682585	0.0057257323803682585
4419	0.014964403473394974	0.007348499515898583	0.005896728271760976	0.9713771579478224	-1	0	0	0.3333333333333333	2	0.8571428571428571	6	0.5625	0.8571428571428571	8	6	0	0	0	0.25	8	2	9	0.0	0	0.45092293420508034	0.9172473227246115	0.4014367615139304	0.9345305145935252	0.5367507495799417	0.8751493617588054	0.8603526114233095	0.9119022475852799	0	0	0.0	0.005896728271760976	0.005896728271760976
1079	0.016053102481172848	0.0010727689715194157	0.0006919725309783588	0.9744536976496032	-1	0	0	0.5	4	0.5	5	0.4	0.5	9	5	2	0	0	0.8333333333333334	6	5	12	0.0	0.2857142857142857	0.4369403296578903	0.882141224795197	0.43978227397789527	0.8818529824272826	0.4431616006842599	0.851014287231459	0.7616572709995884	0.8723441888130328	0	0	0.0	0.0006919725309783588	0.0006919725309783588
687	0.001773503864367171	0.0017156752185482297	-0.001715675218007574	0.986384463191614	-1	0	0	1.0	1	0	0	1.0	0	1	0	0	0	0	0.5	1	2	2	0.0	0	0	0	0	0	0	0	0	0	0	0	0	-0.0001715675218007574	-0.0001715675218007574
2523	0.009939357628294121	0.005998962517297022	0.005267912887177131	0.975619433728893	-1	0	0	0.3333333333333333	2	0.8571428571428571	6	0.5625	0.8571428571428571	8	6	0	0	0	0.25	8	2	9	0.0	0	0.4150143707767633	0.8939061827966678	0.4014367615139304	0.9129713528567603	0.4835021460481963	0.8185953866694543	0.8532811475966661	0.8803976713324281	0	0	0.0	0.005267912887177131	0.005267912887177131
3959	0.011204052202695207	0.007172742515107635	0.0053910429655023824	0.9767232625349054	-1	0	0	0.3333333333333333	2	0.8571428571428571	6	0.5625	0.8571428571428571	8	6	0	0	0	0.25	8	2	9	0.0	0	0.4150143707767633	0.9205173578352829	0.4014367615139304	0.9325535457031693	0.4835021460481963	0.8159158841154234	0.8697482038957084	0.8991941640827132	0	0	0.0	0.0053910429655023824	0.0053910429655023824
2063	0.010173075997483388	0.006010308877069326	0.004946549299633059	0.9755757372756007	-1	0	0	0.3333333333333333	2	0.8571428571428571	6	0.5625	0.8571428571428571	8	6	0	0	0	0.25	8	2	9	0.0	0	0.4150143707767633	0.8939061827966678	0.4014367615139304	0.9129713528567603	0.4835021460481963	0.8185953866694543	0.8532811475966661	0.8803976713324281	0	0	0.0	0.004946549299633059	0.004946549299633059
1869	0.011672098168438472	0.00536490588044122	0.004344416976386397	0.9683984636913627	-1	0	0	0.5	4	0.4444444444444444	4	0.44	0.4444444444444444	8	4	2	0	0	1.0	5	5	11	0.0	0.2857142857142857	0.4150143707767633	0.8939061827966678	0.4014367615139304	0.9129713528567603	0.4835021460481963	0.8730959910819388	0.8532811475966661	0.8944275306829584	0	0	0.0	0.004344416976386397	0.004344416976386397
2589	0.011569947717108347	0.00607418162491652	0.00402317594705236	0.9678740939114894	-1	0	0	0.5	4	0.4444444444444444	4	0.44	0.4444444444444444	8	4	2	0	0	1.0	5	5	11	0.0	0.2857142857142857	0.4150143707767633	0.8939061827966678	0.4014367615139304	0.9129713528567603	0.4835021460481963	0.8185953866694543	0.8532811475966661	0.8803976713324281	0	0	0.0	0.00402317594705236	0.00402317594705236
2535	0.010064058655537547	0.006181613140354595	0.00503156163177915	0.9757910504254629	-1	0	0	0.3333333333333333	2	0.8571428571428571	6	0.5625	0.8571428571428571	8	6	0	0	0	0.25	8	2	9	0.0	0	0.4150143707767633	0.8939061827966678	0.4014367615139304	0.9129713528567603	0.4835021460481963	0.8185953866694543	0.8532811475966661	0.8803976713324281	0	0	0.0	0.00503156163177915	0.00503156163177915
2739	0.01014850998339264	0.005921741439440442	0.0048444980762785625	0.9756309495959331	-1	0	0	0.3333333333333333	2	0.8571428571428571	6	0.5625	0.8571428571428571	8	6	0	0	0	0.25	8	2	9	0.0	0	0.4150143707767633	0.8939061827966678	0.4014367615139304	0.9129713528567603	0.4835021460481963	0.8159158841154234	0.8532811475966661	0.8797665050528036	0	0	0.0	0.0048444980762785625	0.0048444980762785625
358	0.0028594552050602417	0.0028167073985205736	-0.0028166327219682386	0.9822305727434661	-1	0	0	0.6666666666666666	2	0.5	1	1.0	0.5	1	1	2	0	0	0.25	4	1	4	0.0	0.6666666666666666	0.3945780880622569	0.5	0.3015778255200242	0.5	0.2205796837305793	0.5	0.6706018946108406	0.5	0	0	0.0	-0.00028166327219682387	-0.00028166327219682387
4022	0.01076188581962136	0.007048472203092741	0.005558005082043284	0.9766463580221825	-1	0	0	0.3333333333333333	2	0.8571428571428571	6	0.5625	0.8571428571428571	8	6	0	0	0	0.25	8	2	9	0.0	0	0.4150143707767633	0.9159964587829739	0.4848404568634437	0.938220395762998	0.4439279468967383	0.7772362724913046	0.8697482038957084	0.892806342515084	0	0	0.0	0.005558005082043284	0.005558005082043284
1795	0.010949243353903838	0.0024438661294066168	0.001450697622792898	0.9707168503166482	-1	0	0	0.5	4	0.4444444444444444	4	0.44	0.4444444444444444	8	4	2	0	0	1.0	5	5	11	0.0	0.2857142857142857	0.4150143707767633	0.8939061827966678	0.4108298277421446	0.9046465827064576	0.4835021460481963	0.8730959910819388	0.8420541976362832	0.8912217556445866	0	0	0.0	0.001450697622792898	0.001450697622792898
591	0.001827742778939319	0.0017664764445817576	-0.0017664441833816274	0.9861127043185794	-1	0	0	1.0	1	0	0	1.0	0	1	0	0	1	0	0.5	1	2	2	0.3333333333333333	0	0	0	0	0	0	0	0	0	0	0	0	-0.00017664441833816275	-0.00017664441833816275
2025	0.011719801746784417	0.006702383455291771	0.002712799411684585	0.9681828800975999	-1	0	0	0.5	4	0.4444444444444444	4	0.44	0.4444444444444444	8	4	2	0	0	1.0	5	5	11	0.0	0.2857142857142857	0.4150143707767633	0.8939061827966678	0.4014367615139304	0.9129713528567603	0.4835021460481963	0.8185953866694543	0.8532811475966661	0.8803976713324281	0	0	0.0	0.002712799411684585	0.002712799411684585
2461	0.011592176680809738	0.006263057007991539	0.004645861821384006	0.9677850069670425	-1	0	0	0.5	4	0.4444444444444444	4	0.44	0.4444444444444444	8	4	2	0	0	1.0	5	5	11	0.0	0.2857142857142857	0.4150143707767633	0.8939061827966678	0.4014367615139304	0.9129713528567603	0.4835021460481963	0.8185953866694543	0.8532811475966661	0.8803976713324281	0	0	0.0	0.004645861821384006	0.004645861821384006
2095	0.011518945294764603	0.006116413754098785	0.0042171321748279205	0.9678230487023174	-1	0	0	0.5	4	0.4444444444444444	4	0.44	0.4444444444444444	8	4	2	0	0	1.0	5	5	11	0.0	0.2857142857142857	0.4150143707767633	0.8939061827966678	0.4014367615139304	0.9129713528567603	0.4835021460481963	0.8185953866694543	0.8532811475966661	0.8803976713324281	0	0	0.0	0.0042171321748279205	0.0042171321748279205
4005	0.011224859732317842	0.0075364680534225365	0.005470429007329543	0.9768834459960272	-1	0	0	0.3333333333333333	2	0.8571428571428571	6	0.5625	0.8571428571428571	8	6	0	0	0	0.25	8	2	9	0.0	0	0.4150143707767633	0.9205173578352829	0.4014367615139304	0.9325535457031693	0.4835021460481963	0.8159158841154234	0.8697482038957084	0.8991941640827132	0	0	0.0	0.005470429007329543	0.005470429007329543
2890	0.009963394445072297	0.00553373302983716	0.005026265096874622	0.975607811440857	-1	0	0	0.3333333333333333	2	0.8571428571428571	6	0.5625	0.8571428571428571	8	6	0	0	0	0.25	8	2	9	0.0	0	0.4150143707767633	0.9205173578352829	0.4014367615139304	0.9129713528567603	0.4835021460481963	0.8185953866694543	0.8532811475966661	0.8911208440204672	0	0	0.0	0.005026265096874622	0.005026265096874622
364	0.003941007616651098	0.002433071020661664	-0.0022589606126278356	0.9803485326050867	-1	0	0	0.3333333333333333	1	1.0	2	0.6666666666666666	0.5	2	1	1	0	0	0.6666666666666666	3	2	4	0.0	0	0.5709456335643855	0.5314724728537996	0.5586612709360473	0.9143235183845505	0.6446287412744377	0.8039978902073859	0.7493446043496554	0.7861228498826393	0	0	0.0	-0.00022589606126278356	-0.00022589606126278356
1003	0.014736999990367478	0.0021738126823951085	0.0004348135477268202	0.9756611588259538	-1	0	0	0.5	4	0.5	5	0.4	0.5	9	5	2	0	0	0.8333333333333334	6	5	12	0.0	0.2857142857142857	0.4659407855448249	0.9182344990950987	0.43978227397789527	0.8805781556730318	0.4431616006842599	0.8627791682269643	0.7616572709995884	0.889439347947013	0	0	0.0	0.0004348135477268202	0.0004348135477268202
1777	0.01356330779141541	0.002959792223321614	-0.0023198721531232495	0.9753873607079863	-1	0	0	0.5	4	0.4444444444444444	4	0.44	0.4444444444444444	8	4	2	0	0	1.0	5	5	11	0.0	0.2857142857142857	0.4150143707767633	0.8939061827966678	0.4108298277421446	0.9046465827064576	0.4835021460481963	0.8185953866694543	0.8420541976362832	0.8768245405242533	0	0	0.0	-0.00023198721531232495	-0.00023198721531232495
5040	0.01609319420496335	0.002244821678635419	-0.0011999758739987994	0.972353583677459	-1	0	0	0.3333333333333333	2	0.8571428571428571	6	0.5625	0.8571428571428571	8	6	0	0	0	0.25	8	2	9	0.0	0	0.45092293420508034	0.9098264047538668	0.4014367615139304	0.9345305145935252	0.5367507495799417	0.8777622679602887	0.8534148287819555	0.9100131172839604	0	0	0.0	-0.00011999758739987994	-0.00011999758739987994
1431	0.01644505755651644	0.001306393441901306	0.0011207678585639365	0.9744256464877459	-1	0	0	0.5	4	0.5	5	0.4	0.5	9	5	2	0	0	0.8333333333333334	6	5	12	0.0	0.2857142857142857	0.4369403296578903	0.882141224795197	0.43978227397789527	0.8818529824272826	0.4431616006842599	0.851014287231459	0.7616572709995884	0.8723441888130328	0	0	0.0	0.0011207678585639365	0.0011207678585639365
830	0.0018114530040923007	0.0017540480714231775	-0.0017540316369615038	0.9842631680272407	-1	0	0	1.0	1	0	0	1.0	0	1	0	0	0	0	0.5	1	2	2	0.0	0	0	0	0	0	0	0	0	0	0	0	0	-0.00017540316369615039	-0.00017540316369615039
1084	0.015315333973168277	0.002698864953395675	-0.002235622431665958	0.9689869253810488	-1	0.3333333333333333	1	0.625	5	0.4	4	0.4	0.4	9	4	2	0	0	0.8333333333333334	6	5	12	0.0	0.3333333333333333	0.4659407855448249	0.9182344990950987	0.2979646011716548	0.8996119825792864	0.4431616006842599	0.8627791682269643	0.8420541976362832	0.8956714343827876	0	0	0.0	-0.00022356224316659579	-0.00022356224316659579
4472	0.014561028029596516	0.006263628710075218	0.005842057014279984	0.9711888928974459	-1	0	0	0.3333333333333333	2	0.8571428571428571	6	0.5625	0.8571428571428571	8	6	0	0	0	0.25	8	2	9	0.0	0	0.45092293420508034	0.9172473227246115	0.4014367615139304	0.9345305145935252	0.5367507495799417	0.8751493617588054	0.8603526114233095	0.9119022475852799	0	0	0.0	0.005842057014279984	0.005842057014279984
744	0.0019513904105291039	0.0018905604448564864	-0.0018890495662475	0.9848726309649458	-1	0	0	1.0	2	0.0	0	0.75	0	2	0	0	0	0	1.0	2	2	3	0.0	0	0	0	0	0	0	0	0	0	0	0	0	-0.00018890495662475	-0.00018890495662475
3419	0.01110130302192103	0.007179330369683896	0.005476099976552023	0.976592407815927	-1	0	0	0.3333333333333333	2	0.8571428571428571	6	0.5625	0.8571428571428571	8	6	0	0	0	0.25	8	2	9	0.0	0	0.4150143707767633	0.9205173578352829	0.4014367615139304	0.9325535457031693	0.4835021460481963	0.8159158841154234	0.8697482038957084	0.8991941640827132	0	0	0.0	0.005476099976552023	0.005476099976552023
3092	0.010308483449040189	0.006066989911837971	0.005518631976548256	0.9754825095248805	-1	0	0	0.3333333333333333	2	0.8571428571428571	6	0.5625	0.8571428571428571	8	6	0	0	0	0.25	8	2	9	0.0	0	0.4150143707767633	0.9205173578352829	0.4014367615139304	0.9129713528567603	0.4835021460481963	0.8162156225360218	0.8532811475966661	0.8906040986940579	0	0	0.0	0.005518631976548256	0.005518631976548256
3951	0.01136635562297845	0.007450899845693964	0.0054900809404129615	0.9767529419462068	-1	0	0	0.3333333333333333	2	0.8571428571428571	6	0.5625	0.8571428571428571	8	6	0	0	0	0.25	8	2	9	0.0	0	0.4150143707767633	0.9205173578352829	0.4014367615139304	0.9325535457031693	0.4835021460481963	0.8159158841154234	0.8697482038957084	0.8991941640827132	0	0	0.0	0.0054900809404129615	0.0054900809404129615
2019	0.011331494596126384	0.005640884445312476	0.004294351106269343	0.9680262459198972	-1	0	0	0.5	4	0.4444444444444444	4	0.44	0.4444444444444444	8	4	2	0	0	1.0	5	5	11	0.0	0.2857142857142857	0.4150143707767633	0.8939061827966678	0.4014367615139304	0.9129713528567603	0.4835021460481963	0.8730959910819388	0.8532811475966661	0.8944275306829584	0	0	0.0	0.004294351106269343	0.004294351106269343
879	0.017115857394564737	0.0008469434792188785	-0.0008464167784391109	0.9784198612287052	-1	0	0	0.2857142857142857	2	0.875	7	0.5555555555555556	0.875	9	7	0	0	0	0.2222222222222222	9	2	10	0.0	0	0.4659407855448249	0.9182344990950987	0.43978227397789527	0.8805781556730318	0.4431616006842599	0.8627791682269643	0.7616572709995884	0.889439347947013	0	0	0.0	-8.464167784391109e-05	-8.464167784391109e-05
1213	0.01112884804446926	0.0019008542583330457	0.001222260413317544	0.9707986669032127	-1	0	0	0.5	4	0.4444444444444444	4	0.44	0.4444444444444444	8	4	2	0	0	1.0	5	5	11	0.0	0.2857142857142857	0.4150143707767633	0.8939061827966678	0.4108298277421446	0.9046465827064576	0.4835021460481963	0.8730959910819388	0.8420541976362832	0.8912217556445866	0	0	0.0	0.001222260413317544	0.001222260413317544
787	0.0021727215086441445	0.0018585037161398758	-0.0018581568072827774	0.9832060902565949	-1	0	0	1.0	2	0.0	0	0.75	0	2	0	0	0	0	1.0	2	2	3	0.0	0	0	0	0	0	0	0	0	0	0	0	0	-0.00018581568072827774	-0.00018581568072827774
1109	0.015975232770956832	0.0008001803756984567	0.0006528635030146411	0.9748641484666505	-1	0	0	0.5	4	0.5	5	0.4	0.5	9	5	2	0	0	0.8333333333333334	6	5	12	0.0	0.2857142857142857	0.4659407855448249	0.939652767287208	0.2979646011716548	0.8996119825792864	0.4431616006842599	0.8627791682269643	0.8420541976362832	0.9054207015013988	0	0	0.0	0.0006528635030146411	0.0006528635030146411
2906	0.010055594311516352	0.006212032296233902	0.005663158344531002	0.9754872022713332	-1	0	0	0.3333333333333333	2	0.8571428571428571	6	0.5625	0.8571428571428571	8	6	0	0	0	0.25	8	2	9	0.0	0	0.4150143707767633	0.9205173578352829	0.4014367615139304	0.9129713528567603	0.4835021460481963	0.8159158841154234	0.8532811475966661	0.8905392304498437	0	0	0.0	0.005663158344531002	0.005663158344531002
2658	0.015234469832382354	0.004997122163940401	-0.0049023088632417465	0.9805246039141494	-1	0.3333333333333333	1	0.625	5	0.3333333333333333	3	0.55	0.3333333333333333	8	3	2	0	0	0.8	5	4	11	0.0	0.2857142857142857	0.4150143707767633	0.8939061827966678	0.4014367615139304	0.9129713528567603	0.4835021460481963	0.8185953866694543	0.8532811475966661	0.8803976713324281	0	0	0.0	-0.0004902308863241747	-0.0004902308863241747
813	0.015169837941171	0.0025914551338325677	-4.7600552040302114e-05	0.9760714851745315	-1	0	0	0.5	4	0.5	5	0.4	0.5	9	5	2	0	0	0.8333333333333334	6	5	12	0.0	0.2857142857142857	0.4659407855448249	0.9182344990950987	0.43978227397789527	0.8805781556730318	0.4431616006842599	0.8627791682269643	0.7616572709995884	0.889439347947013	0	0	0.0	-4.760055204030211e-06	-4.760055204030211e-06
806	0.014882060094819512	0.002271194907990578	-0.0002686479813900855	0.9758771923863621	-1	0	0	0.5	4	0.5	5	0.4	0.5	9	5	2	0	0	0.8333333333333334	6	5	12	0.0	0.2857142857142857	0.4659407855448249	0.9182344990950987	0.43978227397789527	0.8805781556730318	0.4431616006842599	0.8627791682269643	0.7616572709995884	0.889439347947013	0	0	0.0	-2.686479813900855e-05	-2.686479813900855e-05
764	0.0017688815266900496	0.0017686884895684433	-0.001768688313721517	0.9864446011434319	-1	0	0	1.0	1	0	0	1.0	0	1	0	0	0	0	0.5	1	2	2	0.0	0	0	0	0	0	0	0	0	0	0	0	0	-0.00017686883137215168	-0.00017686883137215168
3543	0.014963743963745195	0.002890452555725919	-0.00277762444475513	0.9721020502964228	-1	0	0	0.16666666666666666	1	1.0	6	1.0	1.0	7	6	0	1	0	0.125	8	1	8	0.3333333333333333	0	0.4659407855448249	0.8826703109666817	0.2597000489196616	0.9427530082192872	0.4431616006842599	0.801318926706417	0.8747121424109319	0.888083935988084	1.0	0.14285714285714285	0.0	-0.000277762444475513	-0.000277762444475513
1786	0.0019514213808128759	0.0018914161247750114	-0.0018897601448123605	0.9850538405853891	-1	0	0	1.0	2	0.0	0	0.75	0	2	0	0	0	0	1.0	2	2	3	0.0	0	0	0	0	0	0	0	0	0	0	0	0	-0.00018897601448123605	-0.00018897601448123605
2137	0.010126561724806764	0.0060609511483424175	0.004952060655950151	0.9757932336110969	-1	0	0	0.3333333333333333	2	0.8571428571428571	6	0.5625	0.8571428571428571	8	6	0	0	0	0.25	8	2	9	0.0	0	0.4150143707767633	0.8939061827966678	0.4014367615139304	0.9129713528567603	0.4835021460481963	0.8185953866694543	0.8532811475966661	0.8803976713324281	0	0	0.0	0.004952060655950151	0.004952060655950151
1304	0.011462679008206009	0.0026448076434143594	0.0017329481812149402	0.9710274520467211	-1	0	0	0.5	4	0.4444444444444444	4	0.44	0.4444444444444444	8	4	2	0	0	1.0	5	5	11	0.0	0.2857142857142857	0.4150143707767633	0.8939061827966678	0.4108298277421446	0.9046465827064576	0.4835021460481963	0.8185953866694543	0.8420541976362832	0.8768245405242533	0	0	0.0	0.0017329481812149402	0.0017329481812149402
298	0.015230395151989696	0.004087136217840681	-0.003999170147017447	0.9749778005512603	-1	0	0	0.3333333333333333	2	0.6666666666666666	4	0.4444444444444444	0.6666666666666666	6	4	1	0	0	0.5	6	3	8	0.0	1.0	0.5121403820975481	0.8944041625798441	0.5748815693925605	0.9028617586499228	0.4952979137599195	0.9229078257235463	0.8437138714749455	0.9074453086887482	0	0	0.0	-0.00039991701470174466	-0.00039991701470174466
4181	0.014652561802710542	0.006701799201280631	0.006527042782674617	0.9707022070629959	-1	0	0	0.3333333333333333	2	0.8571428571428571	6	0.5625	0.8571428571428571	8	6	0	0	0	0.25	8	2	9	0.0	0	0.45092293420508034	0.9172473227246115	0.4014367615139304	0.9345305145935252	0.5367507495799417	0.8751493617588054	0.8603526114233095	0.9119022475852799	0	0	0.0	0.006527042782674617	0.006527042782674617
762	0.0019490067591312738	0.0016601656860621209	-0.00166006823368629	0.9840149510834054	-1	0	0	1.0	1	0	0	1.0	0	1	0	0	1	0	0.5	2	1	2	0.3333333333333333	0	0	0	0	0	0	0	0	0	0	0	0	-0.00016600682336862898	-0.00016600682336862898
2917	0.009741358087311944	0.0056085646821361105	0.005103661183599483	0.9756322935070948	-1	0	0	0.3333333333333333	2	0.8571428571428571	6	0.5625	0.8571428571428571	8	6	0	0	0	0.25	8	2	9	0.0	0	0.4150143707767633	0.8939061827966678	0.4014367615139304	0.9129713528567603	0.4835021460481963	0.8185953866694543	0.8532811475966661	0.8803976713324281	0	0	0.0	0.005103661183599483	0.005103661183599483
517	0.0018145353355486498	0.0017558729898706751	-0.0017557696126245701	0.9850463123783061	-1	0	0	1.0	1	0	0	1.0	0	0	0	1	1	0	0.5	2	1	2	0.16666666666666666	0	0	0	0	0	0	0	0	0	0	0	0	-0.1	-0.1
1641	0.0019514191349310607	0.001891618963366174	-0.0018899310476550887	0.9850863599918769	-1	0	0	1.0	2	0.0	0	0.75	0	2	0	0	0	0	1.0	2	2	3	0.0	0	0	0	0	0	0	0	0	0	0	0	0	-0.00018899310476550886	-0.00018899310476550886
2236	0.010213168456365869	0.006141713361349844	0.004821464655982073	0.9758220750013957	-1	0	0	0.3333333333333333	2	0.8571428571428571	6	0.5625	0.8571428571428571	8	6	0	0	0	0.25	8	2	9	0.0	0	0.4150143707767633	0.8939061827966678	0.4014367615139304	0.9129713528567603	0.4835021460481963	0.8185953866694543	0.8532811475966661	0.8803976713324281	0	0	0.0	0.004821464655982073	0.004821464655982073
4804	0.014889149278218241	0.006770632561682915	0.006355146060547047	0.9709075768708764	-1	0	0	0.3333333333333333	2	0.8571428571428571	6	0.5625	0.8571428571428571	8	6	0	0	0	0.25	8	2	9	0.0	0	0.45092293420508034	0.9172473227246115	0.4014367615139304	0.9345305145935252	0.5367507495799417	0.8751493617588054	0.8603526114233095	0.9119022475852799	0	0	0.0	0.006355146060547047	0.006355146060547047
4046	0.011090230198790138	0.006721421698203365	0.005760819453133458	0.9764953567980842	-1	0	0	0.3333333333333333	2	0.8571428571428571	6	0.5625	0.8571428571428571	8	6	0	0	0	0.25	8	2	9	0.0	0	0.4150143707767633	0.9205173578352829	0.4014367615139304	0.9325535457031693	0.4835021460481963	0.8160528941266615	0.8697482038957084	0.8992217305408742	0	0	0.0	0.005760819453133458	0.005760819453133458
4369	0.015660646716238527	0.007469847414519371	0.0058281938629155565	0.9713181596292719	-1	0	0	0.3333333333333333	2	0.8571428571428571	6	0.5625	0.8571428571428571	8	6	0	0	0	0.25	8	2	9	0.0	0	0.45092293420508034	0.9172473227246115	0.4014367615139304	0.9345305145935252	0.5367507495799417	0.8817145357436175	0.8603526114233095	0.9135350633550362	0	0	0.0	0.0058281938629155565	0.0058281938629155565
3270	0.010235363681878313	0.0058126604902561255	0.005494067764701479	0.9754946531531452	-1	0	0	0.3333333333333333	2	0.8571428571428571	6	0.5625	0.8571428571428571	8	6	0	0	0	0.25	8	2	9	0.0	0	0.4150143707767633	0.9205173578352829	0.4014367615139304	0.9129713528567603	0.4835021460481963	0.8159158841154234	0.8532811475966661	0.8905392304498437	0	0	0.0	0.005494067764701479	0.005494067764701479
2534	0.010176171642929154	0.00624505329824853	0.005017092358093608	0.9759871135095934	-1	0	0	0.3333333333333333	2	0.8571428571428571	6	0.5625	0.8571428571428571	8	6	0	0	0	0.25	8	2	9	0.0	0	0.4150143707767633	0.8939061827966678	0.4014367615139304	0.9129713528567603	0.4835021460481963	0.833594147324293	0.8511362739373729	0.8840157414429087	0	0	0.0	0.005017092358093608	0.005017092358093608
3756	0.01142720702232255	0.007248088478353089	0.005762443027278752	0.9766142551666819	-1	0	0	0.3333333333333333	2	0.8571428571428571	6	0.5625	0.8571428571428571	8	6	0	0	0	0.25	8	2	9	0.0	0	0.4150143707767633	0.9205173578352829	0.4014367615139304	0.9325535457031693	0.4835021460481963	0.8159158841154234	0.8697482038957084	0.8991941640827132	0	0	0.0	0.005762443027278752	0.005762443027278752
2282	0.009742048732489291	0.005516666838548663	0.005061058341404781	0.9758370754981247	-1	0	0	0.3333333333333333	2	0.8571428571428571	6	0.5625	0.8571428571428571	8	6	0	0	0	0.25	8	2	9	0.0	0	0.4150143707767633	0.8939061827966678	0.4014367615139304	0.9129713528567603	0.4835021460481963	0.8185953866694543	0.8532811475966661	0.8803976713324281	0	0	0.0	0.005061058341404781	0.005061058341404781
4223	0.0156075764394034	0.007419201290682815	0.00573014478114796	0.9715743374352818	-1	0	0	0.3333333333333333	2	0.8571428571428571	6	0.5625	0.8571428571428571	8	6	0	0	0	0.25	8	2	9	0.0	0	0.45092293420508034	0.9172473227246115	0.4014367615139304	0.9345305145935252	0.5367507495799417	0.8777622679602887	0.8603526114233095	0.9125463258987897	0	0	0.0	0.00573014478114796	0.00573014478114796
4928	0.012856018641071597	0.0011818554705497425	0.000535614672718595	0.9723522557921497	-1	0	0	0.42857142857142855	3	0.625	5	0.35714285714285715	0.625	7	5	2	0	0	0.5714285714285714	4	7	10	0.0	0	0.43590508286533575	0.9136389809291425	0.5431734741081993	0.9490267553285118	0.5367507495799417	0.8891132150852181	0.8603526114233095	0.9209202560402976	0	0	0.0	0.000535614672718595	0.000535614672718595
2992	0.010185876804959925	0.005736171115701804	0.0046509701179356985	0.9756523701400314	-1	0	0	0.3333333333333333	2	0.8571428571428571	6	0.5625	0.8571428571428571	8	6	0	0	0	0.25	8	2	9	0.0	0	0.4150143707767633	0.8939061827966678	0.323413354671803	0.9129690427093752	0.4835021460481963	0.8159158841154234	0.8532811475966661	0.8797654799006482	0	0	0.0	0.0046509701179356985	0.0046509701179356985
4989	0.014922596693545398	0.0067969460706676305	0.006595706938209863	0.9706424316861624	-1	0	0	0.3333333333333333	2	0.8571428571428571	6	0.5625	0.8571428571428571	8	6	0	0	0	0.25	8	2	9	0.0	0	0.45092293420508034	0.9172473227246115	0.4014367615139304	0.9345305145935252	0.5367507495799417	0.8751493617588054	0.8603526114233095	0.9119022475852799	0	0	0.0	0.006595706938209863	0.006595706938209863
980	0.01717813228614961	9.908731055918104e-05	7.340428448657226e-05	0.9780548283832026	-1	0	0	0.2857142857142857	2	0.875	7	0.5555555555555556	0.875	9	7	0	0	0	0.2222222222222222	9	2	10	0.0	0	0.4659407855448249	0.9182344990950987	0.43978227397789527	0.8805781556730318	0.4431616006842599	0.8627791682269643	0.7616572709995884	0.889439347947013	0	0	0.0	7.340428448657226e-05	7.340428448657226e-05
3514	0.01037676872123893	0.006070584874019963	0.005535078009308839	0.9755749485989849	-1	0	0	0.3333333333333333	2	0.8571428571428571	6	0.5625	0.8571428571428571	8	6	0	0	0	0.25	8	2	9	0.0	0	0.4150143707767633	0.9205173578352829	0.4014367615139304	0.9129713528567603	0.4835021460481963	0.8162156225360218	0.8532811475966661	0.8906040986940579	0	0	0.0	0.005535078009308839	0.005535078009308839
4450	0.015257463525086916	0.007200156343978772	0.006093127690764002	0.971165660130461	-1	0	0	0.3333333333333333	2	0.8571428571428571	6	0.5625	0.8571428571428571	8	6	0	0	0	0.25	8	2	9	0.0	0	0.45092293420508034	0.9172473227246115	0.4014367615139304	0.9345305145935252	0.5367507495799417	0.8751493617588054	0.8603526114233095	0.9119022475852799	0	0	0.0	0.006093127690764002	0.006093127690764002
2327	0.009986684366812087	0.005949704102302211	0.004938699525967882	0.975729391583203	-1	0	0	0.3333333333333333	2	0.8571428571428571	6	0.5625	0.8571428571428571	8	6	0	0	0	0.25	8	2	9	0.0	0	0.4150143707767633	0.8939061827966678	0.4014367615139304	0.9129713528567603	0.4835021460481963	0.8159158841154234	0.8532811475966661	0.8797665050528036	0	0	0.0	0.004938699525967882	0.004938699525967882
3032	0.010341308660643053	0.006023778150497318	0.0055211515813163295	0.9755036698048829	-1	0	0	0.3333333333333333	2	0.8571428571428571	6	0.5625	0.8571428571428571	8	6	0	0	0	0.25	8	2	9	0.0	0	0.4150143707767633	0.9205173578352829	0.4014367615139304	0.9129713528567603	0.4835021460481963	0.8159158841154234	0.8532811475966661	0.8905392304498437	0	0	0.0	0.0055211515813163295	0.0055211515813163295
3164	0.011203685774060003	0.006885223223802134	0.00524705129661511	0.97646430777261	-1	0	0	0.3333333333333333	2	0.8571428571428571	6	0.5625	0.8571428571428571	8	6	0	0	0	0.25	8	2	9	0.0	0	0.4150143707767633	0.9205173578352829	0.4014367615139304	0.9325535457031693	0.4835021460481963	0.8159158841154234	0.8697482038957084	0.8991941640827132	0	0	0.0	0.00524705129661511	0.00524705129661511
1080	0.01474045609117718	0.0022823156668006733	0.00012937747482596088	0.9756222157626238	-1	0	0	0.5	4	0.5	5	0.4	0.5	9	5	2	0	0	0.8333333333333334	6	5	12	0.0	0.2857142857142857	0.4659407855448249	0.9182344990950987	0.43978227397789527	0.8805781556730318	0.4431616006842599	0.8627791682269643	0.7616572709995884	0.889439347947013	0	0	0.0	0.00012937747482596088	0.00012937747482596088
1475	0.011022012568824	0.001616687935570367	0.0009823051738824383	0.9707958019034753	-1	0	0	0.5	4	0.4444444444444444	4	0.44	0.4444444444444444	8	4	2	0	0	1.0	5	5	11	0.0	0.2857142857142857	0.4150143707767633	0.8939061827966678	0.4108298277421446	0.9046465827064576	0.4835021460481963	0.8185953866694543	0.8420541976362832	0.8768245405242533	0	0	0.0	0.0009823051738824383	0.0009823051738824383
576	0.0017491220770627953	0.0016960372875139235	-0.0016938999851294008	0.9832396848101027	-1	0	0	1.0	1	0	0	1.0	0	1	0	0	0	0	0.5	2	1	2	0.0	0	0	0	0	0	0	0	0	0	0	0	0	-0.00016938999851294007	-0.00016938999851294007
4492	0.015110040508993778	0.0070612571972167235	0.006550283177979557	0.9709657515477544	-1	0	0	0.3333333333333333	2	0.8571428571428571	6	0.5625	0.8571428571428571	8	6	0	0	0	0.25	8	2	9	0.0	0	0.45092293420508034	0.9172473227246115	0.4014367615139304	0.9345305145935252	0.5367507495799417	0.8751493617588054	0.8603526114233095	0.9119022475852799	0	0	0.0	0.006550283177979557	0.006550283177979557
1285	0.014735707128701064	0.002297361605676403	-0.0003286624773316168	0.9756536588578223	-1	0	0	0.5	4	0.5	5	0.4	0.5	9	5	2	0	0	0.8333333333333334	6	5	12	0.0	0.2857142857142857	0.4659407855448249	0.9182344990950987	0.43978227397789527	0.8805781556730318	0.4431616006842599	0.8627791682269643	0.7616572709995884	0.889439347947013	0	0	0.0	-3.286624773316168e-05	-3.286624773316168e-05
1261	0.01133234779806394	0.001891250444326127	0.001779964591900805	0.9700175922753781	-1	0	0	0.5	4	0.4444444444444444	4	0.44	0.4444444444444444	8	4	2	0	0	1.0	5	5	11	0.0	0.2857142857142857	0.4150143707767633	0.8939061827966678	0.4108298277421446	0.9046465827064576	0.4835021460481963	0.8185953866694543	0.8420541976362832	0.8768245405242533	0	0	0.0	0.001779964591900805	0.001779964591900805
1379	0.011445506824002812	0.0017975609218645835	0.001337623922863557	0.9700216042398148	-1	0	0	0.5	4	0.4444444444444444	4	0.44	0.4444444444444444	8	4	2	0	0	1.0	5	5	11	0.0	0.2857142857142857	0.4150143707767633	0.8939061827966678	0.4108298277421446	0.9046465827064576	0.4835021460481963	0.8185839407852944	0.8420541976362832	0.8768217656653902	0	0	0.0	0.001337623922863557	0.001337623922863557
2355	0.009741754024362562	0.005383722946225287	0.004785697393608491	0.9757288955508376	-1	0	0	0.3333333333333333	2	0.8571428571428571	6	0.5625	0.8571428571428571	8	6	0	0	0	0.25	8	2	9	0.0	0	0.4150143707767633	0.8939061827966678	0.4014367615139304	0.9129713528567603	0.4835021460481963	0.8185953866694543	0.8532811475966661	0.8803976713324281	0	0	0.0	0.004785697393608491	0.004785697393608491
3117	0.01043096236036789	0.006180274350493377	0.0054704489160467855	0.9755860885698028	-1	0	0	0.3333333333333333	2	0.8571428571428571	6	0.5625	0.8571428571428571	8	6	0	0	0	0.25	8	2	9	0.0	0	0.4150143707767633	0.9205173578352829	0.4014367615139304	0.9129713528567603	0.4835021460481963	0.8159158841154234	0.8532811475966661	0.8905392304498437	0	0	0.0	0.0054704489160467855	0.0054704489160467855
943	0.0019581584089896067	0.001857892221605051	-0.0018562933616606805	0.9850292763657277	-1	0	0	1.0	2	0.0	0	0.75	0	2	0	0	0	0	1.0	2	2	3	0.0	0	0	0	0	0	0	0	0	0	0	0	0	-0.00018562933616606805	-0.00018562933616606805
4672	0.014795972192475831	0.006871300380684914	0.006000777513491415	0.9712378294289943	-1	0	0	0.3333333333333333	2	0.8571428571428571	6	0.5625	0.8571428571428571	8	6	0	0	0	0.25	8	2	9	0.0	0	0.45092293420508034	0.9172473227246115	0.4014367615139304	0.9345305145935252	0.5367507495799417	0.8751493617588054	0.8603526114233095	0.9119022475852799	0	0	0.0	0.006000777513491415	0.006000777513491415
4599	0.015062850319848093	0.0070120087604681	0.00629842151017253	0.9710746300870043	-1	0	0	0.3333333333333333	2	0.8571428571428571	6	0.5625	0.8571428571428571	8	6	0	0	0	0.25	8	2	9	0.0	0	0.45092293420508034	0.9172473227246115	0.4014367615139304	0.9345305145935252	0.5367507495799417	0.8751493617588054	0.8603526114233095	0.9119022475852799	0	0	0.0	0.00629842151017253	0.00629842151017253
1293	0.005463475253552868	0.0029050466199219784	-0.002865975789780811	0.9833149696451986	-1	0	0	0.5	2	0.6666666666666666	2	0.625	0.6666666666666666	4	2	0	0	0	0.5	4	2	5	0.0	0	0.2986001950177998	0.9003105783405879	0.629894041884544	0.8912673877808516	0.4835021460481963	0.9151373841380086	0.7903137006132066	0.9026912052192506	0	0	0.0	-0.00028659757897808106	-0.00028659757897808106
953	0.016958363283279595	0.0013232800058878508	-0.001311976827775667	0.9783240558615057	-1	0	0	0.2857142857142857	2	0.875	7	0.5555555555555556	0.875	9	7	0	0	0	0.2222222222222222	9	2	10	0.0	0	0.4659407855448249	0.9182344990950987	0.43978227397789527	0.8805781556730318	0.4431616006842599	0.8627791682269643	0.7616572709995884	0.889439347947013	0	0	0.0	-0.00013119768277756671	-0.00013119768277756671
1656	0.01136130202357853	0.0016340645691290323	0.0015118030027776804	0.9697307701401472	-1	0	0	0.5	4	0.4444444444444444	4	0.44	0.4444444444444444	8	4	2	0	0	1.0	5	5	11	0.0	0.2857142857142857	0.4150143707767633	0.8939061827966678	0.4108298277421446	0.9046465827064576	0.4835021460481963	0.8185953866694543	0.8420541976362832	0.8768245405242533	0	0	0.0	0.0015118030027776804	0.0015118030027776804
3510	0.011166746057549986	0.006967280709831456	0.005644205718722648	0.9765567681421065	-1	0	0	0.3333333333333333	2	0.8571428571428571	6	0.5625	0.8571428571428571	8	6	0	0	0	0.25	8	2	9	0.0	0	0.4150143707767633	0.9205173578352829	0.4014367615139304	0.9325535457031693	0.4835021460481963	0.8159158841154234	0.8697482038957084	0.8991941640827132	0	0	0.0	0.005644205718722648	0.005644205718722648
4573	0.01512958522272292	0.00702914886262472	0.006669338333353835	0.9707927497285003	-1	0	0	0.3333333333333333	2	0.8571428571428571	6	0.5625	0.8571428571428571	8	6	0	0	0	0.25	8	2	9	0.0	0	0.45092293420508034	0.9172473227246115	0.4014367615139304	0.9345305145935252	0.5367507495799417	0.8751493617588054	0.8603526114233095	0.9119022475852799	0	0	0.0	0.006669338333353835	0.006669338333353835
468	0.003257374618288878	0.00292453661329111	-0.002924520547575932	0.9808634211304449	-1	0	0	0.6	3	0.6	3	0.5833333333333334	0.6	6	3	0	1	0	0.3333333333333333	2	6	7	1.0	0.4	0.2677387224652176	0.9376533782316869	0.3965244973144299	0.931648414634506	0.5713207469028848	0.7821874052639008	0.8488789933381927	0.9002920362014721	1.0	0.3333333333333333	0.0	-0.0002924520547575932	-0.0002924520547575932
667	0.0019373108788600557	0.0016586286222847468	-0.0016584384826242471	0.9840862135321109	-1	0	0	1.0	1	0	0	1.0	0	1	0	0	1	0	0.5	2	1	2	0.3333333333333333	0	0	0	0	0	0	0	0	0	0	0	0	-0.0001658438482624247	-0.0001658438482624247
4849	0.014966544554254616	0.007182386901509795	0.006040269482023722	0.9712714789268194	-1	0	0	0.3333333333333333	2	0.8571428571428571	6	0.5625	0.8571428571428571	8	6	0	0	0	0.25	8	2	9	0.0	0	0.45092293420508034	0.9172473227246115	0.4014367615139304	0.9345305145935252	0.5367507495799417	0.8751493617588054	0.8603526114233095	0.9119022475852799	0	0	0.0	0.006040269482023722	0.006040269482023722
4208	0.015394358280363686	0.006977179981507109	0.006125231584848313	0.9711297618218558	-1	0	0	0.3333333333333333	2	0.8571428571428571	6	0.5625	0.8571428571428571	8	6	0	0	0	0.25	8	2	9	0.0	0	0.45092293420508034	0.9172473227246115	0.4014367615139304	0.9345305145935252	0.5367507495799417	0.8751493617588054	0.8603526114233095	0.9119022475852799	0	0	0.0	0.006125231584848313	0.006125231584848313
933	0.015182895978775722	0.002224764173558415	0.0009880985370678426	0.9754896083966592	-1	0	0	0.5	4	0.5	5	0.4	0.5	9	5	2	0	0	0.8333333333333334	6	5	12	0.0	0.2857142857142857	0.4659407855448249	0.9182344990950987	0.43978227397789527	0.8805781556730318	0.4431616006842599	0.8627791682269643	0.7616572709995884	0.889439347947013	0	0	0.0	0.0009880985370678426	0.0009880985370678426
1717	0.011434746030278747	0.001640269640765716	0.0014951729714024452	0.9696186120085252	-1	0	0	0.5	4	0.4444444444444444	4	0.44	0.4444444444444444	8	4	2	0	0	1.0	5	5	11	0.0	0.2857142857142857	0.4150143707767633	0.8939061827966678	0.4108298277421446	0.9046465827064576	0.4835021460481963	0.8185953866694543	0.8420541976362832	0.8768245405242533	0	0	0.0	0.0014951729714024452	0.0014951729714024452
519	0.0018247104287429053	0.0017664305142293492	-0.0017663973568845253	0.9860959274976083	-1	0	0	1.0	1	0	0	1.0	0	1	0	0	1	0	0.5	1	2	2	0.3333333333333333	0	0	0	0	0	0	0	0	0	0	0	0	-0.00017663973568845251	-0.00017663973568845251
3073	0.010337980510095417	0.00589800342647415	0.005382697066804088	0.9755503054921856	-1	0	0	0.3333333333333333	2	0.8571428571428571	6	0.5625	0.8571428571428571	8	6	0	0	0	0.25	8	2	9	0.0	0	0.4150143707767633	0.9205173578352829	0.4014367615139304	0.9129713528567603	0.4835021460481963	0.8185953866694543	0.8532811475966661	0.8911208440204672	0	0	0.0	0.005382697066804088	0.005382697066804088
234	0.0022049528086185515	0.0021322611044057036	-0.002132258164750544	0.9846461972658357	-1	0	0	0.6666666666666666	2	0.5	1	0.6666666666666666	0.5	3	1	0	0	0	0.6666666666666666	2	3	4	0.0	0	0.3343307343449875	0.9565869594741669	0.1	0.7125053426425345	0.2577604593030408	0.6060371163232	0.7262350583775997	0.8141129420165897	0	0	0.0	-0.00021322581647505441	-0.00021322581647505441
1676	0.011186454889862535	0.0011745802695705364	0.0011227078729295413	0.9693858202323207	-1	0	0	0.5	4	0.4444444444444444	4	0.44	0.4444444444444444	8	4	2	0	0	1.0	5	5	11	0.0	0.2857142857142857	0.4150143707767633	0.8939061827966678	0.4108298277421446	0.9046465827064576	0.4835021460481963	0.8730959910819388	0.8420541976362832	0.8912217556445866	0	0	0.0	0.0011227078729295413	0.0011227078729295413
1931	0.010504332580267265	0.004159321855779266	0.004152628076776869	0.9794789212149397	-1	0.5	1	0.5714285714285714	4	0.5	4	0.4	0.5	7	4	2	0	0	1.0	5	5	10	0.0	0.4	0.3640879560087016	0.8857328506922063	0.5431734741081993	0.9320149203976933	0.4431616006842599	0.8843807726393105	0.8532811475966661	0.9032183937746113	0	0	0.0	0.004152628076776869	0.004152628076776869
2832	0.009874974168837694	0.00563466453991634	0.0051575802655950045	0.9757090572977676	-1	0	0	0.3333333333333333	2	0.8571428571428571	6	0.5625	0.8571428571428571	8	6	0	0	0	0.25	8	2	9	0.0	0	0.4150143707767633	0.8939061827966678	0.4014367615139304	0.9129713528567603	0.4835021460481963	0.8185953866694543	0.8532811475966661	0.8803976713324281	0	0	0.0	0.0051575802655950045	0.0051575802655950045
3899	0.01080691876443796	0.006401532241232218	0.004834672407076497	0.9762718635097323	-1	0	0	0.3333333333333333	2	0.8571428571428571	6	0.5625	0.8571428571428571	8	6	0	0	0	0.25	8	2	9	0.0	0	0.4150143707767633	0.9205173578352829	0.4014367615139304	0.9587768886694487	0.4835021460481963	0.8159158841154234	0.8697482038957084	0.9138564439298927	0	0	0.0	0.004834672407076497	0.004834672407076497
2690	0.010219394247770443	0.005889619195435975	0.004999358281359209	0.9756848956457564	-1	0	0	0.3333333333333333	2	0.8571428571428571	6	0.5625	0.8571428571428571	8	6	0	0	0	0.25	8	2	9	0.0	0	0.4150143707767633	0.8939061827966678	0.4014367615139304	0.9129713528567603	0.4835021460481963	0.8162156225360218	0.8532811475966661	0.8798368959657723	0	0	0.0	0.004999358281359209	0.004999358281359209
4118	0.01522320957992598	0.0069501950422267275	0.006265137626848351	0.9709435837255552	-1	0	0	0.3333333333333333	2	0.8571428571428571	6	0.5625	0.8571428571428571	8	6	0	0	0	0.25	8	2	9	0.0	0	0.45092293420508034	0.9172473227246115	0.4014367615139304	0.9345305145935252	0.5367507495799417	0.8777622679602887	0.8603526114233095	0.9125463258987897	0	0	0.0	0.006265137626848351	0.006265137626848351
4996	0.01515695659822514	0.007051202262855393	0.006159046635361027	0.9711437907097826	-1	0	0	0.3333333333333333	2	0.8571428571428571	6	0.5625	0.8571428571428571	8	6	0	0	0	0.25	8	2	9	0.0	0	0.45092293420508034	0.9172473227246115	0.4014367615139304	0.9345305145935252	0.5367507495799417	0.8751493617588054	0.8603526114233095	0.9119022475852799	0	0	0.0	0.006159046635361027	0.006159046635361027
3056	0.010310323079550147	0.005692081549464535	0.00522801409165769	0.9754949233534296	-1	0	0	0.3333333333333333	2	0.8571428571428571	6	0.5625	0.8571428571428571	8	6	0	0	0	0.25	8	2	9	0.0	0	0.4150143707767633	0.9205173578352829	0.4014367615139304	0.9129713528567603	0.4835021460481963	0.8159158841154234	0.8532811475966661	0.8905392304498437	0	0	0.0	0.00522801409165769	0.00522801409165769
2752	0.010250511848461935	0.0058593399167291135	0.005188010091102732	0.9757797474157367	-1	0	0	0.3333333333333333	2	0.8571428571428571	6	0.5625	0.8571428571428571	8	6	0	0	0	0.25	8	2	9	0.0	0	0.4150143707767633	0.8939061827966678	0.395025084791614	0.9139235941996634	0.4835021460481963	0.8185953866694543	0.8532811475966661	0.880819777435677	0	0	0.0	0.005188010091102732	0.005188010091102732
1252	0.01255677581457758	0.004080553085077268	-0.0012594928727074528	0.9715897669712272	-1	0	0	0.5	4	0.4444444444444444	4	0.44	0.4444444444444444	8	4	2	0	0	1.0	5	5	11	0.0	0.2857142857142857	0.6149261121555484	0.8089739823073716	0.7342974349953857	0.890722035828495	0.4835021460481963	0.8925906531797407	0.860961375960121	0.868335965560274	0	0	0.0	-0.0001259492872707453	-0.0001259492872707453
776	0.0018235708011950537	0.0017349237520930057	-0.0017348924158063	0.9845356671441124	-1	0	0	1.0	1	0	0	1.0	0	1	0	0	0	0	0.5	1	2	2	0.0	0	0	0	0	0	0	0	0	0	0	0	0	-0.00017348924158063	-0.00017348924158063
3286	0.010087331980523466	0.006118251435041743	0.005484080529323042	0.9755467171051622	-1	0	0	0.3333333333333333	2	0.8571428571428571	6	0.5625	0.8571428571428571	8	6	0	0	0	0.25	8	2	9	0.0	0	0.4150143707767633	0.9205173578352829	0.4014367615139304	0.9129713528567603	0.4835021460481963	0.8185953866694543	0.8532811475966661	0.8911208440204672	0	0	0.0	0.005484080529323042	0.005484080529323042
4340	0.014666287322854306	0.007103616934840589	0.006618093330932999	0.9709706613593203	-1	0	0	0.3333333333333333	2	0.8571428571428571	6	0.5625	0.8571428571428571	8	6	0	0	0	0.25	8	2	9	0.0	0	0.45092293420508034	0.9172473227246115	0.4014367615139304	0.9345305145935252	0.5367507495799417	0.8751493617588054	0.8603526114233095	0.9119022475852799	0	0	0.0	0.006618093330932999	0.006618093330932999
4317	0.014641483879588364	0.006623863831880091	0.0062246123337254934	0.9707941670627189	-1	0	0	0.3333333333333333	2	0.8571428571428571	6	0.5625	0.8571428571428571	8	6	0	0	0	0.25	8	2	9	0.0	0	0.45092293420508034	0.9172473227246115	0.4014367615139304	0.9345305145935252	0.5367507495799417	0.8751493617588054	0.8603526114233095	0.9119022475852799	0	0	0.0	0.0062246123337254934	0.0062246123337254934
1973	0.01165627596224364	0.005827452167859012	0.004083895843926732	0.9675413994422283	-1	0	0	0.5	4	0.4444444444444444	4	0.44	0.4444444444444444	8	4	2	0	0	1.0	5	5	11	0.0	0.2857142857142857	0.4150143707767633	0.8939061827966678	0.4014367615139304	0.9129713528567603	0.4835021460481963	0.8730959910819388	0.8532811475966661	0.8944275306829584	0	0	0.0	0.004083895843926732	0.004083895843926732
5029	0.01562785695661	0.0017009975389702917	-9.010959184272292e-05	0.9679623150174823	-1	0	0	0.3333333333333333	2	0.8571428571428571	6	0.5625	0.8571428571428571	8	6	0	0	0	0.25	8	2	9	0.0	0	0.45092293420508034	0.9172473227246115	0.4014367615139304	0.9332975755258266	0.5367507495799417	0.8751493617588054	0.8603048148190271	0.9113658084903676	0	0	0.0	-9.010959184272292e-06	-9.010959184272292e-06
3219	0.009915149245284824	0.005860599200218192	0.005457929694446275	0.9754429146988128	-1	0	0	0.3333333333333333	2	0.8571428571428571	6	0.5625	0.8571428571428571	8	6	0	0	0	0.25	8	2	9	0.0	0	0.4150143707767633	0.9205173578352829	0.4014367615139304	0.9129713528567603	0.4835021460481963	0.8159158841154234	0.8532811475966661	0.8905392304498437	0	0	0.0	0.005457929694446275	0.005457929694446275
4576	0.01530441118942852	0.007175830919753611	0.005824107576978956	0.971160418612718	-1	0	0	0.3333333333333333	2	0.8571428571428571	6	0.5625	0.8571428571428571	8	6	0	0	0	0.25	8	2	9	0.0	0	0.45092293420508034	0.9172473227246115	0.4014367615139304	0.9345305145935252	0.5367507495799417	0.8751493617588054	0.8603526114233095	0.9119022475852799	0	0	0.0	0.005824107576978956	0.005824107576978956
3175	0.011367310964158515	0.006807232552294112	0.005268875937190319	0.9768401875497887	-1	0	0	0.3333333333333333	2	0.8571428571428571	6	0.5625	0.8571428571428571	8	6	0	0	0	0.25	8	2	9	0.0	0	0.5273528181775534	0.9173844073826986	0.4014367615139304	0.9524826342243605	0.38906196241021523	0.8896173606540944	0.8697482038957084	0.9239580225870968	0	0	0.0	0.005268875937190319	0.005268875937190319
2862	0.010055742151173518	0.005866151430565032	0.005517215427748125	0.9755693632348068	-1	0	0	0.3333333333333333	2	0.8571428571428571	6	0.5625	0.8571428571428571	8	6	0	0	0	0.25	8	2	9	0.0	0	0.4150143707767633	0.9205173578352829	0.4014367615139304	0.9129713528567603	0.4835021460481963	0.8185953866694543	0.8532811475966661	0.8911208440204672	0	0	0.0	0.005517215427748125	0.005517215427748125
4572	0.015098005382482961	0.007101322250643069	0.006077308546306427	0.971310568414807	-1	0	0	0.3333333333333333	2	0.8571428571428571	6	0.5625	0.8571428571428571	8	6	0	0	0	0.25	8	2	9	0.0	0	0.45092293420508034	0.9172473227246115	0.4014367615139304	0.9345305145935252	0.5367507495799417	0.8751493617588054	0.8603526114233095	0.9119022475852799	0	0	0.0	0.006077308546306427	0.006077308546306427
533	0.001831036768784686	0.001766515001991587	-0.0017664829741198013	0.9861342114337277	-1	0	0	1.0	1	0	0	1.0	0	1	0	0	1	0	0.5	1	2	2	0.3333333333333333	0	0	0	0	0	0	0	0	0	0	0	0	-0.00017664829741198014	-0.00017664829741198014
4974	0.014875927733683248	0.006999911462828943	0.006230361278433517	0.9711279678847593	-1	0	0	0.3333333333333333	2	0.8571428571428571	6	0.5625	0.8571428571428571	8	6	0	0	0	0.25	8	2	9	0.0	0	0.45092293420508034	0.9172473227246115	0.4014367615139304	0.9345305145935252	0.5367507495799417	0.8751493617588054	0.8603526114233095	0.9119022475852799	0	0	0.0	0.006230361278433517	0.006230361278433517
4513	0.015233334097785656	0.007152245106402611	0.006441320169090227	0.9711906280879811	-1	0	0	0.3333333333333333	2	0.8571428571428571	6	0.5625	0.8571428571428571	8	6	0	0	0	0.25	8	2	9	0.0	0	0.45092293420508034	0.9172473227246115	0.4014367615139304	0.9345305145935252	0.5367507495799417	0.8777622679602887	0.8603526114233095	0.9125463258987897	0	0	0.0	0.006441320169090227	0.006441320169090227
1126	0.016639607826174317	0.010594471338477681	-0.010450927400964686	0.9760272182008232	-1	0	0	0.2857142857142857	2	0.875	7	0.5	0.625	7	5	2	0	0	0.8	5	4	10	0.0	0	0.7217463656567824	0.9288809738426521	0.42099614152146686	0.8343260349407449	0.5238426914121327	0.889020614788901	0.7743400625909505	0.8898295658662706	0	0	0.0	-0.0010450927400964686	-0.0010450927400964686
2990	0.011485082801148608	0.006965562211313727	0.005460023718306686	0.9768766835815554	-1	0	0	0.3333333333333333	2	0.8571428571428571	6	0.5625	0.8571428571428571	8	6	0	0	0	0.25	8	2	9	0.0	0	0.5273528181775534	0.9173844073826986	0.4014367615139304	0.9524826342243605	0.38906196241021523	0.8896173606540944	0.8697482038957084	0.9239580225870968	0	0	0.0	0.005460023718306686	0.005460023718306686
[truncated: 3,981 more rows]
