# Supplementary material for: Environmental influences on evolvable robots
Source: PLoS One. 2020 May 29;15(5):e0233848. doi: 10.1371/journal.pone.0233848 (PMC7259730; doi:10.1371/journal.pone.0233848)
Supplement: S1 Dataset — (ZIP) [file pone.0233848.s003.zip › data_plosone/snapshots_ids_tilted_1.tsv]

generation	robot_id
72	3232
72	3680
72	3347
72	3532
72	3607
72	3618
72	3117
72	3209
72	3358
72	3474
72	3634
72	3611
72	3376
72	2880
72	3551
72	3685
72	2645
72	3469
72	3545
72	3274
72	3472
72	3589
72	3262
72	3531
72	2790
72	3644
72	3692
72	3676
72	3649
72	2690
72	3666
72	3577
72	3264
72	3535
72	3583
72	3526
72	3471
72	3693
72	3613
72	3645
72	3679
72	3651
72	3534
72	3635
72	3609
72	3537
72	3633
72	3612
72	3290
72	3684
72	3327
72	3653
72	2503
72	3700
72	3606
72	3331
72	3648
72	2871
72	3153
72	3251
72	3281
72	3623
72	3339
72	3603
72	3614
72	3655
72	3604
72	3584
72	3690
72	3172
72	3503
72	3677
72	3682
72	3506
72	3587
72	3318
72	3647
72	3477
72	3576
72	3673
72	3530
72	3579
72	2965
72	3662
72	3006
72	3283
72	3683
72	3696
72	3529
72	3698
72	3610
72	2753
72	3518
72	3543
72	3357
72	3528
72	3501
72	3297
72	3664
72	3487
50	2480
50	2598
50	2254
50	2274
50	2202
50	2485
50	2579
50	2584
50	2047
50	2295
50	2554
50	2473
50	2558
50	2556
50	2541
50	2568
50	2592
50	2359
50	2468
50	2542
50	2597
50	2410
50	2027
50	2585
50	2301
50	2356
50	2071
50	2544
50	2534
50	2378
50	2463
50	2345
50	2516
50	2553
50	2319
50	2284
50	1661
50	2526
50	2531
50	2486
50	2458
50	1822
50	2517
50	2557
50	2375
50	2594
50	2524
50	2503
50	2548
50	2231
50	2368
50	2595
50	2339
50	2510
50	2582
50	2578
50	2481
50	2546
50	2490
50	2569
50	2563
50	2512
50	2267
50	2538
50	2509
50	2470
50	2459
50	2497
50	2555
50	2323
50	2588
50	2522
50	2329
50	2173
50	2122
50	2551
50	2574
50	2425
50	1994
50	2494
50	2565
50	2493
50	2530
50	2466
50	2527
50	2519
50	2535
50	2456
50	2174
50	2445
50	2349
50	2573
50	2593
50	2472
50	2297
50	2477
50	2537
50	2396
50	2562
50	2572
74	3232
74	3724
74	3734
74	3680
74	3769
74	3532
74	3730
74	3618
74	3783
74	3474
74	3634
74	3611
74	3376
74	2880
74	3551
74	2645
74	3760
74	3766
74	3469
74	3262
74	3531
74	2790
74	3644
74	3692
74	3676
74	3666
74	3264
74	3535
74	3773
74	3772
74	3746
74	3471
74	3679
74	3751
74	3534
74	3635
74	3739
74	3754
74	3721
74	3790
74	3612
74	3290
74	3684
74	3728
74	3763
74	2503
74	3758
74	3768
74	3648
74	2871
74	3251
74	3792
74	3281
74	3706
74	3339
74	3796
74	3614
74	3771
74	3770
74	3725
74	3747
74	3705
74	3690
74	3715
74	3172
74	3503
74	3776
74	3506
74	3784
74	3785
74	3587
74	3318
74	3477
74	3780
74	3576
74	3786
74	3530
74	3579
74	3745
74	2965
74	3662
74	3283
74	3683
74	3696
74	3741
74	3777
74	3727
74	3775
74	3759
74	3543
74	3357
74	3703
74	3528
74	3722
74	3797
74	3800
74	3664
74	3487
74	3774
74	3712
60	3065
60	3097
60	3067
60	3094
60	2672
60	2813
60	2473
60	2556
60	2681
60	3031
60	2991
60	2978
60	2468
60	2880
60	2645
60	2958
60	2790
60	3022
60	3053
60	3064
60	2690
60	2953
60	3078
60	2942
60	2947
60	3054
60	2983
60	3036
60	3015
60	2755
60	2553
60	2984
60	2881
60	2952
60	2486
60	3089
60	3081
60	2897
60	2765
60	2837
60	3072
60	2778
60	2839
60	2818
60	3096
60	2918
60	2524
60	3100
60	2503
60	2548
60	3076
60	3088
60	2871
60	3063
60	2339
60	3021
60	3059
60	3071
60	2889
60	2989
60	2931
60	3077
60	3079
60	2780
60	2563
60	2756
60	2620
60	2971
60	3068
60	2267
60	2994
60	2860
60	3042
60	2936
60	2774
60	3002
60	2522
60	3093
60	3098
60	2878
60	2965
60	3006
60	2850
60	3062
60	3052
60	2519
60	2753
60	2773
60	2630
60	2699
60	2349
60	2992
60	3020
60	2875
60	2892
60	3075
60	2572
60	2684
60	3082
60	2650
76	3847
76	3232
76	3724
76	3870
76	3680
76	3814
76	3885
76	3808
76	3532
76	3878
76	3730
76	3806
76	3618
76	3843
76	3634
76	3376
76	3551
76	2645
76	3469
76	3262
76	2790
76	3644
76	3692
76	3676
76	3666
76	3865
76	3264
76	3822
76	3746
76	3862
76	3679
76	3815
76	3635
76	3818
76	3721
76	3838
76	3612
76	3290
76	3898
76	3728
76	3851
76	2503
76	3768
76	3648
76	3251
76	3896
76	3807
76	3706
76	3849
76	3339
76	3873
76	3861
76	3796
76	3770
76	3725
76	3747
76	3715
76	3172
76	3884
76	3503
76	3776
76	3893
76	3784
76	3880
76	3477
76	3879
76	3576
76	3872
76	3804
76	3786
76	3530
76	3745
76	2965
76	3662
76	3813
76	3812
76	3891
76	3696
76	3819
76	3887
76	3741
76	3895
76	3855
76	3840
76	3860
76	3824
76	3543
76	3357
76	3528
76	3830
76	3863
76	3722
76	3797
76	3864
76	3828
76	3487
76	3900
76	3774
76	3712
76	3857
30	1599
30	1521
30	1600
30	1597
30	1559
30	1548
30	1577
30	1463
30	1549
30	1487
30	1495
30	1551
30	1575
30	1351
30	1379
30	1581
30	1391
30	1525
30	1553
30	1482
30	1502
30	1509
30	1498
30	1544
30	1408
30	1578
30	1288
30	1449
30	1470
30	1501
30	1574
30	1284
30	1538
30	1164
30	1518
30	1484
30	1252
30	1539
30	1467
30	1425
30	1458
30	1372
30	1522
30	1481
30	1402
30	1431
30	1567
30	1582
30	1331
30	1410
30	1580
30	1330
30	1589
30	1405
30	1460
30	1526
30	1231
30	1369
30	1585
30	1422
30	1506
30	1412
30	1566
30	1419
30	1554
30	1038
30	1590
30	1547
30	1488
30	1327
30	1514
30	1524
30	1398
30	1490
30	1560
30	1505
30	1587
30	1444
30	1500
30	1586
30	1508
30	1530
30	1341
30	1594
30	1519
30	1541
30	1561
30	1516
30	1475
30	1226
30	1314
30	1555
30	1399
30	1238
30	1427
30	1592
30	1584
30	1436
30	1496
30	1411
71	3232
71	3569
71	3347
71	3532
71	3107
71	2672
71	3607
71	3618
71	3117
71	3509
71	3209
71	3358
71	3474
71	3634
71	3611
71	3376
71	2880
71	3637
71	3551
71	2645
71	3469
71	3545
71	3274
71	3472
71	3589
71	3262
71	3531
71	2790
71	3644
71	3228
71	3649
71	3064
71	2690
71	3577
71	3264
71	3535
71	3583
71	3621
71	3526
71	3471
71	3613
71	3645
71	3534
71	3635
71	3564
71	3609
71	3403
71	3537
71	3633
71	3570
71	3612
71	3290
71	3327
71	3642
71	2503
71	3606
71	3331
71	3648
71	2871
71	3153
71	3251
71	3281
71	3059
71	3623
71	3339
71	3603
71	3495
71	3614
71	3604
71	3584
71	3172
71	3405
71	3503
71	3506
71	3587
71	3318
71	3647
71	3477
71	3638
71	3576
71	3631
71	3530
71	3579
71	2965
71	3006
71	3283
71	3529
71	3567
71	3610
71	2753
71	3617
71	3489
71	3562
71	3518
71	3543
71	3357
71	3528
71	3501
71	3297
71	3487
54	2480
54	2617
54	2601
54	2274
54	2202
54	2629
54	2295
54	2672
54	2473
54	2558
54	2556
54	2759
54	2701
54	2681
54	2592
54	2468
54	2682
54	2645
54	2790
54	2690
54	2670
54	2534
54	2715
54	2697
54	2730
54	2755
54	2553
54	2764
54	2284
54	2781
54	2660
54	2486
54	2765
54	2517
54	2778
54	2732
54	2375
54	2720
54	2594
54	2524
54	2503
54	2548
54	2619
54	2686
54	2231
54	2751
54	2786
54	2772
54	2799
54	2339
54	2578
54	2783
54	2612
54	2680
54	2754
54	2647
54	2711
54	2780
54	2563
54	2756
54	2620
54	2737
54	2770
54	2726
54	2746
54	2267
54	2538
54	2795
54	2470
54	2769
54	2555
54	2774
54	2721
54	2654
54	2522
54	2793
54	2704
54	2626
54	2494
54	2788
54	2493
54	2466
54	2519
54	2535
54	2753
54	2773
54	2789
54	2630
54	2638
54	2699
54	2349
54	2593
54	2618
54	2297
54	2762
54	2696
54	2572
54	2684
54	2650
54	2796
34	1751
34	1606
34	1676
34	1600
34	1756
34	1772
34	1747
34	1790
34	1610
34	1793
34	1723
34	1718
34	1759
34	1726
34	1775
34	1487
34	1688
34	1765
34	1714
34	1581
34	1553
34	1502
34	1662
34	1509
34	1717
34	1544
34	1408
34	1578
34	1754
34	1288
34	1661
34	1693
34	1684
34	1770
34	1678
34	1737
34	1651
34	1716
34	1722
34	1634
34	1702
34	1738
34	1799
34	1164
34	1757
34	1742
34	1736
34	1425
34	1659
34	1748
34	1690
34	1372
34	1685
34	1673
34	1750
34	1410
34	1781
34	1731
34	1766
34	1779
34	1697
34	1776
34	1609
34	1774
34	1618
34	1782
34	1419
34	1554
34	1705
34	1734
34	1670
34	1795
34	1615
34	1547
34	1488
34	1786
34	1794
34	1398
34	1798
34	1505
34	1703
34	1713
34	1444
34	1586
34	1780
34	1729
34	1508
34	1768
34	1752
34	1594
34	1541
34	1657
34	1712
34	1658
34	1800
34	1725
34	1679
34	1749
34	1496
34	1700
0	67
0	78
0	27
0	40
0	44
0	66
0	95
0	21
0	37
0	58
0	52
0	15
0	92
0	84
0	53
0	12
0	41
0	91
0	77
0	38
0	64
0	19
0	85
0	49
0	45
0	86
0	35
0	88
0	70
0	80
0	17
0	23
0	57
0	39
0	62
0	22
0	29
0	4
0	76
0	25
0	61
0	60
0	81
0	73
0	72
0	89
0	51
0	3
0	11
0	24
0	10
0	33
0	56
0	75
0	59
0	43
0	47
0	32
0	74
0	90
0	99
0	7
0	1
0	5
0	26
0	13
0	71
0	31
0	63
0	54
0	100
0	6
0	96
0	82
0	48
0	83
0	79
0	69
0	87
0	46
0	18
0	20
0	94
0	16
0	36
0	14
0	34
0	9
0	28
0	68
0	98
0	93
0	30
0	97
0	55
0	65
0	50
0	8
0	42
0	2
87	4385
87	4185
87	4425
87	4370
87	4179
87	4373
87	4142
87	4384
87	4441
87	4433
87	4178
87	4283
87	4295
87	4367
87	4326
87	4448
87	4341
87	3923
87	4338
87	4226
87	4147
87	4415
87	4376
87	4250
87	4365
87	4429
87	4273
87	4200
87	4432
87	4287
87	4347
87	4396
87	4208
87	3838
87	3612
87	4436
87	4127
87	4430
87	4271
87	2503
87	4128
87	4337
87	4444
87	4440
87	4360
87	4427
87	4378
87	4330
87	4091
87	4366
87	4446
87	4126
87	4413
87	4217
87	3770
87	4344
87	4387
87	4393
87	4332
87	4438
87	4405
87	3914
87	4293
87	4117
87	4244
87	4157
87	4356
87	4136
87	3975
87	4424
87	4350
87	4445
87	4311
87	4358
87	4145
87	3812
87	4447
87	3696
87	4406
87	4434
87	4354
87	4404
87	4034
87	4394
87	4205
87	4349
87	3543
87	4229
87	4192
87	4169
87	4239
87	4204
87	4278
87	4418
87	4419
87	3487
87	4097
87	4243
87	3712
87	4319
51	2480
51	2617
51	2601
51	2274
51	2640
51	2202
51	2485
51	2579
51	2584
51	2629
51	2047
51	2295
51	2602
51	2615
51	2473
51	2558
51	2556
51	2541
51	2592
51	2468
51	2622
51	2631
51	2542
51	2645
51	2628
51	2410
51	2027
51	2585
51	2356
51	2641
51	2544
51	2534
51	2345
51	2516
51	2553
51	2319
51	2284
51	1661
51	2606
51	2526
51	2531
51	2486
51	1822
51	2605
51	2517
51	2557
51	2375
51	2594
51	2524
51	2503
51	2548
51	2619
51	2231
51	2595
51	2637
51	2339
51	2614
51	2510
51	2582
51	2578
51	2481
51	2612
51	2642
51	2647
51	2649
51	2563
51	2620
51	2512
51	2267
51	2616
51	2538
51	2470
51	2459
51	2609
51	2555
51	2522
51	2329
51	2173
51	2122
51	2626
51	2551
51	2574
51	2494
51	2493
51	2466
51	2527
51	2519
51	2535
51	2630
51	2638
51	2456
51	2349
51	2573
51	2593
51	2618
51	2297
51	2537
51	2562
51	2572
51	2650
79	3847
79	3724
79	3870
79	3885
79	3901
79	3532
79	3730
79	3618
79	4042
79	3986
79	4040
79	4027
79	3843
79	4037
79	3376
79	3955
79	3923
79	3951
79	4020
79	3865
79	3264
79	3822
79	3904
79	3969
79	3746
79	3977
79	4050
79	4022
79	4030
79	3679
79	3979
79	3976
79	3815
79	3818
79	3721
79	3838
79	3612
79	4021
79	3913
79	3898
79	4002
79	3728
79	4047
79	3990
79	3920
79	3939
79	2503
79	3999
79	3768
79	4018
79	4009
79	3938
79	3807
79	3339
79	3861
79	3796
79	4041
79	4007
79	4044
79	3998
79	3770
79	4033
79	3963
79	3884
79	3909
79	3914
79	3503
79	3776
79	4000
79	4032
79	3954
79	3975
79	3872
79	3804
79	3786
79	3530
79	3745
79	3662
79	3949
79	3812
79	3696
79	3819
79	4024
79	3741
79	4034
79	3945
79	4043
79	4028
79	3988
79	3950
79	3543
79	3528
79	3722
79	3971
79	4001
79	3487
79	3900
79	3946
79	3712
79	3857
35	1806
35	1751
35	1830
35	1606
35	1676
35	1814
35	1803
35	1600
35	1842
35	1747
35	1790
35	1793
35	1723
35	1718
35	1775
35	1487
35	1847
35	1821
35	1815
35	1837
35	1765
35	1834
35	1581
35	1846
35	1553
35	1502
35	1662
35	1717
35	1544
35	1408
35	1578
35	1288
35	1661
35	1820
35	1770
35	1678
35	1737
35	1822
35	1651
35	1722
35	1634
35	1808
35	1702
35	1811
35	1164
35	1742
35	1736
35	1425
35	1659
35	1748
35	1690
35	1372
35	1685
35	1750
35	1410
35	1809
35	1781
35	1731
35	1843
35	1833
35	1697
35	1774
35	1618
35	1782
35	1419
35	1554
35	1734
35	1670
35	1848
35	1615
35	1547
35	1488
35	1786
35	1794
35	1844
35	1838
35	1798
35	1812
35	1828
35	1505
35	1802
35	1444
35	1839
35	1586
35	1729
35	1816
35	1845
35	1768
35	1752
35	1827
35	1657
35	1840
35	1817
35	1712
35	1658
35	1800
35	1825
35	1725
35	1835
35	1700
82	4185
82	3870
82	4174
82	4179
82	3901
82	4123
82	4142
82	4096
82	4040
82	4027
82	4187
82	4101
82	4158
82	3843
82	4178
82	4037
82	4082
82	4099
82	3923
82	4197
82	4159
82	3951
82	4081
82	4166
82	4175
82	4147
82	3746
82	4079
82	4163
82	4050
82	3679
82	4102
82	3815
82	4200
82	3818
82	3838
82	3612
82	3913
82	4127
82	4162
82	4199
82	3898
82	3728
82	3990
82	3920
82	2503
82	4128
82	4054
82	4091
82	4126
82	3770
82	4129
82	4131
82	3963
82	3909
82	3914
82	3503
82	4167
82	4117
82	4155
82	4171
82	4157
82	4032
82	4066
82	4136
82	3975
82	4080
82	4124
82	4112
82	3872
82	3804
82	3530
82	4056
82	4069
82	4145
82	3812
82	3696
82	4161
82	4181
82	4034
82	4138
82	4139
82	3543
82	4153
82	4160
82	3722
82	4192
82	4169
82	4121
82	4170
82	4118
82	4057
82	4195
82	4001
82	3487
82	3900
82	3946
82	4097
82	3712
82	3857
38	1879
38	1751
38	1900
38	1951
38	1814
38	1925
38	1869
38	1803
38	1864
38	1987
38	1942
38	1842
38	1927
38	1904
38	1914
38	1959
38	1995
38	1907
38	1934
38	1775
38	1957
38	1993
38	1847
38	1913
38	1935
38	1962
38	1920
38	1852
38	1952
38	1983
38	1923
38	1502
38	1977
38	1717
38	1971
38	1966
38	1985
38	1661
38	1770
38	1678
38	1878
38	1954
38	1822
38	1702
38	2000
38	1811
38	1861
38	1981
38	1945
38	1659
38	1890
38	1685
38	1974
38	1867
38	1908
38	1809
38	1781
38	1731
38	1933
38	1928
38	1979
38	1986
38	1972
38	1984
38	1554
38	1734
38	1615
38	1488
38	1786
38	1921
38	1844
38	1838
38	1798
38	1960
38	1863
38	1989
38	1994
38	1958
38	1894
38	1839
38	1586
38	1886
38	1946
38	1976
38	1953
38	1910
38	1752
38	1827
38	1840
38	1964
38	1970
38	1855
38	1893
38	1725
38	1888
38	1835
38	1858
38	1963
38	1700
38	1881
20	952
20	1091
20	1059
20	1066
20	1035
20	1094
20	1062
20	1055
20	1078
20	1093
20	934
20	955
20	1071
20	1013
20	969
20	1056
20	1008
20	1009
20	846
20	976
20	708
20	1014
20	660
20	1074
20	1061
20	891
20	933
20	1086
20	1054
20	857
20	1065
20	1068
20	1085
20	1057
20	897
20	886
20	1012
20	1049
20	1083
20	962
20	1015
20	809
20	1028
20	900
20	1080
20	907
20	1095
20	1072
20	1023
20	920
20	854
20	1063
20	1077
20	1001
20	1025
20	1075
20	1082
20	882
20	885
20	840
20	971
20	980
20	1017
20	1097
20	745
20	1076
20	917
20	1090
20	1003
20	776
20	997
20	1092
20	856
20	1038
20	970
20	1039
20	663
20	1053
20	1000
20	1036
20	1096
20	942
20	1099
20	1088
20	921
20	943
20	1027
20	690
20	1064
20	1045
20	865
20	592
20	902
20	1029
20	786
20	777
20	1098
20	936
20	915
20	843
64	3232
64	3097
64	3284
64	3147
64	3151
64	3299
64	3107
64	2672
64	3117
64	2813
64	2473
64	3239
64	3209
64	3235
64	2978
64	2880
64	2645
64	3274
64	3262
64	2790
64	3106
64	3228
64	3293
64	3064
64	2690
64	3268
64	3247
64	3264
64	3234
64	3155
64	3272
64	3237
64	3036
64	3260
64	3081
64	2837
64	3290
64	2818
64	3273
64	3257
64	3261
64	2503
64	3259
64	3111
64	3088
64	2871
64	3153
64	3251
64	3021
64	3281
64	3059
64	2889
64	3246
64	2989
64	3192
64	3270
64	3218
64	3219
64	2756
64	3250
64	3285
64	3197
64	3294
64	3172
64	2267
64	3233
64	2860
64	3183
64	3176
64	2936
64	3230
64	3288
64	3135
64	3252
64	3269
64	2878
64	3103
64	2965
64	3006
64	3283
64	3263
64	3149
64	2850
64	3062
64	3291
64	3196
64	2753
64	3256
64	2773
64	3258
64	3286
64	2699
64	3185
64	3276
64	3170
64	3154
64	2892
64	2572
64	3297
64	2650
84	4185
84	4179
84	3901
84	4142
84	4245
84	4279
84	3843
84	4178
84	4037
84	4283
84	4295
84	4082
84	4276
84	4242
84	3923
84	4254
84	4197
84	4159
84	3951
84	4201
84	4226
84	4081
84	4166
84	4261
84	4175
84	4291
84	4147
84	3746
84	4250
84	4275
84	4102
84	3815
84	4273
84	4225
84	4200
84	4287
84	4208
84	3838
84	3612
84	4127
84	4199
84	3728
84	3920
84	4271
84	2503
84	4252
84	4128
84	4258
84	4091
84	4290
84	4126
84	4222
84	4217
84	3770
84	4129
84	3963
84	4210
84	3914
84	4293
84	3503
84	4248
84	4117
84	4244
84	4171
84	4157
84	4032
84	4136
84	4269
84	4237
84	3975
84	4238
84	4298
84	4145
84	3812
84	3696
84	4282
84	4221
84	4262
84	4181
84	4034
84	4289
84	4205
84	4138
84	3543
84	4153
84	4229
84	4192
84	4169
84	4239
84	4204
84	4278
84	4118
84	3487
84	3900
84	3946
84	4097
84	4253
84	4243
84	3712
84	3857
77	3847
77	3724
77	3870
77	3680
77	3814
77	3885
77	3808
77	3901
77	3532
77	3878
77	3730
77	3806
77	3618
77	3928
77	3915
77	3843
77	3634
77	3376
77	2645
77	3262
77	2790
77	3923
77	3692
77	3676
77	3666
77	3865
77	3264
77	3822
77	3904
77	3935
77	3746
77	3862
77	3679
77	3815
77	3818
77	3721
77	3838
77	3612
77	3913
77	3290
77	3898
77	3728
77	3920
77	3939
77	2503
77	3768
77	3251
77	3905
77	3896
77	3938
77	3807
77	3849
77	3339
77	3861
77	3796
77	3944
77	3770
77	3725
77	3921
77	3747
77	3884
77	3909
77	3914
77	3503
77	3776
77	3784
77	3576
77	3872
77	3804
77	3786
77	3530
77	3926
77	3745
77	2965
77	3662
77	3949
77	3812
77	3696
77	3819
77	3887
77	3741
77	3895
77	3945
77	3860
77	3950
77	3937
77	3543
77	3357
77	3528
77	3722
77	3797
77	3864
77	3934
77	3933
77	3943
77	3487
77	3900
77	3946
77	3712
[truncated: 8,001 more rows]
