# Supplementary material for: Environmental influences on evolvable robots
Source: PLoS One. 2020 May 29;15(5):e0233848. doi: 10.1371/journal.pone.0233848 (PMC7259730; doi:10.1371/journal.pone.0233848)
Supplement: S1 Dataset — (ZIP) [file pone.0233848.s003.zip › data_plosone/all_measures_seasonal_tilted_6.tsv]

robot_id	velocity	displacement_velocity	displacement_velocity_hill	head_balance	contacts	branching	branching_modules_count	limbs	extremities	length_of_limbs	extensiveness	coverage	joints	hinge_count	active_hinges_count	brick_count	touch_sensor_count	brick_sensor_count	proportion	width	height	absolute_size	sensors	symmetry	avg_period	dev_period	avg_phase_offset	dev_phase_offset	avg_amplitude	dev_amplitude	avg_intra_dev_params	avg_inter_dev_params	sensors_reach	recurrence	synaptic_reception	fitness	cons_fitness
3233	0.019922319289330404	0.003072111532634455	0.003053686089228525	0.9747622609939111	-1	0	0	0.16666666666666666	1	1.0	6	1.0	1.0	7	6	0	0	0	0.125	8	1	8	0.0	0	0.5305507305910179	0.8258878808648912	0.7453750790946762	0.9158189605930644	0.3811189365857457	0.9187336048706947	0.9222427337025292	0.8931145735512056	0	0	0.0	0.003053686089228525	112
766	0.012075663605946559	0.004023542914560632	-0.0011507128422417374	0.9750549216925902	-1	0	0	0.4	4	0.6923076923076923	9	0.23809523809523808	0.6153846153846154	11	8	3	3	0	0.7777777777777778	7	9	15	0.42857142857142855	0.16666666666666666	0.6579553912650249	0.8613296284999188	0.6061331172593728	0.8914074680835107	0.7306345569571882	0.9410645187513729	0.8548885823320029	0.9032656667979776	0.5454545454545454	0.45454545454545453	0.0	-0.00011507128422417375	28
2016	0.019254163498963986	0.0033427267708587578	0.003342241963194246	0.9747258780413517	-1	0	0	0.16666666666666666	1	1.0	6	1.0	1.0	7	6	0	0	0	0.125	8	1	8	0.0	0	0.5305507305910179	0.8258878808648912	0.7453750790946762	0.9158189605930644	0.3811189365857457	0.9187336048706947	0.9222427337025292	0.8931145735512056	0	0	0.0	0.003342241963194246	42
3343	0.019730116836108855	0.0029925855628645816	0.0027867496586475933	0.9744995162761497	-1	0	0	0.16666666666666666	1	1.0	6	1.0	1.0	7	6	0	0	0	0.125	8	1	8	0.0	0	0.5305507305910179	0.8258878808648912	0.7453750790946762	0.9158189605930644	0.3811189365857457	0.9187336048706947	0.9222427337025292	0.8931145735512056	0	0	0.0	0.0027867496586475933	27
184	0.002769903716666171	0.0027157825440954557	-0.0027135480014508543	0.981719564999369	-1	0	0	0.3333333333333333	1	1.0	2	0.6666666666666666	0.5	1	1	2	2	0	0.6666666666666666	3	2	4	0.25	0	0.49898135900764196	0.5	0.8523495426351868	0.5	0.315775556224812	0.5	0.9026453073127673	0.5	1.0	1.0	0.0	-0.0002713548001450854	31
3339	0.01574536028229904	0.002345342063507909	0.0011398835876854421	0.9745639289741239	-1	0	0	0.2	1	1.0	5	1.0	1.0	6	5	0	0	0	0.14285714285714285	7	1	7	0.0	0	0.6336207054340335	0.7474688121384813	0.6410976669696113	0.9201732478027423	0.39419089212382	0.9173504853727055	0.8951946700200382	0.8785653376124706	0	0	0.0	0.0011398835876854421	3
3489	0.020293246602457522	0.003113417958251115	0.0031067582241775305	0.9748917485277282	-1	0	0	0.16666666666666666	1	1.0	6	1.0	1.0	7	6	0	0	0	0.125	8	1	8	0.0	0	0.5305507305910179	0.8258878808648912	0.7453750790946762	0.9158189605930644	0.3811189365857457	0.9187336048706947	0.9222427337025292	0.8931145735512056	0	0	0.0	0.0031067582241775305	19
545	0.014280686194274451	0.0022690880443206585	-0.002045652057584865	0.97496200087187	-1	0	0	0.3333333333333333	2	0.7142857142857143	5	0.375	0.7142857142857143	7	5	1	1	0	0.6666666666666666	4	6	9	0.25	0.4	0.32124425524965633	0.9469665112359216	0.47530111529506713	0.9137308209292114	0.4809589173182527	0.9081068721022112	0.8840616280086638	0.924912603831025	1.0	0.14285714285714285	0.0	-0.0002045652057584865	50
4860	0.019909269269168688	0.0037013325745942566	0.0036996485947022708	0.9743407393076275	-1	0	0	0.16666666666666666	1	1.0	6	1.0	1.0	7	6	0	0	0	0.125	8	1	8	0.0	0	0.5305507305910179	0.8258878808648912	0.7453750790946762	0.9158189605930644	0.40726284766189436	0.8905819593346705	0.8576271370217208	0.8822005670769583	0	0	0.0	0.0036996485947022708	42
231	0.015644949688722824	0.007422202094688271	-0.007415212156331746	0.9803001031092297	-1	0	0	0.3	3	0.8461538461538461	11	0.38461538461538464	0.8461538461538461	13	11	1	1	0	0.23076923076923078	13	3	15	0.25	1.0	0.4635586606858403	0.830770080869586	0.776183022328118	0.9088753040331043	0.4885020383698113	0.8893772841648634	0.8051177257860677	0.8799359022031968	1.0	0.38461538461538464	0.0	-0.0007415212156331746	5
1511	0.0192529306204886	0.0031806154872299256	0.0031625100050329084	0.9745759728786919	-1	0	0	0.16666666666666666	1	1.0	6	1.0	1.0	7	6	0	0	0	0.125	8	1	8	0.0	0	0.5305507305910179	0.8258878808648912	0.7453750790946762	0.9158189605930644	0.3811189365857457	0.9187336048706947	0.9222427337025292	0.8931145735512056	0	0	0.0	0.0031625100050329084	52
523	0.021369152263565405	0.008100969330508054	-0.008093785778361522	0.9559822081969994	-1	0	0	0.4	4	0.6923076923076923	9	0.23809523809523808	0.6153846153846154	9	8	5	4	0	0.7777777777777778	9	7	15	0.3076923076923077	0.15384615384615385	0.8782915550345086	0.9648352343704115	0.4787691479813557	0.6999938836972015	0.7853934772909013	0.7903146380296069	0.900455252932025	0.8616029906069581	0.33333333333333337	0.2222222222222222	0.0	-0.0008093785778361522	1
4227	0.0195975762393515	0.0026813240089013056	0.002422245391339744	0.9746799177117189	-1	0	0	0.16666666666666666	1	1.0	6	1.0	1.0	7	6	0	0	0	0.125	8	1	8	0.0	0	0.5305507305910179	0.8258878808648912	0.7453750790946762	0.9158189605930644	0.3811189365857457	0.9187336048706947	0.9222427337025292	0.8931145735512056	0	0	0.0	0.002422245391339744	25
2368	0.01974125370690014	0.002995081892308241	0.0029200650263512696	0.9745159085445709	-1	0	0	0.16666666666666666	1	1.0	6	1.0	1.0	7	6	0	0	0	0.125	8	1	8	0.0	0	0.5305507305910179	0.8258878808648912	0.7453750790946762	0.9158189605930644	0.3811189365857457	0.9187336048706947	0.9222427337025292	0.8931145735512056	0	0	0.0	0.0029200650263512696	52
2689	0.019715245481850822	0.0028809496363294343	0.0028090109700664606	0.9746178441942718	-1	0	0	0.16666666666666666	1	1.0	6	1.0	1.0	7	6	0	0	0	0.125	8	1	8	0.0	0	0.5305507305910179	0.8258878808648912	0.7453750790946762	0.9158189605930644	0.3811189365857457	0.9187336048706947	0.9222427337025292	0.8931145735512056	0	0	0.0	0.0028090109700664606	31
4170	0.01937030335482282	0.0029756552725213863	0.0026092311493689305	0.9745247564087854	-1	0	0	0.16666666666666666	1	1.0	6	1.0	1.0	7	6	0	0	0	0.125	8	1	8	0.0	0	0.5305507305910179	0.8258878808648912	0.7453750790946762	0.9158189605930644	0.3811189365857457	0.9187336048706947	0.9222427337025292	0.8931145735512056	0	0	0.0	0.0026092311493689305	18
14	0.011815764128381501	0.0049172990345726034	-0.002564325789962751	0.9707165242659194	-1	0	0	0.5	4	0.6	6	0.4	0.4	6	4	5	1	0	0.8333333333333334	5	6	12	0.08333333333333333	0.3333333333333333	0.6074878229605045	0.8082096877923438	0.5397172819583507	0.7430710361155837	0.4970427539805401	0.8114193159975598	0.708709554810803	0.7891633994254582	1.0	0.16666666666666666	0.0	-0.0002564325789962751	4
3157	0.022229775802502936	0.008097787026420276	-0.008049235966474597	0.9174501013881994	-1	0	0	0.1	1	1.0	13	1.0	1.0	14	13	0	0	0	0.06666666666666667	15	1	15	0.0	0	0.5303581818038889	0.81845843705531	0.7554960630606911	0.9083230140474272	0.4731284150813207	0.9337256821549824	0.8562632868297952	0.8955019169956906	0	0	0.0	-0.0008049235966474597	1
1097	0.016303653162074144	0.011323684765231736	-0.010669020993597405	0.9665721852701543	-1	0	0	0.2	1	1.0	5	1.0	1.0	6	5	0	0	0	0.14285714285714285	7	1	7	0.0	0	0.5578060550696394	0.8420765716971466	0.6410976669696113	0.9266397360977312	0.36796556044511913	0.8985067213890242	0.8942084473823512	0.8938066735736858	0	0	0.0	-0.0010669020993597405	0
4994	0.01953738872668774	0.0030734684767583288	0.0025826637158314343	0.974053449658209	-1	0	0	0.16666666666666666	1	1.0	6	1.0	1.0	7	6	0	0	0	0.125	8	1	8	0.0	0	0.5305507305910179	0.8258878808648912	0.7453750790946762	0.9158189605930644	0.40726284766189436	0.8905819593346705	0.8576271370217208	0.8822005670769583	0	0	0.0	0.0025826637158314343	9
1251	0.019920755697258173	0.002744662605340559	0.0026042354124316295	0.9746392891453155	-1	0	0	0.16666666666666666	1	1.0	6	1.0	1.0	7	6	0	0	0	0.125	8	1	8	0.0	0	0.5305507305910179	0.8258878808648912	0.7453750790946762	0.9158189605930644	0.3811189365857457	0.9187336048706947	0.9222427337025292	0.8931145735512056	0	0	0.0	0.0026042354124316295	8
2998	0.019864316210720115	0.0028462050676186235	0.002519890511265427	0.9747803054192345	-1	0	0	0.16666666666666666	1	1.0	6	1.0	1.0	7	6	0	0	0	0.125	8	1	8	0.0	0	0.5305507305910179	0.8258878808648912	0.7453750790946762	0.9158189605930644	0.3811189365857457	0.9187336048706947	0.9222427337025292	0.8931145735512056	0	0	0.0	0.002519890511265427	18
749	0.015215654949729696	0.002280492575838539	-0.0012360270832575538	0.9629003628844822	-1	0	0	0.5	5	0.5384615384615384	7	0.42857142857142855	0.46153846153846156	9	6	5	3	0	0.7142857142857143	5	7	15	0.2727272727272727	0.25	0.6864623713492027	0.9410517430077786	0.45719435123906116	0.8789978262673496	0.7606525495600248	0.9382070471289014	0.8714533192599476	0.9235200882681491	0.4444444444444444	0.2222222222222222	0.0	-0.0001236027083257554	54
3135	0.019436478151358856	0.002907214054655067	0.0024676196803302256	0.9744913228670283	-1	0	0	0.16666666666666666	1	1.0	6	1.0	1.0	7	6	0	0	0	0.125	8	1	8	0.0	0	0.5305507305910179	0.8258878808648912	0.7453750790946762	0.9158189605930644	0.3811189365857457	0.9187336048706947	0.9222427337025292	0.8931145735512056	0	0	0.0	0.0024676196803302256	33
3895	0.020237740846897712	0.0031723898030787023	0.003120835717906085	0.9741242661300148	-1	0	0	0.16666666666666666	1	1.0	6	1.0	1.0	7	6	0	0	0	0.125	8	1	8	0.0	0	0.5305507305910179	0.8258878808648912	0.7453750790946762	0.9158189605930644	0.40726284766189436	0.9046660674234773	0.8576271370217208	0.8874141972670602	0	0	0.0	0.003120835717906085	29
4542	0.018918482456677838	0.002805999670370797	0.0025462179295412477	0.9744742975127333	-1	0	0	0.16666666666666666	1	1.0	6	1.0	1.0	7	6	0	0	0	0.125	8	1	8	0.0	0	0.5305507305910179	0.8258878808648912	0.7453750790946762	0.9158189605930644	0.3811189365857457	0.9187336048706947	0.9222427337025292	0.8931145735512056	0	0	0.0	0.0025462179295412477	11
3848	0.019180759043432694	0.002819786314703974	0.002680072328535196	0.974502047097053	-1	0	0	0.16666666666666666	1	1.0	6	1.0	1.0	7	6	0	0	0	0.125	8	1	8	0.0	0	0.5305507305910179	0.8258878808648912	0.7453750790946762	0.9158189605930644	0.3811189365857457	0.9187336048706947	0.9222427337025292	0.8931145735512056	0	0	0.0	0.002680072328535196	22
632	0.019879940162978987	0.009347348643862953	-0.008692253079910436	0.9691900953548537	-1	0.25	1	0.6	6	0.46153846153846156	6	0.5357142857142857	0.38461538461538464	10	5	4	1	0	0.5714285714285714	4	7	15	0.14285714285714285	0.18181818181818182	0.5804641581609904	0.951613330923881	0.48747526133764507	0.9446084921279237	0.6013902161860873	0.8885034361027816	0.8595361059930448	0.9327847605932891	1.0	0.1	0.0	-0.0008692253079910436	4
2224	0.019444765827782713	0.0031368108862825012	0.002099922743974247	0.9749231271837514	-1	0	0	0.16666666666666666	1	1.0	6	1.0	1.0	7	6	0	0	0	0.125	8	1	8	0.0	0	0.5305507305910179	0.8258878808648912	0.7453750790946762	0.9158189605930644	0.3811189365857457	0.9187336048706947	0.9222427337025292	0.8931145735512056	0	0	0.0	0.002099922743974247	7
3439	0.019347177709226254	0.003247325677476885	0.002736272997109446	0.9742693599170267	-1	0	0	0.16666666666666666	1	1.0	6	1.0	1.0	7	6	0	0	0	0.125	8	1	8	0.0	0	0.5305507305910179	0.8258878808648912	0.7453750790946762	0.9158189605930644	0.3191685283310265	0.9156092131027481	0.9011563795775256	0.8917986620520632	0	0	0.0	0.002736272997109446	13
1784	0.019536860468527328	0.0028748901641521027	0.0022890266462028243	0.9745708613755333	-1	0	0	0.16666666666666666	1	1.0	6	1.0	1.0	7	6	0	0	0	0.125	8	1	8	0.0	0	0.5305507305910179	0.8258878808648912	0.7453750790946762	0.9158189605930644	0.3811189365857457	0.9187336048706947	0.9222427337025292	0.8931145735512056	0	0	0.0	0.0022890266462028243	16
3755	0.0194490773543904	0.002669958300624601	0.0023328417863859377	0.974625300550389	-1	0	0	0.16666666666666666	1	1.0	6	1.0	1.0	7	6	0	0	0	0.125	8	1	8	0.0	0	0.5305507305910179	0.8258878808648912	0.7453750790946762	0.9158189605930644	0.3811189365857457	0.9187336048706947	0.9222427337025292	0.8931145735512056	0	0	0.0	0.0023328417863859377	12
3699	0.01938563839735814	0.0029152235983912534	0.0024309786746951174	0.9746759873011864	-1	0	0	0.16666666666666666	1	1.0	6	1.0	1.0	7	6	0	0	0	0.125	8	1	8	0.0	0	0.5305507305910179	0.8258878808648912	0.7453750790946762	0.9158189605930644	0.3811189365857457	0.9187336048706947	0.9222427337025292	0.8931145735512056	0	0	0.0	0.0024309786746951174	21
1156	0.015675349043318285	0.002417554324645059	0.0005865322225785494	0.9743018042148037	-1	0	0	0.2	1	1.0	5	1.0	1.0	6	5	0	0	0	0.14285714285714285	7	1	7	0.0	0	0.6262165857925499	0.8400944645176147	0.7453750790946762	0.8215297558603517	0.36796556044511913	0.7119341817693432	0.8942084473823512	0.7963265369724375	0	0	0.0	0.0005865322225785494	5
4015	0.019241421912098728	0.0026852300746770825	0.0022011277796403646	0.9747032054747938	-1	0	0	0.16666666666666666	1	1.0	6	1.0	1.0	7	6	0	0	0	0.125	8	1	8	0.0	0	0.5305507305910179	0.8258878808648912	0.7453750790946762	0.9158189605930644	0.3811189365857457	0.9187336048706947	0.9222427337025292	0.8931145735512056	0	0	0.0	0.0022011277796403646	11
3934	0.019993414629128705	0.0030773110352980554	0.0030301182851533268	0.9747991435524074	-1	0	0	0.16666666666666666	1	1.0	6	1.0	1.0	7	6	0	0	0	0.125	8	1	8	0.0	0	0.5305507305910179	0.8258878808648912	0.7453750790946762	0.9158189605930644	0.3811189365857457	0.9187336048706947	0.9222427337025292	0.8931145735512056	0	0	0.0	0.0030301182851533268	45
1605	0.009086714226440588	0.0021528499976128986	-0.0007434782594274575	0.9654754157302688	-1	0	0	0.25	1	1.0	4	1.0	1.0	5	4	0	0	0	0.16666666666666666	6	1	6	0.0	0	0.7218824409940819	0.8619326660217901	0.7453750790946762	0.9379489301453442	0.3548121843044926	0.917836901984097	0.9222427337025292	0.9105331614288478	0	0	0.0	-7.434782594274575e-05	3
1667	0.019202719399816947	0.002941119578922083	0.0026678469062586603	0.9748550137781505	-1	0	0	0.16666666666666666	1	1.0	6	1.0	1.0	7	6	0	0	0	0.125	8	1	8	0.0	0	0.5305507305910179	0.8258878808648912	0.7453750790946762	0.9158189605930644	0.3811189365857457	0.9187336048706947	0.9222427337025292	0.8931145735512056	0	0	0.0	0.0026678469062586603	36
1025	0.014493083382375945	0.007490342281612429	-0.007387311716177464	0.9807095522151361	-1	0	0	0.2	1	1.0	5	0.4666666666666667	0.8	5	4	1	0	0	0.6	5	3	7	0.0	0	0.5305507305910179	0.8648566330501665	0.7453750790946762	0.9396908832645225	0.3548121843044926	0.9459846036867117	0.9305569738313221	0.9233258423650121	0	0	0.0	-0.0007387311716177464	3
4507	0.019096041764407802	0.0026748754035849963	0.0020191705509490917	0.9748282999199361	-1	0	0	0.16666666666666666	1	1.0	6	1.0	1.0	7	6	0	0	0	0.125	8	1	8	0.0	0	0.5453589698739849	0.8247646166337733	0.7453750790946762	0.910293505740044	0.3811189365857457	0.9080846425396097	0.897959295744105	0.8861717888363743	0	0	0.0	0.0020191705509490917	13
4793	0.019492864029714195	0.0033499317698976335	0.0033141164814959453	0.974253875138924	-1	0	0	0.16666666666666666	1	1.0	6	1.0	1.0	7	6	0	0	0	0.125	8	1	8	0.0	0	0.5305507305910179	0.8258878808648912	0.7453750790946762	0.9158189605930644	0.40726284766189436	0.8905819593346705	0.8576271370217208	0.8822005670769583	0	0	0.0	0.0033141164814959453	90
4053	0.019773751963684867	0.0028806546407256586	0.0027674957416495612	0.9745217075487397	-1	0	0	0.16666666666666666	1	1.0	6	1.0	1.0	7	6	0	0	0	0.125	8	1	8	0.0	0	0.5305507305910179	0.8258878808648912	0.7453750790946762	0.9158189605930644	0.3811189365857457	0.9187336048706947	0.9222427337025292	0.8931145735512056	0	0	0.0	0.0027674957416495612	45
400	0.00289572515726572	0.002814649951245413	-0.0028145907337020614	0.9829378027779774	-1	0	0	0.5	2	0.6666666666666666	2	1.0	0.6666666666666666	2	2	2	1	0	0.2	5	1	5	0.125	0.5	0.6812865127243588	0.8877691455595912	0.8601237849603145	0.5762331793913891	0.6660522356100784	0.9506294366032144	0.8014593417909825	0.8554189297353507	1.0	0.5	0.0	-0.00028145907337020614	19
3167	0.019583689899469108	0.002863124374738437	0.0027630221070204736	0.9746958108433462	-1	0	0	0.16666666666666666	1	1.0	6	1.0	1.0	7	6	0	0	0	0.125	8	1	8	0.0	0	0.5305507305910179	0.8258878808648912	0.7453750790946762	0.9158189605930644	0.3811189365857457	0.9187336048706947	0.9222427337025292	0.8931145735512056	0	0	0.0	0.0027630221070204736	14
5050	0.01961760455413478	0.0033413420198632458	0.0033350394917207927	0.9742953182592565	-1	0	0	0.16666666666666666	1	1.0	6	1.0	1.0	7	6	0	0	0	0.125	8	1	8	0.0	0	0.5305507305910179	0.8258878808648912	0.7453750790946762	0.9158189605930644	0.40726284766189436	0.8905819593346705	0.8576271370217208	0.8822005670769583	0	0	0.0	0.0033350394917207927	66
4405	0.019586138568547084	0.0029404134273282273	0.0025113227041281797	0.9745301573632954	-1	0	0	0.16666666666666666	1	1.0	6	1.0	1.0	7	6	0	0	0	0.125	8	1	8	0.0	0	0.5305507305910179	0.8258878808648912	0.7453750790946762	0.9158189605930644	0.3811189365857457	0.9187336048706947	0.9222427337025292	0.8931145735512056	0	0	0.0	0.0025113227041281797	10
2609	0.019355880040449046	0.003175992454216322	0.0029295646504129197	0.9748443248350991	-1	0	0	0.16666666666666666	1	1.0	6	1.0	1.0	7	6	0	0	0	0.125	8	1	8	0.0	0	0.5305507305910179	0.8833790780356191	0.7453750790946762	0.8596081657908691	0.3811189365857457	0.7738911295192211	0.8576271370217208	0.8441048719214344	0	0	0.0	0.0029295646504129197	17
2460	0.019368697120462915	0.0029589128436959436	0.002731085942113503	0.9746770619193006	-1	0	0	0.16666666666666666	1	1.0	6	1.0	1.0	7	6	0	0	0	0.125	8	1	8	0.0	0	0.5305507305910179	0.8258878808648912	0.7453750790946762	0.9158189605930644	0.3811189365857457	0.9187336048706947	0.9222427337025292	0.8931145735512056	0	0	0.0	0.002731085942113503	22
3675	0.020057183206172485	0.0029734674833949626	0.002907967688094727	0.9746652058951166	-1	0	0	0.16666666666666666	1	1.0	6	1.0	1.0	7	6	0	0	0	0.125	8	1	8	0.0	0	0.5305507305910179	0.8258878808648912	0.7453750790946762	0.9158189605930644	0.3811189365857457	0.9187336048706947	0.9222427337025292	0.8931145735512056	0	0	0.0	0.002907967688094727	20
3519	0.019955599938028618	0.0030772060169713014	0.0030333711176449823	0.9747519101889386	-1	0	0	0.16666666666666666	1	1.0	6	1.0	1.0	7	6	0	0	0	0.125	8	1	8	0.0	0	0.5305507305910179	0.8258878808648912	0.7453750790946762	0.9158189605930644	0.3811189365857457	0.9187336048706947	0.9222427337025292	0.8931145735512056	0	0	0.0	0.0030333711176449823	56
1129	0.019688334821218782	0.0029295061386268254	0.0026690529721020615	0.9746200093332124	-1	0	0	0.16666666666666666	1	1.0	6	1.0	1.0	7	6	0	0	0	0.125	8	1	8	0.0	0	0.5305507305910179	0.8258878808648912	0.7453750790946762	0.9158189605930644	0.3811189365857457	0.9187336048706947	0.9222427337025292	0.8931145735512056	0	0	0.0	0.0026690529721020615	35
4481	0.007496722982865329	0.0017138972279334506	-0.0014445847983732736	0.9774175466558362	-1	0	0	0.25	1	1.0	3	1.0	1.0	4	3	0	0	0	0.2	5	1	5	0.0	0	0.6534719102711716	0.8840604856211487	0.7554960630606911	0.9532660463040038	0.3239184007796852	0.9553067502468081	0.9282254526740623	0.9372051996031247	0	0	0.0	-0.00014445847983732735	2
3840	0.020003760579992584	0.003329740192772974	0.0032618714464918287	0.9743263181674537	-1	0	0	0.16666666666666666	1	1.0	6	1.0	1.0	7	6	0	0	0	0.125	8	1	8	0.0	0	0.5305507305910179	0.8258878808648912	0.7453750790946762	0.9158189605930644	0.40726284766189436	0.9046660674234773	0.8576271370217208	0.8874141972670602	0	0	0.0	0.0032618714464918287	37
3089	0.02002670646180848	0.0030565548702333224	0.0030540259347926887	0.9745656476480108	-1	0	0	0.16666666666666666	1	1.0	6	1.0	1.0	7	6	0	0	0	0.125	8	1	8	0.0	0	0.5305507305910179	0.8258878808648912	0.7453750790946762	0.9158189605930644	0.3811189365857457	0.9187336048706947	0.9222427337025292	0.8931145735512056	0	0	0.0	0.0030540259347926887	58
2811	0.015452178899405337	0.002759208186140991	0.000883697976192587	0.9743385771101235	-1	0	0	0.2	1	1.0	5	1.0	1.0	6	5	0	0	0	0.14285714285714285	7	1	7	0.0	0	0.6262165857925499	0.8400944645176147	0.7453750790946762	0.8215297558603517	0.36796556044511913	0.7119341817693432	0.8942084473823512	0.7963265369724375	0	0	0.0	0.000883697976192587	7
2174	0.0195376344530759	0.003161819518244648	0.003018977238803264	0.9748136233797599	-1	0	0	0.16666666666666666	1	1.0	6	1.0	1.0	7	6	0	0	0	0.125	8	1	8	0.0	0	0.5305507305910179	0.8258878808648912	0.7453750790946762	0.9158189605930644	0.3811189365857457	0.9187336048706947	0.9222427337025292	0.8931145735512056	0	0	0.0	0.003018977238803264	9
3153	0.019940001287775552	0.003073476241594399	0.0030733243492405025	0.9749340017339145	-1	0	0	0.16666666666666666	1	1.0	6	1.0	1.0	7	6	0	0	0	0.125	8	1	8	0.0	0	0.5305507305910179	0.8258878808648912	0.7453750790946762	0.9158189605930644	0.3811189365857457	0.9187336048706947	0.9222427337025292	0.8931145735512056	0	0	0.0	0.0030733243492405025	18
2116	0.020052138561607126	0.003080267781930628	0.0030717292477776327	0.9747164307053077	-1	0	0	0.16666666666666666	1	1.0	6	1.0	1.0	7	6	0	0	0	0.125	8	1	8	0.0	0	0.5305507305910179	0.8258878808648912	0.7453750790946762	0.9158189605930644	0.3811189365857457	0.9187336048706947	0.9222427337025292	0.8931145735512056	0	0	0.0	0.0030717292477776327	69
5026	0.019958646023296313	0.0031470735513331543	0.0029454634150206755	0.974349724536651	-1	0	0	0.16666666666666666	1	1.0	6	1.0	1.0	7	6	0	0	0	0.125	8	1	8	0.0	0	0.5305507305910179	0.8258878808648912	0.7453750790946762	0.9158189605930644	0.40726284766189436	0.8905819593346705	0.8576271370217208	0.8822005670769583	0	0	0.0	0.0029454634150206755	8
4468	0.02000891048791128	0.0031358110656994633	0.0030436213050307206	0.9741656560365816	-1	0	0	0.16666666666666666	1	1.0	6	1.0	1.0	7	6	0	0	0	0.125	8	1	8	0.0	0	0.5305507305910179	0.8258878808648912	0.7453750790946762	0.9158189605930644	0.40726284766189436	0.8905819593346705	0.8576271370217208	0.8822005670769583	0	0	0.0	0.0030436213050307206	48
2326	0.01988127763077566	0.0029801869361235863	0.0028996444498079785	0.9746515954303947	-1	0	0	0.16666666666666666	1	1.0	6	1.0	1.0	7	6	0	0	0	0.125	8	1	8	0.0	0	0.5305507305910179	0.8258878808648912	0.7453750790946762	0.9158189605930644	0.3811189365857457	0.9187336048706947	0.9222427337025292	0.8931145735512056	0	0	0.0	0.0028996444498079785	32
4742	0.019199096061239977	0.0027263805491313424	0.002306963550557555	0.9747613854196915	-1	0	0	0.16666666666666666	1	1.0	6	1.0	1.0	7	6	0	0	0	0.125	8	1	8	0.0	0	0.5305507305910179	0.8258878808648912	0.7453750790946762	0.9158189605930644	0.3811189365857457	0.9187336048706947	0.9222427337025292	0.8931145735512056	0	0	0.0	0.002306963550557555	15
4463	0.01953969833374958	0.002657151075556576	0.002561187020631785	0.9744834981406855	-1	0	0	0.16666666666666666	1	1.0	6	1.0	1.0	7	6	0	0	0	0.125	8	1	8	0.0	0	0.5453589698739849	0.7565011231427223	0.5368202548445465	0.9449701614661702	0.3811189365857457	0.9209562631125171	0.8576271370217208	0.8951155517025807	0	0	0.0	0.002561187020631785	37
43	0.0053043901133321214	0.003067652701815017	-0.0027440672914829153	0.9543313626958858	-1	0	0	0.3333333333333333	2	0.8571428571428571	6	0.6428571428571429	0.5714285714285714	6	4	2	2	0	0.2857142857142857	7	2	9	0.3333333333333333	0	0.7365460559969542	0.8482279340675836	0.6205243128409221	0.8263949757584582	0.30263183816712474	0.9167422768145742	0.8457668348662403	0.8691330483071362	0.75	0.5	0.0	-0.00027440672914829154	24
3414	0.017993188268051387	0.007525744723054919	0.005897370058642565	0.9753690425856995	-1	0	0	0.16666666666666666	1	1.0	6	1.0	1.0	7	6	0	0	0	0.125	8	1	8	0.0	0	0.5305507305910179	0.7840717154971575	0.7453750790946762	0.9158189605930644	0.3811189365857457	0.9187336048706947	0.9054957766383593	0.8843095336727845	0	0	0.0	0.005897370058642565	2
4172	0.019650586460890712	0.0058481378292665484	-0.0055063450116710705	0.9745331631729407	-1	0	0	0.2	1	1.0	5	1.0	1.0	6	5	0	0	0	0.14285714285714285	1	7	7	0.0	0	0.5305507305910179	0.8218234975835498	0.6410976669696113	0.8897037577122644	0.39419089212382	0.9311699488999646	0.8942084473823512	0.8883262123761818	0	0	0.0	-0.0005506345011671071	3
2318	0.019563242798085446	0.002901844479366975	0.0027406502523493644	0.9745244932239023	-1	0	0	0.16666666666666666	1	1.0	6	1.0	1.0	7	6	0	0	0	0.125	8	1	8	0.0	0	0.5305507305910179	0.8258878808648912	0.7453750790946762	0.9158189605930644	0.3811189365857457	0.9187336048706947	0.9222427337025292	0.8931145735512056	0	0	0.0	0.0027406502523493644	11
3054	0.019777997363032145	0.002846519311346694	0.0026094372576037405	0.9745279082980536	-1	0	0	0.16666666666666666	1	1.0	6	1.0	1.0	7	6	0	0	0	0.125	8	1	8	0.0	0	0.5305507305910179	0.8258878808648912	0.7453750790946762	0.9158189605930644	0.3811189365857457	0.9187336048706947	0.9222427337025292	0.8931145735512056	0	0	0.0	0.0026094372576037405	53
3269	0.01605593186522659	0.002422838749326221	0.0005503565837456653	0.9741019595569883	-1	0	0	0.2	1	1.0	5	1.0	1.0	6	5	0	0	0	0.14285714285714285	7	1	7	0.0	0	0.6262165857925499	0.8400944645176147	0.7453750790946762	0.8215297558603517	0.36796556044511913	0.7119341817693432	0.8942084473823512	0.7963265369724375	0	0	0.0	0.0005503565837456653	5
3160	0.01957479476738625	0.003071011192634114	0.002828324747779022	0.9745320086433127	-1	0	0	0.16666666666666666	1	1.0	6	1.0	1.0	7	6	0	0	0	0.125	8	1	8	0.0	0	0.5305507305910179	0.8258878808648912	0.7453750790946762	0.9158189605930644	0.3811189365857457	0.9187336048706947	0.9222427337025292	0.8931145735512056	0	0	0.0	0.002828324747779022	69
429	None	None	None	None	None	0	0	0.3	3	0.8333333333333334	10	0.5833333333333334	0.5833333333333334	9	7	4	5	0	0.6666666666666666	6	4	14	0.5	0.4	0.7122648192435587	0.8178401447976782	0.9033080895432887	0.9540576854031736	0.7396199916803725	0.954196091236274	0.8173631331172816	0.9257985655542954	0.2222222222222222	0.5555555555555556	0.0	None	0
3498	0.019840838069641913	0.0033019899241511987	0.003256647424600957	0.9749324772626657	-1	0	0	0.16666666666666666	1	1.0	6	1.0	1.0	7	6	0	0	0	0.125	8	1	8	0.0	0	0.5305507305910179	0.8258878808648912	0.7453750790946762	0.9158189605930644	0.3811189365857457	0.9187336048706947	0.9222427337025292	0.8931145735512056	0	0	0.0	0.003256647424600957	21
4079	0.019895415925752235	0.0064483161899497494	-0.006312704974152011	0.9735796234473411	-1	0	0	0.2	1	1.0	5	1.0	1.0	6	5	0	0	0	0.14285714285714285	1	7	7	0.0	0	0.5305507305910179	0.8218234975835498	0.6410976669696113	0.8897037577122644	0.39419089212382	0.9311699488999646	0.8942084473823512	0.8883262123761818	0	0	0.0	-0.0006312704974152011	2
1013	0.016084462673352132	0.0020606465690822737	0.0015371688272549063	0.9744592689521296	-1	0	0	0.2	1	1.0	5	1.0	1.0	6	5	0	0	0	0.14285714285714285	7	1	7	0.0	0	0.6336207054340335	0.7474688121384813	0.6410976669696113	0.9201732478027423	0.39419089212382	0.9173504853727055	0.8951946700200382	0.8785653376124706	0	0	0.0	0.0015371688272549063	14
4301	0.01922388697925968	0.002827413993648274	0.0015966017959136655	0.9748996340033076	-1	0	0	0.16666666666666666	1	1.0	6	1.0	1.0	7	6	0	0	0	0.125	8	1	8	0.0	0	0.5305507305910179	0.8258878808648912	0.7453750790946762	0.9158189605930644	0.3811189365857457	0.9187336048706947	0.9222427337025292	0.8931145735512056	0	0	0.0	0.0015966017959136655	10
4626	0.01967148756683238	0.0033942717474837797	0.003184026099597856	0.9741336592766501	-1	0	0	0.16666666666666666	1	1.0	6	1.0	1.0	7	6	0	0	0	0.125	8	1	8	0.0	0	0.5305507305910179	0.8258878808648912	0.7453750790946762	0.9158189605930644	0.40726284766189436	0.9046660674234773	0.8576271370217208	0.8874141972670602	0	0	0.0	0.003184026099597856	25
154	0.002645131185397547	0.002588119474662014	-0.0025702389999777554	0.9825919296339682	-1	0	0	1.0	1	0	0	1.0	0	0	0	1	3	0	0.5	1	2	2	0.5	0	0	0	0	0	0	0	0	0	0	0	0	-0.1	0
595	0.011588536544053132	0.002720175985619318	-0.00037481210740965813	0.973444261637189	-1	0	0	0.4	4	0.6923076923076923	9	0.3125	0.6923076923076923	11	9	3	2	0	0.3333333333333333	4	12	15	0.25	0.15384615384615385	0.587866175724875	0.8073507836060632	0.6245837753991231	0.931294859928629	0.4885020383698113	0.9035947742071965	0.8548885823320029	0.8901707672436865	0.6363636363636364	0.2727272727272727	0.0	-3.748121074096581e-05	122
740	0.016383607016492475	0.0025074074442630514	0.0019958324905981545	0.9741235816388757	-1	0	0	0.2	1	1.0	5	1.0	1.0	6	5	0	0	0	0.14285714285714285	7	1	7	0.0	0	0.6262165857925499	0.8408666975614608	0.6873132619100584	0.823714036441741	0.3970901580693712	0.7236665423958947	0.8280504469671509	0.8005459029897015	0	0	0.0	0.0019958324905981545	30
877	0.01983197833848959	0.00219152996849769	0.0017660029310885821	0.9750961653983361	-1	0	0	0.16666666666666666	1	1.0	6	1.0	1.0	7	6	0	0	0	0.125	8	1	8	0.0	0	0.7218824409940819	0.8086019956816277	0.7453750790946762	0.8169853287818654	0.40726284766189436	0.9007447852555265	0.8335627236260023	0.8473774090145628	0	0	0.0	0.0017660029310885821	40
4784	0.01971036093588262	0.0032120316712795226	0.002982737595460289	0.9742953408913844	-1	0	0	0.16666666666666666	1	1.0	6	1.0	1.0	7	6	0	0	0	0.125	8	1	8	0.0	0	0.5305507305910179	0.8258878808648912	0.7453750790946762	0.9158189605930644	0.40726284766189436	0.8905819593346705	0.8576271370217208	0.8822005670769583	0	0	0.0	0.002982737595460289	31
4196	0.019767849991385887	0.0032816128617743313	0.0030463961082692267	0.9742363099534087	-1	0	0	0.16666666666666666	1	1.0	6	1.0	1.0	7	6	0	0	0	0.125	8	1	8	0.0	0	0.5305507305910179	0.8258878808648912	0.7453750790946762	0.9158189605930644	0.40726284766189436	0.9046660674234773	0.8576271370217208	0.8874141972670602	0	0	0.0	0.0030463961082692267	22
4136	0.01913481104669996	0.0028273584971933506	0.00229521508524003	0.9747307502994376	-1	0	0	0.16666666666666666	1	1.0	6	1.0	1.0	7	6	0	0	0	0.125	8	1	8	0.0	0	0.5305507305910179	0.8258878808648912	0.7453750790946762	0.9158189605930644	0.3811189365857457	0.9187336048706947	0.9222427337025292	0.8931145735512056	0	0	0.0	0.00229521508524003	21
4085	0.02182588812960943	0.007147681054568801	-0.001948828966190637	0.9727712438658372	-1	0	0	0.16666666666666666	1	1.0	6	1.0	1.0	7	6	0	0	0	0.125	8	1	8	0.0	0	0.5453589698739849	0.7654943195876176	0.5368202548445465	0.9449701614661702	0.3811189365857457	0.9209562631125171	0.840842840599351	0.8966530291006215	0	0	0.0	-0.0001948828966190637	8
450	0.0021931103701271462	0.001972343416964153	-0.0019721013585904373	0.9846434466304884	-1	0	0	1.0	2	0.0	0	0.75	0	2	0	0	0	0	1.0	2	2	3	0.0	0	0	0	0	0	0	0	0	0	0	0	0	-0.00019721013585904373	21
1240	0.01933025225807612	0.0029527009955745915	0.001960227057618238	0.9747190581547123	-1	0	0	0.16666666666666666	1	1.0	6	1.0	1.0	7	6	0	0	0	0.125	8	1	8	0.0	0	0.5305507305910179	0.8258878808648912	0.7453750790946762	0.9158189605930644	0.3811189365857457	0.9187336048706947	0.9222427337025292	0.8931145735512056	0	0	0.0	0.001960227057618238	12
498	0.027901205888305414	0.0029989373743810324	-0.0006239047439654275	0.9528983021077506	-1	0	0	0.125	1	1.0	10	1.0	0.7	8	7	3	3	0	0.08333333333333333	12	1	12	0.3333333333333333	0	0.6920245305318005	0.8212127265708166	0.5686982282950784	0.8682233592979265	0.4334988198821056	0.937635923940564	0.8529359042034999	0.8849433980007511	0.5	0.25	0.0	-6.239047439654275e-05	7
1107	0.019499792043318743	0.002932975667204214	0.0027845707643902595	0.9747258084616336	-1	0	0	0.16666666666666666	1	1.0	6	1.0	1.0	7	6	0	0	0	0.125	8	1	8	0.0	0	0.5305507305910179	0.8258878808648912	0.7453750790946762	0.9158189605930644	0.3811189365857457	0.9187336048706947	0.9222427337025292	0.8931145735512056	0	0	0.0	0.0027845707643902595	75
3778	0.02019892827520113	0.003131156727039531	0.0030938149724217155	0.9746723271431875	-1	0	0	0.16666666666666666	1	1.0	6	1.0	1.0	7	6	0	0	0	0.125	8	1	8	0.0	0	0.5305507305910179	0.8258878808648912	0.7453750790946762	0.9158189605930644	0.3811189365857457	0.9187336048706947	0.9222427337025292	0.8931145735512056	0	0	0.0	0.0030938149724217155	26
4394	0.016499038578364742	0.0063914267803716115	-0.006273663696725788	0.9740454105360885	-1	0	0	0.3333333333333333	2	0.8333333333333334	5	0.5714285714285714	0.8333333333333334	7	5	0	0	0	0.2857142857142857	2	7	8	0.0	0	0.5305507305910179	0.8258878808648912	0.7453750790946762	0.9158189605930644	0.3811189365857457	0.9187336048706947	0.9222427337025292	0.8931145735512056	0	0	0.0	-0.0006273663696725788	1
4069	0.0166927766712847	0.006311870222187301	-0.005994033065389293	0.9748605917249382	-1	0	0	0.3333333333333333	2	0.8333333333333334	5	0.5714285714285714	0.8333333333333334	7	5	0	0	0	0.2857142857142857	2	7	8	0.0	0	0.5305507305910179	0.8258878808648912	0.7453750790946762	0.9158189605930644	0.3811189365857457	0.9187336048706947	0.9222427337025292	0.8931145735512056	0	0	0.0	-0.0005994033065389293	2
1478	0.018707417007677078	0.002927361313401187	0.0023306634324128514	0.9745774753061487	-1	0	0	0.16666666666666666	1	1.0	6	1.0	1.0	7	6	0	0	0	0.125	8	1	8	0.0	0	0.5305507305910179	0.8258878808648912	0.7453750790946762	0.9158189605930644	0.3811189365857457	0.9187336048706947	0.9222427337025292	0.8931145735512056	0	0	0.0	0.0023306634324128514	7
2989	0.019074790876655468	0.002840078059903316	0.0025899283255546948	0.9746891637074069	-1	0	0	0.16666666666666666	1	1.0	6	1.0	1.0	7	6	0	0	0	0.125	8	1	8	0.0	0	0.5305507305910179	0.8258878808648912	0.7453750790946762	0.9158189605930644	0.3811189365857457	0.9187336048706947	0.9222427337025292	0.8931145735512056	0	0	0.0	0.0025899283255546948	41
952	0.01942530938900494	0.0034099500125978435	0.0013945251238160223	0.9752003836879694	-1	0	0	0.16666666666666666	1	1.0	6	1.0	1.0	7	6	0	0	0	0.125	8	1	8	0.0	0	0.7218824409940819	0.8086019956816277	0.7453750790946762	0.8169853287818654	0.40726284766189436	0.9007447852555265	0.8335627236260023	0.8473774090145628	0	0	0.0	0.0013945251238160223	17
594	0.01928637861621339	0.002867754314527844	0.002646559946274788	0.9746905160666882	-1	0	0	0.16666666666666666	1	1.0	6	1.0	1.0	7	6	0	0	0	0.125	8	1	8	0.0	0	0.5305507305910179	0.8258878808648912	0.7453750790946762	0.9158189605930644	0.3811189365857457	0.9187336048706947	0.9222427337025292	0.8931145735512056	0	0	0.0	0.002646559946274788	127
1045	0.020202242813189376	0.003051133770827624	0.0029441345552764933	0.9746433987518549	-1	0	0	0.16666666666666666	1	1.0	6	1.0	1.0	7	6	0	0	0	0.125	8	1	8	0.0	0	0.5305507305910179	0.8258878808648912	0.7453750790946762	0.9158189605930644	0.3811189365857457	0.9187336048706947	0.9222427337025292	0.8931145735512056	0	0	0.0	0.0029441345552764933	16
3192	0.019806265299179355	0.0031613448811851387	0.003076252051741095	0.974568264932392	-1	0	0	0.16666666666666666	1	1.0	6	1.0	1.0	7	6	0	0	0	0.125	8	1	8	0.0	0	0.5305507305910179	0.8258878808648912	0.7453750790946762	0.9158189605930644	0.3811189365857457	0.9187336048706947	0.9222427337025292	0.8931145735512056	0	0	0.0	0.003076252051741095	55
2366	0.01974340145225804	0.0025041397622799855	0.0019035486408451774	0.9748278731144845	-1	0	0	0.16666666666666666	1	1.0	6	1.0	1.0	7	6	0	0	0	0.125	8	1	8	0.0	0	0.5305507305910179	0.8258878808648912	0.7453750790946762	0.9158189605930644	0.3811189365857457	0.9187336048706947	0.9222427337025292	0.8931145735512056	0	0	0.0	0.0019035486408451774	9
2173	0.01978448717714804	0.0029661235981745014	0.0028149757350592543	0.9746507894201843	-1	0	0	0.16666666666666666	1	1.0	6	1.0	1.0	7	6	0	0	0	0.125	8	1	8	0.0	0	0.5305507305910179	0.8258878808648912	0.7453750790946762	0.9158189605930644	0.3811189365857457	0.9187336048706947	0.9222427337025292	0.8931145735512056	0	0	0.0	0.0028149757350592543	53
1698	0.019702334432261125	0.003055483146411543	0.0029173293079180454	0.9747538179026578	-1	0	0	0.16666666666666666	1	1.0	6	1.0	1.0	7	6	0	0	0	0.125	8	1	8	0.0	0	0.5305507305910179	0.8258878808648912	0.7453750790946762	0.9158189605930644	0.3811189365857457	0.9187336048706947	0.9222427337025292	0.8931145735512056	0	0	0.0	0.0029173293079180454	36
3914	0.01898564073176553	0.0029212638105389787	0.0024435292280557725	0.9746976451325235	-1	0	0	0.16666666666666666	1	1.0	6	1.0	1.0	7	6	0	0	0	0.125	8	1	8	0.0	0	0.5305507305910179	0.8258878808648912	0.7453750790946762	0.9158189605930644	0.3811189365857457	0.9187336048706947	0.9222427337025292	0.8931145735512056	0	0	0.0	0.0024435292280557725	16
550	0.00470157130667435	0.003212697930391438	-0.0032126925253453597	0.9841959448855883	-1	0	0	0.3333333333333333	1	1.0	2	1.0	1.0	3	2	0	0	0	0.25	1	4	4	0.0	0	0.1051676423393483	0.7043138801588062	0.6292514447254407	0.8211826029281549	0.5300800676699662	0.7777234339191768	0.8083659876959495	0.771168007528528	0	0	0.0	-0.000321269252534536	8
1447	0.019892690726898726	0.002890546837111087	0.0027274826456415	0.9746304332509492	-1	0	0	0.16666666666666666	1	1.0	6	1.0	1.0	7	6	0	0	0	0.125	8	1	8	0.0	0	0.5305507305910179	0.8258878808648912	0.7453750790946762	0.9158189605930644	0.3811189365857457	0.9187336048706947	0.9222427337025292	0.8931145735512056	0	0	0.0	0.0027274826456415	13
460	None	None	None	None	None	0	0	0.5	5	0.5384615384615384	7	0.35714285714285715	0.46153846153846156	9	6	5	2	0	0.8571428571428571	6	7	15	0.18181818181818182	0.16666666666666666	0.8291227943152812	0.9655779882035042	0.5426092753926471	0.8999603479617857	0.7465772250284652	0.8884494473475666	0.9352678400577047	0.9265777902747385	0.611111111111111	0.3333333333333333	0.0	None	0
651	0.014018855012992172	0.00231742077702781	0.002201236911545228	0.972368992778225	-1	0	0	0.3	3	0.8461538461538461	11	0.3125	0.8461538461538461	12	11	2	1	0	0.3333333333333333	12	4	15	0.14285714285714285	0.6666666666666666	0.4635586606858403	0.7043809575505381	0.776183022328118	0.9453724540376143	0.4885020383698113	0.8390738693758212	0.8051177257860677	0.8569535017436037	1.0	0.16666666666666666	0.0	0.002201236911545228	13
2438	0.018877951816668518	0.0029203923407155248	0.0026248563805185737	0.9746382589418535	-1	0	0	0.16666666666666666	1	1.0	6	1.0	1.0	7	6	0	0	0	0.125	8	1	8	0.0	0	0.5305507305910179	0.8258878808648912	0.7453750790946762	0.9158189605930644	0.3811189365857457	0.9187336048706947	0.9222427337025292	0.8931145735512056	0	0	0.0	0.0026248563805185737	43
125	0.014199849785915776	0.005664452302527052	-0.00557353540649338	0.9771171139277391	-1	0	0	0.4	4	0.6153846153846154	8	0.4166666666666667	0.5384615384615384	10	7	4	2	0	0.4444444444444444	9	4	15	0.2222222222222222	0.3333333333333333	0.5515979900312747	0.9346998331691545	0.7519406180271195	0.915579791275697	0.5232495756140203	0.9271245541982527	0.902903791935162	0.926180022914591	0.65	0.1	0.0	-0.000557353540649338	20
209	0.002882702380021587	0.00273221231888538	-0.002731139857786213	0.9883690000922556	-1	0	0	0.75	3	0.0	0	0.5555555555555556	0	2	0	2	2	0	1.0	3	3	5	0.3333333333333333	1.0	0	0	0	0	0	0	0	0	0	0	0	-0.00027311398577862134	39
657	0.002496203565820859	0.002492650687979571	-0.002492636891808254	0.9841272985995597	-1	0	0	0.5	1	1.0	1	1.0	1.0	1	1	1	0	0	0.3333333333333333	3	1	3	0.0	0	0.6880672452793595	0.5	0.9834124594657274	0.5	0.44290650363536044	0.5	0.9011238304810815	0.5	0	0	0.0	-0.00024926368918082537	14
4486	0.019077067741443722	0.0029457807911569696	0.0025309946640061725	0.9748233561120151	-1	0	0	0.16666666666666666	1	1.0	6	1.0	1.0	7	6	0	0	0	0.125	8	1	8	0.0	0	0.5305507305910179	0.8258878808648912	0.7453750790946762	0.9158189605930644	0.3811189365857457	0.9187336048706947	0.9222427337025292	0.8931145735512056	0	0	0.0	0.0025309946640061725	31
841	0.01886237338359742	0.0023604443342405664	0.0016767742751598459	0.9747912972031147	-1	0	0	0.16666666666666666	1	1.0	6	1.0	1.0	7	6	0	0	0	0.125	8	1	8	0.0	0	0.7218824409940819	0.8086019956816277	0.7453750790946762	0.8169853287818654	0.40726284766189436	0.9007447852555265	0.8335627236260023	0.8473774090145628	0	0	0.0	0.0016767742751598459	87
3349	0.01575993822599239	0.001983595914371446	0.0012188915963109788	0.9736998081483497	-1	0	0	0.2	1	1.0	5	1.0	1.0	6	5	0	0	0	0.14285714285714285	7	1	7	0.0	0	0.6262165857925499	0.8400944645176147	0.7453750790946762	0.8215297558603517	0.36796556044511913	0.7119341817693432	0.8942084473823512	0.7963265369724375	0	0	0.0	0.0012188915963109788	5
2944	0.01984337763971051	0.0029474646867642088	0.0026063128716822172	0.9747009032606442	-1	0	0	0.16666666666666666	1	1.0	6	1.0	1.0	7	6	0	0	0	0.125	8	1	8	0.0	0	0.5305507305910179	0.8258878808648912	0.7453750790946762	0.9158189605930644	0.3811189365857457	0.9187336048706947	0.9222427337025292	0.8931145735512056	0	0	0.0	0.0026063128716822172	8
1582	0.019129183558042204	0.003400982170960937	0.003322944038434567	0.9746300776121624	-1	0	0	0.16666666666666666	1	1.0	6	1.0	1.0	7	6	0	0	0	0.125	8	1	8	0.0	0	0.5305507305910179	0.8258878808648912	0.7453750790946762	0.9158189605930644	0.3811189365857457	0.9187336048706947	0.9222427337025292	0.8931145735512056	0	0	0.0	0.003322944038434567	18
2395	0.0191719497517	0.0022931348308187376	0.002193423493293351	0.9743072303832359	-1	0	0	0.16666666666666666	1	1.0	6	1.0	1.0	7	6	0	0	0	0.125	8	1	8	0.0	0	0.5453589698739849	0.8247646166337733	0.7453750790946762	0.910293505740044	0.3811189365857457	0.9173609669110179	0.9222427337025292	0.8900322195846545	0	0	0.0	0.002193423493293351	23
923	0.019763903577941652	0.0032081539196631248	0.0032071272406603997	0.9746665507867641	-1	0	0	0.16666666666666666	1	1.0	6	1.0	1.0	7	6	0	0	0	0.125	8	1	8	0.0	0	0.5305507305910179	0.8258878808648912	0.7453750790946762	0.9158189605930644	0.3811189365857457	0.9187336048706947	0.9222427337025292	0.8931145735512056	0	0	0.0	0.0032071272406603997	117
2320	0.02101763225232163	0.002977074139579864	0.001059861464917411	0.9754649517369882	-1	0	0	0.16666666666666666	1	1.0	6	1.0	1.0	7	6	0	0	0	0.125	8	1	8	0.0	0	0.5453589698739849	0.7463255329692137	0.5368202548445465	0.9408127186265489	0.40726284766189436	0.9468201347349691	0.9237309145976451	0.9039170389375935	0	0	0.0	0.001059861464917411	6
4350	0.019780262438455862	0.0036461898053002295	0.0022086563723278585	0.9753552888625758	-1	0	0	0.16666666666666666	1	1.0	6	1.0	1.0	7	6	0	0	0	0.125	8	1	8	0.0	0	0.5453589698739849	0.7565011231427223	0.5368202548445465	0.9449701614661702	0.3811189365857457	0.9209562631125171	0.8576271370217208	0.8951155517025807	0	0	0.0	0.0022086563723278585	15
4695	0.0204958280480142	0.003440132602426975	0.003434844981256283	0.9744916085906451	-1	0	0	0.16666666666666666	1	1.0	6	1.0	1.0	7	6	0	0	0	0.125	8	1	8	0.0	0	0.5305507305910179	0.8258878808648912	0.7453750790946762	0.9158189605930644	0.40726284766189436	0.8905819593346705	0.8576271370217208	0.8822005670769583	0	0	0.0	0.003434844981256283	121
4721	0.01981535356569337	0.003051840920964293	0.002991394443580644	0.9743169524331742	-1	0	0	0.16666666666666666	1	1.0	6	1.0	1.0	7	6	0	0	0	0.125	8	1	8	0.0	0	0.5305507305910179	0.8258878808648912	0.7453750790946762	0.9158189605930644	0.40726284766189436	0.8905819593346705	0.8576271370217208	0.8822005670769583	0	0	0.0	0.002991394443580644	50
5006	0.01959763612810943	0.0030034977442918854	0.0023796497021043683	0.9742421957669052	-1	0	0	0.16666666666666666	1	1.0	6	1.0	1.0	7	6	0	0	0	0.125	8	1	8	0.0	0	0.5305507305910179	0.8258878808648912	0.7453750790946762	0.9158189605930644	0.40726284766189436	0.8905819593346705	0.8576271370217208	0.8822005670769583	0	0	0.0	0.0023796497021043683	7
2414	0.019981084706103776	0.003235062864856142	0.003228563788873823	0.9748569878935366	-1	0	0	0.16666666666666666	1	1.0	6	1.0	1.0	7	6	0	0	0	0.125	8	1	8	0.0	0	0.5305507305910179	0.8258878808648912	0.7453750790946762	0.9158189605930644	0.3811189365857457	0.9187336048706947	0.9222427337025292	0.8931145735512056	0	0	0.0	0.003228563788873823	43
4575	0.018915152945212947	0.0024930220938799504	0.002428181149619591	0.9746007333950157	-1	0	0	0.16666666666666666	1	1.0	6	1.0	1.0	7	6	0	0	0	0.125	8	1	8	0.0	0	0.5453589698739849	0.7565011231427223	0.5368202548445465	0.9449701614661702	0.3811189365857457	0.9209562631125171	0.8576271370217208	0.8951155517025807	0	0	0.0	0.002428181149619591	25
391	0.008052952572479634	0.0034266124497939455	-0.0034266124440085716	0.9512457731224727	-1	0	0	0.2	1	1.0	5	0.4375	0.8	4	4	2	2	0	1.0	4	4	7	0.25	0	0.5640293632806379	0.8700471891230568	0.41318336864918	0.8008966782260117	0.5231728144064814	0.84113898596897	0.7473786962415668	0.8393415603211419	0.75	0.75	0.0	-0.00034266124440085716	11
4378	0.019319732805286368	0.0029792923548269826	0.002462917199992505	0.9746733901817793	-1	0	0	0.16666666666666666	1	1.0	6	1.0	1.0	7	6	0	0	0	0.125	8	1	8	0.0	0	0.5305507305910179	0.8258878808648912	0.7453750790946762	0.9158189605930644	0.3811189365857457	0.9187336048706947	0.9222427337025292	0.8931145735512056	0	0	0.0	0.002462917199992505	18
1474	0.016520793350776077	0.003734130860198898	0.0017137185979159504	0.9760896288673727	-1	0	0	0.3	3	0.8461538461538461	11	0.38461538461538464	0.8461538461538461	13	11	1	1	0	0.23076923076923078	13	3	15	0.25	1.0	0.5301656330167599	0.7831263387094489	0.7453750790946762	0.9376245217237258	0.4885020383698113	0.9351670727100296	0.8961555341569021	0.9021215324495645	1.0	0.07692307692307693	0.0	0.0017137185979159504	6
3546	0.01925651862002429	0.002818481256045575	0.0020592292538059065	0.9748312979032953	-1	0	0	0.16666666666666666	1	1.0	6	1.0	1.0	7	6	0	0	0	0.125	8	1	8	0.0	0	0.5305507305910179	0.8258878808648912	0.7453750790946762	0.9158189605930644	0.3811189365857457	0.9187336048706947	0.9222427337025292	0.8931145735512056	0	0	0.0	0.0020592292538059065	9
757	0.019227380064448824	0.0027169240430336954	0.0017694106241894173	0.9751352494319704	-1	0	0	0.16666666666666666	1	1.0	6	1.0	1.0	7	6	0	0	0	0.125	8	1	8	0.0	0	0.7218824409940819	0.8086019956816277	0.7453750790946762	0.8169853287818654	0.40726284766189436	0.9007447852555265	0.8335627236260023	0.8473774090145628	0	0	0.0	0.0017694106241894173	21
4081	0.019239807835812073	0.0028565390654565767	0.0022875330734535545	0.9747374657748389	-1	0	0	0.16666666666666666	1	1.0	6	1.0	1.0	7	6	0	0	0	0.125	8	1	8	0.0	0	0.5305507305910179	0.8258878808648912	0.7453750790946762	0.9158189605930644	0.3811189365857457	0.9187336048706947	0.9222427337025292	0.8931145735512056	0	0	0.0	0.0022875330734535545	10
4457	0.015366856815521352	0.0019282635022442498	0.0016196107826387945	0.9744113876538012	-1	0	0	0.2	1	1.0	5	1.0	1.0	6	5	0	0	0	0.14285714285714285	7	1	7	0.0	0	0.6336207054340335	0.7474688121384813	0.6410976669696113	0.9201732478027423	0.39419089212382	0.9173504853727055	0.8951946700200382	0.8785653376124706	0	0	0.0	0.0016196107826387945	7
3725	0.012789511055070216	0.005126135078308999	-0.0042238149990140835	0.9735751273586295	-1	0	0	0.2	1	1.0	5	1.0	1.0	6	5	0	0	0	0.14285714285714285	1	7	7	0.0	0	0.6262165857925499	0.8520985815690209	0.7453750790946762	0.9267171525542613	0.36796556044511913	0.9320851373321187	0.9229901189546693	0.9090879356734357	0	0	0.0	-0.00042238149990140835	2
2032	0.019789242681949298	0.002913566346537458	0.002861312168288921	0.9745532522324566	-1	0	0	0.16666666666666666	1	1.0	6	1.0	1.0	7	6	0	0	0	0.125	8	1	8	0.0	0	0.5305507305910179	0.8258878808648912	0.7453750790946762	0.9158189605930644	0.3811189365857457	0.9187336048706947	0.9222427337025292	0.8931145735512056	0	0	0.0	0.002861312168288921	21
2136	0.019310158277437497	0.002754024599831425	0.002386139642064697	0.9747903153770372	-1	0	0	0.16666666666666666	1	1.0	6	1.0	1.0	7	6	0	0	0	0.125	8	1	8	0.0	0	0.5305507305910179	0.8258878808648912	0.7453750790946762	0.9158189605930644	0.3811189365857457	0.9187336048706947	0.9222427337025292	0.8931145735512056	0	0	0.0	0.002386139642064697	16
1141	0.01925649994023441	0.003001033905965243	0.0028704122259966716	0.9747397394079059	-1	0	0	0.16666666666666666	1	1.0	6	1.0	1.0	7	6	0	0	0	0.125	8	1	8	0.0	0	0.5305507305910179	0.8258878808648912	0.7453750790946762	0.9158189605930644	0.3811189365857457	0.9187336048706947	0.9222427337025292	0.8931145735512056	0	0	0.0	0.0028704122259966716	68
3308	0.019844763236116073	0.0029545873933224756	0.002601124036914351	0.974706060247777	-1	0	0	0.16666666666666666	1	1.0	6	1.0	1.0	7	6	0	0	0	0.125	8	1	8	0.0	0	0.5305507305910179	0.8258878808648912	0.7453750790946762	0.9158189605930644	0.3811189365857457	0.9187336048706947	0.9222427337025292	0.8931145735512056	0	0	0.0	0.002601124036914351	10
1168	0.019752144873711915	0.003260681868668521	0.003259635014589451	0.9745619688731505	-1	0	0	0.16666666666666666	1	1.0	6	1.0	1.0	7	6	0	0	0	0.125	8	1	8	0.0	0	0.5305507305910179	0.8258878808648912	0.7453750790946762	0.9158189605930644	0.3811189365857457	0.9187336048706947	0.9222427337025292	0.8931145735512056	0	0	0.0	0.003259635014589451	66
2455	0.019795413365779523	0.002691405619630189	0.002400779573746661	0.9746136686009703	-1	0	0	0.16666666666666666	1	1.0	6	1.0	1.0	7	6	0	0	0	0.125	8	1	8	0.0	0	0.5305507305910179	0.8258878808648912	0.7453750790946762	0.9158189605930644	0.3811189365857457	0.9187336048706947	0.9222427337025292	0.8931145735512056	0	0	0.0	0.002400779573746661	22
3664	0.019746349817010678	0.0030151137404510575	0.0017155168140076758	0.9748126841034621	-1	0	0	0.16666666666666666	1	1.0	6	1.0	1.0	7	6	0	0	0	0.125	8	1	8	0.0	0	0.5305507305910179	0.8258878808648912	0.7453750790946762	0.9158189605930644	0.3811189365857457	0.9187336048706947	0.9222427337025292	0.8931145735512056	0	0	0.0	0.0017155168140076758	8
2045	0.01977621153899043	0.003236747572804377	0.003223275261328548	0.9745859090289308	-1	0	0	0.16666666666666666	1	1.0	6	1.0	1.0	7	6	0	0	0	0.125	8	1	8	0.0	0	0.5305507305910179	0.8258878808648912	0.7453750790946762	0.9158189605930644	0.3811189365857457	0.9187336048706947	0.9222427337025292	0.8931145735512056	0	0	0.0	0.003223275261328548	110
899	0.013413596023662808	0.002501559629180497	0.0024732872502763997	0.9721250442153453	-1	0	0	0.3	3	0.8461538461538461	11	0.3125	0.8461538461538461	12	11	2	1	0	0.3333333333333333	12	4	15	0.14285714285714285	0.6666666666666666	0.5246398640449235	0.7517135157071506	0.776183022328118	0.9525263212296516	0.4885020383698113	0.8713721174683764	0.8051177257860677	0.8814903802186542	1.0	0.16666666666666666	0.0	0.0024732872502763997	22
2892	0.016776054316601355	0.006232486317175248	-0.006055141694204748	0.9740788335631009	-1	0	0	0.3333333333333333	2	0.8333333333333334	5	0.5714285714285714	0.8333333333333334	7	5	0	0	0	0.2857142857142857	2	7	8	0.0	0	0.5305507305910179	0.8258878808648912	0.7453750790946762	0.9158189605930644	0.3811189365857457	0.9187336048706947	0.9222427337025292	0.8931145735512056	0	0	0.0	-0.0006055141694204749	3
1265	0.019321623442591918	0.002449707547483407	0.002086514823131267	0.9744820634549896	-1	0	0	0.16666666666666666	1	1.0	6	1.0	1.0	7	6	0	0	0	0.125	8	1	8	0.0	0	0.5305507305910179	0.8258878808648912	0.7453750790946762	0.9158189605930644	0.3811189365857457	0.9187336048706947	0.9222427337025292	0.8931145735512056	0	0	0.0	0.002086514823131267	5
3222	0.019723836750405236	0.002620671645023579	0.0024521847852333797	0.9746959439450642	-1	0	0	0.16666666666666666	1	1.0	6	1.0	1.0	7	6	0	0	0	0.125	8	1	8	0.0	0	0.5305507305910179	0.8258878808648912	0.7453750790946762	0.9158189605930644	0.3811189365857457	0.9187336048706947	0.9222427337025292	0.8931145735512056	0	0	0.0	0.0024521847852333797	18
1263	0.019151390213883023	0.0032006820453434497	0.0028272951375519118	0.974752105029716	-1	0	0	0.16666666666666666	1	1.0	6	1.0	1.0	7	6	0	0	0	0.125	8	1	8	0.0	0	0.5305507305910179	0.8258878808648912	0.7453750790946762	0.9158189605930644	0.3811189365857457	0.9187336048706947	0.9222427337025292	0.8931145735512056	0	0	0.0	0.0028272951375519118	75
1143	0.0269751036764907	0.004588996723960182	0.001156624631137004	0.9751868840630211	-1	0	0	0.4	4	0.6923076923076923	9	0.2777777777777778	0.6923076923076923	12	9	2	2	0	0.6666666666666666	6	9	15	0.4	0.2222222222222222	0.49686214685130015	0.7215531434964968	0.6326332272034645	0.9409300272302836	0.6982028420377343	0.9628799942176566	0.9222427337025292	0.9109561537990416	0.5416666666666666	0.16666666666666666	0.0	0.001156624631137004	5
4977	0.0021059570411170628	0.0020254141142003893	-0.002023422449751908	0.9830097146240886	-1	0	0	0	0	0	0	1.0	0	0	0	0	0	0	1.0	1	1	1	0.0	0	0	0	0	0	0	0	0	0	0	0	0	-0.1	0
4380	0.019091552104471603	0.0029775862452824558	0.0028208691945560845	0.9748728266058113	-1	0	0	0.16666666666666666	1	1.0	6	1.0	1.0	7	6	0	0	0	0.125	8	1	8	0.0	0	0.5305507305910179	0.8258878808648912	0.7453750790946762	0.9158189605930644	0.3811189365857457	0.9187336048706947	0.9222427337025292	0.8931145735512056	0	0	0.0	0.0028208691945560845	21
2620	0.019724011253809477	0.0034879912818145276	0.0033792818121360373	0.9742993907132456	-1	0	0	0.16666666666666666	1	1.0	6	1.0	1.0	7	6	0	0	0	0.125	8	1	8	0.0	0	0.5305507305910179	0.8258878808648912	0.7453750790946762	0.9158189605930644	0.3191685283310265	0.9156092131027481	0.9011563795775256	0.8917986620520632	0	0	0.0	0.0033792818121360373	19
4517	0.01952757551392906	0.0027006747117860655	0.0024531683950912795	0.9746539021374679	-1	0	0	0.16666666666666666	1	1.0	6	1.0	1.0	7	6	0	0	0	0.125	8	1	8	0.0	0	0.5305507305910179	0.8258878808648912	0.7453750790946762	0.9158189605930644	0.3811189365857457	0.9187336048706947	0.9222427337025292	0.8931145735512056	0	0	0.0	0.0024531683950912795	23
3048	0.01934409814909004	0.0027095029754044685	0.00224402439770699	0.9745326503853498	-1	0	0	0.16666666666666666	1	1.0	6	1.0	1.0	7	6	0	0	0	0.125	8	1	8	0.0	0	0.5305507305910179	0.8258878808648912	0.7453750790946762	0.9158189605930644	0.3811189365857457	0.9187336048706947	0.9222427337025292	0.8931145735512056	0	0	0.0	0.00224402439770699	9
466	0.004711967275329562	0.0027426807489425477	-0.0027426780548735824	0.9756287928409897	-1	0	0	0.3333333333333333	1	1.0	2	1.0	1.0	2	2	1	0	0	0.25	1	4	4	0.0	0	0.2636195051638552	0.6561569510814477	0.31879856194430295	0.8049637898372356	0.2820220697551719	0.8605926068867209	0.6290893879235331	0.7849386947925049	0	0	0.0	-0.00027426780548735826	13
341	0.0018170725037739534	0.0017559275184421826	-0.0017558174740658773	0.9851074998358184	-1	0	0	1.0	1	0	0	1.0	0	0	0	1	1	0	0.5	2	1	2	0.16666666666666666	0	0	0	0	0	0	0	0	0	0	0	0	-0.1	1
3438	0.019430215699798727	0.002974435620461982	0.0029372216178379968	0.9745267956402218	-1	0	0	0.16666666666666666	1	1.0	6	1.0	1.0	7	6	0	0	0	0.125	8	1	8	0.0	0	0.5305507305910179	0.8258878808648912	0.7453750790946762	0.9158189605930644	0.3811189365857457	0.9187336048706947	0.9222427337025292	0.8931145735512056	0	0	0.0	0.0029372216178379968	45
3408	0.02370056887714338	0.006061678226030879	-0.005979704408368847	0.975443392003773	-1	0	0	0.14285714285714285	1	1.0	8	1.0	1.0	9	8	0	0	0	0.1	10	1	10	0.0	0	0.5305507305910179	0.8414388600042546	0.7453750790946762	0.9516346040295314	0.40726284766189436	0.9431667224690159	0.9222427337025292	0.923142476851517	0	0	0.0	-0.0005979704408368848	3
3443	0.01909229197931492	0.0029330604787415793	0.002250791703598218	0.9746412239512763	-1	0	0	0.16666666666666666	1	1.0	6	1.0	1.0	7	6	0	0	0	0.125	8	1	8	0.0	0	0.5305507305910179	0.8258878808648912	0.7453750790946762	0.9158189605930644	0.3811189365857457	0.9187336048706947	0.9222427337025292	0.8931145735512056	0	0	0.0	0.002250791703598218	22
1856	0.019585021184323904	0.003185881257234197	0.003017538693018001	0.9748058722011764	-1	0	0	0.16666666666666666	1	1.0	6	1.0	1.0	7	6	0	0	0	0.125	8	1	8	0.0	0	0.5305507305910179	0.8258878808648912	0.7453750790946762	0.9158189605930644	0.3811189365857457	0.9187336048706947	0.9222427337025292	0.8931145735512056	0	0	0.0	0.003017538693018001	20
1978	0.01929833178980849	0.0030542281660387513	0.00303231734367477	0.9746678517176693	-1	0	0	0.16666666666666666	1	1.0	6	1.0	1.0	7	6	0	0	0	0.125	8	1	8	0.0	0	0.5305507305910179	0.8258878808648912	0.7453750790946762	0.9158189605930644	0.3811189365857457	0.9187336048706947	0.9222427337025292	0.8931145735512056	0	0	0.0	0.00303231734367477	54
541	0.017047443030732176	0.002902780714865135	-0.0016343051554502954	0.979891911946601	-1	0	0	0.5	5	0.5384615384615384	7	0.5	0.38461538461538464	9	5	5	3	0	0.3	10	3	15	0.3	0.2857142857142857	0.6864623713492027	0.8439630646251075	0.36860087182375445	0.9277684832756289	0.42409113612885074	0.916361627261367	0.8774956450898469	0.9012872704943861	0.4444444444444444	0.4444444444444444	0.0	-0.00016343051554502954	109
2504	0.0021059615718365646	0.0020468692244223555	-0.0020446574022619153	0.9831506621313555	-1	0	0	0	0	0	0	1.0	0	0	0	0	0	0	1.0	1	1	1	0.0	0	0	0	0	0	0	0	0	0	0	0	0	-0.1	0
2233	0.019225702407368733	0.002805671419003438	0.002446509325471057	0.9746062731220001	-1	0	0	0.16666666666666666	1	1.0	6	1.0	1.0	7	6	0	0	0	0.125	8	1	8	0.0	0	0.5305507305910179	0.8258878808648912	0.7453750790946762	0.9158189605930644	0.3811189365857457	0.9187336048706947	0.9222427337025292	0.8931145735512056	0	0	0.0	0.002446509325471057	9
3116	0.01895264610985659	0.003134535385352519	0.002651989725133491	0.9747972540546287	-1	0	0	0.16666666666666666	1	1.0	6	1.0	1.0	7	6	0	0	0	0.125	8	1	8	0.0	0	0.5453589698739849	0.7565011231427223	0.5368202548445465	0.9449701614661702	0.3811189365857457	0.9209562631125171	0.8576271370217208	0.8951155517025807	0	0	0.0	0.002651989725133491	59
598	0.0025743402256120105	0.0025266841452061106	-0.0025265717319619485	0.9831192110479946	-1	0	0	0.5	1	1.0	1	1.0	1.0	1	1	1	1	0	0.3333333333333333	3	1	3	0.16666666666666666	0	0.7512220755201182	0.5	0.9834124594657274	0.5	0.44290650363536044	0.5	0.901489865922672	0.5	1.0	0	0.0	-0.00025265717319619484	14
1859	0.01932357792581045	0.002898244321132204	0.0020240654470673265	0.9746196442545273	-1	0	0	0.16666666666666666	1	1.0	6	1.0	1.0	7	6	0	0	0	0.125	8	1	8	0.0	0	0.5305507305910179	0.8258878808648912	0.7453750790946762	0.9158189605930644	0.3811189365857457	0.9187336048706947	0.9222427337025292	0.8931145735512056	0	0	0.0	0.0020240654470673265	10
3139	0.019351212855441408	0.003021513114641537	0.002572673850554033	0.9746483336806281	-1	0	0	0.16666666666666666	1	1.0	6	1.0	1.0	7	6	0	0	0	0.125	8	1	8	0.0	0	0.5305507305910179	0.8258878808648912	0.7453750790946762	0.9158189605930644	0.3811189365857457	0.9187336048706947	0.9222427337025292	0.8931145735512056	0	0	0.0	0.002572673850554033	38
4959	0.019401950255810985	0.0031415082942094666	0.0030841877721871466	0.9742592424551513	-1	0	0	0.16666666666666666	1	1.0	6	1.0	1.0	7	6	0	0	0	0.125	8	1	8	0.0	0	0.5305507305910179	0.8258878808648912	0.7453750790946762	0.9158189605930644	0.40726284766189436	0.8905819593346705	0.8576271370217208	0.8822005670769583	0	0	0.0	0.0030841877721871466	25
1441	0.0192829525051451	0.0030487484187601455	0.002671564015543569	0.9748318318227434	-1	0	0	0.16666666666666666	1	1.0	6	1.0	1.0	7	6	0	0	0	0.125	8	1	8	0.0	0	0.5305507305910179	0.8258878808648912	0.7453750790946762	0.9158189605930644	0.3811189365857457	0.9187336048706947	0.9222427337025292	0.8931145735512056	0	0	0.0	0.002671564015543569	27
2330	0.01882215727655529	0.0028557221991356366	0.0020744218661300834	0.9748138242876974	-1	0	0	0.16666666666666666	1	1.0	6	1.0	1.0	7	6	0	0	0	0.125	8	1	8	0.0	0	0.5305507305910179	0.8258878808648912	0.7453750790946762	0.9158189605930644	0.3811189365857457	0.9187336048706947	0.9222427337025292	0.8931145735512056	0	0	0.0	0.0020744218661300834	7
2613	0.01982374855423625	0.003387643596057951	0.0031027485849807264	0.9741966978932248	-1	0	0	0.16666666666666666	1	1.0	6	1.0	1.0	7	6	0	0	0	0.125	8	1	8	0.0	0	0.5305507305910179	0.8258878808648912	0.7453750790946762	0.9158189605930644	0.3191685283310265	0.9156092131027481	0.9011563795775256	0.8917986620520632	0	0	0.0	0.0031027485849807264	7
939	0.019966466864542495	0.0029015956795072524	0.002783189623494435	0.9745368964968767	-1	0	0	0.16666666666666666	1	1.0	6	1.0	1.0	7	6	0	0	0	0.125	8	1	8	0.0	0	0.5305507305910179	0.8258878808648912	0.7453750790946762	0.9158189605930644	0.3811189365857457	0.9187336048706947	0.9222427337025292	0.8931145735512056	0	0	0.0	0.002783189623494435	49
1688	0.01936829681466808	0.0028814113516800266	0.0024042495612328144	0.9749140021147769	-1	0	0	0.16666666666666666	1	1.0	6	1.0	1.0	7	6	0	0	0	0.125	8	1	8	0.0	0	0.5305507305910179	0.8258878808648912	0.7453750790946762	0.9158189605930644	0.3811189365857457	0.9187336048706947	0.9222427337025292	0.8931145735512056	0	0	0.0	0.0024042495612328144	7
2595	0.01997358330906992	0.0030501632467047277	0.0030392097741640035	0.9747694359731708	-1	0	0	0.16666666666666666	1	1.0	6	1.0	1.0	7	6	0	0	0	0.125	8	1	8	0.0	0	0.5305507305910179	0.8258878808648912	0.7453750790946762	0.9158189605930644	0.3811189365857457	0.9187336048706947	0.9222427337025292	0.8931145735512056	0	0	0.0	0.0030392097741640035	74
1450	0.019847738339462476	0.0032203077794600516	0.0032195377122285784	0.9746826077247219	-1	0	0	0.16666666666666666	1	1.0	6	1.0	1.0	7	6	0	0	0	0.125	8	1	8	0.0	0	0.5305507305910179	0.8258878808648912	0.7453750790946762	0.9158189605930644	0.3811189365857457	0.9187336048706947	0.9222427337025292	0.8931145735512056	0	0	0.0	0.0032195377122285784	15
3717	0.01871228126426657	0.0027838691325014773	0.0020178323994347147	0.9745868591906348	-1	0	0	0.16666666666666666	1	1.0	6	1.0	1.0	7	6	0	0	0	0.125	8	1	8	0.0	0	0.5305507305910179	0.8258878808648912	0.7453750790946762	0.9158189605930644	0.3811189365857457	0.9187336048706947	0.9222427337025292	0.8931145735512056	0	0	0.0	0.0020178323994347147	9
1799	0.020230479511525096	0.0032204310183412913	0.0032201192807087917	0.9747244726949541	-1	0	0	0.16666666666666666	1	1.0	6	1.0	1.0	7	6	0	0	0	0.125	8	1	8	0.0	0	0.5305507305910179	0.8258878808648912	0.7453750790946762	0.9158189605930644	0.3811189365857457	0.9187336048706947	0.9222427337025292	0.8931145735512056	0	0	0.0	0.0032201192807087917	39
4302	0.018953556729457713	0.002890296361045934	0.0023997153396188094	0.9746913538542732	-1	0	0	0.16666666666666666	1	1.0	6	1.0	1.0	7	6	0	0	0	0.125	8	1	8	0.0	0	0.5305507305910179	0.8258878808648912	0.7453750790946762	0.9158189605930644	0.3811189365857457	0.9187336048706947	0.9222427337025292	0.8931145735512056	0	0	0.0	0.0023997153396188094	12
1373	0.019401200106162732	0.0030346858340894677	0.0030249247606382763	0.974696094922726	-1	0	0	0.16666666666666666	1	1.0	6	1.0	1.0	7	6	0	0	0	0.125	8	1	8	0.0	0	0.5305507305910179	0.8258878808648912	0.7453750790946762	0.9158189605930644	0.3811189365857457	0.9187336048706947	0.9222427337025292	0.8931145735512056	0	0	0.0	0.0030249247606382763	6
2520	0.020160012945572337	0.0039310783379286705	0.0037639516120633516	0.9746894025053926	-1	0	0	0.16666666666666666	1	1.0	6	1.0	1.0	7	6	0	0	0	0.125	8	1	8	0.0	0	0.5305507305910179	0.8258878808648912	0.7453750790946762	0.9158189605930644	0.40726284766189436	0.8887931286469082	0.9011563795775256	0.8815676989066871	0	0	0.0	0.0037639516120633516	7
2864	0.019963790048945898	0.002822215166572556	0.0027687982429131135	0.9748058998808707	-1	0	0	0.16666666666666666	1	1.0	6	1.0	1.0	7	6	0	0	0	0.125	8	1	8	0.0	0	0.5305507305910179	0.8258878808648912	0.7453750790946762	0.9158189605930644	0.3811189365857457	0.9187336048706947	0.9222427337025292	0.8931145735512056	0	0	0.0	0.0027687982429131135	53
4087	0.02929054596494229	0.0034290288408427142	-0.003417446179153514	0.5373347470183054	-1	0	0	0.125	1	1.0	10	1.0	1.0	11	10	0	0	0	0.08333333333333333	12	1	12	0.0	0	0.5850613795482611	0.8505693963111609	0.7453750790946762	0.9418541931754472	0.3811189365857457	0.9591930271316683	0.9222427337025292	0.9282693181032522	0	0	0.0	-0.0003417446179153514	6
3368	0.019647608029278882	0.0027546537074406626	0.002516858227285103	0.974651888505853	-1	0	0	0.16666666666666666	1	1.0	6	1.0	1.0	7	6	0	0	0	0.125	8	1	8	0.0	0	0.5305507305910179	0.8258878808648912	0.7453750790946762	0.9158189605930644	0.3811189365857457	0.9187336048706947	0.9222427337025292	0.8931145735512056	0	0	0.0	0.002516858227285103	13
2815	0.019740191499682654	0.003016457398342618	0.0028882322263236175	0.974836835617692	-1	0	0	0.16666666666666666	1	1.0	6	1.0	1.0	7	6	0	0	0	0.125	8	1	8	0.0	0	0.5305507305910179	0.8258878808648912	0.7453750790946762	0.9158189605930644	0.3811189365857457	0.9187336048706947	0.9222427337025292	0.8931145735512056	0	0	0.0	0.0028882322263236175	18
1523	0.019103850297245262	0.0029110992631586367	0.0026461723889146657	0.974706756968284	-1	0	0	0.16666666666666666	1	1.0	6	1.0	1.0	7	6	0	0	0	0.125	8	1	8	0.0	0	0.5305507305910179	0.8258878808648912	0.7453750790946762	0.9158189605930644	0.3811189365857457	0.9187336048706947	0.9222427337025292	0.8931145735512056	0	0	0.0	0.0026461723889146657	49
2568	0.019951874398749608	0.003371252500389713	0.0033708395328564626	0.9745184318994311	-1	0	0	0.16666666666666666	1	1.0	6	1.0	1.0	7	6	0	0	0	0.125	8	1	8	0.0	0	0.5305507305910179	0.8258878808648912	0.7453750790946762	0.9158189605930644	0.3811189365857457	0.9187336048706947	0.9222427337025292	0.8931145735512056	0	0	0.0	0.0033708395328564626	10
3040	0.019734805176524636	0.0026948198157030765	0.0019858232646903125	0.9748695240115921	-1	0	0	0.16666666666666666	1	1.0	6	1.0	1.0	7	6	0	0	0	0.125	8	1	8	0.0	0	0.5305507305910179	0.8258878808648912	0.7453750790946762	0.9158189605930644	0.3811189365857457	0.9187336048706947	0.9222427337025292	0.8931145735512056	0	0	0.0	0.0019858232646903125	16
2551	0.019714723941704485	0.0031708923580615724	0.003163220753269757	0.9746563632152929	-1	0	0	0.16666666666666666	1	1.0	6	1.0	1.0	7	6	0	0	0	0.125	8	1	8	0.0	0	0.5305507305910179	0.8258878808648912	0.7453750790946762	0.9158189605930644	0.3811189365857457	0.9187336048706947	0.9222427337025292	0.8931145735512056	0	0	0.0	0.003163220753269757	33
4686	0.015809780611922293	0.0024072182732247757	0.0007995343322896197	0.9738056953323448	-1	0	0	0.2	1	1.0	5	1.0	1.0	6	5	0	0	0	0.14285714285714285	7	1	7	0.0	0	0.6262165857925499	0.8400944645176147	0.7453750790946762	0.8215297558603517	0.39419089212382	0.6059478879888137	0.8494272991126166	0.7694714970958487	0	0	0.0	0.0007995343322896197	8
40	0.014753838209334643	0.00424530848378934	-0.003970456232801712	0.9854526012569778	-1	0	0	0.4	4	0.6666666666666666	8	0.3333333333333333	0.6666666666666666	10	8	3	1	0	0.8571428571428571	7	6	14	0.125	0.25	0.4627788165115419	0.960419478358284	0.276686555059685	0.9437796219200592	0.4619653750189068	0.9560190535004383	0.9424605172461666	0.9538916452131473	1.0	0.2	0.0	-0.0003970456232801712	21
3695	0.01982288788580411	0.003113432429248982	0.002980098743081853	0.9746481786290098	-1	0	0	0.16666666666666666	1	1.0	6	1.0	1.0	7	6	0	0	0	0.125	8	1	8	0.0	0	0.5305507305910179	0.8258878808648912	0.7453750790946762	0.9158189605930644	0.3811189365857457	0.9187336048706947	0.9222427337025292	0.8931145735512056	0	0	0.0	0.002980098743081853	52
4250	0.019091866478916808	0.003433365398951144	0.0007378465233778368	0.9753348657662267	-1	0	0	0.16666666666666666	1	1.0	6	1.0	1.0	7	6	0	0	0	0.125	8	1	8	0.0	0	0.5305507305910179	0.8258878808648912	0.7453750790946762	0.9158189605930644	0.3811189365857457	0.9187336048706947	0.9222427337025292	0.8931145735512056	0	0	0.0	0.0007378465233778368	8
2023	0.019348431327646905	0.0028922434950964825	0.0020315512170977173	0.9749508552351773	-1	0	0	0.16666666666666666	1	1.0	6	1.0	1.0	7	6	0	0	0	0.125	8	1	8	0.0	0	0.5305507305910179	0.8258878808648912	0.7453750790946762	0.9158189605930644	0.3811189365857457	0.9187336048706947	0.9222427337025292	0.8931145735512056	0	0	0.0	0.0020315512170977173	12
4091	0.019422167319577334	0.0028927833036425923	0.0020692323563046683	0.9750251545049207	-1	0	0	0.16666666666666666	1	1.0	6	1.0	1.0	7	6	0	0	0	0.125	8	1	8	0.0	0	0.5305507305910179	0.8258878808648912	0.7453750790946762	0.9158189605930644	0.3811189365857457	0.9187336048706947	0.9222427337025292	0.8931145735512056	0	0	0.0	0.0020692323563046683	14
440	0.0020127664301595244	0.001729620174420841	-0.0017295010425902918	0.9844127397303295	-1	0	0	1.0	2	0.0	0	0.75	0	2	0	0	0	0	1.0	2	2	3	0.0	0	0	0	0	0	0	0	0	0	0	0	0	-0.00017295010425902917	24
792	0.020104877964446627	0.0033054622619379742	0.0009037769691682259	0.9755511714896318	-1	0	0	0.16666666666666666	1	1.0	6	1.0	1.0	7	6	0	0	0	0.125	8	1	8	0.0	0	0.7218824409940819	0.8086019956816277	0.7453750790946762	0.8169853287818654	0.40726284766189436	0.9007447852555265	0.8335627236260023	0.8473774090145628	0	0	0.0	0.0009037769691682259	40
4581	0.01917771823115166	0.002946902765405929	0.0024402298121499197	0.9746134462685004	-1	0	0	0.16666666666666666	1	1.0	6	1.0	1.0	7	6	0	0	0	0.125	8	1	8	0.0	0	0.5305507305910179	0.8258878808648912	0.7453750790946762	0.9158189605930644	0.3811189365857457	0.9187336048706947	0.9222427337025292	0.8931145735512056	0	0	0.0	0.0024402298121499197	14
4013	0.019846626702068812	0.0027211114275781413	0.002427601393128453	0.9746350142985908	-1	0	0	0.16666666666666666	1	1.0	6	1.0	1.0	7	6	0	0	0	0.125	8	1	8	0.0	0	0.5305507305910179	0.8258878808648912	0.7453750790946762	0.9158189605930644	0.3811189365857457	0.9187336048706947	0.9222427337025292	0.8931145735512056	0	0	0.0	0.002427601393128453	16
3559	0.008176282430436176	0.0039535304893888405	-0.0030726815381945695	0.9833516176716814	-1	0	0	0.25	1	1.0	4	1.0	1.0	5	4	0	0	0	0.16666666666666666	6	1	6	0.0	0	0.5305507305910179	0.8063176750283249	0.5368202548445465	0.9377701939860927	0.3548121843044926	0.9439585483807127	0.9222427337025292	0.9105992085996796	0	0	0.0	-0.00030726815381945693	2
1638	0.01937285337646239	0.0031834795244714952	0.0029764693588912225	0.974333274281138	-1	0	0	0.16666666666666666	1	1.0	6	1.0	1.0	7	6	0	0	0	0.125	8	1	8	0.0	0	0.5305507305910179	0.8258878808648912	0.7453750790946762	0.9158189605930644	0.3811189365857457	0.9187336048706947	0.9222427337025292	0.8931145735512056	0	0	0.0	0.0029764693588912225	16
2976	0.019043424724957164	0.0028567179451025526	0.0012565845241365547	0.9745562221490023	-1	0	0	0.16666666666666666	1	1.0	6	1.0	1.0	7	6	0	0	0	0.125	8	1	8	0.0	0	0.5305507305910179	0.8258878808648912	0.7453750790946762	0.9158189605930644	0.3811189365857457	0.9187336048706947	0.9222427337025292	0.8931145735512056	0	0	0.0	0.0012565845241365547	2
1851	0.019526927567631185	0.002732906837225688	0.002551950174300107	0.9745692614144862	-1	0	0	0.16666666666666666	1	1.0	6	1.0	1.0	7	6	0	0	0	0.125	8	1	8	0.0	0	0.5305507305910179	0.8258878808648912	0.7453750790946762	0.9158189605930644	0.3811189365857457	0.9187336048706947	0.9222427337025292	0.8931145735512056	0	0	0.0	0.002551950174300107	19
4454	0.019180617402397807	0.0033887763471656313	0.003076911962329391	0.9744057027540521	-1	0	0	0.16666666666666666	1	1.0	6	1.0	1.0	7	6	0	0	0	0.125	8	1	8	0.0	0	0.5305507305910179	0.8258878808648912	0.7453750790946762	0.9158189605930644	0.40726284766189436	0.9046660674234773	0.8576271370217208	0.8874141972670602	0	0	0.0	0.003076911962329391	19
66	0.02520282227862382	0.003935969964812985	-0.003230981332044076	0.9680524190054284	-1	0.25	1	0.4	4	0.6153846153846154	8	0.45454545454545453	0.5384615384615384	11	7	3	0	0	0.2727272727272727	11	3	15	0.0	0.2857142857142857	0.4035799364461587	0.8767996007230122	0.2471859882839284	0.9382442904790295	0.5359679550405353	0.9338594059776713	0.9319632778135226	0.9200929857187738	0	0	0.0	-0.0003230981332044076	23
3069	0.019483302620539652	0.0028059984016828867	0.0023778404723334107	0.9746168199335199	-1	0	0	0.16666666666666666	1	1.0	6	1.0	1.0	7	6	0	0	0	0.125	8	1	8	0.0	0	0.5305507305910179	0.8258878808648912	0.7453750790946762	0.9158189605930644	0.3811189365857457	0.9187336048706947	0.9222427337025292	0.8931145735512056	0	0	0.0	0.0023778404723334107	13
4909	0.022326872704570212	0.004563145991575383	0.0014117594312431125	0.9747711380953697	-1	0	0	0.16666666666666666	1	1.0	6	1.0	1.0	7	6	0	0	0	0.125	8	1	8	0.0	0	0.5305507305910179	0.8258878808648912	0.7453750790946762	0.9246511335532066	0.40726284766189436	0.8905819593346705	0.8939840440048593	0.8863090785867143	0	0	0.0	0.0014117594312431125	1
3875	0.019570985562835503	0.0029883043005070943	0.0029461399137798256	0.974814359044076	-1	0	0	0.16666666666666666	1	1.0	6	1.0	1.0	7	6	0	0	0	0.125	8	1	8	0.0	0	0.5305507305910179	0.8258878808648912	0.7453750790946762	0.9158189605930644	0.3811189365857457	0.9187336048706947	0.9222427337025292	0.8931145735512056	0	0	0.0	0.0029461399137798256	74
1938	0.019396777866032573	0.00182992599939041	0.001819724134184838	0.9745104795604788	-1	0	0	0.16666666666666666	1	1.0	6	1.0	1.0	7	6	0	0	0	0.125	8	1	8	0.0	0	0.5453589698739849	0.8247646166337733	0.7453750790946762	0.910293505740044	0.3811189365857457	0.9173609669110179	0.9222427337025292	0.8900322195846545	0	0	0.0	0.001819724134184838	7
3779	0.019277705004512518	0.0030343622190213697	0.002425336339765826	0.9747701837227237	-1	0	0	0.16666666666666666	1	1.0	6	1.0	1.0	7	6	0	0	0	0.125	8	1	8	0.0	0	0.5305507305910179	0.8258878808648912	0.7453750790946762	0.9158189605930644	0.3811189365857457	0.9187336048706947	0.9222427337025292	0.8931145735512056	0	0	0.0	0.002425336339765826	14
1595	0.019761819333887713	0.0029232805613331513	0.0028830985377952794	0.974740040460484	-1	0	0	0.16666666666666666	1	1.0	6	1.0	1.0	7	6	0	0	0	0.125	8	1	8	0.0	0	0.5305507305910179	0.8258878808648912	0.7453750790946762	0.9158189605930644	0.3811189365857457	0.9187336048706947	0.9222427337025292	0.8931145735512056	0	0	0.0	0.0028830985377952794	20
3051	0.01950848218402099	0.002552241101641178	0.002387484885433608	0.9747300636227513	-1	0	0	0.16666666666666666	1	1.0	6	1.0	1.0	7	6	0	0	0	0.125	8	1	8	0.0	0	0.5453589698739849	0.7565011231427223	0.5368202548445465	0.9449701614661702	0.3811189365857457	0.9209562631125171	0.8576271370217208	0.8951155517025807	0	0	0.0	0.002387484885433608	41
1968	0.019126449478670583	0.002817000811533864	0.002643777565034098	0.974516537834288	-1	0	0	0.16666666666666666	1	1.0	6	1.0	1.0	7	6	0	0	0	0.125	8	1	8	0.0	0	0.5305507305910179	0.8258878808648912	0.7453750790946762	0.9158189605930644	0.3811189365857457	0.9187336048706947	0.9222427337025292	0.8931145735512056	0	0	0.0	0.002643777565034098	34
4805	0.01975125245807387	0.003320322807985349	0.003240149181909274	0.9740977211691523	-1	0	0	0.16666666666666666	1	1.0	6	1.0	1.0	7	6	0	0	0	0.125	8	1	8	0.0	0	0.5305507305910179	0.8258878808648912	0.7453750790946762	0.9158189605930644	0.40726284766189436	0.8905819593346705	0.8576271370217208	0.8822005670769583	0	0	0.0	0.003240149181909274	57
2799	0.019594683787352043	0.0032416135359106166	0.0032365678122662773	0.9748102145431079	-1	0	0	0.16666666666666666	1	1.0	6	1.0	1.0	7	6	0	0	0	0.125	8	1	8	0.0	0	0.5305507305910179	0.8258878808648912	0.7453750790946762	0.9158189605930644	0.3811189365857457	0.9187336048706947	0.9222427337025292	0.8931145735512056	0	0	0.0	0.0032365678122662773	90
3584	0.019966206540966987	0.0030019433612491534	0.0029327431409811667	0.9744809466529601	-1	0	0	0.16666666666666666	1	1.0	6	1.0	1.0	7	6	0	0	0	0.125	8	1	8	0.0	0	0.5305507305910179	0.8258878808648912	0.7453750790946762	0.9158189605930644	0.3811189365857457	0.9187336048706947	0.9222427337025292	0.8931145735512056	0	0	0.0	0.0029327431409811667	38
423	0.01202810113521841	0.004149085461903875	-0.001133203974951239	0.975079413145881	-1	0	0	0.4	4	0.6923076923076923	9	0.23809523809523808	0.6153846153846154	11	8	3	3	0	0.7777777777777778	7	9	15	0.42857142857142855	0.16666666666666666	0.6579553912650249	0.8613296284999188	0.6061331172593728	0.8914074680835107	0.7306345569571882	0.9451412390226531	0.8548885823320029	0.9054568278880072	0.5454545454545454	0.36363636363636365	0.0	-0.0001133203974951239	44
637	0.012073963971188484	0.003015663702563898	-0.0028450714409725335	0.9662409653958136	-1	0	0	0.2	1	1.0	5	0.5833333333333334	0.8	5	4	1	2	0	0.3333333333333333	6	2	7	0.4	0	0.9411122317515458	0.9710144417568786	0.6292514447254407	0.8408783890033302	0.6955654400273515	0.9309200547604763	0.9164424942953708	0.9303715183549272	0.6	0.4	0.0	-0.00028450714409725337	21
4631	0.01955831423319799	0.0027072837521880744	0.0023241738379374505	0.9744361590352398	-1	0	0	0.16666666666666666	1	1.0	6	1.0	1.0	7	6	0	0	0	0.125	8	1	8	0.0	0	0.5305507305910179	0.8258878808648912	0.7453750790946762	0.9158189605930644	0.3811189365857457	0.9187336048706947	0.9222427337025292	0.8931145735512056	0	0	0.0	0.0023241738379374505	18
1408	0.01945103484704432	0.002644818482069493	0.0019359324891083623	0.9745696231235732	-1	0	0	0.16666666666666666	1	1.0	6	1.0	1.0	7	6	0	0	0	0.125	8	1	8	0.0	0	0.5305507305910179	0.8258878808648912	0.7453750790946762	0.9158189605930644	0.3811189365857457	0.9187336048706947	0.9222427337025292	0.8931145735512056	0	0	0.0	0.0019359324891083623	6
1553	0.019703013418050187	0.0028756687559703554	0.002792219610571073	0.9747028229523799	-1	0	0	0.16666666666666666	1	1.0	6	1.0	1.0	7	6	0	0	0	0.125	8	1	8	0.0	0	0.5305507305910179	0.8258878808648912	0.7453750790946762	0.9158189605930644	0.3811189365857457	0.9187336048706947	0.9222427337025292	0.8931145735512056	0	0	0.0	0.002792219610571073	23
4927	0.020302058935731986	0.0031142493273064306	0.0030821978749985164	0.9742859245262735	-1	0	0	0.16666666666666666	1	1.0	6	1.0	1.0	7	6	0	0	0	0.125	8	1	8	0.0	0	0.5305507305910179	0.8258878808648912	0.7453750790946762	0.9158189605930644	0.40726284766189436	0.8905819593346705	0.8576271370217208	0.8822005670769583	0	0	0.0	0.0030821978749985164	55
675	0.0033879048833690365	0.0031988625281964794	-0.0031988625212671764	0.9795468402498455	-1	0	0	0.75	3	0.5	2	0.6	0.5	4	2	1	1	0	0.4	2	5	6	0.25	0.5	0.6895545157817333	0.7890911927220252	0.6211316086280233	0.9606926820824875	0.6391633218684941	0.9532527333467312	0.9108301436027516	0.9248589849875284	1.0	0.25	0.0	-0.00031988625212671764	15
3906	0.01953969463983164	0.0030057016084348628	0.002978761929430586	0.9748163968152821	-1	0	0	0.16666666666666666	1	1.0	6	1.0	1.0	7	6	0	0	0	0.125	8	1	8	0.0	0	0.5305507305910179	0.8258878808648912	0.7453750790946762	0.9158189605930644	0.3811189365857457	0.9187336048706947	0.9222427337025292	0.8931145735512056	0	0	0.0	0.002978761929430586	73
2950	0.019355351282797292	0.002976438192174353	0.002633266529648813	0.9745367669839732	-1	0	0	0.16666666666666666	1	1.0	6	1.0	1.0	7	6	0	0	0	0.125	8	1	8	0.0	0	0.5305507305910179	0.8258878808648912	0.7453750790946762	0.9158189605930644	0.3811189365857457	0.9187336048706947	0.9222427337025292	0.8931145735512056	0	0	0.0	0.002633266529648813	39
1183	0.01869698472310337	0.0030558900697884627	0.0028242157792092277	0.974639519116287	-1	0	0	0.16666666666666666	1	1.0	6	1.0	1.0	7	6	0	0	0	0.125	8	1	8	0.0	0	0.5305507305910179	0.8258878808648912	0.7453750790946762	0.9158189605930644	0.3811189365857457	0.9187336048706947	0.9222427337025292	0.8931145735512056	0	0	0.0	0.0028242157792092277	76
1325	0.019560579321046438	0.002760031475358719	0.0025777970103044922	0.9747117161894422	-1	0	0	0.16666666666666666	1	1.0	6	1.0	1.0	7	6	0	0	0	0.125	8	1	8	0.0	0	0.5305507305910179	0.8258878808648912	0.7453750790946762	0.9158189605930644	0.3811189365857457	0.9187336048706947	0.9222427337025292	0.8931145735512056	0	0	0.0	0.0025777970103044922	6
1527	0.019171003706956614	0.0028618846194765095	0.002669859034394365	0.9746200094705789	-1	0	0	0.16666666666666666	1	1.0	6	1.0	1.0	7	6	0	0	0	0.125	8	1	8	0.0	0	0.5305507305910179	0.8258878808648912	0.7453750790946762	0.9158189605930644	0.3811189365857457	0.9187336048706947	0.9222427337025292	0.8931145735512056	0	0	0.0	0.002669859034394365	8
1085	0.020109619138202754	0.003995714979056423	0.0005835316797089885	0.9759043172293735	-1	0	0	0.16666666666666666	1	1.0	6	1.0	1.0	7	6	0	0	0	0.125	8	1	8	0.0	0	0.7218824409940819	0.8086019956816277	0.7453750790946762	0.8169853287818654	0.40726284766189436	0.9007447852555265	0.8335627236260023	0.8473774090145628	0	0	0.0	0.0005835316797089885	12
3006	0.018990537828512954	0.003045823216015253	0.0011691894715688863	0.9747224251224286	-1	0	0	0.16666666666666666	1	1.0	6	1.0	1.0	7	6	0	0	0	0.125	8	1	8	0.0	0	0.5305507305910179	0.8258878808648912	0.7453750790946762	0.9158189605930644	0.3811189365857457	0.9187336048706947	0.9222427337025292	0.8931145735512056	0	0	0.0	0.0011691894715688863	9
1584	0.01951288601381151	0.002926816763171274	0.002567317886194187	0.9745797783751048	-1	0	0	0.16666666666666666	1	1.0	6	1.0	1.0	7	6	0	0	0	0.125	8	1	8	0.0	0	0.5305507305910179	0.8258878808648912	0.7453750790946762	0.9158189605930644	0.3811189365857457	0.9187336048706947	0.9222427337025292	0.8931145735512056	0	0	0.0	0.002567317886194187	27
3853	0.01981018649598932	0.002854191571746698	0.002649438549807887	0.9746138043196685	-1	0	0	0.16666666666666666	1	1.0	6	1.0	1.0	7	6	0	0	0	0.125	8	1	8	0.0	0	0.5305507305910179	0.8258878808648912	0.7453750790946762	0.9158189605930644	0.3811189365857457	0.9187336048706947	0.9222427337025292	0.8931145735512056	0	0	0.0	0.002649438549807887	40
1705	0.019479853624408437	0.0027107653556593214	0.0018143414038433007	0.9747393331329901	-1	0	0	0.16666666666666666	1	1.0	6	1.0	1.0	7	6	0	0	0	0.125	8	1	8	0.0	0	0.5305507305910179	0.8258878808648912	0.7453750790946762	0.9158189605930644	0.3811189365857457	0.9187336048706947	0.9222427337025292	0.8931145735512056	0	0	0.0	0.0018143414038433007	7
2155	0.01942063337739869	0.0027705700299586957	0.0024398760138789827	0.9746602368979111	-1	0	0	0.16666666666666666	1	1.0	6	1.0	1.0	7	6	0	0	0	0.125	8	1	8	0.0	0	0.5305507305910179	0.8258878808648912	0.7453750790946762	0.9158189605930644	0.3811189365857457	0.9187336048706947	0.9222427337025292	0.8931145735512056	0	0	0.0	0.0024398760138789827	11
4950	0.02177497515239021	0.005817707534869755	-0.0020512212359597892	0.9709725012378543	-1	0	0	0.16666666666666666	1	1.0	6	1.0	1.0	7	6	0	0	0	0.125	8	1	8	0.0	0	0.5301656330167599	0.8249013174349348	0.7453750790946762	0.9158189605930644	0.40726284766189436	0.8905819593346705	0.840842840599351	0.8819632250257153	0	0	0.0	-0.00020512212359597893	3
2647	0.019295203845509555	0.0027204023779792558	0.0022594023232133087	0.9745603487259762	-1	0	0	0.16666666666666666	1	1.0	6	1.0	1.0	7	6	0	0	0	0.125	8	1	8	0.0	0	0.5305507305910179	0.8258878808648912	0.7453750790946762	0.9158189605930644	0.3811189365857457	0.9187336048706947	0.9222427337025292	0.8931145735512056	0	0	0.0	0.0022594023232133087	19
1650	0.01953578352469586	0.0028882283503493095	0.0028578040756510894	0.9748028175810444	-1	0	0	0.16666666666666666	1	1.0	6	1.0	1.0	7	6	0	0	0	0.125	8	1	8	0.0	0	0.5305507305910179	0.8258878808648912	0.7453750790946762	0.9158189605930644	0.3811189365857457	0.9187336048706947	0.9222427337025292	0.8931145735512056	0	0	0.0	0.0028578040756510894	27
3278	0.01935267695416123	0.0027556464041675072	0.0022343100449188826	0.9744199211283547	-1	0	0	0.16666666666666666	1	1.0	6	1.0	1.0	7	6	0	0	0	0.125	8	1	8	0.0	0	0.5305507305910179	0.8258878808648912	0.7453750790946762	0.9158189605930644	0.3811189365857457	0.9187336048706947	0.9222427337025292	0.8931145735512056	0	0	0.0	0.0022343100449188826	5
3052	0.015915603761360895	0.0022601413912338624	0.0017711001358064178	0.973867168050067	-1	0	0	0.2	1	1.0	5	1.0	1.0	6	5	0	0	0	0.14285714285714285	7	1	7	0.0	0	0.6262165857925499	0.8400944645176147	0.7453750790946762	0.8215297558603517	0.36796556044511913	0.7119341817693432	0.8942084473823512	0.7963265369724375	0	0	0.0	0.0017711001358064178	10
4943	0.019246503645324913	0.0032421199424500554	0.0029237162644169252	0.9742732673294409	-1	0	0	0.16666666666666666	1	1.0	6	1.0	1.0	7	6	0	0	0	0.125	8	1	8	0.0	0	0.5305507305910179	0.8258878808648912	0.7453750790946762	0.9158189605930644	0.40726284766189436	0.8905819593346705	0.8576271370217208	0.8822005670769583	0	0	0.0	0.0029237162644169252	26
3865	0.019661160890919755	0.0029134670997100582	0.002766053909649771	0.9747624456184316	-1	0	0	0.16666666666666666	1	1.0	6	1.0	1.0	7	6	0	0	0	0.125	8	1	8	0.0	0	0.5305507305910179	0.8258878808648912	0.7453750790946762	0.9158189605930644	0.3811189365857457	0.9187336048706947	0.9222427337025292	0.8931145735512056	0	0	0.0	0.002766053909649771	8
554	0.023037710022868536	0.009192005295716205	-0.009081647595776706	0.9690052870088569	-1	0	0	0.4	4	0.6923076923076923	9	0.42857142857142855	0.46153846153846156	9	6	5	5	0	0.7142857142857143	7	5	15	0.45454545454545453	0.25	0.6579553912650249	0.823296605550833	0.46282224883120077	0.9016731583020012	0.25366693233218573	0.9502107869300384	0.8714533192599476	0.9033104963963245	0.3333333333333333	0.2222222222222222	0.0	-0.0009081647595776706	1
44	0.012349862832078987	0.0026019984259346464	-0.0026009259722668317	0.9679274008609912	-1	0	0	0.375	3	0.7777777777777778	7	0.4583333333333333	0.6666666666666666	7	6	3	3	0	0.6666666666666666	4	6	11	0.3333333333333333	0.2857142857142857	0.3414613832135915	0.7202772579655891	0.5243383748869006	0.8934054059423256	0.748424786461324	0.932812943705	0.8382812467406607	0.8699884169314611	0.14285714285714285	0.2857142857142857	0.0	-0.00026009259722668316	34
4224	0.019795322334569047	0.0028728925760427315	0.002703038274998864	0.974639265938156	-1	0	0	0.16666666666666666	1	1.0	6	1.0	1.0	7	6	0	0	0	0.125	8	1	8	0.0	0	0.5305507305910179	0.8258878808648912	0.7453750790946762	0.9158189605930644	0.3811189365857457	0.9187336048706947	0.9222427337025292	0.8931145735512056	0	0	0.0	0.002703038274998864	25
1414	0.01962891016945342	0.003010617730638631	0.002858288898102654	0.9746502790037953	-1	0	0	0.16666666666666666	1	1.0	6	1.0	1.0	7	6	0	0	0	0.125	8	1	8	0.0	0	0.5305507305910179	0.8258878808648912	0.7453750790946762	0.9158189605930644	0.3811189365857457	0.9187336048706947	0.9222427337025292	0.8931145735512056	0	0	0.0	0.002858288898102654	34
4780	0.019641438314351656	0.0031826362617704625	0.0028038953400309316	0.974193088647465	-1	0	0	0.16666666666666666	1	1.0	6	1.0	1.0	7	6	0	0	0	0.125	8	1	8	0.0	0	0.5305507305910179	0.8258878808648912	0.7453750790946762	0.9158189605930644	0.40726284766189436	0.8905819593346705	0.8576271370217208	0.8822005670769583	0	0	0.0	0.0028038953400309316	47
1519	0.012514967958611308	0.005501432390650618	-0.004748663072873833	0.9729976499789516	-1	0	0	0.2	1	1.0	5	1.0	1.0	6	5	0	0	0	0.14285714285714285	1	7	7	0.0	0	0.6262165857925499	0.8520985815690209	0.7453750790946762	0.9267171525542613	0.36796556044511913	0.9320851373321187	0.9229901189546693	0.9090879356734357	0	0	0.0	-0.0004748663072873833	1
4138	0.019816699366473	0.0028881505213527773	0.002696587065828434	0.9746097274351829	-1	0	0	0.16666666666666666	1	1.0	6	1.0	1.0	7	6	0	0	0	0.125	8	1	8	0.0	0	0.5305507305910179	0.8258878808648912	0.7453750790946762	0.9158189605930644	0.3811189365857457	0.9187336048706947	0.9222427337025292	0.8931145735512056	0	0	0.0	0.002696587065828434	37
3826	0.019407818694771317	0.00285343238068513	0.0026199068247554805	0.9747422254051703	-1	0	0	0.16666666666666666	1	1.0	6	1.0	1.0	7	6	0	0	0	0.125	8	1	8	0.0	0	0.5305507305910179	0.8258878808648912	0.7453750790946762	0.9158189605930644	0.3811189365857457	0.9187336048706947	0.9222427337025292	0.8931145735512056	0	0	0.0	0.0026199068247554805	28
2348	0.01926100555340229	0.002746101779351365	0.002337563784347404	0.9747943131289447	-1	0	0	0.16666666666666666	1	1.0	6	1.0	1.0	7	6	0	0	0	0.125	8	1	8	0.0	0	0.5305507305910179	0.8258878808648912	0.7453750790946762	0.9158189605930644	0.3811189365857457	0.9187336048706947	0.9222427337025292	0.8931145735512056	0	0	0.0	0.002337563784347404	6
2292	0.019796887556277697	0.00293567404901507	0.0028423441497943797	0.9746600964080674	-1	0	0	0.16666666666666666	1	1.0	6	1.0	1.0	7	6	0	0	0	0.125	8	1	8	0.0	0	0.5305507305910179	0.8258878808648912	0.7453750790946762	0.9158189605930644	0.3811189365857457	0.9187336048706947	0.9222427337025292	0.8931145735512056	0	0	0.0	0.0028423441497943797	80
444	0.015933041879254765	0.005544560183236232	-0.005524387778763636	0.981408401325975	-1	0	0	0.5	5	0.5384615384615384	7	0.35714285714285715	0.46153846153846156	10	6	4	3	0	0.8571428571428571	6	7	15	0.375	0.4444444444444444	0.6157348518562836	0.9371842790238655	0.49990181331585415	0.9179438319512251	0.4769519546292608	0.9372295620015998	0.8714533192599476	0.9313075494726021	0.3	0	0.0	-0.0005524387778763635	5
255	None	None	None	None	None	0	0	0.5	5	0.5384615384615384	7	0.46875	0.46153846153846156	10	6	4	5	0	0.5	8	4	15	0.625	0.36363636363636365	0.6165813200914996	0.8240901757599469	0.499649407380223	0.9256190558987352	0.8551655993666349	0.8640268258488143	0.7772084220899907	0.8777799199125761	0.3	0.6	0.0	None	0
284	0.011716888911361698	0.0025285833815133084	-0.0021621397907702487	0.9819336972802042	-1	0	0	0.2	1	1.0	5	0.5833333333333334	0.6	4	3	2	0	0	0.3333333333333333	6	2	7	0.0	0	0.7624511511022622	0.6851641271376586	0.14791123704381906	0.9751208010108158	0.3057733543763978	0.7666620703039746	0.9266996968299994	0.8674461974572928	0	0	0.0	-0.00021621397907702487	60
2133	0.012542233560377364	0.0045360199854769445	-0.004522026071516694	0.981904802463599	-1	0	0	0.25	1	1.0	4	1.0	1.0	5	4	0	0	0	0.16666666666666666	6	1	6	0.0	0	0.5305507305910179	0.8062713706580892	0.5368202548445465	0.9377701939860927	0.3548121843044926	0.9439585483807127	0.9222427337025292	0.910591163130551	0	0	0.0	-0.0004522026071516694	2
221	0.01838604533536733	0.0071394577366317435	-0.006127570268045724	0.9753980970382434	-1	0	0	0.4	4	0.5	6	0.4	0.4166666666666667	7	5	6	1	0	0.7142857142857143	7	5	14	0.07142857142857142	0.16666666666666666	0.4844643547583892	0.7922538520663119	0.4106683469052211	0.8987566980004756	0.3690108647614512	0.9441652105374634	0.7902420488766324	0.8925111226188017	1.0	0.2857142857142857	0.0	-0.0006127570268045725	7
4917	0.02004845071982125	0.0034115349142330065	0.0034068814484174404	0.9742748508188829	-1	0	0	0.16666666666666666	1	1.0	6	1.0	1.0	7	6	0	0	0	0.125	8	1	8	0.0	0	0.5305507305910179	0.8258878808648912	0.7453750790946762	0.9158189605930644	0.40726284766189436	0.8905819593346705	0.8576271370217208	0.8822005670769583	0	0	0.0	0.0034068814484174404	64
4788	0.01918385535549893	0.00296882041312659	0.002296235109141873	0.9749828227274457	-1	0	0	0.16666666666666666	1	1.0	6	1.0	1.0	7	6	0	0	0	0.125	8	1	8	0.0	0	0.5305507305910179	0.8258878808648912	0.7453750790946762	0.9158189605930644	0.3811189365857457	0.9187336048706947	0.9222427337025292	0.8931145735512056	0	0	0.0	0.002296235109141873	11
3027	0.019090338787399522	0.0027224233483043973	0.001983276908659671	0.9748257388107742	-1	0	0	0.16666666666666666	1	1.0	6	1.0	1.0	7	6	0	0	0	0.125	8	1	8	0.0	0	0.5305507305910179	0.8258878808648912	0.7453750790946762	0.9158189605930644	0.3811189365857457	0.9187336048706947	0.9222427337025292	0.8931145735512056	0	0	0.0	0.001983276908659671	9
1327	0.019553424858926433	0.003007137922931878	0.0022993927557742617	0.9748582235641188	-1	0	0	0.16666666666666666	1	1.0	6	1.0	1.0	7	6	0	0	0	0.125	8	1	8	0.0	0	0.5305507305910179	0.8258878808648912	0.7453750790946762	0.9158189605930644	0.3811189365857457	0.9187336048706947	0.9222427337025292	0.8931145735512056	0	0	0.0	0.0022993927557742617	13
89	None	None	None	None	None	0	0	0.2222222222222222	2	0.8181818181818182	9	0.5416666666666666	0.5454545454545454	8	6	4	5	0	0.6666666666666666	6	4	13	0.5	0.36363636363636365	0.7451697155220047	0.7475167047330445	0.22944316286876648	0.7032195352108485	0.2188119595283041	0.9582296557396147	0.9198996581474072	0.8447052664190342	0.125	0.125	0.0	None	0
3435	0.016599561349426077	0.0030781636861897587	0.0010902282977965866	0.9752118344939437	-1	0	0	0.2	1	1.0	5	1.0	1.0	6	5	0	0	0	0.14285714285714285	7	1	7	0.0	0	0.6336207054340335	0.7474688121384813	0.6410976669696113	0.9201732478027423	0.39419089212382	0.9173504853727055	0.8951946700200382	0.8785653376124706	0	0	0.0	0.0010902282977965866	8
5024	0.019997016539705332	0.0035239319460130523	0.00349347075415559	0.9745323551619205	-1	0	0	0.16666666666666666	1	1.0	6	1.0	1.0	7	6	0	0	0	0.125	8	1	8	0.0	0	0.5305507305910179	0.8258878808648912	0.7453750790946762	0.9158189605930644	0.40726284766189436	0.8905819593346705	0.8576271370217208	0.8822005670769583	0	0	0.0	0.00349347075415559	23
563	0.0038224641276995517	0.0017003705818055554	-0.0016983177988949244	0.9832246116036649	-1	0	0	0.5	1	1.0	1	1.0	1.0	2	1	0	0	0	0.3333333333333333	3	1	3	0.0	0	0.8432231883118788	0.7268879988021189	0.6760066656447409	0.9558098863319758	0.6680928933662582	0.904811189834759	0.9170282502058207	0.8910589901217324	0	0	0.0	-0.00016983177988949243	47
1467	0.01993949824692774	0.0029806420394846126	0.0029148137903230766	0.9744441107501511	-1	0	0	0.16666666666666666	1	1.0	6	1.0	1.0	7	6	0	0	0	0.125	8	1	8	0.0	0	0.5305507305910179	0.8258878808648912	0.7453750790946762	0.9158189605930644	0.3811189365857457	0.9187336048706947	0.9222427337025292	0.8931145735512056	0	0	0.0	0.0029148137903230766	8
857	0.020284719786974655	0.003568700515118344	0.0006650634928343326	0.9759000478457672	-1	0	0	0.16666666666666666	1	1.0	6	1.0	1.0	7	6	0	0	0	0.125	8	1	8	0.0	0	0.7218824409940819	0.8086019956816277	0.7453750790946762	0.8169853287818654	0.40726284766189436	0.9007447852555265	0.8335627236260023	0.8473774090145628	0	0	0.0	0.0006650634928343326	39
814	0.0200173646864516	0.003272311613114931	0.0014180799777353504	0.9755524289467996	-1	0	0	0.16666666666666666	1	1.0	6	1.0	1.0	7	6	0	0	0	0.125	8	1	8	0.0	0	0.7218824409940819	0.8086019956816277	0.7453750790946762	0.8169853287818654	0.40726284766189436	0.9007447852555265	0.8335627236260023	0.8473774090145628	0	0	0.0	0.0014180799777353504	50
4271	0.0029913583357219064	0.0029789799264458476	-0.0029787128210137207	0.9818151869068524	-1	0	0	0.3333333333333333	1	1.0	2	1.0	1.0	3	2	0	0	0	0.25	4	1	4	0.0	0	0.585446477122519	0.718701446176524	0.5368202548445465	0.8914129702712362	0.40726284766189436	0.5419079001076994	0.6796202476446654	0.7446800192298964	0	0	0.0	-0.00029787128210137206	2
1665	0.01998565442419705	0.003022087311160236	0.002979189016560855	0.9746831302321753	-1	0	0	0.16666666666666666	1	1.0	6	1.0	1.0	7	6	0	0	0	0.125	8	1	8	0.0	0	0.5305507305910179	0.8258878808648912	0.7453750790946762	0.9158189605930644	0.3811189365857457	0.9187336048706947	0.9222427337025292	0.8931145735512056	0	0	0.0	0.002979189016560855	90
4935	0.020253653696663668	0.0032526918134865137	0.003230786382854351	0.9742132128181428	-1	0	0	0.16666666666666666	1	1.0	6	1.0	1.0	7	6	0	0	0	0.125	8	1	8	0.0	0	0.5305507305910179	0.8258878808648912	0.7453750790946762	0.9158189605930644	0.40726284766189436	0.8905819593346705	0.8576271370217208	0.8822005670769583	0	0	0.0	0.003230786382854351	42
3488	0.016238168290254727	0.00622732006819551	-0.006006617612732065	0.9742007712446713	-1	0	0	0.3333333333333333	2	0.8333333333333334	5	0.5714285714285714	0.8333333333333334	7	5	0	0	0	0.2857142857142857	2	7	8	0.0	0	0.5305507305910179	0.8258878808648912	0.7453750790946762	0.9158189605930644	0.3811189365857457	0.9187336048706947	0.9222427337025292	0.8931145735512056	0	0	0.0	-0.0006006617612732065	2
344	0.014000007626670804	0.005288990262178075	-0.005279076862912713	0.9672248899777551	-1	0	0	0.3333333333333333	2	0.8333333333333334	5	0.6666666666666666	0.5	5	3	2	1	0	0.75	4	3	8	0.16666666666666666	0	0.1989980336728495	0.9575894075949735	0.23898526552461252	0.9600764030416915	0.17296913636416397	0.5926869546547946	0.9462094837353996	0.9023885324466486	1.0	0	0.0	-0.0005279076862912713	7
3666	0.021944413326313923	0.003423269439297124	0.0012817849694769807	0.9742403453414873	-1	0	0	0.16666666666666666	1	1.0	7	1.0	1.0	8	7	0	0	0	0.1111111111111111	9	1	9	0.0	0	0.5305507305910179	0.8201400615028924	0.7453750790946762	0.9069891657110251	0.39419089212382	0.9133336670324316	0.8942084473823512	0.8859390973221968	0	0	0.0	0.0012817849694769807	6
4673	0.01982054332383464	0.002818540645412188	0.0027162627739249308	0.9748461421504914	-1	0	0	0.16666666666666666	1	1.0	6	1.0	1.0	7	6	0	0	0	0.125	8	1	8	0.0	0	0.5305507305910179	0.8258878808648912	0.7453750790946762	0.9158189605930644	0.3811189365857457	0.9187336048706947	0.9222427337025292	0.8931145735512056	0	0	0.0	0.0027162627739249308	14
4373	0.019554348315840797	0.003161868030384183	0.002407723635310123	0.9747433449233749	-1	0	0	0.16666666666666666	1	1.0	6	1.0	1.0	7	6	0	0	0	0.125	8	1	8	0.0	0	0.5305507305910179	0.8258878808648912	0.7453750790946762	0.9158189605930644	0.3811189365857457	0.9187336048706947	0.9222427337025292	0.8931145735512056	0	0	0.0	0.002407723635310123	9
2104	0.02110290115526343	0.006317865547092881	-0.006128539764695519	0.705835107863012	-1	0	0	0.2	1	1.0	5	1.0	1.0	6	5	0	0	0	0.14285714285714285	1	7	7	0.0	0	0.5305507305910179	0.8218234975835498	0.6410976669696113	0.8897037577122644	0.39419089212382	0.9311699488999646	0.8942084473823512	0.8883262123761818	0	0	0.0	-0.0006128539764695519	1
3599	0.0199144047223867	0.0033821066829523537	0.0033531460469587745	0.9742888437127871	-1	0	0	0.16666666666666666	1	1.0	6	1.0	1.0	7	6	0	0	0	0.125	8	1	8	0.0	0	0.5305507305910179	0.8258878808648912	0.7453750790946762	0.9158189605930644	0.40726284766189436	0.9046660674234773	0.8576271370217208	0.8874141972670602	0	0	0.0	0.0033531460469587745	14
4864	0.02015544627861806	0.003238897836848613	0.0032377184064096127	0.9748628772409114	-1	0	0	0.16666666666666666	1	1.0	6	1.0	1.0	7	6	0	0	0	0.125	8	1	8	0.0	0	0.5305507305910179	0.8258878808648912	0.7453750790946762	0.9158189605930644	0.3811189365857457	0.9187336048706947	0.9222427337025292	0.8931145735512056	0	0	0.0	0.0032377184064096127	15
4477	0.019739830352651772	0.00608144939441171	-0.005865474570990448	0.9741676244612033	-1	0	0	0.2	1	1.0	5	1.0	1.0	6	5	0	0	0	0.14285714285714285	1	7	7	0.0	0	0.5305507305910179	0.8218234975835498	0.6410976669696113	0.8897037577122644	0.39419089212382	0.9311699488999646	0.8942084473823512	0.8883262123761818	0	0	0.0	-0.0005865474570990448	0
3539	0.020138027404195537	0.0032710227506556454	0.003265043154114606	0.974805400749925	-1	0	0	0.16666666666666666	1	1.0	6	1.0	1.0	7	6	0	0	0	0.125	8	1	8	0.0	0	0.5305507305910179	0.8258878808648912	0.7453750790946762	0.9158189605930644	0.3811189365857457	0.9187336048706947	0.9222427337025292	0.8931145735512056	0	0	0.0	0.003265043154114606	46
4667	0.019262377268786667	0.002641793063497825	0.002505565378765169	0.9748324337863761	-1	0	0	0.16666666666666666	1	1.0	6	1.0	1.0	7	6	0	0	0	0.125	8	1	8	0.0	0	0.5305507305910179	0.8258878808648912	0.7453750790946762	0.9158189605930644	0.3811189365857457	0.9224966208032646	0.9222427337025292	0.894742249642261	0	0	0.0	0.002505565378765169	9
3728	0.01678960513439263	0.006193785641318967	-0.006165782072878081	0.9727671103939971	-1	0	0	0.3333333333333333	2	0.8333333333333334	5	0.5714285714285714	0.8333333333333334	7	5	0	0	0	0.2857142857142857	2	7	8	0.0	0	0.5305507305910179	0.8258878808648912	0.7453750790946762	0.9158189605930644	0.3811189365857457	0.9187336048706947	0.9222427337025292	0.8931145735512056	0	0	0.0	-0.0006165782072878081	0
808	0.019423736711655405	0.0027362315838604565	0.0022977743533463785	0.9745979270621964	-1	0	0	0.16666666666666666	1	1.0	6	1.0	1.0	7	6	0	0	0	0.125	8	1	8	0.0	0	0.5305507305910179	0.8258878808648912	0.7453750790946762	0.9158189605930644	0.3811189365857457	0.9187336048706947	0.9222427337025292	0.8931145735512056	0	0	0.0	0.0022977743533463785	75
3659	0.01596142279480558	0.002525875679983732	0.0012293750160181423	0.9738188471740887	-1	0	0	0.2	1	1.0	5	1.0	1.0	6	5	0	0	0	0.14285714285714285	7	1	7	0.0	0	0.6262165857925499	0.8400944645176147	0.7453750790946762	0.8215297558603517	0.36796556044511913	0.7119341817693432	0.8942084473823512	0.7963265369724375	0	0	0.0	0.0012293750160181423	2
4816	0.019009133090389548	0.003127222371200898	0.0030976859552591064	0.9744702115468348	-1	0	0	0.16666666666666666	1	1.0	6	1.0	1.0	7	6	0	0	0	0.125	8	1	8	0.0	0	0.5305507305910179	0.8258878808648912	0.7453750790946762	0.9158189605930644	0.40726284766189436	0.8905819593346705	0.8576271370217208	0.8822005670769583	0	0	0.0	0.0030976859552591064	29
2795	0.01955073162931528	0.0028485933408042667	0.00255487607582911	0.9746922514204194	-1	0	0	0.16666666666666666	1	1.0	6	1.0	1.0	7	6	0	0	0	0.125	8	1	8	0.0	0	0.5305507305910179	0.8258878808648912	0.7453750790946762	0.9158189605930644	0.3811189365857457	0.9187336048706947	0.9222427337025292	0.8931145735512056	0	0	0.0	0.00255487607582911	15
4916	0.019463077155251994	0.003020950517059415	0.0027797319807023424	0.9745302105850303	-1	0	0	0.16666666666666666	1	1.0	6	1.0	1.0	7	6	0	0	0	0.125	8	1	8	0.0	0	0.5305507305910179	0.8258878808648912	0.7453750790946762	0.9158189605930644	0.40726284766189436	0.8905819593346705	0.8576271370217208	0.8822005670769583	0	0	0.0	0.0027797319807023424	9
768	0.015830599088396468	0.0017392816414883467	0.001338627397708344	0.9746232386697602	-1	0	0	0.2	1	1.0	5	1.0	1.0	6	5	0	0	0	0.14285714285714285	7	1	7	0.0	0	0.7170736301188203	0.7332801027747439	0.7453750790946762	0.8423621363017463	0.38103751598319346	0.8938265768044983	0.8214250335766101	0.8328402764323334	0	0	0.0	0.001338627397708344	54
2178	0.01930423315222253	0.0030764317410846335	0.0021031998951638107	0.9749103409048875	-1	0	0	0.16666666666666666	1	1.0	6	1.0	1.0	7	6	0	0	0	0.125	8	1	8	0.0	0	0.5305507305910179	0.8258878808648912	0.7453750790946762	0.9158189605930644	0.3811189365857457	0.9187336048706947	0.9222427337025292	0.8931145735512056	0	0	0.0	0.0021031998951638107	10
446	None	None	None	None	None	0	0	0.4	4	0.6923076923076923	9	0.5357142857142857	0.38461538461538464	7	5	7	5	0	0.5714285714285714	4	7	15	0.3125	0.25	0.6864623713492027	0.8942058440170441	0.37152770713906175	0.9157825249109606	0.42409113612885074	0.9352522898933865	0.8714533192599476	0.9166016968585085	0.2857142857142857	0.2857142857142857	0.0	None	0
4320	0.01936946994517076	0.002994057481800092	0.0026667238326066136	0.974738725855678	-1	0	0	0.16666666666666666	1	1.0	6	1.0	1.0	7	6	0	0	0	0.125	8	1	8	0.0	0	0.5305507305910179	0.8258878808648912	0.7453750790946762	0.9158189605930644	0.3811189365857457	0.9187336048706947	0.9222427337025292	0.8931145735512056	0	0	0.0	0.0026667238326066136	22
175	0.01751145909254319	0.0015468535848542299	-0.0015282602636438488	0.9719747834905244	-1	0	0	0.3	3	0.8461538461538461	11	0.5357142857142857	0.6153846153846154	10	8	4	4	0	0.14285714285714285	2	14	15	0.4	0.15384615384615385	0.6920245305318005	0.8706469478211576	0.47842187930964214	0.7776613149908393	0.6619700357857423	0.9517036793879583	0.8538402549700017	0.8855995191323053	0.4	0.4	0.0	-0.00015282602636438488	146
1014	0.01909070510903346	0.0028842064536764647	0.002638003230612495	0.974825689994966	-1	0	0	0.16666666666666666	1	1.0	6	1.0	1.0	7	6	0	0	0	0.125	8	1	8	0.0	0	0.5305507305910179	0.8258878808648912	0.7453750790946762	0.9158189605930644	0.3811189365857457	0.9187336048706947	0.9222427337025292	0.8931145735512056	0	0	0.0	0.002638003230612495	37
1598	0.019503261112390154	0.002987410240870311	0.0019083902121196203	0.9749343367142872	-1	0	0	0.16666666666666666	1	1.0	6	1.0	1.0	7	6	0	0	0	0.125	8	1	8	0.0	0	0.5305507305910179	0.8258878808648912	0.7453750790946762	0.9158189605930644	0.3811189365857457	0.9187336048706947	0.9222427337025292	0.8931145735512056	0	0	0.0	0.0019083902121196203	8
1068	0.019117093100104517	0.0030369897088302514	0.002900639425076653	0.9745399634785569	-1	0	0	0.16666666666666666	1	1.0	6	1.0	1.0	7	6	0	0	0	0.125	8	1	8	0.0	0	0.5305507305910179	0.8258878808648912	0.7453750790946762	0.9158189605930644	0.3811189365857457	0.9187336048706947	0.9222427337025292	0.8931145735512056	0	0	0.0	0.002900639425076653	78
3687	0.01930715083316631	0.002910380864217728	0.002639003424343945	0.9746915372903309	-1	0	0	0.16666666666666666	1	1.0	6	1.0	1.0	7	6	0	0	0	0.125	8	1	8	0.0	0	0.5305507305910179	0.8258878808648912	0.7453750790946762	0.9158189605930644	0.3811189365857457	0.9187336048706947	0.9222427337025292	0.8931145735512056	0	0	0.0	0.002639003424343945	34
2635	0.020014186521329597	0.00302834274068357	0.0029484077780488585	0.9744166847999695	-1	0	0	0.16666666666666666	1	1.0	6	1.0	1.0	7	6	0	0	0	0.125	8	1	8	0.0	0	0.5305507305910179	0.8258878808648912	0.7453750790946762	0.9158189605930644	0.3811189365857457	0.9187336048706947	0.9222427337025292	0.8931145735512056	0	0	0.0	0.0029484077780488585	15
2349	0.019842186372972834	0.006439584488598568	-0.0060430817997246394	0.9742279774482697	-1	0	0	0.2	1	1.0	5	1.0	1.0	6	5	0	0	0	0.14285714285714285	1	7	7	0.0	0	0.5305507305910179	0.8218234975835498	0.6410976669696113	0.8897037577122644	0.39419089212382	0.9311699488999646	0.8942084473823512	0.8883262123761818	0	0	0.0	-0.0006043081799724639	2
2159	0.020096002745239018	0.003302908919483428	0.003208722497173037	0.9748556482944701	-1	0	0	0.16666666666666666	1	1.0	6	1.0	1.0	7	6	0	0	0	0.125	8	1	8	0.0	0	0.5305507305910179	0.8258878808648912	0.7453750790946762	0.9158189605930644	0.3811189365857457	0.9187336048706947	0.9222427337025292	0.8931145735512056	0	0	0.0	0.003208722497173037	130
1370	0.019313117251743197	0.003012075030762273	0.0028612208339223993	0.974585467667813	-1	0	0	0.16666666666666666	1	1.0	6	1.0	1.0	7	6	0	0	0	0.125	8	1	8	0.0	0	0.5305507305910179	0.8258878808648912	0.7453750790946762	0.9158189605930644	0.3811189365857457	0.9187336048706947	0.9222427337025292	0.8931145735512056	0	0	0.0	0.0028612208339223993	40
858	0.016282525768515754	0.002641970030577523	0.0018438989776483744	0.9742300143683762	-1	0	0	0.2	1	1.0	5	1.0	1.0	6	5	0	0	0	0.14285714285714285	7	1	7	0.0	0	0.6262165857925499	0.8400944645176147	0.7453750790946762	0.8215297558603517	0.36796556044511913	0.7119341817693432	0.8942084473823512	0.7963265369724375	0	0	0.0	0.0018438989776483744	56
4854	0.019526711171646186	0.003527222630605508	0.0018774579372819603	0.9745027551212132	-1	0	0	0.16666666666666666	1	1.0	6	1.0	1.0	7	6	0	0	0	0.125	8	1	8	0.0	0	0.5305507305910179	0.8258878808648912	0.7453750790946762	0.9158189605930644	0.40726284766189436	0.8905819593346705	0.8576271370217208	0.8822005670769583	0	0	0.0	0.0018774579372819603	5
4073	0.019535500707074726	0.0034105728448292415	0.003380450938397901	0.9742622172780897	-1	0	0	0.16666666666666666	1	1.0	6	1.0	1.0	7	6	0	0	0	0.125	8	1	8	0.0	0	0.5305507305910179	0.8258878808648912	0.7453750790946762	0.9158189605930644	0.40726284766189436	0.9046660674234773	0.8576271370217208	0.8874141972670602	0	0	0.0	0.003380450938397901	40
1972	0.019859987089152462	0.002493761391033872	0.0022256371281373067	0.9745016748595093	-1	0	0	0.16666666666666666	1	1.0	6	1.0	1.0	7	6	0	0	0	0.125	8	1	8	0.0	0	0.5305507305910179	0.8258878808648912	0.7453750790946762	0.9158189605930644	0.3811189365857457	0.9187336048706947	0.9222427337025292	0.8931145735512056	0	0	0.0	0.0022256371281373067	17
3583	0.019492398647954285	0.0027121984709226814	0.0020242410646821945	0.9749503067149867	-1	0	0	0.16666666666666666	1	1.0	6	1.0	1.0	7	6	0	0	0	0.125	8	1	8	0.0	0	0.5305507305910179	0.8258878808648912	0.7453750790946762	0.9158189605930644	0.3811189365857457	0.9187336048706947	0.9222427337025292	0.8931145735512056	0	0	0.0	0.0020242410646821945	9
1323	0.019276120307830928	0.003028661238326833	0.0029719191021898845	0.974782128231392	-1	0	0	0.16666666666666666	1	1.0	6	1.0	1.0	7	6	0	0	0	0.125	8	1	8	0.0	0	0.5305507305910179	0.8258878808648912	0.7453750790946762	0.9158189605930644	0.3811189365857457	0.9187336048706947	0.9222427337025292	0.8931145735512056	0	0	0.0	0.0029719191021898845	76
3962	0.019035111930705312	0.0027658575269988842	0.002432181529581903	0.974678806392137	-1	0	0	0.16666666666666666	1	1.0	6	1.0	1.0	7	6	0	0	0	0.125	8	1	8	0.0	0	0.5305507305910179	0.8258878808648912	0.7453750790946762	0.9158189605930644	0.3811189365857457	0.9187336048706947	0.9222427337025292	0.8931145735512056	0	0	0.0	0.002432181529581903	8
3472	0.015521899374355639	0.0019724026515950963	0.0008664636115132303	0.9740012375317216	-1	0	0	0.2	1	1.0	5	1.0	1.0	6	5	0	0	0	0.14285714285714285	7	1	7	0.0	0	0.6262165857925499	0.8400944645176147	0.7453750790946762	0.8215297558603517	0.36796556044511913	0.7119341817693432	0.8942084473823512	0.7963265369724375	0	0	0.0	0.0008664636115132303	11
1387	0.020263818071701176	0.012480534789554822	0.011686979590944245	0.9755180564207636	-1	0	0	0.16666666666666666	1	1.0	6	1.0	1.0	7	6	0	0	0	0.125	8	1	8	0.0	0	0.5305507305910179	0.805526202157228	0.7453750790946762	0.9158189605930644	0.3811189365857457	0.9187336048706947	0.9039938167219405	0.8887237208072024	0	0	0.0	0.011686979590944245	2
1997	0.02018145601999715	0.006109995212351284	8.095710955764759e-05	0.9781568968127129	-1	0	0	0.25	2	0.8888888888888888	8	1.0	0.8888888888888888	9	8	1	0	0	0.09090909090909091	11	1	11	0.0	0.2	0.5305507305910179	0.8069831476713581	0.7453750790946762	0.9005749230985128	0.40726284766189436	0.9259297077649147	0.8576271370217208	0.8862819197452291	0	0	0.0	8.095710955764759e-05	1
4800	0.019402050696216054	0.0030256881239755238	0.002347158617609506	0.974100896434477	-1	0	0	0.16666666666666666	1	1.0	6	1.0	1.0	7	6	0	0	0	0.125	8	1	8	0.0	0	0.5305507305910179	0.8258878808648912	0.7453750790946762	0.9158189605930644	0.40726284766189436	0.8905819593346705	0.8576271370217208	0.8822005670769583	0	0	0.0	0.002347158617609506	14
198	0.0027166764042181827	0.0021034395996212393	-0.0021020171356852164	0.981397436268283	-1	0	0	0.3333333333333333	1	1.0	2	0.6666666666666666	0.5	2	1	1	0	0	0.6666666666666666	2	3	4	0.0	0	0.5685077066248909	0.9805777019559236	0.4871672444511025	0.8109384887052399	0.3569000545153705	0.6009929376123091	0.8564589030503822	0.8731550846319871	0	0	0.0	-0.00021020171356852163	81
2319	0.019093835833566275	0.0030765587567513487	0.002553632070175515	0.974608649685647	-1	0	0	0.16666666666666666	1	1.0	6	1.0	1.0	7	6	0	0	0	0.125	8	1	8	0.0	0	0.5305507305910179	0.8258878808648912	0.7453750790946762	0.9158189605930644	0.3811189365857457	0.9187336048706947	0.9222427337025292	0.8931145735512056	0	0	0.0	0.002553632070175515	32
1331	0.019958287263746845	0.0029206514965201447	0.0029049845851216323	0.9748183360908902	-1	0	0	0.16666666666666666	1	1.0	6	1.0	1.0	7	6	0	0	0	0.125	8	1	8	0.0	0	0.5305507305910179	0.8258878808648912	0.7453750790946762	0.9158189605930644	0.3811189365857457	0.9187336048706947	0.9222427337025292	0.8931145735512056	0	0	0.0	0.0029049845851216323	66
3954	0.01989503838398613	0.003378682980782836	0.0033620490578954356	0.9747630137146412	-1	0	0	0.16666666666666666	1	1.0	6	1.0	1.0	7	6	0	0	0	0.125	8	1	8	0.0	0	0.5305507305910179	0.8258878808648912	0.7453750790946762	0.9158189605930644	0.3811189365857457	0.9187336048706947	0.9222427337025292	0.8931145735512056	0	0	0.0	0.0033620490578954356	14
449	0.029589046049266546	0.010331008619874628	-0.0099937274806734	0.9667585906373026	-1	0	0	0.4	4	0.6923076923076923	9	0.25	0.5384615384615384	10	7	4	4	0	0.6	10	6	15	0.4444444444444444	0.15384615384615385	0.6722088813071139	0.8240907161324066	0.5528912623197979	0.9050158050941117	0.42409113612885074	0.8978421874905218	0.8633821438725859	0.8798146931636044	0.35	0.4	0.0	-0.00099937274806734	3
2492	0.019775567578505755	0.002807267691612507	0.002412060035453215	0.9748152215605418	-1	0	0	0.16666666666666666	1	1.0	6	1.0	1.0	7	6	0	0	0	0.125	8	1	8	0.0	0	0.5305507305910179	0.8258878808648912	0.7453750790946762	0.9158189605930644	0.3811189365857457	0.9187336048706947	0.9222427337025292	0.8931145735512056	0	0	0.0	0.002412060035453215	11
819	0.011690057862445466	0.003209400505007973	-0.0031503010715813505	0.9750793549512371	-1	0	0	0.3	3	0.8461538461538461	11	0.5357142857142857	0.8461538461538461	13	11	1	1	0	0.14285714285714285	2	14	15	0.25	0.15384615384615385	0.5857210674040065	0.7582297626335149	0.776183022328118	0.8728938644904167	0.4885020383698113	0.8671759627379575	0.8051177257860677	0.8387110729065822	1.0	0.23076923076923078	0.0	-0.00031503010715813506	12
26	0.0019274885041583466	0.0018472635772132878	-0.0018472155650738117	0.985181164026427	-1	0	0	1.0	1	0	0	1.0	0	1	0	0	1	0	0.5	2	1	2	0.3333333333333333	0	0	0	0	0	0	0	0	0	0	0	0	-0.00018472155650738116	47
24	0.001829075643104909	0.0017746767987894757	-0.0017742922040693385	0.9853765230515066	-1	0	0	1.0	1	0	0	1.0	0	0	0	1	2	0	0.5	2	1	2	0.3333333333333333	0	0	0	0	0	0	0	0	0	0	0	0	-0.1	0
2539	0.01962877907325885	0.0030487924399120233	0.002268507947524988	0.9748266415155832	-1	0	0	0.16666666666666666	1	1.0	6	1.0	1.0	7	6	0	0	0	0.125	8	1	8	0.0	0	0.5305507305910179	0.8258878808648912	0.7453750790946762	0.9158189605930644	0.3811189365857457	0.9187336048706947	0.9222427337025292	0.8931145735512056	0	0	0.0	0.002268507947524988	18
1575	0.01995723866335876	0.002969710874370256	0.002963900155221131	0.9749057366605081	-1	0	0	0.16666666666666666	1	1.0	6	1.0	1.0	7	6	0	0	0	0.125	8	1	8	0.0	0	0.5305507305910179	0.8258878808648912	0.7453750790946762	0.9158189605930644	0.3811189365857457	0.9187336048706947	0.9222427337025292	0.8931145735512056	0	0	0.0	0.002963900155221131	8
3041	0.019308085428431803	0.0029890479315705593	0.002629827554987849	0.974510606372291	-1	0	0	0.16666666666666666	1	1.0	6	1.0	1.0	7	6	0	0	0	0.125	8	1	8	0.0	0	0.5305507305910179	0.8258878808648912	0.7453750790946762	0.9158189605930644	0.3811189365857457	0.9187336048706947	0.9222427337025292	0.8931145735512056	0	0	0.0	0.002629827554987849	50
3978	0.01982555165206477	0.002797782471138663	0.0027094389007442372	0.9747893134964973	-1	0	0	0.16666666666666666	1	1.0	6	1.0	1.0	7	6	0	0	0	0.125	8	1	8	0.0	0	0.5305507305910179	0.8258878808648912	0.7453750790946762	0.9158189605930644	0.3811189365857457	0.9187336048706947	0.9222427337025292	0.8931145735512056	0	0	0.0	0.0027094389007442372	8
531	0.004718700714416072	0.002754305070037717	-0.0027542438440663836	0.9753700425534665	-1	0	0	0.3333333333333333	1	1.0	2	1.0	1.0	2	2	1	0	0	0.25	1	4	4	0.0	0	0.2636195051638552	0.6561569510814477	0.31879856194430295	0.8049637898372356	0.2820220697551719	0.8605926068867209	0.6290893879235331	0.7849386947925049	0	0	0.0	-0.0002754243844066384	22
3319	0.01970890343282591	0.0027155378858129747	0.0019968201703399807	0.974722870488296	-1	0	0	0.16666666666666666	1	1.0	6	1.0	1.0	7	6	0	0	0	0.125	8	1	8	0.0	0	0.5305507305910179	0.8258878808648912	0.7453750790946762	0.9158189605930644	0.3811189365857457	0.9187336048706947	0.9222427337025292	0.8931145735512056	0	0	0.0	0.0019968201703399807	12
2269	0.01963474819209965	0.002815437022472117	0.0023859458943241794	0.9746265506368504	-1	0	0	0.16666666666666666	1	1.0	6	1.0	1.0	7	6	0	0	0	0.125	8	1	8	0.0	0	0.5305507305910179	0.8258878808648912	0.7453750790946762	0.9158189605930644	0.3811189365857457	0.9187336048706947	0.9222427337025292	0.8931145735512056	0	0	0.0	0.0023859458943241794	11
2512	0.019732248738247873	0.0029555950704052746	0.002774379217711516	0.9745623927408803	-1	0	0	0.16666666666666666	1	1.0	6	1.0	1.0	7	6	0	0	0	0.125	8	1	8	0.0	0	0.5305507305910179	0.8258878808648912	0.7453750790946762	0.9158189605930644	0.3811189365857457	0.9187336048706947	0.9222427337025292	0.8931145735512056	0	0	0.0	0.002774379217711516	8
203	0.0026975568575173013	0.0021895181656186344	-0.002182887310328479	0.9833689585296252	-1	0	0	0.3333333333333333	1	1.0	2	0.6666666666666666	0.5	2	1	1	0	0	0.6666666666666666	2	3	4	0.0	0	0.3626891476180658	0.9325723444490823	0.34369647987710933	0.5053528306303758	0.6354725418693701	0.91498817732223	0.8485027146881925	0.8422158188693838	0	0	0.0	-0.0002182887310328479	10
1746	0.019529939094596174	0.002627678100195569	0.0022718434950482723	0.9747419827945496	-1	0	0	0.16666666666666666	1	1.0	6	1.0	1.0	7	6	0	0	0	0.125	8	1	8	0.0	0	0.5305507305910179	0.8258878808648912	0.7453750790946762	0.9158189605930644	0.3811189365857457	0.9187336048706947	0.9222427337025292	0.8931145735512056	0	0	0.0	0.0022718434950482723	9
2999	0.018912339605005688	0.002814980234219429	0.0020562558476296764	0.9746328208355194	-1	0	0	0.16666666666666666	1	1.0	6	1.0	1.0	7	6	0	0	0	0.125	8	1	8	0.0	0	0.5305507305910179	0.8258878808648912	0.7453750790946762	0.9158189605930644	0.3811189365857457	0.9187336048706947	0.9222427337025292	0.8931145735512056	0	0	0.0	0.0020562558476296764	8
3386	0.01966422659628032	0.0030280135427869256	0.0028697763325603253	0.9746593566123724	-1	0	0	0.16666666666666666	1	1.0	6	1.0	1.0	7	6	0	0	0	0.125	8	1	8	0.0	0	0.5305507305910179	0.8258878808648912	0.7453750790946762	0.9158189605930644	0.3811189365857457	0.9187336048706947	0.9222427337025292	0.8931145735512056	0	0	0.0	0.0028697763325603253	32
3815	0.019642062765886863	0.0031080678244942324	0.0026837740325382988	0.9741492481389705	-1	0	0	0.16666666666666666	1	1.0	6	1.0	1.0	7	6	0	0	0	0.125	8	1	8	0.0	0	0.5305507305910179	0.8258878808648912	0.7453750790946762	0.9158189605930644	0.40726284766189436	0.9046660674234773	0.8576271370217208	0.8874141972670602	0	0	0.0	0.0026837740325382988	11
4638	0.020045093669543813	0.0030129542657863755	0.0030101053459369773	0.9744526667869482	-1	0	0	0.16666666666666666	1	1.0	6	1.0	1.0	7	6	0	0	0	0.125	8	1	8	0.0	0	0.5305507305910179	0.8258878808648912	0.7453750790946762	0.9158189605930644	0.40726284766189436	0.8905819593346705	0.8576271370217208	0.8822005670769583	0	0	0.0	0.0030101053459369773	47
2203	0.020082881625757918	0.003116647826526978	0.003110845012020084	0.974826322198407	-1	0	0	0.16666666666666666	1	1.0	6	1.0	1.0	7	6	0	0	0	0.125	8	1	8	0.0	0	0.5305507305910179	0.8258878808648912	0.7453750790946762	0.9158189605930644	0.3811189365857457	0.9187336048706947	0.9222427337025292	0.8931145735512056	0	0	0.0	0.003110845012020084	82
1321	0.019062088464591363	0.0031180996640932314	0.0022229879382278917	0.9744974935783888	-1	0	0	0.16666666666666666	1	1.0	6	1.0	1.0	7	6	0	0	0	0.125	8	1	8	0.0	0	0.5305507305910179	0.8258878808648912	0.7453750790946762	0.9158189605930644	0.3811189365857457	0.9187336048706947	0.9222427337025292	0.8931145735512056	0	0	0.0	0.0022229879382278917	9
141	0.017686917060240327	0.0035103856870383854	-0.003502676979594717	0.9589026155945843	-1	0	0	0.1	1	1.0	13	0.5555555555555556	0.7692307692307693	10	10	4	4	0	0.3333333333333333	3	9	15	0.3333333333333333	0.6153846153846154	0.6805899671351692	0.9531935064222863	0.25193952390841734	0.9018970507413019	0.6071470383856206	0.9175752861255835	0.9443880680029577	0.9273970397321862	0.2	0.2	0.0	-0.0003502676979594717	11
3608	0.01931219096801302	0.0028411217848150587	0.0020921900349347	0.9748978509796521	-1	0	0	0.16666666666666666	1	1.0	6	1.0	1.0	7	6	0	0	0	0.125	8	1	8	0.0	0	0.5305507305910179	0.8258878808648912	0.7453750790946762	0.9158189605930644	0.3811189365857457	0.9187336048706947	0.9222427337025292	0.8931145735512056	0	0	0.0	0.0020921900349347	13
3448	0.019960185278855947	0.003534653622532917	0.0026373015257036485	0.9752700661806546	-1	0	0	0.16666666666666666	1	1.0	6	1.0	1.0	7	6	0	0	0	0.125	8	1	8	0.0	0	0.5305507305910179	0.8357177959296799	0.7453750790946762	0.8607144417726778	0.3811189365857457	0.7718714840994532	0.8576271370217208	0.8257235116795858	0	0	0.0	0.0026373015257036485	26
3340	0.02020052843242214	0.0031352399766484593	0.003130937931097084	0.974757642228035	-1	0	0	0.16666666666666666	1	1.0	6	1.0	1.0	7	6	0	0	0	0.125	8	1	8	0.0	0	0.5305507305910179	0.8258878808648912	0.7453750790946762	0.9158189605930644	0.3811189365857457	0.9187336048706947	0.9222427337025292	0.8931145735512056	0	0	0.0	0.003130937931097084	64
1205	0.015476553296621964	0.0028459169761261872	0.001116350109626412	0.9744879178181489	-1	0	0	0.2	1	1.0	5	1.0	1.0	6	5	0	0	0	0.14285714285714285	7	1	7	0.0	0	0.6262165857925499	0.8400944645176147	0.7453750790946762	0.8215297558603517	0.36796556044511913	0.7119341817693432	0.8942084473823512	0.7963265369724375	0	0	0.0	0.001116350109626412	5
3330	0.019378944995733394	0.002670223382147105	0.001910791168949641	0.9747440469340868	-1	0	0	0.16666666666666666	1	1.0	6	1.0	1.0	7	6	0	0	0	0.125	8	1	8	0.0	0	0.5305507305910179	0.8258878808648912	0.7453750790946762	0.9158189605930644	0.3811189365857457	0.9187336048706947	0.9222427337025292	0.8931145735512056	0	0	0.0	0.001910791168949641	8
1868	0.01934011894031577	0.0028230085547236664	0.0021937651089041733	0.9745795157302087	-1	0	0	0.16666666666666666	1	1.0	6	1.0	1.0	7	6	0	0	0	0.125	8	1	8	0.0	0	0.5305507305910179	0.8258878808648912	0.7453750790946762	0.9158189605930644	0.3811189365857457	0.9187336048706947	0.9222427337025292	0.8931145735512056	0	0	0.0	0.0021937651089041733	17
3582	0.019681323484421528	0.002806675849122096	0.0025196307777425857	0.9745364830124363	-1	0	0	0.16666666666666666	1	1.0	6	1.0	1.0	7	6	0	0	0	0.125	8	1	8	0.0	0	0.5305507305910179	0.8258878808648912	0.7453750790946762	0.9158189605930644	0.3811189365857457	0.9187336048706947	0.9222427337025292	0.8931145735512056	0	0	0.0	0.0025196307777425857	13
1028	0.002052421553370938	0.002087819842638845	-0.0020878178922453783	0.9857415543860772	-1	0	0	1.0	1	0	0	1.0	0	1	0	0	2	0	0.5	2	1	2	0.6666666666666666	0	0	0	0	0	0	0	0	0	0	0	0	-0.00020878178922453783	8
447	0.01978298075143823	0.00032952465499047374	-0.0003167217578141411	0.9601399525204775	-1	0	0	0.2857142857142857	2	0.75	6	0.5555555555555556	0.625	7	5	2	2	0	0.2222222222222222	9	2	10	0.3333333333333333	0	0.6975866897143982	0.7415059380145088	0.5947871811975097	0.9111401931606103	0.42409113612885074	0.8966868439660952	0.8714533192599476	0.8638289650114099	0.5714285714285714	0.14285714285714285	0.0	-3.167217578141411e-05	47
3658	0.0195819241507097	0.0031055064066800205	0.0030718925145358294	0.9749579022730623	-1	0	0	0.16666666666666666	1	1.0	6	1.0	1.0	7	6	0	0	0	0.125	8	1	8	0.0	0	0.5305507305910179	0.8258878808648912	0.7453750790946762	0.9158189605930644	0.3811189365857457	0.9187336048706947	0.9222427337025292	0.8931145735512056	0	0	0.0	0.0030718925145358294	85
4735	0.019015429349356832	0.0032782362420586113	0.0032368784117736416	0.974394197247485	-1	0	0	0.16666666666666666	1	1.0	6	1.0	1.0	7	6	0	0	0	0.125	8	1	8	0.0	0	0.5305507305910179	0.8258878808648912	0.7453750790946762	0.9158189605930644	0.40726284766189436	0.8905819593346705	0.8576271370217208	0.8822005670769583	0	0	0.0	0.0032368784117736416	58
138	0.01871607242326539	0.006753064679996721	-0.006749162589543896	0.9733936657009327	-1	0	0	0.3	3	0.8461538461538461	11	0.5357142857142857	0.8461538461538461	12	11	2	1	0	0.14285714285714285	2	14	15	0.14285714285714285	0.15384615384615385	0.30741258220167506	0.8919074416173234	0.5258571892987429	0.9212117575546485	0.6166802899439279	0.9152507979242555	0.8667544709418054	0.910215372934595	1.0	0.08333333333333333	0.0	-0.0006749162589543896	25
2243	0.019157154109986186	0.0025835834554367035	0.0024314959320447175	0.9745913669364757	-1	0	0	0.16666666666666666	1	1.0	6	1.0	1.0	7	6	0	0	0	0.125	8	1	8	0.0	0	0.5305507305910179	0.8258878808648912	0.7453750790946762	0.9158189605930644	0.3811189365857457	0.9187336048706947	0.9222427337025292	0.8931145735512056	0	0	0.0	0.0024314959320447175	8
4476	0.019228436034216114	0.003356561536107049	0.0029520713973553775	0.9742112269712452	-1	0	0	0.16666666666666666	1	1.0	6	1.0	1.0	7	6	0	0	0	0.125	8	1	8	0.0	0	0.5305507305910179	0.8258878808648912	0.7453750790946762	0.9158189605930644	0.40726284766189436	0.8905819593346705	0.8576271370217208	0.8822005670769583	0	0	0.0	0.0029520713973553775	39
626	0.026032426931396385	0.0032176762396809626	-0.0014369663358772748	0.9750426045135238	-1	0	0	0.3	3	0.8461538461538461	11	0.5357142857142857	0.6923076923076923	11	9	3	3	0	0.14285714285714285	2	14	15	0.375	0.15384615384615385	0.5752072489179743	0.7307774865305594	0.499649407380223	0.9398279142477962	0.49487925226308815	0.9356050177307444	0.8548885823320029	0.8948315593127497	0.45454545454545453	0.36363636363636365	0.0	-0.0001436966335877275	54
4802	0.019521817917101527	0.0031223344565558253	0.002881835261913156	0.9741875418937962	-1	0	0	0.16666666666666666	1	1.0	6	1.0	1.0	7	6	0	0	0	0.125	8	1	8	0.0	0	0.5305507305910179	0.8258878808648912	0.7453750790946762	0.9158189605930644	0.40726284766189436	0.8905819593346705	0.8576271370217208	0.8822005670769583	0	0	0.0	0.002881835261913156	19
3249	0.019546727038460127	0.0032432177784944513	0.0028573569600907414	0.974309764847251	-1	0	0	0.16666666666666666	1	1.0	6	1.0	1.0	7	6	0	0	0	0.125	8	1	8	0.0	0	0.5305507305910179	0.8258878808648912	0.7453750790946762	0.9158189605930644	0.3191685283310265	0.9156092131027481	0.9011563795775256	0.8917986620520632	0	0	0.0	0.0028573569600907414	11
3859	0.019651991588535804	0.0032529673749108483	0.002942696686017159	0.9740436393689244	-1	0	0	0.16666666666666666	1	1.0	6	1.0	1.0	7	6	0	0	0	0.125	8	1	8	0.0	0	0.5305507305910179	0.8258878808648912	0.7453750790946762	0.9158189605930644	0.40726284766189436	0.9046660674234773	0.8576271370217208	0.8874141972670602	0	0	0.0	0.002942696686017159	33
414	0.004679789341318625	0.0027766282769445573	-0.002776602409718263	0.9755230790592834	-1	0	0	0.3333333333333333	1	1.0	2	1.0	1.0	2	2	1	0	0	0.25	1	4	4	0.0	0	0.2636195051638552	0.6561569510814477	0.31879856194430295	0.8049637898372356	0.2820220697551719	0.8605926068867209	0.6290893879235331	0.7849386947925049	0	0	0.0	-0.0002776602409718263	17
277	0.0025794268245084235	0.002399373874041698	-0.0023979536438343747	0.984516194526714	-1	0	0	0.6666666666666666	2	0.5	1	0.6666666666666666	0	2	0	1	2	0	0.6666666666666666	3	2	4	0.5	0	0	0	0	0	0	0	0	0	0	0	0	-0.00023979536438343746	22
2797	0.01929018450691042	0.002598506833423962	0.0023507629088256876	0.9745308880659317	-1	0	0	0.16666666666666666	1	1.0	6	1.0	1.0	7	6	0	0	0	0.125	8	1	8	0.0	0	0.5305507305910179	0.8258878808648912	0.7453750790946762	0.9158189605930644	0.3811189365857457	0.9187336048706947	0.9222427337025292	0.8931145735512056	0	0	0.0	0.0023507629088256876	16
2590	0.019308871393955335	0.0031276755934146892	0.0030708064997855395	0.9746612315823446	-1	0	0	0.16666666666666666	1	1.0	6	1.0	1.0	7	6	0	0	0	0.125	8	1	8	0.0	0	0.5305507305910179	0.8258878808648912	0.7453750790946762	0.9158189605930644	0.3811189365857457	0.9187336048706947	0.9222427337025292	0.8931145735512056	0	0	0.0	0.0030708064997855395	51
4505	0.019927099119845543	0.003218469872119265	0.003197707302714713	0.9747191334216344	-1	0	0	0.16666666666666666	1	1.0	6	1.0	1.0	7	6	0	0	0	0.125	8	1	8	0.0	0	0.5305507305910179	0.8258878808648912	0.7453750790946762	0.9158189605930644	0.3811189365857457	0.9187336048706947	0.9222427337025292	0.8931145735512056	0	0	0.0	0.003197707302714713	66
1480	0.019409373515578157	0.0027689374023221343	0.002550808068799737	0.9745664504282312	-1	0	0	0.16666666666666666	1	1.0	6	1.0	1.0	7	6	0	0	0	0.125	8	1	8	0.0	0	0.5305507305910179	0.8258878808648912	0.7453750790946762	0.9158189605930644	0.3811189365857457	0.9187336048706947	0.9222427337025292	0.8931145735512056	0	0	0.0	0.002550808068799737	30
4493	0.019307208607807984	0.003137122119505672	0.002959558838026296	0.9746521006892028	-1	0	0	0.16666666666666666	1	1.0	6	1.0	1.0	7	6	0	0	0	0.125	8	1	8	0.0	0	0.5305507305910179	0.8258878808648912	0.7453750790946762	0.9158189605930644	0.3811189365857457	0.9187336048706947	0.9222427337025292	0.8931145735512056	0	0	0.0	0.002959558838026296	24
3155	0.020064645969629855	0.003082196064804092	0.0030270623901024604	0.9748129326887426	-1	0	0	0.16666666666666666	1	1.0	6	1.0	1.0	7	6	0	0	0	0.125	8	1	8	0.0	0	0.5305507305910179	0.8258878808648912	0.7453750790946762	0.9158189605930644	0.3811189365857457	0.9187336048706947	0.9222427337025292	0.8931145735512056	0	0	0.0	0.0030270623901024604	34
2694	0.019733797733206257	0.0031877114456530958	0.002958057159116006	0.974608171439174	-1	0	0	0.16666666666666666	1	1.0	6	1.0	1.0	7	6	0	0	0	0.125	8	1	8	0.0	0	0.5305507305910179	0.8258878808648912	0.7453750790946762	0.9158189605930644	0.3811189365857457	0.9187336048706947	0.9222427337025292	0.8931145735512056	0	0	0.0	0.002958057159116006	92
4449	0.019125295317713748	0.002986111961893531	0.0020989551962001204	0.9747324525542901	-1	0	0	0.16666666666666666	1	1.0	6	1.0	1.0	7	6	0	0	0	0.125	8	1	8	0.0	0	0.5305507305910179	0.8258878808648912	0.7453750790946762	0.9158189605930644	0.3811189365857457	0.9187336048706947	0.9222427337025292	0.8931145735512056	0	0	0.0	0.0020989551962001204	6
2851	0.019590323704951635	0.0031510910374884923	0.002878646131307393	0.9745708570886534	-1	0	0	0.16666666666666666	1	1.0	6	1.0	1.0	7	6	0	0	0	0.125	8	1	8	0.0	0	0.5305507305910179	0.8258878808648912	0.7453750790946762	0.9158189605930644	0.3811189365857457	0.9187336048706947	0.9222427337025292	0.8931145735512056	0	0	0.0	0.002878646131307393	25
1669	0.019302053795732816	0.0028627987110681668	0.0025285229327727254	0.9747614718953704	-1	0	0	0.16666666666666666	1	1.0	6	1.0	1.0	7	6	0	0	0	0.125	8	1	8	0.0	0	0.5305507305910179	0.8258878808648912	0.7453750790946762	0.9158189605930644	0.3811189365857457	0.9187336048706947	0.9222427337025292	0.8931145735512056	0	0	0.0	0.0025285229327727254	26
4699	0.019936776396045176	0.003144930655181679	0.002951804035349359	0.9741584002548335	-1	0	0	0.16666666666666666	1	1.0	6	1.0	1.0	7	6	0	0	0	0.125	8	1	8	0.0	0	0.5305507305910179	0.8258878808648912	0.7453750790946762	0.9158189605930644	0.40726284766189436	0.8905819593346705	0.8576271370217208	0.8822005670769583	0	0	0.0	0.002951804035349359	41
1998	0.019151097244022947	0.002796974356626405	0.0025863641256620635	0.9748066271503634	-1	0	0	0.16666666666666666	1	1.0	6	1.0	1.0	7	6	0	0	0	0.125	8	1	8	0.0	0	0.5305507305910179	0.8258878808648912	0.7453750790946762	0.9158189605930644	0.3811189365857457	0.9187336048706947	0.9222427337025292	0.8931145735512056	0	0	0.0	0.0025863641256620635	13
781	0.015495301924609812	0.0020388917910920267	0.002015505745618881	0.9745892516884583	-1	0	0	0.2	1	1.0	5	1.0	1.0	6	5	0	0	0	0.14285714285714285	7	1	7	0.0	0	0.7170736301188203	0.7332801027747439	0.7453750790946762	0.8423621363017463	0.38103751598319346	0.8938265768044983	0.8214250335766101	0.8328402764323334	0	0	0.0	0.002015505745618881	20
1245	0.02029997036568637	0.0029296390608029048	0.002924939992207467	0.974816635755182	-1	0	0	0.16666666666666666	1	1.0	6	1.0	1.0	7	6	0	0	0	0.125	8	1	8	0.0	0	0.5305507305910179	0.8258878808648912	0.7453750790946762	0.9158189605930644	0.3811189365857457	0.9187336048706947	0.9222427337025292	0.8931145735512056	0	0	0.0	0.002924939992207467	40
767	0.01898003165594985	0.0064671087133138854	-0.003092011419641625	0.9748927687565239	-1	0	0	0.375	3	0.6666666666666666	6	0.55	0.4444444444444444	7	4	3	2	0	0.2	10	2	11	0.2857142857142857	0.2	0.6864623713492027	0.8561347013528706	0.6061331172593728	0.8906337377212116	0.42409113612885074	0.8810439896417216	0.8367860369957971	0.8766459973822518	0.5714285714285714	0.14285714285714285	0.0	-0.0003092011419641625	3
798	0.020096609510628402	0.0037865462325300976	0.001207401117447075	0.9759566878564849	-1	0	0	0.16666666666666666	1	1.0	6	1.0	1.0	7	6	0	0	0	0.125	8	1	8	0.0	0	0.7218824409940819	0.8086019956816277	0.7453750790946762	0.8169853287818654	0.40726284766189436	0.9007447852555265	0.8335627236260023	0.8473774090145628	0	0	0.0	0.001207401117447075	33
448	0.00182477113643716	0.001766553790344204	-0.0017665208731191184	0.986153329236011	-1	0	0	1.0	1	0	0	1.0	0	1	0	0	1	0	0.5	1	2	2	0.3333333333333333	0	0	0	0	0	0	0	0	0	0	0	0	-0.00017665208731191184	21
1353	0.019873989720560425	0.0031126452852817494	0.0031063428202147986	0.9745945822899695	-1	0	0	0.16666666666666666	1	1.0	6	1.0	1.0	7	6	0	0	0	0.125	8	1	8	0.0	0	0.5305507305910179	0.8258878808648912	0.7453750790946762	0.9158189605930644	0.3811189365857457	0.9187336048706947	0.9222427337025292	0.8931145735512056	0	0	0.0	0.0031063428202147986	20
1492	0.018914659041654267	0.0030440681610469484	0.002885700888958074	0.9746480475726224	-1	0	0	0.16666666666666666	1	1.0	6	1.0	1.0	7	6	0	0	0	0.125	8	1	8	0.0	0	0.5305507305910179	0.8258878808648912	0.7453750790946762	0.9158189605930644	0.3811189365857457	0.9187336048706947	0.9222427337025292	0.8931145735512056	0	0	0.0	0.002885700888958074	49
274	0.0020802381357250396	0.0020224835358063765	-0.0020224667932889195	0.9848821276362725	-1	0	0	1.0	2	0.0	0	1.0	0	1	0	1	2	0	0.3333333333333333	3	1	3	0.4	1.0	0	0	0	0	0	0	0	0	0	0	0	-0.00020224667932889194	18
3663	0.01973322513989496	0.002963913023774603	0.002810313142855541	0.9746419439545524	-1	0	0	0.16666666666666666	1	1.0	6	1.0	1.0	7	6	0	0	0	0.125	8	1	8	0.0	0	0.5305507305910179	0.8258878808648912	0.7453750790946762	0.9158189605930644	0.3811189365857457	0.9187336048706947	0.9222427337025292	0.8931145735512056	0	0	0.0	0.002810313142855541	69
1089	0.02004701238540282	0.0018427521004184978	0.0010533925224894252	0.9749254534919299	-1	0	0	0.16666666666666666	1	1.0	6	1.0	1.0	7	6	0	0	0	0.125	8	1	8	0.0	0	0.5453589698739849	0.7463255329692137	0.5368202548445465	0.9408127186265489	0.40726284766189436	0.9468201347349691	0.9237309145976451	0.9039170389375935	0	0	0.0	0.0010533925224894252	16
4143	0.01962739632118928	0.0025586009293421213	0.002293525069758431	0.974668631151745	-1	0	0	0.16666666666666666	1	1.0	6	1.0	1.0	7	6	0	0	0	0.125	8	1	8	0.0	0	0.5305507305910179	0.8258878808648912	0.7453750790946762	0.9158189605930644	0.3811189365857457	0.9187336048706947	0.9222427337025292	0.8931145735512056	0	0	0.0	0.002293525069758431	21
2803	0.016523117675999646	0.005866574671486016	-0.005549911997073286	0.9750603141158349	-1	0	0	0.3333333333333333	2	0.8333333333333334	5	0.5714285714285714	0.8333333333333334	7	5	0	0	0	0.2857142857142857	2	7	8	0.0	0	0.5305507305910179	0.8258878808648912	0.7453750790946762	0.9158189605930644	0.3811189365857457	0.9187336048706947	0.9222427337025292	0.8931145735512056	0	0	0.0	-0.0005549911997073286	1
3046	0.019558792643206112	0.0027484497320584248	0.0022187704809406255	0.9746396631333645	-1	0	0	0.16666666666666666	1	1.0	6	1.0	1.0	7	6	0	0	0	0.125	8	1	8	0.0	0	0.5305507305910179	0.8258878808648912	0.7453750790946762	0.9158189605930644	0.3811189365857457	0.9187336048706947	0.9222427337025292	0.8931145735512056	0	0	0.0	0.0022187704809406255	9
2926	0.01946615700520259	0.0028690716663059336	0.0026949293448318206	0.9747471529188786	-1	0	0	0.16666666666666666	1	1.0	6	1.0	1.0	7	6	0	0	0	0.125	8	1	8	0.0	0	0.5305507305910179	0.8258878808648912	0.7453750790946762	0.9158189605930644	0.3811189365857457	0.9187336048706947	0.9222427337025292	0.8931145735512056	0	0	0.0	0.0026949293448318206	18
238	0.0020468221323227207	0.001950362043984249	-0.0019502624752273314	0.9845263687520075	-1	0	0	1.0	2	0.0	0	0.75	0	2	0	0	0	0	1.0	2	2	3	0.0	0	0	0	0	0	0	0	0	0	0	0	0	-0.00019502624752273313	49
836	0.019758378037537404	0.002731682435028719	0.0013071412121485224	0.9754410574117736	-1	0	0	0.16666666666666666	1	1.0	6	1.0	1.0	7	6	0	0	0	0.125	8	1	8	0.0	0	0.7218824409940819	0.8086019956816277	0.7453750790946762	0.8169853287818654	0.40726284766189436	0.9007447852555265	0.8335627236260023	0.8473774090145628	0	0	0.0	0.0013071412121485224	40
4734	0.019467872646198967	0.0030859695572655567	0.002537953188684249	0.9745674129023183	-1	0	0	0.16666666666666666	1	1.0	6	1.0	1.0	7	6	0	0	0	0.125	8	1	8	0.0	0	0.5305507305910179	0.8258878808648912	0.7453750790946762	0.9158189605930644	0.3811189365857457	0.9187336048706947	0.9222427337025292	0.8931145735512056	0	0	0.0	0.002537953188684249	14
4082	0.02004508231659455	0.0030378601343700766	0.0028205348261331415	0.9747012751318604	-1	0	0	0.16666666666666666	1	1.0	6	1.0	1.0	7	6	0	0	0	0.125	8	1	8	0.0	0	0.5305507305910179	0.8258878808648912	0.7453750790946762	0.9158189605930644	0.3811189365857457	0.9187336048706947	0.9222427337025292	0.8931145735512056	0	0	0.0	0.0028205348261331415	62
95	0.010134282862340312	0.003419804732717157	-0.0033945096631983656	0.9572100970539789	-1	0	0	0.16666666666666666	1	1.0	6	0.8	0.6666666666666666	5	4	2	2	0	0.4	5	2	8	0.2857142857142857	0	0.22254832141422662	0.8061343947074312	0.6471554650417292	0.9272044000803472	0.9614186098818122	0.8188568657288107	0.9614056753214828	0.8612935080402887	0.6	0.2	0.0	-0.0003394509663198366	14
2549	0.02195208955757158	0.005078028810741443	-0.0004887244531532214	0.971335980384715	-1	0	0	0.16666666666666666	1	1.0	6	1.0	1.0	7	6	0	0	0	0.125	8	1	8	0.0	0	0.5301656330167599	0.8249013174349348	0.7453750790946762	0.9158189605930644	0.3811189365857457	0.9187336048706947	0.9222427337025292	0.8928965513828043	0	0	0.0	-4.8872445315322136e-05	3
2905	0.0197787720950166	0.002786302412834383	0.0025261333692451144	0.9746081881291703	-1	0	0	0.16666666666666666	1	1.0	6	1.0	1.0	7	6	0	0	0	0.125	8	1	8	0.0	0	0.5305507305910179	0.8258878808648912	0.7453750790946762	0.9158189605930644	0.3811189365857457	0.9187336048706947	0.9222427337025292	0.8931145735512056	0	0	0.0	0.0025261333692451144	28
3375	0.019673043542338217	0.002605170226296754	0.0019955689759047672	0.9746144706279862	-1	0	0	0.16666666666666666	1	1.0	6	1.0	1.0	7	6	0	0	0	0.125	8	1	8	0.0	0	0.5305507305910179	0.8258878808648912	0.7453750790946762	0.9158189605930644	0.3811189365857457	0.9187336048706947	0.9222427337025292	0.8931145735512056	0	0	0.0	0.0019955689759047672	14
1722	0.018804432878212374	0.0027274624660400134	0.001999084244576126	0.9745854943045957	-1	0	0	0.16666666666666666	1	1.0	6	1.0	1.0	7	6	0	0	0	0.125	8	1	8	0.0	0	0.5305507305910179	0.8258878808648912	0.7453750790946762	0.9158189605930644	0.3811189365857457	0.9187336048706947	0.9222427337025292	0.8931145735512056	0	0	0.0	0.001999084244576126	9
1763	0.019166067406048887	0.002860659407478068	0.0028052650214090147	0.9745255078345958	-1	0	0	0.16666666666666666	1	1.0	6	1.0	1.0	7	6	0	0	0	0.125	8	1	8	0.0	0	0.5305507305910179	0.8258878808648912	0.7453750790946762	0.9158189605930644	0.3811189365857457	0.9187336048706947	0.9222427337025292	0.8931145735512056	0	0	0.0	0.0028052650214090147	9
4444	0.0201162777125308	0.0037454594436828787	0.0037232774252261443	0.974322609492425	-1	0	0	0.16666666666666666	1	1.0	6	1.0	1.0	7	6	0	0	0	0.125	8	1	8	0.0	0	0.5305507305910179	0.8258878808648912	0.7453750790946762	0.9158189605930644	0.40726284766189436	0.9046660674234773	0.8576271370217208	0.8874141972670602	0	0	0.0	0.0037232774252261443	13
3736	0.019773757882211924	0.002704544684251735	0.0023739384786879095	0.9748626983431121	-1	0	0	0.16666666666666666	1	1.0	6	1.0	1.0	7	6	0	0	0	0.125	8	1	8	0.0	0	0.5305507305910179	0.8258878808648912	0.7453750790946762	0.9158189605930644	0.3811189365857457	0.9187336048706947	0.9222427337025292	0.8931145735512056	0	0	0.0	0.0023739384786879095	9
534	0.013684879812111469	0.002917055378838049	-0.0001974898830054974	0.9710176289126135	-1	0	0	0.4	4	0.6923076923076923	9	0.23809523809523808	0.6153846153846154	10	8	4	3	0	0.7777777777777778	7	9	15	0.3	0.15384615384615385	0.6215171493048934	0.868413460342038	0.6061331172593728	0.8802545075612586	0.6478862252670419	0.9465570732289188	0.8633821438725859	0.9048247102593808	0.5	0.4	0.0	-1.974898830054974e-05	9
1922	0.01965691158545456	0.0028667936433599953	0.0025746652450482272	0.9745989501577035	-1	0	0	0.16666666666666666	1	1.0	6	1.0	1.0	7	6	0	0	0	0.125	8	1	8	0.0	0	0.5305507305910179	0.8258878808648912	0.7453750790946762	0.9158189605930644	0.3811189365857457	0.9187336048706947	0.9222427337025292	0.8931145735512056	0	0	0.0	0.0025746652450482272	22
507	0.020534040737305692	0.005636242904915268	-0.005630032154263844	0.9528274197939705	-1	0	0	0.4	4	0.6923076923076923	9	0.375	0.5384615384615384	8	7	6	3	0	0.4	4	10	15	0.2	0.36363636363636365	0.569734259689347	0.9415833968953129	0.45239183775123115	0.897820105230415	0.8432335953570623	0.9337925103415113	0.8851344200707413	0.9264380594599753	0.625	0.125	0.0	-0.0005630032154263844	5
3215	0.019275615472441714	0.0027963155806184055	0.0019143994319859945	0.9748241092138621	-1	0	0	0.16666666666666666	1	1.0	6	1.0	1.0	7	6	0	0	0	0.125	8	1	8	0.0	0	0.5305507305910179	0.8258878808648912	0.7453750790946762	0.9158189605930644	0.3811189365857457	0.9187336048706947	0.9222427337025292	0.8931145735512056	0	0	0.0	0.0019143994319859945	10
1212	0.01927468099397147	0.0029859037176781403	0.0024544241074762945	0.9747416463376195	-1	0	0	0.16666666666666666	1	1.0	6	1.0	1.0	7	6	0	0	0	0.125	8	1	8	0.0	0	0.5305507305910179	0.8258878808648912	0.7453750790946762	0.9158189605930644	0.3811189365857457	0.9187336048706947	0.9222427337025292	0.8931145735512056	0	0	0.0	0.0024544241074762945	10
130	0.02228414050114336	0.004468331922345879	-0.0044485382057475355	0.9276807051165145	-1	0.25	1	0.5	5	0.5384615384615384	7	0.4166666666666667	0.5384615384615384	12	7	2	0	0	0.4444444444444444	4	9	15	0.0	0	0.46637102777497735	0.8308918253579867	0.5078018491822262	0.9580354630032551	0.4496853612289241	0.9359359085815034	0.9222589987946318	0.921812205425229	0	0	0.0	-0.00044485382057475354	21
216	0.014269579141909803	0.0036557550171452615	-0.003632509481396429	0.9594874182654001	-1	0	0	0.2857142857142857	2	0.875	7	0.3333333333333333	0.75	7	6	2	2	0	0.8333333333333334	6	5	10	0.2857142857142857	0	0.4146650287032479	0.863505152457666	0.3331129359128475	0.9140288033820352	0.532447858492094	0.8874327654420335	0.873412622302251	0.8900365946354176	0.5714285714285714	0.42857142857142855	0.0	-0.00036325094813964294	12
785	0.02686740348031085	0.007860413865262062	-0.0076754179781263155	0.9693951698988038	-1	0	0	0.3	3	0.8461538461538461	11	0.38461538461538464	0.6153846153846154	10	8	4	4	0	0.23076923076923078	13	3	15	0.4	1.0	0.6722088813071139	0.8343727123919472	0.6061331172593728	0.8947029662916073	0.4561249816500956	0.8762355885405697	0.8535200294368757	0.870415099489037	0.35	0.4	0.0	-0.0007675417978126316	0
2623	0.02016675196709179	0.0035334158254636313	0.0034342820421818234	0.9748281898020542	-1	0	0	0.16666666666666666	1	1.0	6	1.0	1.0	7	6	0	0	0	0.125	8	1	8	0.0	0	0.5305507305910179	0.8258878808648912	0.7453750790946762	0.9158189605930644	0.3811189365857457	0.9187336048706947	0.9222427337025292	0.8931145735512056	0	0	0.0	0.0034342820421818234	54
4165	0.01602036249131311	0.0022583481594705087	0.001533583681797424	0.9746972841399711	-1	0	0	0.2	1	1.0	5	1.0	1.0	6	5	0	0	0	0.14285714285714285	7	1	7	0.0	0	0.6336207054340335	0.7474688121384813	0.6410976669696113	0.9201732478027423	0.39419089212382	0.9173504853727055	0.8951946700200382	0.8785653376124706	0	0	0.0	0.001533583681797424	8
3641	0.019714116904590247	0.0029625468924756593	0.002627797735655547	0.9747055764296845	-1	0	0	0.16666666666666666	1	1.0	6	1.0	1.0	7	6	0	0	0	0.125	8	1	8	0.0	0	0.5305507305910179	0.8258878808648912	0.7453750790946762	0.9158189605930644	0.3811189365857457	0.9187336048706947	0.9222427337025292	0.8931145735512056	0	0	0.0	0.002627797735655547	13
2396	0.01928636940376626	0.003017036824745754	0.0026221814053049705	0.9746023203245594	-1	0	0	0.16666666666666666	1	1.0	6	1.0	1.0	7	6	0	0	0	0.125	8	1	8	0.0	0	0.5305507305910179	0.8258878808648912	0.7453750790946762	0.9158189605930644	0.3811189365857457	0.9187336048706947	0.9222427337025292	0.8931145735512056	0	0	0.0	0.0026221814053049705	46
3545	0.019488588265839952	0.0028205298991186693	0.0025358247199638094	0.9747003888202268	-1	0	0	0.16666666666666666	1	1.0	6	1.0	1.0	7	6	0	0	0	0.125	8	1	8	0.0	0	0.5305507305910179	0.8258878808648912	0.7453750790946762	0.9158189605930644	0.3811189365857457	0.9187336048706947	0.9222427337025292	0.8931145735512056	0	0	0.0	0.0025358247199638094	27
2843	0.019068958617940633	0.0029300214595594045	0.002823780131608933	0.9747597774869817	-1	0	0	0.16666666666666666	1	1.0	6	1.0	1.0	7	6	0	0	0	0.125	8	1	8	0.0	0	0.5305507305910179	0.8258878808648912	0.7453750790946762	0.9158189605930644	0.3811189365857457	0.9187336048706947	0.9222427337025292	0.8931145735512056	0	0	0.0	0.002823780131608933	51
721	0.02772813886569381	0.0038955161813125218	-0.00030261307669950734	0.9455175968983832	-1	0	0	0.125	1	1.0	10	0.5454545454545454	0.7	8	7	3	3	0	0.18181818181818182	11	2	12	0.3333333333333333	0	0.7244043826172583	0.8022379501881769	0.5686982282950784	0.8808545343446382	0.4334988198821056	0.9319624860295224	0.861525245418772	0.8814298310358087	0.5	0.125	0.0	-3.0261307669950735e-05	6
4571	0.019304161033910153	0.002957446730538205	0.0025145404599570724	0.9747178242824974	-1	0	0	0.16666666666666666	1	1.0	6	1.0	1.0	7	6	0	0	0	0.125	8	1	8	0.0	0	0.5305507305910179	0.8258878808648912	0.7453750790946762	0.9158189605930644	0.3811189365857457	0.9187336048706947	0.9222427337025292	0.8931145735512056	0	0	0.0	0.0025145404599570724	22
2325	0.019899505342455565	0.0034559800966767816	0.0029711802074650667	0.9743334120465095	-1	0	0	0.16666666666666666	1	1.0	6	1.0	1.0	7	6	0	0	0	0.125	8	1	8	0.0	0	0.5305507305910179	0.8258878808648912	0.7453750790946762	0.9158189605930644	0.3191685283310265	0.9156092131027481	0.9011563795775256	0.8917986620520632	0	0	0.0	0.0029711802074650667	8
3364	0.019476330840720674	0.002654497380837297	0.0024358508880087536	0.9745554749365438	-1	0	0	0.16666666666666666	1	1.0	6	1.0	1.0	7	6	0	0	0	0.125	8	1	8	0.0	0	0.5305507305910179	0.8258878808648912	0.7453750790946762	0.9158189605930644	0.3811189365857457	0.9187336048706947	0.9222427337025292	0.8931145735512056	0	0	0.0	0.0024358508880087536	13
1357	0.019314149881074185	0.0029405863496261894	0.002563345974193399	0.9747039407399944	-1	0	0	0.16666666666666666	1	1.0	6	1.0	1.0	7	6	0	0	0	0.125	8	1	8	0.0	0	0.5305507305910179	0.8258878808648912	0.7453750790946762	0.9158189605930644	0.3811189365857457	0.9187336048706947	0.9222427337025292	0.8931145735512056	0	0	0.0	0.002563345974193399	9
2284	0.020056509837488717	0.003101659154615401	0.003090664525269325	0.9746748305229285	-1	0	0	0.16666666666666666	1	1.0	6	1.0	1.0	7	6	0	0	0	0.125	8	1	8	0.0	0	0.5305507305910179	0.8258878808648912	0.7453750790946762	0.9158189605930644	0.3811189365857457	0.9187336048706947	0.9222427337025292	0.8931145735512056	0	0	0.0	0.003090664525269325	93
2634	0.01997488026896896	0.0032238288190201635	0.0031920717327797777	0.9750204221952533	-1	0	0	0.16666666666666666	1	1.0	6	1.0	1.0	7	6	0	0	0	0.125	8	1	8	0.0	0	0.5305507305910179	0.8258878808648912	0.7453750790946762	0.9158189605930644	0.3811189365857457	0.9187336048706947	0.9222427337025292	0.8931145735512056	0	0	0.0	0.0031920717327797777	51
3468	0.019815081983308468	0.00317137582982517	0.0031516013194489855	0.9747365363989181	-1	0	0	0.16666666666666666	1	1.0	6	1.0	1.0	7	6	0	0	0	0.125	8	1	8	0.0	0	0.5305507305910179	0.8258878808648912	0.7453750790946762	0.9158189605930644	0.3811189365857457	0.9187336048706947	0.9222427337025292	0.8931145735512056	0	0	0.0	0.0031516013194489855	57
4000	0.01951133686798476	0.0026274553608397924	0.0024667480564186358	0.9746899300792775	-1	0	0	0.16666666666666666	1	1.0	6	1.0	1.0	7	6	0	0	0	0.125	8	1	8	0.0	0	0.5305507305910179	0.8258878808648912	0.7453750790946762	0.9158189605930644	0.3811189365857457	0.9187336048706947	0.9222427337025292	0.8931145735512056	0	0	0.0	0.0024667480564186358	14
2861	0.019465170193923135	0.003008825728329197	0.003007139126006659	0.9747275101386639	-1	0	0	0.16666666666666666	1	1.0	6	1.0	1.0	7	6	0	0	0	0.125	8	1	8	0.0	0	0.5305507305910179	0.8258878808648912	0.7453750790946762	0.9158189605930644	0.3811189365857457	0.9187336048706947	0.9222427337025292	0.8931145735512056	0	0	0.0	0.003007139126006659	53
3430	0.019708433880058846	0.0028231212571367824	0.0019032966364611243	0.9753937529565799	-1	0	0	0.16666666666666666	1	1.0	6	1.0	1.0	7	6	0	0	0	0.125	8	1	8	0.0	0	0.5453589698739849	0.7565011231427223	0.5368202548445465	0.9449701614661702	0.3811189365857457	0.9209562631125171	0.8576271370217208	0.8951155517025807	0	0	0.0	0.0019032966364611243	14
3999	0.0021059553783564604	0.002017405713784211	-0.00201549382322681	0.9829594555820846	-1	0	0	0	0	0	0	1.0	0	0	0	0	0	0	1.0	1	1	1	0.0	0	0	0	0	0	0	0	0	0	0	0	0	-0.1	0
4379	0.019716442281918444	0.002847521026402665	0.0026719977628927014	0.9745971651281957	-1	0	0	0.16666666666666666	1	1.0	6	1.0	1.0	7	6	0	0	0	0.125	8	1	8	0.0	0	0.5305507305910179	0.8258878808648912	0.7453750790946762	0.9158189605930644	0.3811189365857457	0.9187336048706947	0.9222427337025292	0.8931145735512056	0	0	0.0	0.0026719977628927014	10
961	0.019362840857784655	0.002856851258044828	0.0025975624919387084	0.9746885212487689	-1	0	0	0.16666666666666666	1	1.0	6	1.0	1.0	7	6	0	0	0	0.125	8	1	8	0.0	0	0.5305507305910179	0.8258878808648912	0.7453750790946762	0.9158189605930644	0.3811189365857457	0.9187336048706947	0.9222427337025292	0.8931145735512056	0	0	0.0	0.0025975624919387084	51
4862	0.019505258687709925	0.0027677546652012807	0.002561435470794741	0.9745909859904893	-1	0	0	0.16666666666666666	1	1.0	6	1.0	1.0	7	6	0	0	0	0.125	8	1	8	0.0	0	0.5305507305910179	0.8258878808648912	0.7453750790946762	0.9158189605930644	0.3811189365857457	0.9187336048706947	0.9222427337025292	0.8931145735512056	0	0	0.0	0.002561435470794741	10
842	0.019123742572578886	0.0030224720014189977	0.002810841501856546	0.9747721026954383	-1	0	0	0.16666666666666666	1	1.0	6	1.0	1.0	7	6	0	0	0	0.125	8	1	8	0.0	0	0.5305507305910179	0.8258878808648912	0.7453750790946762	0.9158189605930644	0.3811189365857457	0.9187336048706947	0.9222427337025292	0.8931145735512056	0	0	0.0	0.002810841501856546	37
2657	0.019458510986244626	0.002691604850149561	0.002514784132085774	0.9745511036808822	-1	0	0	0.16666666666666666	1	1.0	6	1.0	1.0	7	6	0	0	0	0.125	8	1	8	0.0	0	0.5305507305910179	0.8258878808648912	0.7453750790946762	0.9158189605930644	0.3811189365857457	0.9187336048706947	0.9222427337025292	0.8931145735512056	0	0	0.0	0.002514784132085774	9
2180	0.015952674396160247	0.0025477209628192426	0.0012580270802274344	0.9742041270978589	-1	0	0	0.2	1	1.0	5	1.0	1.0	6	5	0	0	0	0.14285714285714285	7	1	7	0.0	0	0.6262165857925499	0.8400944645176147	0.7453750790946762	0.8215297558603517	0.36796556044511913	0.7119341817693432	0.8942084473823512	0.7963265369724375	0	0	0.0	0.0012580270802274344	6
1095	0.002642738493851045	0.002595364930804925	-0.00259520739400979	0.9838711635837859	-1	0	0	0.5	1	1.0	1	1.0	1.0	1	1	1	2	0	0.3333333333333333	3	1	3	0.3333333333333333	0	0.7512220755201182	0.5	0.9834124594657274	0.5	0.3540643286880611	0.5	0.9307687708777548	0.5	1.0	1.0	0.0	-0.000259520739400979	4
1269	0.018969539119145725	0.002745447816408274	0.001952444634239723	0.9747064752911077	-1	0	0	0.16666666666666666	1	1.0	6	1.0	1.0	7	6	0	0	0	0.125	8	1	8	0.0	0	0.5305507305910179	0.8258878808648912	0.7453750790946762	0.9158189605930644	0.3811189365857457	0.9187336048706947	0.9222427337025292	0.8931145735512056	0	0	0.0	0.001952444634239723	8
851	0.015272055714725782	0.0007258490854952795	-0.00034870568734643307	0.9624480821601924	-1	0	0	0.6	6	0.38461538461538464	5	0.3125	0.38461538461538464	10	5	4	3	0	0.75	6	8	15	0.42857142857142855	0.25	0.6722088813071139	0.9392771264446709	0.4134102134140285	0.8646748428040856	0.6807097482850918	0.9369622430497736	0.8857775627655661	0.9191453200380536	0.4	0.3	0.0	-3.487056873464331e-05	17
3591	0.019722624845503457	0.002733792921203837	0.002670472640724588	0.9746130085055379	-1	0	0	0.16666666666666666	1	1.0	6	1.0	1.0	7	6	0	0	0	0.125	8	1	8	0.0	0	0.5305507305910179	0.8258878808648912	0.7453750790946762	0.9158189605930644	0.3811189365857457	0.9187336048706947	0.9222427337025292	0.8931145735512056	0	0	0.0	0.002670472640724588	8
1999	0.019634677423616163	0.0027472230817561618	0.002355519527893232	0.9745734099668681	-1	0	0	0.16666666666666666	1	1.0	6	1.0	1.0	7	6	0	0	0	0.125	8	1	8	0.0	0	0.5305507305910179	0.8258878808648912	0.7453750790946762	0.9158189605930644	0.3811189365857457	0.9187336048706947	0.9222427337025292	0.8931145735512056	0	0	0.0	0.002355519527893232	4
3821	0.01925377130901276	0.0031698699481147088	0.0030425560055769856	0.9747775643090872	-1	0	0	0.16666666666666666	1	1.0	6	1.0	1.0	7	6	0	0	0	0.125	8	1	8	0.0	0	0.5305507305910179	0.8258878808648912	0.7453750790946762	0.9158189605930644	0.3811189365857457	0.9187336048706947	0.9222427337025292	0.8931145735512056	0	0	0.0	0.0030425560055769856	74
1047	0.019995591262843792	0.002789362442121825	0.0024140985556765993	0.9747178671429977	-1	0	0	0.16666666666666666	1	1.0	6	1.0	1.0	7	6	0	0	0	0.125	8	1	8	0.0	0	0.5305507305910179	0.8258878808648912	0.7453750790946762	0.9158189605930644	0.3811189365857457	0.9187336048706947	0.9222427337025292	0.8931145735512056	0	0	0.0	0.0024140985556765993	40
2653	0.019566245594537648	0.0030400021157365974	0.0030261435588927275	0.9747448980270407	-1	0	0	0.16666666666666666	1	1.0	6	1.0	1.0	7	6	0	0	0	0.125	8	1	8	0.0	0	0.5305507305910179	0.8258878808648912	0.7453750790946762	0.9158189605930644	0.3811189365857457	0.9187336048706947	0.9222427337025292	0.8931145735512056	0	0	0.0	0.0030261435588927275	10
4349	0.019397325424937457	0.0026575769926971892	0.0024012704439535983	0.9744607408739832	-1	0	0	0.16666666666666666	1	1.0	6	1.0	1.0	7	6	0	0	0	0.125	8	1	8	0.0	0	0.5305507305910179	0.8258878808648912	0.7453750790946762	0.9158189605930644	0.3811189365857457	0.9187336048706947	0.9222427337025292	0.8931145735512056	0	0	0.0	0.0024012704439535983	12
2295	0.020002225061329235	0.0028565021833771038	0.002725532389921323	0.9747696198136585	-1	0	0	0.16666666666666666	1	1.0	6	1.0	1.0	7	6	0	0	0	0.125	8	1	8	0.0	0	0.5305507305910179	0.8258878808648912	0.7453750790946762	0.9158189605930644	0.3811189365857457	0.9187336048706947	0.9222427337025292	0.8931145735512056	0	0	0.0	0.002725532389921323	39
2230	0.01973786192545136	0.003059457567785252	0.0030566179088495063	0.9745260264557386	-1	0	0	0.16666666666666666	1	1.0	6	1.0	1.0	7	6	0	0	0	0.125	8	1	8	0.0	0	0.5305507305910179	0.8258878808648912	0.7453750790946762	0.9158189605930644	0.3811189365857457	0.9187336048706947	0.9222427337025292	0.8931145735512056	0	0	0.0	0.0030566179088495063	10
3004	0.019502872077749374	0.002799660262475461	0.0026427890074213925	0.974639184373882	-1	0	0	0.16666666666666666	1	1.0	6	1.0	1.0	7	6	0	0	0	0.125	8	1	8	0.0	0	0.5305507305910179	0.8258878808648912	0.7453750790946762	0.9158189605930644	0.3811189365857457	0.9187336048706947	0.9222427337025292	0.8931145735512056	0	0	0.0	0.0026427890074213925	43
2542	0.02007654106238659	0.0030107336717688665	0.0029730116238328008	0.974732139495764	-1	0	0	0.16666666666666666	1	1.0	6	1.0	1.0	7	6	0	0	0	0.125	8	1	8	0.0	0	0.5305507305910179	0.8258878808648912	0.7453750790946762	0.9158189605930644	0.3811189365857457	0.9187336048706947	0.9222427337025292	0.8931145735512056	0	0	0.0	0.0029730116238328008	28
3365	0.019288460755486646	0.0028777778576173033	0.0024677434690358845	0.9747365595185375	-1	0	0	0.16666666666666666	1	1.0	6	1.0	1.0	7	6	0	0	0	0.125	8	1	8	0.0	0	0.5305507305910179	0.8258878808648912	0.7453750790946762	0.9158189605930644	0.3811189365857457	0.9187336048706947	0.9222427337025292	0.8931145735512056	0	0	0.0	0.0024677434690358845	35
3226	0.01973939050470628	0.003058604232388633	0.0030313698646439735	0.9747388407442825	-1	0	0	0.16666666666666666	1	1.0	6	1.0	1.0	7	6	0	0	0	0.125	8	1	8	0.0	0	0.5305507305910179	0.8258878808648912	0.7453750790946762	0.9158189605930644	0.3811189365857457	0.9187336048706947	0.9222427337025292	0.8931145735512056	0	0	0.0	0.0030313698646439735	18
3107	0.01905414207970655	0.0026362097928916356	0.002160796884758254	0.9745994848871666	-1	0	0	0.16666666666666666	1	1.0	6	1.0	1.0	7	6	0	0	0	0.125	8	1	8	0.0	0	0.5305507305910179	0.8258878808648912	0.7453750790946762	0.9158189605930644	0.3811189365857457	0.9187336048706947	0.9222427337025292	0.8931145735512056	0	0	0.0	0.002160796884758254	24
2499	0.0021471916692562564	0.002051999966252736	-0.002050070448924967	0.9829491295878355	-1	0	0	0	0	0	0	1.0	0	0	0	0	0	0	1.0	1	1	1	0.0	0	0	0	0	0	0	0	0	0	0	0	0	-0.1	0
2399	0.00819271777951626	0.0038296741571053417	-0.002925583467146796	0.9829638662716229	-1	0	0	0.25	1	1.0	4	1.0	1.0	5	4	0	0	0	0.16666666666666666	6	1	6	0.0	0	0.5305507305910179	0.8063176750283249	0.5368202548445465	0.9377701939860927	0.3548121843044926	0.9439585483807127	0.9222427337025292	0.9105992085996796	0	0	0.0	-0.0002925583467146796	4
4037	0.02369113063518683	0.007484382134565026	-0.007453285527823709	0.9216197075337046	-1	0	0	0.2	2	0.8461538461538461	11	0.3125	0.7692307692307693	11	10	3	1	0	0.3333333333333333	4	12	15	0.1111111111111111	0.18181818181818182	0.5305507305910179	0.9167725791541097	0.5368202548445465	0.9164302000921083	0.40726284766189436	0.9551538849141135	0.8914574447210304	0.9319840788781403	1.0	0	0.0	-0.0007453285527823708	0
539	0.0026562224288541525	0.0025658642012597013	-0.002562733312651942	0.9841856836136245	-1	0	0	0.75	3	0.25	1	0.6666666666666666	0	3	0	2	0	0	1.0	3	3	6	0.0	0.5	0	0	0	0	0	0	0	0	0	0	0	-0.0002562733312651942	14
3374	0.019486498698789146	0.0028712293888753255	0.002283448704511006	0.9746909335312742	-1	0	0	0.16666666666666666	1	1.0	6	1.0	1.0	7	6	0	0	0	0.125	8	1	8	0.0	0	0.5305507305910179	0.8258878808648912	0.7453750790946762	0.9158189605930644	0.3811189365857457	0.9187336048706947	0.9222427337025292	0.8931145735512056	0	0	0.0	0.002283448704511006	16
681	0.03561587479386374	0.00912582959466095	-0.008835860785445888	0.9271432752332112	-1	0	0	0.4	4	0.6923076923076923	9	0.3	0.5384615384615384	10	7	4	4	0	0.5	5	10	15	0.4444444444444444	0.2	0.6404518573323548	0.8570615561810785	0.4873669945415636	0.9257391682478289	0.4211672665924272	0.91072763773851	0.8714533192599476	0.9013414117385405	0.35	0	0.0	-0.0008835860785445888	0
20	0.02761463635129641	0.009983825417348326	-0.009973370414625106	0.9280413851368414	-1	0.25	1	0.5	5	0.6153846153846154	8	0.45454545454545453	0.46153846153846156	11	6	3	1	0	0.2727272727272727	11	3	15	0.2	0.5	0.7100925918121945	0.9450733323618649	0.7768465204697568	0.9249421331099652	0.42822961058548153	0.8671635110437713	0.8966331464245592	0.9176583409047034	1.0	0.18181818181818182	0.0	-0.0009973370414625106	19
1180	0.019965517094599983	0.003229373017442771	0.0032171530386556273	0.9745463697377834	-1	0	0	0.16666666666666666	1	1.0	6	1.0	1.0	7	6	0	0	0	0.125	8	1	8	0.0	0	0.5305507305910179	0.8258878808648912	0.7453750790946762	0.9158189605930644	0.3811189365857457	0.9187336048706947	0.9222427337025292	0.8931145735512056	0	0	0.0	0.0032171530386556273	14
435	0.0028088452597140423	0.0027680382800668217	-0.0027678235863411362	0.986473462205359	-1	0	0	0.3333333333333333	1	1.0	2	0.6666666666666666	0.5	1	1	2	3	0	0.6666666666666666	2	3	4	0.375	0	0.10114955887178356	0.5	0.12636115390486913	0.5	0.8255220227607231	0.5	0.9663293613642768	0.5	1.0	0	0.0	-0.0002767823586341136	12
1484	0.019358101493178615	0.0027294993512169646	0.002106397126384075	0.9747105305301811	-1	0	0	0.16666666666666666	1	1.0	6	1.0	1.0	7	6	0	0	0	0.125	8	1	8	0.0	0	0.5305507305910179	0.8258878808648912	0.7453750790946762	0.9158189605930644	0.3811189365857457	0.9187336048706947	0.9222427337025292	0.8931145735512056	0	0	0.0	0.002106397126384075	6
3224	0.002149214981963935	0.0020836944578452466	-0.0020814428427823697	0.9831506621313555	-1	0	0	0	0	0	0	1.0	0	0	0	0	0	0	1.0	1	1	1	0.0	0	0	0	0	0	0	0	0	0	0	0	0	-0.1	0
3812	0.020095718522631367	0.0032195118347637334	0.0027254094441412184	0.974301916593575	-1	0	0	0.16666666666666666	1	1.0	6	1.0	1.0	7	6	0	0	0	0.125	8	1	8	0.0	0	0.5305507305910179	0.8258878808648912	0.7453750790946762	0.9158189605930644	0.40726284766189436	0.8905819593346705	0.8576271370217208	0.8822005670769583	0	0	0.0	0.0027254094441412184	8
2513	0.019443318366366646	0.0027713070167881652	0.001790398204655603	0.974929580029345	-1	0	0	0.16666666666666666	1	1.0	6	1.0	1.0	7	6	0	0	0	0.125	8	1	8	0.0	0	0.5305507305910179	0.8258878808648912	0.7453750790946762	0.9158189605930644	0.3811189365857457	0.9187336048706947	0.9222427337025292	0.8931145735512056	0	0	0.0	0.001790398204655603	8
1955	0.019496144613559217	0.002576170107569391	0.002455596781151185	0.9746736608569709	-1	0	0	0.16666666666666666	1	1.0	6	1.0	1.0	7	6	0	0	0	0.125	8	1	8	0.0	0	0.5305507305910179	0.8258878808648912	0.7453750790946762	0.9158189605930644	0.3811189365857457	0.9187336048706947	0.9222427337025292	0.8931145735512056	0	0	0.0	0.002455596781151185	9
1942	0.01975594825206822	0.003006628785312724	0.002899130724268609	0.9746817222939359	-1	0	0	0.16666666666666666	1	1.0	6	1.0	1.0	7	6	0	0	0	0.125	8	1	8	0.0	0	0.5305507305910179	0.8258878808648912	0.7453750790946762	0.9158189605930644	0.3811189365857457	0.9187336048706947	0.9222427337025292	0.8931145735512056	0	0	0.0	0.002899130724268609	39
293	0.009370370724985927	0.0029909090429016427	-0.0027712170542723174	0.9710844142224049	-1	0	0	0.75	3	0.5	2	0.6	0.5	4	2	1	1	0	0.4	5	2	6	0.25	0.5	0.4744711339563422	0.8691206779552223	0.8228732369339777	0.8624687267731993	0.5884872469731467	0.8116116264298873	0.8335627236260023	0.8493983552024855	1.0	0	0.0	-0.00027712170542723173	10
3291	0.0193152040453346	0.0027454139716785414	0.0019678804083203957	0.974512810798906	-1	0	0	0.16666666666666666	1	1.0	6	1.0	1.0	7	6	0	0	0	0.125	8	1	8	0.0	0	0.5305507305910179	0.8258878808648912	0.7453750790946762	0.9158189605930644	0.3811189365857457	0.9187336048706947	0.9222427337025292	0.8931145735512056	0	0	0.0	0.0019678804083203957	12
4555	0.019615320634379943	0.00308212787594903	0.0028185149882184453	0.9739978629709469	-1	0	0	0.16666666666666666	1	1.0	6	1.0	1.0	7	6	0	0	0	0.125	8	1	8	0.0	0	0.5305507305910179	0.8258878808648912	0.7453750790946762	0.9158189605930644	0.40726284766189436	0.9046660674234773	0.8576271370217208	0.8874141972670602	0	0	0.0	0.0028185149882184453	15
2018	0.019943082578084866	0.0031200219780278577	0.0031136026098385603	0.9747437805956941	-1	0	0	0.16666666666666666	1	1.0	6	1.0	1.0	7	6	0	0	0	0.125	8	1	8	0.0	0	0.5305507305910179	0.8258878808648912	0.7453750790946762	0.9158189605930644	0.3811189365857457	0.9187336048706947	0.9222427337025292	0.8931145735512056	0	0	0.0	0.0031136026098385603	21
1358	0.019326846485731717	0.003138143769307419	0.0021223069651259883	0.9749009779686466	-1	0	0	0.16666666666666666	1	1.0	6	1.0	1.0	7	6	0	0	0	0.125	8	1	8	0.0	0	0.5305507305910179	0.8258878808648912	0.7453750790946762	0.9158189605930644	0.3811189365857457	0.9187336048706947	0.9222427337025292	0.8931145735512056	0	0	0.0	0.0021223069651259883	5
4447	0.015625011483625884	0.0038131108004613753	-0.0019723615646551136	0.9756669591265364	-1	0	0	0.2	1	1.0	5	1.0	1.0	6	5	0	0	0	0.14285714285714285	7	1	7	0.0	0	0.6262165857925499	0.7645433139117903	0.6410976669696113	0.9328315662589928	0.36796556044511913	0.729708823807329	0.8478294801365417	0.8321077560897753	0	0	0.0	-0.00019723615646551136	2
4040	0.019809120853734215	0.00330594101665618	0.0032214569931593145	0.9741980366956062	-1	0	0	0.16666666666666666	1	1.0	6	1.0	1.0	7	6	0	0	0	0.125	8	1	8	0.0	0	0.5305507305910179	0.8258878808648912	0.7453750790946762	0.9158189605930644	0.40726284766189436	0.9046660674234773	0.8576271370217208	0.8874141972670602	0	0	0.0	0.0032214569931593145	35
21	0.0016519227885520762	0.0016026987119330505	-0.0016026987115729688	0.9852221811235868	-1	0	0	0	0	0	0	1.0	0	0	0	0	2	0	1.0	1	1	1	0.5	0	0	0	0	0	0	0	0	0	0	0	0	-0.1	7
4353	0.015953560207655846	0.0018759230520274182	0.0012494811322655596	0.9735871724425759	-1	0	0	0.2	1	1.0	5	1.0	1.0	6	5	0	0	0	0.14285714285714285	7	1	7	0.0	0	0.6262165857925499	0.8400944645176147	0.7453750790946762	0.8215297558603517	0.36796556044511913	0.7119341817693432	0.8942084473823512	0.7963265369724375	0	0	0.0	0.0012494811322655596	10
4423	0.0197928363659053	0.0029834518811633183	0.0027148316349019266	0.9746747768419578	-1	0	0	0.16666666666666666	1	1.0	6	1.0	1.0	7	6	0	0	0	0.125	8	1	8	0.0	0	0.5305507305910179	0.8258878808648912	0.7453750790946762	0.9158189605930644	0.3811189365857457	0.9187336048706947	0.9222427337025292	0.8931145735512056	0	0	0.0	0.0027148316349019266	29
1239	0.019238111858159983	0.0027480417950762476	0.0018609681081923424	0.9749709680655864	-1	0	0	0.16666666666666666	1	1.0	6	1.0	1.0	7	6	0	0	0	0.125	8	1	8	0.0	0	0.5305507305910179	0.8258878808648912	0.7453750790946762	0.9158189605930644	0.3811189365857457	0.9187336048706947	0.9222427337025292	0.8931145735512056	0	0	0.0	0.0018609681081923424	9
1986	0.01528925550576952	0.002755337955209644	0.0005399204026241922	0.9749034215855136	-1	0	0	0.2	1	1.0	5	1.0	1.0	6	5	0	0	0	0.14285714285714285	7	1	7	0.0	0	0.6262165857925499	0.8400944645176147	0.7453750790946762	0.8215297558603517	0.36796556044511913	0.7119341817693432	0.8942084473823512	0.7963265369724375	0	0	0.0	0.0005399204026241922	4
2881	0.01947508389117132	0.002907586307307613	0.002610273364489098	0.9746723430340914	-1	0	0	0.16666666666666666	1	1.0	6	1.0	1.0	7	6	0	0	0	0.125	8	1	8	0.0	0	0.5305507305910179	0.8258878808648912	0.7453750790946762	0.9158189605930644	0.3811189365857457	0.9187336048706947	0.9222427337025292	0.8931145735512056	0	0	0.0	0.002610273364489098	11
1993	0.019091034857008415	0.002819484335890629	0.0018488037390112437	0.9745713882860354	-1	0	0	0.16666666666666666	1	1.0	6	1.0	1.0	7	6	0	0	0	0.125	8	1	8	0.0	0	0.5305507305910179	0.8258878808648912	0.7453750790946762	0.9158189605930644	0.3811189365857457	0.9187336048706947	0.9222427337025292	0.8931145735512056	0	0	0.0	0.0018488037390112437	10
1664	0.018880205797710038	0.0028557327061426085	0.0023757426811721943	0.9747047538028482	-1	0	0	0.16666666666666666	1	1.0	6	1.0	1.0	7	6	0	0	0	0.125	8	1	8	0.0	0	0.5305507305910179	0.8258878808648912	0.7453750790946762	0.9158189605930644	0.3811189365857457	0.9187336048706947	0.9222427337025292	0.8931145735512056	0	0	0.0	0.0023757426811721943	16
1769	0.01961448657982517	0.0031597690749984647	0.003092699270527171	0.974678869019736	-1	0	0	0.16666666666666666	1	1.0	6	1.0	1.0	7	6	0	0	0	0.125	8	1	8	0.0	0	0.5305507305910179	0.8258878808648912	0.7453750790946762	0.9158189605930644	0.3811189365857457	0.9187336048706947	0.9222427337025292	0.8931145735512056	0	0	0.0	0.003092699270527171	99
3573	0.019504559694410572	0.0026682902197908034	0.0020693386620002285	0.9746406638843347	-1	0	0	0.16666666666666666	1	1.0	6	1.0	1.0	7	6	0	0	0	0.125	8	1	8	0.0	0	0.5305507305910179	0.8258878808648912	0.7453750790946762	0.9158189605930644	0.3811189365857457	0.9187336048706947	0.9222427337025292	0.8931145735512056	0	0	0.0	0.0020693386620002285	4
4198	0.01895279940074964	0.0027859358167350414	0.0025443190631656604	0.9745272384377464	-1	0	0	0.16666666666666666	1	1.0	6	1.0	1.0	7	6	0	0	0	0.125	8	1	8	0.0	0	0.5305507305910179	0.8258878808648912	0.7453750790946762	0.9158189605930644	0.3811189365857457	0.9187336048706947	0.9222427337025292	0.8931145735512056	0	0	0.0	0.0025443190631656604	8
350	0.0017985556819937855	0.0017352520219558257	-0.0017352198693403927	0.9861224720274671	-1	0	0	1.0	1	0	0	1.0	0	1	0	0	1	0	0.5	1	2	2	0.3333333333333333	0	0	0	0	0	0	0	0	0	0	0	0	-0.00017352198693403926	9
2583	0.019810892343396037	0.0029037279044196985	0.002862963716424938	0.9746375494635027	-1	0	0	0.16666666666666666	1	1.0	6	1.0	1.0	7	6	0	0	0	0.125	8	1	8	0.0	0	0.5305507305910179	0.8258878808648912	0.7453750790946762	0.9158189605930644	0.3811189365857457	0.9187336048706947	0.9222427337025292	0.8931145735512056	0	0	0.0	0.002862963716424938	68
2585	0.019392253646840888	0.002931287098792979	0.0026516276598303615	0.9747311695095383	-1	0	0	0.16666666666666666	1	1.0	6	1.0	1.0	7	6	0	0	0	0.125	8	1	8	0.0	0	0.5305507305910179	0.8258878808648912	0.7453750790946762	0.9158189605930644	0.3811189365857457	0.9187336048706947	0.9222427337025292	0.8931145735512056	0	0	0.0	0.0026516276598303615	22
3698	0.01914811300018042	0.0030332638077014136	0.003011405300551277	0.9744612843782063	-1	0	0	0.16666666666666666	1	1.0	6	1.0	1.0	7	6	0	0	0	0.125	8	1	8	0.0	0	0.5305507305910179	0.8258878808648912	0.7453750790946762	0.9158189605930644	0.3811189365857457	0.9187336048706947	0.9222427337025292	0.8931145735512056	0	0	0.0	0.003011405300551277	61
3596	0.019746803377036676	0.002227433968079637	0.001964613295671799	0.9746942141879019	-1	0	0	0.16666666666666666	1	1.0	6	1.0	1.0	7	6	0	0	0	0.125	8	1	8	0.0	0	0.5453589698739849	0.8247646166337733	0.7453750790946762	0.910293505740044	0.3811189365857457	0.9173609669110179	0.9222427337025292	0.8900322195846545	0	0	0.0	0.001964613295671799	13
4732	0.019330269665095098	0.003123904280766055	0.0030989362279353573	0.9745430089120977	-1	0	0	0.16666666666666666	1	1.0	6	1.0	1.0	7	6	0	0	0	0.125	8	1	8	0.0	0	0.5305507305910179	0.8258878808648912	0.7453750790946762	0.9158189605930644	0.3811189365857457	0.9187336048706947	0.9222427337025292	0.8931145735512056	0	0	0.0	0.0030989362279353573	14
3685	0.019414344726258144	0.0030761361126375774	0.003064514079196976	0.9748672941495594	-1	0	0	0.16666666666666666	1	1.0	6	1.0	1.0	7	6	0	0	0	0.125	8	1	8	0.0	0	0.5305507305910179	0.8258878808648912	0.7453750790946762	0.9158189605930644	0.3811189365857457	0.9187336048706947	0.9222427337025292	0.8931145735512056	0	0	0.0	0.003064514079196976	56
2684	0.0197397008471147	0.002745070168721483	0.002485791930685446	0.9746618886579785	-1	0	0	0.16666666666666666	1	1.0	6	1.0	1.0	7	6	0	0	0	0.125	8	1	8	0.0	0	0.5305507305910179	0.8258878808648912	0.7453750790946762	0.9158189605930644	0.3811189365857457	0.9187336048706947	0.9222427337025292	0.8931145735512056	0	0	0.0	0.002485791930685446	15
4193	0.005849364858283461	0.002810827863665474	-0.0025300614529725216	0.9820652583932675	-1	0	0	0.25	1	1.0	3	1.0	1.0	4	3	0	0	0	0.2	5	1	5	0.0	0	0.5654027234982519	0.7064484925286071	0.5368202548445465	0.94280888844552	0.4250846756486274	0.9159665980007494	0.815018994070037	0.8832055704813855	0	0	0.0	-0.00025300614529725216	4
4020	0.012496429784704175	0.005317540966119717	-0.0052342173243690665	0.9817800771777029	-1	0	0	0.25	1	1.0	4	1.0	1.0	5	4	0	0	0	0.16666666666666666	6	1	6	0.0	0	0.5305507305910179	0.8062713706580892	0.5368202548445465	0.9377701939860927	0.3548121843044926	0.9439585483807127	0.9222427337025292	0.910591163130551	0	0	0.0	-0.0005234217324369066	0
1395	0.019456149495768613	0.0029599962880603003	0.0020069831614083315	0.9747198724673758	-1	0	0	0.16666666666666666	1	1.0	6	1.0	1.0	7	6	0	0	0	0.125	8	1	8	0.0	0	0.5305507305910179	0.8258878808648912	0.7453750790946762	0.9158189605930644	0.3811189365857457	0.9187336048706947	0.9222427337025292	0.8931145735512056	0	0	0.0	0.0020069831614083315	6
3492	0.019301593902867648	0.002818630212904749	0.002253453175832216	0.9747476778898676	-1	0	0	0.16666666666666666	1	1.0	6	1.0	1.0	7	6	0	0	0	0.125	8	1	8	0.0	0	0.5305507305910179	0.8258878808648912	0.7453750790946762	0.9158189605930644	0.3811189365857457	0.9187336048706947	0.9222427337025292	0.8931145735512056	0	0	0.0	0.002253453175832216	14
2928	0.019602425303450847	0.0025711825443482487	0.001991064401254108	0.9744832378013484	-1	0	0	0.16666666666666666	1	1.0	6	1.0	1.0	7	6	0	0	0	0.125	8	1	8	0.0	0	0.5305507305910179	0.8258878808648912	0.7453750790946762	0.9158189605930644	0.3811189365857457	0.9187336048706947	0.9222427337025292	0.8931145735512056	0	0	0.0	0.001991064401254108	6
4592	0.0202502455259659	0.0028604444137287585	0.002711244929765211	0.9746932803040527	-1	0	0	0.16666666666666666	1	1.0	6	1.0	1.0	7	6	0	0	0	0.125	8	1	8	0.0	0	0.5305507305910179	0.8258878808648912	0.7453750790946762	0.9158189605930644	0.3811189365857457	0.9187336048706947	0.9222427337025292	0.8931145735512056	0	0	0.0	0.002711244929765211	32
2774	0.017094296262827977	0.005995378304866368	-0.00594063236048968	0.9393292763931032	-1	0.3333333333333333	1	0.5	4	0.5	5	0.375	0.5	7	5	4	1	0	0.5	4	8	12	0.1	0.2222222222222222	0.7218824409940819	0.9012825663283294	0.6356525035915214	0.9136536942323876	0.3811189365857457	0.9572414607465152	0.8914574447210304	0.9282231298443836	1.0	0.2857142857142857	0.0	-0.0005940632360489681	0
1135	0.01985473355979209	0.003075130337585562	0.0030446788111699284	0.9746184384790681	-1	0	0	0.16666666666666666	1	1.0	6	1.0	1.0	7	6	0	0	0	0.125	8	1	8	0.0	0	0.5305507305910179	0.8258878808648912	0.7453750790946762	0.9158189605930644	0.3811189365857457	0.9187336048706947	0.9222427337025292	0.8931145735512056	0	0	0.0	0.0030446788111699284	97
2962	0.008089527752926623	0.004909626076928177	-0.004583316556276951	0.9845665030747847	-1	0	0	0.25	1	1.0	4	1.0	1.0	5	4	0	0	0	0.16666666666666666	6	1	6	0.0	0	0.5305507305910179	0.8063176750283249	0.5368202548445465	0.9377701939860927	0.3548121843044926	0.9439585483807127	0.9222427337025292	0.9105992085996796	0	0	0.0	-0.0004583316556276951	0
3206	0.01922208648370621	0.003046736573204863	0.0022144729312720073	0.9747350269404681	-1	0	0	0.16666666666666666	1	1.0	6	1.0	1.0	7	6	0	0	0	0.125	8	1	8	0.0	0	0.5305507305910179	0.8258878808648912	0.7453750790946762	0.9158189605930644	0.3811189365857457	0.9187336048706947	0.9222427337025292	0.8931145735512056	0	0	0.0	0.0022144729312720073	10
1954	0.019743868427609338	0.0031373910499805317	0.0031173262785206654	0.9745785386159875	-1	0	0	0.16666666666666666	1	1.0	6	1.0	1.0	7	6	0	0	0	0.125	8	1	8	0.0	0	0.5305507305910179	0.8258878808648912	0.7453750790946762	0.9158189605930644	0.3811189365857457	0.9187336048706947	0.9222427337025292	0.8931145735512056	0	0	0.0	0.0031173262785206654	22
119	0.013948014479443258	0.0027293269777376944	-0.0026991362380923653	0.9823897599497651	-1	0	0	0.3333333333333333	2	0.8333333333333334	5	0.5714285714285714	0.6666666666666666	5	4	2	1	0	0.2857142857142857	7	2	8	0.14285714285714285	0.2857142857142857	0.47565498405951673	0.9200557139248237	0.7453750790946762	0.7491831941573418	0.40726284766189436	0.870003611182341	0.840842840599351	0.8596981569962636	1.0	0.2	0.0	-0.0002699136238092365	51
3043	0.018626847419364264	0.0031892605815853113	0.001402115096155416	0.9750677621546633	-1	0	0	0.16666666666666666	1	1.0	6	1.0	1.0	7	6	0	0	0	0.125	8	1	8	0.0	0	0.5305507305910179	0.8258878808648912	0.7453750790946762	0.9158189605930644	0.3811189365857457	0.9187336048706947	0.9222427337025292	0.8931145735512056	0	0	0.0	0.001402115096155416	8
4035	0.012708336573487486	0.005478064682528934	-0.004827478876742067	0.9728814897618591	-1	0	0	0.2	1	1.0	5	1.0	1.0	6	5	0	0	0	0.14285714285714285	1	7	7	0.0	0	0.6262165857925499	0.8520985815690209	0.7453750790946762	0.9267171525542613	0.36796556044511913	0.9320851373321187	0.9229901189546693	0.9090879356734357	0	0	0.0	-0.00048274788767420666	1
4847	0.012696940445308702	0.005565932641369689	-0.004751783219698578	0.97236881612365	-1	0	0	0.2	1	1.0	5	1.0	1.0	6	5	0	0	0	0.14285714285714285	1	7	7	0.0	0	0.6262165857925499	0.8520985815690209	0.7453750790946762	0.9267171525542613	0.39419089212382	0.9044022490846316	0.8792382682045845	0.8983052579373847	0	0	0.0	-0.00047517832196985777	4
918	0.015117113377303761	0.002555436961626505	-0.00023275408922083314	0.9743951713827088	-1	0	0	0.2	1	1.0	5	1.0	1.0	6	5	0	0	0	0.14285714285714285	7	1	7	0.0	0	0.6262165857925499	0.8400944645176147	0.7453750790946762	0.8215297558603517	0.36796556044511913	0.7119341817693432	0.8942084473823512	0.7963265369724375	0	0	0.0	-2.3275408922083315e-05	17
2456	0.019670453783431845	0.0031142388822154175	0.0030261411935192666	0.9745805446369795	-1	0	0	0.16666666666666666	1	1.0	6	1.0	1.0	7	6	0	0	0	0.125	8	1	8	0.0	0	0.5305507305910179	0.8258878808648912	0.7453750790946762	0.9158189605930644	0.3811189365857457	0.9187336048706947	0.9222427337025292	0.8931145735512056	0	0	0.0	0.0030261411935192666	21
1832	0.019653770055958635	0.0030143145779623166	0.0030130071984548704	0.9748767427592829	-1	0	0	0.16666666666666666	1	1.0	6	1.0	1.0	7	6	0	0	0	0.125	8	1	8	0.0	0	0.5305507305910179	0.8258878808648912	0.7453750790946762	0.9158189605930644	0.3811189365857457	0.9187336048706947	0.9222427337025292	0.8931145735512056	0	0	0.0	0.0030130071984548704	6
217	0.014120394005261652	0.002221902870028517	-0.002141790384003057	0.9745601730392106	-1	0	0	0.3333333333333333	2	0.7142857142857143	5	0.375	0.7142857142857143	7	5	1	1	0	0.6666666666666666	4	6	9	0.25	0.4	0.32124425524965633	0.9469665112359216	0.47530111529506713	0.9137308209292114	0.4809589173182527	0.9081068721022112	0.8840616280086638	0.924912603831025	1.0	0.2857142857142857	0.0	-0.0002141790384003057	42
845	0.011820185074819734	0.0037545255959613257	-0.0013495278479878168	0.9750316811866755	-1	0	0	0.4	4	0.6923076923076923	9	0.23809523809523808	0.6153846153846154	11	8	3	3	0	0.7777777777777778	7	9	15	0.42857142857142855	0.16666666666666666	0.6579553912650249	0.8613296284999188	0.6061331172593728	0.8914074680835107	0.6539987017501038	0.9442920577634646	0.8548885823320029	0.9049918379431373	0.6363636363636364	0.36363636363636365	0.0	-0.00013495278479878168	18
1743	0.016036461001213854	0.001888467309224051	0.001845588147078573	0.9735822427734185	-1	0	0	0.2	1	1.0	5	1.0	1.0	6	5	0	0	0	0.14285714285714285	7	1	7	0.0	0	0.6262165857925499	0.8400944645176147	0.7453750790946762	0.8215297558603517	0.36796556044511913	0.7119341817693432	0.8942084473823512	0.7963265369724375	0	0	0.0	0.001845588147078573	7
4283	0.01918748468484969	0.0030073860769396434	0.0029731959139220185	0.9748389539995239	-1	0	0	0.16666666666666666	1	1.0	6	1.0	1.0	7	6	0	0	0	0.125	8	1	8	0.0	0	0.5305507305910179	0.8258878808648912	0.7453750790946762	0.9158189605930644	0.3811189365857457	0.9187336048706947	0.9222427337025292	0.8931145735512056	0	0	0.0	0.0029731959139220185	18
3653	0.02020446275253165	0.0031747202673895513	0.003034700355944461	0.9744201032480401	-1	0	0	0.16666666666666666	1	1.0	6	1.0	1.0	7	6	0	0	0	0.125	8	1	8	0.0	0	0.5305507305910179	0.8258878808648912	0.7453750790946762	0.9158189605930644	0.40726284766189436	0.9046660674234773	0.8576271370217208	0.8874141972670602	0	0	0.0	0.003034700355944461	107
846	0.028056056674184707	0.005529110097982886	-0.004501054374245653	0.6086240626861101	-1	0	0	0.3	3	0.8461538461538461	11	0.38461538461538464	0.6923076923076923	11	9	3	4	0	0.23076923076923078	13	3	15	0.5	1.0	0.4635586606858403	0.8829961793816296	0.499649407380223	0.9117054309670976	0.4885020383698113	0.9411503422090639	0.8714533192599476	0.9149753960340059	0.22727272727272727	0.36363636363636365	0.0	-0.0004501054374245653	8
4218	0.019443333240417592	0.0029053884237033156	0.0017613551384766492	0.9746010627129649	-1	0	0	0.16666666666666666	1	1.0	6	1.0	1.0	7	6	0	0	0	0.125	8	1	8	0.0	0	0.5305507305910179	0.8258878808648912	0.7453750790946762	0.9158189605930644	0.3811189365857457	0.9187336048706947	0.9222427337025292	0.8931145735512056	0	0	0.0	0.0017613551384766492	10
4188	0.019337585823682987	0.0028598559028292533	0.00221760760228058	0.9746829146149047	-1	0	0	0.16666666666666666	1	1.0	6	1.0	1.0	7	6	0	0	0	0.125	8	1	8	0.0	0	0.5305507305910179	0.8258878808648912	0.7453750790946762	0.9158189605930644	0.3811189365857457	0.9187336048706947	0.9222427337025292	0.8931145735512056	0	0	0.0	0.00221760760228058	11
3044	0.019837635357982327	0.002987085928213123	0.002699892117606274	0.974734298826742	-1	0	0	0.16666666666666666	1	1.0	6	1.0	1.0	7	6	0	0	0	0.125	8	1	8	0.0	0	0.5305507305910179	0.8258878808648912	0.7453750790946762	0.9158189605930644	0.3811189365857457	0.9187336048706947	0.9222427337025292	0.8931145735512056	0	0	0.0	0.002699892117606274	34
2481	0.007950549803681773	0.004113839815957967	-0.0036965401311362424	0.9839180539502407	-1	0	0	0.25	1	1.0	4	1.0	1.0	5	4	0	0	0	0.16666666666666666	6	1	6	0.0	0	0.5305507305910179	0.8063176750283249	0.5368202548445465	0.9377701939860927	0.3548121843044926	0.9439585483807127	0.9222427337025292	0.9105992085996796	0	0	0.0	-0.00036965401311362425	2
4997	0.019811767957640565	0.0029498820900856464	0.0027985437637862353	0.9741960481620545	-1	0	0	0.16666666666666666	1	1.0	6	1.0	1.0	7	6	0	0	0	0.125	8	1	8	0.0	0	0.5305507305910179	0.8258878808648912	0.7453750790946762	0.9158189605930644	0.40726284766189436	0.8905819593346705	0.8576271370217208	0.8822005670769583	0	0	0.0	0.0027985437637862353	15
3481	0.009436458363117297	0.004792403111255922	-0.004789736633795899	0.9709387607501957	-1	0	0	0.4	2	0.8	4	0.5833333333333334	0.8	6	4	0	0	0	0.3333333333333333	2	6	7	0.0	0	0.640886403055568	0.8501476364872189	0.7453750790946762	0.9267171525542613	0.36796556044511913	0.9320851373321187	0.9265080293120773	0.9086628772036499	0	0	0.0	-0.00047897366337958986	2
4924	0.020015665582473658	0.003289269604295381	0.003250956012358308	0.9743164639945151	-1	0	0	0.16666666666666666	1	1.0	6	1.0	1.0	7	6	0	0	0	0.125	8	1	8	0.0	0	0.5305507305910179	0.8258878808648912	0.7453750790946762	0.9158189605930644	0.40726284766189436	0.8905819593346705	0.8576271370217208	0.8822005670769583	0	0	0.0	0.003250956012358308	94
1974	0.019835078032699335	0.003068787705794833	0.0019640255866219766	0.9748597214063727	-1	0	0	0.16666666666666666	1	1.0	6	1.0	1.0	7	6	0	0	0	0.125	8	1	8	0.0	0	0.5305507305910179	0.8258878808648912	0.7453750790946762	0.9158189605930644	0.3811189365857457	0.9187336048706947	0.9222427337025292	0.8931145735512056	0	0	0.0	0.0019640255866219766	11
4210	0.01958143910686578	0.003063729244888274	0.002987661540133829	0.9747565230590395	-1	0	0	0.16666666666666666	1	1.0	6	1.0	1.0	7	6	0	0	0	0.125	8	1	8	0.0	0	0.5305507305910179	0.8258878808648912	0.7453750790946762	0.9158189605930644	0.3811189365857457	0.9187336048706947	0.9222427337025292	0.8931145735512056	0	0	0.0	0.002987661540133829	42
2204	0.01965952607379634	0.0029277789861713306	0.0024350026069353678	0.9746266815590682	-1	0	0	0.16666666666666666	1	1.0	6	1.0	1.0	7	6	0	0	0	0.125	8	1	8	0.0	0	0.5305507305910179	0.8258878808648912	0.7453750790946762	0.9158189605930644	0.3811189365857457	0.9187336048706947	0.9222427337025292	0.8931145735512056	0	0	0.0	0.0024350026069353678	14
4642	0.01882107895568668	0.0030560176572538675	0.00262682186765671	0.97478063973345	-1	0	0	0.16666666666666666	1	1.0	6	1.0	1.0	7	6	0	0	0	0.125	8	1	8	0.0	0	0.5453589698739849	0.7565011231427223	0.5368202548445465	0.9449701614661702	0.3811189365857457	0.9209562631125171	0.8576271370217208	0.8951155517025807	0	0	0.0	0.00262682186765671	49
4632	0.01996317291737441	0.0029734872175472054	0.0029436072977679375	0.9746702870140499	-1	0	0	0.16666666666666666	1	1.0	6	1.0	1.0	7	6	0	0	0	0.125	8	1	8	0.0	0	0.5305507305910179	0.8258878808648912	0.7453750790946762	0.9158189605930644	0.3811189365857457	0.9096280039424914	0.897959295744105	0.8893615942650381	0	0	0.0	0.0029436072977679375	51
1695	0.019556914595477093	0.0034932199923679314	0.003404747904484688	0.9742750592957556	-1	0	0	0.16666666666666666	1	1.0	6	1.0	1.0	7	6	0	0	0	0.125	8	1	8	0.0	0	0.5305507305910179	0.8258878808648912	0.7453750790946762	0.9158189605930644	0.3191685283310265	0.9156092131027481	0.9011563795775256	0.8917986620520632	0	0	0.0	0.003404747904484688	8
3741	0.01973785185872674	0.0030933986533974622	0.003028801123927633	0.9745034044320404	-1	0	0	0.16666666666666666	1	1.0	6	1.0	1.0	7	6	0	0	0	0.125	8	1	8	0.0	0	0.5305507305910179	0.8258878808648912	0.7453750790946762	0.9158189605930644	0.3811189365857457	0.9187336048706947	0.9222427337025292	0.8931145735512056	0	0	0.0	0.003028801123927633	81
1883	0.020140680966905612	0.003526075454303439	0.0033758854318267123	0.9749734042311835	-1	0	0	0.16666666666666666	1	1.0	6	1.0	1.0	7	6	0	0	0	0.125	8	1	8	0.0	0	0.5305507305910179	0.8258878808648912	0.7453750790946762	0.9158189605930644	0.3811189365857457	0.9187336048706947	0.9222427337025292	0.8931145735512056	0	0	0.0	0.0033758854318267123	6
518	0.02627408620964814	0.005130083217094499	-0.004093653919157594	0.5447532690836256	-1	0	0	0.125	1	1.0	10	1.0	0.8	9	8	2	2	0	0.08333333333333333	12	1	12	0.2857142857142857	0	0.6864623713492027	0.7107271811904747	0.6061331172593728	0.9295855371395403	0.44290650363536044	0.9122561302754469	0.8548885823320029	0.8743798746147052	0.5555555555555556	0.3333333333333333	0.0	-0.00040936539191575936	2
2688	0.019408749612702954	0.002848734900837418	0.002309456026615683	0.9747467371488667	-1	0	0	0.16666666666666666	1	1.0	6	1.0	1.0	7	6	0	0	0	0.125	8	1	8	0.0	0	0.5305507305910179	0.8258878808648912	0.7453750790946762	0.9158189605930644	0.3811189365857457	0.9187336048706947	0.9222427337025292	0.8931145735512056	0	0	0.0	0.002309456026615683	10
3793	0.019589354001144983	0.002901923813253831	0.0024935781360292016	0.9746633464410319	-1	0	0	0.16666666666666666	1	1.0	6	1.0	1.0	7	6	0	0	0	0.125	8	1	8	0.0	0	0.5305507305910179	0.8258878808648912	0.7453750790946762	0.9158189605930644	0.3811189365857457	0.9187336048706947	0.9222427337025292	0.8931145735512056	0	0	0.0	0.0024935781360292016	12
3950	0.016763310735112533	0.00647672545375522	-0.006331513985484077	0.9731773194899906	-1	0	0	0.3333333333333333	2	0.8333333333333334	5	0.5714285714285714	0.8333333333333334	7	5	0	0	0	0.2857142857142857	2	7	8	0.0	0	0.5305507305910179	0.8258878808648912	0.7453750790946762	0.9158189605930644	0.3811189365857457	0.9187336048706947	0.9222427337025292	0.8931145735512056	0	0	0.0	-0.0006331513985484077	0
3819	0.019872932229119903	0.003003028651075455	0.00282917673903701	0.9748822781089114	-1	0	0	0.16666666666666666	1	1.0	6	1.0	1.0	7	6	0	0	0	0.125	8	1	8	0.0	0	0.5305507305910179	0.8258878808648912	0.7453750790946762	0.9158189605930644	0.3811189365857457	0.9187336048706947	0.9222427337025292	0.8931145735512056	0	0	0.0	0.00282917673903701	19
265	0.0515221570627272	0.010111428018981194	-0.00808537418902631	0.9347159570071708	-1	0	0	0.2222222222222222	2	0.8181818181818182	9	0.325	0.6363636363636364	7	7	5	4	0	0.625	8	5	13	0.2857142857142857	0	0.4744711339563422	0.8510376801880664	0.7773348911203823	0.9196870473473927	0.859382030347334	0.8805870710537615	0.8306073339592583	0.8869162933082672	0.14285714285714285	0.14285714285714285	0.0	-0.0008085374189026309	4
5016	0.01981429380935576	0.0034502276342369418	0.0033978657045473223	0.9745021442756732	-1	0	0	0.16666666666666666	1	1.0	6	1.0	1.0	7	6	0	0	0	0.125	8	1	8	0.0	0	0.5305507305910179	0.8258878808648912	0.7453750790946762	0.9158189605930644	0.40726284766189436	0.8905819593346705	0.8576271370217208	0.8822005670769583	0	0	0.0	0.0033978657045473223	20
1308	0.01992368385794048	0.002926089844690839	0.0028298060877147255	0.9747148525312403	-1	0	0	0.16666666666666666	1	1.0	6	1.0	1.0	7	6	0	0	0	0.125	8	1	8	0.0	0	0.5305507305910179	0.8258878808648912	0.7453750790946762	0.9158189605930644	0.3811189365857457	0.9187336048706947	0.9222427337025292	0.8931145735512056	0	0	0.0	0.0028298060877147255	22
3969	0.019964826212721817	0.0027234418339902983	0.0021236175770566303	0.9745962432656453	-1	0	0	0.16666666666666666	1	1.0	6	1.0	1.0	7	6	0	0	0	0.125	8	1	8	0.0	0	0.5453589698739849	0.8247646166337733	0.7453750790946762	0.910293505740044	0.3811189365857457	0.9173609669110179	0.9222427337025292	0.8900322195846545	0	0	0.0	0.0021236175770566303	15
874	0.019722846017935943	0.00272849270512699	0.0022837245744488782	0.9746370307093729	-1	0	0	0.16666666666666666	1	1.0	6	1.0	1.0	7	6	0	0	0	0.125	8	1	8	0.0	0	0.5305507305910179	0.8258878808648912	0.7453750790946762	0.9158189605930644	0.3811189365857457	0.9187336048706947	0.9222427337025292	0.8931145735512056	0	0	0.0	0.0022837245744488782	27
2952	0.01912918278132382	0.0026306442880493584	0.002051276899322163	0.9745288789602333	-1	0	0	0.16666666666666666	1	1.0	6	1.0	1.0	7	6	0	0	0	0.125	8	1	8	0.0	0	0.5305507305910179	0.8258878808648912	0.7453750790946762	0.9158189605930644	0.3811189365857457	0.9187336048706947	0.9222427337025292	0.8931145735512056	0	0	0.0	0.002051276899322163	12
3600	0.019446282628487462	0.003251966108848862	0.0016756517498861642	0.9753701634612285	-1	0	0	0.16666666666666666	1	1.0	6	1.0	1.0	7	6	0	0	0	0.125	8	1	8	0.0	0	0.5305507305910179	0.8258878808648912	0.7453750790946762	0.9158189605930644	0.3811189365857457	0.9187336048706947	0.9222427337025292	0.8931145735512056	0	0	0.0	0.0016756517498861642	7
4237	0.01913662887729094	0.0030232044538798628	0.002757550235170667	0.9748664683811915	-1	0	0	0.16666666666666666	1	1.0	6	1.0	1.0	7	6	0	0	0	0.125	8	1	8	0.0	0	0.5305507305910179	0.8258878808648912	0.7453750790946762	0.9158189605930644	0.3811189365857457	0.9187336048706947	0.9222427337025292	0.8931145735512056	0	0	0.0	0.002757550235170667	8
3216	0.019073647962235082	0.0025632661276261304	0.0021872782607681262	0.9749417787351473	-1	0	0	0.16666666666666666	1	1.0	6	1.0	1.0	7	6	0	0	0	0.125	8	1	8	0.0	0	0.5453589698739849	0.7565011231427223	0.5368202548445465	0.9449701614661702	0.3811189365857457	0.9209562631125171	0.8576271370217208	0.8951155517025807	0	0	0.0	0.0021872782607681262	18
4433	0.019529939094596174	0.002627678100195569	0.0022718434950482723	0.9747419827945496	-1	0	0	0.16666666666666666	1	1.0	6	1.0	1.0	7	6	0	0	0	0.125	8	1	8	0.0	0	0.5305507305910179	0.8258878808648912	0.7453750790946762	0.9158189605930644	0.3811189365857457	0.9187336048706947	0.9222427337025292	0.8931145735512056	0	0	0.0	0.0022718434950482723	15
4059	0.020004437946150824	0.0031139456889432184	0.003017608314113786	0.9739948132332293	-1	0	0	0.16666666666666666	1	1.0	6	1.0	1.0	7	6	0	0	0	0.125	8	1	8	0.0	0	0.5305507305910179	0.8258878808648912	0.7453750790946762	0.9158189605930644	0.40726284766189436	0.9046660674234773	0.8576271370217208	0.8874141972670602	0	0	0.0	0.003017608314113786	27
2017	0.020003204349517006	0.002081181297118972	0.0011870208298807444	0.9751731846760022	-1	0	0	0.16666666666666666	1	1.0	6	1.0	1.0	7	6	0	0	0	0.125	8	1	8	0.0	0	0.5453589698739849	0.7463255329692137	0.5368202548445465	0.9408127186265489	0.40726284766189436	0.9468201347349691	0.9237309145976451	0.9039170389375935	0	0	0.0	0.0011870208298807444	9
4483	0.01928637560837047	0.003235084395633714	0.002569624347430146	0.9741750835627477	-1	0	0	0.16666666666666666	1	1.0	6	1.0	1.0	7	6	0	0	0	0.125	8	1	8	0.0	0	0.5305507305910179	0.8258878808648912	0.7453750790946762	0.9158189605930644	0.40726284766189436	0.8905819593346705	0.8576271370217208	0.8822005670769583	0	0	0.0	0.002569624347430146	22
2649	0.019938355981843216	0.003641518301850078	0.00363790591789578	0.9743990275678653	-1	0	0	0.16666666666666666	1	1.0	6	1.0	1.0	7	6	0	0	0	0.125	8	1	8	0.0	0	0.5305507305910179	0.8258878808648912	0.7453750790946762	0.9158189605930644	0.40726284766189436	0.9046660674234773	0.8576271370217208	0.8874141972670602	0	0	0.0	0.00363790591789578	11
167	0.014612443103069405	0.005064009197568513	-0.005017711877140332	0.9751015113615261	-1	0	0	0.42857142857142855	3	0.625	5	0.35714285714285715	0.5	5	4	4	4	0	0.5714285714285714	4	7	10	0.36363636363636365	0	0.7203939947357874	0.6790364262585694	0.42013027253603763	0.7200287812045152	0.3865020516392665	0.8957468812218201	0.8177251750071701	0.7827213062900483	0.4	0.6	0.0	-0.0005017711877140332	15
1483	0.008135197276964266	0.003916647127808041	-0.0037792499450837206	0.9749639977746064	-1	0	0	0.5	3	0.5714285714285714	4	0.5625	0.42857142857142855	5	3	3	2	0	0.25	8	2	9	0.25	0.25	0.6468949577121779	0.6531294795846898	0.6061331172593728	0.906581567215795	0.42409113612885074	0.9344706217088158	0.8699020094772385	0.8646310953733668	0.6000000000000001	0.2	0.0	-0.00037792499450837205	1
1502	0.0200855702628515	0.0028994935801082236	0.002730574568137122	0.9745714840792826	-1	0	0	0.16666666666666666	1	1.0	6	1.0	1.0	7	6	0	0	0	0.125	8	1	8	0.0	0	0.5305507305910179	0.8258878808648912	0.7453750790946762	0.9158189605930644	0.3811189365857457	0.9187336048706947	0.9222427337025292	0.8931145735512056	0	0	0.0	0.002730574568137122	8
72	0.012010831953824233	0.005984291668892363	-0.005699650733752414	0.974371793558459	-1	0	0	0.375	3	0.8	8	0.375	0.6	8	6	3	2	0	0.5	8	4	12	0.25	0.2	0.5936880308796315	0.9470182249935419	0.8182054735158178	0.8540493169400986	0.7162508729934802	0.8901463372667011	0.8364127316597137	0.9044296946730378	0.5625	0.25	0.0	-0.0005699650733752414	16
1289	0.01956860605174372	0.003126694781815097	0.0025103531209832892	0.9746618683714291	-1	0	0	0.16666666666666666	1	1.0	6	1.0	1.0	7	6	0	0	0	0.125	8	1	8	0.0	0	0.5305507305910179	0.8258878808648912	0.7453750790946762	0.9158189605930644	0.3811189365857457	0.9187336048706947	0.9222427337025292	0.8931145735512056	0	0	0.0	0.0025103531209832892	29
4151	0.019974776731679914	0.0028517896419226795	0.0027994482396296867	0.9748694405957148	-1	0	0	0.16666666666666666	1	1.0	6	1.0	1.0	7	6	0	0	0	0.125	8	1	8	0.0	0	0.5305507305910179	0.8258878808648912	0.7453750790946762	0.9158189605930644	0.3811189365857457	0.9187336048706947	0.9222427337025292	0.8931145735512056	0	0	0.0	0.0027994482396296867	45
1505	0.019528054534537154	0.002690960959948085	0.0025390353490032996	0.9746541396145219	-1	0	0	0.16666666666666666	1	1.0	6	1.0	1.0	7	6	0	0	0	0.125	8	1	8	0.0	0	0.5305507305910179	0.8258878808648912	0.7453750790946762	0.9158189605930644	0.3811189365857457	0.9187336048706947	0.9222427337025292	0.8931145735512056	0	0	0.0	0.0025390353490032996	15
3630	0.01967543445117883	0.002989535659458706	0.002968200705428245	0.9747496003305474	-1	0	0	0.16666666666666666	1	1.0	6	1.0	1.0	7	6	0	0	0	0.125	8	1	8	0.0	0	0.5305507305910179	0.8258878808648912	0.7453750790946762	0.9158189605930644	0.3811189365857457	0.9187336048706947	0.9222427337025292	0.8931145735512056	0	0	0.0	0.002968200705428245	37
2297	0.003071906352403477	0.002991652134775442	-0.00299129060875728	0.981681947485542	-1	0	0	0.3333333333333333	1	1.0	2	1.0	1.0	3	2	0	0	0	0.25	4	1	4	0.0	0	0.585446477122519	0.718701446176524	0.5368202548445465	0.8914129702712362	0.3548121843044926	0.6767009908900395	0.8063948715276996	0.7791372466934634	0	0	0.0	-0.000299129060875728	1
1871	0.015781451982480977	0.0029907391684263797	0.0017548510491913888	0.9748479473589544	-1	0	0	0.2	1	1.0	5	1.0	1.0	6	5	0	0	0	0.14285714285714285	7	1	7	0.0	0	0.6336207054340335	0.7474688121384813	0.6410976669696113	0.9201732478027423	0.39419089212382	0.9173504853727055	0.8951946700200382	0.8785653376124706	0	0	0.0	0.0017548510491913888	4
273	0.011159523388256402	0.004231983448949262	-0.004172528132694721	0.9672790306294254	-1	0.25	1	0.5	5	0.6153846153846154	8	0.5	0.46153846153846156	10	6	4	0	0	0.3	10	3	15	0.0	0.5	0.4227010895416881	0.8452996427722652	0.4707070366103254	0.886276492020219	0.4430387593613675	0.818951544921755	0.7152457533966007	0.8524029436764432	0	0	0.0	-0.00041725281326947207	15
4478	0.019456700991228384	0.0028593532489009066	0.001436286724018403	0.9747745903677681	-1	0	0	0.16666666666666666	1	1.0	6	1.0	1.0	7	6	0	0	0	0.125	8	1	8	0.0	0	0.7218824409940819	0.8472481804290707	0.7453750790946762	0.8284768265657504	0.3811189365857457	0.7046477725178996	0.9075052291851969	0.7999304434627255	0	0	0.0	0.001436286724018403	7
4139	0.019542857326300934	0.0031654941690498757	0.0030843339018624535	0.9746411571907132	-1	0	0	0.16666666666666666	1	1.0	6	1.0	1.0	7	6	0	0	0	0.125	8	1	8	0.0	0	0.5305507305910179	0.8258878808648912	0.7453750790946762	0.9158189605930644	0.3811189365857457	0.9187336048706947	0.9222427337025292	0.8931145735512056	0	0	0.0	0.0030843339018624535	109
1995	0.0192549141469918	0.0033410938816861796	0.0014585064281805648	0.9744475009967062	-1	0	0	0.16666666666666666	1	1.0	6	1.0	1.0	7	6	0	0	0	0.125	8	1	8	0.0	0	0.5305507305910179	0.79931931167757	0.7453750790946762	0.9203093200459396	0.40726284766189436	0.9382465696263876	0.9095799100827578	0.8987266204942234	0	0	0.0	0.0014585064281805648	8
1730	0.019503171181357925	0.0029189202095485345	0.002864784427959634	0.9746761120208723	-1	0	0	0.16666666666666666	1	1.0	6	1.0	1.0	7	6	0	0	0	0.125	8	1	8	0.0	0	0.5305507305910179	0.8258878808648912	0.7453750790946762	0.9158189605930644	0.3811189365857457	0.9187336048706947	0.9222427337025292	0.8931145735512056	0	0	0.0	0.002864784427959634	66
2260	0.02172901821748413	0.005605423906816731	-0.001135632669005523	0.9715638783540982	-1	0	0	0.16666666666666666	1	1.0	6	1.0	1.0	7	6	0	0	0	0.125	8	1	8	0.0	0	0.5301656330167599	0.8249013174349348	0.7453750790946762	0.9158189605930644	0.3811189365857457	0.9187336048706947	0.9222427337025292	0.8928965513828043	0	0	0.0	-0.0001135632669005523	9
4534	0.019838947852914245	0.006023517419536942	-0.005471843788429631	0.9739816038052814	-1	0	0	0.2	1	1.0	5	1.0	1.0	6	5	0	0	0	0.14285714285714285	1	7	7	0.0	0	0.5305507305910179	0.8218234975835498	0.6410976669696113	0.8897037577122644	0.39419089212382	0.9311699488999646	0.8942084473823512	0.8883262123761818	0	0	0.0	-0.0005471843788429631	3
3901	0.019117386798409852	0.0027352895327231582	0.002363732981924439	0.9746639929050358	-1	0	0	0.16666666666666666	1	1.0	6	1.0	1.0	7	6	0	0	0	0.125	8	1	8	0.0	0	0.5305507305910179	0.8258878808648912	0.7453750790946762	0.9158189605930644	0.3811189365857457	0.9187336048706947	0.9222427337025292	0.8931145735512056	0	0	0.0	0.002363732981924439	8
509	0.01169516352837093	0.0032224026865142626	-0.003196196713785968	0.9764429673911587	-1	0	0	0.25	1	1.0	4	1.0	1.0	5	4	0	0	0	0.16666666666666666	1	6	6	0.0	0	0.5467571010632445	0.7349437837015861	0.6292514447254407	0.8834467996106625	0.3811189365857457	0.7811405027754356	0.8242931619905961	0.808333855415753	0	0	0.0	-0.0003196196713785968	14
2599	0.019314757485958366	0.003208898231292508	0.0015126740193424151	0.9749380678380777	-1	0	0	0.16666666666666666	1	1.0	6	1.0	1.0	7	6	0	0	0	0.125	8	1	8	0.0	0	0.5305507305910179	0.8258878808648912	0.7453750790946762	0.9158189605930644	0.3811189365857457	0.9187336048706947	0.9222427337025292	0.8931145735512056	0	0	0.0	0.0015126740193424151	6
330	0.0038590572734172415	0.0023778934201698237	-0.0023750700590989076	0.9843213006566033	-1	0	0	0.6666666666666666	2	0.5	1	0.6666666666666666	0.5	3	1	0	0	0	0.6666666666666666	3	2	4	0.0	0	0.39563880375642757	0.8047962381363292	0.5893475088284824	0.8439405866919174	0.4839509683047119	0.9466774316955734	0.9285942878396568	0.8801301348487911	0	0	0.0	-0.00023750700590989077	12
4021	0.0194360419819285	0.002677505970028628	0.0023183985059661203	0.9747916488511702	-1	0	0	0.16666666666666666	1	1.0	6	1.0	1.0	7	6	0	0	0	0.125	8	1	8	0.0	0	0.5305507305910179	0.8258878808648912	0.7453750790946762	0.9158189605930644	0.3811189365857457	0.9187336048706947	0.9222427337025292	0.8931145735512056	0	0	0.0	0.0023183985059661203	17
3762	0.019532037818256073	0.0030494892741711613	0.0029028573876325324	0.9748655191243412	-1	0	0	0.16666666666666666	1	1.0	6	1.0	1.0	7	6	0	0	0	0.125	8	1	8	0.0	0	0.5305507305910179	0.8258878808648912	0.7453750790946762	0.9158189605930644	0.3811189365857457	0.9187336048706947	0.9222427337025292	0.8931145735512056	0	0	0.0	0.0029028573876325324	19
1222	0.019096617013462786	0.002761353423054137	0.002010260287430814	0.9746285656204097	-1	0	0	0.16666666666666666	1	1.0	6	1.0	1.0	7	6	0	0	0	0.125	8	1	8	0.0	0	0.5305507305910179	0.8258878808648912	0.7453750790946762	0.9158189605930644	0.3811189365857457	0.9187336048706947	0.9222427337025292	0.8931145735512056	0	0	0.0	0.002010260287430814	13
4812	0.01919338328131197	0.0032016552941451343	0.0022101632704249227	0.9742639739515326	-1	0	0	0.16666666666666666	1	1.0	6	1.0	1.0	7	6	0	0	0	0.125	8	1	8	0.0	0	0.5305507305910179	0.8258878808648912	0.7453750790946762	0.9158189605930644	0.40726284766189436	0.8905819593346705	0.8576271370217208	0.8822005670769583	0	0	0.0	0.0022101632704249227	13
4434	0.019267888579760643	0.0029558251700106545	0.0025076087709283864	0.9745118075708615	-1	0	0	0.16666666666666666	1	1.0	6	1.0	1.0	7	6	0	0	0	0.125	8	1	8	0.0	0	0.5305507305910179	0.8258878808648912	0.7453750790946762	0.9158189605930644	0.3811189365857457	0.9187336048706947	0.9222427337025292	0.8931145735512056	0	0	0.0	0.0025076087709283864	16
4591	0.01985730049495591	0.0030750479055100133	0.0029862671051614806	0.9745660782296198	-1	0	0	0.16666666666666666	1	1.0	6	1.0	1.0	7	6	0	0	0	0.125	8	1	8	0.0	0	0.5305507305910179	0.8258878808648912	0.7453750790946762	0.9158189605930644	0.3811189365857457	0.9187336048706947	0.9222427337025292	0.8931145735512056	0	0	0.0	0.0029862671051614806	18
1715	0.019336379101311533	0.002890539713085994	0.0026368282260344723	0.9746165699482575	-1	0	0	0.16666666666666666	1	1.0	6	1.0	1.0	7	6	0	0	0	0.125	8	1	8	0.0	0	0.5305507305910179	0.8258878808648912	0.7453750790946762	0.9158189605930644	0.3811189365857457	0.9187336048706947	0.9222427337025292	0.8931145735512056	0	0	0.0	0.0026368282260344723	14
2914	0.019486050305130877	0.0031936350610756747	0.0029453472146800165	0.9744260296357927	-1	0	0	0.16666666666666666	1	1.0	6	1.0	1.0	7	6	0	0	0	0.125	8	1	8	0.0	0	0.5305507305910179	0.8258878808648912	0.7453750790946762	0.9158189605930644	0.3811189365857457	0.9187336048706947	0.9222427337025292	0.8931145735512056	0	0	0.0	0.0029453472146800165	18
622	0.0051769960239357385	0.002808990560456079	-0.002774160553502289	0.9816167731023883	-1	0	0	0.3333333333333333	1	1.0	2	0.6666666666666666	0.5	2	1	1	0	0	0.6666666666666666	3	2	4	0.0	0	0.705961044022805	0.6073234340525837	0.9068655572283794	0.6825399382718425	0.5253916126837879	0.8228048003654814	0.8260819849543071	0.7134781655156959	0	0	0.0	-0.0002774160553502289	15
88	0.0030356259312478632	0.0030249768947612724	-0.0030249346658072804	0.9825929122306527	-1	0.5	1	0.8333333333333334	5	0.2857142857142857	2	0.5625	0.14285714285714285	5	1	3	0	0	1.0	4	4	9	0.0	0.4	0.24460109798520105	0.9285549398056172	0.7475863698399822	0.8186481967482767	0.8927580276144946	0.8048999211646762	0.880661901489545	0.8617268467200109	0	0	0.0	-0.000302493466580728	51
3314	0.019986044563971128	0.0030858379152330895	0.0029581859629501527	0.9742844045364014	-1	0	0	0.16666666666666666	1	1.0	6	1.0	1.0	7	6	0	0	0	0.125	8	1	8	0.0	0	0.5305507305910179	0.8258878808648912	0.7453750790946762	0.9158189605930644	0.40726284766189436	0.9046660674234773	0.8576271370217208	0.8874141972670602	0	0	0.0	0.0029581859629501527	24
4879	0.01989305089138851	0.0030945084401975257	0.0027022029881463867	0.973973989068738	-1	0	0	0.16666666666666666	1	1.0	6	1.0	1.0	7	6	0	0	0	0.125	8	1	8	0.0	0	0.5305507305910179	0.8258878808648912	0.7453750790946762	0.9158189605930644	0.40726284766189436	0.8905819593346705	0.8576271370217208	0.8822005670769583	0	0	0.0	0.0027022029881463867	13
3507	0.01913154692661394	0.002964222605954276	0.0023314721704017125	0.9745949175344678	-1	0	0	0.16666666666666666	1	1.0	6	1.0	1.0	7	6	0	0	0	0.125	8	1	8	0.0	0	0.5305507305910179	0.8258878808648912	0.7453750790946762	0.9158189605930644	0.3811189365857457	0.9187336048706947	0.9222427337025292	0.8931145735512056	0	0	0.0	0.0023314721704017125	19
4108	0.019894823445577078	0.002994442209105534	0.0027674299382820506	0.9745170065155803	-1	0	0	0.16666666666666666	1	1.0	6	1.0	1.0	7	6	0	0	0	0.125	8	1	8	0.0	0	0.5305507305910179	0.8258878808648912	0.7453750790946762	0.9158189605930644	0.3811189365857457	0.9187336048706947	0.9222427337025292	0.8931145735512056	0	0	0.0	0.0027674299382820506	30
3990	0.01974770709333501	0.0032092507858985917	0.003154384871618463	0.9747903944077897	-1	0	0	0.16666666666666666	1	1.0	6	1.0	1.0	7	6	0	0	0	0.125	8	1	8	0.0	0	0.5305507305910179	0.8258878808648912	0.7453750790946762	0.9158189605930644	0.3811189365857457	0.9187336048706947	0.9222427337025292	0.8931145735512056	0	0	0.0	0.003154384871618463	35
2818	0.0201459367760857	0.0031789109989663568	0.0031472478867114796	0.9748108760956762	-1	0	0	0.16666666666666666	1	1.0	6	1.0	1.0	7	6	0	0	0	0.125	8	1	8	0.0	0	0.5305507305910179	0.8258878808648912	0.7453750790946762	0.9158189605930644	0.3811189365857457	0.9187336048706947	0.9222427337025292	0.8931145735512056	0	0	0.0	0.0031472478867114796	8
2088	0.019365837031831052	0.0030427132211563877	0.002915547973701073	0.9745873996318526	-1	0	0	0.16666666666666666	1	1.0	6	1.0	1.0	7	6	0	0	0	0.125	8	1	8	0.0	0	0.5305507305910179	0.8258878808648912	0.7453750790946762	0.9158189605930644	0.3811189365857457	0.9187336048706947	0.9222427337025292	0.8931145735512056	0	0	0.0	0.002915547973701073	69
582	0.01583123993252615	0.0006990388810127027	0.0006258244449571184	0.9760669377377059	-1	0	0	0.2	1	1.0	5	1.0	1.0	6	5	0	0	0	0.14285714285714285	7	1	7	0.0	0	0.6897499551445186	0.7343903995575654	0.6061331172593728	0.8893532034793828	0.42409113612885074	0.8948021888727092	0.8538944488925833	0.8516129711411701	0	0	0.0	0.0006258244449571184	62
2820	0.01927556321813659	0.00302819198673225	0.002980097823096965	0.9748045748023613	-1	0	0	0.16666666666666666	1	1.0	6	1.0	1.0	7	6	0	0	0	0.125	8	1	8	0.0	0	0.5305507305910179	0.8258878808648912	0.7453750790946762	0.9158189605930644	0.3811189365857457	0.9187336048706947	0.9222427337025292	0.8931145735512056	0	0	0.0	0.002980097823096965	18
2372	0.019447705394806374	0.002796362565821691	0.0014517753192943967	0.974640243051362	-1	0	0	0.16666666666666666	1	1.0	6	1.0	1.0	7	6	0	0	0	0.125	8	1	8	0.0	0	0.5305507305910179	0.8258878808648912	0.7453750790946762	0.9158189605930644	0.3811189365857457	0.9187336048706947	0.9222427337025292	0.8931145735512056	0	0	0.0	0.0014517753192943967	8
1429	0.019352591761463298	0.002971449945552466	0.0029121993513661006	0.9746586703332468	-1	0	0	0.16666666666666666	1	1.0	6	1.0	1.0	7	6	0	0	0	0.125	8	1	8	0.0	0	0.5305507305910179	0.8258878808648912	0.7453750790946762	0.9158189605930644	0.3811189365857457	0.9187336048706947	0.9222427337025292	0.8931145735512056	0	0	0.0	0.0029121993513661006	4
3171	0.01962848572097943	0.0028106305208434354	0.0023018174729484576	0.9747540181134375	-1	0	0	0.16666666666666666	1	1.0	6	1.0	1.0	7	6	0	0	0	0.125	8	1	8	0.0	0	0.5305507305910179	0.8258878808648912	0.7453750790946762	0.9158189605930644	0.3811189365857457	0.9187336048706947	0.9222427337025292	0.8931145735512056	0	0	0.0	0.0023018174729484576	14
4786	0.019495466180847205	0.0030228885701403655	0.0020990497878799193	0.9742263440710985	-1	0	0	0.16666666666666666	1	1.0	6	1.0	1.0	7	6	0	0	0	0.125	8	1	8	0.0	0	0.5305507305910179	0.8258878808648912	0.7453750790946762	0.9158189605930644	0.40726284766189436	0.8905819593346705	0.8576271370217208	0.8822005670769583	0	0	0.0	0.0020990497878799193	11
4078	0.01972123011570491	0.0033450649645549425	0.003336662729491321	0.9746223181618177	-1	0	0	0.16666666666666666	1	1.0	6	1.0	1.0	7	6	0	0	0	0.125	8	1	8	0.0	0	0.5305507305910179	0.8258878808648912	0.7453750790946762	0.9158189605930644	0.3811189365857457	0.9187336048706947	0.9222427337025292	0.8931145735512056	0	0	0.0	0.003336662729491321	70
75	0.011312319492040463	0.004123460010957017	-0.004043728556019538	0.9676246343376051	-1	0.25	1	0.5	5	0.6153846153846154	8	0.5	0.46153846153846156	10	6	4	0	0	0.3	10	3	15	0.0	0.5	0.4227010895416881	0.8452996427722652	0.4707070366103254	0.886276492020219	0.4430387593613675	0.818951544921755	0.7152457533966007	0.8524029436764432	0	0	0.0	-0.00040437285560195377	32
2536	0.01977519086737102	0.0031527780863451356	0.0027751968911730713	0.9746009922231276	-1	0	0	0.16666666666666666	1	1.0	6	1.0	1.0	7	6	0	0	0	0.125	8	1	8	0.0	0	0.5305507305910179	0.8258878808648912	0.7453750790946762	0.9158189605930644	0.3811189365857457	0.9187336048706947	0.9222427337025292	0.8931145735512056	0	0	0.0	0.0027751968911730713	51
1813	0.019439108622453145	0.0029190994565928023	0.0024412880737059825	0.9747864681259537	-1	0	0	0.16666666666666666	1	1.0	6	1.0	1.0	7	6	0	0	0	0.125	8	1	8	0.0	0	0.5305507305910179	0.8258878808648912	0.7453750790946762	0.9158189605930644	0.3811189365857457	0.9187336048706947	0.9222427337025292	0.8931145735512056	0	0	0.0	0.0024412880737059825	13
1065	0.019891428126021626	0.003344509038845165	0.0013962973928852897	0.9752463079606938	-1	0	0	0.16666666666666666	1	1.0	6	1.0	1.0	7	6	0	0	0	0.125	8	1	8	0.0	0	0.7218824409940819	0.8086019956816277	0.7453750790946762	0.8169853287818654	0.40726284766189436	0.9007447852555265	0.8335627236260023	0.8473774090145628	0	0	0.0	0.0013962973928852897	19
4129	0.01937659724434029	0.002706029587326785	0.0025138651140348615	0.9748819953745113	-1	0	0	0.16666666666666666	1	1.0	6	1.0	1.0	7	6	0	0	0	0.125	8	1	8	0.0	0	0.5305507305910179	0.8258878808648912	0.7453750790946762	0.9158189605930644	0.3811189365857457	0.9187336048706947	0.9222427337025292	0.8931145735512056	0	0	0.0	0.0025138651140348615	21
1834	0.019784727027617983	0.0031632869616200947	0.0031490164916968704	0.9748098127486292	-1	0	0	0.16666666666666666	1	1.0	6	1.0	1.0	7	6	0	0	0	0.125	8	1	8	0.0	0	0.5305507305910179	0.8258878808648912	0.7453750790946762	0.9158189605930644	0.3811189365857457	0.9187336048706947	0.9222427337025292	0.8931145735512056	0	0	0.0	0.0031490164916968704	4
774	0.013373303064414402	0.006631210644749593	-0.00044172544970430224	0.9752146075836984	-1	0	0	0.4	4	0.6923076923076923	9	0.23809523809523808	0.6153846153846154	11	8	3	3	0	0.7777777777777778	7	9	15	0.42857142857142855	0.16666666666666666	0.687658366837845	0.8377072790459424	0.6061331172593728	0.8914074680835107	0.7306345569571882	0.9451412390226531	0.8548885823320029	0.9000409380472889	0.5454545454545454	0.36363636363636365	0.0	-4.417254497043022e-05	31
4443	0.01987126795560328	0.0030613696321567805	0.0028129662060357398	0.9741318200759663	-1	0	0	0.16666666666666666	1	1.0	6	1.0	1.0	7	6	0	0	0	0.125	8	1	8	0.0	0	0.5305507305910179	0.8258878808648912	0.7453750790946762	0.9158189605930644	0.40726284766189436	0.9046660674234773	0.8576271370217208	0.8874141972670602	0	0	0.0	0.0028129662060357398	15
3966	0.01936088662393346	0.002992959080573908	0.0026290792006754384	0.974601760021691	-1	0	0	0.16666666666666666	1	1.0	6	1.0	1.0	7	6	0	0	0	0.125	8	1	8	0.0	0	0.5305507305910179	0.8258878808648912	0.7453750790946762	0.9158189605930644	0.3811189365857457	0.9187336048706947	0.9222427337025292	0.8931145735512056	0	0	0.0	0.0026290792006754384	17
3445	0.02013614496989988	0.0030996884893351867	0.0030371186751770177	0.9748183691154316	-1	0	0	0.16666666666666666	1	1.0	6	1.0	1.0	7	6	0	0	0	0.125	8	1	8	0.0	0	0.5305507305910179	0.8258878808648912	0.7453750790946762	0.9158189605930644	0.3811189365857457	0.9187336048706947	0.9222427337025292	0.8931145735512056	0	0	0.0	0.0030371186751770177	100
4133	0.01980513031246711	0.002828310993652744	0.0026381114605825446	0.9748099605830984	-1	0	0	0.16666666666666666	1	1.0	6	1.0	1.0	7	6	0	0	0	0.125	8	1	8	0.0	0	0.5305507305910179	0.8258878808648912	0.7453750790946762	0.9158189605930644	0.3811189365857457	0.9187336048706947	0.9222427337025292	0.8931145735512056	0	0	0.0	0.0026381114605825446	18
3239	0.019405766461549064	0.002938281869455506	0.0018978391491674834	0.9746096542491084	-1	0	0	0.16666666666666666	1	1.0	6	1.0	1.0	7	6	0	0	0	0.125	8	1	8	0.0	0	0.5305507305910179	0.8258878808648912	0.7453750790946762	0.9158189605930644	0.3811189365857457	0.9187336048706947	0.9222427337025292	0.8931145735512056	0	0	0.0	0.0018978391491674834	10
2837	0.019425990727328344	0.0026454715169991067	0.0023053507179205475	0.9748095598378836	-1	0	0	0.16666666666666666	1	1.0	6	1.0	1.0	7	6	0	0	0	0.125	8	1	8	0.0	0	0.5305507305910179	0.8258878808648912	0.7453750790946762	0.9158189605930644	0.3811189365857457	0.9187336048706947	0.9222427337025292	0.8931145735512056	0	0	0.0	0.0023053507179205475	18
2175	0.019155895159120244	0.0029387509667075716	0.002587224644064159	0.974726865975935	-1	0	0	0.16666666666666666	1	1.0	6	1.0	1.0	7	6	0	0	0	0.125	8	1	8	0.0	0	0.5305507305910179	0.8258878808648912	0.7453750790946762	0.9158189605930644	0.3811189365857457	0.9187336048706947	0.9222427337025292	0.8931145735512056	0	0	0.0	0.002587224644064159	8
1209	0.01905152988163358	0.0027951754176891116	0.0026404174350741104	0.9747314396451309	-1	0	0	0.16666666666666666	1	1.0	6	1.0	1.0	7	6	0	0	0	0.125	8	1	8	0.0	0	0.5305507305910179	0.8258878808648912	0.7453750790946762	0.9158189605930644	0.3811189365857457	0.9187336048706947	0.9222427337025292	0.8931145735512056	0	0	0.0	0.0026404174350741104	51
1588	0.019369902463943347	0.0026475887246321843	0.0016019905883478478	0.9748970007880808	-1	0	0	0.16666666666666666	1	1.0	6	1.0	1.0	7	6	0	0	0	0.125	8	1	8	0.0	0	0.5305507305910179	0.8258878808648912	0.7453750790946762	0.9158189605930644	0.3811189365857457	0.9187336048706947	0.9222427337025292	0.8931145735512056	0	0	0.0	0.0016019905883478478	9
29	0.008454077685255574	0.0036046315590694197	-0.003541394567949591	0.9721284733383427	-1	0	0	0.5	5	0.5384615384615384	7	0.3333333333333333	0.46153846153846156	8	6	6	4	0	0.5555555555555556	5	9	15	0.2857142857142857	0.25	0.4038444736470484	0.75383590642527	0.5396893266099386	0.902554381604851	0.6151541354162603	0.8359990342449629	0.8296096285759108	0.8399633388730617	0.1875	0.125	0.0	-0.00035413945679495907	59
2046	0.020082649810974712	0.006372889974086859	-0.006227577037210819	0.9743337085248737	-1	0	0	0.2	1	1.0	5	1.0	1.0	6	5	0	0	0	0.14285714285714285	1	7	7	0.0	0	0.5305507305910179	0.8218234975835498	0.6410976669696113	0.8897037577122644	0.39419089212382	0.9311699488999646	0.8942084473823512	0.8883262123761818	0	0	0.0	-0.0006227577037210819	0
510	0.002538126232966895	0.0024110618001622424	-0.002411013313023285	0.9761602618527983	-1	0	0	0.75	3	0.3333333333333333	1	0.625	0.3333333333333333	2	1	2	4	0	0.5	2	4	5	0.5714285714285714	0.6666666666666666	0.4228790584405582	0.9129948818309171	0.4853019392101139	0.9613908800936704	0.6097095930575084	0.90685187174435	0.9379784269689503	0.9317453933881762	0.5	1.0	0.0043828398820734285	-0.00024110133130232847	19
3416	0.019599944135373023	0.003042455805544194	0.0028244172893306793	0.9746569262271407	-1	0	0	0.16666666666666666	1	1.0	6	1.0	1.0	7	6	0	0	0	0.125	8	1	8	0.0	0	0.5305507305910179	0.8258878808648912	0.7453750790946762	0.9158189605930644	0.3811189365857457	0.9187336048706947	0.9222427337025292	0.8931145735512056	0	0	0.0	0.0028244172893306793	78
2067	0.01926341131806695	0.0029350403392737773	0.0027623606614957225	0.9746320869061385	-1	0	0	0.16666666666666666	1	1.0	6	1.0	1.0	7	6	0	0	0	0.125	8	1	8	0.0	0	0.5305507305910179	0.8258878808648912	0.7453750790946762	0.9158189605930644	0.3811189365857457	0.9187336048706947	0.9222427337025292	0.8931145735512056	0	0	0.0	0.0027623606614957225	9
4490	0.008228477980418649	0.0031229442044485405	-0.00215356693107772	0.9830282476859385	-1	0	0	0.25	1	1.0	4	1.0	1.0	5	4	0	0	0	0.16666666666666666	6	1	6	0.0	0	0.5305507305910179	0.8063176750283249	0.5368202548445465	0.9377701939860927	0.3548121843044926	0.9439585483807127	0.9222427337025292	0.9105992085996796	0	0	0.0	-0.000215356693107772	0
1098	0.018783717013720818	0.0029481409894029464	0.0020058696313075487	0.9748036765327208	-1	0	0	0.16666666666666666	1	1.0	6	1.0	1.0	7	6	0	0	0	0.125	8	1	8	0.0	0	0.5305507305910179	0.8258878808648912	0.7453750790946762	0.9158189605930644	0.3811189365857457	0.9187336048706947	0.9222427337025292	0.8931145735512056	0	0	0.0	0.0020058696313075487	24
1754	0.019327114117107597	0.0030807421696022633	0.0030524009794904695	0.9747704970471601	-1	0	0	0.16666666666666666	1	1.0	6	1.0	1.0	7	6	0	0	0	0.125	8	1	8	0.0	0	0.5305507305910179	0.8258878808648912	0.7453750790946762	0.9158189605930644	0.3811189365857457	0.9187336048706947	0.9222427337025292	0.8931145735512056	0	0	0.0	0.0030524009794904695	94
1221	0.02340285982428561	0.01291105147312812	-0.012889997674625382	0.9710916025342005	-1	0	0	0.16666666666666666	1	1.0	6	1.0	1.0	7	6	0	0	0	0.125	8	1	8	0.0	0	0.5850613795482611	0.8457340219956964	0.7453750790946762	0.9158189605930644	0.3811189365857457	0.9187336048706947	0.9222427337025292	0.8976344877488893	0	0	0.0	-0.0012889997674625383	1
2827	0.019651194405639005	0.0024420367446136987	0.002280013812368487	0.9745948294972285	-1	0	0	0.16666666666666666	1	1.0	6	1.0	1.0	7	6	0	0	0	0.125	8	1	8	0.0	0	0.5305507305910179	0.8258878808648912	0.7453750790946762	0.9158189605930644	0.3811189365857457	0.9187336048706947	0.9222427337025292	0.8931145735512056	0	0	0.0	0.002280013812368487	12
2425	0.019839976635312846	0.0033880359724520574	0.0033474372174650546	0.9742579198716643	-1	0	0	0.16666666666666666	1	1.0	6	1.0	1.0	7	6	0	0	0	0.125	8	1	8	0.0	0	0.5305507305910179	0.8258878808648912	0.7453750790946762	0.9158189605930644	0.40726284766189436	0.9046660674234773	0.8576271370217208	0.8874141972670602	0	0	0.0	0.0033474372174650546	10
2206	0.019942037942638102	0.003303597855742765	0.003288586555193427	0.9745016300169856	-1	0	0	0.16666666666666666	1	1.0	6	1.0	1.0	7	6	0	0	0	0.125	8	1	8	0.0	0	0.5305507305910179	0.8258878808648912	0.7453750790946762	0.9158189605930644	0.3811189365857457	0.9187336048706947	0.9222427337025292	0.8931145735512056	0	0	0.0	0.003288586555193427	20
2048	0.019507850474067945	0.00321182032781253	0.0030839001660868627	0.9746756502309242	-1	0	0	0.16666666666666666	1	1.0	6	1.0	1.0	7	6	0	0	0	0.125	8	1	8	0.0	0	0.5305507305910179	0.8258878808648912	0.7453750790946762	0.9158189605930644	0.3811189365857457	0.9187336048706947	0.9222427337025292	0.8931145735512056	0	0	0.0	0.0030839001660868627	28
1537	0.01981608674180981	0.0026682581947523017	0.002369931908840121	0.9745914780268878	-1	0	0	0.16666666666666666	1	1.0	6	1.0	1.0	7	6	0	0	0	0.125	8	1	8	0.0	0	0.5305507305910179	0.8258878808648912	0.7453750790946762	0.9158189605930644	0.3811189365857457	0.9187336048706947	0.9222427337025292	0.8931145735512056	0	0	0.0	0.002369931908840121	14
4698	0.016553665976416145	0.005984989641600064	-0.005859845214104201	0.9736736962760898	-1	0	0	0.3333333333333333	2	0.8333333333333334	5	0.5714285714285714	0.8333333333333334	7	5	0	0	0	0.2857142857142857	2	7	8	0.0	0	0.5305507305910179	0.8258878808648912	0.7453750790946762	0.9158189605930644	0.3811189365857457	0.9187336048706947	0.9222427337025292	0.8931145735512056	0	0	0.0	-0.0005859845214104202	2
4535	0.015623796098037102	0.0026813059383081522	0.0011938363842442577	0.9744072188044268	-1	0	0	0.2	1	1.0	5	1.0	1.0	6	5	0	0	0	0.14285714285714285	7	1	7	0.0	0	0.6262165857925499	0.8400944645176147	0.7453750790946762	0.8215297558603517	0.36796556044511913	0.7119341817693432	0.8942084473823512	0.7963265369724375	0	0	0.0	0.0011938363842442577	8
4852	0.019732382587695677	0.0028951682339763414	0.0025414668141302966	0.9741549545345614	-1	0	0	0.16666666666666666	1	1.0	6	1.0	1.0	7	6	0	0	0	0.125	8	1	8	0.0	0	0.5305507305910179	0.8258878808648912	0.7453750790946762	0.9158189605930644	0.40726284766189436	0.8905819593346705	0.8576271370217208	0.8822005670769583	0	0	0.0	0.0025414668141302966	7
3172	0.01982120116879913	0.0027296787487902413	0.002689158258624587	0.9748346782914613	-1	0	0	0.16666666666666666	1	1.0	6	1.0	1.0	7	6	0	0	0	0.125	8	1	8	0.0	0	0.5305507305910179	0.8258878808648912	0.7453750790946762	0.9158189605930644	0.3811189365857457	0.9187336048706947	0.9222427337025292	0.8931145735512056	0	0	0.0	0.002689158258624587	9
3059	0.009405244235825394	0.005066350321174179	-0.005066292176174666	0.9722646146030043	-1	0	0	0.4	2	0.8	4	0.5833333333333334	0.8	6	4	0	0	0	0.3333333333333333	2	6	7	0.0	0	0.640886403055568	0.8501476364872189	0.7453750790946762	0.9267171525542613	0.36796556044511913	0.9320851373321187	0.9265080293120773	0.9086628772036499	0	0	0.0	-0.0005066292176174666	3
4324	0.019662295902389267	0.002606984838438281	0.0019698163776956626	0.9747906666843051	-1	0	0	0.16666666666666666	1	1.0	6	1.0	1.0	7	6	0	0	0	0.125	8	1	8	0.0	0	0.5305507305910179	0.8258878808648912	0.7453750790946762	0.9158189605930644	0.3811189365857457	0.9187336048706947	0.9222427337025292	0.8931145735512056	0	0	0.0	0.0019698163776956626	13
1740	0.019832729144858705	0.00278852064038953	0.0024882163773153683	0.9747253798393273	-1	0	0	0.16666666666666666	1	1.0	6	1.0	1.0	7	6	0	0	0	0.125	8	1	8	0.0	0	0.5305507305910179	0.8258878808648912	0.7453750790946762	0.9158189605930644	0.3811189365857457	0.9187336048706947	0.9222427337025292	0.8931145735512056	0	0	0.0	0.0024882163773153683	10
3563	0.01965941239666826	0.0030514021254694035	0.0029673204723485685	0.9746592177041502	-1	0	0	0.16666666666666666	1	1.0	6	1.0	1.0	7	6	0	0	0	0.125	8	1	8	0.0	0	0.5305507305910179	0.8258878808648912	0.7453750790946762	0.9158189605930644	0.3811189365857457	0.9187336048706947	0.9222427337025292	0.8931145735512056	0	0	0.0	0.0029673204723485685	13
4261	0.020489603563590936	0.003754945131825062	0.0035476920015486647	0.9743763592002306	-1	0	0	0.16666666666666666	1	1.0	6	1.0	1.0	7	6	0	0	0	0.125	8	1	8	0.0	0	0.5305507305910179	0.8258878808648912	0.7453750790946762	0.9158189605930644	0.40726284766189436	0.9046660674234773	0.8576271370217208	0.8874141972670602	0	0	0.0	0.0035476920015486647	12
914	0.015574890333602792	0.0032026337324252353	0.0010069942008408262	0.974527266652483	-1	0	0	0.2	1	1.0	5	1.0	1.0	6	5	0	0	0	0.14285714285714285	7	1	7	0.0	0	0.6262165857925499	0.8408666975614608	0.6873132619100584	0.823714036441741	0.3970901580693712	0.7236665423958947	0.8280504469671509	0.8005459029897015	0	0	0.0	0.0010069942008408262	17
1572	0.0199751643924396	0.002988387605859664	0.0029058581348605944	0.9747240341902231	-1	0	0	0.16666666666666666	1	1.0	6	1.0	1.0	7	6	0	0	0	0.125	8	1	8	0.0	0	0.5305507305910179	0.8258878808648912	0.7453750790946762	0.9158189605930644	0.3811189365857457	0.9187336048706947	0.9222427337025292	0.8931145735512056	0	0	0.0	0.0029058581348605944	96
4121	0.01918143305376049	0.0030525948981125505	0.002983106795302931	0.9746755364070685	-1	0	0	0.16666666666666666	1	1.0	6	1.0	1.0	7	6	0	0	0	0.125	8	1	8	0.0	0	0.5305507305910179	0.8258878808648912	0.7453750790946762	0.9158189605930644	0.3811189365857457	0.9187336048706947	0.9222427337025292	0.8931145735512056	0	0	0.0	0.002983106795302931	47
4636	0.019515893951707816	0.002978944357405523	0.0022385427813668255	0.9746582075184173	-1	0	0	0.16666666666666666	1	1.0	6	1.0	1.0	7	6	0	0	0	0.125	8	1	8	0.0	0	0.5305507305910179	0.8258878808648912	0.7453750790946762	0.9158189605930644	0.3811189365857457	0.9096280039424914	0.897959295744105	0.8893615942650381	0	0	0.0	0.0022385427813668255	11
3684	0.020259399419623195	0.0036418282227614076	0.0035677171157749146	0.9743638536543335	-1	0	0	0.16666666666666666	1	1.0	6	1.0	1.0	7	6	0	0	0	0.125	8	1	8	0.0	0	0.5305507305910179	0.8258878808648912	0.7453750790946762	0.9158189605930644	0.40726284766189436	0.8905819593346705	0.8576271370217208	0.8822005670769583	0	0	0.0	0.0035677171157749146	109
1436	0.029252762243422572	0.00850245738650127	-0.001966298478778184	0.5580087896036245	-1	0	0	0.14285714285714285	1	1.0	8	1.0	1.0	9	8	0	0	0	0.1	10	1	10	0.0	0	0.776778187525583	0.8745276448123367	0.7453750790946762	0.9345797924507555	0.3548121843044926	0.9329438502994084	0.9222427337025292	0.9176793702953803	0	0	0.0	-0.00019662984787781841	0
1016	0.01978412251700116	0.002952349918485311	0.0029216180694866685	0.9747411932585311	-1	0	0	0.16666666666666666	1	1.0	6	1.0	1.0	7	6	0	0	0	0.125	8	1	8	0.0	0	0.5305507305910179	0.8258878808648912	0.7453750790946762	0.9158189605930644	0.3811189365857457	0.9187336048706947	0.9222427337025292	0.8931145735512056	0	0	0.0	0.0029216180694866685	31
2160	0.019708108626809037	0.0031136628902411504	0.002444283675895932	0.9749592386723146	-1	0	0	0.16666666666666666	1	1.0	6	1.0	1.0	7	6	0	0	0	0.125	8	1	8	0.0	0	0.5305507305910179	0.8258878808648912	0.7453750790946762	0.9158189605930644	0.3811189365857457	0.9187336048706947	0.9222427337025292	0.8931145735512056	0	0	0.0	0.002444283675895932	7
4743	None	None	None	None	None	0	0	0.3	3	0.6923076923076923	9	0.5357142857142857	0.5384615384615384	8	7	6	0	0	0.5714285714285714	4	7	15	0.0	0.7692307692307693	0.6534719102711716	0.9042337050808564	0.4970073030418039	0.8986828096511653	0.44766357456360123	0.9286754080419425	0.8720974792383944	0.9114489531456764	0	0	0.0	None	0
2587	0.0199291119836683	0.003190673775813172	0.003148803467047252	0.97467918104031	-1	0	0	0.16666666666666666	1	1.0	6	1.0	1.0	7	6	0	0	0	0.125	8	1	8	0.0	0	0.5305507305910179	0.8258878808648912	0.7453750790946762	0.9158189605930644	0.3811189365857457	0.9187336048706947	0.9222427337025292	0.8931145735512056	0	0	0.0	0.003148803467047252	24
540	0.014145100312512652	0.002607655162160246	-0.0023065033645444347	0.9744566592960255	-1	0	0	0.3333333333333333	2	0.7142857142857143	5	0.375	0.7142857142857143	7	5	1	1	0	0.6666666666666666	4	6	9	0.25	0.4	0.32124425524965633	0.9469665112359216	0.47530111529506713	0.9137308209292114	0.4809589173182527	0.9081068721022112	0.8840616280086638	0.924912603831025	1.0	0.2857142857142857	0.0	-0.00023065033645444346	39
1317	0.018984758572316643	0.002992284857504299	0.00212450735116014	0.9746464368696292	-1	0	0	0.16666666666666666	1	1.0	6	1.0	1.0	7	6	0	0	0	0.125	8	1	8	0.0	0	0.5305507305910179	0.8258878808648912	0.7453750790946762	0.9158189605930644	0.3811189365857457	0.9187336048706947	0.9222427337025292	0.8931145735512056	0	0	0.0	0.00212450735116014	5
436	0.0039898938118225185	0.002303119308056247	-0.002064422050588961	0.9828790409442181	-1	0	0	0.4	2	0.8	4	0.7777777777777778	0.4	2	2	4	3	0	1.0	3	3	7	0.25	0.8	0.184825346022541	0.5014115209174236	0.4916689371428994	0.8477136120654347	0.7182187614061737	0.7451732071522429	0.9045756240052332	0.7174442896007263	0.5	0.5	0.2114768284541698	-0.00020644220505889612	23
1765	0.019681333046851893	0.0027355970363946605	0.0023065534081255614	0.9746446370146824	-1	0	0	0.16666666666666666	1	1.0	6	1.0	1.0	7	6	0	0	0	0.125	8	1	8	0.0	0	0.5305507305910179	0.8258878808648912	0.7453750790946762	0.9158189605930644	0.3811189365857457	0.9187336048706947	0.9222427337025292	0.8931145735512056	0	0	0.0	0.0023065534081255614	11
731	0.019890489048894767	0.003723846676474582	0.0009456777110253278	0.9757142952726562	-1	0	0	0.16666666666666666	1	1.0	6	1.0	1.0	7	6	0	0	0	0.125	8	1	8	0.0	0	0.7218824409940819	0.8086019956816277	0.7453750790946762	0.8169853287818654	0.40726284766189436	0.9007447852555265	0.8335627236260023	0.8473774090145628	0	0	0.0	0.0009456777110253278	20
1153	0.01919001860133637	0.0028138359812663145	0.0024756448993003342	0.9747061166442303	-1	0	0	0.16666666666666666	1	1.0	6	1.0	1.0	7	6	0	0	0	0.125	8	1	8	0.0	0	0.5305507305910179	0.8258878808648912	0.7453750790946762	0.9158189605930644	0.3811189365857457	0.9187336048706947	0.9222427337025292	0.8931145735512056	0	0	0.0	0.0024756448993003342	9
597	0.014154844337080197	0.0031917807726093246	-0.00045203054216227663	0.9708698218153299	-1	0	0	0.4	4	0.6923076923076923	9	0.23809523809523808	0.6153846153846154	10	8	4	3	0	0.7777777777777778	7	9	15	0.3	0.15384615384615385	0.6215171493048934	0.868413460342038	0.6061331172593728	0.8802545075612586	0.6478862252670419	0.9465570732289188	0.8633821438725859	0.9048247102593808	0.5	0.4	0.0	-4.5203054216227666e-05	17
930	0.014045891967299853	0.0026240771878561628	0.002575257743750145	0.972390189830219	-1	0	0	0.3	3	0.8461538461538461	11	0.3125	0.8461538461538461	12	11	2	1	0	0.3333333333333333	12	4	15	0.14285714285714285	0.6666666666666666	0.4635586606858403	0.7043809575505381	0.776183022328118	0.9453724540376143	0.4885020383698113	0.8390738693758212	0.8051177257860677	0.8569535017436037	1.0	0.16666666666666666	0.0	0.002575257743750145	39
4343	0.018862342253529042	0.00294486618395039	0.0027202981362908223	0.9747992295682976	-1	0	0	0.16666666666666666	1	1.0	6	1.0	1.0	7	6	0	0	0	0.125	8	1	8	0.0	0	0.5305507305910179	0.8258878808648912	0.7453750790946762	0.9158189605930644	0.3811189365857457	0.9187336048706947	0.9222427337025292	0.8931145735512056	0	0	0.0	0.0027202981362908223	44
1742	0.021508579419458232	0.005062607176151327	-0.0004810701651432884	0.9716296997386912	-1	0	0	0.16666666666666666	1	1.0	6	1.0	1.0	7	6	0	0	0	0.125	8	1	8	0.0	0	0.5301656330167599	0.8249013174349348	0.7453750790946762	0.9158189605930644	0.3811189365857457	0.9187336048706947	0.9222427337025292	0.8928965513828043	0	0	0.0	-4.8107016514328844e-05	6
3935	0.01977858891474847	0.0030624163803992938	0.002758020912736155	0.9745521789430721	-1	0	0	0.16666666666666666	1	1.0	6	1.0	1.0	7	6	0	0	0	0.125	8	1	8	0.0	0	0.5305507305910179	0.8258878808648912	0.7453750790946762	0.9158189605930644	0.3811189365857457	0.9187336048706947	0.9222427337025292	0.8931145735512056	0	0	0.0	0.002758020912736155	39
4039	0.019211898684461784	0.0028693686164456473	0.0014024007586847715	0.9747831826448504	-1	0	0	0.16666666666666666	1	1.0	6	1.0	1.0	7	6	0	0	0	0.125	8	1	8	0.0	0	0.5305507305910179	0.8258878808648912	0.7453750790946762	0.9158189605930644	0.3811189365857457	0.9187336048706947	0.9222427337025292	0.8931145735512056	0	0	0.0	0.0014024007586847715	10
3413	0.015502112208158404	0.003209643203378764	-0.0002612211482331932	0.9751083464102177	-1	0	0	0.2	1	1.0	5	1.0	1.0	6	5	0	0	0	0.14285714285714285	7	1	7	0.0	0	0.6262165857925499	0.8400944645176147	0.7453750790946762	0.8215297558603517	0.36796556044511913	0.7119341817693432	0.8942084473823512	0.7963265369724375	0	0	0.0	-2.612211482331932e-05	9
384	0.003853306450251005	0.001847836162523514	-0.0018447270617916885	0.983441688555173	-1	0	0	0.5	1	1.0	1	1.0	1.0	2	1	0	0	0	0.3333333333333333	3	1	3	0.0	0	0.8432231883118788	0.7268879988021189	0.6760066656447409	0.9558098863319758	0.6680928933662582	0.904811189834759	0.9170282502058207	0.8910589901217324	0	0	0.0	-0.00018447270617916886	30
2218	0.019439664140656024	0.0029777832667522864	0.002821810898638837	0.9747507722800558	-1	0	0	0.16666666666666666	1	1.0	6	1.0	1.0	7	6	0	0	0	0.125	8	1	8	0.0	0	0.5305507305910179	0.8258878808648912	0.7453750790946762	0.9158189605930644	0.3811189365857457	0.9187336048706947	0.9222427337025292	0.8931145735512056	0	0	0.0	0.002821810898638837	31
259	0.007563948509648593	0.0043426994599407055	-0.003997965184171246	0.9843936262723008	-1	0	0	0.6666666666666666	4	0.42857142857142855	3	0.6428571428571429	0.42857142857142855	6	3	2	1	0	0.2857142857142857	7	2	9	0.2	0.2857142857142857	0.7137613690760057	0.8912400203935568	0.6410976669696113	0.88543434927144	0.48738773850544226	0.7752591292919052	0.8410069146949187	0.8576063720738293	1.0	0.5	0.0	-0.0003997965184171246	6
4247	0.01914173861635306	0.002450776322869317	0.002255100391597975	0.9746307004909133	-1	0	0	0.16666666666666666	1	1.0	6	1.0	1.0	7	6	0	0	0	0.125	8	1	8	0.0	0	0.5305507305910179	0.8258878808648912	0.7453750790946762	0.9158189605930644	0.3811189365857457	0.9187336048706947	0.9222427337025292	0.8931145735512056	0	0	0.0	0.002255100391597975	15
5049	0.01985909302594141	0.0031613302839037364	0.0029038542576018634	0.9741244252859028	-1	0	0	0.16666666666666666	1	1.0	6	1.0	1.0	7	6	0	0	0	0.125	8	1	8	0.0	0	0.5305507305910179	0.8258878808648912	0.7453750790946762	0.9158189605930644	0.40726284766189436	0.8905819593346705	0.8576271370217208	0.8822005670769583	0	0	0.0	0.0029038542576018634	12
2168	0.019596730581283677	0.003055288752747863	0.002490403542146888	0.9749751917732019	-1	0	0	0.16666666666666666	1	1.0	6	1.0	1.0	7	6	0	0	0	0.125	8	1	8	0.0	0	0.5305507305910179	0.8258878808648912	0.7453750790946762	0.9158189605930644	0.3811189365857457	0.9187336048706947	0.9222427337025292	0.8931145735512056	0	0	0.0	0.002490403542146888	28
2415	0.019725231033924494	0.002991620485620389	0.002679244645222517	0.9746272030018156	-1	0	0	0.16666666666666666	1	1.0	6	1.0	1.0	7	6	0	0	0	0.125	8	1	8	0.0	0	0.5305507305910179	0.8258878808648912	0.7453750790946762	0.9158189605930644	0.3811189365857457	0.9187336048706947	0.9222427337025292	0.8931145735512056	0	0	0.0	0.002679244645222517	48
3333	0.0218969348600178	0.004791515779237743	-0.0006969698753297844	0.9713069571496229	-1	0	0	0.16666666666666666	1	1.0	6	1.0	1.0	7	6	0	0	0	0.125	8	1	8	0.0	0	0.5301656330167599	0.8249013174349348	0.7453750790946762	0.9158189605930644	0.3811189365857457	0.9187336048706947	0.9222427337025292	0.8928965513828043	0	0	0.0	-6.969698753297844e-05	4
2197	0.01936269631951555	0.003020184339945753	0.0025791343337141816	0.9746892743131221	-1	0	0	0.16666666666666666	1	1.0	6	1.0	1.0	7	6	0	0	0	0.125	8	1	8	0.0	0	0.5305507305910179	0.8258878808648912	0.7453750790946762	0.9158189605930644	0.3811189365857457	0.9187336048706947	0.9222427337025292	0.8931145735512056	0	0	0.0	0.0025791343337141816	21
2090	0.01985932832658141	0.0026497653241362865	0.0023930970895524907	0.9746991899274726	-1	0	0	0.16666666666666666	1	1.0	6	1.0	1.0	7	6	0	0	0	0.125	8	1	8	0.0	0	0.5305507305910179	0.8258878808648912	0.7453750790946762	0.9158189605930644	0.3811189365857457	0.9187336048706947	0.9222427337025292	0.8931145735512056	0	0	0.0	0.0023930970895524907	13
772	0.01402705562859277	0.0010505069028188259	0.000936648153736986	0.9752176831677687	-1	0	0	0.3	3	0.8461538461538461	11	0.3125	0.8461538461538461	13	11	1	1	0	0.3333333333333333	12	4	15	0.25	0.6666666666666666	0.4635586606858403	0.8094423242715417	0.776183022328118	0.9210083676851888	0.4885020383698113	0.8573813008221678	0.8051177257860677	0.8697490757160581	1.0	0.15384615384615385	0.0	0.000936648153736986	24
1920	0.019123322037394003	0.002877362281016105	0.002303567902670285	0.974554487377775	-1	0	0	0.16666666666666666	1	1.0	6	1.0	1.0	7	6	0	0	0	0.125	8	1	8	0.0	0	0.5305507305910179	0.8258878808648912	0.7453750790946762	0.9158189605930644	0.3811189365857457	0.9187336048706947	0.9222427337025292	0.8931145735512056	0	0	0.0	0.002303567902670285	8
3800	0.019477761800788054	0.0028769296924833205	0.0026636181227471588	0.9746677092992503	-1	0	0	0.16666666666666666	1	1.0	6	1.0	1.0	7	6	0	0	0	0.125	8	1	8	0.0	0	0.5305507305910179	0.8258878808648912	0.7453750790946762	0.9158189605930644	0.3811189365857457	0.9187336048706947	0.9222427337025292	0.8931145735512056	0	0	0.0	0.0026636181227471588	10
73	0.0036708555799950873	0.003086499577383787	-0.0030855825907679184	0.9769006468637735	-1	0	0	0.75	3	0.5	2	0.6666666666666666	0.25	3	1	2	1	0	1.0	3	3	6	0.16666666666666666	0.6666666666666666	0.5097705724031233	0.9391161205572914	0.4246040352500177	0.7121756717358783	0.48105250951474954	0.9362977893298854	0.7359901497361504	0.8918603807395944	1.0	0.3333333333333333	0.0	-0.0003085582590767918	49
634	0.01928626610126391	0.002742251669363065	0.0023795172254345493	0.974624740788082	-1	0	0	0.16666666666666666	1	1.0	6	1.0	1.0	7	6	0	0	0	0.125	8	1	8	0.0	0	0.5305507305910179	0.8258878808648912	0.7453750790946762	0.9158189605930644	0.3811189365857457	0.9187336048706947	0.9222427337025292	0.8931145735512056	0	0	0.0	0.0023795172254345493	91
3227	0.007810490608900013	0.004124233119045359	-0.004118569910049241	0.9741342871214068	-1	0	0	0.5	2	0.75	3	0.6	0.75	5	3	0	0	0	0.4	2	5	6	0.0	0	0.5305507305910179	0.8648566330501665	0.7453750790946762	0.9396908832645225	0.3548121843044926	0.9459846036867117	0.9305569738313221	0.9233258423650121	0	0	0.0	-0.00041185699100492406	1
2541	0.019737094244848	0.0025855442032891866	0.0024250640756877653	0.9747732855919068	-1	0	0	0.16666666666666666	1	1.0	6	1.0	1.0	7	6	0	0	0	0.125	8	1	8	0.0	0	0.5305507305910179	0.8258878808648912	0.7453750790946762	0.9158189605930644	0.3811189365857457	0.9187336048706947	0.9222427337025292	0.8931145735512056	0	0	0.0	0.0024250640756877653	14
1678	0.019743889399153187	0.002820621165605707	0.002777946371743053	0.9744812120351632	-1	0	0	0.16666666666666666	1	1.0	6	1.0	1.0	7	6	0	0	0	0.125	8	1	8	0.0	0	0.5305507305910179	0.8258878808648912	0.7453750790946762	0.9158189605930644	0.3811189365857457	0.9187336048706947	0.9222427337025292	0.8931145735512056	0	0	0.0	0.002777946371743053	26
2420	0.01988922987008188	0.003115452089934412	0.0030778624945465333	0.9748241235101337	-1	0	0	0.16666666666666666	1	1.0	6	1.0	1.0	7	6	0	0	0	0.125	8	1	8	0.0	0	0.5305507305910179	0.8258878808648912	0.7453750790946762	0.9158189605930644	0.3811189365857457	0.9187336048706947	0.9222427337025292	0.8931145735512056	0	0	0.0	0.0030778624945465333	7
1481	0.01966511671256856	0.0029228233940138343	0.0026817734968024786	0.9747630455155445	-1	0	0	0.16666666666666666	1	1.0	6	1.0	1.0	7	6	0	0	0	0.125	8	1	8	0.0	0	0.5305507305910179	0.8258878808648912	0.7453750790946762	0.9158189605930644	0.3811189365857457	0.9187336048706947	0.9222427337025292	0.8931145735512056	0	0	0.0	0.0026817734968024786	37
3106	0.04655394293357839	0.0031465634008311337	-0.001705726000244851	0.7091112982489447	-1	0	0	0.1111111111111111	1	1.0	11	1.0	1.0	12	11	0	0	0	0.07692307692307693	13	1	13	0.0	0	0.5578060550696394	0.8316814315446837	0.7453750790946762	0.9131754188570969	0.3811189365857457	0.9072680807904571	0.9068890835105289	0.8886592124701981	0	0	0.0	-0.00017057260002448511	4
1562	0.019113932254023296	0.003163775511682297	0.002794790351774936	0.9746806946880127	-1	0	0	0.16666666666666666	1	1.0	6	1.0	1.0	7	6	0	0	0	0.125	8	1	8	0.0	0	0.5305507305910179	0.8258878808648912	0.7453750790946762	0.9158189605930644	0.3811189365857457	0.9187336048706947	0.9222427337025292	0.8931145735512056	0	0	0.0	0.002794790351774936	45
1383	0.01970434649070362	0.0029363323956947637	0.002936056435840933	0.9745755895827348	-1	0	0	0.16666666666666666	1	1.0	6	1.0	1.0	7	6	0	0	0	0.125	8	1	8	0.0	0	0.5305507305910179	0.8258878808648912	0.7453750790946762	0.9158189605930644	0.3811189365857457	0.9187336048706947	0.9222427337025292	0.8931145735512056	0	0	0.0	0.002936056435840933	28
701	0.02539690105372602	0.0035153627182415055	0.0003463521223458226	0.954992911573743	-1	0	0	0.125	1	1.0	10	0.5454545454545454	0.7	7	7	4	4	0	0.18181818181818182	11	2	12	0.3333333333333333	0	0.6975866897143982	0.7770463929745464	0.5947871811975097	0.8797297446511988	0.42409113612885074	0.9293001152627635	0.8714533192599476	0.8741468376462656	0.3571428571428571	0.42857142857142855	0.0	0.0003463521223458226	58
4056	0.019629481320841337	0.003292518045071269	0.003242283498153378	0.9743131890779294	-1	0	0	0.16666666666666666	1	1.0	6	1.0	1.0	7	6	0	0	0	0.125	8	1	8	0.0	0	0.5305507305910179	0.8258878808648912	0.7453750790946762	0.9158189605930644	0.40726284766189436	0.9046660674234773	0.8576271370217208	0.8874141972670602	0	0	0.0	0.003242283498153378	20
1133	0.015641885920248736	0.0021922187207111324	0.0013171702482326834	0.9737692059490273	-1	0	0	0.2	1	1.0	5	1.0	1.0	6	5	0	0	0	0.14285714285714285	7	1	7	0.0	0	0.6262165857925499	0.8400944645176147	0.7453750790946762	0.8215297558603517	0.36796556044511913	0.7119341817693432	0.8942084473823512	0.7963265369724375	0	0	0.0	0.0013171702482326834	6
529	0.006463015967614656	0.003731520079077458	-0.0037284817516199577	0.976290852883591	-1	0	0	0.25	1	1.0	4	1.0	0.75	4	3	1	1	0	0.16666666666666666	1	6	6	0.2	0	0.4940370888007971	0.8743631736148678	0.499649407380223	0.9021963185249774	0.7227536445018983	0.9033630781602588	0.8803774975028742	0.8940105485931598	1.0	0.25	0.0	-0.00037284817516199575	3
4719	0.01964652884358147	0.003244795758436542	0.0030697356528829323	0.9743930280780215	-1	0	0	0.16666666666666666	1	1.0	6	1.0	1.0	7	6	0	0	0	0.125	8	1	8	0.0	0	0.5305507305910179	0.8258878808648912	0.7453750790946762	0.9158189605930644	0.40726284766189436	0.8905819593346705	0.8576271370217208	0.8822005670769583	0	0	0.0	0.0030697356528829323	61
4748	0.019270675765185284	0.003160902132524131	0.0030294293438413674	0.974302681544708	-1	0	0	0.16666666666666666	1	1.0	6	1.0	1.0	7	6	0	0	0	0.125	8	1	8	0.0	0	0.5305507305910179	0.8258878808648912	0.7453750790946762	0.9158189605930644	0.40726284766189436	0.8905819593346705	0.8576271370217208	0.8822005670769583	0	0	0.0	0.0030294293438413674	41
4515	0.019139790088061447	0.0029576860127869028	0.002637392624420536	0.9746533186511094	-1	0	0	0.16666666666666666	1	1.0	6	1.0	1.0	7	6	0	0	0	0.125	8	1	8	0.0	0	0.5305507305910179	0.8258878808648912	0.7453750790946762	0.9158189605930644	0.3811189365857457	0.9187336048706947	0.9222427337025292	0.8931145735512056	0	0	0.0	0.002637392624420536	17
3621	0.019406233896089257	0.0029422678467864866	0.0027924315731501174	0.9747045823744044	-1	0	0	0.16666666666666666	1	1.0	6	1.0	1.0	7	6	0	0	0	0.125	8	1	8	0.0	0	0.5305507305910179	0.8258878808648912	0.7453750790946762	0.9158189605930644	0.3811189365857457	0.9187336048706947	0.9222427337025292	0.8931145735512056	0	0	0.0	0.0027924315731501174	49
1924	0.019973887307501208	0.002873151159484097	0.0027308219568662894	0.9747030491854618	-1	0	0	0.16666666666666666	1	1.0	6	1.0	1.0	7	6	0	0	0	0.125	8	1	8	0.0	0	0.5305507305910179	0.8258878808648912	0.7453750790946762	0.9158189605930644	0.3811189365857457	0.9187336048706947	0.9222427337025292	0.8931145735512056	0	0	0.0	0.0027308219568662894	29
1185	0.019451699498696493	0.0029332714638543567	0.0026324904069942308	0.974534819611871	-1	0	0	0.16666666666666666	1	1.0	6	1.0	1.0	7	6	0	0	0	0.125	8	1	8	0.0	0	0.5305507305910179	0.8258878808648912	0.7453750790946762	0.9158189605930644	0.3811189365857457	0.9187336048706947	0.9222427337025292	0.8931145735512056	0	0	0.0	0.0026324904069942308	12
2074	0.019875661949757997	0.0027738880832213035	0.0023685971168367318	0.9748348357172663	-1	0	0	0.16666666666666666	1	1.0	6	1.0	1.0	7	6	0	0	0	0.125	8	1	8	0.0	0	0.5305507305910179	0.8258878808648912	0.7453750790946762	0.9158189605930644	0.3811189365857457	0.9187336048706947	0.9222427337025292	0.8931145735512056	0	0	0.0	0.0023685971168367318	16
1100	0.018905577745844265	0.0031539850209060688	0.003153830019171708	0.9747168158457715	-1	0	0	0.16666666666666666	1	1.0	6	1.0	1.0	7	6	0	0	0	0.125	8	1	8	0.0	0	0.5305507305910179	0.8258878808648912	0.7453750790946762	0.9158189605930644	0.3811189365857457	0.9187336048706947	0.9222427337025292	0.8931145735512056	0	0	0.0	0.003153830019171708	46
3332	0.01922195644319954	0.0029653338925363488	0.00262185599505822	0.9745817265637176	-1	0	0	0.16666666666666666	1	1.0	6	1.0	1.0	7	6	0	0	0	0.125	8	1	8	0.0	0	0.5305507305910179	0.8258878808648912	0.7453750790946762	0.9158189605930644	0.3811189365857457	0.9187336048706947	0.9222427337025292	0.8931145735512056	0	0	0.0	0.00262185599505822	35
1497	0.019446380871477067	0.0032189981965563483	0.0027175242210518524	0.9745390173028121	-1	0	0	0.16666666666666666	1	1.0	6	1.0	1.0	7	6	0	0	0	0.125	8	1	8	0.0	0	0.5305507305910179	0.8258878808648912	0.7453750790946762	0.9158189605930644	0.3811189365857457	0.9187336048706947	0.9222427337025292	0.8931145735512056	0	0	0.0	0.0027175242210518524	22
1793	0.02003067889869131	0.002882924362275876	0.002689717076950361	0.9746793691139783	-1	0	0	0.16666666666666666	1	1.0	6	1.0	1.0	7	6	0	0	0	0.125	8	1	8	0.0	0	0.5305507305910179	0.8258878808648912	0.7453750790946762	0.9158189605930644	0.3811189365857457	0.9187336048706947	0.9222427337025292	0.8931145735512056	0	0	0.0	0.002689717076950361	12
2788	0.021813786921649207	0.007139581235435651	-0.006984688615108504	0.7037221718603537	-1	0	0	0.2	1	1.0	5	1.0	1.0	6	5	0	0	0	0.14285714285714285	1	7	7	0.0	0	0.5305507305910179	0.8218234975835498	0.6410976669696113	0.8897037577122644	0.39419089212382	0.9311699488999646	0.8942084473823512	0.8883262123761818	0	0	0.0	-0.0006984688615108504	2
2273	0.02143038244190733	0.006860960572291605	-0.006828198142453037	0.696552845109051	-1	0	0	0.2	1	1.0	5	1.0	1.0	6	5	0	0	0	0.14285714285714285	1	7	7	0.0	0	0.5305507305910179	0.8218234975835498	0.6410976669696113	0.8897037577122644	0.39419089212382	0.9311699488999646	0.8942084473823512	0.8883262123761818	0	0	0.0	-0.0006828198142453037	1
4851	0.019984084355827568	0.0034301192230796525	0.00339955704594252	0.9743272330280828	-1	0	0	0.16666666666666666	1	1.0	6	1.0	1.0	7	6	0	0	0	0.125	8	1	8	0.0	0	0.5305507305910179	0.8258878808648912	0.7453750790946762	0.9158189605930644	0.40726284766189436	0.8905819593346705	0.8576271370217208	0.8822005670769583	0	0	0.0	0.00339955704594252	93
2808	0.008713162443097658	0.004935915845374166	-0.004171036520265559	0.9847314701227735	-1	0	0	0.25	1	1.0	4	1.0	1.0	5	4	0	0	0	0.16666666666666666	6	1	6	0.0	0	0.5305507305910179	0.8063176750283249	0.5368202548445465	0.9377701939860927	0.3548121843044926	0.9439585483807127	0.9222427337025292	0.9105992085996796	0	0	0.0	-0.00041710365202655595	0
2300	0.01993691443746063	0.003070425706015289	0.002844417762342263	0.9746661995073311	-1	0	0	0.16666666666666666	1	1.0	6	1.0	1.0	7	6	0	0	0	0.125	8	1	8	0.0	0	0.5305507305910179	0.8258878808648912	0.7453750790946762	0.9158189605930644	0.3811189365857457	0.9187336048706947	0.9222427337025292	0.8931145735512056	0	0	0.0	0.002844417762342263	10
4765	0.019102169248051838	0.0027820114570491234	0.002670790246950221	0.9745326293846431	-1	0	0	0.16666666666666666	1	1.0	6	1.0	1.0	7	6	0	0	0	0.125	8	1	8	0.0	0	0.5305507305910179	0.8258878808648912	0.7453750790946762	0.9158189605930644	0.3811189365857457	0.9096280039424914	0.897959295744105	0.8893615942650381	0	0	0.0	0.002670790246950221	9
4938	0.019642528587630582	0.0034590807690356574	0.0033987199264843304	0.9741904139523461	-1	0	0	0.16666666666666666	1	1.0	6	1.0	1.0	7	6	0	0	0	0.125	8	1	8	0.0	0	0.5305507305910179	0.8258878808648912	0.7453750790946762	0.9158189605930644	0.40726284766189436	0.9046660674234773	0.8576271370217208	0.8874141972670602	0	0	0.0	0.0033987199264843304	15
3592	0.02007883586791886	0.0030532236121422517	0.0029854968729682873	0.9746833367547989	-1	0	0	0.16666666666666666	1	1.0	6	1.0	1.0	7	6	0	0	0	0.125	8	1	8	0.0	0	0.5305507305910179	0.8258878808648912	0.7453750790946762	0.9158189605930644	0.3811189365857457	0.9187336048706947	0.9222427337025292	0.8931145735512056	0	0	0.0	0.0029854968729682873	41
4117	0.020165639577598517	0.0031379690878913123	0.0031060186957295676	0.9745925089163667	-1	0	0	0.16666666666666666	1	1.0	6	1.0	1.0	7	6	0	0	0	0.125	8	1	8	0.0	0	0.5305507305910179	0.8258878808648912	0.7453750790946762	0.9158189605930644	0.3811189365857457	0.9201230544284887	0.9237309145976451	0.8937099468243295	0	0	0.0	0.0031060186957295676	6
4205	0.00806275161169389	0.004492286240110398	-0.0032863043322868555	0.9843140012623836	-1	0	0	0.25	1	1.0	4	1.0	1.0	5	4	0	0	0	0.16666666666666666	6	1	6	0.0	0	0.5305507305910179	0.8063176750283249	0.5368202548445465	0.9377701939860927	0.3548121843044926	0.9439585483807127	0.9222427337025292	0.9105992085996796	0	0	0.0	-0.00032863043322868557	1
1264	0.01922140489525314	0.002655593982719568	0.002397600171712341	0.9748334090440479	-1	0	0	0.16666666666666666	1	1.0	6	1.0	1.0	7	6	0	0	0	0.125	8	1	8	0.0	0	0.5305507305910179	0.8258878808648912	0.7453750790946762	0.9158189605930644	0.3811189365857457	0.9187336048706947	0.9222427337025292	0.8931145735512056	0	0	0.0	0.002397600171712341	12
1819	0.019751050492788975	0.00306712310881345	0.0026784462018863866	0.9746862617268063	-1	0	0	0.16666666666666666	1	1.0	6	1.0	1.0	7	6	0	0	0	0.125	8	1	8	0.0	0	0.5305507305910179	0.8258878808648912	0.7453750790946762	0.9158189605930644	0.3811189365857457	0.9187336048706947	0.9222427337025292	0.8931145735512056	0	0	0.0	0.0026784462018863866	4
266	0.004660267969978726	0.003400984796262905	-0.0033998020047341687	0.9774278072016273	-1	0	0	0.25	1	1.0	3	1.0	0.6666666666666666	3	2	1	0	0	0.2	1	5	5	0.0	0	0.22615222036913582	0.9339044948259403	0.6641184300558783	0.8586186279562631	0.4618458990534199	0.6680847078863662	0.7844901089553674	0.847770944252675	0	0	0.0	-0.0003399802004734169	7
1235	0.00800896829316781	0.005008413138655872	-0.004832383404235207	0.9730332739452953	-1	0	0	0.4	2	0.8	4	0.4375	0.6	5	3	1	0	0	1.0	4	4	7	0.0	0	0.5305507305910179	0.8648566330501665	0.7453750790946762	0.9396908832645225	0.3548121843044926	0.9459846036867117	0.9305569738313221	0.9233258423650121	0	0	0.0	-0.0004832383404235207	1
3095	0.019654714375686198	0.002499930657745529	0.002170784117744998	0.9747079697011543	-1	0	0	0.16666666666666666	1	1.0	6	1.0	1.0	7	6	0	0	0	0.125	8	1	8	0.0	0	0.5305507305910179	0.8258878808648912	0.7453750790946762	0.9158189605930644	0.3811189365857457	0.9187336048706947	0.9222427337025292	0.8931145735512056	0	0	0.0	0.002170784117744998	13
3733	0.008603139736504044	0.0046302940848205664	-0.004590221070871798	0.9824680991211061	-1	0	0	0.25	1	1.0	4	1.0	1.0	5	4	0	0	0	0.16666666666666666	6	1	6	0.0	0	0.5301656330167599	0.835427980560744	0.5368202548445465	0.9377701939860927	0.3548121843044926	0.9439585483807127	0.9222427337025292	0.9158372136424549	0	0	0.0	-0.00045902210708717985	0
4986	0.015775459982594782	0.002977360343329492	0.0006253654864873479	0.9741306461948201	-1	0	0	0.2	1	1.0	5	1.0	1.0	6	5	0	0	0	0.14285714285714285	7	1	7	0.0	0	0.6262165857925499	0.8400944645176147	0.7453750790946762	0.8215297558603517	0.39419089212382	0.6059478879888137	0.8494272991126166	0.7694714970958487	0	0	0.0	0.0006253654864873479	5
535	0.01739105296512103	0.005236436620623344	-0.004812376405398433	0.9719266558996069	-1	0	0	0.4	4	0.6923076923076923	9	0.3125	0.6153846153846154	11	8	3	4	0	0.75	8	6	15	0.5714285714285714	0.16666666666666666	0.585078907344762	0.8695773751264749	0.6061331172593728	0.8615795151297955	0.7465772250284652	0.9320008025465119	0.8403369236241593	0.8923056958947593	0.36363636363636365	0.45454545454545453	0.0	-0.0004812376405398433	6
1146	0.019857633168793576	0.003081156680467508	0.003072710437462937	0.9747156325933309	-1	0	0	0.16666666666666666	1	1.0	6	1.0	1.0	7	6	0	0	0	0.125	8	1	8	0.0	0	0.5305507305910179	0.8258878808648912	0.7453750790946762	0.9158189605930644	0.3811189365857457	0.9187336048706947	0.9222427337025292	0.8931145735512056	0	0	0.0	0.003072710437462937	103
2022	0.002108940520444384	0.002021228096072052	-0.002019278297032198	0.9829832856311507	-1	0	0	0	0	0	0	1.0	0	0	0	0	0	0	1.0	1	1	1	0.0	0	0	0	0	0	0	0	0	0	0	0	0	-0.1	0
4720	0.01957054913031163	0.0031487790516942973	0.0027738477208260354	0.9741728528756816	-1	0	0	0.16666666666666666	1	1.0	6	1.0	1.0	7	6	0	0	0	0.125	8	1	8	0.0	0	0.5305507305910179	0.8258878808648912	0.7453750790946762	0.9158189605930644	0.40726284766189436	0.8905819593346705	0.8576271370217208	0.8822005670769583	0	0	0.0	0.0027738477208260354	22
1628	0.019597101269165952	0.0031088035131903572	0.0025849397974196976	0.9745674396012822	-1	0	0	0.16666666666666666	1	1.0	6	1.0	1.0	7	6	0	0	0	0.125	8	1	8	0.0	0	0.5305507305910179	0.8258878808648912	0.7453750790946762	0.9158189605930644	0.3811189365857457	0.9187336048706947	0.9222427337025292	0.8931145735512056	0	0	0.0	0.0025849397974196976	21
2753	0.019839014997570268	0.0031671070850639066	0.0031613244091926113	0.9747210244094465	-1	0	0	0.16666666666666666	1	1.0	6	1.0	1.0	7	6	0	0	0	0.125	8	1	8	0.0	0	0.5305507305910179	0.8258878808648912	0.7453750790946762	0.9158189605930644	0.3811189365857457	0.9187336048706947	0.9222427337025292	0.8931145735512056	0	0	0.0	0.0031613244091926113	48
176	0.0032389334343042907	0.00259237354108451	-0.0024429543447398376	0.9756822758609043	-1	0	0	0.5	2	0.6666666666666666	2	0.625	0.6666666666666666	4	2	0	0	0	0.5	4	2	5	0.0	0	0.38753076202946896	0.7646447412426303	0.30143058307559556	0.8971499220106554	0.7256228862112828	0.9269862138834836	0.910662577728724	0.8767332507258123	0	0	0.0	-0.00024429543447398376	19
2097	0.01925810451411649	0.0030946783811047684	0.002175571145724043	0.974949114385223	-1	0	0	0.16666666666666666	1	1.0	6	1.0	1.0	7	6	0	0	0	0.125	8	1	8	0.0	0	0.5453589698739849	0.8247646166337733	0.7453750790946762	0.910293505740044	0.3811189365857457	0.9173609669110179	0.9222427337025292	0.8900322195846545	0	0	0.0	0.002175571145724043	20
4243	0.019881976668291355	0.002777328250467919	0.002625780902531698	0.9747767306614739	-1	0	0	0.16666666666666666	1	1.0	6	1.0	1.0	7	6	0	0	0	0.125	8	1	8	0.0	0	0.5305507305910179	0.8258878808648912	0.7453750790946762	0.9158189605930644	0.3811189365857457	0.9187336048706947	0.9222427337025292	0.8931145735512056	0	0	0.0	0.002625780902531698	25
1202	0.015659200893798707	0.002344887889458641	0.0020178786777984674	0.9738607294464121	-1	0	0	0.2	1	1.0	5	1.0	1.0	6	5	0	0	0	0.14285714285714285	7	1	7	0.0	0	0.6262165857925499	0.8400944645176147	0.7453750790946762	0.8215297558603517	0.36796556044511913	0.7119341817693432	0.8942084473823512	0.7963265369724375	0	0	0.0	0.0020178786777984674	9
1349	0.01947943831454925	0.0033612293337899088	0.0033612291090232157	0.9746913797248201	-1	0	0	0.16666666666666666	1	1.0	6	1.0	1.0	7	6	0	0	0	0.125	8	1	8	0.0	0	0.5305507305910179	0.8258878808648912	0.7453750790946762	0.9158189605930644	0.3811189365857457	0.9187336048706947	0.9222427337025292	0.8931145735512056	0	0	0.0	0.0033612291090232157	13
1296	0.019552824944837732	0.002985431630778151	0.0028939816728870294	0.9747749118746702	-1	0	0	0.16666666666666666	1	1.0	6	1.0	1.0	7	6	0	0	0	0.125	8	1	8	0.0	0	0.5305507305910179	0.8258878808648912	0.7453750790946762	0.9158189605930644	0.3811189365857457	0.9187336048706947	0.9222427337025292	0.8931145735512056	0	0	0.0	0.0028939816728870294	54
1850	0.019178217650463264	0.0026536716555258743	0.0023826908396794473	0.9744982287474714	-1	0	0	0.16666666666666666	1	1.0	6	1.0	1.0	7	6	0	0	0	0.125	8	1	8	0.0	0	0.5305507305910179	0.8258878808648912	0.7453750790946762	0.9158189605930644	0.3811189365857457	0.9187336048706947	0.9222427337025292	0.8931145735512056	0	0	0.0	0.0023826908396794473	7
2427	0.01966752641922844	0.0028475030850892676	0.002629989019903098	0.9746065330428723	-1	0	0	0.16666666666666666	1	1.0	6	1.0	1.0	7	6	0	0	0	0.125	8	1	8	0.0	0	0.5305507305910179	0.8258878808648912	0.7453750790946762	0.9158189605930644	0.3811189365857457	0.9187336048706947	0.9222427337025292	0.8931145735512056	0	0	0.0	0.002629989019903098	44
2400	0.012310344946499109	0.006747771545889097	-0.0067454288357348385	0.9832881131050617	-1	0	0	0.25	1	1.0	4	1.0	1.0	5	4	0	0	0	0.16666666666666666	6	1	6	0.0	0	0.5453589698739849	0.6980381679327329	0.5368202548445465	0.9507286329430793	0.40726284766189436	0.960625075200418	0.9305569738313221	0.9113936380229544	0	0	0.0	-0.0006745428835734839	2
1297	0.01991767042543881	0.002905581080012193	0.002859046395137565	0.9747785873940755	-1	0	0	0.16666666666666666	1	1.0	6	1.0	1.0	7	6	0	0	0	0.125	8	1	8	0.0	0	0.5305507305910179	0.8258878808648912	0.7453750790946762	0.9158189605930644	0.3811189365857457	0.9187336048706947	0.9222427337025292	0.8931145735512056	0	0	0.0	0.002859046395137565	33
96	0.005035350796617141	0.0031753325173865814	-0.003169891341156299	0.977891307376854	-1	0	0	0.75	3	0.5	2	0.5	0.5	4	2	1	2	0	0.75	3	4	6	0.5	1.0	0.7468444826337315	0.966137668421873	0.9192841179864978	0.6795224761880987	0.1718599018055376	0.6050824565139095	0.9688717586268623	0.8190250935184493	0.625	0	0.0	-0.0003169891341156299	48
3083	0.019116865207668036	0.0026149483277474873	0.002118317335036795	0.9744797637329039	-1	0	0	0.16666666666666666	1	1.0	6	1.0	1.0	7	6	0	0	0	0.125	8	1	8	0.0	0	0.5305507305910179	0.8258878808648912	0.7453750790946762	0.9158189605930644	0.3811189365857457	0.9187336048706947	0.9222427337025292	0.8931145735512056	0	0	0.0	0.002118317335036795	12
2674	0.010334425994184444	0.0033133322301412984	-0.0033029151255887326	0.978834527148952	-1	0	0	0.25	1	1.0	4	0.6	0.75	4	3	1	1	0	0.4	5	2	6	0.2	0	0.5850613795482611	0.8809001722242696	0.46744565938000343	0.9736426956890423	0.5329345988788198	0.9661877543931541	0.9479549540586838	0.9520110314080972	1.0	0.25	0.0	-0.00033029151255887325	0
2655	0.019595936625119933	0.002744575411263121	0.0023973176238625007	0.9747305776185904	-1	0	0	0.16666666666666666	1	1.0	6	1.0	1.0	7	6	0	0	0	0.125	8	1	8	0.0	0	0.5305507305910179	0.8258878808648912	0.7453750790946762	0.9158189605930644	0.3811189365857457	0.9187336048706947	0.9222427337025292	0.8931145735512056	0	0	0.0	0.0023973176238625007	28
1469	0.019864388868557133	0.0027290201903677875	0.0023708302235617425	0.9746581496925018	-1	0	0	0.16666666666666666	1	1.0	6	1.0	1.0	7	6	0	0	0	0.125	8	1	8	0.0	0	0.5305507305910179	0.8258878808648912	0.7453750790946762	0.9158189605930644	0.3811189365857457	0.9187336048706947	0.9222427337025292	0.8931145735512056	0	0	0.0	0.0023708302235617425	14
4442	0.019637969387185678	0.002868296857939396	0.0026738532014112465	0.9747289060732491	-1	0	0	0.16666666666666666	1	1.0	6	1.0	1.0	7	6	0	0	0	0.125	8	1	8	0.0	0	0.5305507305910179	0.8258878808648912	0.7453750790946762	0.9158189605930644	0.3811189365857457	0.9187336048706947	0.9222427337025292	0.8931145735512056	0	0	0.0	0.0026738532014112465	27
4655	0.01999974043535611	0.006278791337908775	-0.006027730942034383	0.9741423194366263	-1	0	0	0.2	1	1.0	5	1.0	1.0	6	5	0	0	0	0.14285714285714285	1	7	7	0.0	0	0.5305507305910179	0.8218234975835498	0.6410976669696113	0.8897037577122644	0.39419089212382	0.9311699488999646	0.8942084473823512	0.8883262123761818	0	0	0.0	-0.0006027730942034383	1
2875	0.019056620695046694	0.002762474279155292	0.002260843574043406	0.9743384342989886	-1	0	0	0.16666666666666666	1	1.0	6	1.0	1.0	7	6	0	0	0	0.125	8	1	8	0.0	0	0.5305507305910179	0.8258878808648912	0.7453750790946762	0.9158189605930644	0.3811189365857457	0.9187336048706947	0.9222427337025292	0.8931145735512056	0	0	0.0	0.002260843574043406	13
4400	0.019683326555496865	0.0027541925833071586	0.0025433651406565373	0.9746672373251901	-1	0	0	0.16666666666666666	1	1.0	6	1.0	1.0	7	6	0	0	0	0.125	8	1	8	0.0	0	0.5305507305910179	0.8258878808648912	0.7453750790946762	0.9158189605930644	0.3811189365857457	0.9187336048706947	0.9222427337025292	0.8931145735512056	0	0	0.0	0.0025433651406565373	16
2477	0.009336098698420019	0.0025750189055140254	-0.0025405962389848298	0.9795215242908679	-1	0	0	0.4	2	0.8	4	1.0	0.8	6	4	0	0	0	0.14285714285714285	7	1	7	0.0	0.3333333333333333	0.6262165857925499	0.8520985815690209	0.7453750790946762	0.9267171525542613	0.36796556044511913	0.9320851373321187	0.9229901189546693	0.9090879356734357	0	0	0.0	-0.00025405962389848295	8
3096	0.019494396722162213	0.0028025161807515506	0.0022687653807728354	0.9747159852724577	-1	0	0	0.16666666666666666	1	1.0	6	1.0	1.0	7	6	0	0	0	0.125	8	1	8	0.0	0	0.5305507305910179	0.8258878808648912	0.7453750790946762	0.9158189605930644	0.3811189365857457	0.9187336048706947	0.9222427337025292	0.8931145735512056	0	0	0.0	0.0022687653807728354	24
2922	0.019491131903696734	0.0028391292318907385	0.002395212547978693	0.9746943258779436	-1	0	0	0.16666666666666666	1	1.0	6	1.0	1.0	7	6	0	0	0	0.125	8	1	8	0.0	0	0.5305507305910179	0.8258878808648912	0.7453750790946762	0.9158189605930644	0.3811189365857457	0.9187336048706947	0.9222427337025292	0.8931145735512056	0	0	0.0	0.002395212547978693	11
4710	0.01548252430394815	0.0028440584453890416	0.0015102560812396211	0.9739091485352365	-1	0	0	0.2	1	1.0	5	1.0	1.0	6	5	0	0	0	0.14285714285714285	7	1	7	0.0	0	0.6262165857925499	0.8400944645176147	0.7453750790946762	0.8215297558603517	0.39419089212382	0.6059478879888137	0.8494272991126166	0.7694714970958487	0	0	0.0	0.0015102560812396211	7
4995	0.008686996043668441	0.005456973008260574	-0.005184918277100979	0.984140524081037	-1	0	0	0.25	1	1.0	4	1.0	1.0	5	4	0	0	0	0.16666666666666666	6	1	6	0.0	0	0.5305507305910179	0.8063176750283249	0.5368202548445465	0.9377701939860927	0.40726284766189436	0.9158840221574931	0.897959295744105	0.8980314671916922	0	0	0.0	-0.0005184918277100979	1
1873	0.019936495860093037	0.0029160165023490382	0.0026929627870639753	0.9747381595978489	-1	0	0	0.16666666666666666	1	1.0	6	1.0	1.0	7	6	0	0	0	0.125	8	1	8	0.0	0	0.5305507305910179	0.8258878808648912	0.7453750790946762	0.9158189605930644	0.3811189365857457	0.9187336048706947	0.9222427337025292	0.8931145735512056	0	0	0.0	0.0026929627870639753	26
1900	0.020015697723836486	0.004664497537651728	-0.0025170800163880716	0.9761467002350439	-1	0	0	0.16666666666666666	1	1.0	6	1.0	1.0	7	6	0	0	0	0.125	8	1	8	0.0	0	0.5305507305910179	0.8844273261951867	0.7453750790946762	0.9158189605930644	0.3811189365857457	0.9187336048706947	0.9222427337025292	0.9074075826823325	0	0	0.0	-0.00025170800163880716	2
4715	0.01577602775238117	0.0018989515424196754	0.0004518861792732236	0.9738156999767932	-1	0	0	0.2	1	1.0	5	1.0	1.0	6	5	0	0	0	0.14285714285714285	7	1	7	0.0	0	0.6262165857925499	0.8400944645176147	0.7453750790946762	0.8215297558603517	0.36796556044511913	0.7119341817693432	0.8942084473823512	0.7963265369724375	0	0	0.0	0.0004518861792732236	5
1169	0.019452099777073247	0.0028018906125409863	0.0024376622739181618	0.9746176590399667	-1	0	0	0.16666666666666666	1	1.0	6	1.0	1.0	7	6	0	0	0	0.125	8	1	8	0.0	0	0.5305507305910179	0.8258878808648912	0.7453750790946762	0.9158189605930644	0.3811189365857457	0.9187336048706947	0.9222427337025292	0.8931145735512056	0	0	0.0	0.0024376622739181618	31
4281	0.0197702078128843	0.0026895470668321098	0.002601095211745916	0.9746289131333873	-1	0	0	0.16666666666666666	1	1.0	6	1.0	1.0	7	6	0	0	0	0.125	8	1	8	0.0	0	0.5305507305910179	0.8258878808648912	0.7453750790946762	0.9158189605930644	0.3811189365857457	0.9187336048706947	0.9222427337025292	0.8931145735512056	0	0	0.0	0.002601095211745916	17
1430	0.01911313642839202	0.0025901405623913027	0.0020423967412179942	0.9747803652905823	-1	0	0	0.16666666666666666	1	1.0	6	1.0	1.0	7	6	0	0	0	0.125	8	1	8	0.0	0	0.5305507305910179	0.8258878808648912	0.7453750790946762	0.9158189605930644	0.3811189365857457	0.9187336048706947	0.9222427337025292	0.8931145735512056	0	0	0.0	0.0020423967412179942	4
3133	0.019730901276168618	0.0029080766869139622	0.0022340396977439635	0.9748579056450238	-1	0	0	0.16666666666666666	1	1.0	6	1.0	1.0	7	6	0	0	0	0.125	8	1	8	0.0	0	0.5305507305910179	0.8258878808648912	0.7453750790946762	0.9158189605930644	0.3811189365857457	0.9187336048706947	0.9222427337025292	0.8931145735512056	0	0	0.0	0.0022340396977439635	20
4225	0.01896287762321621	0.0030983472416024906	0.002044470517758015	0.9741335341615565	-1	0	0	0.16666666666666666	1	1.0	6	1.0	1.0	7	6	0	0	0	0.125	8	1	8	0.0	0	0.5305507305910179	0.8258878808648912	0.7453750790946762	0.9158189605930644	0.40726284766189436	0.9046660674234773	0.8576271370217208	0.8874141972670602	0	0	0.0	0.002044470517758015	11
4609	0.019352667615389823	0.002748410738978772	0.002434765399850139	0.9746255904609447	-1	0	0	0.16666666666666666	1	1.0	6	1.0	1.0	7	6	0	0	0	0.125	8	1	8	0.0	0	0.5305507305910179	0.8258878808648912	0.7453750790946762	0.9158189605930644	0.3811189365857457	0.9187336048706947	0.9222427337025292	0.8931145735512056	0	0	0.0	0.002434765399850139	9
477	0.01912496306653637	0.0023714521007819262	0.001973766202190065	0.9749068542669838	-1	0	0	0.16666666666666666	1	1.0	6	1.0	1.0	7	6	0	0	0	0.125	8	1	8	0.0	0	0.7218824409940819	0.8086019956816277	0.7453750790946762	0.8169853287818654	0.40726284766189436	0.9007447852555265	0.8335627236260023	0.8473774090145628	0	0	0.0	0.001973766202190065	133
4509	0.019756403217638854	0.002899741990327738	0.0027040481405886927	0.9747778173079432	-1	0	0	0.16666666666666666	1	1.0	6	1.0	1.0	7	6	0	0	0	0.125	8	1	8	0.0	0	0.5305507305910179	0.8258878808648912	0.7453750790946762	0.9158189605930644	0.3811189365857457	0.9187336048706947	0.9222427337025292	0.8931145735512056	0	0	0.0	0.0027040481405886927	20
1531	0.020817185732060487	0.007622299170481353	-0.007611328086515872	0.6951143331716958	-1	0	0	0.2	1	1.0	5	1.0	1.0	6	5	0	0	0	0.14285714285714285	1	7	7	0.0	0	0.5305507305910179	0.8218234975835498	0.6410976669696113	0.8897037577122644	0.39419089212382	0.9311699488999646	0.8942084473823512	0.8883262123761818	0	0	0.0	-0.0007611328086515872	0
993	0.019439450636376542	0.0027883437638227984	0.002336835442038298	0.9746184141136238	-1	0	0	0.16666666666666666	1	1.0	6	1.0	1.0	7	6	0	0	0	0.125	8	1	8	0.0	0	0.5305507305910179	0.8258878808648912	0.7453750790946762	0.9158189605930644	0.3840182025312969	0.9186629564247601	0.9222427337025292	0.8930844720435259	0	0	0.0	0.002336835442038298	20
1956	0.020094952360476002	0.0030016668026152187	0.002889853293451399	0.9746893516455633	-1	0	0	0.16666666666666666	1	1.0	6	1.0	1.0	7	6	0	0	0	0.125	8	1	8	0.0	0	0.5305507305910179	0.8258878808648912	0.7453750790946762	0.9158189605930644	0.3811189365857457	0.9187336048706947	0.9222427337025292	0.8931145735512056	0	0	0.0	0.002889853293451399	9
2125	0.019063202120118368	0.0030123508928382578	0.002890092180350794	0.9746542724752083	-1	0	0	0.16666666666666666	1	1.0	6	1.0	1.0	7	6	0	0	0	0.125	8	1	8	0.0	0	0.5305507305910179	0.8258878808648912	0.7453750790946762	0.9158189605930644	0.3811189365857457	0.9187336048706947	0.9222427337025292	0.8931145735512056	0	0	0.0	0.002890092180350794	24
329	0.00319369869232463	0.0031297839766726474	-0.0031296917289780264	0.9813496455639136	-1	0	0	0.25	1	1.0	3	0.625	0.6666666666666666	2	2	2	0	0	0.5	4	2	5	0.0	0	0.7398609373235219	0.5283723339539684	0.6597818281056541	0.9621779196755605	0.756107400440495	0.9144377658897935	0.9086133867014072	0.8706060221442665	0	0	0.0	-0.00031296917289780265	10
4923	0.012910230392151802	0.003511112252963274	-0.0033555194500611498	0.9775877948615828	-1	0	0	0.4	2	0.8	4	1.0	0.8	6	4	0	0	0	0.14285714285714285	7	1	7	0.0	0.3333333333333333	0.5305507305910179	0.8218234975835498	0.6410976669696113	0.8897037577122644	0.39419089212382	0.9056187805174095	0.8494272991126166	0.8764516191838713	0	0	0.0	-0.000335551945006115	1
4100	0.020150339198813327	0.003362623091602816	0.0031396535632086317	0.9741681206353722	-1	0	0	0.16666666666666666	1	1.0	6	1.0	1.0	7	6	0	0	0	0.125	8	1	8	0.0	0	0.5305507305910179	0.8258878808648912	0.7453750790946762	0.9158189605930644	0.40726284766189436	0.8905819593346705	0.8576271370217208	0.8822005670769583	0	0	0.0	0.0031396535632086317	110
3651	0.016760472486800806	0.010810934199187418	-0.009953861643853904	0.9677728291861059	-1	0	0	0.2	1	1.0	5	1.0	1.0	6	5	0	0	0	0.14285714285714285	7	1	7	0.0	0	0.5578060550696394	0.8420765716971466	0.6410976669696113	0.9266397360977312	0.36796556044511913	0.8985067213890242	0.8942084473823512	0.8938066735736858	0	0	0.0	-0.0009953861643853903	0
3017	0.019851360598841145	0.0027608540943400975	0.0024407346390434423	0.9746935822931106	-1	0	0	0.16666666666666666	1	1.0	6	1.0	1.0	7	6	0	0	0	0.125	8	1	8	0.0	0	0.5305507305910179	0.8258878808648912	0.7453750790946762	0.9158189605930644	0.3811189365857457	0.9187336048706947	0.9222427337025292	0.8931145735512056	0	0	0.0	0.0024407346390434423	38
3318	0.019648516915644617	0.0029835674608245585	0.002045165482591431	0.9751873112809825	-1	0	0	0.16666666666666666	1	1.0	6	1.0	1.0	7	6	0	0	0	0.125	8	1	8	0.0	0	0.5453589698739849	0.7565011231427223	0.5368202548445465	0.9449701614661702	0.3811189365857457	0.9209562631125171	0.8576271370217208	0.8951155517025807	0	0	0.0	0.002045165482591431	13
166	0.006799607298757756	0.005278601311528932	-0.005268710518434429	0.9685836899823878	-1	0.3333333333333333	1	0.5	4	0.6666666666666666	6	0.44	0.2222222222222222	6	2	4	0	0	1.0	5	5	11	0.0	0.3333333333333333	0.39113619286240564	0.8340244827209822	0.7306396766948646	0.8872056252936965	0.4646586906877702	0.8808170347544071	0.843601182321619	0.8690260084453229	0	0	0.0	-0.0005268710518434429	9
668	0.017314001174727027	0.007228636554870151	-0.0072073829610148	0.9772900273385814	-1	0	0	0.4	4	0.6923076923076923	9	0.3125	0.6923076923076923	12	9	2	1	0	0.75	6	8	15	0.2	0.4444444444444444	0.5306880257317615	0.8192935088216459	0.7047467545752772	0.8788396847525597	0.40726284766189436	0.6780784805904745	0.823210086734045	0.8041868063212666	1.0	0.16666666666666666	0.0	-0.00072073829610148	2
4556	0.016657518322935452	0.006181755201229716	-0.006135538375815332	0.973523086756406	-1	0	0	0.3333333333333333	2	0.8333333333333334	5	0.5714285714285714	0.8333333333333334	7	5	0	0	0	0.2857142857142857	2	7	8	0.0	0	0.5305507305910179	0.8258878808648912	0.7453750790946762	0.9158189605930644	0.3811189365857457	0.9187336048706947	0.9222427337025292	0.8931145735512056	0	0	0.0	-0.0006135538375815332	0
3250	0.019312808515183515	0.0027885440494459413	0.001955152417555703	0.9747344160290796	-1	0	0	0.16666666666666666	1	1.0	6	1.0	1.0	7	6	0	0	0	0.125	8	1	8	0.0	0	0.5305507305910179	0.8258878808648912	0.7453750790946762	0.9158189605930644	0.3811189365857457	0.9187336048706947	0.9222427337025292	0.8931145735512056	0	0	0.0	0.001955152417555703	13
394	None	None	None	None	None	0.3333333333333333	1	0.4444444444444444	4	0.5454545454545454	6	0.3611111111111111	0.36363636363636365	8	4	4	2	0	1.0	6	6	13	0.25	0.5454545454545454	0.7567837710634888	0.9558449259934751	0.8303186549910313	0.9506812424683624	0.6355049187672976	0.883279403728355	0.909375274845418	0.9361879122245582	0.5625	0	0.0	None	0
4182	0.019587108601265665	0.002927965007858964	0.002863300144544171	0.9744441107501511	-1	0	0	0.16666666666666666	1	1.0	6	1.0	1.0	7	6	0	0	0	0.125	8	1	8	0.0	0	0.5305507305910179	0.8258878808648912	0.7453750790946762	0.9158189605930644	0.3811189365857457	0.9187336048706947	0.9222427337025292	0.8931145735512056	0	0	0.0	0.002863300144544171	20
3029	0.019723821155186838	0.002718317500478307	0.002030207606140756	0.9748808328899528	-1	0	0	0.16666666666666666	1	1.0	6	1.0	1.0	7	6	0	0	0	0.125	8	1	8	0.0	0	0.5305507305910179	0.8258878808648912	0.7453750790946762	0.9158189605930644	0.3811189365857457	0.9187336048706947	0.9222427337025292	0.8931145735512056	0	0	0.0	0.002030207606140756	12
532	0.01210222407837642	0.003994032285202041	-0.0013313744842735414	0.9752147969447154	-1	0	0	0.4	4	0.6923076923076923	9	0.23809523809523808	0.6153846153846154	11	8	3	3	0	0.7777777777777778	7	9	15	0.42857142857142855	0.16666666666666666	0.6579553912650249	0.8613296284999188	0.6061331172593728	0.8914074680835107	0.7306345569571882	0.9451412390226531	0.8548885823320029	0.9054568278880072	0.5454545454545454	0.36363636363636365	0.0	-0.00013313744842735414	7
4249	0.020110202843199854	0.0033337222803014963	0.003036049524979104	0.9742148411857673	-1	0	0	0.16666666666666666	1	1.0	6	1.0	1.0	7	6	0	0	0	0.125	8	1	8	0.0	0	0.5305507305910179	0.8258878808648912	0.7453750790946762	0.9158189605930644	0.40726284766189436	0.9046660674234773	0.8576271370217208	0.8874141972670602	0	0	0.0	0.003036049524979104	35
229	0.01999378643016954	0.013658162283610668	-0.013417983803407581	0.9771429046886941	-1	0	0	0.5	5	0.5384615384615384	7	0.4166666666666667	0.38461538461538464	9	5	5	1	0	0.4444444444444444	9	4	15	0.1	0.3076923076923077	0.7697499700160677	0.8627935160447424	0.7546035106833329	0.9185293162884743	0.7598767709273087	0.8965203471203801	0.7360471845765667	0.8947420690439454	1.0	0.3333333333333333	0.0	-0.0013417983803407582	4
3794	0.019873979970266586	0.002789241650970441	0.0026087687250905193	0.9747187190504896	-1	0	0	0.16666666666666666	1	1.0	6	1.0	1.0	7	6	0	0	0	0.125	8	1	8	0.0	0	0.5305507305910179	0.8258878808648912	0.7453750790946762	0.9158189605930644	0.3811189365857457	0.9187336048706947	0.9222427337025292	0.8931145735512056	0	0	0.0	0.0026087687250905193	23
742	0.014536108038592867	0.0019956241202788256	-0.0002877134220992386	0.9733293458892329	-1	0	0	0.4	4	0.6923076923076923	9	0.23809523809523808	0.6153846153846154	11	8	3	3	0	0.7777777777777778	7	9	15	0.42857142857142855	0.16666666666666666	0.6579553912650249	0.8613296284999188	0.7735676118582266	0.9142630882519629	0.7306345569571882	0.9451412390226531	0.864200701233968	0.912663199024303	0.5454545454545454	0.36363636363636365	0.0	-2.8771342209923857e-05	22
386	0.004073683275436802	0.002380146552688385	-0.0021361260198732353	0.982725255208609	-1	0	0	0.4	2	0.8	4	0.7777777777777778	0.4	2	2	4	3	0	1.0	3	3	7	0.25	0.8	0.184825346022541	0.5014115209174236	0.4916689371428994	0.8477136120654347	0.7182187614061737	0.7451732071522429	0.9045756240052332	0.7174442896007263	0.5	0.5	0.2114768284541698	-0.00021361260198732353	31
3891	0.01574826571726007	0.002797048312393626	0.00011969457292718826	0.9742318489471504	-1	0	0	0.2	1	1.0	5	1.0	1.0	6	5	0	0	0	0.14285714285714285	7	1	7	0.0	0	0.6262165857925499	0.8400944645176147	0.7453750790946762	0.8215297558603517	0.36796556044511913	0.7119341817693432	0.8942084473823512	0.7963265369724375	0	0	0.0	0.00011969457292718826	4
4628	0.02006235478439359	0.003086495048344789	0.003068932925469866	0.9747561530690884	-1	0	0	0.16666666666666666	1	1.0	6	1.0	1.0	7	6	0	0	0	0.125	8	1	8	0.0	0	0.5305507305910179	0.8258878808648912	0.7453750790946762	0.9158189605930644	0.3811189365857457	0.9187336048706947	0.9222427337025292	0.8931145735512056	0	0	0.0	0.003068932925469866	18
2241	0.01970452553519526	0.0034107022427073766	0.003410295911380797	0.9746222633755594	-1	0	0	0.16666666666666666	1	1.0	6	1.0	1.0	7	6	0	0	0	0.125	8	1	8	0.0	0	0.5305507305910179	0.8258878808648912	0.7453750790946762	0.9158189605930644	0.3811189365857457	0.9187336048706947	0.9222427337025292	0.8931145735512056	0	0	0.0	0.003410295911380797	21
1841	0.01953908783661882	0.003141661749696047	0.0021225129325428155	0.9751288211918636	-1	0	0	0.16666666666666666	1	1.0	6	1.0	1.0	7	6	0	0	0	0.125	8	1	8	0.0	0	0.5305507305910179	0.8258878808648912	0.7453750790946762	0.9158189605930644	0.3811189365857457	0.9187336048706947	0.9222427337025292	0.8931145735512056	0	0	0.0	0.0021225129325428155	14
4315	0.019708013570086596	0.0033447312422905918	0.0026210656808055605	0.9748583051558359	-1	0	0	0.16666666666666666	1	1.0	6	1.0	1.0	7	6	0	0	0	0.125	8	1	8	0.0	0	0.5453589698739849	0.7565011231427223	0.5368202548445465	0.9449701614661702	0.3811189365857457	0.9209562631125171	0.8576271370217208	0.8951155517025807	0	0	0.0	0.0026210656808055605	53
1603	0.019554031659841396	0.0033006622811289545	0.0029243508168048664	0.9743426424292178	-1	0	0	0.16666666666666666	1	1.0	6	1.0	1.0	7	6	0	0	0	0.125	8	1	8	0.0	0	0.5305507305910179	0.8258878808648912	0.7453750790946762	0.9158189605930644	0.3191685283310265	0.9156092131027481	0.9011563795775256	0.8917986620520632	0	0	0.0	0.0029243508168048664	35
41	0.004568213280985656	0.002722637547924145	-0.002722553606928116	0.9749708488796194	-1	0	0	0.3333333333333333	1	1.0	2	1.0	1.0	2	2	1	0	0	0.25	1	4	4	0.0	0	0.2636195051638552	0.6561569510814477	0.31879856194430295	0.8049637898372356	0.2820220697551719	0.8605926068867209	0.6290893879235331	0.7849386947925049	0	0	0.0	-0.00027225536069281156	14
3266	0.02001372738800108	0.0033296928623090835	0.0033296213470029004	0.974890065791137	-1	0	0	0.16666666666666666	1	1.0	6	1.0	1.0	7	6	0	0	0	0.125	8	1	8	0.0	0	0.5305507305910179	0.8258878808648912	0.7453750790946762	0.9158189605930644	0.3811189365857457	0.9187336048706947	0.9222427337025292	0.8931145735512056	0	0	0.0	0.0033296213470029004	78
4306	0.020063044445880734	0.003023361799904477	0.0030000127071655998	0.974845511851438	-1	0	0	0.16666666666666666	1	1.0	6	1.0	1.0	7	6	0	0	0	0.125	8	1	8	0.0	0	0.5305507305910179	0.8258878808648912	0.7453750790946762	0.9158189605930644	0.3811189365857457	0.9187336048706947	0.9222427337025292	0.8931145735512056	0	0	0.0	0.0030000127071655998	33
2913	0.019635404960145757	0.0029826661746243663	0.0029532433017960815	0.9747676011780914	-1	0	0	0.16666666666666666	1	1.0	6	1.0	1.0	7	6	0	0	0	0.125	8	1	8	0.0	0	0.5305507305910179	0.8258878808648912	0.7453750790946762	0.9158189605930644	0.3811189365857457	0.9187336048706947	0.9222427337025292	0.8931145735512056	0	0	0.0	0.0029532433017960815	19
4334	0.01985167164897828	0.002942230932057525	0.0028618453763271795	0.9746685205258674	-1	0	0	0.16666666666666666	1	1.0	6	1.0	1.0	7	6	0	0	0	0.125	8	1	8	0.0	0	0.5305507305910179	0.8258878808648912	0.7453750790946762	0.9158189605930644	0.3811189365857457	0.9187336048706947	0.9222427337025292	0.8931145735512056	0	0	0.0	0.0028618453763271795	52
2727	0.005511189824365463	0.0033156094822207067	-0.003105154790027991	0.9819973152374025	-1	0	0	0.25	1	1.0	3	1.0	1.0	4	3	0	0	0	0.2	5	1	5	0.0	0	0.5654027234982519	0.7064484925286071	0.5368202548445465	0.94280888844552	0.38103751598319346	0.9447369164032894	0.8819487154564205	0.8978127443770544	0	0	0.0	-0.0003105154790027991	1
4041	0.019816161686798887	0.0028040583524453497	0.002390034090316572	0.9746390719726552	-1	0	0	0.16666666666666666	1	1.0	6	1.0	1.0	7	6	0	0	0	0.125	8	1	8	0.0	0	0.5305507305910179	0.8258878808648912	0.7453750790946762	0.9158189605930644	0.3811189365857457	0.9187336048706947	0.9222427337025292	0.8931145735512056	0	0	0.0	0.002390034090316572	27
2643	0.018821369088752444	0.002833081707554056	0.0016912681830070166	0.9746594339465532	-1	0	0	0.16666666666666666	1	1.0	6	1.0	1.0	7	6	0	0	0	0.125	8	1	8	0.0	0	0.5305507305910179	0.8258878808648912	0.7453750790946762	0.9158189605930644	0.3811189365857457	0.9187336048706947	0.9222427337025292	0.8931145735512056	0	0	0.0	0.0016912681830070166	6
4960	0.020675835338886284	0.004178815072553727	0.003443332432938773	0.9746533370173689	-1	0	0	0.16666666666666666	1	1.0	6	1.0	1.0	7	6	0	0	0	0.125	8	1	8	0.0	0	0.5305507305910179	0.8258878808648912	0.7453750790946762	0.9158189605930644	0.40726284766189436	0.8905819593346705	0.8576271370217208	0.8822005670769583	0	0	0.0	0.003443332432938773	55
2984	0.019596869955250246	0.0028224643829444164	0.0026667519870614007	0.9747989142108413	-1	0	0	0.16666666666666666	1	1.0	6	1.0	1.0	7	6	0	0	0	0.125	8	1	8	0.0	0	0.5305507305910179	0.8258878808648912	0.7453750790946762	0.9158189605930644	0.3811189365857457	0.9187336048706947	0.9222427337025292	0.8931145735512056	0	0	0.0	0.0026667519870614007	28
1128	0.01917553800740268	0.0032385222198113343	0.0019395766508238552	0.9748680911457301	-1	0	0	0.16666666666666666	1	1.0	6	1.0	1.0	7	6	0	0	0	0.125	8	1	8	0.0	0	0.5305507305910179	0.8258878808648912	0.7453750790946762	0.9158189605930644	0.3811189365857457	0.9187336048706947	0.9222427337025292	0.8931145735512056	0	0	0.0	0.0019395766508238552	11
2141	0.01928184313152986	0.002809932536772919	0.002112586347215662	0.9746348829760513	-1	0	0	0.16666666666666666	1	1.0	6	1.0	1.0	7	6	0	0	0	0.125	8	1	8	0.0	0	0.5305507305910179	0.8258878808648912	0.7453750790946762	0.9158189605930644	0.3811189365857457	0.9187336048706947	0.9222427337025292	0.8931145735512056	0	0	0.0	0.002112586347215662	14
3247	0.02547433523917366	0.008241818341533619	-0.007714719066260382	0.8637368233476064	-1	0	0	0.16666666666666666	1	1.0	6	1.0	1.0	7	6	0	0	0	0.125	8	1	8	0.0	0	0.5301656330167599	0.8249013174349348	0.7453750790946762	0.9158189605930644	0.3811189365857457	0.9187336048706947	0.9222427337025292	0.8928965513828043	0	0	0.0	-0.0007714719066260382	1
779	0.019862163162580417	0.0034332688355591706	0.0013315146849396627	0.9761486464057083	-1	0	0	0.16666666666666666	1	1.0	6	1.0	1.0	7	6	0	0	0	0.125	8	1	8	0.0	0	0.7218824409940819	0.8086019956816277	0.7453750790946762	0.8169853287818654	0.40726284766189436	0.9007447852555265	0.8335627236260023	0.8473774090145628	0	0	0.0	0.0013315146849396627	34
3768	0.019911889322365504	0.002611893189435868	0.002491094485515118	0.9745962872006965	-1	0	0	0.16666666666666666	1	1.0	6	1.0	1.0	7	6	0	0	0	0.125	8	1	8	0.0	0	0.5305507305910179	0.8258878808648912	0.7453750790946762	0.9158189605930644	0.3811189365857457	0.9187336048706947	0.9222427337025292	0.8931145735512056	0	0	0.0	0.002491094485515118	30
996	0.008632567590010149	0.004266913943253189	-0.004041844850879329	0.9760675113492558	-1	0	0	0.6666666666666666	4	0.42857142857142855	3	0.5	0.42857142857142855	6	3	2	2	0	0.5	3	6	9	0.4	0.6666666666666666	0.6489929433237827	0.7237197206294593	0.7453750790946762	0.8839556702521701	0.3811189365857457	0.9173577711291536	0.840842840599351	0.8581651541149939	0.5833333333333334	0.5	0.0	-0.0004041844850879329	2
2850	0.019086267467630768	0.0028427898311581654	0.0027304848389090772	0.9746028427402104	-1	0	0	0.16666666666666666	1	1.0	6	1.0	1.0	7	6	0	0	0	0.125	8	1	8	0.0	0	0.5305507305910179	0.8258878808648912	0.7453750790946762	0.9158189605930644	0.3811189365857457	0.9187336048706947	0.9222427337025292	0.8931145735512056	0	0	0.0	0.0027304848389090772	60
2182	0.019900451094389066	0.002749252934507028	0.0026918047126595858	0.9746830149215622	-1	0	0	0.16666666666666666	1	1.0	6	1.0	1.0	7	6	0	0	0	0.125	8	1	8	0.0	0	0.5305507305910179	0.8258878808648912	0.7453750790946762	0.9158189605930644	0.3811189365857457	0.9187336048706947	0.9222427337025292	0.8931145735512056	0	0	0.0	0.0026918047126595858	45
4622	0.01987250914343649	0.0031487082443456375	0.0025334490968882003	0.9742558280525762	-1	0	0	0.16666666666666666	1	1.0	6	1.0	1.0	7	6	0	0	0	0.125	8	1	8	0.0	0	0.5305507305910179	0.8258878808648912	0.7453750790946762	0.9158189605930644	0.40726284766189436	0.9046660674234773	0.8576271370217208	0.8874141972670602	0	0	0.0	0.0025334490968882003	13
627	0.018183444738176513	0.000589093412987794	-5.054906165356407e-05	0.965602788169517	-1	0	0	0.16666666666666666	1	1.0	7	1.0	0.7142857142857143	6	5	2	2	0	0.1111111111111111	9	1	9	0.2857142857142857	0	0.6920245305318005	0.6397038015961123	0.6004601492284413	0.9162343776574978	0.33887903423051824	0.7908557231150551	0.8535396483312291	0.8072345089899834	0.5833333333333334	0.16666666666666666	0.0	-5.054906165356407e-06	14
3440	0.019594072928126156	0.0029191009954805123	0.002217590202981051	0.9747429082297594	-1	0	0	0.16666666666666666	1	1.0	6	1.0	1.0	7	6	0	0	0	0.125	8	1	8	0.0	0	0.5305507305910179	0.8258878808648912	0.7453750790946762	0.9158189605930644	0.3811189365857457	0.9187336048706947	0.9222427337025292	0.8931145735512056	0	0	0.0	0.002217590202981051	23
4597	0.019845076756629686	0.003301806696019884	0.0033010658651480063	0.9745731335353588	-1	0	0	0.16666666666666666	1	1.0	6	1.0	1.0	7	6	0	0	0	0.125	8	1	8	0.0	0	0.5305507305910179	0.8258878808648912	0.7453750790946762	0.9158189605930644	0.40726284766189436	0.8905819593346705	0.8576271370217208	0.8822005670769583	0	0	0.0	0.0033010658651480063	91
3783	0.01938340599734643	0.0030679664326563566	0.00254727334581744	0.9747894600310805	-1	0	0	0.16666666666666666	1	1.0	6	1.0	1.0	7	6	0	0	0	0.125	8	1	8	0.0	0	0.5453589698739849	0.7565011231427223	0.5368202548445465	0.9449701614661702	0.3811189365857457	0.9209562631125171	0.8576271370217208	0.8951155517025807	0	0	0.0	0.00254727334581744	34
360	0.016718614524788282	0.010196033176813571	-0.007904065559581555	0.9624582154690585	-1	0	0	0.375	3	0.7	7	0.5	0.5	8	5	3	0	0	0.375	8	3	12	0.0	0	0.5301656330167599	0.7552125681059615	0.3335072749212317	0.946753270168595	0.9753399714457507	0.9668950203537705	0.9585188885029947	0.9212683260573588	0	0	0.0	-0.0007904065559581555	3
520	0.015526269007649245	0.0029503488369269923	-0.002792720114366436	0.9669112629447405	-1	0	0	0.3333333333333333	2	0.8571428571428571	6	0.6	0.42857142857142855	4	3	4	0	0	0.6	5	3	9	0.0	0	0.242941118160156	0.8211834913213314	0.6292514447254407	0.7940006899866374	0.688949558123585	0.8434164680744861	0.8605142196234092	0.8204142202979995	0	0	0.0	-0.0002792720114366436	23
3326	0.019295203845509555	0.0027204023779792558	0.0022594023232133087	0.9745603487259762	-1	0	0	0.16666666666666666	1	1.0	6	1.0	1.0	7	6	0	0	0	0.125	8	1	8	0.0	0	0.5305507305910179	0.8258878808648912	0.7453750790946762	0.9158189605930644	0.3811189365857457	0.9187336048706947	0.9222427337025292	0.8931145735512056	0	0	0.0	0.0022594023232133087	18
1404	0.019777342735600126	0.0027855310903857635	0.002510450786843942	0.9746615095988299	-1	0	0	0.16666666666666666	1	1.0	6	1.0	1.0	7	6	0	0	0	0.125	8	1	8	0.0	0	0.5305507305910179	0.8258878808648912	0.7453750790946762	0.9158189605930644	0.3811189365857457	0.9187336048706947	0.9222427337025292	0.8931145735512056	0	0	0.0	0.002510450786843942	12
928	0.022783675521479453	0.011265330610299643	-0.005618537782329287	0.981823488542594	-1	0	0	0.4	4	0.6923076923076923	9	0.30612244897959184	0.46153846153846156	9	6	5	5	0	1.0	7	7	15	0.45454545454545453	0.5	0.6864623713492027	0.8343721995179088	0.6004601492284413	0.9248953763074476	0.42409113612885074	0.8541795215347093	0.8705062209075383	0.8770910209190003	0.2222222222222222	0.2222222222222222	0.0	-0.0005618537782329287	0
3781	0.019640580423964233	0.0029295786998357353	0.0027892269563709123	0.9745682586543646	-1	0	0	0.16666666666666666	1	1.0	6	1.0	1.0	7	6	0	0	0	0.125	8	1	8	0.0	0	0.5305507305910179	0.8258878808648912	0.7453750790946762	0.9158189605930644	0.3811189365857457	0.9187336048706947	0.9222427337025292	0.8931145735512056	0	0	0.0	0.0027892269563709123	40
3403	0.019951402767307717	0.006587554792617475	-0.006355806454098198	0.9747097319265782	-1	0	0	0.2	1	1.0	5	1.0	1.0	6	5	0	0	0	0.14285714285714285	1	7	7	0.0	0	0.5305507305910179	0.8218234975835498	0.6410976669696113	0.8897037577122644	0.39419089212382	0.9311699488999646	0.8942084473823512	0.8883262123761818	0	0	0.0	-0.0006355806454098197	1
1557	0.019736556100169843	0.0027565317364953022	0.002623516794636942	0.9745117974485291	-1	0	0	0.16666666666666666	1	1.0	6	1.0	1.0	7	6	0	0	0	0.125	8	1	8	0.0	0	0.5305507305910179	0.8258878808648912	0.7453750790946762	0.9158189605930644	0.3811189365857457	0.9187336048706947	0.9222427337025292	0.8931145735512056	0	0	0.0	0.002623516794636942	27
3509	0.02035734340465974	0.0030625690979188187	0.003061509025595268	0.9748164086128744	-1	0	0	0.16666666666666666	1	1.0	6	1.0	1.0	7	6	0	0	0	0.125	8	1	8	0.0	0	0.5305507305910179	0.8258878808648912	0.7453750790946762	0.9158189605930644	0.3811189365857457	0.9187336048706947	0.9222427337025292	0.8931145735512056	0	0	0.0	0.003061509025595268	22
4754	0.020165940725091248	0.003460721087432103	0.003451762250997366	0.9743401764957759	-1	0	0	0.16666666666666666	1	1.0	6	1.0	1.0	7	6	0	0	0	0.125	8	1	8	0.0	0	0.5305507305910179	0.8258878808648912	0.7453750790946762	0.9158189605930644	0.40726284766189436	0.8905819593346705	0.8576271370217208	0.8822005670769583	0	0	0.0	0.003451762250997366	8
4605	0.01981806550241997	0.0031288814880942066	0.0030864138239264237	0.9747788440147619	-1	0	0	0.16666666666666666	1	1.0	6	1.0	1.0	7	6	0	0	0	0.125	8	1	8	0.0	0	0.5305507305910179	0.8258878808648912	0.7453750790946762	0.9158189605930644	0.3811189365857457	0.9187336048706947	0.9222427337025292	0.8931145735512056	0	0	0.0	0.0030864138239264237	31
4430	0.019513246141163915	0.0031667781326384513	0.003104514785583465	0.974587114201422	-1	0	0	0.16666666666666666	1	1.0	6	1.0	1.0	7	6	0	0	0	0.125	8	1	8	0.0	0	0.5305507305910179	0.8258878808648912	0.7453750790946762	0.9158189605930644	0.3811189365857457	0.9187336048706947	0.9222427337025292	0.8931145735512056	0	0	0.0	0.003104514785583465	5
2809	0.0197156547267234	0.0027743230462059553	0.0024985589876834404	0.974725206196231	-1	0	0	0.16666666666666666	1	1.0	6	1.0	1.0	7	6	0	0	0	0.125	8	1	8	0.0	0	0.5305507305910179	0.8258878808648912	0.7453750790946762	0.9158189605930644	0.3811189365857457	0.9187336048706947	0.9222427337025292	0.8931145735512056	0	0	0.0	0.0024985589876834404	19
832	0.020459041496524232	0.004009675897580511	0.00047738730859076336	0.9762261690039138	-1	0	0	0.16666666666666666	1	1.0	6	1.0	1.0	7	6	0	0	0	0.125	8	1	8	0.0	0	0.7218824409940819	0.8086019956816277	0.7453750790946762	0.8169853287818654	0.41016211360744553	0.9004493497350593	0.8335627236260023	0.8472350864806161	0	0	0.0	0.00047738730859076336	69
1258	0.019454351191191193	0.003179378914624969	0.002525313561388293	0.9745872251176269	-1	0	0	0.16666666666666666	1	1.0	6	1.0	1.0	7	6	0	0	0	0.125	8	1	8	0.0	0	0.5305507305910179	0.8258878808648912	0.7453750790946762	0.9158189605930644	0.3811189365857457	0.9187336048706947	0.9222427337025292	0.8931145735512056	0	0	0.0	0.002525313561388293	8
2662	0.01990914819842015	0.0029740366386809443	0.002898701239976068	0.9746951960292174	-1	0	0	0.16666666666666666	1	1.0	6	1.0	1.0	7	6	0	0	0	0.125	8	1	8	0.0	0	0.5305507305910179	0.8258878808648912	0.7453750790946762	0.9158189605930644	0.3811189365857457	0.9187336048706947	0.9222427337025292	0.8931145735512056	0	0	0.0	0.002898701239976068	35
3947	0.018997528334291122	0.0030285517575907336	0.00289421508616987	0.9746967814766674	-1	0	0	0.16666666666666666	1	1.0	6	1.0	1.0	7	6	0	0	0	0.125	8	1	8	0.0	0	0.5305507305910179	0.8258878808648912	0.7453750790946762	0.9158189605930644	0.3811189365857457	0.9187336048706947	0.9222427337025292	0.8931145735512056	0	0	0.0	0.00289421508616987	5
308	0.0019566727040071547	0.001936350769413041	-0.001936308038856001	0.9850756023214362	-1	0	0	1.0	2	0.0	0	1.0	0	1	0	1	1	0	0.3333333333333333	3	1	3	0.2	1.0	0	0	0	0	0	0	0	0	0	0	0	-0.0001936308038856001	18
970	0.019710678443891225	0.0028532693690296955	0.0021910547574387363	0.974777355156219	-1	0	0	0.16666666666666666	1	1.0	6	1.0	1.0	7	6	0	0	0	0.125	8	1	8	0.0	0	0.5305507305910179	0.8258878808648912	0.7453750790946762	0.9158189605930644	0.3811189365857457	0.9187336048706947	0.9222427337025292	0.8931145735512056	0	0	0.0	0.0021910547574387363	44
2010	0.01944664611644261	0.002953225619138944	0.0020398951679741965	0.9748317429181476	-1	0	0	0.16666666666666666	1	1.0	6	1.0	1.0	7	6	0	0	0	0.125	8	1	8	0.0	0	0.5305507305910179	0.8258878808648912	0.7453750790946762	0.9158189605930644	0.3811189365857457	0.9187336048706947	0.9222427337025292	0.8931145735512056	0	0	0.0	0.0020398951679741965	14
579	0.018913379597973293	0.0007161344371551189	-0.0006985594819168478	0.964998922780377	-1	0	0	0.2857142857142857	2	0.75	6	0.5555555555555556	0.625	7	5	2	2	0	0.2222222222222222	9	2	10	0.3333333333333333	0	0.6864623713492027	0.7982937515734576	0.5947871811975097	0.9110510153829682	0.42409113612885074	0.8573806331675268	0.8714533192599476	0.8619959558752797	0.5714285714285714	0.14285714285714285	0.0	-6.985594819168477e-05	14
1087	0.018866044242467683	0.0029007355249897377	0.0019169402056075716	0.9746750763922867	-1	0	0	0.16666666666666666	1	1.0	6	1.0	1.0	7	6	0	0	0	0.125	8	1	8	0.0	0	0.5305507305910179	0.8258878808648912	0.7453750790946762	0.9158189605930644	0.3811189365857457	0.9187336048706947	0.9222427337025292	0.8931145735512056	0	0	0.0	0.0019169402056075716	13
3142	0.018669464627877722	0.0026210657076307766	0.0020054750177830806	0.9747435305418337	-1	0	0	0.16666666666666666	1	1.0	6	1.0	1.0	7	6	0	0	0	0.125	8	1	8	0.0	0	0.5305507305910179	0.8258878808648912	0.7453750790946762	0.9158189605930644	0.3811189365857457	0.9187336048706947	0.9222427337025292	0.8931145735512056	0	0	0.0	0.0020054750177830806	15
2724	0.019092381929440367	0.002835336852418306	0.002552017624512088	0.9746009603530605	-1	0	0	0.16666666666666666	1	1.0	6	1.0	1.0	7	6	0	0	0	0.125	8	1	8	0.0	0	0.5305507305910179	0.8258878808648912	0.7453750790946762	0.9158189605930644	0.3811189365857457	0.9187336048706947	0.9222427337025292	0.8931145735512056	0	0	0.0	0.002552017624512088	29
3405	0.019340558028317772	0.0025702880093009376	0.0020709772891191872	0.9747108455424518	-1	0	0	0.16666666666666666	1	1.0	6	1.0	1.0	7	6	0	0	0	0.125	8	1	8	0.0	0	0.5305507305910179	0.8258878808648912	0.7453750790946762	0.9158189605930644	0.3811189365857457	0.9187336048706947	0.9222427337025292	0.8931145735512056	0	0	0.0	0.0020709772891191872	15
2605	0.019137085720602177	0.0028009249777561428	0.0023403970185297473	0.9745641872726685	-1	0	0	0.16666666666666666	1	1.0	6	1.0	1.0	7	6	0	0	0	0.125	8	1	8	0.0	0	0.5305507305910179	0.8258878808648912	0.7453750790946762	0.9158189605930644	0.3811189365857457	0.9187336048706947	0.9222427337025292	0.8931145735512056	0	0	0.0	0.0023403970185297473	20
3823	0.0197424445830411	0.0030873413284755818	0.0030351219626058652	0.974666335784418	-1	0	0	0.16666666666666666	1	1.0	6	1.0	1.0	7	6	0	0	0	0.125	8	1	8	0.0	0	0.5305507305910179	0.8258878808648912	0.7453750790946762	0.9158189605930644	0.3811189365857457	0.9187336048706947	0.9222427337025292	0.8931145735512056	0	0	0.0	0.0030351219626058652	7
2915	0.01960179124612862	0.0031558838531010294	0.0031231297605021436	0.9747170568075956	-1	0	0	0.16666666666666666	1	1.0	6	1.0	1.0	7	6	0	0	0	0.125	8	1	8	0.0	0	0.5305507305910179	0.8258878808648912	0.7453750790946762	0.9158189605930644	0.3811189365857457	0.9187336048706947	0.9222427337025292	0.8931145735512056	0	0	0.0	0.0031231297605021436	34
630	0.024396008295888737	0.005878450518016966	-0.005627199600529945	0.9696892916699277	-1	0	0	0.3	3	0.8461538461538461	11	0.38461538461538464	0.6923076923076923	10	9	4	5	0	0.23076923076923078	13	3	15	0.45454545454545453	1.0	0.5804641581609904	0.9444794672213094	0.5095891383012544	0.8776722348457959	0.8272404353670613	0.9032429739805561	0.8548885823320029	0.9126221097475812	0.3	0.3	0.0	-0.0005627199600529945	6
3650	0.019093984579955595	0.002739823590725632	0.0023747783843667816	0.9746665213153499	-1	0	0	0.16666666666666666	1	1.0	6	1.0	1.0	7	6	0	0	0	0.125	8	1	8	0.0	0	0.5305507305910179	0.8258878808648912	0.7453750790946762	0.9158189605930644	0.3811189365857457	0.9187336048706947	0.9222427337025292	0.8931145735512056	0	0	0.0	0.0023747783843667816	20
2957	0.01992963709739619	0.003225906207024024	0.003179533351000065	0.9748099920858356	-1	0	0	0.16666666666666666	1	1.0	6	1.0	1.0	7	6	0	0	0	0.125	8	1	8	0.0	0	0.5305507305910179	0.8258878808648912	0.7453750790946762	0.9158189605930644	0.3811189365857457	0.9187336048706947	0.9222427337025292	0.8931145735512056	0	0	0.0	0.003179533351000065	69
4774	0.019154089415775174	0.002888123654041639	0.00272389996305533	0.9746475371373963	-1	0	0	0.16666666666666666	1	1.0	6	1.0	1.0	7	6	0	0	0	0.125	8	1	8	0.0	0	0.5305507305910179	0.8258878808648912	0.7453750790946762	0.9158189605930644	0.3811189365857457	0.9187336048706947	0.9222427337025292	0.8931145735512056	0	0	0.0	0.00272389996305533	13
2579	0.01973474331854702	0.0026531624361736286	0.002399862666219847	0.9746429392390794	-1	0	0	0.16666666666666666	1	1.0	6	1.0	1.0	7	6	0	0	0	0.125	8	1	8	0.0	0	0.5305507305910179	0.8258878808648912	0.7453750790946762	0.9158189605930644	0.3811189365857457	0.9187336048706947	0.9222427337025292	0.8931145735512056	0	0	0.0	0.002399862666219847	6
4654	0.02026515104181023	0.003214401372761324	0.003140640910661374	0.9743635503376592	-1	0	0	0.16666666666666666	1	1.0	6	1.0	1.0	7	6	0	0	0	0.125	8	1	8	0.0	0	0.5305507305910179	0.8258878808648912	0.7453750790946762	0.9158189605930644	0.40726284766189436	0.8905819593346705	0.8576271370217208	0.8822005670769583	0	0	0.0	0.003140640910661374	18
1144	0.020191120841154993	0.003033617272699094	0.0029938363166001005	0.9747560758409732	-1	0	0	0.16666666666666666	1	1.0	6	1.0	1.0	7	6	0	0	0	0.125	8	1	8	0.0	0	0.5305507305910179	0.8258878808648912	0.7453750790946762	0.9158189605930644	0.3811189365857457	0.9187336048706947	0.9222427337025292	0.8931145735512056	0	0	0.0	0.0029938363166001005	77
4503	0.018995607546598292	0.002990105219345522	0.0023523997614796665	0.9750106905490238	-1	0	0	0.16666666666666666	1	1.0	6	1.0	1.0	7	6	0	0	0	0.125	8	1	8	0.0	0	0.5453589698739849	0.7565011231427223	0.5368202548445465	0.9449701614661702	0.3811189365857457	0.9209562631125171	0.8576271370217208	0.8951155517025807	0	0	0.0	0.0023523997614796665	19
1629	0.019723690993892356	0.0031477045644820534	0.0031291749732611025	0.9747570773733067	-1	0	0	0.16666666666666666	1	1.0	6	1.0	1.0	7	6	0	0	0	0.125	8	1	8	0.0	0	0.5305507305910179	0.8258878808648912	0.7453750790946762	0.9158189605930644	0.3811189365857457	0.9187336048706947	0.9222427337025292	0.8931145735512056	0	0	0.0	0.0031291749732611025	28
1318	0.020066555317556845	0.0027988586362845845	0.0025294968709718333	0.9745015177414603	-1	0	0	0.16666666666666666	1	1.0	6	1.0	1.0	7	6	0	0	0	0.125	8	1	8	0.0	0	0.5305507305910179	0.8258878808648912	0.7453750790946762	0.9158189605930644	0.3811189365857457	0.9187336048706947	0.9222427337025292	0.8931145735512056	0	0	0.0	0.0025294968709718333	25
4345	0.019763877045825926	0.0060868282909271884	-0.005657466597485425	0.9744150591627178	-1	0	0	0.2	1	1.0	5	1.0	1.0	6	5	0	0	0	0.14285714285714285	1	7	7	0.0	0	0.5305507305910179	0.8218234975835498	0.6410976669696113	0.8897037577122644	0.39419089212382	0.9311699488999646	0.8942084473823512	0.8883262123761818	0	0	0.0	-0.0005657466597485425	1
4084	0.019835724660405594	0.003061431948039202	0.0030409448708122707	0.9747222260316211	-1	0	0	0.16666666666666666	1	1.0	6	1.0	1.0	7	6	0	0	0	0.125	8	1	8	0.0	0	0.5305507305910179	0.8258878808648912	0.7453750790946762	0.9158189605930644	0.3811189365857457	0.9187336048706947	0.9222427337025292	0.8931145735512056	0	0	0.0	0.0030409448708122707	24
3708	0.019405480370992087	0.0031960853764350016	0.0031944529582614302	0.9747509675809872	-1	0	0	0.16666666666666666	1	1.0	6	1.0	1.0	7	6	0	0	0	0.125	8	1	8	0.0	0	0.5305507305910179	0.8258878808648912	0.7453750790946762	0.9158189605930644	0.3811189365857457	0.9187336048706947	0.9222427337025292	0.8931145735512056	0	0	0.0	0.0031944529582614302	48
264	0.016426231017341128	0.006109466862547136	-0.005464328415463534	0.9420948343870251	-1	0	0	0.16666666666666666	1	1.0	6	1.0	1.0	7	6	0	0	0	0.125	1	8	8	0.0	0	0.42416944265840095	0.8057610917813809	0.7352506892811366	0.9366448752611908	0.3811189365857457	0.9422324086829096	0.9222427337025292	0.9090996023164362	0	0	0.0	-0.0005464328415463535	4
2057	0.0195004581447382	0.002736058890259326	0.0024212371237896328	0.974530374974941	-1	0	0	0.16666666666666666	1	1.0	6	1.0	1.0	7	6	0	0	0	0.125	8	1	8	0.0	0	0.5305507305910179	0.8258878808648912	0.7453750790946762	0.9158189605930644	0.3811189365857457	0.9187336048706947	0.9222427337025292	0.8931145735512056	0	0	0.0	0.0024212371237896328	13
3476	0.019272180631069936	0.00272624101040255	0.0022262322282928073	0.9750138191950704	-1	0	0	0.16666666666666666	1	1.0	6	1.0	1.0	7	6	0	0	0	0.125	8	1	8	0.0	0	0.5453589698739849	0.7565011231427223	0.5368202548445465	0.9449701614661702	0.3811189365857457	0.9209562631125171	0.8576271370217208	0.8951155517025807	0	0	0.0	0.0022262322282928073	27
4617	0.00879116254715894	0.004914514553711705	-0.004431421045085488	0.9844327035369597	-1	0	0	0.25	1	1.0	4	1.0	1.0	5	4	0	0	0	0.16666666666666666	6	1	6	0.0	0	0.5305507305910179	0.8063176750283249	0.5368202548445465	0.9377701939860927	0.3548121843044926	0.9439585483807127	0.9222427337025292	0.9105992085996796	0	0	0.0	-0.0004431421045085488	1
1282	0.019731819003271842	0.003067188039599086	0.0029368011512281578	0.9749043504489174	-1	0	0	0.16666666666666666	1	1.0	6	1.0	1.0	7	6	0	0	0	0.125	8	1	8	0.0	0	0.5305507305910179	0.8258878808648912	0.7453750790946762	0.9158189605930644	0.3811189365857457	0.9187336048706947	0.9222427337025292	0.8931145735512056	0	0	0.0	0.0029368011512281578	48
2226	0.019762465462066597	0.002805686655697407	0.0025849828477284517	0.9747853964544422	-1	0	0	0.16666666666666666	1	1.0	6	1.0	1.0	7	6	0	0	0	0.125	8	1	8	0.0	0	0.5305507305910179	0.8258878808648912	0.7453750790946762	0.9158189605930644	0.3811189365857457	0.9187336048706947	0.9222427337025292	0.8931145735512056	0	0	0.0	0.0025849828477284517	8
4002	0.008679819273031469	0.0039741535962910255	-0.0032657030789178584	0.9837594035085016	-1	0	0	0.25	1	1.0	4	1.0	1.0	5	4	0	0	0	0.16666666666666666	6	1	6	0.0	0	0.5305507305910179	0.8063176750283249	0.5368202548445465	0.9377701939860927	0.3548121843044926	0.9439585483807127	0.9222427337025292	0.9105992085996796	0	0	0.0	-0.00032657030789178584	0
4115	0.01950691443452624	0.0027802536198172655	0.002599920734025509	0.9745078149481731	-1	0	0	0.16666666666666666	1	1.0	6	1.0	1.0	7	6	0	0	0	0.125	8	1	8	0.0	0	0.5305507305910179	0.8258878808648912	0.7453750790946762	0.9158189605930644	0.3811189365857457	0.9187336048706947	0.9222427337025292	0.8931145735512056	0	0	0.0	0.002599920734025509	17
2709	0.019703508333454703	0.0030033043474570436	0.0028137976407094745	0.9746117221605307	-1	0	0	0.16666666666666666	1	1.0	6	1.0	1.0	7	6	0	0	0	0.125	8	1	8	0.0	0	0.5305507305910179	0.8258878808648912	0.7453750790946762	0.9158189605930644	0.3811189365857457	0.9187336048706947	0.9222427337025292	0.8931145735512056	0	0	0.0	0.0028137976407094745	46
2933	0.019388627614038548	0.003054132853546172	0.0025213484975862947	0.9747973733845625	-1	0	0	0.16666666666666666	1	1.0	6	1.0	1.0	7	6	0	0	0	0.125	8	1	8	0.0	0	0.5305507305910179	0.8258878808648912	0.7453750790946762	0.9158189605930644	0.3811189365857457	0.9187336048706947	0.9222427337025292	0.8931145735512056	0	0	0.0	0.0025213484975862947	31
1086	0.019614096793228224	0.00290508694222584	0.00244081142712394	0.9744479586165584	-1	0	0	0.16666666666666666	1	1.0	6	1.0	1.0	7	6	0	0	0	0.125	8	1	8	0.0	0	0.5305507305910179	0.8258878808648912	0.7453750790946762	0.9158189605930644	0.3811189365857457	0.9187336048706947	0.9222427337025292	0.8931145735512056	0	0	0.0	0.00244081142712394	18
1288	0.0198315396280777	0.0030455506485046403	0.00296887033792058	0.9749452330192978	-1	0	0	0.16666666666666666	1	1.0	6	1.0	1.0	7	6	0	0	0	0.125	8	1	8	0.0	0	0.5305507305910179	0.8258878808648912	0.7453750790946762	0.9158189605930644	0.3811189365857457	0.9187336048706947	0.9222427337025292	0.8931145735512056	0	0	0.0	0.00296887033792058	38
289	0.0019080209608735915	0.0018224562291836	-0.001822447328093816	0.985084884028834	-1	0	0	1.0	1	0	0	1.0	0	1	0	0	1	0	0.5	2	1	2	0.3333333333333333	0	0	0	0	0	0	0	0	0	0	0	0	-0.00018224473280938162	32
2470	0.019992600997592376	0.003202755036216086	0.0032001477175568884	0.9749344100663235	-1	0	0	0.16666666666666666	1	1.0	6	1.0	1.0	7	6	0	0	0	0.125	8	1	8	0.0	0	0.5305507305910179	0.8258878808648912	0.7453750790946762	0.9158189605930644	0.3811189365857457	0.9187336048706947	0.9222427337025292	0.8931145735512056	0	0	0.0	0.0032001477175568884	21
557	0.011700958611237088	0.004145617419494714	-0.0011635265603221077	0.9752786983867717	-1	0	0	0.4	4	0.6923076923076923	9	0.23809523809523808	0.6153846153846154	11	8	3	3	0	0.7777777777777778	7	9	15	0.42857142857142855	0.16666666666666666	0.6579553912650249	0.8613296284999188	0.6061331172593728	0.8914074680835107	0.7306345569571882	0.9451412390226531	0.8548885823320029	0.9054568278880072	0.5454545454545454	0.36363636363636365	0.0	-0.00011635265603221077	33
124	0.002561734620266575	0.00217358339199402	-0.0021715432566499163	0.9727940279549275	-1	0	0	0.5	2	0.6666666666666666	2	0.5555555555555556	0.6666666666666666	2	2	2	2	0	1.0	3	3	5	0.25	0	0.43018507256854593	0.7757528925991699	0.6622217293071844	0.869185584999242	0.6047310018249004	0.6951873448678619	0.7875083746200076	0.789145461488205	0.75	0	0.0	-0.00021715432566499164	35
4933	0.019712719800614415	0.003063427853566878	0.0027547501115387785	0.9741775119379545	-1	0	0	0.16666666666666666	1	1.0	6	1.0	1.0	7	6	0	0	0	0.125	8	1	8	0.0	0	0.5305507305910179	0.8258878808648912	0.7453750790946762	0.9158189605930644	0.40726284766189436	0.8905819593346705	0.8576271370217208	0.8822005670769583	0	0	0.0	0.0027547501115387785	18
4570	0.01973205773408422	0.002969993276744026	0.0028271466440604152	0.9746043822158982	-1	0	0	0.16666666666666666	1	1.0	6	1.0	1.0	7	6	0	0	0	0.125	8	1	8	0.0	0	0.5305507305910179	0.8258878808648912	0.7453750790946762	0.9158189605930644	0.3811189365857457	0.9187336048706947	0.9222427337025292	0.8931145735512056	0	0	0.0	0.0028271466440604152	10
1843	0.0192291382964396	0.0026177141159739433	0.002298838583756429	0.9745815837647145	-1	0	0	0.16666666666666666	1	1.0	6	1.0	1.0	7	6	0	0	0	0.125	8	1	8	0.0	0	0.5305507305910179	0.8258878808648912	0.7453750790946762	0.9158189605930644	0.3811189365857457	0.9187336048706947	0.9222427337025292	0.8931145735512056	0	0	0.0	0.002298838583756429	11
1462	0.01976353961389931	0.0029735077324713486	0.002622128826819506	0.9747024497624616	-1	0	0	0.16666666666666666	1	1.0	6	1.0	1.0	7	6	0	0	0	0.125	8	1	8	0.0	0	0.5305507305910179	0.8258878808648912	0.7453750790946762	0.9158189605930644	0.3811189365857457	0.9187336048706947	0.9222427337025292	0.8931145735512056	0	0	0.0	0.002622128826819506	53
2028	0.0021486348107631332	0.0020404414350775157	-0.002038624263982112	0.9828804131272014	-1	0	0	0	0	0	0	1.0	0	0	0	0	0	0	1.0	1	1	1	0.0	0	0	0	0	0	0	0	0	0	0	0	0	-0.1	0
610	0.011650590160156597	0.004170888495229565	-0.0014353737799085615	0.9751271112827238	-1	0	0	0.4	4	0.6923076923076923	9	0.23809523809523808	0.6153846153846154	11	8	3	3	0	0.7777777777777778	7	9	15	0.42857142857142855	0.16666666666666666	0.6579553912650249	0.8613296284999188	0.6061331172593728	0.8914074680835107	0.7306345569571882	0.9451412390226531	0.8548885823320029	0.9054568278880072	0.5454545454545454	0.45454545454545453	0.0	-0.00014353737799085615	34
4980	0.0199043562108972	0.0033957996146210937	0.0033727715798289267	0.9742415813586468	-1	0	0	0.16666666666666666	1	1.0	6	1.0	1.0	7	6	0	0	0	0.125	8	1	8	0.0	0	0.5305507305910179	0.8258878808648912	0.7453750790946762	0.9158189605930644	0.40726284766189436	0.8905819593346705	0.8576271370217208	0.8822005670769583	0	0	0.0	0.0033727715798289267	63
4291	0.018687891064979312	0.0029503879793523133	0.002460840679367625	0.974675759918393	-1	0	0	0.16666666666666666	1	1.0	6	1.0	1.0	7	6	0	0	0	0.125	8	1	8	0.0	0	0.5305507305910179	0.8258878808648912	0.7453750790946762	0.9158189605930644	0.3811189365857457	0.9187336048706947	0.9222427337025292	0.8931145735512056	0	0	0.0	0.002460840679367625	15
1646	0.01919559844236604	0.003387718725604099	0.0017091397968023987	0.9750512165450492	-1	0	0	0.16666666666666666	1	1.0	6	1.0	1.0	7	6	0	0	0	0.125	8	1	8	0.0	0	0.5305507305910179	0.8258878808648912	0.7453750790946762	0.9158189605930644	0.3811189365857457	0.9187336048706947	0.9222427337025292	0.8931145735512056	0	0	0.0	0.0017091397968023987	14
3974	0.019465409927102006	0.0029322542304976804	0.0028411430791577303	0.9746461476343077	-1	0	0	0.16666666666666666	1	1.0	6	1.0	1.0	7	6	0	0	0	0.125	8	1	8	0.0	0	0.5305507305910179	0.8258878808648912	0.7453750790946762	0.9158189605930644	0.3811189365857457	0.9187336048706947	0.9222427337025292	0.8931145735512056	0	0	0.0	0.0028411430791577303	29
2086	0.019266323589910293	0.002805650128065423	0.0023291951070216832	0.9747250552450597	-1	0	0	0.16666666666666666	1	1.0	6	1.0	1.0	7	6	0	0	0	0.125	8	1	8	0.0	0	0.5305507305910179	0.8258878808648912	0.7453750790946762	0.9158189605930644	0.3811189365857457	0.9187336048706947	0.9222427337025292	0.8931145735512056	0	0	0.0	0.0023291951070216832	14
4440	0.019486642161817183	0.0025962364807282433	0.0023719550490384858	0.9748311984062813	-1	0	0	0.16666666666666666	1	1.0	6	1.0	1.0	7	6	0	0	0	0.125	8	1	8	0.0	0	0.5305507305910179	0.8258878808648912	0.7453750790946762	0.9158189605930644	0.3811189365857457	0.9187336048706947	0.9222427337025292	0.8931145735512056	0	0	0.0	0.0023719550490384858	6
4561	0.01985940749211573	0.0028775252397184436	0.002793487222679456	0.9746988681028872	-1	0	0	0.16666666666666666	1	1.0	6	1.0	1.0	7	6	0	0	0	0.125	8	1	8	0.0	0	0.5305507305910179	0.8258878808648912	0.7453750790946762	0.9158189605930644	0.3811189365857457	0.9187336048706947	0.9222427337025292	0.8931145735512056	0	0	0.0	0.002793487222679456	27
677	0.01170429918894224	0.003938853599216413	-0.0011878546667993036	0.974909752899717	-1	0	0	0.4	4	0.6923076923076923	9	0.23809523809523808	0.6153846153846154	11	8	3	3	0	0.7777777777777778	7	9	15	0.42857142857142855	0.16666666666666666	0.6579553912650249	0.8613296284999188	0.6061331172593728	0.8914074680835107	0.7306345569571882	0.9451412390226531	0.8548885823320029	0.9054568278880072	0.5454545454545454	0.36363636363636365	0.0	-0.00011878546667993036	14
967	0.019011953076593414	0.0032207662805700146	-0.0030210766986675432	0.9685525103815893	-1	0	0	0.16666666666666666	1	1.0	7	1.0	0.7142857142857143	6	5	2	2	0	0.1111111111111111	9	1	9	0.2857142857142857	0	0.6864623713492027	0.6705071952661368	0.6004601492284413	0.9389934159356079	0.42409113612885074	0.7189511684966582	0.8463003146247049	0.8117146961409938	0.5833333333333333	0.5	0.0	-0.0003021076698667543	2
750	0.019615590032983247	0.0029934332478650672	0.0012679601545379168	0.9755452353171153	-1	0	0	0.16666666666666666	1	1.0	6	1.0	1.0	7	6	0	0	0	0.125	8	1	8	0.0	0	0.7218824409940819	0.8086019956816277	0.7453750790946762	0.8169853287818654	0.40726284766189436	0.9007447852555265	0.8335627236260023	0.8473774090145628	0	0	0.0	0.0012679601545379168	66
1346	0.019584702236928386	0.002842388874921731	0.002756057442948852	0.9746025594830443	-1	0	0	0.16666666666666666	1	1.0	6	1.0	1.0	7	6	0	0	0	0.125	8	1	8	0.0	0	0.5305507305910179	0.8258878808648912	0.7453750790946762	0.9158189605930644	0.3811189365857457	0.9187336048706947	0.9222427337025292	0.8931145735512056	0	0	0.0	0.002756057442948852	52
251	0.002117577472034282	0.0020718068053837274	-0.002070897807348375	0.9830125665577023	-1	0	0	0.6666666666666666	2	0.5	1	0.6666666666666666	0	2	0	1	0	0	0.6666666666666666	3	2	4	0.0	0.6666666666666666	0	0	0	0	0	0	0	0	0	0	0	-0.00020708978073483752	25
2459	0.01956328912687308	0.003060534731381329	0.002970093973926617	0.9747887019778867	-1	0	0	0.16666666666666666	1	1.0	6	1.0	1.0	7	6	0	0	0	0.125	8	1	8	0.0	0	0.5305507305910179	0.8258878808648912	0.7453750790946762	0.9158189605930644	0.3811189365857457	0.9187336048706947	0.9222427337025292	0.8931145735512056	0	0	0.0	0.002970093973926617	19
3461	0.019102487868888997	0.0038993833702099076	-0.0009321573541967544	0.9750450038885764	-1	0	0	0.16666666666666666	1	1.0	6	1.0	1.0	7	6	0	0	0	0.125	8	1	8	0.0	0	0.5305507305910179	0.8258878808648912	0.6557134179798829	0.8976182517452255	0.3811189365857457	0.9187336048706947	0.9072181366313486	0.8860506300855442	0	0	0.0	-9.321573541967544e-05	11
2993	0.019051868748355145	0.0029440029968474776	0.0020088549145235524	0.9746313692189037	-1	0	0	0.16666666666666666	1	1.0	6	1.0	1.0	7	6	0	0	0	0.125	8	1	8	0.0	0	0.5305507305910179	0.8258878808648912	0.7453750790946762	0.9158189605930644	0.3811189365857457	0.9187336048706947	0.9222427337025292	0.8931145735512056	0	0	0.0	0.0020088549145235524	11
1827	0.01959778752274744	0.003057854785627024	0.002942038419005956	0.9745620326682061	-1	0	0	0.16666666666666666	1	1.0	6	1.0	1.0	7	6	0	0	0	0.125	8	1	8	0.0	0	0.5305507305910179	0.8258878808648912	0.7453750790946762	0.9158189605930644	0.3811189365857457	0.9187336048706947	0.9222427337025292	0.8931145735512056	0	0	0.0	0.002942038419005956	57
5001	0.019481808595056233	0.0030861110522272684	0.0029431185264254703	0.9742321172758825	-1	0	0	0.16666666666666666	1	1.0	6	1.0	1.0	7	6	0	0	0	0.125	8	1	8	0.0	0	0.5305507305910179	0.8258878808648912	0.7453750790946762	0.9158189605930644	0.40726284766189436	0.8905819593346705	0.8576271370217208	0.8822005670769583	0	0	0.0	0.0029431185264254703	5
3636	0.019166846904271208	0.0029724286843841306	0.0025860313117222235	0.974522534536927	-1	0	0	0.16666666666666666	1	1.0	6	1.0	1.0	7	6	0	0	0	0.125	8	1	8	0.0	0	0.5305507305910179	0.8258878808648912	0.7453750790946762	0.9158189605930644	0.3811189365857457	0.9187336048706947	0.9222427337025292	0.8931145735512056	0	0	0.0	0.0025860313117222235	5
2503	0.019273795103830524	0.002856032028457744	0.0026962690050331612	0.974621335511801	-1	0	0	0.16666666666666666	1	1.0	6	1.0	1.0	7	6	0	0	0	0.125	8	1	8	0.0	0	0.5305507305910179	0.8258878808648912	0.7453750790946762	0.9158189605930644	0.3811189365857457	0.9187336048706947	0.9222427337025292	0.8931145735512056	0	0	0.0	0.0026962690050331612	18
573	0.008025265676739685	0.00411880122069006	-0.004040130582364801	0.9584929269212883	-1	0	0	0.4	2	0.8	4	0.5833333333333334	0.8	6	4	0	0	0	0.3333333333333333	6	2	7	0.0	0	0.5089261381390087	0.720637347497848	0.6379162148541705	0.8286070760552164	0.7347860803000295	0.8701787992395847	0.8431120246798592	0.8138643094405547	0	0	0.0	-0.0004040130582364801	9
4467	0.009130545523997695	0.004868256856813582	-0.0048661188121712756	0.9737484151242518	-1	0	0	0.4	2	0.8	4	0.5833333333333334	0.8	6	4	0	0	0	0.3333333333333333	2	6	7	0.0	0	0.640886403055568	0.8501476364872189	0.7453750790946762	0.9267171525542613	0.36796556044511913	0.9235408763104754	0.9156774462897757	0.905067781580219	0	0	0.0	-0.00048661188121712756	3
3814	0.019884193026324565	0.002822578588657309	0.00277051675721212	0.9748635554467413	-1	0	0	0.16666666666666666	1	1.0	6	1.0	1.0	7	6	0	0	0	0.125	8	1	8	0.0	0	0.5305507305910179	0.8258878808648912	0.7453750790946762	0.9158189605930644	0.3811189365857457	0.9187336048706947	0.9222427337025292	0.8931145735512056	0	0	0.0	0.00277051675721212	66
3248	0.019551610604901137	0.0028990916433455373	0.0025026679795250566	0.9746154663899159	-1	0	0	0.16666666666666666	1	1.0	6	1.0	1.0	7	6	0	0	0	0.125	8	1	8	0.0	0	0.5305507305910179	0.8258878808648912	0.7453750790946762	0.9158189605930644	0.3811189365857457	0.9187336048706947	0.9222427337025292	0.8931145735512056	0	0	0.0	0.0025026679795250566	11
1247	0.015675777444873536	0.002821967262451958	0.0013661721581484983	0.9743725634223125	-1	0	0	0.2	1	1.0	5	1.0	1.0	6	5	0	0	0	0.14285714285714285	7	1	7	0.0	0	0.6262165857925499	0.8400944645176147	0.7453750790946762	0.8215297558603517	0.36796556044511913	0.7119341817693432	0.8942084473823512	0.7963265369724375	0	0	0.0	0.0013661721581484983	7
839	0.012512054548947348	0.0037553661243128152	-0.0036079780896898814	0.9729390364644581	-1	0	0	0.3	3	0.8461538461538461	11	0.5357142857142857	0.8461538461538461	13	11	1	1	0	0.14285714285714285	2	14	15	0.25	0.15384615384615385	0.5510848845980559	0.7458305930486466	0.776183022328118	0.9205149935971555	0.41824339705600383	0.8549439668308889	0.8051177257860677	0.8540334321420541	1.0	0.15384615384615385	0.0	-0.00036079780896898815	11
2464	0.01881651356723163	0.0021858281395166833	0.0021268101931443194	0.974616262918401	-1	0	0	0.16666666666666666	1	1.0	6	1.0	1.0	7	6	0	0	0	0.125	8	1	8	0.0	0	0.5453589698739849	0.8247646166337733	0.7453750790946762	0.910293505740044	0.3811189365857457	0.9173609669110179	0.9222427337025292	0.8900322195846545	0	0	0.0	0.0021268101931443194	13
4192	0.00782090433126693	0.00409515542431534	-0.004083880111842617	0.9739821242315361	-1	0	0	0.5	2	0.75	3	0.6	0.75	5	3	0	0	0	0.4	2	5	6	0.0	0	0.5305507305910179	0.8648566330501665	0.7453750790946762	0.9396908832645225	0.3548121843044926	0.9459846036867117	0.9305569738313221	0.9233258423650121	0	0	0.0	-0.00040838801118426167	1
4827	0.020179358302765734	0.00340441213071521	0.003404410574650215	0.97439237038301	-1	0	0	0.16666666666666666	1	1.0	6	1.0	1.0	7	6	0	0	0	0.125	8	1	8	0.0	0	0.5305507305910179	0.8258878808648912	0.7453750790946762	0.9158189605930644	0.40726284766189436	0.8905819593346705	0.8576271370217208	0.8822005670769583	0	0	0.0	0.003404410574650215	36
680	0.0034907958356188867	0.002941750816567319	-0.002940672114930568	0.9785113055587646	-1	0	0	0.5	2	0.5	2	0.5	0.5	4	2	1	4	0	0.75	3	4	6	1.0	0	0.61535961323045	0.7545794736118586	0.8397455559357034	0.6537638934953864	0.6807724161679859	0.9071605616739955	0.7725968563146548	0.7934891476781605	0.375	0.75	0.0	-0.0002940672114930568	6
653	0.02479951550411804	0.0031847640745382324	-0.001654047303060308	0.8575377844691793	-1	0	0	0.125	1	1.0	10	1.0	0.8	9	8	2	2	0	0.08333333333333333	12	1	12	0.2857142857142857	0	0.6864623713492027	0.7801968642102951	0.6061331172593728	0.8664713998144875	0.42409113612885074	0.8641513000641892	0.8358055702444185	0.840556940095571	0.5555555555555556	0.2222222222222222	0.0	-0.0001654047303060308	2
1835	0.019521043488365062	0.0029340935951551947	0.0027141570358053214	0.9746463785112511	-1	0	0	0.16666666666666666	1	1.0	6	1.0	1.0	7	6	0	0	0	0.125	8	1	8	0.0	0	0.5305507305910179	0.8258878808648912	0.7453750790946762	0.9158189605930644	0.3811189365857457	0.9187336048706947	0.9222427337025292	0.8931145735512056	0	0	0.0	0.0027141570358053214	14
98	0.006831165741132251	0.002912080874514759	-0.002877418688667631	0.9833914053310455	-1	0	0	0.3333333333333333	2	0.8571428571428571	6	0.45	0.2857142857142857	4	2	4	1	0	0.8	5	4	9	0.1	0.5	0.47493532944289274	0.9410687046804398	0.39527475669638334	0.9398994880023496	0.6708407290748344	0.767062659635049	0.8519447904103227	0.9035580557046147	1.0	0.25	0.0	-0.0002877418688667631	33
590	0.023953596000121855	0.010205552361405745	-0.005747849228544417	0.9814474220603222	-1	0	0	0.3	3	0.8461538461538461	11	0.38461538461538464	0.8461538461538461	13	11	1	1	0	0.23076923076923078	13	3	15	0.25	1.0	0.5752072489179743	0.847588212718105	0.6061331172593728	0.8864344354365532	0.42409113612885074	0.9208877336877836	0.8548885823320029	0.8884529603574338	1.0	0.07692307692307693	0.0	-0.0005747849228544417	5
1456	0.019827481537815914	0.002777253624186961	0.0023242685824946163	0.9746233930183026	-1	0	0	0.16666666666666666	1	1.0	6	1.0	1.0	7	6	0	0	0	0.125	8	1	8	0.0	0	0.5305507305910179	0.8258878808648912	0.7453750790946762	0.9158189605930644	0.3811189365857457	0.9187336048706947	0.9222427337025292	0.8931145735512056	0	0	0.0	0.0023242685824946163	7
570	0.007168374972762313	0.0021279481140193514	-0.002093379346238866	0.9811379479831155	-1	0	0	0.375	3	0.8	8	0.4	0.7	8	7	3	5	0	0.3	3	10	12	0.5555555555555556	0.2222222222222222	0.5364625124096584	0.9276889038006213	0.7406633040538187	0.9554513988664943	0.5961558798853451	0.9466412133443065	0.9343846693665726	0.9443317637431536	0.125	0.25	0.0	-0.0002093379346238866	45
2941	0.019749925477545324	0.0028545956835796726	0.00253578982376	0.9746886832129211	-1	0	0	0.16666666666666666	1	1.0	6	1.0	1.0	7	6	0	0	0	0.125	8	1	8	0.0	0	0.5305507305910179	0.8258878808648912	0.7453750790946762	0.9158189605930644	0.3811189365857457	0.9187336048706947	0.9222427337025292	0.8931145735512056	0	0	0.0	0.00253578982376	11
4968	0.03381414769315855	0.005501149637048468	-0.003142985584235782	0.8545402714879813	-1	0	0	0.1111111111111111	1	1.0	11	1.0	1.0	12	11	0	0	0	0.07692307692307693	13	1	13	0.0	0	0.7218824409940819	0.8268805748114865	0.5368202548445465	0.8755022680929715	0.40726284766189436	0.8368790511940368	0.8457963654900069	0.8476721474877017	0	0	0.0	-0.00031429855842357823	4
1559	0.019856822116299935	0.002997167371327955	0.0029747881411400635	0.9746796128438242	-1	0	0	0.16666666666666666	1	1.0	6	1.0	1.0	7	6	0	0	0	0.125	8	1	8	0.0	0	0.5305507305910179	0.8258878808648912	0.7453750790946762	0.9158189605930644	0.3811189365857457	0.9187336048706947	0.9222427337025292	0.8931145735512056	0	0	0.0	0.0029747881411400635	10
1351	0.019683218663550633	0.0029166689148793475	0.0027826481352073084	0.9746327431144264	-1	0	0	0.16666666666666666	1	1.0	6	1.0	1.0	7	6	0	0	0	0.125	8	1	8	0.0	0	0.5305507305910179	0.8258878808648912	0.7453750790946762	0.9158189605930644	0.3811189365857457	0.9187336048706947	0.9222427337025292	0.8931145735512056	0	0	0.0	0.0027826481352073084	16
2594	0.019189252294576308	0.0029258322294070287	0.0024257246125756306	0.9747412495044924	-1	0	0	0.16666666666666666	1	1.0	6	1.0	1.0	7	6	0	0	0	0.125	8	1	8	0.0	0	0.5305507305910179	0.8258878808648912	0.7453750790946762	0.9158189605930644	0.3811189365857457	0.9187336048706947	0.9222427337025292	0.8931145735512056	0	0	0.0	0.0024257246125756306	20
4269	0.01978393757044728	0.003426128623521316	0.0033290658042223796	0.9742728263281677	-1	0	0	0.16666666666666666	1	1.0	6	1.0	1.0	7	6	0	0	0	0.125	8	1	8	0.0	0	0.5305507305910179	0.8258878808648912	0.7453750790946762	0.9158189605930644	0.40726284766189436	0.9046660674234773	0.8576271370217208	0.8874141972670602	0	0	0.0	0.0033290658042223796	19
707	0.011653070866942866	0.002982878897321038	-0.00017871337285357654	0.9735636894110374	-1	0	0	0.4	4	0.6923076923076923	9	0.3125	0.6923076923076923	11	9	3	2	0	0.3333333333333333	4	12	15	0.25	0.15384615384615385	0.587866175724875	0.8073507836060632	0.6245837753991231	0.931294859928629	0.4885020383698113	0.9035947742071965	0.8548885823320029	0.8901707672436865	0.6363636363636364	0.2727272727272727	0.0	-1.7871337285357655e-05	23
1627	0.0216892637281658	0.004701658319263312	-0.0006568106615835428	0.9711557980381652	-1	0	0	0.16666666666666666	1	1.0	6	1.0	1.0	7	6	0	0	0	0.125	8	1	8	0.0	0	0.5301656330167599	0.8249013174349348	0.7453750790946762	0.9158189605930644	0.3811189365857457	0.9187336048706947	0.9222427337025292	0.8928965513828043	0	0	0.0	-6.568106615835428e-05	7
4452	0.01989557487193451	0.0031498992379399783	0.003148204102943323	0.9744875232246992	-1	0	0	0.16666666666666666	1	1.0	6	1.0	1.0	7	6	0	0	0	0.125	8	1	8	0.0	0	0.5305507305910179	0.8258878808648912	0.7453750790946762	0.9158189605930644	0.40726284766189436	0.8905819593346705	0.8576271370217208	0.8822005670769583	0	0	0.0	0.003148204102943323	92
3208	0.019602337408458875	0.0028221202526150036	0.0026613509602023545	0.9746621238570963	-1	0	0	0.16666666666666666	1	1.0	6	1.0	1.0	7	6	0	0	0	0.125	8	1	8	0.0	0	0.5305507305910179	0.8258878808648912	0.7453750790946762	0.9158189605930644	0.3811189365857457	0.9187336048706947	0.9222427337025292	0.8931145735512056	0	0	0.0	0.0026613509602023545	28
2192	0.019576317932927866	0.002932792043037833	0.0027188122093142497	0.9748597531840849	-1	0	0	0.16666666666666666	1	1.0	6	1.0	1.0	7	6	0	0	0	0.125	8	1	8	0.0	0	0.5305507305910179	0.8258878808648912	0.7453750790946762	0.9158189605930644	0.3811189365857457	0.9187336048706947	0.9222427337025292	0.8931145735512056	0	0	0.0	0.0027188122093142497	34
2142	0.01880399575962856	0.002844740610586718	0.0018161859992516921	0.9746249162557865	-1	0	0	0.16666666666666666	1	1.0	6	1.0	1.0	7	6	0	0	0	0.125	8	1	8	0.0	0	0.5305507305910179	0.8258878808648912	0.7453750790946762	0.9158189605930644	0.3811189365857457	0.9187336048706947	0.9222427337025292	0.8931145735512056	0	0	0.0	0.0018161859992516921	9
2245	0.018806534891981502	0.002852043638882408	0.002041469395739773	0.9745305432946786	-1	0	0	0.16666666666666666	1	1.0	6	1.0	1.0	7	6	0	0	0	0.125	8	1	8	0.0	0	0.5305507305910179	0.8258878808648912	0.7453750790946762	0.9158189605930644	0.3811189365857457	0.9187336048706947	0.9222427337025292	0.8931145735512056	0	0	0.0	0.002041469395739773	7
931	0.019245751730134045	0.0026313792737828303	0.0019951117532833276	0.9746216748567856	-1	0	0	0.16666666666666666	1	1.0	6	1.0	1.0	7	6	0	0	0	0.125	8	1	8	0.0	0	0.5305507305910179	0.8258878808648912	0.7453750790946762	0.9158189605930644	0.3811189365857457	0.9187336048706947	0.9222427337025292	0.8931145735512056	0	0	0.0	0.0019951117532833276	28
1550	0.019976077873706886	0.002976160556625042	0.002907411118536457	0.9745449157730323	-1	0	0	0.16666666666666666	1	1.0	6	1.0	1.0	7	6	0	0	0	0.125	8	1	8	0.0	0	0.5305507305910179	0.8258878808648912	0.7453750790946762	0.9158189605930644	0.3811189365857457	0.9187336048706947	0.9222427337025292	0.8931145735512056	0	0	0.0	0.002907411118536457	52
120	0.004817464198533557	0.0035746491732374765	-0.003565981609859852	0.9856763853013194	-1	0	0	0.4	2	0.8	4	0.7777777777777778	0.4	2	2	4	3	0	1.0	3	3	7	0.25	0.8	0.184825346022541	0.5014115209174236	0.5093475367225444	0.8234638503918292	0.7182187614061737	0.7451732071522429	0.9034054574287762	0.7053468775034951	0.5	0.5	0.2114768284541698	-0.0003565981609859852	6
1186	0.019205567313417337	0.002642945507742617	0.0020169161330152634	0.9746919871180839	-1	0	0	0.16666666666666666	1	1.0	6	1.0	1.0	7	6	0	0	0	0.125	8	1	8	0.0	0	0.5305507305910179	0.8258878808648912	0.7453750790946762	0.9158189605930644	0.3811189365857457	0.9187336048706947	0.9222427337025292	0.8931145735512056	0	0	0.0	0.0020169161330152634	16
83	0.023596615277676813	0.006405878491930714	-0.006402957319820348	0.9830884002087196	-1	0.25	1	0.6	6	0.38461538461538464	5	0.46875	0.23076923076923078	3	3	11	3	0	0.5	8	4	15	0.11538461538461539	0.2857142857142857	0.5365703173412504	0.8241822330778034	0.7558417875648001	0.7972653898084524	0.16092369591667421	0.5664132084872505	0.9345294733617459	0.7427838756375111	0.3333333333333333	0.6666666666666666	0.0	-0.0006402957319820348	5
4835	0.02013152131572644	0.0033182494741349606	0.003311458178473617	0.9742923716080957	-1	0	0	0.16666666666666666	1	1.0	6	1.0	1.0	7	6	0	0	0	0.125	8	1	8	0.0	0	0.5305507305910179	0.8258878808648912	0.7453750790946762	0.9158189605930644	0.40726284766189436	0.8905819593346705	0.8576271370217208	0.8822005670769583	0	0	0.0	0.003311458178473617	21
4455	0.01938023846756565	0.0029906145457773534	0.0028636278057816568	0.9745935828966312	-1	0	0	0.16666666666666666	1	1.0	6	1.0	1.0	7	6	0	0	0	0.125	8	1	8	0.0	0	0.5305507305910179	0.8258878808648912	0.7453750790946762	0.9158189605930644	0.3811189365857457	0.9187336048706947	0.9222427337025292	0.8931145735512056	0	0	0.0	0.0028636278057816568	24
22	0.020377102911150413	0.0048454176648459486	-0.004727054528275238	0.9811133657660271	-1	0	0	0.1	1	1.0	13	1.0	1.0	14	13	0	0	0	0.06666666666666667	15	1	15	0.0	0	0.6603640603918983	0.9586602893413694	0.5281405378137477	0.6900084169693953	0.667937048674216	0.9327273859735178	0.8411595409568684	0.8994453743035472	0	0	0.0	-0.0004727054528275238	6
3618	0.018962442755469898	0.0029130184829593564	0.002492477593591411	0.9746956089468508	-1	0	0	0.16666666666666666	1	1.0	6	1.0	1.0	7	6	0	0	0	0.125	8	1	8	0.0	0	0.5305507305910179	0.8258878808648912	0.7453750790946762	0.9158189605930644	0.3811189365857457	0.9187336048706947	0.9222427337025292	0.8931145735512056	0	0	0.0	0.002492477593591411	8
3995	0.023389516970028466	0.0035430530322329025	0.0011928925084700077	0.974340563400519	-1	0	0	0.16666666666666666	1	1.0	7	1.0	1.0	8	7	0	0	0	0.1111111111111111	9	1	9	0.0	0	0.5379548502325013	0.8122214681600218	0.6410976669696113	0.9356143949436498	0.39419089212382	0.9484278502271478	0.9229901189546693	0.9130043362173745	0	0	0.0	0.0011928925084700077	9
4006	0.02007965284660193	0.0032263118181957216	0.0032255616012624865	0.974714088842686	-1	0	0	0.16666666666666666	1	1.0	6	1.0	1.0	7	6	0	0	0	0.125	8	1	8	0.0	0	0.5305507305910179	0.8258878808648912	0.7453750790946762	0.9158189605930644	0.3811189365857457	0.9187336048706947	0.9222427337025292	0.8931145735512056	0	0	0.0	0.0032255616012624865	112
4025	0.01977517871236486	0.002935271792458255	0.0028448671081647945	0.9747470930156905	-1	0	0	0.16666666666666666	1	1.0	6	1.0	1.0	7	6	0	0	0	0.125	8	1	8	0.0	0	0.5305507305910179	0.8258878808648912	0.7453750790946762	0.9158189605930644	0.3811189365857457	0.9187336048706947	0.9222427337025292	0.8931145735512056	0	0	0.0	0.0028448671081647945	49
1187	0.019030988808445757	0.002894423109209711	0.0024551420237450454	0.9746833487824962	-1	0	0	0.16666666666666666	1	1.0	6	1.0	1.0	7	6	0	0	0	0.125	8	1	8	0.0	0	0.5305507305910179	0.8258878808648912	0.7453750790946762	0.9158189605930644	0.3811189365857457	0.9187336048706947	0.9222427337025292	0.8931145735512056	0	0	0.0	0.0024551420237450454	24
4236	0.019528366518026134	0.0028646824220313833	0.0027427705414281357	0.9747538414537954	-1	0	0	0.16666666666666666	1	1.0	6	1.0	1.0	7	6	0	0	0	0.125	8	1	8	0.0	0	0.5305507305910179	0.8258878808648912	0.7453750790946762	0.9158189605930644	0.3811189365857457	0.9187336048706947	0.9222427337025292	0.8931145735512056	0	0	0.0	0.0027427705414281357	10
3645	0.019764580663120042	0.0026801163592098404	0.002526523682970488	0.9744702332557887	-1	0	0	0.16666666666666666	1	1.0	6	1.0	1.0	7	6	0	0	0	0.125	8	1	8	0.0	0	0.5305507305910179	0.8258878808648912	0.7453750790946762	0.9158189605930644	0.3811189365857457	0.9187336048706947	0.9222427337025292	0.8931145735512056	0	0	0.0	0.002526523682970488	18
2985	0.019443195710469895	0.002784469507908513	0.0021027695830610777	0.9746825042455282	-1	0	0	0.16666666666666666	1	1.0	6	1.0	1.0	7	6	0	0	0	0.125	8	1	8	0.0	0	0.5305507305910179	0.8258878808648912	0.7453750790946762	0.9158189605930644	0.3811189365857457	0.9187336048706947	0.9222427337025292	0.8931145735512056	0	0	0.0	0.0021027695830610777	20
4792	0.019770999122571197	0.0032424872100227575	0.0032127241471558887	0.9743616252382133	-1	0	0	0.16666666666666666	1	1.0	6	1.0	1.0	7	6	0	0	0	0.125	8	1	8	0.0	0	0.5305507305910179	0.8258878808648912	0.7453750790946762	0.9158189605930644	0.40726284766189436	0.8905819593346705	0.8576271370217208	0.8822005670769583	0	0	0.0	0.0032127241471558887	29
4023	0.019156248972321648	0.00279035221051426	0.002723617897976684	0.9745261697120834	-1	0	0	0.16666666666666666	1	1.0	6	1.0	1.0	7	6	0	0	0	0.125	8	1	8	0.0	0	0.5305507305910179	0.8258878808648912	0.7453750790946762	0.9158189605930644	0.3811189365857457	0.9187336048706947	0.9222427337025292	0.8931145735512056	0	0	0.0	0.002723617897976684	19
1493	0.019356521341544395	0.0029554246126627134	0.002362680496927065	0.974739158241311	-1	0	0	0.16666666666666666	1	1.0	6	1.0	1.0	7	6	0	0	0	0.125	8	1	8	0.0	0	0.5305507305910179	0.8258878808648912	0.7453750790946762	0.9158189605930644	0.3811189365857457	0.9187336048706947	0.9222427337025292	0.8931145735512056	0	0	0.0	0.002362680496927065	6
28	0.017705507624596824	0.0050536936344420386	-0.004769720302845324	0.9606188998898942	-1	0.25	1	0.4	4	0.6923076923076923	9	0.375	0.6153846153846154	10	8	4	2	0	0.4	10	4	15	0.2	0.4	0.38344290291351874	0.9648984728436465	0.8518909685546203	0.9320603877630886	0.39692252391245364	0.9398161170516176	0.9290436898686273	0.9475297544085266	0.55	0.1	0.0	-0.0004769720302845324	7
2780	0.01971061918689797	0.0031223118620030705	0.0031113196908504784	0.9745747648676647	-1	0	0	0.16666666666666666	1	1.0	6	1.0	1.0	7	6	0	0	0	0.125	8	1	8	0.0	0	0.5305507305910179	0.8258878808648912	0.7453750790946762	0.9158189605930644	0.3811189365857457	0.9187336048706947	0.9222427337025292	0.8931145735512056	0	0	0.0	0.0031113196908504784	28
3835	0.02011051278912829	0.0029420124991817033	0.002799036586463429	0.9746947468494763	-1	0	0	0.16666666666666666	1	1.0	6	1.0	1.0	7	6	0	0	0	0.125	8	1	8	0.0	0	0.5305507305910179	0.8258878808648912	0.7453750790946762	0.9158189605930644	0.3811189365857457	0.9187336048706947	0.9222427337025292	0.8931145735512056	0	0	0.0	0.002799036586463429	4
636	0.0016338514560748085	0.001593903730265658	-0.0015938207555837474	0.9820385319897402	-1	0	0	0	0	0	0	1.0	0	0	0	0	2	0	1.0	1	1	1	0.5	0	0	0	0	0	0	0	0	0	0	0	0	-0.1	1
2102	0.019827281028017698	0.0030677846551311794	0.0029783264779249174	0.9745756325461877	-1	0	0	0.16666666666666666	1	1.0	6	1.0	1.0	7	6	0	0	0	0.125	8	1	8	0.0	0	0.5305507305910179	0.8258878808648912	0.7453750790946762	0.9158189605930644	0.3811189365857457	0.9187336048706947	0.9222427337025292	0.8931145735512056	0	0	0.0	0.0029783264779249174	46
2895	0.019402874852596286	0.0030092688208793877	0.001745223042907856	0.9743356193899246	-1	0	0	0.16666666666666666	1	1.0	6	1.0	1.0	7	6	0	0	0	0.125	8	1	8	0.0	0	0.5305507305910179	0.8258878808648912	0.7453750790946762	0.9158189605930644	0.40726284766189436	0.8887931286469082	0.9011563795775256	0.8815676989066871	0	0	0.0	0.001745223042907856	6
1139	0.01970667694152439	0.0029597447198332094	0.0029481787350525506	0.9747565318907775	-1	0	0	0.16666666666666666	1	1.0	6	1.0	1.0	7	6	0	0	0	0.125	8	1	8	0.0	0	0.5305507305910179	0.8258878808648912	0.7453750790946762	0.9158189605930644	0.3811189365857457	0.9187336048706947	0.9222427337025292	0.8931145735512056	0	0	0.0	0.0029481787350525506	48
302	0.001983941952826347	0.0016256905501596964	-0.0016253918031333922	0.9831976985071134	-1	0	0	1.0	1	0	0	1.0	0	1	0	0	1	0	0.5	2	1	2	0.3333333333333333	0	0	0	0	0	0	0	0	0	0	0	0	-0.00016253918031333922	23
1076	0.019263366508142973	0.0030533400424606148	0.0030212714502706054	0.9747047883750725	-1	0	0	0.16666666666666666	1	1.0	6	1.0	1.0	7	6	0	0	0	0.125	8	1	8	0.0	0	0.5305507305910179	0.8258878808648912	0.7453750790946762	0.9158189605930644	0.3811189365857457	0.9187336048706947	0.9222427337025292	0.8931145735512056	0	0	0.0	0.0030212714502706054	78
2005	0.01991492854924889	0.0028351537768110855	0.0025888903625064033	0.974735837379277	-1	0	0	0.16666666666666666	1	1.0	6	1.0	1.0	7	6	0	0	0	0.125	8	1	8	0.0	0	0.5305507305910179	0.8258878808648912	0.7453750790946762	0.9153072794994742	0.3811189365857457	0.9187336048706947	0.9191652144965531	0.8929037781197183	0	0	0.0	0.0025888903625064033	19
4388	0.015940897717398546	0.0024823205157122317	0.0012393958110443258	0.9739381253274348	-1	0	0	0.2	1	1.0	5	1.0	1.0	6	5	0	0	0	0.14285714285714285	7	1	7	0.0	0	0.6262165857925499	0.8400944645176147	0.7453750790946762	0.8215297558603517	0.39419089212382	0.6059478879888137	0.8494272991126166	0.7694714970958487	0	0	0.0	0.0012393958110443258	10
2347	0.01964869537697722	0.0028186123927579575	0.00211363536702799	0.9746138992318113	-1	0	0	0.16666666666666666	1	1.0	6	1.0	1.0	7	6	0	0	0	0.125	8	1	8	0.0	0	0.5305507305910179	0.8258878808648912	0.7453750790946762	0.9158189605930644	0.3811189365857457	0.9187336048706947	0.9222427337025292	0.8931145735512056	0	0	0.0	0.00211363536702799	6
3001	0.019461734753184412	0.0027356925658085026	0.002389536234640572	0.9745460692216695	-1	0	0	0.16666666666666666	1	1.0	6	1.0	1.0	7	6	0	0	0	0.125	8	1	8	0.0	0	0.5305507305910179	0.8258878808648912	0.7453750790946762	0.9158189605930644	0.3811189365857457	0.9187336048706947	0.9222427337025292	0.8931145735512056	0	0	0.0	0.002389536234640572	18
1565	0.019575563382081614	0.0028984110918042548	0.002897159246968081	0.974790750671775	-1	0	0	0.16666666666666666	1	1.0	6	1.0	1.0	7	6	0	0	0	0.125	8	1	8	0.0	0	0.5305507305910179	0.8258878808648912	0.7453750790946762	0.9158189605930644	0.3811189365857457	0.9187336048706947	0.9222427337025292	0.8931145735512056	0	0	0.0	0.002897159246968081	18
833	0.01891701045914336	0.0014422186672875604	-0.0013593197186631792	0.9711593077824686	-1	0	0	0.3333333333333333	2	0.7142857142857143	5	0.5625	0.5714285714285714	6	4	2	2	0	0.25	8	2	9	0.3333333333333333	0	0.6920245305318005	0.7945974398987379	0.6004601492284413	0.9053817616892272	0.42409113612885074	0.8948021888727092	0.8545331989305376	0.8718456302029174	0.5833333333333333	0.16666666666666666	0.0	-0.00013593197186631792	16
2718	0.019321134825502805	0.002781694600049589	0.0020298863444529473	0.974567923294465	-1	0	0	0.16666666666666666	1	1.0	6	1.0	1.0	7	6	0	0	0	0.125	8	1	8	0.0	0	0.5305507305910179	0.8258878808648912	0.7453750790946762	0.9158189605930644	0.3811189365857457	0.9187336048706947	0.9222427337025292	0.8931145735512056	0	0	0.0	0.0020298863444529473	15
90	0.029367816560177923	0.006883186823989166	-0.006834140089318915	0.9824025382376461	-1	0	0	0.4	4	0.6153846153846154	8	0.3125	0.38461538461538464	8	5	6	3	0	0.75	6	8	15	0.23076923076923078	0.14285714285714285	0.27262043838647443	0.8973980053055408	0.9096084598534777	0.6738350879593138	0.7470898921727063	0.9353269683526604	0.9162873957124716	0.8647433592565403	0.125	0.25	0.0	-0.0006834140089318915	7
4126	0.01656078394077829	0.006369492812282128	-0.0063027058669225325	0.9737996842534238	-1	0	0	0.3333333333333333	2	0.8333333333333334	5	0.5714285714285714	0.8333333333333334	7	5	0	0	0	0.2857142857142857	2	7	8	0.0	0	0.5305507305910179	0.8258878808648912	0.7453750790946762	0.9158189605930644	0.3811189365857457	0.9187336048706947	0.9222427337025292	0.8931145735512056	0	0	0.0	-0.0006302705866922532	1
1906	0.01962203989074134	0.0030461606876283054	0.0030079680468678514	0.9747160070996147	-1	0	0	0.16666666666666666	1	1.0	6	1.0	1.0	7	6	0	0	0	0.125	8	1	8	0.0	0	0.5305507305910179	0.8258878808648912	0.7453750790946762	0.9158189605930644	0.3811189365857457	0.9187336048706947	0.9222427337025292	0.8931145735512056	0	0	0.0	0.0030079680468678514	90
3752	0.02073865501091961	0.006822956237730794	-0.006814586028056598	0.694683622371585	-1	0	0	0.2	1	1.0	5	1.0	1.0	6	5	0	0	0	0.14285714285714285	1	7	7	0.0	0	0.5305507305910179	0.8218234975835498	0.6410976669696113	0.8897037577122644	0.39419089212382	0.9311699488999646	0.8942084473823512	0.8883262123761818	0	0	0.0	-0.0006814586028056598	1
4451	0.01915837577442745	0.0029355837141571304	0.0027843984362432577	0.9743810978455565	-1	0	0	0.16666666666666666	1	1.0	6	1.0	1.0	7	6	0	0	0	0.125	8	1	8	0.0	0	0.5305507305910179	0.8258878808648912	0.7453750790946762	0.9158189605930644	0.40726284766189436	0.8905819593346705	0.8576271370217208	0.8822005670769583	0	0	0.0	0.0027843984362432577	42
4235	0.019497331962686697	0.002888830854214909	0.0026467972889448596	0.9743009172420077	-1	0	0	0.16666666666666666	1	1.0	6	1.0	1.0	7	6	0	0	0	0.125	8	1	8	0.0	0	0.5305507305910179	0.8258878808648912	0.7453750790946762	0.9158189605930644	0.40726284766189436	0.9046660674234773	0.8576271370217208	0.8874141972670602	0	0	0.0	0.0026467972889448596	13
485	0.0017427007412972558	0.0016954320162903224	-0.001693349426997149	0.9832711559276295	-1	0	0	1.0	1	0	0	1.0	0	1	0	0	0	0	0.5	2	1	2	0.0	0	0	0	0	0	0	0	0	0	0	0	0	-0.0001693349426997149	9
1945	0.01932824966404838	0.0026816824674068336	0.0023413396503174015	0.9747208099360548	-1	0	0	0.16666666666666666	1	1.0	6	1.0	1.0	7	6	0	0	0	0.125	8	1	8	0.0	0	0.5305507305910179	0.8258878808648912	0.7453750790946762	0.9158189605930644	0.3811189365857457	0.9187336048706947	0.9222427337025292	0.8931145735512056	0	0	0.0	0.0023413396503174015	15
4441	0.019015255721759498	0.0028905055464615824	0.002696962428607831	0.9747830908256894	-1	0	0	0.16666666666666666	1	1.0	6	1.0	1.0	7	6	0	0	0	0.125	8	1	8	0.0	0	0.5305507305910179	0.8258878808648912	0.7453750790946762	0.9158189605930644	0.3811189365857457	0.9187336048706947	0.9222427337025292	0.8931145735512056	0	0	0.0	0.002696962428607831	39
4419	0.019049466798839187	0.003147069046258482	0.002953042519899561	0.9744542576627457	-1	0	0	0.16666666666666666	1	1.0	6	1.0	1.0	7	6	0	0	0	0.125	8	1	8	0.0	0	0.5305507305910179	0.8258878808648912	0.7453750790946762	0.9158189605930644	0.3811189365857457	0.9187336048706947	0.9222427337025292	0.8931145735512056	0	0	0.0	0.002953042519899561	13
1079	0.015277209728933552	0.002625435810436234	0.00039188728358122447	0.9747887169178064	-1	0	0	0.2	1	1.0	5	1.0	1.0	6	5	0	0	0	0.14285714285714285	7	1	7	0.0	0	0.6262165857925499	0.8400944645176147	0.7453750790946762	0.8215297558603517	0.36796556044511913	0.7119341817693432	0.8942084473823512	0.7963265369724375	0	0	0.0	0.00039188728358122447	7
687	0.025586254012089624	0.004190731009138724	-0.004067959966254512	0.973022771777139	-1	0	0	0.3	3	0.8461538461538461	11	0.5357142857142857	0.6923076923076923	11	9	3	3	0	0.14285714285714285	2	14	15	0.375	0.15384615384615385	0.5752072489179743	0.7394457054638907	0.6061331172593728	0.9266030202495963	0.4885020383698113	0.921613123837916	0.8548885823320029	0.8823007509254551	0.45454545454545453	0.36363636363636365	0.0	-0.00040679599662545116	15
2523	0.019879498226074207	0.003066464780562612	0.0030639405113110554	0.974653218597918	-1	0	0	0.16666666666666666	1	1.0	6	1.0	1.0	7	6	0	0	0	0.125	8	1	8	0.0	0	0.5305507305910179	0.8258878808648912	0.7453750790946762	0.9158189605930644	0.3811189365857457	0.9187336048706947	0.9222427337025292	0.8931145735512056	0	0	0.0	0.0030639405113110554	50
3959	0.03081180567439785	0.010864142227680779	-0.010536662424990212	0.9344621072854062	-1	0	0	0.16666666666666666	1	1.0	7	1.0	1.0	8	7	0	0	0	0.1111111111111111	9	1	9	0.0	0	0.7640001315228506	0.8438194021376444	0.7453750790946762	0.9611536896233257	0.36796556044511913	0.9106797738896417	0.9272176529488231	0.9172687691944754	0	0	0.0	-0.0010536662424990213	2
2063	0.020050301111015228	0.003036273243492679	0.0029962384189999303	0.9747174658023748	-1	0	0	0.16666666666666666	1	1.0	6	1.0	1.0	7	6	0	0	0	0.125	8	1	8	0.0	0	0.5305507305910179	0.8258878808648912	0.7453750790946762	0.9158189605930644	0.3811189365857457	0.9187336048706947	0.9222427337025292	0.8931145735512056	0	0	0.0	0.0029962384189999303	67
1869	0.019197881478724935	0.002785374597147792	0.002502948374096766	0.9746406065874987	-1	0	0	0.16666666666666666	1	1.0	6	1.0	1.0	7	6	0	0	0	0.125	8	1	8	0.0	0	0.5305507305910179	0.8258878808648912	0.7453750790946762	0.9158189605930644	0.3811189365857457	0.9187336048706947	0.9222427337025292	0.8931145735512056	0	0	0.0	0.002502948374096766	8
2589	0.019501116204425635	0.0025097596644720354	0.002286245513192717	0.974674697886541	-1	0	0	0.16666666666666666	1	1.0	6	1.0	1.0	7	6	0	0	0	0.125	8	1	8	0.0	0	0.5305507305910179	0.8258878808648912	0.7453750790946762	0.9158189605930644	0.3811189365857457	0.9187336048706947	0.9222427337025292	0.8931145735512056	0	0	0.0	0.002286245513192717	10
2535	0.020203527966756292	0.002967142442990544	0.0029250609893210888	0.9747584443591971	-1	0	0	0.16666666666666666	1	1.0	6	1.0	1.0	7	6	0	0	0	0.125	8	1	8	0.0	0	0.5305507305910179	0.8258878808648912	0.7453750790946762	0.9158189605930644	0.3811189365857457	0.9187336048706947	0.9222427337025292	0.8931145735512056	0	0	0.0	0.0029250609893210888	58
2739	0.0192718475022396	0.005625750305635943	-0.005298818162344706	0.9745036748725608	-1	0	0	0.2	1	1.0	5	1.0	1.0	6	5	0	0	0	0.14285714285714285	1	7	7	0.0	0	0.5305507305910179	0.8218234975835498	0.6410976669696113	0.8897037577122644	0.39419089212382	0.9311699488999646	0.8942084473823512	0.8883262123761818	0	0	0.0	-0.0005298818162344706	2
358	0.0046632694080620055	0.0032643513479425476	-0.0032640785139220287	0.9775147929045063	-1	0	0	0.25	1	1.0	3	1.0	0.6666666666666666	3	2	1	0	0	0.2	1	5	5	0.0	0	0.22615222036913582	0.9339044948259403	0.6641184300558783	0.8586186279562631	0.4618458990534199	0.6680847078863662	0.7844901089553674	0.847770944252675	0	0	0.0	-0.00032640785139220285	13
4022	0.01928843873022223	0.0028608419152969787	0.002576460346573642	0.974597463233487	-1	0	0	0.16666666666666666	1	1.0	6	1.0	1.0	7	6	0	0	0	0.125	8	1	8	0.0	0	0.5305507305910179	0.8258878808648912	0.7453750790946762	0.9158189605930644	0.3811189365857457	0.9187336048706947	0.9222427337025292	0.8931145735512056	0	0	0.0	0.002576460346573642	34
1795	0.019837529027541902	0.0029327385206997904	0.0028265490776449953	0.9747492987584471	-1	0	0	0.16666666666666666	1	1.0	6	1.0	1.0	7	6	0	0	0	0.125	8	1	8	0.0	0	0.5305507305910179	0.8258878808648912	0.7453750790946762	0.9158189605930644	0.3811189365857457	0.9187336048706947	0.9222427337025292	0.8931145735512056	0	0	0.0	0.0028265490776449953	47
591	0.015184175817474081	0.001557874372556554	0.000222848005959099	0.9746770029117514	-1	0	0	0.14285714285714285	1	1.0	8	1.0	1.0	9	8	0	3	0	0.1	10	1	10	1.0	0	0.5752072489179743	0.7187326452320345	0.776183022328118	0.9102877902209899	0.5651378935768957	0.9102163244470843	0.8051177257860677	0.8649709066099899	0.1111111111111111	0.2222222222222222	0.0	0.000222848005959099	103
2025	0.01950157589893022	0.00295090623655931	0.0028481971406400216	0.9747020387310542	-1	0	0	0.16666666666666666	1	1.0	6	1.0	1.0	7	6	0	0	0	0.125	8	1	8	0.0	0	0.5305507305910179	0.8258878808648912	0.7453750790946762	0.9158189605930644	0.3811189365857457	0.9187336048706947	0.9222427337025292	0.8931145735512056	0	0	0.0	0.0028481971406400216	40
2461	0.019281628491697247	0.002741649022180746	0.0021426608578062408	0.9746688677607898	-1	0	0	0.16666666666666666	1	1.0	6	1.0	1.0	7	6	0	0	0	0.125	8	1	8	0.0	0	0.5305507305910179	0.8258878808648912	0.7453750790946762	0.9158189605930644	0.3811189365857457	0.9187336048706947	0.9222427337025292	0.8931145735512056	0	0	0.0	0.0021426608578062408	11
2095	0.01961340761167584	0.0030387331644465667	0.0030297295202998094	0.9746957437978139	-1	0	0	0.16666666666666666	1	1.0	6	1.0	1.0	7	6	0	0	0	0.125	8	1	8	0.0	0	0.5305507305910179	0.8258878808648912	0.7453750790946762	0.9158189605930644	0.3811189365857457	0.9187336048706947	0.9222427337025292	0.8931145735512056	0	0	0.0	0.0030297295202998094	12
4005	0.019704527968324465	0.002812865295161199	0.002452401633285473	0.9746208793734228	-1	0	0	0.16666666666666666	1	1.0	6	1.0	1.0	7	6	0	0	0	0.125	8	1	8	0.0	0	0.5305507305910179	0.8258878808648912	0.7453750790946762	0.9158189605930644	0.6695061374925014	0.9386579406584842	0.9222427337025292	0.9023721886461014	0	0	0.0	0.002452401633285473	14
2890	0.019592461809806987	0.0029962457043664747	0.002492617170683543	0.9748507124436159	-1	0	0	0.16666666666666666	1	1.0	6	1.0	1.0	7	6	0	0	0	0.125	8	1	8	0.0	0	0.5305507305910179	0.8258878808648912	0.7453750790946762	0.9158189605930644	0.3811189365857457	0.9187336048706947	0.9222427337025292	0.8931145735512056	0	0	0.0	0.002492617170683543	7
364	0.0044136236359764314	0.002513676452528935	-0.002207444818568608	0.9825420854887713	-1	0	0	0.4	2	0.8	4	0.7777777777777778	0.4	2	2	4	4	0	1.0	3	3	7	0.3333333333333333	0.8	0.184825346022541	0.5014115209174236	0.4916689371428994	0.8477136120654347	0.7523695131912124	0.6751398550720867	0.9170869731582426	0.6938081731544611	0.5	0.5	0.3168281924107806	-0.00022074448185686082	50
1003	0.019046199181129094	0.0027490428713661456	0.00238005758401234	0.9746951897019497	-1	0	0	0.16666666666666666	1	1.0	6	1.0	1.0	7	6	0	0	0	0.125	8	1	8	0.0	0	0.5305507305910179	0.8258878808648912	0.7453750790946762	0.9158189605930644	0.3811189365857457	0.9187336048706947	0.9222427337025292	0.8931145735512056	0	0	0.0	0.00238005758401234	17
1777	0.01618650711218259	0.0028777754945505203	0.002696237028320934	0.9739146034812106	-1	0	0	0.2	1	1.0	5	1.0	1.0	6	5	0	0	0	0.14285714285714285	7	1	7	0.0	0	0.6262165857925499	0.8400944645176147	0.7453750790946762	0.8215297558603517	0.36796556044511913	0.7119341817693432	0.8942084473823512	0.7963265369724375	0	0	0.0	0.002696237028320934	11
5040	0.01941028881831722	0.0029151037775323545	0.0023713863125537377	0.9743221690846693	-1	0	0	0.16666666666666666	1	1.0	6	1.0	1.0	7	6	0	0	0	0.125	8	1	8	0.0	0	0.5305507305910179	0.8258878808648912	0.7453750790946762	0.9158189605930644	0.40726284766189436	0.8905819593346705	0.8576271370217208	0.8822005670769583	0	0	0.0	0.0023713863125537377	7
1431	0.020289640363622834	0.003025531264950915	0.002970619459273748	0.974659056642987	-1	0	0	0.16666666666666666	1	1.0	6	1.0	1.0	7	6	0	0	0	0.125	8	1	8	0.0	0	0.5305507305910179	0.8258878808648912	0.7453750790946762	0.9158189605930644	0.3811189365857457	0.9187336048706947	0.9222427337025292	0.8931145735512056	0	0	0.0	0.002970619459273748	44
830	0.038664704645480184	0.020157531323651275	-0.020145487357171667	0.8602439451541073	-1	0	0	0.125	1	1.0	10	0.5454545454545454	0.6	7	6	4	2	0	0.18181818181818182	11	2	12	0.18181818181818182	0	0.6026780345729763	0.9120899091850367	0.6061331172593728	0.8880866301725355	0.42409113612885074	0.9024380369152744	0.8714533192599476	0.9013035837080844	0.5714285714285714	0.2857142857142857	0.0	-0.0020145487357171666	1
1084	0.019272768646090975	0.0028424017703621604	0.0019640634267789605	0.9747315999256264	-1	0	0	0.16666666666666666	1	1.0	6	1.0	1.0	7	6	0	0	0	0.125	8	1	8	0.0	0	0.5305507305910179	0.8258878808648912	0.7453750790946762	0.9158189605930644	0.3811189365857457	0.9187336048706947	0.9222427337025292	0.8931145735512056	0	0	0.0	0.0019640634267789605	6
4472	0.021593845725401274	0.00940051624396298	-0.009119267556238637	0.7389530309093792	-1	0	0	0.16666666666666666	1	1.0	6	1.0	1.0	7	6	0	0	0	0.125	8	1	8	0.0	0	0.5850613795482611	0.8457340219956964	0.7453750790946762	0.9158189605930644	0.40726284766189436	0.8905819593346705	0.8576271370217208	0.8871236770423373	0	0	0.0	-0.0009119267556238637	0
744	0.010716799512180686	0.0026182098256007117	-0.002605739581893273	0.9766467795226835	-1	0	0	0.3	3	0.8461538461538461	11	0.38461538461538464	0.8461538461538461	13	11	1	1	0	0.23076923076923078	3	13	15	0.25	0.16666666666666666	0.47565498405951673	0.7649274246360085	0.776183022328118	0.8808916338430567	0.4885020383698113	0.8935738706496038	0.8051177257860677	0.8543981938569225	1.0	0.3076923076923077	0.0	-0.0002605739581893273	3
3419	0.012122011302494465	0.003700828206941817	-0.0034999238169287996	0.980990323941003	-1	0	0	0.25	1	1.0	4	1.0	1.0	5	4	0	0	0	0.16666666666666666	6	1	6	0.0	0	0.5305507305910179	0.8062713706580892	0.5368202548445465	0.9377701939860927	0.3548121843044926	0.9439585483807127	0.9222427337025292	0.910591163130551	0	0	0.0	-0.00034999238169287997	3
3092	0.019769568212548883	0.0030026746729881495	0.0028514189953785358	0.9747082713360256	-1	0	0	0.16666666666666666	1	1.0	6	1.0	1.0	7	6	0	0	0	0.125	8	1	8	0.0	0	0.5305507305910179	0.8258878808648912	0.7453750790946762	0.9158189605930644	0.3811189365857457	0.9187336048706947	0.9222427337025292	0.8931145735512056	0	0	0.0	0.0028514189953785358	38
3951	0.019648618045906785	0.004926076008101077	0.001011201915865309	0.9758621526311231	-1	0	0	0.16666666666666666	1	1.0	6	1.0	1.0	7	6	0	0	0	0.125	8	1	8	0.0	0	0.5453589698739849	0.7463255329692137	0.5368202548445465	0.9408127186265489	0.40726284766189436	0.9468201347349691	0.9237309145976451	0.9039170389375935	0	0	0.0	0.001011201915865309	7
2019	0.019312484409806832	0.005176287902695762	0.0015486137914758242	0.9752852287766756	-1	0	0	0.16666666666666666	1	1.0	6	1.0	1.0	7	6	0	0	0	0.125	8	1	8	0.0	0	0.6202993968936941	0.7367560550239074	0.7361576391295817	0.9142690458474173	0.40726284766189436	0.9043812674128265	0.8576271370217208	0.8677247566674939	0	0	0.0	0.0015486137914758242	8
879	0.01543871297143528	0.002382419916083726	0.001546016003082319	0.9740182056105482	-1	0	0	0.2	1	1.0	5	1.0	1.0	6	5	0	0	0	0.14285714285714285	7	1	7	0.0	0	0.6262165857925499	0.8400944645176147	0.7453750790946762	0.8215297558603517	0.36796556044511913	0.7119341817693432	0.8942084473823512	0.7963265369724375	0	0	0.0	0.001546016003082319	32
1213	0.020290105547104823	0.0030921907935047926	0.0030679463866432805	0.9748214250932028	-1	0	0	0.16666666666666666	1	1.0	6	1.0	1.0	7	6	0	0	0	0.125	8	1	8	0.0	0	0.5305507305910179	0.8258878808648912	0.7453750790946762	0.9158189605930644	0.3811189365857457	0.9187336048706947	0.9222427337025292	0.8931145735512056	0	0	0.0	0.0030679463866432805	24
787	0.019767030108541958	0.002909805774838776	0.0015058927694594692	0.975325785148026	-1	0	0	0.16666666666666666	1	1.0	6	1.0	1.0	7	6	0	0	0	0.125	8	1	8	0.0	0	0.7218824409940819	0.8086019956816277	0.7453750790946762	0.8169853287818654	0.40726284766189436	0.9007447852555265	0.8335627236260023	0.8473774090145628	0	0	0.0	0.0015058927694594692	11
1109	0.0189530639466626	0.0011553964346435227	0.0011072140226295215	0.9749489321963919	-1	0	0	0.4	4	0.6923076923076923	9	0.4166666666666667	0.6153846153846154	10	8	4	1	0	1.0	6	6	15	0.1	0.4444444444444444	0.5301656330167599	0.9039682699049695	0.4143610291890615	0.9473191858322692	0.8560804220399512	0.9632378319928774	0.9222427337025292	0.9426277370709102	1.0	0.5	0.0	0.0011072140226295215	1
2906	0.008866327941784253	0.004528491121875164	-0.004522546820393141	0.9720237278444948	-1	0	0	0.4	2	0.8	4	0.5833333333333334	0.8	6	4	0	0	0	0.3333333333333333	2	6	7	0.0	0	0.640886403055568	0.8501476364872189	0.7453750790946762	0.9267171525542613	0.36796556044511913	0.9320851373321187	0.9265080293120773	0.9086628772036499	0	0	0.0	-0.0004522546820393141	0
2658	0.018692865502296124	0.0030942314789688154	0.0029140974031941695	0.9746778557257828	-1	0	0	0.16666666666666666	1	1.0	6	1.0	1.0	7	6	0	0	0	0.125	8	1	8	0.0	0	0.5305507305910179	0.8258878808648912	0.7453750790946762	0.9158189605930644	0.3811189365857457	0.9187336048706947	0.9222427337025292	0.8931145735512056	0	0	0.0	0.0029140974031941695	34
813	0.02587136133737742	0.003959713788703539	-0.001998283257158421	0.9749496739570823	-1	0	0	0.3	3	0.8461538461538461	11	0.5357142857142857	0.6923076923076923	11	9	3	3	0	0.14285714285714285	2	14	15	0.375	0.15384615384615385	0.5752072489179743	0.7434861393569033	0.6061331172593728	0.9446945153018923	0.4885020383698113	0.9120386205145555	0.8548885823320029	0.8889750098485559	0.45454545454545453	0.36363636363636365	0.0	-0.00019982832571584209	20
806	0.016046902038348014	0.004980472666495254	-0.004882524965234661	0.9045084765941629	-1	0	0	0.5	4	0.6	6	0.4	0.6	7	6	4	1	0	0.3	3	10	12	0.09090909090909091	0.2	0.5857210674040065	0.7386425638717364	0.7453750790946762	0.914724914158347	0.3811189365857457	0.8864268015587133	0.840842840599351	0.8608226009047325	1.0	0.14285714285714285	0.0	-0.0004882524965234661	3
764	0.019541305127445587	0.0031651194988101096	0.0031332034819311445	0.9746004948383455	-1	0	0	0.16666666666666666	1	1.0	6	1.0	1.0	7	6	0	0	0	0.125	8	1	8	0.0	0	0.5305507305910179	0.8258878808648912	0.7453750790946762	0.9158189605930644	0.3811189365857457	0.9187336048706947	0.9222427337025292	0.8931145735512056	0	0	0.0	0.0031332034819311445	127
3543	0.016490417379524485	0.003494344608075788	0.000856841740991689	0.9754574066514485	-1	0	0	0.2	1	1.0	5	1.0	1.0	6	5	0	0	0	0.14285714285714285	7	1	7	0.0	0	0.6336207054340335	0.7474688121384813	0.6410976669696113	0.9201732478027423	0.39419089212382	0.9173504853727055	0.8951946700200382	0.8785653376124706	0	0	0.0	0.000856841740991689	8
1786	0.019881390040155933	0.0025572189157653997	0.002275787030603164	0.9747770317919925	-1	0	0	0.16666666666666666	1	1.0	6	1.0	1.0	7	6	0	0	0	0.125	8	1	8	0.0	0	0.5305507305910179	0.8258878808648912	0.7453750790946762	0.9158189605930644	0.3811189365857457	0.9187336048706947	0.9222427337025292	0.8931145735512056	0	0	0.0	0.002275787030603164	10
2137	0.0189775813884895	0.0029707010211689243	0.002559846414866249	0.974561797998517	-1	0	0	0.16666666666666666	1	1.0	6	1.0	1.0	7	6	0	0	0	0.125	8	1	8	0.0	0	0.5305507305910179	0.8258878808648912	0.7453750790946762	0.9158189605930644	0.3811189365857457	0.9187336048706947	0.9222427337025292	0.8931145735512056	0	0	0.0	0.002559846414866249	30
1304	0.019322393816274208	0.0031169430302251137	0.002728848433504566	0.9746613544271342	-1	0	0	0.16666666666666666	1	1.0	6	1.0	1.0	7	6	0	0	0	0.125	8	1	8	0.0	0	0.5305507305910179	0.8258878808648912	0.7453750790946762	0.9158189605930644	0.3811189365857457	0.9187336048706947	0.9222427337025292	0.8931145735512056	0	0	0.0	0.002728848433504566	13
298	0.007596861643718805	0.004004501971093093	-0.003431478371759824	0.9699971813040282	-1	0	0	0.3	3	0.8461538461538461	11	0.23809523809523808	0.7692307692307693	12	10	2	2	0	0.7777777777777778	9	7	15	0.3333333333333333	0.16666666666666666	0.7122648192435587	0.8227398954979243	0.7212098773390528	0.8851690801083472	0.8098100094973129	0.9609392974019764	0.890262181112505	0.9055134572119076	0.5416666666666666	0.4166666666666667	0.0	-0.0003431478371759824	15
4181	0.01918854229501367	0.0019315518576605488	-0.0002647418766851782	0.9765545975489095	-1	0	0	0.16666666666666666	1	1.0	6	1.0	1.0	7	6	0	0	0	0.125	8	1	8	0.0	0	0.5712532797015569	0.7379463186821072	0.663535531804186	0.9061623242638442	0.40726284766189436	0.9133267959401615	0.8576271370217208	0.8682958338717995	0	0	0.0	-2.6474187668517822e-05	7
762	0.0205620453756918	0.0025649583099697283	-0.002551830498209431	0.9705165562095338	-1	0	0	0.16666666666666666	1	1.0	7	0.42857142857142855	0.5714285714285714	4	4	4	3	0	0.42857142857142855	7	3	9	0.25	0	0.42570494413320814	0.9340127677693241	0.6491253440161586	0.9459412657176537	0.4701397004383433	0.9623141401908825	0.8635899289311347	0.9486998144057104	0.5	0.75	0.22964325795058518	-0.0002551830498209431	3
2917	0.01563597226019433	0.0022228609425026277	0.0008189030018138615	0.9740050470950324	-1	0	0	0.2	1	1.0	5	1.0	1.0	6	5	0	0	0	0.14285714285714285	7	1	7	0.0	0	0.6262165857925499	0.8400944645176147	0.7453750790946762	0.8215297558603517	0.36796556044511913	0.7119341817693432	0.8942084473823512	0.7963265369724375	0	0	0.0	0.0008189030018138615	4
517	0.015980135083977207	0.004871844841183413	-0.00463037538756445	0.9743357905598642	-1	0	0	0.3	3	0.7692307692307693	10	0.26785714285714285	0.6153846153846154	10	8	4	4	0	0.875	7	8	15	0.4	0	0.580143078131368	0.8161049746638491	0.6061331172593728	0.9217932326790303	0.4885020383698113	0.9525080660921331	0.860428158890426	0.910402586586573	0.44999999999999996	0.4	0.0	-0.000463037538756445	8
1641	0.019806397722655605	0.002811842747967026	0.0026042814598249858	0.9749311951526399	-1	0	0	0.16666666666666666	1	1.0	6	1.0	1.0	7	6	0	0	0	0.125	8	1	8	0.0	0	0.5305507305910179	0.8258878808648912	0.7453750790946762	0.9158189605930644	0.3811189365857457	0.9187336048706947	0.9222427337025292	0.8931145735512056	0	0	0.0	0.0026042814598249858	19
2236	0.019386423865430786	0.0030327968819999916	0.0027905897843885324	0.9744789010398963	-1	0	0	0.16666666666666666	1	1.0	6	1.0	1.0	7	6	0	0	0	0.125	8	1	8	0.0	0	0.5305507305910179	0.8258878808648912	0.7453750790946762	0.9158189605930644	0.3811189365857457	0.9187336048706947	0.9222427337025292	0.8931145735512056	0	0	0.0	0.0027905897843885324	57
4804	0.01989707933195482	0.003144828521423608	0.003070866906783768	0.9742828044896943	-1	0	0	0.16666666666666666	1	1.0	6	1.0	1.0	7	6	0	0	0	0.125	8	1	8	0.0	0	0.5305507305910179	0.8258878808648912	0.7453750790946762	0.9158189605930644	0.40726284766189436	0.8905819593346705	0.8576271370217208	0.8822005670769583	0	0	0.0	0.003070866906783768	8
4046	0.020208051579394447	0.00320237884137708	0.0031918826466434814	0.9743784037647524	-1	0	0	0.16666666666666666	1	1.0	6	1.0	1.0	7	6	0	0	0	0.125	8	1	8	0.0	0	0.5305507305910179	0.8258878808648912	0.7453750790946762	0.9158189605930644	0.40726284766189436	0.9046660674234773	0.8576271370217208	0.8874141972670602	0	0	0.0	0.0031918826466434814	36
4369	0.03193558492756637	0.004937258027772808	-0.002907698523948617	0.6108291413183999	-1	0	0	0.1	1	1.0	13	1.0	0.8461538461538461	12	11	2	2	0	0.06666666666666667	15	1	15	0.2857142857142857	0	0.7218824409940819	0.8990181755388266	0.5397147651185967	0.8404526798362633	0.40726284766189436	0.9254769158669526	0.8459701356761901	0.8930601765110626	0.5416666666666667	0.08333333333333333	0.0	-0.0002907698523948617	2
3270	0.005933867063966567	0.003162747528078306	-0.002956987171770264	0.9821836508925715	-1	0	0	0.25	1	1.0	3	1.0	1.0	4	3	0	0	0	0.2	5	1	5	0.0	0	0.5654027234982519	0.7064484925286071	0.5368202548445465	0.94280888844552	0.38103751598319346	0.9447369164032894	0.8819487154564205	0.8978127443770544	0	0	0.0	-0.0002956987171770264	3
2534	0.01952128961402481	0.0031252034381710255	0.002447614167062629	0.9749023529168923	-1	0	0	0.16666666666666666	1	1.0	6	1.0	1.0	7	6	0	0	0	0.125	8	1	8	0.0	0	0.5305507305910179	0.8258878808648912	0.7453750790946762	0.9158189605930644	0.3811189365857457	0.9187336048706947	0.9222427337025292	0.8931145735512056	0	0	0.0	0.002447614167062629	13
3756	0.01966397310319102	0.0030232155087903732	0.0028789293366446073	0.9748679565828573	-1	0	0	0.16666666666666666	1	1.0	6	1.0	1.0	7	6	0	0	0	0.125	8	1	8	0.0	0	0.5305507305910179	0.8258878808648912	0.7453750790946762	0.9158189605930644	0.3811189365857457	0.9187336048706947	0.9222427337025292	0.8931145735512056	0	0	0.0	0.0028789293366446073	18
2282	0.02010592408381545	0.0029040522670515587	0.0026665615922608393	0.974594254455449	-1	0	0	0.16666666666666666	1	1.0	6	1.0	1.0	7	6	0	0	0	0.125	8	1	8	0.0	0	0.5305507305910179	0.8258878808648912	0.7453750790946762	0.9158189605930644	0.3811189365857457	0.9187336048706947	0.9222427337025292	0.8931145735512056	0	0	0.0	0.0026665615922608393	40
4223	0.008742725774909903	0.004309496228906671	-0.0032850646298772978	0.9836346630816767	-1	0	0	0.25	1	1.0	4	1.0	1.0	5	4	0	0	0	0.16666666666666666	6	1	6	0.0	0	0.5305507305910179	0.8063176750283249	0.5368202548445465	0.9377701939860927	0.3191685283310265	0.9451189052370745	0.901489865922672	0.9111984856740931	0	0	0.0	-0.00032850646298772975	1
4928	0.01957447212531915	0.003438906767922041	0.0034190649734425153	0.9743525425882565	-1	0	0	0.16666666666666666	1	1.0	6	1.0	1.0	7	6	0	0	0	0.125	8	1	8	0.0	0	0.5305507305910179	0.8258878808648912	0.7453750790946762	0.9158189605930644	0.40726284766189436	0.8905819593346705	0.8576271370217208	0.8822005670769583	0	0	0.0	0.0034190649734425153	96
2992	0.019913170147571945	0.0027533276417182405	0.0024990641098598244	0.9747106747534	-1	0	0	0.16666666666666666	1	1.0	6	1.0	1.0	7	6	0	0	0	0.125	8	1	8	0.0	0	0.5305507305910179	0.8258878808648912	0.7453750790946762	0.9158189605930644	0.3811189365857457	0.9187336048706947	0.9222427337025292	0.8931145735512056	0	0	0.0	0.0024990641098598244	26
4989	0.020392875728838782	0.003423720867491742	0.0034235161182493722	0.974385634168192	-1	0	0	0.16666666666666666	1	1.0	6	1.0	1.0	7	6	0	0	0	0.125	8	1	8	0.0	0	0.5305507305910179	0.8258878808648912	0.7453750790946762	0.9158189605930644	0.40726284766189436	0.8905819593346705	0.8576271370217208	0.8822005670769583	0	0	0.0	0.0034235161182493722	20
980	0.019604116017103147	0.002663283751168746	0.002226052290959505	0.9745442345997513	-1	0	0	0.16666666666666666	1	1.0	6	1.0	1.0	7	6	0	0	0	0.125	8	1	8	0.0	0	0.5305507305910179	0.8258878808648912	0.7453750790946762	0.9158189605930644	0.3811189365857457	0.9187336048706947	0.9222427337025292	0.8931145735512056	0	0	0.0	0.002226052290959505	45
3514	0.01950313156108172	0.002798059465789188	0.0026323961810052637	0.9745883742576571	-1	0	0	0.16666666666666666	1	1.0	6	1.0	1.0	7	6	0	0	0	0.125	8	1	8	0.0	0	0.5305507305910179	0.8258878808648912	0.7453750790946762	0.9158189605930644	0.3811189365857457	0.9187336048706947	0.9222427337025292	0.8931145735512056	0	0	0.0	0.0026323961810052637	24
4450	0.019436936593318004	0.0025018113481740994	0.002414543684972357	0.9745996397985351	-1	0	0	0.16666666666666666	1	1.0	6	1.0	1.0	7	6	0	0	0	0.125	8	1	8	0.0	0	0.5305507305910179	0.8258878808648912	0.7453750790946762	0.9158189605930644	0.3811189365857457	0.9187336048706947	0.9222427337025292	0.8931145735512056	0	0	0.0	0.002414543684972357	24
2327	0.019759557080818224	0.003039771554238523	0.0030392954346819966	0.9747397330158896	-1	0	0	0.16666666666666666	1	1.0	6	1.0	1.0	7	6	0	0	0	0.125	8	1	8	0.0	0	0.5305507305910179	0.8258878808648912	0.7453750790946762	0.9158189605930644	0.3811189365857457	0.9187336048706947	0.9222427337025292	0.8931145735512056	0	0	0.0	0.0030392954346819966	7
3032	0.019384931652781153	0.002881175929939708	0.002355722761389127	0.9748856070999984	-1	0	0	0.16666666666666666	1	1.0	6	1.0	1.0	7	6	0	0	0	0.125	8	1	8	0.0	0	0.5305507305910179	0.8258878808648912	0.7453750790946762	0.9158189605930644	0.3811189365857457	0.9176475699192074	0.9206615304816359	0.8926536374664042	0	0	0.0	0.002355722761389127	10
3164	0.01970509674295487	0.002729593768511764	0.0024513303836784035	0.9746501393904009	-1	0	0	0.16666666666666666	1	1.0	6	1.0	1.0	7	6	0	0	0	0.125	8	1	8	0.0	0	0.5305507305910179	0.8258878808648912	0.7453750790946762	0.9158189605930644	0.3811189365857457	0.9187336048706947	0.9222427337025292	0.8931145735512056	0	0	0.0	0.0024513303836784035	9
1080	0.016081118887273496	0.003473367627293406	0.000981784443692037	0.9747104611274109	-1	0	0	0.2	1	1.0	5	1.0	1.0	6	5	0	0	0	0.14285714285714285	7	1	7	0.0	0	0.6262165857925499	0.8408666975614608	0.6873132619100584	0.823714036441741	0.3970901580693712	0.7236665423958947	0.8280504469671509	0.8005459029897015	0	0	0.0	0.000981784443692037	9
1475	0.019174157066788797	0.002786274771852224	0.0024209579293600503	0.9745875761111743	-1	0	0	0.16666666666666666	1	1.0	6	1.0	1.0	7	6	0	0	0	0.125	8	1	8	0.0	0	0.5305507305910179	0.8258878808648912	0.7453750790946762	0.9158189605930644	0.3811189365857457	0.9187336048706947	0.9222427337025292	0.8931145735512056	0	0	0.0	0.0024209579293600503	9
576	0.00400172916371555	0.002306563957764029	-0.00205198273227159	0.982783514341842	-1	0	0	0.4	2	0.8	4	0.7777777777777778	0.4	2	2	4	3	0	1.0	3	3	7	0.25	0.8	0.184825346022541	0.5014115209174236	0.4916689371428994	0.8477136120654347	0.7182187614061737	0.7451732071522429	0.9045756240052332	0.7174442896007263	0.5	0.5	0.2114768284541698	-0.00020519827322715902	23
4492	0.020002906831377554	0.00292468342564323	0.002788349107252937	0.9745873389168264	-1	0	0	0.16666666666666666	1	1.0	6	1.0	1.0	7	6	0	0	0	0.125	8	1	8	0.0	0	0.5305507305910179	0.8258878808648912	0.7453750790946762	0.9158189605930644	0.3811189365857457	0.9187336048706947	0.9222427337025292	0.8931145735512056	0	0	0.0	0.002788349107252937	12
1285	0.019827480105964978	0.0028345695187375797	0.002384650172027131	0.9744953802403823	-1	0	0	0.16666666666666666	1	1.0	6	1.0	1.0	7	6	0	0	0	0.125	8	1	8	0.0	0	0.5305507305910179	0.8258878808648912	0.7453750790946762	0.9158189605930644	0.3811189365857457	0.9187336048706947	0.9222427337025292	0.8931145735512056	0	0	0.0	0.002384650172027131	10
1261	0.019876821381747376	0.002952441266942371	0.002739825838959005	0.9746577501511065	-1	0	0	0.16666666666666666	1	1.0	6	1.0	1.0	7	6	0	0	0	0.125	8	1	8	0.0	0	0.5305507305910179	0.8258878808648912	0.7453750790946762	0.9158189605930644	0.3811189365857457	0.9187336048706947	0.9222427337025292	0.8931145735512056	0	0	0.0	0.002739825838959005	8
1379	0.01981090860865687	0.0028498918730992537	0.0028250598515500427	0.9748203437514064	-1	0	0	0.16666666666666666	1	1.0	6	1.0	1.0	7	6	0	0	0	0.125	8	1	8	0.0	0	0.5305507305910179	0.8258878808648912	0.7453750790946762	0.9158189605930644	0.3811189365857457	0.9187336048706947	0.9222427337025292	0.8931145735512056	0	0	0.0	0.0028250598515500427	44
2355	0.019421593313931326	0.0030113987631673485	0.0026783865337294977	0.9745468365989455	-1	0	0	0.16666666666666666	1	1.0	6	1.0	1.0	7	6	0	0	0	0.125	8	1	8	0.0	0	0.5305507305910179	0.8258878808648912	0.7453750790946762	0.9158189605930644	0.3811189365857457	0.9187336048706947	0.9222427337025292	0.8931145735512056	0	0	0.0	0.0026783865337294977	21
3117	0.019262480241067102	0.002809697015090137	0.0018431282841171197	0.9746242009045046	-1	0	0	0.16666666666666666	1	1.0	6	1.0	1.0	7	6	0	0	0	0.125	8	1	8	0.0	0	0.5305507305910179	0.8258878808648912	0.7453750790946762	0.9158189605930644	0.3811189365857457	0.9187336048706947	0.9222427337025292	0.8931145735512056	0	0	0.0	0.0018431282841171197	11
943	0.016361448107131943	0.0023644612326755208	0.001518530861136971	0.9747434523027109	-1	0	0	0.2	1	1.0	5	1.0	1.0	6	5	0	0	0	0.14285714285714285	7	1	7	0.0	0	0.6336207054340335	0.7474688121384813	0.6410976669696113	0.9201732478027423	0.39419089212382	0.9173504853727055	0.8951946700200382	0.8785653376124706	0	0	0.0	0.001518530861136971	18
4672	0.019553370781594213	0.002921475662286009	0.0024781433459176035	0.974304821262822	-1	0	0	0.16666666666666666	1	1.0	6	1.0	1.0	7	6	0	0	0	0.125	8	1	8	0.0	0	0.5305507305910179	0.8258878808648912	0.7453750790946762	0.9158189605930644	0.40726284766189436	0.8905819593346705	0.8576271370217208	0.8822005670769583	0	0	0.0	0.0024781433459176035	31
4599	0.00895943279214792	0.005896342948229106	-0.005291761052298505	0.9841298226355714	-1	0	0	0.25	1	1.0	4	1.0	1.0	5	4	0	0	0	0.16666666666666666	6	1	6	0.0	0	0.5305507305910179	0.8063176750283249	0.5368202548445465	0.9377701939860927	0.40726284766189436	0.9310846797338804	0.901489865922672	0.9044318210538992	0	0	0.0	-0.0005291761052298505	0
1293	0.020085970144752927	0.0030074178836931456	0.0020874722590511993	0.9742488744681991	-1	0	0	0.16666666666666666	1	1.0	6	1.0	1.0	7	6	0	0	0	0.125	8	1	8	0.0	0	0.5305507305910179	0.8258878808648912	0.7453750790946762	0.9158189605930644	0.40726284766189436	0.8887931286469082	0.9011563795775256	0.8815676989066871	0	0	0.0	0.0020874722590511993	4
953	0.019968157769923	0.003144586671954625	0.0031163586084636294	0.9746913335995749	-1	0	0	0.16666666666666666	1	1.0	6	1.0	1.0	7	6	0	0	0	0.125	8	1	8	0.0	0	0.5305507305910179	0.8258878808648912	0.7453750790946762	0.9158189605930644	0.3811189365857457	0.9187336048706947	0.9222427337025292	0.8931145735512056	0	0	0.0	0.0031163586084636294	102
1656	0.020921372278569616	0.0068088286265151265	-0.006808727805889605	0.7039242752006138	-1	0	0	0.2	1	1.0	5	1.0	1.0	6	5	0	0	0	0.14285714285714285	1	7	7	0.0	0	0.5305507305910179	0.8218234975835498	0.6410976669696113	0.8897037577122644	0.39419089212382	0.9311699488999646	0.8942084473823512	0.8883262123761818	0	0	0.0	-0.0006808727805889604	0
3510	0.01994687052141068	0.0026777345579946177	0.002504970617984023	0.9747103295879045	-1	0	0	0.16666666666666666	1	1.0	6	1.0	1.0	7	6	0	0	0	0.125	8	1	8	0.0	0	0.5305507305910179	0.8258878808648912	0.7453750790946762	0.9158189605930644	0.3811189365857457	0.9187336048706947	0.9222427337025292	0.8931145735512056	0	0	0.0	0.002504970617984023	22
4573	0.01966761921670185	0.0029723743683277115	0.002897053576967399	0.9746665781207193	-1	0	0	0.16666666666666666	1	1.0	6	1.0	1.0	7	6	0	0	0	0.125	8	1	8	0.0	0	0.5305507305910179	0.8258878808648912	0.7453750790946762	0.9158189605930644	0.3811189365857457	0.9187336048706947	0.9222427337025292	0.8931145735512056	0	0	0.0	0.002897053576967399	27
468	0.0046511498626491685	0.0028713945151628783	-0.002863041772181774	0.9807467158292135	-1	0	0	0.5	2	0.6666666666666666	2	0.625	0.6666666666666666	4	2	0	0	0	0.5	4	2	5	0.0	0	0.242941118160156	0.8417734473986126	0.6292514447254407	0.7940006899866374	0.6809657152400025	0.8473978266356151	0.8750192396200248	0.8289697870277892	0	0	0.0	-0.0002863041772181774	14
667	0.012283493805469739	0.005054020115220248	-0.004986614807325132	0.9697979700850552	-1	0	0	0.2	1	1.0	5	0.4375	0.8	5	4	1	2	0	1.0	4	4	7	0.4	0	0.7122648192435587	0.9450876020154525	0.7385212929633719	0.7812254838505988	0.7842006190188613	0.9321779523887193	0.7483461809222185	0.904333702837428	0.6	0.8	0.0	-0.0004986614807325132	5
4849	0.019869962959511333	0.0034179374908182036	0.0024718240808493616	0.9742861656208461	-1	0	0	0.16666666666666666	1	1.0	6	1.0	1.0	7	6	0	0	0	0.125	8	1	8	0.0	0	0.5305507305910179	0.8258878808648912	0.7453750790946762	0.9158189605930644	0.40726284766189436	0.8905819593346705	0.8576271370217208	0.8822005670769583	0	0	0.0	0.0024718240808493616	10
4208	0.019019304709966742	0.0027463032145962126	0.002208547295129126	0.9747215113832983	-1	0	0	0.16666666666666666	1	1.0	6	1.0	1.0	7	6	0	0	0	0.125	8	1	8	0.0	0	0.5305507305910179	0.8258878808648912	0.7453750790946762	0.9158189605930644	0.3811189365857457	0.9187336048706947	0.9222427337025292	0.8931145735512056	0	0	0.0	0.002208547295129126	16
933	0.01955226393881603	0.002807955234258137	0.0022538425230491823	0.9746872433982783	-1	0	0	0.16666666666666666	1	1.0	6	1.0	1.0	7	6	0	0	0	0.125	8	1	8	0.0	0	0.5305507305910179	0.8258878808648912	0.7453750790946762	0.9158189605930644	0.3811189365857457	0.9187336048706947	0.9222427337025292	0.8931145735512056	0	0	0.0	0.0022538425230491823	13
1717	0.020001653062114214	0.003018116741349678	0.002949966129351573	0.9745878757378864	-1	0	0	0.16666666666666666	1	1.0	6	1.0	1.0	7	6	0	0	0	0.125	8	1	8	0.0	0	0.5305507305910179	0.8258878808648912	0.7453750790946762	0.9158189605930644	0.3811189365857457	0.9187336048706947	0.9222427337025292	0.8931145735512056	0	0	0.0	0.002949966129351573	22
519	0.013606214343908426	0.005559505820180829	-0.005196807529898062	0.9725642324368241	-1	0	0	0.5	4	0.6	6	0.2857142857142857	0.6	9	6	2	2	0	0.8571428571428571	7	6	12	0.4	0.2222222222222222	0.6975866897143982	0.764237709338038	0.36860087182375445	0.9510148851739524	0.6718103746127255	0.9479615184636632	0.8714533192599476	0.9127857007524436	0.5555555555555556	0.4444444444444444	0.0	-0.0005196807529898063	6
3073	0.01908694435632819	0.0028411270049008342	0.002103189305496897	0.9745652617094016	-1	0	0	0.16666666666666666	1	1.0	6	1.0	1.0	7	6	0	0	0	0.125	8	1	8	0.0	0	0.5305507305910179	0.8258878808648912	0.7453750790946762	0.9158189605930644	0.3811189365857457	0.9187336048706947	0.9222427337025292	0.8931145735512056	0	0	0.0	0.002103189305496897	11
234	0.001872624131298822	0.0018188449157702114	-0.001816772522983333	0.9835351667000196	-1	0	0	1.0	1	0	0	1.0	0	0	0	1	2	0	0.5	2	1	2	0.3333333333333333	0	0	0	0	0	0	0	0	0	0	0	0	-0.1	2
1676	0.019237157654903605	0.002457410784229485	0.002184020004073087	0.9746758573326617	-1	0	0	0.16666666666666666	1	1.0	6	1.0	1.0	7	6	0	0	0	0.125	8	1	8	0.0	0	0.5305507305910179	0.8258878808648912	0.7453750790946762	0.9158189605930644	0.3811189365857457	0.9187336048706947	0.9222427337025292	0.8931145735512056	0	0	0.0	0.002184020004073087	12
1931	0.019573478502109574	0.0032585078377486763	0.0030676850922497466	0.9745723533945876	-1	0	0	0.16666666666666666	1	1.0	6	1.0	1.0	7	6	0	0	0	0.125	8	1	8	0.0	0	0.5305507305910179	0.8258878808648912	0.7453750790946762	0.9158189605930644	0.3811189365857457	0.9187336048706947	0.9222427337025292	0.8931145735512056	0	0	0.0	0.0030676850922497466	46
2832	0.019842872527256573	0.0030545650687369384	0.003038587553066799	0.9747999754309842	-1	0	0	0.16666666666666666	1	1.0	6	1.0	1.0	7	6	0	0	0	0.125	8	1	8	0.0	0	0.5305507305910179	0.8258878808648912	0.7453750790946762	0.9158189605930644	0.3811189365857457	0.9187336048706947	0.9222427337025292	0.8931145735512056	0	0	0.0	0.003038587553066799	45
3899	0.019808717060518354	0.0029919928502929924	0.002642177774266972	0.9748446058530902	-1	0	0	0.16666666666666666	1	1.0	6	1.0	1.0	7	6	0	0	0	0.125	8	1	8	0.0	0	0.5305507305910179	0.8258878808648912	0.7453750790946762	0.9158189605930644	0.3811189365857457	0.9187336048706947	0.9222427337025292	0.8931145735512056	0	0	0.0	0.002642177774266972	33
2690	0.01990309920434078	0.0028121720495100527	0.002711049410084428	0.9746057211090327	-1	0	0	0.16666666666666666	1	1.0	6	1.0	1.0	7	6	0	0	0	0.125	8	1	8	0.0	0	0.5305507305910179	0.8258878808648912	0.7453750790946762	0.9158189605930644	0.3811189365857457	0.9187336048706947	0.9222427337025292	0.8931145735512056	0	0	0.0	0.002711049410084428	54
4118	0.01935412841048846	0.0027810746828644535	0.0022088634723706427	0.9747272123301606	-1	0	0	0.16666666666666666	1	1.0	6	1.0	1.0	7	6	0	0	0	0.125	8	1	8	0.0	0	0.5305507305910179	0.8258878808648912	0.7453750790946762	0.9158189605930644	0.3811189365857457	0.9187336048706947	0.9222427337025292	0.8931145735512056	0	0	0.0	0.0022088634723706427	12
4996	0.019590169051835964	0.002962331308288896	0.0027066894638508175	0.9748154099587176	-1	0	0	0.16666666666666666	1	1.0	6	1.0	1.0	7	6	0	0	0	0.125	8	1	8	0.0	0	0.5305507305910179	0.8258878808648912	0.7453750790946762	0.9158189605930644	0.3811189365857457	0.9187336048706947	0.9222427337025292	0.8931145735512056	0	0	0.0	0.0027066894638508175	11
3056	0.01953532812017895	0.002817241720051328	0.0027600657307542318	0.9746200353132264	-1	0	0	0.16666666666666666	1	1.0	6	1.0	1.0	7	6	0	0	0	0.125	8	1	8	0.0	0	0.5305507305910179	0.8258878808648912	0.7453750790946762	0.9158189605930644	0.3811189365857457	0.9187336048706947	0.9222427337025292	0.8931145735512056	0	0	0.0	0.0027600657307542318	18
2752	0.021731727317962295	0.005589451720927747	-0.0010814474620919336	0.9718501810254973	-1	0	0	0.16666666666666666	1	1.0	6	1.0	1.0	7	6	0	0	0	0.125	8	1	8	0.0	0	0.5301656330167599	0.8249013174349348	0.7453750790946762	0.9158189605930644	0.3811189365857457	0.9187336048706947	0.9222427337025292	0.8928965513828043	0	0	0.0	-0.00010814474620919337	12
1252	0.02000951117320592	0.0030024640238630377	0.002587683121335895	0.9746567639801237	-1	0	0	0.16666666666666666	1	1.0	6	1.0	1.0	7	6	0	0	0	0.125	8	1	8	0.0	0	0.5305507305910179	0.8258878808648912	0.7453750790946762	0.9158189605930644	0.3811189365857457	0.9187336048706947	0.9222427337025292	0.8931145735512056	0	0	0.0	0.002587683121335895	30
776	0.01903574836525501	0.002512684767623171	0.002074135349891585	0.9745599270624781	-1	0	0	0.16666666666666666	1	1.0	6	1.0	1.0	7	6	0	0	0	0.125	8	1	8	0.0	0	0.5305507305910179	0.8258878808648912	0.7453750790946762	0.9158189605930644	0.3811189365857457	0.9187336048706947	0.9222427337025292	0.8931145735512056	0	0	0.0	0.002074135349891585	65
3286	0.019855113804179772	0.0030833140082132506	0.002626793343778423	0.9747661386806974	-1	0	0	0.16666666666666666	1	1.0	6	1.0	1.0	7	6	0	0	0	0.125	8	1	8	0.0	0	0.5453589698739849	0.7565011231427223	0.5368202548445465	0.9449701614661702	0.3811189365857457	0.9209562631125171	0.8576271370217208	0.8951155517025807	0	0	0.0	0.002626793343778423	49
4340	0.019429851741292248	0.002947139338172864	0.0028365307296771823	0.9744329788691548	-1	0	0	0.16666666666666666	1	1.0	6	1.0	1.0	7	6	0	0	0	0.125	8	1	8	0.0	0	0.5305507305910179	0.8258878808648912	0.7453750790946762	0.9158189605930644	0.40726284766189436	0.8905819593346705	0.8576271370217208	0.8822005670769583	0	0	0.0	0.0028365307296771823	25
4317	0.019672362634617854	0.0030061907105931435	0.0027178372019611547	0.9740702921634579	-1	0	0	0.16666666666666666	1	1.0	6	1.0	1.0	7	6	0	0	0	0.125	8	1	8	0.0	0	0.5305507305910179	0.8258878808648912	0.7453750790946762	0.9158189605930644	0.40726284766189436	0.8905819593346705	0.8576271370217208	0.8822005670769583	0	0	0.0	0.0027178372019611547	29
1973	0.0194925572443674	0.002922375443468778	0.0028553535941242434	0.9747476755815134	-1	0	0	0.16666666666666666	1	1.0	6	1.0	1.0	7	6	0	0	0	0.125	8	1	8	0.0	0	0.5305507305910179	0.8258878808648912	0.7453750790946762	0.9158189605930644	0.3811189365857457	0.9187336048706947	0.9222427337025292	0.8931145735512056	0	0	0.0	0.0028553535941242434	26
5029	0.019214868250987952	0.005557747364106284	0.001321423868649077	0.9755185604109062	-1	0	0	0.16666666666666666	1	1.0	6	1.0	1.0	7	6	0	0	0	0.125	8	1	8	0.0	0	0.5305507305910179	0.8258878808648912	0.7453750790946762	0.9158189605930644	0.40726284766189436	0.9114709218189454	0.8576271370217208	0.8901015758663019	0	0	0.0	0.001321423868649077	4
3219	0.03439409069782526	0.0021643951953029847	-0.0016149287666484288	0.7629399695930164	-1	0	0	0.14285714285714285	1	1.0	8	1.0	1.0	9	8	0	0	0	0.1	10	1	10	0.0	0	0.7512220755201182	0.9001279246091486	0.7453750790946762	0.9292967034818606	0.3811189365857457	0.902966361098627	0.9305569738313221	0.9117401785054513	0	0	0.0	-0.00016149287666484288	1
4576	0.02028522875600225	0.0033826177934039785	0.0030863468966298865	0.9741566502980041	-1	0	0	0.16666666666666666	1	1.0	6	1.0	1.0	7	6	0	0	0	0.125	8	1	8	0.0	0	0.5305507305910179	0.8258878808648912	0.7453750790946762	0.9158189605930644	0.40726284766189436	0.8905819593346705	0.8576271370217208	0.8822005670769583	0	0	0.0	0.0030863468966298865	79
3175	0.01952327049880218	0.002743625335819189	0.0023204721177714463	0.9745990427955378	-1	0	0	0.16666666666666666	1	1.0	6	1.0	1.0	7	6	0	0	0	0.125	8	1	8	0.0	0	0.5305507305910179	0.8258878808648912	0.7453750790946762	0.9158189605930644	0.3811189365857457	0.9187336048706947	0.9222427337025292	0.8931145735512056	0	0	0.0	0.0023204721177714463	21
2862	0.019513220875139955	0.0029294602307520026	0.0027119909026371157	0.9747514673184506	-1	0	0	0.16666666666666666	1	1.0	6	1.0	1.0	7	6	0	0	0	0.125	8	1	8	0.0	0	0.5305507305910179	0.8258878808648912	0.7453750790946762	0.9158189605930644	0.3811189365857457	0.9187336048706947	0.9222427337025292	0.8931145735512056	0	0	0.0	0.0027119909026371157	23
4572	0.019858014151408285	0.004832560752603946	0.0036450127310986083	0.9747194416415323	-1	0	0	0.16666666666666666	1	1.0	6	1.0	1.0	7	6	0	0	0	0.125	8	1	8	0.0	0	0.5453589698739849	0.7463255329692137	0.5368202548445465	0.9408127186265489	0.40726284766189436	0.9329399089199546	0.8576271370217208	0.8965346086767081	0	0	0.0	0.0036450127310986083	26
533	0.0259924493366721	0.003739672546943293	-0.0022094363303691135	0.9441745979737879	-1	0	0	0.25	2	0.8	8	0.3333333333333333	0.5	7	5	4	2	0	0.4444444444444444	9	4	12	0.2	0.6666666666666666	0.6864623713492027	0.8135521833661119	0.5979677514991506	0.8931437503575865	0.42409113612885074	0.831943287917076	0.7816350093691318	0.8496674046895187	0.5714285714285714	0.14285714285714285	0.0	-0.00022094363303691136	7
4974	0.01991612372582519	0.003281180844103608	0.0023857472582384	0.9746419493369735	-1	0	0	0.16666666666666666	1	1.0	6	1.0	1.0	7	6	0	0	0	0.125	8	1	8	0.0	0	0.5305507305910179	0.8258878808648912	0.7453750790946762	0.9158189605930644	0.40726284766189436	0.8905819593346705	0.8576271370217208	0.8822005670769583	0	0	0.0	0.0023857472582384	10
4513	0.019171601746487694	0.0028576245614921115	0.0023912607632611926	0.9745614440567836	-1	0	0	0.16666666666666666	1	1.0	6	1.0	1.0	7	6	0	0	0	0.125	8	1	8	0.0	0	0.5305507305910179	0.8258878808648912	0.7453750790946762	0.9158189605930644	0.3811189365857457	0.9187336048706947	0.9222427337025292	0.8931145735512056	0	0	0.0	0.0023912607632611926	11
1126	0.019622284845525275	0.0028356209132690356	0.0021950491583985327	0.9747260346344758	-1	0	0	0.16666666666666666	1	1.0	6	1.0	1.0	7	6	0	0	0	0.125	8	1	8	0.0	0	0.5305507305910179	0.8258878808648912	0.7453750790946762	0.9158189605930644	0.3811189365857457	0.9187336048706947	0.9222427337025292	0.8931145735512056	0	0	0.0	0.0021950491583985327	26
2990	0.01547915441484743	0.0022411122870036283	7.630739139639642e-06	0.9742792706827231	-1	0	0	0.2	1	1.0	5	1.0	1.0	6	5	0	0	0	0.14285714285714285	7	1	7	0.0	0	0.6262165857925499	0.8400944645176147	0.7453750790946762	0.8215297558603517	0.36796556044511913	0.7119341817693432	0.8942084473823512	0.7963265369724375	0	0	0.0	7.630739139639642e-06	2
2286	0.020049522715045537	0.006203426828269438	-0.005735784444814309	0.9740806201502252	-1	0	0	0.2	1	1.0	5	1.0	1.0	6	5	0	0	0	0.14285714285714285	1	7	7	0.0	0	0.5305507305910179	0.8218234975835498	0.6410976669696113	0.8897037577122644	0.39419089212382	0.9311699488999646	0.8942084473823512	0.8883262123761818	0	0	0.0	-0.000573578444481431	1
1073	0.019182635073301365	0.0030346637899702233	0.0016685009645609683	0.9748581433943564	-1	0	0	0.16666666666666666	1	1.0	6	1.0	1.0	7	6	0	0	0	0.125	8	1	8	0.0	0	0.5305507305910179	0.8258878808648912	0.7453750790946762	0.9158189605930644	0.3811189365857457	0.9187336048706947	0.9222427337025292	0.8931145735512056	0	0	0.0	0.0016685009645609683	7
1287	0.0199968163195549	0.0032441060522357024	0.0016475709347772206	0.9750360953661268	-1	0	0	0.16666666666666666	1	1.0	6	1.0	1.0	7	6	0	0	0	0.125	8	1	8	0.0	0	0.5453589698739849	0.8247646166337733	0.7453750790946762	0.910293505740044	0.3811189365857457	0.9173609669110179	0.9222427337025292	0.8900322195846545	0	0	0.0	0.0016475709347772206	9
4290	0.02170238886407522	0.005430030487221357	-0.001621170626137595	0.9719480881546106	-1	0	0	0.16666666666666666	1	1.0	6	1.0	1.0	7	6	0	0	0	0.125	8	1	8	0.0	0	0.5301656330167599	0.8249013174349348	0.7453750790946762	0.9158189605930644	0.3811189365857457	0.9187336048706947	0.9222427337025292	0.8928965513828043	0	0	0.0	-0.0001621170626137595	9
2124	0.019369569666410326	0.002995710972231431	0.00266570105843162	0.9749716812622976	-1	0	0	0.16666666666666666	1	1.0	6	1.0	1.0	7	6	0	0	0	0.125	8	1	8	0.0	0	0.5305507305910179	0.8258878808648912	0.7453750790946762	0.9158189605930644	0.3811189365857457	0.9187336048706947	0.9222427337025292	0.8931145735512056	0	0	0.0	0.00266570105843162	7
1950	0.019259433978947665	0.0029300924252508753	0.0016509546000609246	0.974726079953689	-1	0	0	0.16666666666666666	1	1.0	6	1.0	1.0	7	6	0	0	0	0.125	8	1	8	0.0	0	0.5305507305910179	0.8258878808648912	0.7453750790946762	0.9158189605930644	0.3811189365857457	0.9187336048706947	0.9222427337025292	0.8931145735512056	0	0	0.0	0.0016509546000609246	7
3724	0.01958387876478198	0.002482013417107184	0.0019474931089613155	0.9747139809869296	-1	0	0	0.16666666666666666	1	1.0	6	1.0	1.0	7	6	0	0	0	0.125	8	1	8	0.0	0	0.5453589698739849	0.8247646166337733	0.7453750790946762	0.910293505740044	0.3811189365857457	0.9173609669110179	0.9222427337025292	0.8900322195846545	0	0	0.0	0.0019474931089613155	10
2841	0.019106325432539	0.0029625218988261646	0.001556118921245385	0.974749238740112	-1	0	0	0.16666666666666666	1	1.0	6	1.0	1.0	7	6	0	0	0	0.125	8	1	8	0.0	0	0.5305507305910179	0.8258878808648912	0.7453750790946762	0.9158189605930644	0.3811189365857457	0.9187336048706947	0.9222427337025292	0.8931145735512056	0	0	0.0	0.001556118921245385	8
3105	0.00785056864800322	0.004988756508922851	-0.004874111918858609	0.9731650268738491	-1	0	0	0.3333333333333333	2	0.8333333333333334	5	0.4	0.6666666666666666	5	4	2	0	0	0.8	5	4	8	0.0	0	0.5305507305910179	0.8648566330501665	0.7453750790946762	0.9396908832645225	0.3548121843044926	0.9459846036867117	0.9305569738313221	0.9233258423650121	0	0	0.0	-0.0004874111918858609	0
2852	0.015750424765618255	0.002638556585593914	0.0021955195949579045	0.9740803547249173	-1	0	0	0.2	1	1.0	5	1.0	1.0	6	5	0	0	0	0.14285714285714285	7	1	7	0.0	0	0.6262165857925499	0.8400944645176147	0.7453750790946762	0.8215297558603517	0.36796556044511913	0.7119341817693432	0.8942084473823512	0.7963265369724375	0	0	0.0	0.0021955195949579045	12
4254	0.01935593735958675	0.0029377414412954635	0.002570556001349765	0.9745699989464203	-1	0	0	0.16666666666666666	1	1.0	6	1.0	1.0	7	6	0	0	0	0.125	8	1	8	0.0	0	0.5305507305910179	0.8258878808648912	0.7453750790946762	0.9158189605930644	0.3811189365857457	0.9187336048706947	0.9222427337025292	0.8931145735512056	0	0	0.0	0.002570556001349765	8
54	0.013892427439029	0.005108079829818967	-0.005058825658061438	0.9734638103786166	-1	0	0	0.3	3	0.6923076923076923	9	0.625	0.5384615384615384	7	7	7	5	0	0.16666666666666666	12	2	15	0.2777777777777778	0	0.5180748226258236	0.858364623205252	0.6120050265775976	0.8167889683689418	0.5593041396415751	0.9197732947558229	0.766635324045658	0.8712356634310715	0.14285714285714285	0.14285714285714285	0.0	-0.0005058825658061438	21
2682	0.01981379164113147	0.0027669738709232825	0.0026976535063206936	0.9747075074669842	-1	0	0	0.16666666666666666	1	1.0	6	1.0	1.0	7	6	0	0	0	0.125	8	1	8	0.0	0	0.5305507305910179	0.8258878808648912	0.7453750790946762	0.9158189605930644	0.3811189365857457	0.9187336048706947	0.9222427337025292	0.8931145735512056	0	0	0.0	0.0026976535063206936	42
1960	0.018753111294455792	0.0029153567002056214	0.002145200586770774	0.9743409398366721	-1	0	0	0.16666666666666666	1	1.0	6	1.0	1.0	7	6	0	0	0	0.125	8	1	8	0.0	0	0.5305507305910179	0.79931931167757	0.7453750790946762	0.9203093200459396	0.40726284766189436	0.9382465696263876	0.9095799100827578	0.8987266204942234	0	0	0.0	0.002145200586770774	12
4761	0.013182724391728202	0.005147816167239968	-0.0041666044930556275	0.9725568067635095	-1	0	0	0.2	1	1.0	5	1.0	1.0	6	5	0	0	0	0.14285714285714285	1	7	7	0.0	0	0.6262165857925499	0.8520985815690209	0.7453750790946762	0.9267171525542613	0.39419089212382	0.9044022490846316	0.8792382682045845	0.8983052579373847	0	0	0.0	-0.00041666044930556277	3
4034	0.019606727152439794	0.002909903484480866	0.0021920548584206906	0.9742235813788922	-1	0	0	0.16666666666666666	1	1.0	6	1.0	1.0	7	6	0	0	0	0.125	8	1	8	0.0	0	0.5305507305910179	0.8258878808648912	0.7453750790946762	0.9158189605930644	0.40726284766189436	0.8887931286469082	0.9011563795775256	0.8815676989066871	0	0	0.0	0.0021920548584206906	15
4123	0.019275089578631995	0.0027959857850436837	0.002482221119970727	0.9747726771952002	-1	0	0	0.16666666666666666	1	1.0	6	1.0	1.0	7	6	0	0	0	0.125	8	1	8	0.0	0	0.5305507305910179	0.8258878808648912	0.7453750790946762	0.9158189605930644	0.3811189365857457	0.9096280039424914	0.897959295744105	0.8893615942650381	0	0	0.0	0.002482221119970727	7
3351	0.019953268448827836	0.0028872559686689936	0.0027385396626519983	0.9746237971984661	-1	0	0	0.16666666666666666	1	1.0	6	1.0	1.0	7	6	0	0	0	0.125	8	1	8	0.0	0	0.5305507305910179	0.8258878808648912	0.7453750790946762	0.9158189605930644	0.3811189365857457	0.9187336048706947	0.9222427337025292	0.8931145735512056	0	0	0.0	0.0027385396626519983	11
2403	0.019240654700012072	0.0029362414388410616	0.0021787447516995167	0.9747280080485521	-1	0	0	0.16666666666666666	1	1.0	6	1.0	1.0	7	6	0	0	0	0.125	8	1	8	0.0	0	0.5305507305910179	0.8258878808648912	0.7453750790946762	0.9158189605930644	0.3811189365857457	0.9187336048706947	0.9222427337025292	0.8931145735512056	0	0	0.0	0.0021787447516995167	7
1755	0.019823165391492214	0.0027275975210665393	0.0022010766121791695	0.9747633444884388	-1	0	0	0.16666666666666666	1	1.0	6	1.0	1.0	7	6	0	0	0	0.125	8	1	8	0.0	0	0.5305507305910179	0.8258878808648912	0.7453750790946762	0.9158189605930644	0.3811189365857457	0.9187336048706947	0.9222427337025292	0.8931145735512056	0	0	0.0	0.0022010766121791695	14
4158	0.019574331026782306	0.0030755021380481427	0.0021845068202747124	0.9747991184702451	-1	0	0	0.16666666666666666	1	1.0	6	1.0	1.0	7	6	0	0	0	0.125	8	1	8	0.0	0	0.5305507305910179	0.8258878808648912	0.7453750790946762	0.9158189605930644	0.3811189365857457	0.9187336048706947	0.9222427337025292	0.8931145735512056	0	0	0.0	0.0021845068202747124	16
269	0.0072444283558958595	0.00409656334796873	-0.004093576546961334	0.9713814401314161	-1	0	0	0.3333333333333333	2	0.8333333333333334	5	0.4	0.6666666666666666	5	4	2	0	0	0.8	4	5	8	0.0	0	0.3241063842387182	0.8295950835850722	0.1165279604634987	0.9232905157928207	0.7069441807546292	0.9513339195214637	0.9176236704672204	0.9127634924596576	0	0	0.0	-0.00040935765469613336	8
2986	0.019118022856710503	0.0032831428215095233	0.0018084439677624228	0.9743218905312389	-1	0	0	0.16666666666666666	1	1.0	6	1.0	1.0	7	6	0	0	0	0.125	8	1	8	0.0	0	0.5305507305910179	0.8258878808648912	0.7453750790946762	0.9158189605930644	0.40726284766189436	0.9046660674234773	0.8576271370217208	0.8874141972670602	0	0	0.0	0.0018084439677624228	8
1852	0.019094965176420984	0.0027708755171129656	0.0018901414156331112	0.9745308167586654	-1	0	0	0.16666666666666666	1	1.0	6	1.0	1.0	7	6	0	0	0	0.125	8	1	8	0.0	0	0.5305507305910179	0.8258878808648912	0.7453750790946762	0.9158189605930644	0.3811189365857457	0.9187336048706947	0.9222427337025292	0.8931145735512056	0	0	0.0	0.0018901414156331112	9
2350	0.019661989489014417	0.0029170304192926246	0.002387941362453127	0.9745899139572658	-1	0	0	0.16666666666666666	1	1.0	6	1.0	1.0	7	6	0	0	0	0.125	8	1	8	0.0	0	0.5305507305910179	0.8258878808648912	0.7453750790946762	0.9158189605930644	0.3811189365857457	0.9187336048706947	0.9222427337025292	0.8931145735512056	0	0	0.0	0.002387941362453127	17
313	0.010331266057581667	0.003144210171040802	-0.003129021330024035	0.9655987206410324	-1	0	0	0.4	2	0.8	4	0.7	0.6	4	3	2	0	0	0.4	5	2	7	0.0	0	0.6863111503394913	0.9698354623350892	0.8303186549910313	0.6475469462944922	0.5056704981260818	0.9532506986472669	0.7952631813392645	0.9140880507183993	0	0	0.0	-0.0003129021330024035	20
3996	0.0021441645460677683	0.0020644128501273117	-0.002062359577977621	0.9830257560235053	-1	0	0	0	0	0	0	1.0	0	0	0	0	0	0	1.0	1	1	1	0.0	0	0	0	0	0	0	0	0	0	0	0	0	-0.1	0
3554	0.019845794051468277	0.002701774566055203	0.0025620205665427944	0.9746451508771499	-1	0	0	0.16666666666666666	1	1.0	6	1.0	1.0	7	6	0	0	0	0.125	8	1	8	0.0	0	0.5305507305910179	0.8258878808648912	0.7453750790946762	0.9158189605930644	0.3811189365857457	0.9187336048706947	0.9222427337025292	0.8931145735512056	0	0	0.0	0.0025620205665427944	30
433	0.002925053599383363	0.0027709621218647397	-0.002769894366664935	0.9819231231696346	-1	0	0	0.5	2	0.6666666666666666	2	0.625	0.6666666666666666	3	2	1	0	0	0.5	4	2	5	0.0	0	0.5126564255544798	0.8660402838029959	0.6107102321726653	0.8312973115415832	0.9183274818712277	0.8805792129512543	0.6322390767981896	0.8605328651830941	0	0	0.0	-0.0002769894366664935	17
3162	0.019793580628968264	0.0028601368083951873	0.002714540638069893	0.9748188145550982	-1	0	0	0.16666666666666666	1	1.0	6	1.0	1.0	7	6	0	0	0	0.125	8	1	8	0.0	0	0.5305507305910179	0.8258878808648912	0.7453750790946762	0.9158189605930644	0.3811189365857457	0.9187336048706947	0.9222427337025292	0.8931145735512056	0	0	0.0	0.002714540638069893	45
439	0.0032899495792561378	0.0023780141489719684	-0.0023780110081041907	0.9855209201487302	-1	0	0	0.75	3	0.3333333333333333	1	0.625	0.3333333333333333	4	1	0	1	0	0.5	2	4	5	1.0	0.6666666666666666	0.28164781727517935	0.7653368977399816	0.4992201648801945	0.94435836041479	0.6392524270656452	0.8404250387430111	0.8867047478040843	0.8689504984515379	1.0	0	0.0	-0.00023780110081041906	21
4932	0.019745778450707876	0.00302537029395745	0.0026072708778897375	0.9742798033512172	-1	0	0	0.16666666666666666	1	1.0	6	1.0	1.0	7	6	0	0	0	0.125	8	1	8	0.0	0	0.5305507305910179	0.8258878808648912	0.7453750790946762	0.9158189605930644	0.40726284766189436	0.8905819593346705	0.8576271370217208	0.8822005670769583	0	0	0.0	0.0026072708778897375	7
2614	0.019049770945318806	0.002671894400104505	0.002220008100048229	0.9746613728947767	-1	0	0	0.16666666666666666	1	1.0	6	1.0	1.0	7	6	0	0	0	0.125	8	1	8	0.0	0	0.5305507305910179	0.8258878808648912	0.7453750790946762	0.9158189605930644	0.3811189365857457	0.9187336048706947	0.9222427337025292	0.8931145735512056	0	0	0.0	0.002220008100048229	7
3575	0.02012596243881009	0.001880073605014762	0.0012082517926780441	0.9751103552212543	-1	0	0	0.16666666666666666	1	1.0	6	1.0	1.0	7	6	0	0	0	0.125	8	1	8	0.0	0	0.5453589698739849	0.7463255329692137	0.5368202548445465	0.9408127186265489	0.40726284766189436	0.9468201347349691	0.9237309145976451	0.9039170389375935	0	0	0.0	0.0012082517926780441	5
4338	0.020288532669082166	0.0031273413024239965	0.0031038943908796115	0.974704431142481	-1	0	0	0.16666666666666666	1	1.0	6	1.0	1.0	7	6	0	0	0	0.125	8	1	8	0.0	0	0.5305507305910179	0.8258878808648912	0.7453750790946762	0.9158189605930644	0.3811189365857457	0.9187336048706947	0.9222427337025292	0.8931145735512056	0	0	0.0	0.0031038943908796115	10
3844	0.019264682407971957	0.0029658160775162187	0.002800557696887681	0.9747723040694984	-1	0	0	0.16666666666666666	1	1.0	6	1.0	1.0	7	6	0	0	0	0.125	8	1	8	0.0	0	0.5305507305910179	0.8258878808648912	0.7453750790946762	0.9158189605930644	0.3811189365857457	0.9187336048706947	0.9222427337025292	0.8931145735512056	0	0	0.0	0.002800557696887681	41
1049	0.008112553671136006	0.004945176442072197	-0.004526021420942933	0.9843952327426224	-1	0	0	0.25	1	1.0	4	1.0	1.0	5	4	0	0	0	0.16666666666666666	6	1	6	0.0	0	0.5305507305910179	0.8063176750283249	0.5368202548445465	0.9377701939860927	0.3548121843044926	0.9439585483807127	0.9222427337025292	0.9105992085996796	0	0	0.0	-0.00045260214209429334	3
57	0.01623636439296347	0.004777193557423033	-0.004166531016852563	0.9609337812456666	-1	0	0	0.5	5	0.46153846153846156	6	0.30612244897959184	0.46153846153846156	10	6	4	4	0	1.0	7	7	15	0.5	0.2222222222222222	0.7163260945882847	0.9348603092572965	0.8011942268353526	0.7608479781406859	0.3889670501905883	0.9604351473256681	0.9144848565064093	0.9118857817564058	0.2	0.3	0.0	-0.0004166531016852563	12
1879	0.019746727357575093	0.0029759405314285924	0.0024518998787289707	0.9748207291831944	-1	0	0	0.16666666666666666	1	1.0	6	1.0	1.0	7	6	0	0	0	0.125	8	1	8	0.0	0	0.5305507305910179	0.8258878808648912	0.7453750790946762	0.9158189605930644	0.3811189365857457	0.9187336048706947	0.9222427337025292	0.8931145735512056	0	0	0.0	0.0024518998787289707	10
2526	0.008543049484199379	0.004607301683562436	-0.0036626519394578534	0.9834036369685258	-1	0	0	0.25	1	1.0	4	1.0	1.0	5	4	0	0	0	0.16666666666666666	6	1	6	0.0	0	0.5305507305910179	0.8063176750283249	0.5368202548445465	0.9377701939860927	0.3548121843044926	0.9439585483807127	0.9222427337025292	0.9105992085996796	0	0	0.0	-0.0003662651939457853	2
3531	0.019224245476748097	0.0025491548300247665	0.0022591654582230472	0.9748258778655305	-1	0	0	0.16666666666666666	1	1.0	6	1.0	1.0	7	6	0	0	0	0.125	8	1	8	0.0	0	0.5305507305910179	0.8258878808648912	0.7453750790946762	0.9158189605930644	0.3811189365857457	0.9187336048706947	0.9222427337025292	0.8931145735512056	0	0	0.0	0.0022591654582230472	11
770	0.006633970017328086	0.003033358739896036	-0.0030141961410938855	0.9837983295632113	-1	0	0	0.3333333333333333	1	1.0	2	1.0	1.0	3	2	0	0	0	0.25	4	1	4	0.0	0	0.5752072489179743	0.7656913601038694	0.776183022328118	0.8788620964173977	0.5195423588424448	0.8708086847827275	0.8548885823320029	0.8443979489061163	0	0	0.0	-0.00030141961410938854	6
339	0.00253658074969991	0.0025255293418249645	-0.0025254162882588347	0.9831063889071845	-1	0	0	0.5	1	1.0	1	1.0	1.0	1	1	1	1	0	0.3333333333333333	3	1	3	0.16666666666666666	0	0.7512220755201182	0.5	0.9834124594657274	0.5	0.44290650363536044	0.5	0.901489865922672	0.5	1.0	0	0.0	-0.00025254162882588346	22
4664	0.021074546230407686	0.0055606090185629205	0.0022856201627144777	0.9757603790461108	-1	0	0	0.3333333333333333	2	0.7142857142857143	5	0.42857142857142855	0.7142857142857143	7	5	1	0	0	0.42857142857142855	7	3	9	0.0	1.0	0.5453589698739849	0.7463255329692137	0.5368202548445465	0.9408127186265489	0.44290650363536044	0.9235098669797501	0.840842840599351	0.8920694222961528	0	0	0.0	0.0022856201627144777	5
2720	0.02017429751803717	0.003060585027414572	0.003057317487853273	0.9748804706844327	-1	0	0	0.16666666666666666	1	1.0	6	1.0	1.0	7	6	0	0	0	0.125	8	1	8	0.0	0	0.5305507305910179	0.8258878808648912	0.7453750790946762	0.9158189605930644	0.3811189365857457	0.9187336048706947	0.9222427337025292	0.8931145735512056	0	0	0.0	0.003057317487853273	20
2782	0.01909596838152405	0.0033329744835755874	0.003319721313154786	0.9747626861383595	-1	0	0	0.16666666666666666	1	1.0	6	1.0	1.0	7	6	0	0	0	0.125	8	1	8	0.0	0	0.5305507305910179	0.8258878808648912	0.7453750790946762	0.9158189605930644	0.3811189365857457	0.9187336048706947	0.9222427337025292	0.8931145735512056	0	0	0.0	0.003319721313154786	13
700	0.01626114022942202	0.005929438512516627	-0.00211227345416785	0.9772416521302422	-1	0	0	0.2	1	1.0	5	1.0	1.0	6	5	0	0	0	0.14285714285714285	7	1	7	0.0	0	0.5916282704248725	0.7599891551313172	0.6873132619100584	0.823714036441741	0.3858773306639905	0.7235003725284952	0.7723851925969182	0.7718421828739239	0	0	0.0	-0.000211227345416785	46
4134	0.019385318843092057	0.002932365074690301	0.0027425639002639957	0.9747661631712158	-1	0	0	0.16666666666666666	1	1.0	6	1.0	1.0	7	6	0	0	0	0.125	8	1	8	0.0	0	0.5305507305910179	0.8258878808648912	0.7453750790946762	0.9158189605930644	0.3811189365857457	0.9187336048706947	0.9222427337025292	0.8931145735512056	0	0	0.0	0.0027425639002639957	27
213	0.027001455081295145	0.008302652313935047	-0.0031770356044166833	0.7347140170222133	-1	0	0	0.125	1	1.0	9	1.0	1.0	10	9	0	0	0	0.09090909090909091	1	11	11	0.0	0	0.5303581818038889	0.8041982660540443	0.6360354720628415	0.9439933668419668	0.39419089212382	0.9262698869011968	0.8556561201754913	0.9051710223297612	0	0	0.0	-0.00031770356044166835	38
3455	0.019634443603956407	0.002828875427751595	0.0027018705008138694	0.9744904591030575	-1	0	0	0.16666666666666666	1	1.0	6	1.0	1.0	7	6	0	0	0	0.125	8	1	8	0.0	0	0.5305507305910179	0.8258878808648912	0.7453750790946762	0.9158189605930644	0.3811189365857457	0.9187336048706947	0.9222427337025292	0.8931145735512056	0	0	0.0	0.0027018705008138694	18
1542	0.02027171972502421	0.0030439946386623044	0.0029966898889215443	0.9746806924951563	-1	0	0	0.16666666666666666	1	1.0	6	1.0	1.0	7	6	0	0	0	0.125	8	1	8	0.0	0	0.5305507305910179	0.8258878808648912	0.7453750790946762	0.9158189605930644	0.3811189365857457	0.9187336048706947	0.9222427337025292	0.8931145735512056	0	0	0.0	0.0029966898889215443	18
3176	0.019069814992248225	0.002997175096132178	0.000867007213991856	0.9748354941079123	-1	0	0	0.16666666666666666	1	1.0	6	1.0	1.0	7	6	0	0	0	0.125	8	1	8	0.0	0	0.5305507305910179	0.8258878808648912	0.7453750790946762	0.9158189605930644	0.3811189365857457	0.9187336048706947	0.9222427337025292	0.8931145735512056	0	0	0.0	0.000867007213991856	4
1615	0.021365575676868344	0.008566313483479469	-0.005972802756527174	0.9775561406337657	-1	0	0	0.16666666666666666	1	1.0	6	1.0	1.0	7	6	0	0	0	0.125	8	1	8	0.0	0	0.5301656330167599	0.8610793168237838	0.7453750790946762	0.9158189605930644	0.3811189365857457	0.9187336048706947	0.9222427337025292	0.9013336931859767	0	0	0.0	-0.0005972802756527174	1
732	0.020217959841633926	0.004784786707058301	-0.004516049663109086	0.9657668481058149	-1	0	0	0.5	5	0.5	6	0.3888888888888889	0.4166666666666667	8	5	5	4	0	1.0	6	6	14	0.36363636363636365	0.75	0.5301656330167599	0.8145365831496275	0.24477913861630718	0.951577003985675	0.6367929303180875	0.9641916765165192	0.9519230065341094	0.9298033424861412	0.25	0.25	0.0	-0.0004516049663109086	9
4941	0.020315579159754866	0.0032668959338171925	0.003170254086204731	0.9743354249480831	-1	0	0	0.16666666666666666	1	1.0	6	1.0	1.0	7	6	0	0	0	0.125	8	1	8	0.0	0	0.5305507305910179	0.8258878808648912	0.7453750790946762	0.9158189605930644	0.40726284766189436	0.8905819593346705	0.8576271370217208	0.8822005670769583	0	0	0.0	0.003170254086204731	35
3362	0.015701704356741432	0.0028317931364843425	0.0006544623394963813	0.9745964256002191	-1	0	0	0.2	1	1.0	5	1.0	1.0	6	5	0	0	0	0.14285714285714285	7	1	7	0.0	0	0.6262165857925499	0.8400944645176147	0.7453750790946762	0.8215297558603517	0.36796556044511913	0.7119341817693432	0.8942084473823512	0.7963265369724375	0	0	0.0	0.0006544623394963813	6
2339	0.019626905692302646	0.0028275335900657785	0.00246286769207733	0.9747815230386995	-1	0	0	0.16666666666666666	1	1.0	6	1.0	1.0	7	6	0	0	0	0.125	8	1	8	0.0	0	0.5305507305910179	0.8258878808648912	0.7453750790946762	0.9158189605930644	0.3811189365857457	0.9187336048706947	0.9222427337025292	0.8931145735512056	0	0	0.0	0.00246286769207733	6
1030	0.0193736957548445	0.0024723778331751686	0.0021358152333873	0.9744995557127217	-1	0	0	0.16666666666666666	1	1.0	6	1.0	1.0	7	6	0	0	0	0.125	8	1	8	0.0	0	0.5305507305910179	0.8258878808648912	0.7453750790946762	0.9158189605930644	0.3811189365857457	0.9187336048706947	0.9222427337025292	0.8931145735512056	0	0	0.0	0.0021358152333873	39
3777	0.019142871503436052	0.002765246096223936	0.0019921296246574187	0.9744770610809058	-1	0	0	0.16666666666666666	1	1.0	6	1.0	1.0	7	6	0	0	0	0.125	8	1	8	0.0	0	0.5305507305910179	0.8258878808648912	0.7453750790946762	0.9158189605930644	0.3811189365857457	0.9187336048706947	0.9222427337025292	0.8931145735512056	0	0	0.0	0.0019921296246574187	9
894	0.019247512067528307	0.002573446946843937	0.0021814066615261428	0.9747052494953125	-1	0	0	0.16666666666666666	1	1.0	6	1.0	1.0	7	6	0	0	0	0.125	8	1	8	0.0	0	0.7218824409940819	0.8086019956816277	0.7453750790946762	0.8169853287818654	0.40726284766189436	0.9007447852555265	0.8335627236260023	0.8473774090145628	0	0	0.0	0.0021814066615261428	39
4945	0.01947682576109927	0.003149777190903309	0.0029745789129997763	0.9742527770574583	-1	0	0	0.16666666666666666	1	1.0	6	1.0	1.0	7	6	0	0	0	0.125	8	1	8	0.0	0	0.5305507305910179	0.8258878808648912	0.7453750790946762	0.9158189605930644	0.40726284766189436	0.8905819593346705	0.8576271370217208	0.8822005670769583	0	0	0.0	0.0029745789129997763	36
30	0.022143788280482586	0.007974273258962165	-0.007776541367965078	0.9402607623477749	-1	0	0	0.2	2	0.8461538461538461	11	0.3125	0.6923076923076923	11	9	3	2	0	0.3333333333333333	4	12	15	0.25	0.18181818181818182	0.4395738333728393	0.8997479823175897	0.8273549404278736	0.8606938998664306	0.31706484274585967	0.9578203875450182	0.8789661485423925	0.9152433169169388	0.5909090909090908	0.18181818181818182	0.0	-0.0007776541367965078	20
1831	0.018954984446738772	0.002986164670145154	0.0024457391223955487	0.9748796621665884	-1	0	0	0.16666666666666666	1	1.0	6	1.0	1.0	7	6	0	0	0	0.125	8	1	8	0.0	0	0.5305507305910179	0.8258878808648912	0.7453750790946762	0.9158189605930644	0.3811189365857457	0.9187336048706947	0.9222427337025292	0.8931145735512056	0	0	0.0	0.0024457391223955487	29
2416	0.01963082932114138	0.003124299664217626	0.0030259323543435288	0.9748128039002883	-1	0	0	0.16666666666666666	1	1.0	6	1.0	1.0	7	6	0	0	0	0.125	8	1	8	0.0	0	0.5305507305910179	0.8258878808648912	0.7453750790946762	0.9158189605930644	0.3811189365857457	0.9187336048706947	0.9222427337025292	0.8931145735512056	0	0	0.0	0.0030259323543435288	15
1842	0.01924964517768326	0.0028290893386340187	0.0020734366411818152	0.9746540509757371	-1	0	0	0.16666666666666666	1	1.0	6	1.0	1.0	7	6	0	0	0	0.125	8	1	8	0.0	0	0.5305507305910179	0.8258878808648912	0.7453750790946762	0.9158189605930644	0.3811189365857457	0.9187336048706947	0.9222427337025292	0.8931145735512056	0	0	0.0	0.0020734366411818152	8
150	0.002368469199594986	0.00225742132261455	-0.0022571833938114156	0.9827356097968001	-1	0	0	0.5	2	0.6666666666666666	2	0.625	0.3333333333333333	2	1	2	1	0	0.5	4	2	5	0.14285714285714285	0.5	0.8616665026118507	0.7036189123400334	0.6400676093357118	0.8915673747925489	0.1	0.5	0.9687238516981954	0.7291829053617683	1.0	0.5	0.0	-0.00022571833938114157	36
2784	0.021695092277550548	0.004917280873435239	-0.0001839600867271315	0.9711710787942728	-1	0	0	0.16666666666666666	1	1.0	6	1.0	1.0	7	6	0	0	0	0.125	8	1	8	0.0	0	0.5301656330167599	0.8249013174349348	0.7453750790946762	0.9158189605930644	0.3811189365857457	0.9187336048706947	0.9222427337025292	0.8928965513828043	0	0	0.0	-1.839600867271315e-05	12
5019	0.01987689726656746	0.0031441388770394106	0.003102594134907276	0.974380504160655	-1	0	0	0.16666666666666666	1	1.0	6	1.0	1.0	7	6	0	0	0	0.125	8	1	8	0.0	0	0.5305507305910179	0.8258878808648912	0.7453750790946762	0.9158189605930644	0.40726284766189436	0.8905819593346705	0.8576271370217208	0.8822005670769583	0	0	0.0	0.003102594134907276	28
140	0.00331397403186299	0.002687495516630781	-0.002683995263719667	0.9874304899185824	-1	0	0	1.0	4	0.0	0	0.75	0	4	0	1	1	0	0.5	4	2	6	0.5	0.5	0	0	0	0	0	0	0	0	0	0	0	-0.0002683995263719667	41
4289	0.009433824374422464	0.002502032957291688	-0.0024956784542092126	0.9797837824773818	-1	0	0	0.4	2	0.8	4	1.0	0.8	6	4	0	0	0	0.14285714285714285	7	1	7	0.0	0.3333333333333333	0.6262165857925499	0.8520985815690209	0.7453750790946762	0.9267171525542613	0.36796556044511913	0.9320851373321187	0.9229901189546693	0.9090879356734357	0	0	0.0	-0.0002495678454209213	5
3513	0.019990249640780767	0.003224368299935878	0.0032082594566992	0.974408315694298	-1	0	0	0.16666666666666666	1	1.0	6	1.0	1.0	7	6	0	0	0	0.125	8	1	8	0.0	0	0.5305507305910179	0.8258878808648912	0.7453750790946762	0.9158189605930644	0.40726284766189436	0.9046660674234773	0.8576271370217208	0.8874141972670602	0	0	0.0	0.0032082594566992	25
4773	0.01986942773177211	0.0032017448511843035	0.003041997152883858	0.9742059757923175	-1	0	0	0.16666666666666666	1	1.0	6	1.0	1.0	7	6	0	0	0	0.125	8	1	8	0.0	0	0.5305507305910179	0.8258878808648912	0.7453750790946762	0.9158189605930644	0.40726284766189436	0.8905819593346705	0.8576271370217208	0.8822005670769583	0	0	0.0	0.003041997152883858	26
[truncated: 3,909 more rows]
